# Supplementary material for: Changes in the distribution of fitness effects and adaptive mutational spectra following a single first step towards adaptation
Source: Nat Commun. 2021 Aug 31;12:5193. doi: 10.1038/s41467-021-25440-7 (PMC8408183; doi:10.1038/s41467-021-25440-7)
Supplement: Supplementary file 6 — Source Data [file 41467_2021_25440_MOESM6_ESM.gz]

Archive with 38 entries (34 files):
- ./._SourceData
- SourceData
- SourceData/._Fig3,5,SupplementaryFig1.xlsx
- SourceData/Fig3,5,SupplementaryFig1.xlsx
- SourceData/._Fig2.xlsx
- SourceData/Fig2.xlsx
- SourceData/._SupplementaryFig2
- SourceData/SupplementaryFig2
- SourceData/._SupplementaryFig5.xlsx
- SourceData/SupplementaryFig5.xlsx
- SourceData/SupplementaryFig2/._Lineage Trajectory Fitness
- SourceData/SupplementaryFig2/Lineage Trajectory Fitness
- SourceData/SupplementaryFig2/._Lineage Trajectory Counts
- SourceData/SupplementaryFig2/Lineage Trajectory Counts
- SourceData/SupplementaryFig2/Lineage Trajectory Counts/._Cyr1Evo2_CountsTimecourse.txt
- SourceData/SupplementaryFig2/Lineage Trajectory Counts/Cyr1Evo2_CountsTimecourse.txt
- SourceData/SupplementaryFig2/Lineage Trajectory Counts/._Tor1Evo2_CountsTimecourse.txt
- SourceData/SupplementaryFig2/Lineage Trajectory Counts/Tor1Evo2_CountsTimecourse.txt
- SourceData/SupplementaryFig2/Lineage Trajectory Counts/._Gpb2Evo1_CountsTimecourse.txt
- SourceData/SupplementaryFig2/Lineage Trajectory Counts/Gpb2Evo1_CountsTimecourse.txt
- SourceData/SupplementaryFig2/Lineage Trajectory Counts/._Gpb2Evo2_CountsTimecourse.txt
- SourceData/SupplementaryFig2/Lineage Trajectory Counts/Gpb2Evo2_CountsTimecourse.txt
- SourceData/SupplementaryFig2/Lineage Trajectory Counts/._Tor1Evo1_CountsTimecourse.txt
- SourceData/SupplementaryFig2/Lineage Trajectory Counts/Tor1Evo1_CountsTimecourse.txt
- SourceData/SupplementaryFig2/Lineage Trajectory Counts/._Cyr1Evo1_CountsTimecourse.txt
- SourceData/SupplementaryFig2/Lineage Trajectory Counts/Cyr1Evo1_CountsTimecourse.txt
- SourceData/SupplementaryFig2/Lineage Trajectory Fitness/._Cyr1Evo1_adaptive_s_tau.csv
- SourceData/SupplementaryFig2/Lineage Trajectory Fitness/Cyr1Evo1_adaptive_s_tau.csv
- SourceData/SupplementaryFig2/Lineage Trajectory Fitness/._Cyr1Evo2_adaptive_s_tau.csv
- SourceData/SupplementaryFig2/Lineage Trajectory Fitness/Cyr1Evo2_adaptive_s_tau.csv
- SourceData/SupplementaryFig2/Lineage Trajectory Fitness/._Gpb2Evo2_adaptive_s_tau.csv
- SourceData/SupplementaryFig2/Lineage Trajectory Fitness/Gpb2Evo2_adaptive_s_tau.csv
- SourceData/SupplementaryFig2/Lineage Trajectory Fitness/._Tor1Evo2_adaptive_s_tau.csv
- SourceData/SupplementaryFig2/Lineage Trajectory Fitness/Tor1Evo2_adaptive_s_tau.csv
- SourceData/SupplementaryFig2/Lineage Trajectory Fitness/._Tor1Evo1_adaptive_s_tau.csv
- SourceData/SupplementaryFig2/Lineage Trajectory Fitness/Tor1Evo1_adaptive_s_tau.csv
- SourceData/SupplementaryFig2/Lineage Trajectory Fitness/._Gpb2Evo1_adaptive_s_tau.csv
- SourceData/SupplementaryFig2/Lineage Trajectory Fitness/Gpb2Evo1_adaptive_s_tau.csv
