# Supplementary material for: Changes in the distribution of fitness effects and adaptive mutational spectra following a single first step towards adaptation
Source: Nat Commun. 2021 Aug 31;12:5193. doi: 10.1038/s41467-021-25440-7 (PMC8408183; doi:10.1038/s41467-021-25440-7)
Supplement: Supplementary file 6 — Source Data [file 41467_2021_25440_MOESM6_ESM.gz › SourceData/Fig3,5,SupplementaryFig1.xlsx]

## Sheet: Figure3
CloneID	low_high	Ploidy	Ancestor_Genotype	RelativeWT_Fit	RelativeWT_Err	RelativeWT_Class	WithinGenotype_Fit	WithinGenotype_Err	WithinGenotype_Class	CellBatch1_fitness	Mutated.Gene	Mutation.Type	Pathway
131011-2-C7	CGCTAAAGACATAATGTGGTTTGTTG_CAACAAAAACCAAAACCTTTTTCGTT	Diploid	WT	1.0256	0.0227043	adaptive_haploids	1.0256	0.0227043	adaptive_haploids	0.273956	NA	Other	NA
cyr1_evo1_plate1_A1	CAGAAAAGCCATAACGCTATTTGAAA_TAGTTAATTCAAAACGGCGTTTCATG	Diploid	CYR1	1.52467	0.0196299	NA	0.564333	0.0219393	high_fitness_diploids	NA	RTG2	NON_SYNONYMOUS_CODING	RTG
cyr1_evo1_plate1_C8	CAGAAAAGCCATAACGCTATTTGAAA_CATGCAATCAATAAGCCCGTTGACTA	Diploid	CYR1	1.39667	0.0207846	NA	0.447195	0.0250004	high_fitness_diploids	NA	NA	NA	NA
cyr1_evo1_plate1_G3	AGAACAAAAACTAAACTCATTCATGG_AATGCAAGTGGCAAGTTATTTATGCA	Diploid	CYR1	1.27935	0.0217417	NA	0.349764	0.0267336	high_fitness_diploids	NA	NA	NA	NA
cyr1_evo1_plate10_B10	GACAGAAAAGCCAAATGGATTTACCG_ACACGAAACTCCAAAGAATTTCTCCC	Diploid	CYR1	1.558	0.0196299	NA	0.604333	0.0225167	high_fitness_diploids	NA	NA	Other	NA
cyr1_evo1_plate10_F3	AGAACAAAAACTAAACTCATTCATGG_CGGAGAAGTGGCAAGAAGATTGTGAC	Diploid	CYR1	1.45267	0.0196299	NA	0.495	0.0219393	high_fitness_diploids	NA	NA	NA	NA
cyr1_evo1_plate10_H2	AGAACAAAAACTAAACTCATTCATGG_AGTTAAATTGGGAAGGGTATTTTGAG	Diploid	CYR1	1.511	0.0196299	NA	0.551667	0.021362	high_fitness_diploids	NA	NA	Other	NA
cyr1_evo1_plate2_A9	AGAACAAAAACTAAACTCATTCATGG_TGAGTAAACAGAAAGAAGTTTCCAGC	Diploid	CYR1	1.36723	0.0227043	NA	0.494356	0.0282784	high_fitness_diploids	NA	GPR1	NON_SYNONYMOUS_CODING	RAS
cyr1_evo1_plate2_B2	GACAGAAAAGCCAAATGGATTTACCG_GTTATAACACCTAAATAGCTTGGATG	Diploid	CYR1	1.62533	0.0196299	NA	0.675667	0.0225167	high_fitness_diploids	NA	NA	Other	NA
cyr1_evo1_plate2_F7	AGAACAAAAACTAAACTCATTCATGG_AGGGAAACCGGAAAGATTATTTGGTG	Diploid	CYR1	1.43361	0.0198168	NA	0.477579	0.0228967	high_fitness_diploids	NA	NA	NA	NA
cyr1_evo1_plate2_H2	ACTTAAAAAGCAAACATGATTATTCA_GATCAAAATAGCAACTTTCTTCTTTT	Diploid	CYR1	1.51867	0.0196299	NA	0.561667	0.0225167	high_fitness_diploids	NA	NA	Other	NA
cyr1_evo1_plate3_B1	GACAGAAAAGCCAAATGGATTTACCG_GAAGAAACAGCGAACAGGCTTTTTTA	Diploid	CYR1	1.45433	0.0196299	NA	0.497667	0.0219393	high_fitness_diploids	NA	NA	Other	NA
cyr1_evo1_plate4_A10	AGAACAAAAACTAAACTCATTCATGG_GAAAAAAAAGTTAACATGGTTGTTAG	Diploid	CYR1	1.303	0.0202073	NA	0.349597	0.0234741	high_fitness_diploids	NA	NA	NA	NA
cyr1_evo1_plate4_A9	CTAGAAATCTCAAAAACTTTTGGCTG_GCATTAAGACAGAATGAATTTTTTTT	Diploid	CYR1	1.488	0.0196299	NA	0.535333	0.0225167	high_fitness_diploids	NA	HOG1	NON_SYNONYMOUS_CODING	HOG
cyr1_evo1_plate4_D4	AGAACAAAAACTAAACTCATTCATGG_AGAAGAAAACTCAATTAGCTTAGATC	Diploid	CYR1	1.43667	0.0196299	NA	0.478636	0.0227043	high_fitness_diploids	NA	NA	NA	NA
cyr1_evo1_plate5_B12	ACTTAAAAAGCAAACATGATTATTCA_CGTCAAAAGTGTAACCATATTATTCG	Diploid	CYR1	1.31713	0.0205867	NA	0.374785	0.0240516	high_fitness_diploids	NA	NA	Other	NA
cyr1_evo1_plate6_C6	CTAGAAATCTCAAAAACTTTTGGCTG_ATCTAAATCCAAAAACCTTTTGTATG	Diploid	CYR1	1.32133	0.0196299	NA	0.364934	0.0223192	high_fitness_diploids	NA	NA	NA	NA
cyr1_evo1_plate6_D3	GACAGAAAAGCCAAATGGATTTACCG_CGCGAAAATAGCTACACTGTTTCACG	Diploid	CYR1	1.36533	0.0202073	NA	0.410333	0.023094	high_fitness_diploids	NA	NA	NA	NA
cyr1_evo1_plate7_G2	AGAACAAAAACTAAACTCATTCATGG_GAGTTAAAATCTAAATTCCTTCTCGA	Diploid	CYR1	1.45233	0.0196299	NA	0.495667	0.0225167	high_fitness_diploids	NA	NA	Other	NA
cyr1_evo1_plate8_A11	AGAACAAAAACTAAACTCATTCATGG_ATAAGAATCGGTAATAGTCTTTATCA	Diploid	CYR1	1.55833	0.0202073	NA	0.599333	0.023094	high_fitness_diploids	NA	RTG2	NON_SYNONYMOUS_CODING	RTG
cyr1_evo1_plate9_A1	GACAGAAAAGCCAAATGGATTTACCG_TCGTCAATACGTAAGTCATTTCATAA	Diploid	CYR1	1.46533	0.0196299	NA	0.50045	0.0223192	high_fitness_diploids	NA	NA	NA	NA
gpb2_evo1_plate10_B9	CCAACAAAAGGAAACGTATTTATTGA_CACCAAACCCGAAAGCTAATTGGATC	Diploid	GPB2	1.215	0.0207846	NA	0.319699	0.0207686	high_fitness_diploids	NA	NA	NA	NA
gpb2_evo1_plate4_A2	CCAACAAAAGGAAACGTATTTATTGA_AGCAAAAGCTTCAAGAGCATTGGCGT	Diploid	GPB2	1.221	0.0202073	NA	0.326	0.0190526	high_fitness_diploids	NA	NA	NA	NA
gpb2_evo1_plate4_B8	CCAACAAAAGGAAACGTATTTATTGA_TGTGAAAGACTGAAGCCGCTTAATCA	Diploid	GPB2	1.21067	0.0202073	NA	0.323172	0.0198168	high_fitness_diploids	NA	NA	NA	NA
gpb2_evo1_plate4_H3	CCGCCAATCCCGAACCCCGTTTCGCC_CTTGCAATCGAGAATATGATTGGAC	Diploid	GPB2	1.328	0.0336559	NA	0.611104	0.043244	high_fitness_diploids	NA	BMH1	NON_SYNONYMOUS_CODING	RTG
gpb2_evo1_plate6_B2	CCAACAAAAGGAAACGTATTTATTGA_AGTCTAAAAGATAATATCTTTTGGAA	Diploid	GPB2	1.204	0.0207846	NA	0.322033	0.0207686	high_fitness_diploids	NA	NA	NA	NA
gpb2_evo1_plate7_F3	CCAACAAAAGGAAACGTATTTATTGA_ATCGAAACAGGCAAGGAGTTTGTTAC	Diploid	GPB2	1.21341	0.0205867	NA	0.317924	0.0199932	high_fitness_diploids	NA	NA	NA	NA
gpb2_evo2_plate1_H10	CCGCCAATCCCGAACCCCGTTTCGCC_TGTCAAACCATCAACTCCCTTTGGAG	Diploid	GPB2	1.21733	0.0202073	NA	0.325306	0.0198168	high_fitness_diploids	NA	NA	NA	NA
gpb2_evo2_plate2_D7	CCAACAAAAGGAAACGTATTTATTGA_ATAACAACAACGAAATTGGTTGCTCG	Diploid	GPB2	1.23033	0.0202073	NA	0.333455	0.0198168	high_fitness_diploids	NA	NA	NA	NA
gpb2_evo2_plate3_B4	CCAACAAAAGGAAACGTATTTATTGA_CACGGAACCAGCAAGGGGGTTGCGGG	Diploid	GPB2	1.215	0.0202073	NA	0.324215	0.0198168	high_fitness_diploids	NA	NA	NA	NA
gpb2_evo2_plate3_G4	CCAACAAAAGGAAACGTATTTATTGA_CATACAATCATAAAATTGATTAATGT	Diploid	GPB2	1.22133	0.0202073	NA	0.318708	0.0196129	high_fitness_diploids	NA	NA	NA	NA
gpb2_evo2_plate3_H1	CCAACAAAAGGAAACGTATTTATTGA_ATGTCAATATTGAACTAAATTTCTCC	Diploid	GPB2	1.21667	0.0202073	NA	0.317	0.0190526	high_fitness_diploids	NA	NA	NA	NA
gpb2_evo2_plate5_A7	CCAACAAAAGGAAACGTATTTATTGA_AGTTCAATTGGCAAATAACTTTATCC	Diploid	GPB2	1.21767	0.0202073	NA	0.315975	0.0192393	high_fitness_diploids	NA	NA	NA	NA
gpb2_evo2_plate6_A3	CCAACAAAAGGAAACGTATTTATTGA_TGATTAATACACAACTTAATTATACA	Diploid	GPB2	1.22933	0.0207846	NA	0.340846	0.0207686	high_fitness_diploids	NA	NA	NA	NA
gpb2_evo2_plate6_H8	CCAACAAAAGGAAACGTATTTATTGA_TGGAGAAACCATAATAGCGTTTCGAA	Diploid	GPB2	1.68733	0.0196299	NA	0.825667	0.0167432	high_fitness_diploids	NA	NA	NA	NA
tor1_evo1_plate1_B4	TTAAAAATACAAAAAAAGATTTAAGG_ACGCGAAGGAGTAATGTTCTTTAGTA	Diploid	TOR1	1.35901	0.0203943	NA	0.692583	0.0201908	high_fitness_diploids	NA	NA	Other	NA
tor1_evo1_plate1_D1	TTAAAAATACAAAAAAAGATTTAAGG_GCTAGAAAGACGAATGCCCTTGCGTC	Diploid	TOR1	1.44433	0.0196299	NA	0.814667	0.0178979	high_fitness_diploids	NA	PBS2	NON_SYNONYMOUS_CODING	HOG
tor1_evo1_plate10_B8	TTAAAAATACAAAAAAAGATTTAAGG_ATCCCAACAAGGAATTGTATTTTGAT	Diploid	TOR1	1.41433	0.0196299	NA	0.772	0.0184752	high_fitness_diploids	NA	PBS2	NON_SYNONYMOUS_CODING	HOG
tor1_evo1_plate10_F11	TTAAAAATACAAAAAAAGATTTAAGG_TCAATAATACTTAACGTGTTTTTCAT	Diploid	TOR1	1.07733	0.0225167	NA	0.446939	0.0240516	high_fitness_diploids	NA	NA	NA	NA
tor1_evo1_plate2_C4	ATCAGAAGTTCGAATCAAATTACGAA_ACCTCAATACATAATGTATTTTATCG	Diploid	TOR1	1.08635	0.0215493	NA	0.454	0.0225167	high_fitness_diploids	NA	NA	NA	NA
tor1_evo1_plate3_D11	TTAAAAATACAAAAAAAGATTTAAGG_ACACGAATACCTAACTGTGTTCAGAT	Diploid	TOR1	1.566	0.0196299	NA	0.925	0.0178979	high_fitness_diploids	NA	SSK2	FRAME_SHIFT	HOG
tor1_evo1_plate4_D11	TTAAAAATACAAAAAAAGATTTAAGG_TTGTGAAAGACTAAGCACTTTTATTC	Diploid	TOR1	1.51133	0.0196299	NA	0.881086	0.0186618	high_fitness_diploids	NA	SSK2	FRAME_SHIFT	HOG
tor1_evo1_plate5_B6	TTAAAAATACAAAAAAAGATTTAAGG_ACTCTAAACCTTAACGTAATTGTTTG	Diploid	TOR1	1.11918	0.0221268	NA	0.484817	0.0234741	high_fitness_diploids	NA	NA	Other	NA
tor1_evo1_plate6_E9	TTAAAAATACAAAAAAAGATTTAAGG_GTACAAATCCATAAGGATCTTCGGGT	Diploid	TOR1	1.28767	0.0202073	NA	0.625093	0.0200092	high_fitness_diploids	NA	NA	Other	NA
tor1_evo1_plate6_H1	ATCAGAAGTTCGAATCAAATTACGAA_TAGGTAAAAGCAAATCAGCTTCCTAA	Diploid	TOR1	1.18762	0.0217269	NA	0.538988	0.0232134	high_fitness_diploids	NA	NA	NA	NA
tor1_evo1_plate7_A3	TTAAAAATACAAAAAAAGATTTAAGG_TGGTAAACCCTCAAAGTCTTTCGCGA	Diploid	TOR1	1.071	0.021362	NA	0.445	0.0225167	high_fitness_diploids	NA	NA	NA	NA
tor1_evo1_plate7_D10	ATCAGAAGTTCGAATCAAATTACGAA_TTACCAAGCGAAACATCGTTAATGC	Diploid	TOR1	1.57733	0.0196299	NA	0.938654	0.0180843	high_fitness_diploids	NA	SSK2	FRAME_SHIFT	HOG
tor1_evo1_plate8_B6	TTAAAAATACAAAAAAAGATTTAAGG_TTCGTAACATGGAAATCGCTTTATTA	Diploid	TOR1	1.21667	0.0207846	NA	0.572405	0.0211642	high_fitness_diploids	NA	PBS2	NON_SYNONYMOUS_CODING	HOG
tor1_evo1_plate8_C8	TTAAAAATACAAAAAAAGATTTAAGG_CGCATAACCTCAAAGAAGATTGCGGA	Diploid	TOR1	1.11167	0.0225167	NA	0.469166	0.0240516	high_fitness_diploids	NA	NA	NA	NA
tor1_evo1_plate8_E11	TTAAAAATACAAAAAAAGATTTAAGG_ATGTGAACTGGCAAGTAACTTGACGT	Diploid	TOR1	1.45867	0.0196299	NA	0.828853	0.0180843	high_fitness_diploids	NA	PBS2	NON_SYNONYMOUS_CODING	HOG
tor1_evo1_plate8_H6	ATCAGAAGTTCGAATCAAATTACGAA_TAAGGAATCCTGAATGCTTTTCCCCG	Diploid	TOR1	1.17633	0.021362	NA	0.542646	0.0223192	high_fitness_diploids	NA	IRA2	NON_SYNONYMOUS_CODING	RAS
130719-1-A1	CGCTAAAGACATAATGTGGTTTGTTG_CGGGGAAAAGCAAAGGGCGTTGGGGC	Diploid	WT	0.493749	0.0555578	high_fitness_diploids	0.493749	0.0555578	high_fitness_diploids	0.302021	NA	NA	NA
130719-1-D8	CGCTAAAGACATAATGTGGTTTGTTG_AGTCCAACGGATAATGTACTTGCTGC	Diploid	WT	0.586735	0.0470366	high_fitness_diploids	0.586735	0.0470366	high_fitness_diploids	0.256249	NA	Other	NA
131005-1-D10	CGCTAAAGACATAATGTGGTTTGTTG_CGAGCAACATGAAACTTGGTTTTCAG	Diploid	WT	0.428684	0.0523192	high_fitness_diploids	0.428684	0.0523192	high_fitness_diploids	0.341519	NA	Other	NA
131015-1-A12	CGCTAAAGACATAATGTGGTTTGTTG_GAGTTAAATCGGAACGGAATTGTGCT	Diploid	WT	0.365008	0.048249	high_fitness_diploids	0.365008	0.048249	high_fitness_diploids	0.106453	NA	NA	NA
131016-1-B6	CGCTAAAGACATAATGTGGTTTGTTG_CATTCAAGCCTCAATTTACTTAGATT	Diploid	WT	0.641671	0.0286712	high_fitness_diploids	0.641671	0.0286712	high_fitness_diploids	0.477462	NA	Other	NA
131016-1-C11	CGCTAAAGACATAATGTGGTTTGTTG_TTAGTAAGATACAACATTTTTTCTTT	Diploid	WT	0.517393	0.0292375	high_fitness_diploids	0.517393	0.0292375	high_fitness_diploids	0.271514	NA	Other	NA
131016-1-D1	CGCTAAAGACATAATGTGGTTTGTTG_TACTTAATACAGAATGTACTTGGATA	Diploid	WT	0.846667	0.021362	high_fitness_diploids	0.846667	0.021362	high_fitness_diploids	0.587216	NA	Other	NA
131016-2-B9	CGCTAAAGACATAATGTGGTTTGTTG_TACAGAATTCGCAAGCGTTTTGAAGA	Diploid	WT	0.474553	0.038243	high_fitness_diploids	0.474553	0.038243	high_fitness_diploids	0.573614	NA	Other	NA
131016-3-F4	CGCTAAAGACATAATGTGGTTTGTTG_AATTTAAACGACAATCCGATTATTAG	Diploid	WT	0.527289	0.0286598	high_fitness_diploids	0.527289	0.0286598	high_fitness_diploids	0.420321	NA	Other	NA
131016-4-E12	CGCTAAAGACATAATGTGGTTTGTTG_ATAGAAAGGAAAAACTTAATTCGGTA	Diploid	WT	0.491016	0.0494574	high_fitness_diploids	0.491016	0.0494574	high_fitness_diploids	0.636587	NA	NA	NA
131016-4-G7	CGCTAAAGACATAATGTGGTTTGTTG_TTTAGAAGCGGCAATGAATTTGGCTC	Diploid	WT	0.827808	0.0282784	high_fitness_diploids	0.827808	0.0282784	high_fitness_diploids	0.502758	NA	NA	NA
131017-1-G8	CGCTAAAGACATAATGTGGTTTGTTG_CTAGCAAATCAAAAATAACTTAGTCA	Diploid	WT	0.489934	0.0386561	high_fitness_diploids	0.489934	0.0386561	high_fitness_diploids	0.399352	NA	Other	NA
131017-2-A1	CGCTAAAGACATAATGTGGTTTGTTG_AAATTAACTGGGAACTAAATTAGATG	Diploid	WT	0.349397	0.0355812	high_fitness_diploids	0.349397	0.0355812	high_fitness_diploids	0.195892	NA	NA	NA
131017-2-C2	CGCTAAAGACATAATGTGGTTTGTTG_CGTGAAAACTGTAAGCGAGTTGCGAA	Diploid	WT	0.46699	0.0304034	high_fitness_diploids	0.46699	0.0304034	high_fitness_diploids	0.341781	NA	Other	NA
131017-4-C2	CGCTAAAGACATAATGTGGTTTGTTG_TTCACAAATATTAAGAGTATTAGCTA	Diploid	WT	0.46307	0.0413424	high_fitness_diploids	0.46307	0.0413424	high_fitness_diploids	0.288947	NA	NA	NA
131017-4-G6	CGCTAAAGACATAATGTGGTTTGTTG_AACAAAAGAAATAAGGTGGTTGGCAT	Diploid	WT	0.506573	0.0437842	high_fitness_diploids	0.506573	0.0437842	high_fitness_diploids	0.309998	NA	Other	NA
131017-5-B12	CGCTAAAGACATAATGTGGTTTGTTG_TCCCTAACTATGAAGCATTTTTCCA	Diploid	WT	0.625513	0.024235	high_fitness_diploids	0.625513	0.024235	high_fitness_diploids	0.324506	NA	Other	NA
131025-1-D7	CGCTAAAGACATAATGTGGTTTGTTG_TTGTTAAAACTTCAATGGTGTTTGCAC	Diploid	WT	0.575133	0.0263614	high_fitness_diploids	0.575133	0.0263614	high_fitness_diploids	0.299063	NA	Other	NA
131031-1-H10	CGCTAAAGACATAATGTGGTTTGTTG_CCTGCAAAAATCAATTTTATTGATTT	Diploid	WT	0.607323	0.0334764	high_fitness_diploids	0.607323	0.0334764	high_fitness_diploids	0.649123	NA	Other	NA
131101-1-G8	CGCTAAAGACATAATGTGGTTTGTTG_AACTTAACTTTTAACTGCGTTAACAG	Diploid	WT	0.405136	0.0544365	high_fitness_diploids	0.405136	0.0544365	high_fitness_diploids	0.393226	NA	NA	NA
131101-2-B1	CGCTAAAGACATAATGTGGTTTGTTG_AACCCAATAAAGAAACCTCTTGATCG	Diploid	WT	0.794667	0.0248261	high_fitness_diploids	0.794667	0.0248261	high_fitness_diploids	0.608499	IRA1	Missense	RAS
131101-2-C12	CGCTAAAGACATAATGTGGTTTGTTG_ATGTAAACGTGAAATGCAATTTTGAG	Diploid	WT	0.503721	0.0336654	high_fitness_diploids	0.503721	0.0336654	high_fitness_diploids	0.596998	NA	Other	NA
131101-3-C8	CGCTAAAGACATAATGTGGTTTGTTG_ACTCGAAGCTCCAACTAAATTCTATA	Diploid	WT	0.872	0.0242487	high_fitness_diploids	0.872	0.0242487	high_fitness_diploids	0.70865	IRA2	Nonsense	RAS
131122-2-A6	CGCTAAAGACATAATGTGGTTTGTTG_ATCAAAATCGTGAAACGCATTCGGGT	Diploid	WT	0.495789	0.0465561	high_fitness_diploids	0.495789	0.0465561	high_fitness_diploids	0.51585	NA	NA	NA
131202-1-H9	CGCTAAAGACATAATGTGGTTTGTTG_AAGGAAATAGTCAACGCTTTTTCGTT	Diploid	WT	0.532379	0.0376998	high_fitness_diploids	0.532379	0.0376998	high_fitness_diploids	0.420791	NA	NA	NA
131213-2-B9	CGCTAAAGACATAATGTGGTTTGTTG_AGAGGAAGCTGGAAAAGAATTTGAGC	Diploid	WT	0.450639	0.0324787	high_fitness_diploids	0.450639	0.0324787	high_fitness_diploids	0.474314	NA	NA	NA
E2-88-10-G5	CGCTAAAGACATAATGTGGTTTGTTG_CCGTCAAATCGTAACGTGCTTAAAGG	Diploid	WT	0.413297	0.0277008	high_fitness_diploids	0.413297	0.0277008	high_fitness_diploids	0.350895	NA	Other	NA
E2-88-2-D10	CGCTAAAGACATAATGTGGTTTGTTG_ATGTGAACCCTGAAGGCTATTAATTT	Diploid	WT	0.337527	0.0319226	high_fitness_diploids	0.337527	0.0319226	high_fitness_diploids	0.265274	NA	NA	NA
E2-88-3-A8	CGCTAAAGACATAATGTGGTTTGTTG_GACAAAATAATGAAGTAAATTCGTGG	Diploid	WT	0.436024	0.0240516	high_fitness_diploids	0.436024	0.0240516	high_fitness_diploids	0.300031	NA	Other	NA
E2-88-3-B2	CGCTAAAGACATAATGTGGTTTGTTG_GATGGAAGAGGTAAAAGTGTTATATT	Diploid	WT	0.80565	0.0275163	high_fitness_diploids	0.80565	0.0275163	high_fitness_diploids	0.60925	NA	Other	NA
E2-88-3-E3	CGCTAAAGACATAATGTGGTTTGTTG_ATATTAATTTCAAAATATTTTCGTTG	Diploid	WT	0.419198	0.0296221	high_fitness_diploids	0.419198	0.0296221	high_fitness_diploids	0.628209	NA	Other	NA
E2-88-5-E7	CGCTAAAGACATAATGTGGTTTGTTG_AATAAAAGACCAAAAGTCCTTGTCCG	Diploid	WT	0.396585	0.0334764	high_fitness_diploids	0.396585	0.0334764	high_fitness_diploids	0.330145	NA	Other	NA
E2-88-6-A12	CGCTAAAGACATAATGTGGTTTGTTG_AGAAAAAGGTGGAATCGGTTGGCAG	Diploid	WT	0.916	0.0305996	high_fitness_diploids	0.916	0.0305996	high_fitness_diploids	0.501492	NA	NA	NA
E2-88-6-C9	CGCTAAAGACATAATGTGGTTTGTTG_CCCTAAAAAGGCAAGGGCATTTCAGT	Diploid	WT	0.429469	0.0382858	high_fitness_diploids	0.429469	0.0382858	high_fitness_diploids	0.289271	NA	NA	NA
E2-88-6-D4	CGCTAAAGACATAATGTGGTTTGTTG_GGCGGAATGAGGAACGGTGTTGGGGT	Diploid	WT	0.380739	0.0317438	high_fitness_diploids	0.380739	0.0317438	high_fitness_diploids	0.0208759	NA	NA	NA
E2-88-6-H8	CGCTAAAGACATAATGTGGTTTGTTG_GTTCTAATATTTAAAAACATTTTTCG	Diploid	WT	0.456175	0.036345	high_fitness_diploids	0.456175	0.036345	high_fitness_diploids	0.357263	NA	NA	NA
E2-88-7-E1	CGCTAAAGACATAATGTGGTTTGTTG_TCTTTAAAACCCAATAAGATTGCTCT	Diploid	WT	0.297309	0.038243	high_fitness_diploids	0.297309	0.038243	high_fitness_diploids	0.140309	NA	NA	NA
E2-88-9-B12	CGCTAAAGACATAATGTGGTTTGTTG_ACAGAAAATCTAAATGGGTTTATACA	Diploid	WT	0.338046	0.0340539	high_fitness_diploids	0.338046	0.0340539	high_fitness_diploids	0.225213	NA	NA	NA
130712-1-A2	CGCTAAAGACATAATGTGGTTTGTTG_ACGTAAAACTGGAAATGCCTTTAATC	Diploid	WT	0.377487	0.0323213	NA	0.377487	0.0323213	NA	NA	NA	NA	NA
130712-1-D5	CGCTAAAGACATAATGTGGTTTGTTG_TTCCGAACAGATAAAGTTATTCTGTG	Diploid	WT	0.0204713	0.0630738	NA	0.0204713	0.0630738	NA	NA	NA	NA	NA
130712-1-E2	CGCTAAAGACATAATGTGGTTTGTTG_TTCACAACATTTAATTGTGTTTTCAA	Diploid	WT	0.69276	0.0962621	NA	0.69276	0.0962621	NA	NA	NA	NA	NA
130719-1-H6	CGCTAAAGACATAATGTGGTTTGTTG_AACTAAACAAGTAAAGGCTTTGGTGT	Diploid	WT	1.14	0.0202073	NA	1.14	0.0202073	NA	NA	NA	NA	NA
130822-1-B7	CGCTAAAGACATAATGTGGTTTGTTG_GTCATAACTAGAAATAAGTTTCGTAC	Diploid	WT	0.40929	0.0330878	NA	0.40929	0.0330878	NA	NA	NA	NA	NA
130822-2-B7	CGCTAAAGACATAATGTGGTTTGTTG_GAATAAATGCGAAACTCATTTACCTT	Diploid	WT	0.378812	0.0899768	NA	0.378812	0.0899768	NA	NA	NA	NA	NA
131005-1-A8	CGCTAAAGACATAATGTGGTTTGTTG_ACTAGAAAGTCAAAAGAAATTGACCA	Diploid	WT	0.375197	0.0363106	NA	0.375197	0.0363106	NA	NA	NA	NA	NA
131005-1-E6	CGCTAAAGACATAATGTGGTTTGTTG_CGCACAAGTTTTAATCTTCTTTCAAAT	Diploid	WT	0.253856	0.0903708	NA	0.253856	0.0903708	NA	NA	NA	NA	NA
131007-1-H9	CGCTAAAGACATAATGTGGTTTGTTG_AGCACAACCCGAAAATAACTTAAAAA	Diploid	WT	0.303653	0.0453713	NA	0.303653	0.0453713	NA	NA	NA	NA	NA
131010-1-E12	CGCTAAAGACATAATGTGGTTTGTTG_TTAATAAACAAGAAACGGGTTGTGGA	Diploid	WT	0.241578	0.0292486	NA	0.241578	0.0292486	NA	NA	NA	NA	NA
131010-1-H3	CGCTAAAGACATAATGTGGTTTGTTG_TCTCAAAGGGTAAAAAAGTTTGTGGG	Diploid	WT	0.366626	0.0315369	NA	0.366626	0.0315369	NA	NA	NA	NA	NA
131010-2-B12	CGCTAAAGACATAATGTGGTTTGTTG_ATGGAAAAGGCCAACTTTATTACGCT	Diploid	WT	0.418243	0.0313659	NA	0.418243	0.0313659	NA	NA	NA	NA	NA
131010-3-B12	CGCTAAAGACATAATGTGGTTTGTTG_TACTGAACCAGTAAAGAATTTGACCT	Diploid	WT	0.410874	0.0342131	NA	0.410874	0.0342131	NA	NA	NA	NA	NA
131010-3-E5	CGCTAAAGACATAATGTGGTTTGTTG_AAGGGAAAGTATAATAGTTTTCCCAG	Diploid	WT	0.391362	0.0316597	NA	0.391362	0.0316597	NA	NA	NA	NA	NA
131011-1-B1	CGCTAAAGACATAATGTGGTTTGTTG_GTAACAAAGAAAAAGATGGTTTTATA	Diploid	WT	0.255561	0.0931019	NA	0.255561	0.0931019	NA	NA	NA	NA	NA
131011-1-C10	CGCTAAAGACATAATGTGGTTTGTTG_AACAGAAAATACAATAGTGTTTAATT	Diploid	WT	0.328024	0.0449804	NA	0.328024	0.0449804	NA	NA	NA	NA	NA
131011-2-B10	CGCTAAAGACATAATGTGGTTTGTTG_CTGCCAACCGAGAATTTGGTTGGCGG	Diploid	WT	0.259538	0.050341	NA	0.259538	0.050341	NA	NA	NA	NA	NA
131011-2-B11	CGCTAAAGACATAATGTGGTTTGTTG_GTTCCAATGTTCAATTGTGTTACGGT	Diploid	WT	0.348667	0.0259808	NA	0.348667	0.0259808	NA	NA	NA	NA	NA
131011-2-B2	CGCTAAAGACATAATGTGGTTTGTTG_TTGGTAATCAGCAACTCTTTTTCGGT	Diploid	WT	-0.0635876	0.0598281	NA	-0.0635876	0.0598281	NA	NA	NA	NA	NA
131011-2-B5	CGCTAAAGACATAATGTGGTTTGTTG_GCATCAAAAAAAAAATTCGTTAAGGA	Diploid	WT	0.360005	0.0565624	NA	0.360005	0.0565624	NA	NA	NA	NA	NA
131011-2-B7	CGCTAAAGACATAATGTGGTTTGTTG_CCATAAAAATTGAATGGGATTAGTAG	Diploid	WT	0.345934	0.0561874	NA	0.345934	0.0561874	NA	NA	NA	NA	NA
131011-2-D7	CGCTAAAGACATAATGTGGTTTGTTG_TCCTTAATCGCTAACTTGGTTTCAGT	Diploid	WT	0.351627	0.0427001	NA	0.351627	0.0427001	NA	NA	NA	NA	NA
131011-2-G12	CGCTAAAGACATAATGTGGTTTGTTG_AACATAAACTCCAAGTAGATTTAAAA	Diploid	WT	0.358235	0.0330782	NA	0.358235	0.0330782	NA	NA	NA	NA	NA
131015-1-A10	CGCTAAAGACATAATGTGGTTTGTTG_CCCGAAACTCGGAAGATTGTTGATAT	Diploid	WT	0.625667	0.0219393	NA	0.625667	0.0219393	NA	0.485772	SCH9	Missense	TOR
131015-1-B4	CGCTAAAGACATAATGTGGTTTGTTG_GATCTAACAGATAAATCTCTTAGGTT	Diploid	WT	0.360696	0.0465272	NA	0.360696	0.0465272	NA	NA	NA	NA	NA
131015-1-H12	CGCTAAAGACATAATGTGGTTTGTTG_ACAGGAATCGATAATGACTTTACTTG	Diploid	WT	0.370364	0.0332905	NA	0.370364	0.0332905	NA	NA	NA	NA	NA
131016-1-B4	CGCTAAAGACATAATGTGGTTTGTTG_TTTGGAATTAAAAAGCGGCTTTGTAC	Diploid	WT	0.390178	0.028856	NA	0.390178	0.028856	NA	NA	NA	NA	NA
131016-1-F7	CGCTAAAGACATAATGTGGTTTGTTG_TCCCTAACTATGAAGCATTTTTCCA	Diploid	WT	0.625513	0.024235	NA	0.625513	0.024235	NA	NA	NA	NA	NA
131016-2-B1	CGCTAAAGACATAATGTGGTTTGTTG_CTCCCAATGATGAATTTACTTGCCTT	Diploid	WT	0.362266	0.0330878	NA	0.362266	0.0330878	NA	NA	NA	NA	NA
131016-2-B10	CGCTAAAGACATAATGTGGTTTGTTG_CTCATAAACACGAAGTTGCTTCTGTT	Diploid	WT	0.334966	0.0484061	NA	0.334966	0.0484061	NA	NA	NA	NA	NA
131016-2-C1	CGCTAAAGACATAATGTGGTTTGTTG_CATCGAAACACTAAATATTTTAGCTC	Diploid	WT	1.138	0.0196299	NA	1.138	0.0196299	NA	NA	NA	NA	NA
131016-2-C2	CGCTAAAGACATAATGTGGTTTGTTG_ACCTTAATTTTTAAAGGGCTTTCATA	Diploid	WT	0.290071	0.0307884	NA	0.290071	0.0307884	NA	NA	NA	NA	NA
131016-2-H9	CGCTAAAGACATAATGTGGTTTGTTG_ACTTAAAGGCCCAACATTTTTGCAGT	Diploid	WT	0.382245	0.0323213	NA	0.382245	0.0323213	NA	NA	NA	NA	NA
131016-3-A3	CGCTAAAGACATAATGTGGTTTGTTG_TGTTTAATAGCGAATCCTATTGAAGA	Diploid	WT	0.366015	0.0686896	NA	0.366015	0.0686896	NA	NA	NA	NA	NA
131016-3-C10	CGCTAAAGACATAATGTGGTTTGTTG_TTGTAAAACTGAAATAGAGTTGCAGT	Diploid	WT	0.514827	0.051728	NA	0.514827	0.051728	NA	NA	NA	NA	NA
131016-4-D1	CGCTAAAGACATAATGTGGTTTGTTG_CAAGAAAGACATAACTTCGTTGCTTT	Diploid	WT	0.300612	0.0321256	NA	0.300612	0.0321256	NA	NA	NA	NA	NA
131016-5-E10	CGCTAAAGACATAATGTGGTTTGTTG_TAGACAAGTCTCAAGGTTGTTAATAC	Diploid	WT	0.259618	0.0350035	NA	0.259618	0.0350035	NA	NA	NA	NA	NA
131016-5-G6	CGCTAAAGACATAATGTGGTTTGTTG_AGAGCAATGGGTAAGTCCATTTCGCT	Diploid	WT	0.362903	0.0292375	NA	0.362903	0.0292375	NA	NA	NA	NA	NA
131016-6-H7	CGCTAAAGACATAATGTGGTTTGTTG_AACCCAATAAAGAAACCTCTTGATCG	Diploid	WT	0.794667	0.0248261	NA	0.794667	0.0248261	NA	NA	NA	NA	NA
131017-5-F1	CGCTAAAGACATAATGTGGTTTGTTG_TACTAAAATAAGAAAGATTTTTACCC	Diploid	WT	0.362977	0.0346314	NA	0.362977	0.0346314	NA	NA	NA	NA	NA
131024-1-A1	CGCTAAAGACATAATGTGGTTTGTTG_TTTCCAAACTAAAAGTATATTAGTAG	Diploid	WT	0.341698	0.0352089	NA	0.341698	0.0352089	NA	NA	NA	NA	NA
131024-1-E12	CGCTAAAGACATAATGTGGTTTGTTG_GGGCGAAGTCGCAAGGGCCTTAAGGG	Diploid	WT	0.268054	0.0402026	NA	0.268054	0.0402026	NA	NA	NA	NA	NA
131025-1-E3	CGCTAAAGACATAATGTGGTTTGTTG_CCCGAAACTCGGAAGATTGTTGATAT	Diploid	WT	0.625667	0.0219393	NA	0.625667	0.0219393	NA	NA	NA	NA	NA
131025-1-G3	CGCTAAAGACATAATGTGGTTTGTTG_TTCGCAACACGTAAGCATCTTGGTTA	Diploid	WT	0.383209	0.0319226	NA	0.383209	0.0319226	NA	NA	NA	NA	NA
131025-1-H11	CGCTAAAGACATAATGTGGTTTGTTG_TCACGAATAAGGAACTATCTTTGCAA	Diploid	WT	0.179536	0.0562401	NA	0.179536	0.0562401	NA	NA	NA	NA	NA
131031-1-A5	CGCTAAAGACATAATGTGGTTTGTTG_TCTCAAAATTTCAATCAGCTTGGCGT	Diploid	WT	0.0897589	0.052279	NA	0.0897589	0.052279	NA	NA	NA	NA	NA
131031-1-C1	CGCTAAAGACATAATGTGGTTTGTTG_TGAAGAATGATGAATCCGGTTTCTAC	Diploid	WT	0.36229	0.0742842	NA	0.36229	0.0742842	NA	NA	NA	NA	NA
131031-1-C6	CGCTAAAGACATAATGTGGTTTGTTG_TTAAGAAGAAAAAAAGAATTTTGAAA	Diploid	WT	0.406425	0.0396565	NA	0.406425	0.0396565	NA	NA	NA	NA	NA
131031-1-G10	CGCTAAAGACATAATGTGGTTTGTTG_TAATAAAGCGAGAATTTAATTTTGCT	Diploid	WT	0.248113	0.0626827	NA	0.248113	0.0626827	NA	NA	NA	NA	NA
131101-1-A5	CGCTAAAGACATAATGTGGTTTGTTG_ACATGAATAGGAAACGGGGTTGATTT	Diploid	WT	0.364139	0.0307884	NA	0.364139	0.0307884	NA	NA	NA	NA	NA
131101-1-F9	CGCTAAAGACATAATGTGGTTTGTTG_CGGAAAATCCTAAATTATTTTTGAAA	Diploid	WT	0.339336	0.0590289	NA	0.339336	0.0590289	NA	NA	NA	NA	NA
131101-1-G7	CGCTAAAGACATAATGTGGTTTGTTG_CTATGAACAAAAAAAGATATTCACAA	Diploid	WT	0.359586	0.0530731	NA	0.359586	0.0530731	NA	NA	NA	NA	NA
131101-2-C3	CGCTAAAGACATAATGTGGTTTGTTG_ATTATAAGTCGTAATCATCTTTCTTT	Diploid	WT	0.147279	0.0455891	NA	0.147279	0.0455891	NA	NA	NA	NA	NA
131101-2-F6	CGCTAAAGACATAATGTGGTTTGTTG_TCAAAAAAATTAAATTTAATTACACG	Diploid	WT	0.533507	0.111983	NA	0.533507	0.111983	NA	NA	NA	NA	NA
131101-3-E7	CGCTAAAGACATAATGTGGTTTGTTG_ATATAAATAAATAAGGAACTTGTAGC	Diploid	WT	0.203761	0.0359756	NA	0.203761	0.0359756	NA	NA	NA	NA	NA
131122-1-A10	CGCTAAAGACATAATGTGGTTTGTTG_AAACGAATCTAAAATGTCATTCCTTA	Diploid	WT	0.437882	0.0388721	NA	0.437882	0.0388721	NA	NA	NA	NA	NA
131122-1-A12	CGCTAAAGACATAATGTGGTTTGTTG_TACATAACCACTAAATAGTTTATTCC	Diploid	WT	0.390623	0.0419203	NA	0.390623	0.0419203	NA	NA	NA	NA	NA
131122-1-A3	CGCTAAAGACATAATGTGGTTTGTTG_ACGCTAATAAGGAACACTTTTCAGAC	Diploid	WT	0.385564	0.102332	NA	0.385564	0.102332	NA	NA	NA	NA	NA
131122-1-A6	CGCTAAAGACATAATGTGGTTTGTTG_TGCCTAAACGGTAAGCGAGTTTCCCA	Diploid	WT	0.422469	0.0382858	NA	0.422469	0.0382858	NA	NA	NA	NA	NA
131122-1-A9	CGCTAAAGACATAATGTGGTTTGTTG_TCGTAAAACACTAAGAGATTTGTAGT	Diploid	WT	0.41362	0.0379011	NA	0.41362	0.0379011	NA	NA	NA	NA	NA
131122-1-B11	CGCTAAAGACATAATGTGGTTTGTTG_GACCGAATGTAAAAAACAGTTCAGAG	Diploid	WT	0.456888	0.0374922	NA	0.456888	0.0374922	NA	NA	NA	NA	NA
131122-1-B12	CGCTAAAGACATAATGTGGTTTGTTG_TTTGGAATCCACAATCTAGTTACGTC	Diploid	WT	0.421398	0.0386049	NA	0.421398	0.0386049	NA	NA	NA	NA	NA
131122-1-B6	CGCTAAAGACATAATGTGGTTTGTTG_AGATCAAAGCGAAACTTCTTTAGGGC	Diploid	WT	0.448997	0.0976192	NA	0.448997	0.0976192	NA	NA	NA	NA	NA
131122-1-B8	CGCTAAAGACATAATGTGGTTTGTTG_AGTCAAATAGGCAATACTTTTTAATC	Diploid	WT	0.453994	0.0369414	NA	0.453994	0.0369414	NA	NA	NA	NA	NA
131122-1-C10	CGCTAAAGACATAATGTGGTTTGTTG_CATTCAAGCGCTAATGCATTTATATT	Diploid	WT	0.358552	0.0344257	NA	0.358552	0.0344257	NA	NA	NA	NA	NA
131122-1-C11	CGCTAAAGACATAATGTGGTTTGTTG_TCCGTAACATACAAAAATGTTGTACA	Diploid	WT	0.38273	0.0280937	NA	0.38273	0.0280937	NA	NA	NA	NA	NA
131122-1-C12	CGCTAAAGACATAATGTGGTTTGTTG_ATCCAAAAAGTCAAACAGTTTGAGCT	Diploid	WT	0.416814	0.030211	NA	0.416814	0.030211	NA	NA	NA	NA	NA
131122-1-C4	CGCTAAAGACATAATGTGGTTTGTTG_AGTAGAATGGTTAAACAACTTGCCTA	Diploid	WT	0.980152	0.04604	NA	0.980152	0.04604	NA	NA	NA	NA	NA
131122-1-C5	CGCTAAAGACATAATGTGGTTTGTTG_CTGATAAAATGCAACTTGCTTTCCCA	Diploid	WT	0.0234958	0.0677209	NA	0.0234958	0.0677209	NA	NA	NA	NA	NA
131122-1-C8	CGCTAAAGACATAATGTGGTTTGTTG_CATGCAACAACAAATGTTCTTAGCTT	Diploid	WT	0.340807	0.0367549	NA	0.340807	0.0367549	NA	NA	NA	NA	NA
131122-1-C9	CGCTAAAGACATAATGTGGTTTGTTG_AAATTAATATCTAACACGTTTGGCAA	Diploid	WT	0.421213	0.0350227	NA	0.421213	0.0350227	NA	NA	NA	NA	NA
131122-1-D11	CGCTAAAGACATAATGTGGTTTGTTG_CTCCAAATAGTTAAAGCCTTTGACTC	Diploid	WT	0.369941	0.0336559	NA	0.369941	0.0336559	NA	NA	NA	NA	NA
131122-1-D12	CGCTAAAGACATAATGTGGTTTGTTG_ACCAAAATGGGTAACCAGATTATCTT	Diploid	WT	0.421314	0.0355635	NA	0.421314	0.0355635	NA	NA	NA	NA	NA
131122-1-D4	CGCTAAAGACATAATGTGGTTTGTTG_ATTGGAAGCTTCAAACTTGTTCCGAA	Diploid	WT	0.437214	0.0408441	NA	0.437214	0.0408441	NA	NA	NA	NA	NA
131122-1-D6	CGCTAAAGACATAATGTGGTTTGTTG_ATCCAAATTCGAAATTGCGTTTTTAT	Diploid	WT	0.420517	0.0384346	NA	0.420517	0.0384346	NA	NA	NA	NA	NA
131122-1-D9	CGCTAAAGACATAATGTGGTTTGTTG_GACCCAACTCGTAAGACGATTTAGGA	Diploid	WT	0.425893	0.0407472	NA	0.425893	0.0407472	NA	NA	NA	NA	NA
131122-1-E12	CGCTAAAGACATAATGTGGTTTGTTG_TAGAGAATCAGAAAATCTATTGAATT	Diploid	WT	0.398129	0.040967	NA	0.398129	0.040967	NA	NA	NA	NA	NA
131122-1-E3	CGCTAAAGACATAATGTGGTTTGTTG_TTGTCAAAAGGAAATTGACTTGCCCT	Diploid	WT	0.470638	0.0476925	NA	0.470638	0.0476925	NA	NA	NA	NA	NA
131122-1-E7	CGCTAAAGACATAATGTGGTTTGTTG_TCTGCAACAATTAAACAGCTTGTGGG	Diploid	WT	0.342874	0.0444331	NA	0.342874	0.0444331	NA	NA	NA	NA	NA
131122-1-E8	CGCTAAAGACATAATGTGGTTTGTTG_GCTGTAAGTGGCAAGTACATTCCATG	Diploid	WT	0.104033	0.0514275	NA	0.104033	0.0514275	NA	NA	NA	NA	NA
131122-1-F10	CGCTAAAGACATAATGTGGTTTGTTG_TGGCCAATGTGTAATTTGTTTTAGTA	Diploid	WT	0.39962	0.0298151	NA	0.39962	0.0298151	NA	NA	NA	NA	NA
131122-1-F11	CGCTAAAGACATAATGTGGTTTGTTG_GTTGCAAATGTTAAGAAATTTGTTTT	Diploid	WT	0.394546	0.0344453	NA	0.394546	0.0344453	NA	NA	NA	NA	NA
131122-1-F12	CGCTAAAGACATAATGTGGTTTGTTG_ATAGGAAAGTACAATATTTTTGTATA	Diploid	WT	0.427802	0.0361775	NA	0.427802	0.0361775	NA	NA	NA	NA	NA
131122-1-F7	CGCTAAAGACATAATGTGGTTTGTTG_ATGATAACAAGGAAGGTTTTTATATT	Diploid	WT	0.0617482	0.0688154	NA	0.0617482	0.0688154	NA	NA	NA	NA	NA
131122-1-G11	CGCTAAAGACATAATGTGGTTTGTTG_ACCGGAAAGGGTAACCAGTTTTAAC	Diploid	WT	0.440333	0.0357957	NA	0.440333	0.0357957	NA	NA	NA	NA	NA
131122-1-G12	CGCTAAAGACATAATGTGGTTTGTTG_ATGTTAAATGGCAAGAATTTTACAGT	Diploid	WT	0.413412	0.0409336	NA	0.413412	0.0409336	NA	NA	NA	NA	NA
131122-1-G4	CGCTAAAGACATAATGTGGTTTGTTG_GAATCAAACTTTAAGGACGTTTAACG	Diploid	WT	0.371114	0.0436244	NA	0.371114	0.0436244	NA	NA	NA	NA	NA
131122-1-G5	CGCTAAAGACATAATGTGGTTTGTTG_ACATCAATTTGGAAGGACTTTGTTCT	Diploid	WT	0.449268	0.0376361	NA	0.449268	0.0376361	NA	NA	NA	NA	NA
131122-1-G7	CGCTAAAGACATAATGTGGTTTGTTG_GTCCTAATCAGCAAAAAGTTTGATTC	Diploid	WT	0.943726	0.0234741	NA	0.943726	0.0234741	NA	NA	NA	NA	NA
131122-1-G9	CGCTAAAGACATAATGTGGTTTGTTG_GTACAAATCGTGAATTACGTTATTCG	Diploid	WT	0.370495	0.0336559	NA	0.370495	0.0336559	NA	NA	NA	NA	NA
131122-1-H10	CGCTAAAGACATAATGTGGTTTGTTG_ATATAAAAGCCAAATTATATTAATAT	Diploid	WT	0.33612	0.0330782	NA	0.33612	0.0330782	NA	NA	NA	NA	NA
131122-1-H2	CGCTAAAGACATAATGTGGTTTGTTG_CTTGTAACTTGGAATTAGGTTAGGAT	Diploid	WT	0.0588005	0.0588148	NA	0.0588005	0.0588148	NA	NA	NA	NA	NA
131122-1-H7	CGCTAAAGACATAATGTGGTTTGTTG_TCTGAAATTAATAAGGGGGTTGTTAT	Diploid	WT	0.369065	0.0688366	NA	0.369065	0.0688366	NA	NA	NA	NA	NA
131122-1-H8	CGCTAAAGACATAATGTGGTTTGTTG_CCACTAATATGCAAATCATTTCGACT	Diploid	WT	0.322656	0.0475257	NA	0.322656	0.0475257	NA	NA	NA	NA	NA
131122-1-H9	CGCTAAAGACATAATGTGGTTTGTTG_GGGATAAGGAGCAAGTGGTTTGGAGA	Diploid	WT	0.139139	0.0507257	NA	0.139139	0.0507257	NA	NA	NA	NA	NA
131122-2-B10	CGCTAAAGACATAATGTGGTTTGTTG_TTTCTAAGTTTAAAAGATGTTATTCG	Diploid	WT	0.477535	0.0681579	NA	0.477535	0.0681579	NA	NA	NA	NA	NA
131122-2-F12	CGCTAAAGACATAATGTGGTTTGTTG_TGGAAAAACAGCAACGTTCTTTGAAC	Diploid	WT	0.319316	0.0893687	NA	0.319316	0.0893687	NA	NA	NA	NA	NA
131127-1-G2	CGCTAAAGACATAATGTGGTTTGTTG_ACAACAACACAAAAGTCGATTATATA	Diploid	WT	0.353698	0.072546	NA	0.353698	0.072546	NA	NA	NA	NA	NA
131202-1-B1	CGCTAAAGACATAATGTGGTTTGTTG_GTCTTAATTGGAAACGCAATTGAAAC	Diploid	WT	1.22633	0.0202073	NA	1.22633	0.0202073	NA	NA	NA	NA	NA
131202-1-D7	CGCTAAAGACATAATGTGGTTTGTTG_CAGGCAAGAGTGAAGGGCCTTGGTGC	Diploid	WT	0.964019	0.0203943	NA	0.964019	0.0203943	NA	NA	NA	NA	NA
131202-1-E2	CGCTAAAGACATAATGTGGTTTGTTG_CTATGAACCTACAAATTTGTTATCCG	Diploid	WT	0.0227679	0.06638	NA	0.0227679	0.06638	NA	NA	NA	NA	NA
131202-1-F7	CGCTAAAGACATAATGTGGTTTGTTG_GAGCAAACCGGGAAGGGGGTTGAGGA	Diploid	WT	0.189898	0.0424232	NA	0.189898	0.0424232	NA	NA	NA	NA	NA
131202-2-E6	CGCTAAAGACATAATGTGGTTTGTTG_TCATTAATTCACAAAAAATTTAGCCT	Diploid	WT	0.288629	0.0415144	NA	0.288629	0.0415144	NA	NA	NA	NA	NA
131202-2-H6	CGCTAAAGACATAATGTGGTTTGTTG_TACTAAAAGAATAAAAAACTTCTAAG	Diploid	WT	0.647165	0.0964749	NA	0.647165	0.0964749	NA	NA	NA	NA	NA
131206-1-F3	CGCTAAAGACATAATGTGGTTTGTTG_CATTCAAGCCTCAATTTACTTAGATT	Diploid	WT	0.641671	0.0286712	NA	0.641671	0.0286712	NA	NA	NA	NA	NA
131206-1-G6	CGCTAAAGACATAATGTGGTTTGTTG_AGTGAAATTTCCAAGTATGTTTTAGA	Diploid	WT	0.370411	0.0338294	NA	0.370411	0.0338294	NA	NA	NA	NA	NA
131206-1-H10	CGCTAAAGACATAATGTGGTTTGTTG_GTCACAAATATTAACGGACTTATTGA	Diploid	WT	0.339706	0.078909	NA	0.339706	0.078909	NA	NA	NA	NA	NA
131206-2-A6	CGCTAAAGACATAATGTGGTTTGTTG_TTTCAAATTAATAACGAAATTTAGAG	Diploid	WT	0.410021	0.108304	NA	0.410021	0.108304	NA	NA	NA	NA	NA
131206-2-C5	CGCTAAAGACATAATGTGGTTTGTTG_AGGCAAAAATTTAAGTCCCTTGTCTT	Diploid	WT	0.401237	0.0323213	NA	0.401237	0.0323213	NA	NA	NA	NA	NA
131209-2-D8	CGCTAAAGACATAATGTGGTTTGTTG_CTTTCAAAGGTTAAGCGATTTACCTA	Diploid	WT	0.386255	0.0361414	NA	0.386255	0.0361414	NA	NA	NA	NA	NA
131209-2-F5	CGCTAAAGACATAATGTGGTTTGTTG_ATCTAAAATACAAAAAAACTTAGATT	Diploid	WT	0.375391	0.0311662	NA	0.375391	0.0311662	NA	NA	NA	NA	NA
131209-2-F7	CGCTAAAGACATAATGTGGTTTGTTG_GATCCAATTTTTAACGATGTTTAAGC	Diploid	WT	0.402401	0.031548	NA	0.402401	0.031548	NA	NA	NA	NA	NA
131213-1-A11	CGCTAAAGACATAATGTGGTTTGTTG_TTGAAAAGGCCCAATCCTGTTATTCG	Diploid	WT	0.413637	0.0422896	NA	0.413637	0.0422896	NA	NA	NA	NA	NA
131213-1-A3	CGCTAAAGACATAATGTGGTTTGTTG_ATGCAAAAAGAAAACTAGTTTATCCG	Diploid	WT	0.46427	0.0972165	NA	0.46427	0.0972165	NA	NA	NA	NA	NA
131213-2-A11	CGCTAAAGACATAATGTGGTTTGTTG_AAAATAATTTTAAAATGTATTGTACG	Diploid	WT	0.290585	0.0354077	NA	0.290585	0.0354077	NA	NA	NA	NA	NA
131213-2-B11	CGCTAAAGACATAATGTGGTTTGTTG_ATATTAATCGTTAATGAAATTATACC	Diploid	WT	0.319414	0.0309704	NA	0.319414	0.0309704	NA	NA	NA	NA	NA
131213-2-F4	CGCTAAAGACATAATGTGGTTTGTTG_CCCCTAAGAATGAAACAAGTTAATGC	Diploid	WT	0.495006	0.0833767	NA	0.495006	0.0833767	NA	NA	NA	NA	NA
E2-88-1-A4	CGCTAAAGACATAATGTGGTTTGTTG_GCATTAACAGTAAAGAGCGTTGTGGC	Diploid	WT	0.337358	0.0279013	NA	0.337358	0.0279013	NA	NA	NA	NA	NA
E2-88-1-E3	CGCTAAAGACATAATGTGGTTTGTTG_TTGAGAACATTCAAGGGTGTTTACGG	Diploid	WT	0.295503	0.0342429	NA	0.295503	0.0342429	NA	NA	NA	NA	NA
E2-88-1-F4	CGCTAAAGACATAATGTGGTTTGTTG_CTGCGAAAGTGCAAGCACGTTTTTTC	Diploid	WT	0.281075	0.0323213	NA	0.281075	0.0323213	NA	NA	NA	NA	NA
E2-88-10-A1	CGCTAAAGACATAATGTGGTTTGTTG_TACCTAAGCAATAAGCTACTTACCGA	Diploid	WT	0.355917	0.0269388	NA	0.355917	0.0269388	NA	NA	NA	NA	NA
E2-88-10-A12	CGCTAAAGACATAATGTGGTTTGTTG_GTTACAATTTAGAACTGACTTAACCG	Diploid	WT	0.35241	0.0294335	NA	0.35241	0.0294335	NA	NA	NA	NA	NA
E2-88-10-C1	CGCTAAAGACATAATGTGGTTTGTTG_ATAGAAATTAAAAATGTGTTTTTGTT	Diploid	WT	0.334838	0.0292375	NA	0.334838	0.0292375	NA	NA	NA	NA	NA
E2-88-10-D4	CGCTAAAGACATAATGTGGTTTGTTG_TACCTAATACGTAAAACCATTCGGGG	Diploid	WT	0.34265	0.0282784	NA	0.34265	0.0282784	NA	NA	NA	NA	NA
E2-88-10-G11	CGCTAAAGACATAATGTGGTTTGTTG_AGAGAAATGAGTAATGGTTTTACCCT	Diploid	WT	0.345233	0.0359851	NA	0.345233	0.0359851	NA	NA	NA	NA	NA
E2-88-2-E8	CGCTAAAGACATAATGTGGTTTGTTG_CTTCTAAAAAGCAAAAGGTTTTCTTG	Diploid	WT	0.300357	0.0357864	NA	0.300357	0.0357864	NA	NA	NA	NA	NA
E2-88-3-B4	CGCTAAAGACATAATGTGGTTTGTTG_TAGTAAACTGATAATGAGGTTCACAG	Diploid	WT	0.388805	0.0284307	NA	0.388805	0.0284307	NA	NA	NA	NA	NA
E2-88-5-D12	CGCTAAAGACATAATGTGGTTTGTTG_AATAAAACCGACAACCAGGTTGAGTC	Diploid	WT	0.373832	0.028856	NA	0.373832	0.028856	NA	NA	NA	NA	NA
E2-88-5-F2	CGCTAAAGACATAATGTGGTTTGTTG_GTTCCAATGTTCAATTGTGTTACGGT	Diploid	WT	0.348667	0.0259808	NA	0.348667	0.0259808	NA	NA	NA	NA	NA
E2-88-5-G1	CGCTAAAGACATAATGTGGTTTGTTG_GAGACAATACTGAACGGATTTAGATG	Diploid	WT	0.255206	0.028856	NA	0.255206	0.028856	NA	NA	NA	NA	NA
E2-88-6-F9	CGCTAAAGACATAATGTGGTTTGTTG_ACTTTAAAATTGAATTATTTTATACG	Diploid	WT	0.467983	0.0755788	NA	0.467983	0.0755788	NA	NA	NA	NA	NA
E2-88-7-A7	CGCTAAAGACATAATGTGGTTTGTTG_GCAGTAAAAATTAAAAAATTTAGAAG	Diploid	WT	0.369552	0.042513	NA	0.369552	0.042513	NA	NA	NA	NA	NA
E2-88-7-C4	CGCTAAAGACATAATGTGGTTTGTTG_TGTCTAATCTTCAAGCGTTTTGCCTC	Diploid	WT	0.383324	0.0284787	NA	0.383324	0.0284787	NA	NA	NA	NA	NA
E2-88-8-E12	CGCTAAAGACATAATGTGGTTTGTTG_CGAATAACAGGAAATTATGTTCCATT	Diploid	WT	0.301099	0.0307884	NA	0.301099	0.0307884	NA	NA	NA	NA	NA
E2-88-9-E4	CGCTAAAGACATAATGTGGTTTGTTG_ATGCAAACTCGTAAAAATATTAACTT	Diploid	WT	0.347262	0.0325004	NA	0.347262	0.0325004	NA	NA	NA	NA	NA
131011-2-A11	CGCTAAAGACATAATGTGGTTTGTTG_CAAAGAATAATAAAGCGCTTTTTTTA	Diploid	WT	0.213039	0.051728	neutral_haploids	0.213039	0.051728	neutral_haploids	-0.0843985	NA	NA	NA
131011-2-A12	CGCTAAAGACATAATGTGGTTTGTTG_TACGTAATTAACAAGGAGATTTGTAC	Diploid	WT	0.341919	0.0448816	neutral_haploids	0.341919	0.0448816	neutral_haploids	0.144357	NA	NA	NA
131011-2-B12	CGCTAAAGACATAATGTGGTTTGTTG_ATCTAAACTCGCAAGTATGTTGGATA	Diploid	WT	0.343732	0.0388211	neutral_haploids	0.343732	0.0388211	neutral_haploids	-0.0701485	NA	NA	NA
131011-2-C11	CGCTAAAGACATAATGTGGTTTGTTG_TAGTAAACATAAAACTCTATTACTGG	Diploid	WT	0.338894	0.0367549	neutral_haploids	0.338894	0.0367549	neutral_haploids	0.180489	NA	NA	NA
131011-2-C5	CGCTAAAGACATAATGTGGTTTGTTG_CGATTAAGGGGTAACAAGCTTGGATG	Diploid	WT	0.336714	0.0374672	neutral_haploids	0.336714	0.0374672	neutral_haploids	0.0613713	NA	NA	NA
131011-2-C8	CGCTAAAGACATAATGTGGTTTGTTG_ATCAGAATAGGCAAGTCTTTTCACTA	Diploid	WT	0.367296	0.0450613	neutral_haploids	0.367296	0.0450613	neutral_haploids	-0.0377468	NA	NA	NA
131011-2-E7	CGCTAAAGACATAATGTGGTTTGTTG_TGAACAAGATCCAAATTGTTTTTTAG	Diploid	WT	0.395282	0.0470053	neutral_haploids	0.395282	0.0470053	neutral_haploids	-0.116877	NA	NA	NA
131011-2-F7	CGCTAAAGACATAATGTGGTTTGTTG_CATCAAACGCGCAAGCCTATTGGGAA	Diploid	WT	0.407113	0.0525201	neutral_haploids	0.407113	0.0525201	neutral_haploids	-0.0499026	NA	NA	NA
131011-2-H10	CGCTAAAGACATAATGTGGTTTGTTG_CAAAGAATAATAAAGCGCTTTTTTTA	Diploid	WT	0.213039	0.051728	neutral_haploids	0.213039	0.051728	neutral_haploids	-0.0251645	NA	NA	NA
cyr1_evo1_plate1_A4	GACAGAAAAGCCAAATGGATTTACCG_ACTTTAAGCTCTAAACGAATTCGGGT	Diploid	CYR1	1.20218	0.0221268	NA	0.270899	0.0274917	pure_diploids	NA	NA	NA	NA
cyr1_evo1_plate1_A6	GACAGAAAAGCCAAATGGATTTACCG_ATCAAAATAAATAATTGAGTTATATC	Diploid	CYR1	1.19333	0.0219393	NA	0.262353	0.0267219	pure_diploids	NA	NA	NA	NA
cyr1_evo1_plate1_A8	AGAACAAAAACTAAACTCATTCATGG_ATGAAAACAAGCAACGATATTTACAA	Diploid	CYR1	1.20268	0.0209718	NA	0.267089	0.0252065	pure_diploids	NA	NA	NA	NA
cyr1_evo1_plate1_B7	AGAACAAAAACTAAACTCATTCATGG_ATTTTAACCACTAATAGGGTTTAATT	Diploid	CYR1	1.21667	0.0219393	NA	0.293648	0.0277008	pure_diploids	NA	NA	NA	NA
cyr1_evo1_plate1_C12	AGAACAAAAACTAAACTCATTCATGG_CAGCCAACCTGGAAGGGGCTTCGGGG	Diploid	CYR1	1.16387	0.0217417	NA	0.233368	0.0265456	pure_diploids	NA	NA	NA	NA
cyr1_evo1_plate1_C5	ACTTAAAAAGCAAACATGATTATTCA_TACCAAATAACCAAAATTTTTCGTAC	Diploid	CYR1	1.18675	0.0221268	NA	0.258704	0.0273113	pure_diploids	NA	NA	NA	NA
cyr1_evo1_plate1_D1	AGAACAAAAACTAAACTCATTCATGG_ATTTAAATAGTAAAGGAAATTTACGG	Diploid	CYR1	0.960418	0.0250141	NA	0.0321465	0.0330383	pure_diploids	NA	NA	NA	NA
cyr1_evo1_plate1_D8	CAGAAAAGCCATAACGCTATTTGAAA_TGTAAAAACAGAAAGCTCATTGGGTA	Diploid	CYR1	1.14033	0.0236714	NA	0.228195	0.0307243	pure_diploids	NA	NA	NA	NA
cyr1_evo1_plate1_E10	ACTTAAAAAGCAAACATGATTATTCA_CTTTAAATAAGCAACCGTGTTTTTGG	Diploid	CYR1	1.15057	0.0234741	NA	0.246496	0.029947	pure_diploids	NA	NA	NA	NA
cyr1_evo1_plate1_E12	ACTTAAAAAGCAAACATGATTATTCA_CCCCCAACAGGGAAGGAGGTTCGGCC	Diploid	CYR1	1.201	0.021362	NA	0.266574	0.025784	pure_diploids	NA	NA	NA	NA
cyr1_evo1_plate1_E2	GACAGAAAAGCCAAATGGATTTACCG_GTTCAAAACCAAAATTAAATTGTGAC	Diploid	CYR1	1.22497	0.0217417	NA	0.294588	0.0267336	pure_diploids	NA	NA	NA	NA
cyr1_evo1_plate1_F2	AGAACAAAAACTAAACTCATTCATGG_TAGCCAAGCGTTAACTACGTTGACGT	Diploid	CYR1	1.18405	0.0221268	NA	0.257464	0.027889	pure_diploids	NA	NA	NA	NA
cyr1_evo1_plate1_F6	GACAGAAAAGCCAAATGGATTTACCG_CGTGTAAAACTCAAAGAGGTTTGGAG	Diploid	CYR1	1.0194	0.025784	NA	0.124825	0.0341374	pure_diploids	NA	NA	NA	NA
cyr1_evo1_plate1_F9	GACAGAAAAGCCAAATGGATTTACCG_CCATTAACATGTAACATACTTTAATC	Diploid	CYR1	1.166	0.023094	NA	0.248136	0.0288213	pure_diploids	NA	NA	NA	NA
cyr1_evo1_plate1_G11	CTAGAAATCTCAAAAACTTTTGGCTG_ATCAAAACACCTAAGTAATTTTTTTG	Diploid	CYR1	1.19	0.0225167	NA	0.266516	0.0280822	pure_diploids	NA	NA	NA	NA
cyr1_evo1_plate1_G2	GACAGAAAAGCCAAATGGATTTACCG_TACGCAAGTCACAACGGGATTTCGCC	Diploid	CYR1	1.18933	0.021362	NA	0.253333	0.0259679	pure_diploids	NA	NA	NA	NA
cyr1_evo1_plate1_G6	GACAGAAAAGCCAAATGGATTTACCG_GTAGGAACTTATAACTCCGTTAAGTT	Diploid	CYR1	1.19224	0.0209718	NA	0.253981	0.0252065	pure_diploids	NA	NA	NA	NA
cyr1_evo1_plate1_H2	AGAACAAAAACTAAACTCATTCATGG_CAGAGAAGTTCTAATAATTTTATTGC	Diploid	CYR1	0.898349	0.031264	NA	-0.0551731	0.0445231	pure_diploids	NA	NA	NA	NA
cyr1_evo1_plate1_H5	AGAACAAAAACTAAACTCATTCATGG_GACATAACGTTTAAGATCTTTGTTGC	Diploid	CYR1	1.20842	0.0219241	NA	0.286449	0.0271232	pure_diploids	NA	NA	NA	NA
cyr1_evo1_plate10_A1	ACTTAAAAAGCAAACATGATTATTCA_CCCGCAAAAAGGAAAACATTTGAGCG	Diploid	CYR1	1.02739	0.0780303	NA	0.114167	0.115932	pure_diploids	NA	NA	NA	NA
cyr1_evo1_plate10_A10	GACAGAAAAGCCAAATGGATTTACCG_ATACTAAATTTCAATATTGTTCCCCC	Diploid	CYR1	1.21967	0.021362	NA	0.28226	0.025784	pure_diploids	NA	NA	NA	NA
cyr1_evo1_plate10_A11	CAGAAAAGCCATAACGCTATTTGAAA_TTAATAAATGAAAAAATCCTTGTAGC	Diploid	CYR1	1.17333	0.0219393	NA	0.245466	0.0272998	pure_diploids	NA	NA	NA	NA
cyr1_evo1_plate10_A6	GACAGAAAAGCCAAATGGATTTACCG_CAGGCAATATAGAAAGTGATTAAGTG	Diploid	CYR1	1.14067	0.0225167	NA	0.213927	0.0282538	pure_diploids	NA	NA	NA	NA
cyr1_evo1_plate10_B4	GACAGAAAAGCCAAATGGATTTACCG_GCGCGAATCGAAAATGGGATTGGGCA	Diploid	CYR1	1.18867	0.0207846	NA	0.246013	0.0248126	pure_diploids	NA	NA	NA	NA
cyr1_evo1_plate10_D1	GACAGAAAAGCCAAATGGATTTACCG_GAATGAAAAAAAAAAAGCTTTTTGAT	Diploid	CYR1	0.886423	0.0280476	NA	-0.0314398	0.038243	pure_diploids	NA	NA	NA	NA
cyr1_evo1_plate10_D11	GACAGAAAAGCCAAATGGATTTACCG_CTTCTAATTTTAAAGATTGTTCAACG	Diploid	CYR1	1.16764	0.0223192	NA	0.24414	0.027889	pure_diploids	NA	NA	NA	NA
cyr1_evo1_plate10_D3	CAGAAAAGCCATAACGCTATTTGAAA_AAGTTAAGTTCGAAAAAAATTACTTA	Diploid	CYR1	1.16088	0.0217417	NA	0.230686	0.0265456	pure_diploids	NA	NA	NA	NA
cyr1_evo1_plate10_D5	CTAGAAATCTCAAAAACTTTTGGCTG_AACTTAATATGTAATCAAGTTGTCTA	Diploid	CYR1	1.19133	0.021362	NA	0.262175	0.026169	pure_diploids	NA	NA	NA	NA
cyr1_evo1_plate10_D6	AGAACAAAAACTAAACTCATTCATGG_TGGCAAACTAGAAATTTTTTTACTTG	Diploid	CYR1	1.18783	0.0217417	NA	0.262741	0.0265456	pure_diploids	NA	NA	NA	NA
cyr1_evo1_plate10_D7	GACAGAAAAGCCAAATGGATTTACCG_TCAATAATATTGAATCCTGTTTAAGC	Diploid	CYR1	1.18533	0.0219393	NA	0.253569	0.0271232	pure_diploids	NA	NA	NA	NA
cyr1_evo1_plate10_D9	CTAGAAATCTCAAAAACTTTTGGCTG_CTTTGAATCATCAATTATGTTTTACC	Diploid	CYR1	1.16863	0.0223192	NA	0.247662	0.027889	pure_diploids	NA	NA	NA	NA
cyr1_evo1_plate10_E1	GACAGAAAAGCCAAATGGATTTACCG_ATATTAAAAATAAAGCCATTTTAGAG	Diploid	CYR1	1.15323	0.0217417	NA	0.225911	0.0267336	pure_diploids	NA	NA	NA	NA
cyr1_evo1_plate10_E11	GACAGAAAAGCCAAATGGATTTACCG_TTCAGAAAACTAAAATCACTTCTGCT	Diploid	CYR1	1.17382	0.0217417	NA	0.246118	0.0263614	pure_diploids	NA	NA	NA	NA
cyr1_evo1_plate10_E3	CAGAAAAGCCATAACGCTATTTGAAA_TTATTAATCGTAAACTGTCTTTACGG	Diploid	CYR1	1.05307	0.0221268	NA	0.118396	0.0272737	pure_diploids	NA	NA	NA	NA
cyr1_evo1_plate10_E7	GACAGAAAAGCCAAATGGATTTACCG_CATCTAATTGTCAAGAAATTTTCATT	Diploid	CYR1	1.161	0.021362	NA	0.226423	0.0259679	pure_diploids	NA	NA	NA	NA
cyr1_evo1_plate10_E8	ACTTAAAAAGCAAACATGATTATTCA_TTTCCAACCATGAATTATGTTCCCCT	Diploid	CYR1	1.21267	0.0219393	NA	0.283918	0.0271232	pure_diploids	NA	NA	NA	NA
cyr1_evo1_plate10_E9	GACAGAAAAGCCAAATGGATTTACCG_AAGTAAACTCCGAACATAATTCATCT	Diploid	CYR1	1.21879	0.0215493	NA	0.285106	0.0265456	pure_diploids	NA	NA	NA	NA
cyr1_evo1_plate10_F1	CTAGAAATCTCAAAAACTTTTGGCTG_ATAGAAAACTCTAAGTCAATTGGGTA	Diploid	CYR1	0.938171	0.0250141	NA	0.0186833	0.0328793	pure_diploids	NA	NA	NA	NA
cyr1_evo1_plate10_F10	CAGAAAAGCCATAACGCTATTTGAAA_TATGTAAAGGCCAACTGCATTATCCC	Diploid	CYR1	1.17633	0.0219393	NA	0.240598	0.0271232	pure_diploids	NA	NA	NA	NA
cyr1_evo1_plate10_F12	AGAACAAAAACTAAACTCATTCATGG_TGGGTAACCAAAAAAACTATTCGTAT	Diploid	CYR1	1.16404	0.0221268	NA	0.238277	0.0274533	pure_diploids	NA	NA	NA	NA
cyr1_evo1_plate10_G1	AGAACAAAAACTAAACTCATTCATGG_CCGTCAAACGCAAAAACAGTTCGTCG	Diploid	CYR1	1.08376	0.0232817	NA	0.164979	0.0294118	pure_diploids	NA	NA	NA	NA
cyr1_evo1_plate10_G10	GACAGAAAAGCCAAATGGATTTACCG_CCAACAAAAGTCAACTTGATTCTCAT	Diploid	CYR1	0.942616	0.0311044	NA	0.0268502	0.0435805	pure_diploids	NA	NA	NA	NA
cyr1_evo1_plate10_G11	CTAGAAATCTCAAAAACTTTTGGCTG_TAATTAAATCCAAATTCTTTTTACAG	Diploid	CYR1	1.15733	0.0219393	NA	0.238478	0.0272998	pure_diploids	NA	NA	NA	NA
cyr1_evo1_plate10_G5	GACAGAAAAGCCAAATGGATTTACCG_CGTGCAAGGAACAATTCAGTTGACCC	Diploid	CYR1	1.11641	0.0232817	NA	0.186611	0.0296114	pure_diploids	NA	NA	NA	NA
cyr1_evo1_plate10_G7	AGAACAAAAACTAAACTCATTCATGG_GTGGTAATAGCGAAACACCTTCGGAA	Diploid	CYR1	1.23894	0.0211642	NA	0.303338	0.0255781	pure_diploids	NA	NA	NA	NA
cyr1_evo1_plate10_G8	AGAACAAAAACTAAACTCATTCATGG_GGCAAAAATACCAAGGCTATTTCTCT	Diploid	CYR1	1.2114	0.0215493	NA	0.286108	0.0265456	pure_diploids	NA	NA	NA	NA
cyr1_evo1_plate10_H1	CTAGAAATCTCAAAAACTTTTGGCTG_CAGTTAATCATTAATGGCATTCCTCG	Diploid	CYR1	1.09791	0.0230796	NA	0.186925	0.0290562	pure_diploids	NA	NA	NA	NA
cyr1_evo1_plate10_H11	ACTTAAAAAGCAAACATGATTATTCA_CTGTTAATTGACAATCTGTTTTTCAG	Diploid	CYR1	1.204	0.021362	NA	0.269232	0.0261559	pure_diploids	NA	NA	NA	NA
cyr1_evo1_plate10_H3	CTAGAAATCTCAAAAACTTTTGGCTG_AGACCAAAATGCAACAATATTGACGT	Diploid	CYR1	1.12467	0.0225167	NA	0.203895	0.0284557	pure_diploids	NA	NA	NA	NA
cyr1_evo1_plate10_H6	GACAGAAAAGCCAAATGGATTTACCG_CAACAAAACACGAACATGATTTGGAC	Diploid	CYR1	1.13176	0.0211642	NA	0.192768	0.0255781	pure_diploids	NA	NA	NA	NA
cyr1_evo1_plate2_A7	CTAGAAATCTCAAAAACTTTTGGCTG_TTCTGAACGCATAATCAAGTTTCAAA	Diploid	CYR1	1.186	0.0226891	NA	0.270281	0.0284787	pure_diploids	NA	NA	NA	NA
cyr1_evo1_plate2_B1	AGAACAAAAACTAAACTCATTCATGG_TATTCAATCCTAAACTTTTTTATATT	Diploid	CYR1	1.11556	0.0228967	NA	0.206542	0.028856	pure_diploids	NA	NA	NA	NA
cyr1_evo1_plate2_B10	ACTTAAAAAGCAAACATGATTATTCA_TAATTAAACCCCAACAATCTTACATC	Diploid	CYR1	1.12033	0.021362	NA	0.189127	0.0261559	pure_diploids	NA	NA	NA	NA
cyr1_evo1_plate2_B8	GACAGAAAAGCCAAATGGATTTACCG_AGCTGAAAGTGTAACGGATTTGAGGC	Diploid	CYR1	1.06932	0.0315583	NA	0.221547	0.043723	pure_diploids	NA	NA	NA	NA
cyr1_evo1_plate2_B9	CAGAAAAGCCATAACGCTATTTGAAA_ACGTCAATTCCTAATGAAATTATTCT	Diploid	CYR1	1.1339	0.0227043	NA	0.2064	0.0284667	pure_diploids	NA	NA	NA	NA
cyr1_evo1_plate2_C10	CAGAAAAGCCATAACGCTATTTGAAA_GTTGCAAATCCCAACTTTATTACAAG	Diploid	CYR1	1.0775	0.0265456	NA	0.184444	0.0353211	pure_diploids	NA	NA	NA	NA
cyr1_evo1_plate2_C7	GACAGAAAAGCCAAATGGATTTACCG_CCACTAATGATAAAGCATATTTCCTT	Diploid	CYR1	1.13167	0.023094	NA	0.214657	0.0288213	pure_diploids	NA	NA	NA	NA
cyr1_evo1_plate2_D10	AGAACAAAAACTAAACTCATTCATGG_GTGGTAACATTCAAGGGCGTTAGGGG	Diploid	CYR1	1.18246	0.0228967	NA	0.272195	0.0286476	pure_diploids	NA	NA	NA	NA
cyr1_evo1_plate2_E11	AGAACAAAAACTAAACTCATTCATGG_CACAAAAAGCAAAAGATTATTTGAAT	Diploid	CYR1	1.12733	0.0248261	NA	0.220468	0.0324599	pure_diploids	NA	NA	NA	NA
cyr1_evo1_plate2_E7	GACAGAAAAGCCAAATGGATTTACCG_ATTGCAATCGTAAAACCTGTTCCTAT	Diploid	CYR1	1.17733	0.0207846	NA	0.235771	0.0246291	pure_diploids	NA	NA	NA	NA
cyr1_evo1_plate2_F5	GACAGAAAAGCCAAATGGATTTACCG_CCATAAATAACCCAAATAATTCACGT	Diploid	CYR1	1.11572	0.0232817	NA	0.210302	0.0301658	pure_diploids	NA	NA	NA	NA
cyr1_evo1_plate2_F6	ACTTAAAAAGCAAACATGATTATTCA_CCGCCAAGAGATAAGCACGTTTGACA	Diploid	CYR1	1.16964	0.0221268	NA	0.248982	0.0274917	pure_diploids	NA	NA	NA	NA
cyr1_evo1_plate2_G10	GACAGAAAAGCCAAATGGATTTACCG_GTTCAAACAATTAAAGTTCTTTAGGA	Diploid	CYR1	1.15353	0.0227043	NA	0.238262	0.0284667	pure_diploids	NA	NA	NA	NA
cyr1_evo1_plate2_G3	AGAACAAAAACTAAACTCATTCATGG_GAGGAAATAGCCAATCGGATTCCCCG	Diploid	CYR1	1.18582	0.0221268	NA	0.26168	0.0270976	pure_diploids	NA	NA	NA	NA
cyr1_evo1_plate2_G5	GACAGAAAAGCCAAATGGATTTACCG_GGAAAAAATCACAAGCGTTTTCTTCT	Diploid	CYR1	0.998446	0.0253903	NA	0.091788	0.033635	pure_diploids	NA	NA	NA	NA
cyr1_evo1_plate2_G9	GACAGAAAAGCCAAATGGATTTACCG_AAGTTAACCTCGAAATCTCTTCTGTA	Diploid	CYR1	1.19167	0.0232817	NA	0.27738	0.0297581	pure_diploids	NA	NA	NA	NA
cyr1_evo1_plate3_A11	GACAGAAAAGCCAAATGGATTTACCG_CTCCTAAGCGTGAATTATTTTGACTT	Diploid	CYR1	1.12356	0.0232817	NA	0.213721	0.0298151	pure_diploids	NA	NA	NA	NA
cyr1_evo1_plate3_A3	ACTTAAAAAGCAAACATGATTATTCA_AAAAGAAAGAGTAAAACAGTTTCGCT	Diploid	CYR1	1.19629	0.0232817	NA	0.283023	0.0295874	pure_diploids	NA	NA	NA	NA
cyr1_evo1_plate3_A6	AGAACAAAAACTAAACTCATTCATGG_ACCCGAACAATGAAATAAATTGGGTG	Diploid	CYR1	1.15114	0.0259679	NA	0.25074	0.0346128	pure_diploids	NA	NA	NA	NA
cyr1_evo1_plate3_B10	GACAGAAAAGCCAAATGGATTTACCG_CATTAAAATATAAATTTCATTAATAC	Diploid	CYR1	1.10164	0.0247723	NA	0.187686	0.0321147	pure_diploids	NA	NA	NA	NA
cyr1_evo1_plate3_B3	GACAGAAAAGCCAAATGGATTTACCG_ATTCAAATTTTTAATTACTTTCTCGT	Diploid	CYR1	1.16826	0.0227043	NA	0.247291	0.0286476	pure_diploids	NA	NA	NA	NA
cyr1_evo1_plate3_B4	ACTTAAAAAGCAAACATGATTATTCA_GTTTCAACATATAAGTTTTTTATTTC	Diploid	CYR1	1.15661	0.0227043	NA	0.239254	0.0282538	pure_diploids	NA	NA	NA	NA
cyr1_evo1_plate3_B6	CTAGAAATCTCAAAAACTTTTGGCTG_TGTGTAAAATAAAAACCCATTAACAG	Diploid	CYR1	1.181	0.0219393	NA	0.257438	0.0269137	pure_diploids	NA	NA	NA	NA
cyr1_evo1_plate3_B8	GACAGAAAAGCCAAATGGATTTACCG_GTATAAAGTAATAACTGGCTTTTCAC	Diploid	CYR1	1.11866	0.024235	NA	0.214328	0.0312772	pure_diploids	NA	NA	NA	NA
cyr1_evo1_plate3_C12	GACAGAAAAGCCAAATGGATTTACCG_AAGACAAACTTTAACTTATTTCTACG	Diploid	CYR1	1.09008	0.0265456	NA	0.171187	0.0354865	pure_diploids	NA	NA	NA	NA
cyr1_evo1_plate3_C5	AGAACAAAAACTAAACTCATTCATGG_AGTTAAAACTAGAATCGTGTTTCGTG	Diploid	CYR1	1.195	0.0219393	NA	0.267836	0.0271232	pure_diploids	NA	NA	NA	NA
cyr1_evo1_plate3_C7	AGAACAAAAACTAAACTCATTCATGG_GTTACAACTCATAATTGAATTCTAGA	Diploid	CYR1	1.191	0.0219393	NA	0.270329	0.0269137	pure_diploids	NA	NA	NA	NA
cyr1_evo1_plate3_D3	CAGAAAAGCCATAACGCTATTTGAAA_TAGTTAACAAATAAATATGTTTACCC	Diploid	CYR1	1.15967	0.0225167	NA	0.235342	0.0280697	pure_diploids	NA	NA	NA	NA
cyr1_evo1_plate3_D4	GACAGAAAAGCCAAATGGATTTACCG_TAGATAACCTCTAAGAATCTTGTATG	Diploid	CYR1	1.18833	0.0219393	NA	0.261043	0.0273113	pure_diploids	NA	NA	NA	NA
cyr1_evo1_plate3_D9	GACAGAAAAGCCAAATGGATTTACCG_CCGGAAACTGGAAACAATTTTGCAAT	Diploid	CYR1	1.10921	0.0246291	NA	0.199645	0.0322904	pure_diploids	NA	NA	NA	NA
cyr1_evo1_plate3_E3	CAGAAAAGCCATAACGCTATTTGAAA_CAGAAAAATGGGAATGATCTTCATAG	Diploid	CYR1	1.19333	0.023094	NA	0.263716	0.0292255	pure_diploids	NA	NA	NA	NA
cyr1_evo1_plate3_E5	AGAACAAAAACTAAACTCATTCATGG_CATACAATATATAATATTCTTTTCCA	Diploid	CYR1	1.14017	0.0236573	NA	0.225085	0.0301658	pure_diploids	NA	NA	NA	NA
cyr1_evo1_plate3_E7	AGAACAAAAACTAAACTCATTCATGG_CCCTGAATCGAAAGTGTATTATGAT	Diploid	CYR1	1.08739	0.0246291	NA	0.171781	0.0320727	pure_diploids	NA	NA	NA	NA
cyr1_evo1_plate3_E8	GACAGAAAAGCCAAATGGATTTACCG_GCGTCAATGGAAAAGCGAATTGCGGG	Diploid	CYR1	1.134	0.0219393	NA	0.197925	0.0269137	pure_diploids	NA	NA	NA	NA
cyr1_evo1_plate3_F10	GACAGAAAAGCCAAATGGATTTACCG_ATTGGAATTCGAAAGTAGCTTAGCTG	Diploid	CYR1	0.944628	0.0265215	NA	0.0383216	0.0358496	pure_diploids	NA	NA	NA	NA
cyr1_evo1_plate3_F5	ACTTAAAAAGCAAACATGATTATTCA_TTTTGAAATATAAATAATTTTTCTAA	Diploid	CYR1	1.14946	0.0225019	NA	0.232257	0.0282784	pure_diploids	NA	NA	NA	NA
cyr1_evo1_plate3_F9	AGAACAAAAACTAAACTCATTCATGG_GCGTGAAAAAGCAATGTGTTTCTTTC	Diploid	CYR1	1.1342	0.0234741	NA	0.221914	0.029988	pure_diploids	NA	NA	NA	NA
cyr1_evo1_plate3_G12	GACAGAAAAGCCAAATGGATTTACCG_CATCCAAACGTTAACAAATTTGTCGG	Diploid	CYR1	1.08956	0.0284307	NA	0.227516	0.0386206	pure_diploids	NA	NA	NA	NA
cyr1_evo1_plate3_G6	ACTTAAAAAGCAAACATGATTATTCA_GCGGGAAGAGGTAAAATGGTTCATGG	Diploid	CYR1	1.23633	0.0207846	NA	0.291881	0.0246291	pure_diploids	NA	NA	NA	NA
cyr1_evo1_plate3_H11	CAGAAAAGCCATAACGCTATTTGAAA_ACTGAAACCAGAAATCCATTTCAATA	Diploid	CYR1	1.11367	0.023094	NA	0.197253	0.0294118	pure_diploids	NA	NA	NA	NA
cyr1_evo1_plate4_A3	CTAGAAATCTCAAAAACTTTTGGCTG_GAAAAAAACCTGAATCTGTTTTGAAG	Diploid	CYR1	1.117	0.0219393	NA	0.189376	0.0267219	pure_diploids	NA	NA	NA	NA
cyr1_evo1_plate4_A8	CTAGAAATCTCAAAAACTTTTGGCTG_ATATCAACCGAGAACTGATTTTTGAG	Diploid	CYR1	1.15743	0.024235	NA	0.261821	0.0309808	pure_diploids	NA	NA	NA	NA
cyr1_evo1_plate4_B9	ACTTAAAAAGCAAACATGATTATTCA_ACTAGAATACAGAACATGTTTCCTAG	Diploid	CYR1	1.205	0.0225167	NA	0.280822	0.0280697	pure_diploids	NA	NA	NA	NA
cyr1_evo1_plate4_C11	AGAACAAAAACTAAACTCATTCATGG_AGGATAATGCTAAAATCAATTGTGGT	Diploid	CYR1	1.15008	0.0228967	NA	0.235486	0.0290444	pure_diploids	NA	NA	NA	NA
cyr1_evo1_plate4_C12	GACAGAAAAGCCAAATGGATTTACCG_CTTGCAAAATGTAAGAGGTTTATTGA	Diploid	CYR1	1.111	0.0236714	NA	0.207232	0.0303607	pure_diploids	NA	NA	NA	NA
cyr1_evo1_plate4_C3	ACTTAAAAAGCAAACATGATTATTCA_TATAAAAGGATCAAGTGGATTACAGA	Diploid	CYR1	1.208	0.0207846	NA	0.271008	0.0246291	pure_diploids	NA	NA	NA	NA
cyr1_evo1_plate4_C4	AGAACAAAAACTAAACTCATTCATGG_TATATAACATCAAAAATTTTTGTTTG	Diploid	CYR1	1.113	0.0225167	NA	0.19326	0.0284094	pure_diploids	NA	NA	NA	NA
cyr1_evo1_plate4_C8	ACTTAAAAAGCAAACATGATTATTCA_CATTGAACGAGCAATGGTATTTGTGC	Diploid	CYR1	1.03034	0.0268635	NA	0.0965052	0.0363239	pure_diploids	NA	NA	NA	NA
cyr1_evo1_plate4_D1	AGAACAAAAACTAAACTCATTCATGG_GTCACAAACATTAAATACTTTGACTG	Diploid	CYR1	1.19666	0.0215493	NA	0.262951	0.0259679	pure_diploids	NA	NA	NA	NA
cyr1_evo1_plate4_E10	ACTTAAAAAGCAAACATGATTATTCA_TAGGAAACACAGAAATTCATTACTTA	Diploid	CYR1	1.1861	0.0221268	NA	0.264741	0.0273113	pure_diploids	NA	NA	NA	NA
cyr1_evo1_plate4_E4	GACAGAAAAGCCAAATGGATTTACCG_TTAACAAATCTTAAGGTAATTCATTT	Diploid	CYR1	1.14429	0.0209718	NA	0.19863	0.0255781	pure_diploids	NA	NA	NA	NA
cyr1_evo1_plate4_E5	CAGAAAAGCCATAACGCTATTTGAAA_CATATAAGAAAGAATACTTTTCTATG	Diploid	CYR1	0.978537	0.0244367	NA	0.0536869	0.0320277	pure_diploids	NA	NA	NA	NA
cyr1_evo1_plate4_E7	AGAACAAAAACTAAACTCATTCATGG_CACCAAACCCCCAAATATGTTCGTCA	Diploid	CYR1	1.11942	0.024235	NA	0.207017	0.031144	pure_diploids	NA	NA	NA	NA
cyr1_evo1_plate4_F4	CAGAAAAGCCATAACGCTATTTGAAA_AATCCAAAAAATAATGATCTTTCTAG	Diploid	CYR1	1.12941	0.0228967	NA	0.207999	0.0288319	pure_diploids	NA	NA	NA	NA
cyr1_evo1_plate4_F7	AGAACAAAAACTAAACTCATTCATGG_TGTTCAACTACGAAGGGCATTACAAC	Diploid	CYR1	1.244	0.021362	NA	0.311452	0.0259679	pure_diploids	NA	NA	NA	NA
cyr1_evo1_plate4_G8	AGAACAAAAACTAAACTCATTCATGG_ATTCAAAACTCGAAATAACTTGGGT	Diploid	CYR1	1.211	0.0219393	NA	0.281061	0.0271232	pure_diploids	NA	NA	NA	NA
cyr1_evo1_plate4_H10	CAGAAAAGCCATAACGCTATTTGAAA_TAGAAAAAATACAATTTACTTGGTGC	Diploid	CYR1	1.11492	0.0228967	NA	0.201493	0.0288319	pure_diploids	NA	NA	NA	NA
cyr1_evo1_plate4_H3	AGAACAAAAACTAAACTCATTCATGG_TCGTCAATAATTAAAATGCTTAATAG	Diploid	CYR1	1.18426	0.0238317	NA	0.269401	0.0307243	pure_diploids	NA	NA	NA	NA
cyr1_evo1_plate5_A2	AGAACAAAAACTAAACTCATTCATGG_GCTGAAAAAATAAAGTTGATTTCAGG	Diploid	CYR1	1.21686	0.0215493	NA	0.276144	0.0265456	pure_diploids	NA	NA	NA	NA
cyr1_evo1_plate5_A5	GACAGAAAAGCCAAATGGATTTACCG_ATCAGAAGATGCAACAATGTTATCAA	Diploid	CYR1	1.23289	0.0213464	NA	0.293	0.0259808	pure_diploids	NA	NA	NA	NA
cyr1_evo1_plate5_B1	CTAGAAATCTCAAAAACTTTTGGCTG_GGAAGAAAATAAAAAAAAGTTTTTGG	Diploid	CYR1	1.09733	0.023094	NA	0.193632	0.0292255	pure_diploids	NA	NA	NA	NA
cyr1_evo1_plate5_B9	GACAGAAAAGCCAAATGGATTTACCG_TATGCAAAAAGTAAGCCCTTTTCGTT	Diploid	CYR1	1.14971	0.0227043	NA	0.23017	0.0282538	pure_diploids	NA	NA	NA	NA
cyr1_evo1_plate5_C6	AGAACAAAAACTAAACTCATTCATGG_AAAACAAAGCGGAAAATTCTTAGCAA	Diploid	CYR1	1.195	0.0225167	NA	0.276772	0.0280697	pure_diploids	NA	NA	NA	NA
cyr1_evo1_plate5_C8	AGAACAAAAACTAAACTCATTCATGG_GTAACAAACCACAAATATCTTGGGGC	Diploid	CYR1	1.18183	0.0217417	NA	0.251294	0.0267336	pure_diploids	NA	NA	NA	NA
cyr1_evo1_plate5_D8	GACAGAAAAGCCAAATGGATTTACCG_ATCTTAACTTTTAAAGGGCTTCAGCA	Diploid	CYR1	1.24333	0.021362	NA	0.308426	0.025784	pure_diploids	NA	NA	NA	NA
cyr1_evo1_plate5_E11	ACTTAAAAAGCAAACATGATTATTCA_TTCTGAATTATGAATTTCTTTATCAA	Diploid	CYR1	1.18201	0.0217417	NA	0.249419	0.0265456	pure_diploids	NA	NA	NA	NA
cyr1_evo1_plate5_E3	ACTTAAAAAGCAAACATGATTATTCA_AGGACAACTACCAACCAGGTTTCGGG	Diploid	CYR1	1.20279	0.0223192	NA	0.280185	0.0278522	pure_diploids	NA	NA	NA	NA
cyr1_evo1_plate5_E5	CTAGAAATCTCAAAAACTTTTGGCTG_GTGGAAAGGACTAAACGAGTTATCAA	Diploid	CYR1	1.19867	0.021362	NA	0.271028	0.0259679	pure_diploids	NA	NA	NA	NA
cyr1_evo1_plate5_E8	CTAGAAATCTCAAAAACTTTTGGCTG_TTGGGAAGGCGGAAGGCAATTTACCC	Diploid	CYR1	1.21843	0.0225019	NA	0.291029	0.0280697	pure_diploids	NA	NA	NA	NA
cyr1_evo1_plate5_F10	AGAACAAAAACTAAACTCATTCATGG_ACCTAAAAGTACAAAAATTTTTTGCA	Diploid	CYR1	1.16554	0.0221268	NA	0.239863	0.0273113	pure_diploids	NA	NA	NA	NA
cyr1_evo1_plate5_F11	ACTTAAAAAGCAAACATGATTATTCA_ATGATAATCTTTAATTTCGTTTTTAT	Diploid	CYR1	1.16586	0.0217417	NA	0.235188	0.0269388	pure_diploids	NA	NA	NA	NA
cyr1_evo1_plate5_F5	AGAACAAAAACTAAACTCATTCATGG_TGGATAAGTGTCAAAAGGATTTCGGT	Diploid	CYR1	1.21467	0.021362	NA	0.281144	0.0263614	pure_diploids	NA	NA	NA	NA
cyr1_evo1_plate5_G2	CAGAAAAGCCATAACGCTATTTGAAA_AACACAAAAGGCAACAGCGTTTTCTC	Diploid	CYR1	1.14767	0.0225167	NA	0.225158	0.028243	pure_diploids	NA	NA	NA	NA
cyr1_evo1_plate5_G6	ACTTAAAAAGCAAACATGATTATTCA_CCCAGAAGAGGGAAGGGGGTTGGGGG	Diploid	CYR1	1.21131	0.0211642	NA	0.273937	0.0255781	pure_diploids	NA	NA	NA	NA
cyr1_evo1_plate5_H10	GACAGAAAAGCCAAATGGATTTACCG_CCGCCAACATGTAATTGACTTGATCA	Diploid	CYR1	1.12467	0.021362	NA	0.186457	0.025784	pure_diploids	NA	NA	NA	NA
cyr1_evo1_plate5_H11	AGAACAAAAACTAAACTCATTCATGG_AGTACAACGAGAAATCCGTTTTGAGC	Diploid	CYR1	1.214	0.021362	NA	0.27956	0.0259679	pure_diploids	NA	NA	NA	NA
cyr1_evo1_plate5_H12	AGAACAAAAACTAAACTCATTCATGG_GTGTGAATATTTAAGTAAATTTGAAT	Diploid	CYR1	1.165	0.0219393	NA	0.243163	0.0269137	pure_diploids	NA	NA	NA	NA
cyr1_evo1_plate5_H9	ACTTAAAAAGCAAACATGATTATTCA_TACAGAATCGTAAATAATCTTTGGTT	Diploid	CYR1	1.15476	0.0221268	NA	0.234449	0.0273239	pure_diploids	NA	NA	NA	NA
cyr1_evo1_plate6_A12	ACTTAAAAAGCAAACATGATTATTCA_CCGCAAACATTGAACCCAGTTCTTCA	Diploid	CYR1	1.19367	0.0207846	NA	0.257042	0.0252065	pure_diploids	NA	NA	NA	NA
cyr1_evo1_plate6_A3	ACTTAAAAAGCAAACATGATTATTCA_CATTCAATTTGTAACATGTTTGCGGC	Diploid	CYR1	1.12733	0.0225167	NA	0.202798	0.028243	pure_diploids	NA	NA	NA	NA
cyr1_evo1_plate6_B10	GACAGAAAAGCCAAATGGATTTACCG_AAGTCAATATCCAAGTAAGTTACGGG	Diploid	CYR1	1.2137	0.0217417	NA	0.282871	0.0265456	pure_diploids	NA	NA	Other	NA
cyr1_evo1_plate6_B3	GACAGAAAAGCCAAATGGATTTACCG_ACTTTAAGTCAGAATTTGATTCTAAT	Diploid	CYR1	1.17148	0.0228967	NA	0.249634	0.028856	pure_diploids	NA	NA	NA	NA
cyr1_evo1_plate6_C10	AGAACAAAAACTAAACTCATTCATGG_GGTTTAATATGTAATGTAATTTCAAA	Diploid	CYR1	1.217	0.0207846	NA	0.275333	0.0242487	pure_diploids	NA	NA	NA	NA
cyr1_evo1_plate6_C11	GACAGAAAAGCCAAATGGATTTACCG_GGTAAAATATCGAACGCATTTTTGAT	Diploid	CYR1	1.08567	0.0219393	NA	0.152503	0.0265456	pure_diploids	NA	NA	NA	NA
cyr1_evo1_plate6_C2	CAGAAAAGCCATAACGCTATTTGAAA_ATATTAAACCCCAAGCAAGTTCTTGC	Diploid	CYR1	1.12751	0.0211642	NA	0.189814	0.0255781	pure_diploids	NA	NA	NA	NA
cyr1_evo1_plate6_D1	AGAACAAAAACTAAACTCATTCATGG_TTCACAATATCTAAACAGTTTTCTAT	Diploid	CYR1	1.17675	0.0223192	NA	0.248654	0.0275163	pure_diploids	NA	NA	NA	NA
cyr1_evo1_plate6_D10	AGAACAAAAACTAAACTCATTCATGG_GCGGTAAACCCGAAATACCTTAATAT	Diploid	CYR1	1.19234	0.0217417	NA	0.257295	0.0263614	pure_diploids	NA	NA	NA	NA
cyr1_evo1_plate6_F12	GACAGAAAAGCCAAATGGATTTACCG_CTTCTAAATAATAAACCTGTTAAAAA	Diploid	CYR1	1.12506	0.0223192	NA	0.209382	0.0275163	pure_diploids	NA	NA	NA	NA
cyr1_evo1_plate6_F9	GACAGAAAAGCCAAATGGATTTACCG_TTGCAAAACGCAAATATTCTTATCTG	Diploid	CYR1	1.18143	0.0215493	NA	0.253007	0.0263614	pure_diploids	NA	NA	NA	NA
cyr1_evo1_plate6_H1	AGAACAAAAACTAAACTCATTCATGG_TAGGAAATAACAAAGTTATTTTACTA	Diploid	CYR1	1.16233	0.021362	NA	0.22855	0.0263614	pure_diploids	NA	NA	NA	NA
cyr1_evo1_plate6_H12	AGAACAAAAACTAAACTCATTCATGG_GAATCAAATTTCAATTTTATTGATTC	Diploid	CYR1	1.20233	0.021362	NA	0.269134	0.0259679	pure_diploids	NA	NA	NA	NA
cyr1_evo1_plate7_A7	ACTTAAAAAGCAAACATGATTATTCA_TGAGTAATTTTTAATCGAGTTGATTT	Diploid	CYR1	1.09947	0.0234741	NA	0.183664	0.0297824	pure_diploids	NA	NA	NA	NA
cyr1_evo1_plate7_A9	ACTTAAAAAGCAAACATGATTATTCA_TTCGCAAGTAACAATATTATTAGCAT	Diploid	CYR1	1.20616	0.0215493	NA	0.272249	0.0265456	pure_diploids	NA	NA	NA	NA
cyr1_evo1_plate7_B11	ACTTAAAAAGCAAACATGATTATTCA_ATATGAATAAGTAATCGGTTTATGAA	Diploid	CYR1	1.22967	0.021362	NA	0.290315	0.0261559	pure_diploids	NA	NA	NA	NA
cyr1_evo1_plate7_B3	GACAGAAAAGCCAAATGGATTTACCG_TCGGTAAAATTTAAAATACTTTTTTA	Diploid	CYR1	1.04174	0.024235	NA	0.11935	0.031355	pure_diploids	NA	NA	NA	NA
cyr1_evo1_plate7_B8	AGAACAAAAACTAAACTCATTCATGG_AACTGAACTTTTAAAACAATTTATTT	Diploid	CYR1	1.1819	0.0217417	NA	0.253635	0.0265456	pure_diploids	NA	NA	NA	NA
cyr1_evo1_plate7_C1	ACTTAAAAAGCAAACATGATTATTCA_TCGTGAATATCGAAGATTTTTATACC	Diploid	CYR1	1.199	0.021362	NA	0.266687	0.0259679	pure_diploids	NA	NA	NA	NA
cyr1_evo1_plate7_C4	GACAGAAAAGCCAAATGGATTTACCG_CTCCCAAGGGGTAATTACGTTGAGGG	Diploid	CYR1	1.166	0.0219393	NA	0.239858	0.0271232	pure_diploids	NA	NA	NA	NA
cyr1_evo1_plate7_C8	ACTTAAAAAGCAAACATGATTATTCA_GTCCTAATTTTAAACGTTGTTCCTGC	Diploid	CYR1	1.204	0.021362	NA	0.268511	0.0257577	pure_diploids	NA	NA	NA	NA
cyr1_evo1_plate7_C9	GACAGAAAAGCCAAATGGATTTACCG_AGTAGAAAGTCGAATCTAGTTCGTGT	Diploid	CYR1	1.118	0.021362	NA	0.18572	0.0261439	pure_diploids	NA	NA	NA	NA
cyr1_evo1_plate7_D10	CAGAAAAGCCATAACGCTATTTGAAA_TGAATAAAAAATAAATGTTTTGTTTA	Diploid	CYR1	1.13523	0.0227043	NA	0.211868	0.0286476	pure_diploids	NA	NA	NA	NA
cyr1_evo1_plate7_D5	GACAGAAAAGCCAAATGGATTTACCG_AACCAAACAATAAACGAGTTTAGACT	Diploid	CYR1	1.185	0.021362	NA	0.252982	0.026169	pure_diploids	NA	NA	NA	NA
cyr1_evo1_plate7_D6	AGAACAAAAACTAAACTCATTCATGG_TAGCAAAAACGAAAATAGCTTCGGTG	Diploid	CYR1	1.19567	0.021362	NA	0.262172	0.0265456	pure_diploids	NA	NA	NA	NA
cyr1_evo1_plate7_D9	ACTTAAAAAGCAAACATGATTATTCA_ATTACAATTACCAATTATTTTCACAG	Diploid	CYR1	1.2015	0.0205867	NA	0.254421	0.024235	pure_diploids	NA	NA	NA	NA
cyr1_evo1_plate7_E3	AGAACAAAAACTAAACTCATTCATGG_TTTCTAATGTTAAACTGGATTCATAG	Diploid	CYR1	1.16591	0.0209718	NA	0.221907	0.0255781	pure_diploids	NA	NA	NA	NA
cyr1_evo1_plate7_E4	AGAACAAAAACTAAACTCATTCATGG_GTTCCAAAAGATAAAACCGTTGTCTG	Diploid	CYR1	1.20593	0.0215493	NA	0.271601	0.0261559	pure_diploids	NA	NA	NA	NA
cyr1_evo1_plate7_E5	AGAACAAAAACTAAACTCATTCATGG_TACTTAAACGCTAATATTCTTGCAAT	Diploid	CYR1	1.23	0.021362	NA	0.289796	0.025784	pure_diploids	NA	NA	NA	NA
cyr1_evo1_plate7_F12	AGAACAAAAACTAAACTCATTCATGG_TATTTAAAATGTAATCGTCTTATAGA	Diploid	CYR1	1.21083	0.0205867	NA	0.264961	0.024235	pure_diploids	NA	NA	NA	NA
cyr1_evo1_plate7_F2	AGAACAAAAACTAAACTCATTCATGG_CTATGAAAATTTAATTCATTTTTGGC	Diploid	CYR1	1.11003	0.0234741	NA	0.187714	0.0298034	pure_diploids	NA	NA	NA	NA
cyr1_evo1_plate7_F5	ACTTAAAAAGCAAACATGATTATTCA_GGTGTAATAGCTAACTATCTTGTGGT	Diploid	CYR1	1.11653	0.0211642	NA	0.178962	0.0253903	pure_diploids	NA	NA	NA	NA
cyr1_evo1_plate7_F8	GACAGAAAAGCCAAATGGATTTACCG_AGCTTAATCCAAAAACTTGTTACTAG	Diploid	CYR1	1.20881	0.0215493	NA	0.281375	0.0261559	pure_diploids	NA	NA	NA	NA
cyr1_evo1_plate7_G11	AGAACAAAAACTAAACTCATTCATGG_AGACTAAGCCTGAATTTTTTTATAGG	Diploid	CYR1	1.19489	0.0215493	NA	0.259639	0.0261559	pure_diploids	NA	NA	NA	NA
cyr1_evo1_plate7_G3	GACAGAAAAGCCAAATGGATTTACCG_CCATCAATCACCAAACGCATTCCCAA	Diploid	CYR1	1.16833	0.0219393	NA	0.237234	0.0271232	pure_diploids	NA	NA	NA	NA
cyr1_evo1_plate7_G6	GACAGAAAAGCCAAATGGATTTACCG_AGGTAAAGCTCGAATCTCATTATATT	Diploid	CYR1	1.05756	0.0232817	NA	0.132121	0.0299898	pure_diploids	NA	NA	NA	NA
cyr1_evo1_plate7_G7	GACAGAAAAGCCAAATGGATTTACCG_TGGTAAACTAGTAATCCAATTAATAC	Diploid	CYR1	1.07785	0.0234741	NA	0.148201	0.0299778	pure_diploids	NA	NA	NA	NA
cyr1_evo1_plate7_G8	CAGAAAAGCCATAACGCTATTTGAAA_ACAAGAAGTATTAAATAAATTGGTTA	Diploid	CYR1	1.13576	0.0221268	NA	0.206003	0.0274917	pure_diploids	NA	NA	NA	NA
cyr1_evo1_plate7_H1	GACAGAAAAGCCAAATGGATTTACCG_CCTCAAAGATATAAAAAAGTTTATCT	Diploid	CYR1	1.12286	0.0223192	NA	0.197258	0.0282784	pure_diploids	NA	NA	NA	NA
cyr1_evo1_plate7_H10	GACAGAAAAGCCAAATGGATTTACCG_AGGATAAATGGTAATTAAGTTGAGTC	Diploid	CYR1	1.08533	0.021362	NA	0.142243	0.0259679	pure_diploids	NA	NA	NA	NA
cyr1_evo1_plate7_H3	GACAGAAAAGCCAAATGGATTTACCG_GATGCAAAGAACAATCACTTTAACGG	Diploid	CYR1	1.24	0.021362	NA	0.299535	0.0259679	pure_diploids	NA	NA	NA	NA
cyr1_evo1_plate8_A10	ACTTAAAAAGCAAACATGATTATTCA_CCAACAAAAAACAAGAAACTTACTTT	Diploid	CYR1	1.16268	0.0217417	NA	0.236206	0.0269388	pure_diploids	NA	NA	NA	NA
cyr1_evo1_plate8_A2	AGAACAAAAACTAAACTCATTCATGG_TCTACAAAAACTAATTTTATTGACTA	Diploid	CYR1	1.13267	0.021362	NA	0.201083	0.025784	pure_diploids	NA	NA	NA	NA
cyr1_evo1_plate8_B6	GACAGAAAAGCCAAATGGATTTACCG_CTTTTAACAACTAACTTTATTCAGGC	Diploid	CYR1	1.11865	0.0238592	NA	0.208678	0.0305661	pure_diploids	NA	NA	NA	NA
cyr1_evo1_plate8_B9	AGAACAAAAACTAAACTCATTCATGG_CATATAAATTATAACACTATTGGGTT	Diploid	CYR1	1.06309	0.0274692	NA	0.149091	0.0370088	pure_diploids	NA	NA	NA	NA
cyr1_evo1_plate8_C12	GACAGAAAAGCCAAATGGATTTACCG_GTTCTAATCATTAAGGCAGTTAAGTA	Diploid	CYR1	1.18633	0.0219393	NA	0.25452	0.0271232	pure_diploids	NA	NA	NA	NA
cyr1_evo1_plate8_C4	CTAGAAATCTCAAAAACTTTTGGCTG_GCGACAACTTACAATAGTTTTGATGA	Diploid	CYR1	1.19333	0.021362	NA	0.261094	0.025784	pure_diploids	NA	NA	NA	NA
cyr1_evo1_plate8_D1	CTAGAAATCTCAAAAACTTTTGGCTG_CAGTCAATATATAAATCATTTATGTA	Diploid	CYR1	1.02933	0.0259808	NA	0.122319	0.0345756	pure_diploids	NA	NA	NA	NA
cyr1_evo1_plate8_D10	GACAGAAAAGCCAAATGGATTTACCG_TTAGCAATGGGAAACTGATTTCCGTA	Diploid	CYR1	1.14199	0.0228967	NA	0.222761	0.028856	pure_diploids	NA	NA	NA	NA
cyr1_evo1_plate8_D11	AGAACAAAAACTAAACTCATTCATGG_GCTGGAATCCATAAGTTGGTTCGATT	Diploid	CYR1	1.14454	0.0227043	NA	0.224733	0.0286476	pure_diploids	NA	NA	NA	NA
cyr1_evo1_plate8_D4	AGAACAAAAACTAAACTCATTCATGG_CCACTAACGCGGAAGAGCCTTGTAAG	Diploid	CYR1	1.08267	0.0248261	NA	0.170172	0.0320445	pure_diploids	NA	NA	NA	NA
cyr1_evo1_plate8_D5	GACAGAAAAGCCAAATGGATTTACCG_AACTTAAAAGATAACGCAATTAACGG	Diploid	CYR1	1.20767	0.021362	NA	0.27478	0.0259679	pure_diploids	NA	NA	NA	NA
cyr1_evo1_plate8_D7	GACAGAAAAGCCAAATGGATTTACCG_TCCCGAAAATGTACACGGTTGTAGA	Diploid	CYR1	1.15832	0.0227043	NA	0.242268	0.0284307	pure_diploids	NA	NA	NA	NA
cyr1_evo1_plate8_D8	AGAACAAAAACTAAACTCATTCATGG_AACTAAACTCTTAAACGTATTACCGG	Diploid	CYR1	1.177	0.0219393	NA	0.25326	0.0269388	pure_diploids	NA	NA	NA	NA
cyr1_evo1_plate8_D9	GACAGAAAAGCCAAATGGATTTACCG_TCCAAAAATTGCAAAGGTGTTAGATA	Diploid	CYR1	1.18049	0.0221268	NA	0.259265	0.0273239	pure_diploids	NA	NA	NA	NA
cyr1_evo1_plate8_E11	AGAACAAAAACTAAACTCATTCATGG_TCACTAAACGGAAATATATTTAGGCA	Diploid	CYR1	1.15817	0.0223192	NA	0.230675	0.0277008	pure_diploids	NA	NA	NA	NA
cyr1_evo1_plate8_E3	CTAGAAATCTCAAAAACTTTTGGCTG_ATATAAATGACAAAAGTCGTTAGATA	Diploid	CYR1	1.12306	0.0263614	NA	0.226841	0.034965	pure_diploids	NA	NA	NA	NA
cyr1_evo1_plate8_G1	GACAGAAAAGCCAAATGGATTTACCG_GGAGGAAGGGTTAAGGCCGTTAGGGG	Diploid	CYR1	1.14167	0.0234741	NA	0.232209	0.0299222	pure_diploids	NA	NA	NA	NA
cyr1_evo1_plate8_G11	AGAACAAAAACTAAACTCATTCATGG_GCGGGAATCTAAAATGTAGTTCGGCT	Diploid	CYR1	1.0925	0.0230796	NA	0.179418	0.0294335	pure_diploids	NA	NA	NA	NA
cyr1_evo1_plate8_G3	CTAGAAATCTCAAAAACTTTTGGCTG_TTTTCAAGGGTCAATAAGCTTTTGGC	Diploid	CYR1	1.17465	0.0223192	NA	0.255484	0.0275163	pure_diploids	NA	NA	NA	NA
cyr1_evo1_plate8_G5	ACTTAAAAAGCAAACATGATTATTCA_AACCAAACGTCTAATGGTGTTGGTGC	Diploid	CYR1	1.21133	0.021362	NA	0.272215	0.025784	pure_diploids	NA	NA	NA	NA
cyr1_evo1_plate8_H11	CAGAAAAGCCATAACGCTATTTGAAA_TGCCTAAAGGTAAACAGCGTTAATCC	Diploid	CYR1	1.08471	0.0232817	NA	0.172209	0.0295874	pure_diploids	NA	NA	NA	NA
cyr1_evo1_plate8_H2	GACAGAAAAGCCAAATGGATTTACCG_CCACCAATCGTAAAATTTCTTTCCGT	Diploid	CYR1	1.13618	0.0232817	NA	0.228251	0.0297681	pure_diploids	NA	NA	NA	NA
cyr1_evo1_plate8_H5	GACAGAAAAGCCAAATGGATTTACCG_GTTAAAAAGGTTAACGGAATTCTGTA	Diploid	CYR1	1.13985	0.0227043	NA	0.226058	0.0288213	pure_diploids	NA	NA	NA	NA
cyr1_evo1_plate8_H7	GACAGAAAAGCCAAATGGATTTACCG_TCAGAAATCAAAAACTAATTTTGACCC	Diploid	CYR1	1.18033	0.0207846	NA	0.239866	0.0246291	pure_diploids	NA	NA	NA	NA
cyr1_evo1_plate8_H8	GACAGAAAAGCCAAATGGATTTACCG_ATCGTAACATACAATATGGTTGGGTC	Diploid	CYR1	1.16267	0.0225167	NA	0.238858	0.028243	pure_diploids	NA	NA	NA	NA
cyr1_evo1_plate9_A11	CAGAAAAGCCATAACGCTATTTGAAA_CGGGAAAAAGGGAATAGAATTCGATT	Diploid	CYR1	1.13992	0.0217417	NA	0.208762	0.0269388	pure_diploids	NA	NA	NA	NA
cyr1_evo1_plate9_A12	AGAACAAAAACTAAACTCATTCATGG_AATAGAAAGGCAAATCGTGTTATCAA	Diploid	CYR1	1.17367	0.021362	NA	0.232317	0.025784	pure_diploids	NA	NA	NA	NA
cyr1_evo1_plate9_A3	ACTTAAAAAGCAAACATGATTATTCA_CTTAAAATTATCAAGTGAGTTAATGA	Diploid	CYR1	1.21633	0.021362	NA	0.286263	0.0261559	pure_diploids	NA	NA	NA	NA
cyr1_evo1_plate9_A7	AGAACAAAAACTAAACTCATTCATGG_TGTGAAATATATAAGCCTTTTTAGAT	Diploid	CYR1	0.994667	0.0219393	NA	0.0594228	0.0271232	pure_diploids	NA	NA	NA	NA
cyr1_evo1_plate9_B11	AGAACAAAAACTAAACTCATTCATGG_TACAGAATCCGCAAAATTTTTACGTG	Diploid	CYR1	1.18667	0.0219393	NA	0.258712	0.0270976	pure_diploids	NA	NA	NA	NA
cyr1_evo1_plate9_B4	CAGAAAAGCCATAACGCTATTTGAAA_CGACAAAACTGCAAATTTTTTTTTTC	Diploid	CYR1	1.122	0.0219393	NA	0.198871	0.0271232	pure_diploids	NA	NA	NA	NA
cyr1_evo1_plate9_C3	GACAGAAAAGCCAAATGGATTTACCG_GAAACAACGTTAAAAAAATTTCCGTT	Diploid	CYR1	1.19433	0.0219393	NA	0.263505	0.0269137	pure_diploids	NA	NA	NA	NA
cyr1_evo1_plate9_C7	GACAGAAAAGCCAAATGGATTTACCG_AGGCCAAGATTCAGTTATTTTGAAT	Diploid	CYR1	1.20367	0.0219393	NA	0.278478	0.0271232	pure_diploids	NA	NA	NA	NA
cyr1_evo1_plate9_D1	CTAGAAATCTCAAAAACTTTTGGCTG_ATTTCAAACGCTAAGTCTTTTTAAGC	Diploid	CYR1	1.19715	0.0217417	NA	0.270782	0.0265456	pure_diploids	NA	NA	NA	NA
cyr1_evo1_plate9_D3	ACTTAAAAAGCAAACATGATTATTCA_ACAATAACTTGAAAAATTTTTAAAGT	Diploid	CYR1	1.14239	0.0228967	NA	0.227124	0.0284667	pure_diploids	NA	NA	NA	NA
cyr1_evo1_plate9_D6	GACAGAAAAGCCAAATGGATTTACCG_TCAATAATAGTTAATCCGATTAAATT	Diploid	CYR1	1.15383	0.0221268	NA	0.226657	0.0270976	pure_diploids	NA	NA	NA	NA
cyr1_evo1_plate9_D8	AGAACAAAAACTAAACTCATTCATGG_AAGAAAAGCACCAACGTTCTTTGAAG	Diploid	CYR1	1.22067	0.0207846	NA	0.28012	0.0252065	pure_diploids	NA	NA	NA	NA
cyr1_evo1_plate9_E5	AGAACAAAAACTAAACTCATTCATGG_GAGCAAAGAGGTAAGGGAATTCCATA	Diploid	CYR1	1.18533	0.0207846	NA	0.241036	0.0246291	pure_diploids	NA	NA	NA	NA
cyr1_evo1_plate9_F12	CTAGAAATCTCAAAAACTTTTGGCTG_ACAATAACTGCTAATGCCGTTCTCTT	Diploid	CYR1	1.16138	0.0223192	NA	0.232629	0.0275163	pure_diploids	NA	NA	NA	NA
cyr1_evo1_plate9_F8	GACAGAAAAGCCAAATGGATTTACCG_ACAGAAATATAAAAATGTATTACTTC	Diploid	CYR1	1.18767	0.0219393	NA	0.258852	0.0267336	pure_diploids	NA	NA	NA	NA
cyr1_evo1_plate9_G10	GACAGAAAAGCCAAATGGATTTACCG_ATAATAAGGTTGAAATTGACTTCACGG	Diploid	CYR1	1.18549	0.0227043	NA	0.255993	0.0284667	pure_diploids	NA	NA	NA	NA
cyr1_evo1_plate9_G4	ACTTAAAAAGCAAACATGATTATTCA_AAGTTAATCGTAAAACTATTTTAGGT	Diploid	CYR1	1.17033	0.0219393	NA	0.243282	0.0265456	pure_diploids	NA	NA	NA	NA
cyr1_evo1_plate9_G5	GACAGAAAAGCCAAATGGATTTACCG_ATCTGAAATCTCAATTATGTTTCGAC	Diploid	CYR1	1.19659	0.0215493	NA	0.261663	0.0263357	pure_diploids	NA	NA	NA	NA
cyr1_evo1_plate9_H1	ACTTAAAAAGCAAACATGATTATTCA_CGATGAAAATTTAAAGGCGTTATATC	Diploid	CYR1	1.21667	0.0207846	NA	0.278197	0.0248126	pure_diploids	NA	NA	NA	NA
cyr1_evo1_plate9_H11	GACAGAAAAGCCAAATGGATTTACCG_ATACTAAGCTAAAAGGATCTTTACGT	Diploid	CYR1	1.15833	0.0207846	NA	0.214945	0.0246291	pure_diploids	NA	NA	NA	NA
cyr1_evo1_plate9_H2	GACAGAAAAGCCAAATGGATTTACCG_TCCGTAAGATTGAAACATTTTCGTAA	Diploid	CYR1	1.10867	0.0207846	NA	0.164084	0.0248126	pure_diploids	NA	NA	NA	NA
cyr1_evo1_plate9_H3	GACAGAAAAGCCAAATGGATTTACCG_CTTGGAAACATAAACGATCTTATCTA	Diploid	CYR1	1.1312	0.0209718	NA	0.184455	0.0250004	pure_diploids	NA	NA	NA	NA
cyr1_evo1_plate9_H8	GACAGAAAAGCCAAATGGATTTACCG_TTTCAAATACTTAAGCGTCTTTACGT	Diploid	CYR1	1.22833	0.021362	NA	0.291298	0.0259679	pure_diploids	NA	NA	NA	NA
gpb2_evo1_plate1_A2	GTATTAAAATTAAAAATAATTGCACA_TAATCAACTTTCAATTTGGTTCACTA	Diploid	GPB2	1.17134	0.0205867	NA	0.280639	0.0200092	pure_diploids	NA	NA	NA	NA
gpb2_evo1_plate1_B11	CCAACAAAAGGAAACGTATTTATTGA_CCAAAAACAAGAAAGTGCGTTGCATA	Diploid	GPB2	1.20714	0.0203943	NA	0.31255	0.0198168	pure_diploids	NA	NA	NA	NA
gpb2_evo1_plate1_C6	CCAACAAAAGGAAACGTATTTATTGA_AACCTAAAACGCAACCCGTTTAAATA	Diploid	GPB2	1.15749	0.0203943	NA	0.268737	0.0198168	pure_diploids	NA	NA	NA	NA
gpb2_evo1_plate1_D10	CCAACAAAAGGAAACGTATTTATTGA_ATATAAAACGGGAATTAAATTATATT	Diploid	GPB2	1.155	0.0207846	NA	0.271372	0.0203943	pure_diploids	NA	NA	NA	NA
gpb2_evo1_plate1_D11	CCGCCAATCCCGAACCCCGTTTCGCC_ATGGAAAATAGAAACAACATTATAAG	Diploid	GPB2	1.13	0.0207846	NA	0.253486	0.0207686	pure_diploids	NA	NA	NA	NA
gpb2_evo1_plate1_E3	CCGCCAATCCCGAACCCCGTTTCGCC_AAGATAAGAACTAATGTAGTTGACCC	Diploid	GPB2	1.15133	0.021362	NA	0.275861	0.0217269	pure_diploids	NA	NA	NA	NA
gpb2_evo1_plate1_F11	GTATTAAAATTAAAAATAATTGCACA_TCAGTAATATTAAAGCGTTTTGTCAT	Diploid	GPB2	1.13767	0.0207846	NA	0.250357	0.0209718	pure_diploids	NA	NA	Other	NA
gpb2_evo1_plate1_G10	CCGCCAATCCCGAACCCCGTTTCGCC_GAGGGAACTCGTAATGGGGTTATCGA	Diploid	GPB2	1.05167	0.0219393	NA	0.180086	0.0238317	pure_diploids	NA	NA	NA	NA
gpb2_evo1_plate1_G6	CCGCCAATCCCGAACCCCGTTTCGCC_TCCTCAAACATGAAACGGATTCCTGT	Diploid	GPB2	1.12966	0.0232817	NA	0.2241	0.0265989	pure_diploids	NA	NA	NA	NA
gpb2_evo1_plate1_G8	CCGCCAATCCCGAACCCCGTTTCGCC_GTGTGAATTTCGAATGTGTTTACCTA	Diploid	GPB2	1.04633	0.0207846	NA	0.167872	0.0205711	pure_diploids	NA	NA	NA	NA
gpb2_evo1_plate10_A12	CCAACAAAAGGAAACGTATTTATTGA_CTACGAATACTAAAAGGGTTTCATCT	Diploid	GPB2	1.1126	0.0203943	NA	0.229195	0.0199932	pure_diploids	NA	NA	NA	NA
gpb2_evo1_plate10_A2	GTATTAAAATTAAAAATAATTGCACA_AGCAAAAGGGGGAATAGGTTTTGCAT	Diploid	GPB2	1.15144	0.0209718	NA	0.271085	0.0213464	pure_diploids	NA	NA	NA	NA
gpb2_evo1_plate10_A9	CCAACAAAAGGAAACGTATTTATTGA_TAGGTAAACGCTAACTATATTGCGTG	Diploid	GPB2	1.16459	0.0211642	NA	0.277948	0.0215189	pure_diploids	NA	NA	NA	NA
gpb2_evo1_plate10_B11	GTATTAAAATTAAAAATAATTGCACA_TATGTAATAAGCAACAAGTTTAGATC	Diploid	GPB2	1.08633	0.021362	NA	0.19447	0.0226754	pure_diploids	NA	NA	NA	NA
gpb2_evo1_plate10_B4	CCGCCAATCCCGAACCCCGTTTCGCC_TAGCGAATTTAGAAGGTGATTCGAGA	Diploid	GPB2	1.12191	0.0217417	NA	0.242288	0.0230796	pure_diploids	NA	NA	NA	NA
gpb2_evo1_plate10_B8	CCGCCAATCCCGAACCCCGTTTCGCC_ATTTCAAATTAGATCTCATTATTAC	Diploid	GPB2	1.161	0.0207846	NA	0.277823	0.021149	pure_diploids	NA	NA	NA	NA
gpb2_evo1_plate10_C2	CCGCCAATCCCGAACCCCGTTTCGCC_CTTTCAACCCGTAATGAGTTTAACCA	Diploid	GPB2	1.18033	0.0207846	NA	0.294117	0.0207686	pure_diploids	NA	NA	NA	NA
gpb2_evo1_plate10_C4	GTATTAAAATTAAAAATAATTGCACA_GCCGTAAACGGAAACGAGCTTCGGGG	Diploid	GPB2	1.167	0.0202073	NA	0.274256	0.0192393	pure_diploids	NA	NA	NA	NA
gpb2_evo1_plate10_D8	CCAACAAAAGGAAACGTATTTATTGA_AGCCCAAGAGACAAATTGTTTATCTA	Diploid	GPB2	1.19533	0.0207846	NA	0.299698	0.0203943	pure_diploids	NA	NA	NA	NA
gpb2_evo1_plate10_F4	CCGCCAATCCCGAACCCCGTTTCGCC_ATACAAAACACAAACATCTTTTCTCC	Diploid	GPB2	1.17333	0.0207846	NA	0.282953	0.0209406	pure_diploids	NA	NA	NA	NA
gpb2_evo1_plate10_G9	CCGCCAATCCCGAACCCCGTTTCGCC_AACGTAACTGCAAAGGCCTTTCGAGA	Diploid	GPB2	1.11613	0.0203943	NA	0.226074	0.0199932	pure_diploids	NA	NA	NA	NA
gpb2_evo1_plate10_H8	CCAACAAAAGGAAACGTATTTATTGA_CTCTAAACGTATAAAGAGGTTTGGAT	Diploid	GPB2	0.847333	0.0242487	NA	-0.00681643	0.0288703	pure_diploids	NA	NA	NA	NA
gpb2_evo1_plate2_A11	CCGCCAATCCCGAACCCCGTTTCGCC_CGATAAATGGTTAATGGTTTTTCTC	Diploid	GPB2	0.881677	0.0238592	NA	0.00746411	0.0277874	pure_diploids	NA	NA	NA	NA
gpb2_evo1_plate2_C1	CCGCCAATCCCGAACCCCGTTTCGCC_CAAATAATAGGAAAACCCCTTTGTTT	Diploid	GPB2	1.10733	0.0202073	NA	0.221377	0.0194317	pure_diploids	NA	NA	NA	NA
gpb2_evo1_plate2_C11	CCGCCAATCCCGAACCCCGTTTCGCC_GGCCAAATACCGAACCAGTTTAGCTA	Diploid	GPB2	1.00567	0.023094	NA	0.147109	0.025671	pure_diploids	NA	NA	NA	NA
gpb2_evo1_plate2_C7	CCAACAAAAGGAAACGTATTTATTGA_GCGTTAAGGTGGAAGAGGATTCGTTT	Diploid	GPB2	1.18765	0.0209718	NA	0.292417	0.0215189	pure_diploids	NA	NA	NA	NA
gpb2_evo1_plate2_C9	GTATTAAAATTAAAAATAATTGCACA_CTACTAAACTTCAAGATGTTTTACTA	Diploid	GPB2	1.16247	0.0211642	NA	0.273413	0.0215189	pure_diploids	NA	NA	NA	NA
gpb2_evo1_plate2_D11	CCAACAAAAGGAAACGTATTTATTGA_GGTATAATACACAAGTAGCTTTTAAG	Diploid	GPB2	1.18133	0.0207846	NA	0.300466	0.0209718	pure_diploids	NA	NA	NA	NA
gpb2_evo1_plate2_E10	CCAACAAAAGGAAACGTATTTATTGA_TAAATAACGCTTAACACGGTTCTAGC	Diploid	GPB2	1.16233	0.0207846	NA	0.277088	0.021149	pure_diploids	NA	NA	NA	NA
gpb2_evo1_plate2_F11	CCAACAAAAGGAAACGTATTTATTGA_ATAGAAACATTTAATGTTCTTAAGGT	Diploid	GPB2	1.199	0.0207846	NA	0.308772	0.0203943	pure_diploids	NA	NA	NA	NA
gpb2_evo1_plate2_G8	CCGCCAATCCCGAACCCCGTTTCGCC_GACCTAAATTCCAACTTTCTTGTAAT	Diploid	GPB2	1.10874	0.0217417	NA	0.248572	0.0226754	pure_diploids	NA	NA	NA	NA
gpb2_evo1_plate2_H1	CCAACAAAAGGAAACGTATTTATTGA_GGTAAAAGTATAAACCACGTTTCATT	Diploid	GPB2	1.13667	0.021362	NA	0.261168	0.0223048	pure_diploids	NA	NA	NA	NA
gpb2_evo1_plate2_H2	CCGCCAATCCCGAACCCCGTTTCGCC_AGACGAATTTCGAACAGGATTTTCCT	Diploid	GPB2	1.16433	0.0207846	NA	0.286607	0.0205867	pure_diploids	NA	NA	NA	NA
gpb2_evo1_plate2_H6	CCGCCAATCCCGAACCCCGTTTCGCC_ATTACAAGCGATAATAAACTTAAAAC	Diploid	GPB2	1.151	0.0207846	NA	0.269679	0.0203943	pure_diploids	NA	NA	NA	NA
gpb2_evo1_plate3_A11	CCGCCAATCCCGAACCCCGTTTCGCC_AACATAAATTGTAACTGTGTTAACAA	Diploid	GPB2	1.10667	0.0207846	NA	0.225588	0.0201908	pure_diploids	NA	NA	NA	NA
gpb2_evo1_plate3_A9	CCGCCAATCCCGAACCCCGTTTCGCC_TTGAAAAAATTTAAAGAGTTTCTTGG	Diploid	GPB2	1.11357	0.0211642	NA	0.260379	0.0217269	pure_diploids	NA	NA	NA	NA
gpb2_evo1_plate3_B3	CCAACAAAAGGAAACGTATTTATTGA_CATGGAATGCGTAAAATTGTTGGGTT	Diploid	GPB2	1.13488	0.0209718	NA	0.252672	0.021149	pure_diploids	NA	NA	NA	NA
gpb2_evo1_plate3_B4	CCAACAAAAGGAAACGTATTTATTGA_TTTTTAAAATGAACCATTTTGGATA	Diploid	GPB2	1.14733	0.021362	NA	0.271588	0.0224574	pure_diploids	NA	NA	NA	NA
gpb2_evo1_plate3_B5	CCGCCAATCCCGAACCCCGTTTCGCC_CTTGCAAACTTCAACCCATTTGTCTA	Diploid	GPB2	1.18167	0.0207846	NA	0.289291	0.0201908	pure_diploids	NA	NA	NA	NA
gpb2_evo1_plate3_C6	CCAACAAAAGGAAACGTATTTATTGA_AGCGTAAACCATAAATGCATTTACTA	Diploid	GPB2	1.21533	0.0202073	NA	0.31055	0.0198168	pure_diploids	NA	NA	NA	NA
gpb2_evo1_plate3_C8	GTATTAAAATTAAAAATAATTGCACA_TATGAAATCATTAATGGGTTTTAATG	Diploid	GPB2	1.1247	0.0217417	NA	0.267459	0.0228826	pure_diploids	NA	NA	NA	NA
gpb2_evo1_plate3_D2	GTATTAAAATTAAAAATAATTGCACA_TTTCCAAAAGTTAATTCGATTCAAGA	Diploid	GPB2	1.13133	0.0207846	NA	0.247751	0.0209718	pure_diploids	NA	NA	NA	NA
gpb2_evo1_plate3_D8	CCAACAAAAGGAAACGTATTTATTGA_TAAAGAAATTTAAAAAGCCTTTGAAA	Diploid	GPB2	1.124	0.021362	NA	0.260575	0.0219241	pure_diploids	NA	NA	NA	NA
gpb2_evo1_plate3_E12	CCAACAAAAGGAAACGTATTTATTGA_GACTGAAGGACCAAGGCCCTTGGGCA	Diploid	GPB2	1.15067	0.0207846	NA	0.271049	0.0207686	pure_diploids	NA	NA	NA	NA
gpb2_evo1_plate3_E9	CCAACAAAAGGAAACGTATTTATTGA_CGAGGAACTGGAAATATGCTTATGGT	Diploid	GPB2	1.176	0.0207846	NA	0.292019	0.0203943	pure_diploids	NA	NA	NA	NA
gpb2_evo1_plate3_F6	GTATTAAAATTAAAAATAATTGCACA_ACTCTAATATAAAAGTCGTTTGGTAG	Diploid	GPB2	1.15567	0.0207846	NA	0.26774	0.0207686	pure_diploids	NA	NA	NA	NA
gpb2_evo1_plate3_H9	CCGCCAATCCCGAACCCCGTTTCGCC_TCACAAAATTGTAATGTCTTTGATAT	Diploid	GPB2	1.14433	0.0207846	NA	0.263067	0.0207686	pure_diploids	NA	NA	NA	NA
gpb2_evo1_plate4_A8	CCGCCAATCCCGAACCCCGTTTCGCC_GCCTAAAAGATCAACGAACTTGAGCG	Diploid	GPB2	0.916187	0.0290562	NA	0.062278	0.0378755	pure_diploids	NA	NA	NA	NA
gpb2_evo1_plate4_B10	CCGCCAATCCCGAACCCCGTTTCGCC_TGGTCAAACAACAACTTAGTTTAGTCT	Diploid	GPB2	1.10205	0.0228967	NA	0.304892	0.0253151	pure_diploids	NA	NA	NA	NA
gpb2_evo1_plate4_B5	CCAACAAAAGGAAACGTATTTATTGA_GTCCCAAGGAGGAACAGAGTTAGCAC	Diploid	GPB2	1.20833	0.0202073	NA	0.304895	0.0196129	pure_diploids	NA	NA	NA	NA
gpb2_evo1_plate4_D10	CCAACAAAAGGAAACGTATTTATTGA_TTTACAATATCCAAGGTAGTTGTTGA	Diploid	GPB2	1.16267	0.0207846	NA	0.27457	0.0207686	pure_diploids	NA	NA	NA	NA
gpb2_evo1_plate4_G12	GTATTAAAATTAAAAATAATTGCACA_TGGCTAAAACTTAAAGATTTTCGCAG	Diploid	GPB2	1.07067	0.021362	NA	0.203432	0.0226754	pure_diploids	NA	NA	NA	NA
gpb2_evo1_plate4_G2	CCGCCAATCCCGAACCCCGTTTCGCC_TCCTGAACAATTAACTACCTTTACAC	Diploid	GPB2	1.16867	0.0202073	NA	0.277232	0.0196129	pure_diploids	NA	NA	NA	NA
gpb2_evo1_plate4_H1	CCGCCAATCCCGAACCCCGTTTCGCC_TAGGGAAACTATAAATATTTTTAGTG	Diploid	GPB2	1.14267	0.0207846	NA	0.258394	0.0209718	pure_diploids	NA	NA	NA	NA
gpb2_evo1_plate4_H5	CCGCCAATCCCGAACCCCGTTTCGCC_TGAATAAACATTAATGGTTTTGAATC	Diploid	GPB2	1.17267	0.0202073	NA	0.287569	0.0198168	pure_diploids	NA	NA	NA	NA
gpb2_evo1_plate5_A6	CCGCCAATCCCGAACCCCGTTTCGCC_AAGAAAAACATTAAAAAATTTGTATC	Diploid	GPB2	1.04	0.0207846	NA	0.170148	0.0207686	pure_diploids	NA	NA	NA	NA
gpb2_evo1_plate5_B9	GTATTAAAATTAAAAATAATTGCACA_ACAATAACTCTGAAAACATTTACAGG	Diploid	GPB2	1.18419	0.0205867	NA	0.288108	0.0201908	pure_diploids	NA	NA	NA	NA
gpb2_evo1_plate5_C1	CCGCCAATCCCGAACCCCGTTTCGCC_ACTAAAAATTACAAGTCAGTTCTGGC	Diploid	GPB2	1.17367	0.0207846	NA	0.283236	0.0205711	pure_diploids	NA	NA	NA	NA
gpb2_evo1_plate5_D1	CCAACAAAAGGAAACGTATTTATTGA_TACACAATAGCAAATCCCATTCCTCC	Diploid	GPB2	1.20767	0.0203943	NA	0.310115	0.0198168	pure_diploids	NA	NA	NA	NA
gpb2_evo1_plate5_D10	CCGCCAATCCCGAACCCCGTTTCGCC_GGGGCAAGGAAAAAGTCGGTTTATAG	Diploid	GPB2	1.03867	0.0225167	NA	0.175164	0.0247723	pure_diploids	NA	NA	NA	NA
gpb2_evo1_plate5_D12	CCGCCAATCCCGAACCCCGTTTCGCC_TCCGAAACTGTAAATGATATTAATTG	Diploid	GPB2	1.14767	0.0207846	NA	0.265672	0.0205711	pure_diploids	NA	NA	NA	NA
gpb2_evo1_plate5_F11	CCAACAAAAGGAAACGTATTTATTGA_GAACCAATTTGCAATGCGATTGCAAG	Diploid	GPB2	1.10633	0.021362	NA	0.233268	0.0219241	pure_diploids	NA	NA	NA	NA
gpb2_evo1_plate6_B5	CCAACAAAAGGAAACGTATTTATTGA_AAGACAACAAGCAAAAACATTCAAGT	Diploid	GPB2	1.13167	0.0202073	NA	0.23328	0.0188541	pure_diploids	NA	NA	NA	NA
gpb2_evo1_plate6_C1	CCAACAAAAGGAAACGTATTTATTGA_CCTACAAATTAGAAAACGCTTAACAA	Diploid	GPB2	1.16567	0.0207846	NA	0.286859	0.0201908	pure_diploids	NA	NA	NA	NA
gpb2_evo1_plate6_C6	CCAACAAAAGGAAACGTATTTATTGA_TAACTAAGTTTGAAAACAATTTCCCC	Diploid	GPB2	1.17933	0.0202073	NA	0.271102	0.0196129	pure_diploids	NA	NA	NA	NA
gpb2_evo1_plate6_D1	CCGCCAATCCCGAACCCCGTTTCGCC_GGCGTAATAGAAAACTGTATTACTTT	Diploid	GPB2	1.00267	0.0225167	NA	0.162481	0.0251552	pure_diploids	NA	NA	NA	NA
gpb2_evo1_plate6_F12	GTATTAAAATTAAAAATAATTGCACA_ACCAAAATCTGTAACTAAGTTTCGTA	Diploid	GPB2	1.17367	0.0207846	NA	0.279927	0.0205711	pure_diploids	NA	NA	NA	NA
gpb2_evo1_plate6_G1	CCAACAAAAGGAAACGTATTTATTGA_ACGCTAATAAGTAACCGACTTAGATG	Diploid	GPB2	0.923677	0.0250141	NA	0.0387789	0.0301887	pure_diploids	NA	NA	NA	NA
gpb2_evo1_plate7_A3	CCGCCAATCCCGAACCCCGTTTCGCC_CTTTTAATCGTTAACCCTATTGCATT	Diploid	GPB2	1.12367	0.0202073	NA	0.227704	0.0188541	pure_diploids	NA	NA	Other	NA
gpb2_evo1_plate7_A4	GTATTAAAATTAAAAATAATTGCACA_TCCATAATTATTAAAGGATTTTATCC	Diploid	GPB2	1.14535	0.0209718	NA	0.255865	0.0213464	pure_diploids	NA	NA	NA	NA
gpb2_evo1_plate7_B12	CCGCCAATCCCGAACCCCGTTTCGCC_TGTATAATAATAAAAACGGTTACTAG	Diploid	GPB2	1.16333	0.0202073	NA	0.274601	0.0188541	pure_diploids	NA	NA	NA	NA
gpb2_evo1_plate7_B9	CCAACAAAAGGAAACGTATTTATTGA_AAAAGAATTTCTAATTTAGTTCCAGA	Diploid	GPB2	1.18833	0.0207846	NA	0.301358	0.0203943	pure_diploids	NA	NA	NA	NA
gpb2_evo1_plate7_C11	CCAACAAAAGGAAACGTATTTATTGA_ACTATAAGCCTTAAGAAGATTGTTAG	Diploid	GPB2	1.14933	0.0207846	NA	0.245665	0.0207686	pure_diploids	NA	NA	NA	NA
gpb2_evo1_plate7_D10	CCGCCAATCCCGAACCCCGTTTCGCC_GTGCGAATAAATAAAGATTTTGCCTC	Diploid	GPB2	1.05425	0.0223192	NA	0.187444	0.0239979	pure_diploids	NA	NA	NA	NA
gpb2_evo1_plate7_D9	CCAACAAAAGGAAACGTATTTATTGA_CACCGAATGTGAAAGCGTATTAGATT	Diploid	GPB2	1.19407	0.0205867	NA	0.299747	0.0199932	pure_diploids	NA	NA	NA	NA
gpb2_evo1_plate7_E2	CCAACAAAAGGAAACGTATTTATTGA_TTAGAAAATCACAAATAGATTGTTAG	Diploid	GPB2	1.177	0.0207846	NA	0.290855	0.0207686	pure_diploids	NA	NA	NA	NA
gpb2_evo1_plate7_F1	CCGCCAATCCCGAACCCCGTTTCGCC_CAACTAACCTCCAAATTTGTTATACT	Diploid	GPB2	1.19733	0.0202073	NA	0.299397	0.0198168	pure_diploids	NA	NA	NA	NA
gpb2_evo1_plate7_F7	CCAACAAAAGGAAACGTATTTATTGA_AAAGAAACGACTAAGAGGGTTGCTGT	Diploid	GPB2	1.17767	0.0207846	NA	0.288831	0.0207686	pure_diploids	NA	NA	NA	NA
gpb2_evo1_plate7_G11	GTATTAAAATTAAAAATAATTGCACA_TGCGAAAAAAGCAAAGCATTTTACGA	Diploid	GPB2	1.0531	0.0209718	NA	0.170931	0.0215189	pure_diploids	NA	NA	NA	NA
gpb2_evo1_plate7_H5	GTATTAAAATTAAAAATAATTGCACA_ATCACAAAGCGTAATTTTATTATATG	Diploid	GPB2	1.17934	0.0205867	NA	0.280336	0.0200092	pure_diploids	NA	NA	NA	NA
gpb2_evo1_plate7_H6	CCAACAAAAGGAAACGTATTTATTGA_AGATCAAAAGGCAAGGACTTTTGAGT	Diploid	GPB2	1.19967	0.0207846	NA	0.309674	0.0203943	pure_diploids	NA	NA	NA	NA
gpb2_evo1_plate8_B4	CCGCCAATCCCGAACCCCGTTTCGCC_GTCACAATCGTTAATTCTGTTAGGTT	Diploid	GPB2	1.176	0.0207846	NA	0.285381	0.0205711	pure_diploids	NA	NA	NA	NA
gpb2_evo1_plate8_C2	CCGCCAATCCCGAACCCCGTTTCGCC_ATTTTAAGTAATAAGTAGATTATATA	Diploid	GPB2	1.10039	0.0211642	NA	0.21982	0.0217105	pure_diploids	NA	NA	NA	NA
gpb2_evo1_plate8_C8	CCAACAAAAGGAAACGTATTTATTGA_GCACCAAGTCAAAAGGATATTCGCGT	Diploid	GPB2	1.165	0.0207846	NA	0.279921	0.0203943	pure_diploids	NA	NA	NA	NA
gpb2_evo1_plate8_D9	CCGCCAATCCCGAACCCCGTTTCGCC_ACCGTAACTTGGAATAGGGTTTCACA	Diploid	GPB2	1.18	0.0207846	NA	0.297599	0.0205711	pure_diploids	NA	NA	NA	NA
gpb2_evo1_plate8_E3	CCGCCAATCCCGAACCCCGTTTCGCC_GCTGGAAAGGCTAATACACTTACTGA	Diploid	GPB2	1.11667	0.021362	NA	0.253731	0.0224738	pure_diploids	NA	NA	NA	NA
gpb2_evo1_plate8_F2	CCAACAAAAGGAAACGTATTTATTGA_TACTGAACGTGTAACGTGCTTTGAAG	Diploid	GPB2	1.18667	0.0207846	NA	0.293145	0.0205711	pure_diploids	NA	NA	NA	NA
gpb2_evo1_plate8_G6	CCAACAAAAGGAAACGTATTTATTGA_TGAATAAAAGGTAAGTATGTTTGGTT	Diploid	GPB2	1.15	0.0207846	NA	0.26917	0.0207686	pure_diploids	NA	NA	NA	NA
gpb2_evo1_plate9_A11	CCAACAAAAGGAAACGTATTTATTGA_TTTCCAACAATGAAGGTGGTTCGAAA	Diploid	GPB2	1.174	0.0207846	NA	0.293229	0.021149	pure_diploids	NA	NA	NA	NA
gpb2_evo1_plate9_A12	CCGCCAATCCCGAACCCCGTTTCGCC_GTCTTAAATTTGAATTACGTTATTTG	Diploid	GPB2	1.14287	0.0217417	NA	0.270377	0.0230796	pure_diploids	NA	NA	NA	NA
gpb2_evo1_plate9_B2	CCGCCAATCCCGAACCCCGTTTCGCC_ACTAGAAGGGTTAAACGAGTTAACAG	Diploid	GPB2	1.15833	0.021362	NA	0.275233	0.0224738	pure_diploids	NA	NA	NA	NA
gpb2_evo1_plate9_B6	CCAACAAAAGGAAACGTATTTATTGA_TTATGAAGATGTAATGATGTTCTTTA	Diploid	GPB2	1.17333	0.021362	NA	0.287244	0.0215189	pure_diploids	NA	NA	NA	NA
gpb2_evo1_plate9_B7	CCAACAAAAGGAAACGTATTTATTGA_AATCAAAGACAAAAACAAATTTATGC	Diploid	GPB2	1.16433	0.0207846	NA	0.28146	0.021149	pure_diploids	NA	NA	NA	NA
gpb2_evo1_plate9_C12	CCGCCAATCCCGAACCCCGTTTCGCC_GCTTCAAACAACAAAGATCTTTTAGA	Diploid	GPB2	1.118	0.0225167	NA	0.253117	0.0249503	pure_diploids	NA	NA	NA	NA
gpb2_evo1_plate9_C5	CCGCCAATCCCGAACCCCGTTTCGCC_TACCAAAACTCCAAGTTTGTTCTGAT	Diploid	GPB2	1.14949	0.0209718	NA	0.274205	0.0213464	pure_diploids	NA	NA	NA	NA
gpb2_evo1_plate9_C8	GTATTAAAATTAAAAATAATTGCACA_CCATGAACGTCTAAAGCCTTTGGGGA	Diploid	GPB2	1.12633	0.0215493	NA	0.255219	0.0226754	pure_diploids	NA	NA	NA	NA
gpb2_evo1_plate9_D2	CCAACAAAAGGAAACGTATTTATTGA_ATATTAAACGTCACAGTATTTTAGC	Diploid	GPB2	1.17233	0.0207846	NA	0.28082	0.0209406	pure_diploids	NA	NA	NA	NA
gpb2_evo1_plate9_D7	GTATTAAAATTAAAAATAATTGCACA_AAATAAATAATTAAGCCCATTTGACT	Diploid	GPB2	1.00933	0.0236714	NA	0.136675	0.0275623	pure_diploids	NA	NA	NA	NA
gpb2_evo1_plate9_E11	CCGCCAATCCCGAACCCCGTTTCGCC_TATCCAAGAATTAATATGATTAACCG	Diploid	GPB2	1.16495	0.0211642	NA	0.287793	0.0215189	pure_diploids	NA	NA	NA	NA
gpb2_evo1_plate9_E3	CCGCCAATCCCGAACCCCGTTTCGCC_CCTCAAAGATATAAAAAAGTTTATCT	Diploid	GPB2	1.11613	0.0232817	NA	0.268648	0.0259434	pure_diploids	NA	NA	NA	NA
gpb2_evo1_plate9_G11	CCGCCAATCCCGAACCCCGTTTCGCC_GTGTTAAGTTGCAAGCTTTTTCTTAC	Diploid	GPB2	1.16167	0.0202073	NA	0.285005	0.0198168	pure_diploids	NA	NA	NA	NA
gpb2_evo1_plate9_H10	CCGCCAATCCCGAACCCCGTTTCGCC_AGCGTAAAAGGCAAAAACGTTCTAGC	Diploid	GPB2	1.12233	0.021362	NA	0.253538	0.0224738	pure_diploids	NA	NA	NA	NA
gpb2_evo1_plate9_H6	CCGCCAATCCCGAACCCCGTTTCGCC_GTGATAATACAAAAAGCCTTTCGGAA	Diploid	GPB2	1.09886	0.0223192	NA	0.238434	0.0243714	pure_diploids	NA	NA	NA	NA
gpb2_evo2_plate1_A3	GTATTAAAATTAAAAATAATTGCACA_GAGAAAATCGTTAACGACGTTTGCGA	Diploid	GPB2	1.173	0.0207846	NA	0.279056	0.0203943	pure_diploids	NA	NA	NA	NA
gpb2_evo2_plate1_A6	CCAACAAAAGGAAACGTATTTATTGA_CCGCGAACACATAAAGGTTTTTTGGA	Diploid	GPB2	1.15867	0.0207846	NA	0.274316	0.0207686	pure_diploids	NA	NA	NA	NA
gpb2_evo2_plate1_A7	CCGCCAATCCCGAACCCCGTTTCGCC_TATTTAATGGCGAAATGGTTTGGCAG	Diploid	GPB2	1.00467	0.0207846	NA	0.134281	0.0213464	pure_diploids	NA	NA	NA	NA
gpb2_evo2_plate1_B5	CCGCCAATCCCGAACCCCGTTTCGCC_ATATAAATGGTAAACTGAGTTTGTTT	Diploid	GPB2	0.704	0.0300222	NA	-0.213024	0.0407909	pure_diploids	NA	NA	NA	NA
gpb2_evo2_plate1_B6	GTATTAAAATTAAAAATAATTGCACA_TGCATAAACATTAAGTATATTCTTTG	Diploid	GPB2	1.06667	0.0207846	NA	0.181316	0.0203943	pure_diploids	NA	NA	NA	NA
gpb2_evo2_plate1_C10	GTATTAAAATTAAAAATAATTGCACA_GGGGAAAACTGGAACGGCATTGCGGG	Diploid	GPB2	1.16333	0.0207846	NA	0.276265	0.0207686	pure_diploids	NA	NA	NA	NA
gpb2_evo2_plate1_C5	GTATTAAAATTAAAAATAATTGCACA_TCAAAAAAGTTTAATTTGTTTGTTCG	Diploid	GPB2	0.899743	0.0232817	NA	0.0160326	0.0265215	pure_diploids	NA	NA	NA	NA
gpb2_evo2_plate1_C7	CCAACAAAAGGAAACGTATTTATTGA_GACCTAAGGCTCAAGTTGTTTTGATG	Diploid	GPB2	1.18233	0.0207846	NA	0.291709	0.0205711	pure_diploids	NA	NA	NA	NA
gpb2_evo2_plate1_D1	CCGCCAATCCCGAACCCCGTTTCGCC_TTATAAAAAGGCAATAATATTGTAAA	Diploid	GPB2	1.12609	0.0227043	NA	0.272508	0.0251259	pure_diploids	NA	NA	NA	NA
gpb2_evo2_plate1_D3	CCAACAAAAGGAAACGTATTTATTGA_TCTTCAATCGTGAAGGATCTTGGTTT	Diploid	GPB2	1.119	0.021362	NA	0.225297	0.0219241	pure_diploids	NA	NA	NA	NA
gpb2_evo2_plate1_D4	CCGCCAATCCCGAACCCCGTTTCGCC_TGCCAAACGCGCAAAAAGGTTCCGGT	Diploid	GPB2	0.692717	0.0334764	NA	-0.222888	0.0468914	pure_diploids	NA	NA	NA	NA
gpb2_evo2_plate1_D7	CCGCCAATCCCGAACCCCGTTTCGCC_CTAACAATCATTAACCCTATTGAATG	Diploid	GPB2	1.18167	0.0202073	NA	0.286531	0.0198168	pure_diploids	NA	NA	NA	NA
gpb2_evo2_plate1_D8	GTATTAAAATTAAAAATAATTGCACA_GGCCAAAATGTTAAATCCATTCGGAT	Diploid	GPB2	1.157	0.0207846	NA	0.268204	0.0207686	pure_diploids	NA	NA	NA	NA
gpb2_evo2_plate1_E10	CCGCCAATCCCGAACCCCGTTTCGCC_ACACTAAAAAGAAAGTGTATTCATTT	Diploid	GPB2	1.125	0.0196299	NA	0.227667	0.0178979	pure_diploids	NA	NA	NA	NA
gpb2_evo2_plate1_F1	GTATTAAAATTAAAAATAATTGCACA_GATGGAATAAATAAGGGTATTGTACT	Diploid	GPB2	1.12667	0.021362	NA	0.252954	0.0225019	pure_diploids	NA	NA	NA	NA
gpb2_evo2_plate1_F12	GTATTAAAATTAAAAATAATTGCACA_GAGCCAAATCAGAAAGGTACTTGGAGC	Diploid	GPB2	1.15367	0.0207846	NA	0.261588	0.0209718	pure_diploids	NA	NA	NA	NA
gpb2_evo2_plate1_F8	CCAACAAAAGGAAACGTATTTATTGA_TTCCGAACTCTTAAGAGTCTTAGATA	Diploid	GPB2	1.189	0.0207846	NA	0.29496	0.0201908	pure_diploids	NA	NA	NA	NA
gpb2_evo2_plate1_G8	CCAACAAAAGGAAACGTATTTATTGA_TCGTCAATTCTGAAGAGTTTTGTTCA	Diploid	GPB2	1.14111	0.0209718	NA	0.264677	0.0215189	pure_diploids	NA	NA	NA	NA
gpb2_evo2_plate1_G9	GTATTAAAATTAAAAATAATTGCACA_GAGCTAATCGACAATATGCTTGGGGG	Diploid	GPB2	1.176	0.0207846	NA	0.280379	0.0205867	pure_diploids	NA	NA	NA	NA
gpb2_evo2_plate10_A11	GTATTAAAATTAAAAATAATTGCACA_CCACTAACGGATAACGACTTTTATGA	Diploid	GPB2	1.18967	0.0202073	NA	0.291455	0.0198168	pure_diploids	NA	NA	NA	NA
gpb2_evo2_plate10_B10	GTATTAAAATTAAAAATAATTGCACA_AGAGAAACTCACAAGTCTTTTGGAAT	Diploid	GPB2	1.15633	0.0207846	NA	0.268902	0.0203943	pure_diploids	NA	NA	NA	NA
gpb2_evo2_plate10_B7	CCGCCAATCCCGAACCCCGTTTCGCC_CGTGAAAATTGTAAAATGGTTACTGT	Diploid	GPB2	1.16652	0.0203943	NA	0.279374	0.0199932	pure_diploids	NA	NA	NA	NA
gpb2_evo2_plate10_D6	CCAACAAAAGGAAACGTATTTATTGA_CAAATAACAGATAAACTGTTTCCTTT	Diploid	GPB2	1.14222	0.0211642	NA	0.256663	0.0213464	pure_diploids	NA	NA	NA	NA
gpb2_evo2_plate10_E6	CCAACAAAAGGAAACGTATTTATTGA_GATCTAACCCTAAATGGATTTAGGTG	Diploid	GPB2	1.14167	0.0207846	NA	0.253667	0.0207686	pure_diploids	NA	NA	NA	NA
gpb2_evo2_plate10_G11	CCAACAAAAGGAAACGTATTTATTGA_GACGTAATCCGTAATTGAATTAACTA	Diploid	GPB2	1.17433	0.0207846	NA	0.293902	0.0203943	pure_diploids	NA	NA	NA	NA
gpb2_evo2_plate2_A3	CCGCCAATCCCGAACCCCGTTTCGCC_ATACAAAAGCAGAAGACTTTTAGAGT	Diploid	GPB2	1.18133	0.0202073	NA	0.292365	0.0186618	pure_diploids	NA	NA	NA	NA
gpb2_evo2_plate2_B1	CCGCCAATCCCGAACCCCGTTTCGCC_CAGGGAAACACAAATGTGTTTGGGCG	Diploid	GPB2	1.11333	0.021362	NA	0.239638	0.0220972	pure_diploids	NA	NA	NA	NA
gpb2_evo2_plate2_B12	GTATTAAAATTAAAAATAATTGCACA_GCGTAAATAGCCAATGATTTTGGGGC	Diploid	GPB2	1.18067	0.0207846	NA	0.293421	0.0207686	pure_diploids	NA	NA	NA	NA
gpb2_evo2_plate2_B3	GTATTAAAATTAAAAATAATTGCACA_TCGCCAAGGCCAAAGCATTTTACTGC	Diploid	GPB2	1.086	0.021362	NA	0.209188	0.0222888	pure_diploids	NA	NA	NA	NA
gpb2_evo2_plate2_C10	CCGCCAATCCCGAACCCCGTTTCGCC_AGTCTAACTCGCAAAACTCTTTTTCA	Diploid	GPB2	1.19123	0.0205867	NA	0.299102	0.0200092	pure_diploids	NA	NA	NA	NA
gpb2_evo2_plate2_C12	CCAACAAAAGGAAACGTATTTATTGA_ATCATAATAGTGAAGAATCTTGCATA	Diploid	GPB2	1.19833	0.0202073	NA	0.300667	0.0184752	pure_diploids	NA	NA	NA	NA
gpb2_evo2_plate2_C2	CCGCCAATCCCGAACCCCGTTTCGCC_GAGTCAATTGTAAACACAATTAGATC	Diploid	GPB2	1.10833	0.0202073	NA	0.218855	0.0182766	pure_diploids	NA	NA	NA	NA
gpb2_evo2_plate2_C6	GTATTAAAATTAAAAATAATTGCACA_TTCGCAAGAGTGAACAATCTTCAACA	Diploid	GPB2	1.127	0.021362	NA	0.25169	0.0217269	pure_diploids	NA	NA	NA	NA
gpb2_evo2_plate2_D6	GTATTAAAATTAAAAATAATTGCACA_TGCCCAACATATAAAACCATTGTATA	Diploid	GPB2	1.093	0.0219393	NA	0.215091	0.0232536	pure_diploids	NA	NA	NA	NA
gpb2_evo2_plate2_E1	CCAACAAAAGGAAACGTATTTATTGA_CCATAAACATTAAATACGGTTTCAAC	Diploid	GPB2	1.15867	0.0207846	NA	0.271531	0.021149	pure_diploids	NA	NA	NA	NA
gpb2_evo2_plate2_E5	CCAACAAAAGGAAACGTATTTATTGA_CTAAGAAGCGCTAATACCGTTTCGCT	Diploid	GPB2	1.20767	0.0207846	NA	0.306063	0.0201908	pure_diploids	NA	NA	NA	NA
gpb2_evo2_plate2_E8	CCAACAAAAGGAAACGTATTTATTGA_TAACAAACACACAAGGATTTTCGGGA	Diploid	GPB2	1.18133	0.0207846	NA	0.2913	0.021149	pure_diploids	NA	NA	NA	NA
gpb2_evo2_plate2_F1	CCGCCAATCCCGAACCCCGTTTCGCC_AGTTTAATCAATAATATAATTTGACA	Diploid	GPB2	1.14067	0.0202073	NA	0.256177	0.0192393	pure_diploids	NA	NA	NA	NA
gpb2_evo2_plate2_F2	CCGCCAATCCCGAACCCCGTTTCGCC_TGTACAATTAGTAAATCCCTTTTTGC	Diploid	GPB2	1.12567	0.0202073	NA	0.22942	0.0188541	pure_diploids	NA	NA	NA	NA
gpb2_evo2_plate2_F4	CCAACAAAAGGAAACGTATTTATTGA_ACTGCAATTTGAAACGGATTTTGCTT	Diploid	GPB2	1.18867	0.0202073	NA	0.287127	0.0186618	pure_diploids	NA	NA	NA	NA
gpb2_evo2_plate2_F6	CCAACAAAAGGAAACGTATTTATTGA_ATTTAAAATATCAATAGGCTTATGGC	Diploid	GPB2	1.20496	0.0205867	NA	0.310395	0.0200092	pure_diploids	NA	NA	NA	NA
gpb2_evo2_plate2_G10	CCAACAAAAGGAAACGTATTTATTGA_ACATGAAATTAAAAGCTCATTAGAAA	Diploid	GPB2	1.177	0.0207846	NA	0.300442	0.0201908	pure_diploids	NA	NA	NA	NA
gpb2_evo2_plate2_G12	CCGCCAATCCCGAACCCCGTTTCGCC_TTTGAAATAAAGAATGCAGTTTTGGG	Diploid	GPB2	1.15567	0.0207846	NA	0.279278	0.0201908	pure_diploids	NA	NA	NA	NA
gpb2_evo2_plate2_G9	GTATTAAAATTAAAAATAATTGCACA_TGAAGAATATGAGAAACCACTTTCGCG	Diploid	GPB2	1.11367	0.021362	NA	0.241069	0.0217269	pure_diploids	NA	NA	NA	NA
gpb2_evo2_plate2_H3	CCAACAAAAGGAAACGTATTTATTGA_TGCAAAAATAGTAACTATCTTCAATA	Diploid	GPB2	1.183	0.021362	NA	0.292793	0.0220972	pure_diploids	NA	NA	NA	NA
gpb2_evo2_plate3_A8	CCGCCAATCCCGAACCCCGTTTCGCC_ACCCGAAACCACAAAGAAATTTTCAA	Diploid	GPB2	1.12067	0.021362	NA	0.249027	0.0226754	pure_diploids	NA	NA	NA	NA
gpb2_evo2_plate3_B10	CCAACAAAAGGAAACGTATTTATTGA_TAAAAAATCAAGAATTCCATTAGTTC	Diploid	GPB2	1.11333	0.0202073	NA	0.220695	0.0192393	pure_diploids	NA	NA	NA	NA
gpb2_evo2_plate3_B12	CCAACAAAAGGAAACGTATTTATTGA_AAGTTAAAAGTCAAGTTCCTTATGGA	Diploid	GPB2	1.147	0.0207846	NA	0.254516	0.0203623	pure_diploids	NA	NA	NA	NA
gpb2_evo2_plate3_B7	GTATTAAAATTAAAAATAATTGCACA_GCCATAAAGACTAACATCGTTGCCCA	Diploid	GPB2	1.17767	0.0207846	NA	0.280056	0.0203943	pure_diploids	NA	NA	NA	NA
gpb2_evo2_plate3_B9	CCGCCAATCCCGAACCCCGTTTCGCC_ATTTCAATCGGAAACACGGTTTTGAC	Diploid	GPB2	1.19667	0.0202073	NA	0.302651	0.0198168	pure_diploids	NA	NA	NA	NA
gpb2_evo2_plate3_C11	CCGCCAATCCCGAACCCCGTTTCGCC_TTGTTAAGATTTAAAACCTTTATAGT	Diploid	GPB2	1.109	0.0207846	NA	0.229377	0.0203943	pure_diploids	NA	NA	NA	NA
gpb2_evo2_plate3_D3	CCAACAAAAGGAAACGTATTTATTGA_ACAAAAAAAACCAATGTCGTTAAAAC	Diploid	GPB2	1.19767	0.0202073	NA	0.306928	0.0198168	pure_diploids	NA	NA	NA	NA
gpb2_evo2_plate3_D5	CCAACAAAAGGAAACGTATTTATTGA_GACTAAAGTAGGAAAGAGTTTTAAAG	Diploid	GPB2	1.17467	0.0207846	NA	0.284091	0.0205711	pure_diploids	NA	NA	NA	NA
gpb2_evo2_plate3_E1	CCGCCAATCCCGAACCCCGTTTCGCC_GCCAGAAAATTTAATCCGCTTCCGAA	Diploid	GPB2	1.12041	0.0209718	NA	0.239608	0.0215493	pure_diploids	NA	NA	NA	NA
gpb2_evo2_plate3_E10	CCGCCAATCCCGAACCCCGTTTCGCC_AAATAAACAATCAAGGTTCTTGCCTG	Diploid	GPB2	1.18533	0.0207846	NA	0.291369	0.0201908	pure_diploids	NA	NA	NA	NA
gpb2_evo2_plate3_E5	CCAACAAAAGGAAACGTATTTATTGA_TATCTAAAAATTAATCGACTTAATGC	Diploid	GPB2	1.156	0.0202073	NA	0.25928	0.0188541	pure_diploids	NA	NA	NA	NA
gpb2_evo2_plate3_E6	CCGCCAATCCCGAACCCCGTTTCGCC_CAAAAAATTCGCAACATGCTTCTGAC	Diploid	GPB2	1.18933	0.0202073	NA	0.300402	0.0198168	pure_diploids	NA	NA	NA	NA
gpb2_evo2_plate3_F6	CCGCCAATCCCGAACCCCGTTTCGCC_TTACGAAGTACAAACGCGATTATGAA	Diploid	GPB2	1.20033	0.0202073	NA	0.305608	0.0198168	pure_diploids	NA	NA	NA	NA
gpb2_evo2_plate3_G1	CCAACAAAAGGAAACGTATTTATTGA_TTATTAAACCTCAAAGCTATTCCCGG	Diploid	GPB2	1.212	0.0207846	NA	0.316171	0.0201908	pure_diploids	NA	NA	NA	NA
gpb2_evo2_plate3_G5	GTATTAAAATTAAAAATAATTGCACA_TTGATAAACAGAAACTTTTTTGCGTT	Diploid	GPB2	1.15433	0.0207846	NA	0.268305	0.0207686	pure_diploids	NA	NA	NA	NA
gpb2_evo2_plate3_H3	CCGCCAATCCCGAACCCCGTTTCGCC_ATTCTAAATGGTAAGGTTCTTTCACG	Diploid	GPB2	1.197	0.0202073	NA	0.305402	0.0198168	pure_diploids	NA	NA	NA	NA
gpb2_evo2_plate3_H4	CCAACAAAAGGAAACGTATTTATTGA_CGTCCAATAGTAAACCTCTTTACTGT	Diploid	GPB2	1.20033	0.0202073	NA	0.303414	0.0192393	pure_diploids	NA	NA	NA	NA
gpb2_evo2_plate3_H5	CCGCCAATCCCGAACCCCGTTTCGCC_CACATAATCTATAATATTCTTTACTT	Diploid	GPB2	0.883983	0.0221268	NA	0.00509388	0.0240382	pure_diploids	NA	NA	NA	NA
gpb2_evo2_plate4_A12	CCGCCAATCCCGAACCCCGTTTCGCC_TTTTAAACATTAAACATAATTGGTGA	Diploid	GPB2	0.901	0.0250141	NA	0.0439319	0.0302083	pure_diploids	NA	NA	NA	NA
gpb2_evo2_plate4_A4	CCGCCAATCCCGAACCCCGTTTCGCC_AGGATAACATAAAAACCTCTTCAAAT	Diploid	GPB2	1.091	0.0207846	NA	0.212532	0.0213464	pure_diploids	NA	NA	NA	NA
gpb2_evo2_plate4_A5	CCGCCAATCCCGAACCCCGTTTCGCC_ACTTTAAGACGGAAGAAATTTGTTTT	Diploid	GPB2	1.10667	0.0202073	NA	0.214692	0.0190351	pure_diploids	NA	NA	NA	NA
gpb2_evo2_plate4_C1	CCAACAAAAGGAAACGTATTTATTGA_CCGACAACGAAAAAGTTTTTTCAAGT	Diploid	GPB2	1.18233	0.0207846	NA	0.295656	0.0203943	pure_diploids	NA	NA	NA	NA
gpb2_evo2_plate4_C4	CCGCCAATCCCGAACCCCGTTTCGCC_GATTTAATGGGGAACTCAGTTGTACC	Diploid	GPB2	1.14067	0.0207846	NA	0.25899	0.021149	pure_diploids	NA	NA	NA	NA
gpb2_evo2_plate4_C6	CCGCCAATCCCGAACCCCGTTTCGCC_TGTTAAAGGTATAATGGATTTATTAT	Diploid	GPB2	1.163	0.0207846	NA	0.272679	0.0203943	pure_diploids	NA	NA	NA	NA
gpb2_evo2_plate4_C7	GTATTAAAATTAAAAATAATTGCACA_CGATTAATTGGCAAATGAATTAGCAC	Diploid	GPB2	1.18015	0.0205867	NA	0.284685	0.0201908	pure_diploids	NA	NA	NA	NA
gpb2_evo2_plate4_D8	CCAACAAAAGGAAACGTATTTATTGA_TTCACAAATCGAAAACACATTTGTCT	Diploid	GPB2	0.937667	0.0225167	NA	0.0523536	0.0249503	pure_diploids	NA	NA	NA	NA
gpb2_evo2_plate4_E5	CCGCCAATCCCGAACCCCGTTTCGCC_TTAGTAAAGATAAACCAAATTTTCGT	Diploid	GPB2	1.11233	0.0202073	NA	0.219585	0.0188541	pure_diploids	NA	NA	NA	NA
gpb2_evo2_plate4_E6	CCAACAAAAGGAAACGTATTTATTGA_TTATCAATAGTAAATTTCGTTTAATC	Diploid	GPB2	1.20186	0.0205867	NA	0.308168	0.0199932	pure_diploids	NA	NA	NA	NA
gpb2_evo2_plate4_G11	CCAACAAAAGGAAACGTATTTATTGA_TACGAAACACCGAACTAGTTTGAAGG	Diploid	GPB2	1.20733	0.0202073	NA	0.308191	0.0198168	pure_diploids	NA	NA	NA	NA
gpb2_evo2_plate4_G9	CCAACAAAAGGAAACGTATTTATTGA_AGGTTAACGTCAAACGTAATTTATTT	Diploid	GPB2	1.20167	0.0202073	NA	0.3077	0.0192393	pure_diploids	NA	NA	NA	NA
gpb2_evo2_plate5_A10	CCGCCAATCCCGAACCCCGTTTCGCC_GTAAAAAGACCGAAAGACGTTTTCGT	Diploid	GPB2	1.15403	0.0209718	NA	0.253483	0.0213464	pure_diploids	NA	NA	NA	NA
gpb2_evo2_plate5_A3	CCGCCAATCCCGAACCCCGTTTCGCC_TAGGTAATATCCAAGTAATTTCTTAC	Diploid	GPB2	1.18333	0.0207846	NA	0.294581	0.0203943	pure_diploids	NA	NA	NA	NA
gpb2_evo2_plate5_A5	GTATTAAAATTAAAAATAATTGCACA_ACTTTAAGTAGGAACTAGGTTTAGAT	Diploid	GPB2	1.16394	0.0205867	NA	0.273932	0.0200092	pure_diploids	NA	NA	NA	NA
gpb2_evo2_plate5_B1	CCGCCAATCCCGAACCCCGTTTCGCC_CTTTTAACGAATAACCCGATTTGACG	Diploid	GPB2	1.13133	0.0202073	NA	0.239066	0.0186618	pure_diploids	NA	NA	NA	NA
gpb2_evo2_plate5_C1	CCGCCAATCCCGAACCCCGTTTCGCC_CGTACAAGTGTCAAGGGATTTAGCTA	Diploid	GPB2	1.13133	0.0207846	NA	0.251281	0.0213464	pure_diploids	NA	NA	NA	NA
gpb2_evo2_plate5_C12	CCGCCAATCCCGAACCCCGTTTCGCC_ATAAAAATTAATAAACTTCTTTATTT	Diploid	GPB2	1.11364	0.0205867	NA	0.24387	0.0203943	pure_diploids	NA	NA	NA	NA
gpb2_evo2_plate5_E12	CCGCCAATCCCGAACCCCGTTTCGCC_TCCCTAACATGCAATACTATTTACAC	Diploid	GPB2	1.188	0.0202073	NA	0.300774	0.0196129	pure_diploids	NA	NA	NA	NA
gpb2_evo2_plate5_F2	CCAACAAAAGGAAACGTATTTATTGA_ATGGGAATAGAAAAGTAATTTGGGCT	Diploid	GPB2	1.07393	0.0215493	NA	0.179896	0.0228404	pure_diploids	NA	NA	NA	NA
gpb2_evo2_plate5_F3	CCGCCAATCCCGAACCCCGTTTCGCC_GAAATAACATAGCAAATGGATTTACTA	Diploid	GPB2	1.14786	0.0209718	NA	0.259035	0.021149	pure_diploids	NA	NA	NA	NA
gpb2_evo2_plate5_F9	CCGCCAATCCCGAACCCCGTTTCGCC_TCCTAAAAAGGTAAAACAGTTGCTCT	Diploid	GPB2	1.20467	0.0202073	NA	0.31023	0.0198168	pure_diploids	NA	NA	NA	NA
gpb2_evo2_plate5_G11	GTATTAAAATTAAAAATAATTGCACA_AGCGTAATACGTAATATTTTACGA	Diploid	GPB2	1.17033	0.0207846	NA	0.27613	0.0203943	pure_diploids	NA	NA	NA	NA
gpb2_evo2_plate5_H7	CCAACAAAAGGAAACGTATTTATTGA_ATGTAAAACCAGAATAATATTATGAG	Diploid	GPB2	1.164	0.0207846	NA	0.285778	0.021149	pure_diploids	NA	NA	NA	NA
gpb2_evo2_plate6_A11	CCGCCAATCCCGAACCCCGTTTCGCC_CTATCAAACCGTAATAGCCTTACCCC	Diploid	GPB2	1.15367	0.0202073	NA	0.268531	0.0198168	pure_diploids	NA	NA	NA	NA
gpb2_evo2_plate6_A7	CCAACAAAAGGAAACGTATTTATTGA_GGAAGAACAGATAAGTGAGTTTTATT	Diploid	GPB2	1.18033	0.0207846	NA	0.292919	0.0201908	pure_diploids	NA	NA	NA	NA
gpb2_evo2_plate6_C4	CCGCCAATCCCGAACCCCGTTTCGCC_AAAGAAATATTGAATGCCTTTGAATA	Diploid	GPB2	1.14833	0.0207846	NA	0.269834	0.0207686	pure_diploids	NA	NA	NA	NA
gpb2_evo2_plate6_C5	CCGCCAATCCCGAACCCCGTTTCGCC_AACGTAAACGGTAAGATTGTTTTTCA	Diploid	GPB2	1.13475	0.0211642	NA	0.253069	0.0213464	pure_diploids	NA	NA	NA	NA
gpb2_evo2_plate6_D1	CCAACAAAAGGAAACGTATTTATTGA_AAAACAACGTCTAATTTAATTACAAT	Diploid	GPB2	1.17712	0.0203943	NA	0.286971	0.0200092	pure_diploids	NA	NA	NA	NA
gpb2_evo2_plate6_D12	GTATTAAAATTAAAAATAATTGCACA_ACGTAAAACCCGAAGCTAATTGGGGG	Diploid	GPB2	1.15135	0.0215493	NA	0.279767	0.0226754	pure_diploids	NA	NA	NA	NA
gpb2_evo2_plate6_D4	CCGCCAATCCCGAACCCCGTTTCGCC_TCAGTAAAGTCAAACTGCATTGTTTT	Diploid	GPB2	1.11933	0.0202073	NA	0.226238	0.0188541	pure_diploids	NA	NA	NA	NA
gpb2_evo2_plate6_E11	CCGCCAATCCCGAACCCCGTTTCGCC_CGTAGAATGTGCAATATGTTTCGAAA	Diploid	GPB2	1.11733	0.0207846	NA	0.233344	0.021149	pure_diploids	NA	NA	NA	NA
gpb2_evo2_plate6_E12	GTATTAAAATTAAAAATAATTGCACA_AATTCAACTCTAAATAGGTTTGGATA	Diploid	GPB2	1.15833	0.0207846	NA	0.278819	0.0209718	pure_diploids	NA	NA	NA	NA
gpb2_evo2_plate6_E2	CCGCCAATCCCGAACCCCGTTTCGCC_TTGTGAATTGTAAAAAATGTTTTTCT	Diploid	GPB2	1.099	0.0202073	NA	0.209333	0.0190526	pure_diploids	NA	NA	NA	NA
gpb2_evo2_plate6_E9	CCGCCAATCCCGAACCCCGTTTCGCC_TGATTAAATCACAAGTGCGTTGGTAA	Diploid	GPB2	1.17833	0.0207846	NA	0.28734	0.0203943	pure_diploids	NA	NA	NA	NA
gpb2_evo2_plate6_H2	CCGCCAATCCCGAACCCCGTTTCGCC_CGTTTAACATGAAATACAGTTTTGAC	Diploid	GPB2	1.16	0.0207846	NA	0.271563	0.0205711	pure_diploids	NA	NA	NA	NA
gpb2_evo2_plate7_A8	CCAACAAAAGGAAACGTATTTATTGA_TCATAAAGGGTTAAGGCTATTCTCTG	Diploid	GPB2	1.11956	0.0211642	NA	0.23848	0.0213464	pure_diploids	NA	NA	NA	NA
gpb2_evo2_plate7_C11	CCGCCAATCCCGAACCCCGTTTCGCC_ACAAGAATACTAAACACGTTTTCCAT	Diploid	GPB2	1.17367	0.0202073	NA	0.282249	0.0198168	pure_diploids	NA	NA	NA	NA
gpb2_evo2_plate7_D8	CCAACAAAAGGAAACGTATTTATTGA_GAGCGAAAGGAAAATGCGGTTGGTGT	Diploid	GPB2	1.10433	0.0202073	NA	0.219493	0.0198168	pure_diploids	NA	NA	NA	NA
gpb2_evo2_plate7_E8	CCAACAAAAGGAAACGTATTTATTGA_ATGAAAACCGAAAAAGGTTTTATTAC	Diploid	GPB2	1.14033	0.0207846	NA	0.249874	0.0207686	pure_diploids	NA	NA	NA	NA
gpb2_evo2_plate8_B6	CCGCCAATCCCGAACCCCGTTTCGCC_CATAAAAAGGTTAAGCAAATTCGTTT	Diploid	GPB2	1.11433	0.0202073	NA	0.224294	0.0190351	pure_diploids	NA	NA	NA	NA
gpb2_evo2_plate8_C11	GTATTAAAATTAAAAATAATTGCACA_ACAATAAGTTTTAACACTGTTTTGCA	Diploid	GPB2	1.117	0.0202073	NA	0.222055	0.0194317	pure_diploids	NA	NA	NA	NA
gpb2_evo2_plate8_E3	CCGCCAATCCCGAACCCCGTTTCGCC_TTGGGAACGGGTAAACAGTTTTTTAG	Diploid	GPB2	1.05333	0.0207846	NA	0.172814	0.0207686	pure_diploids	NA	NA	NA	NA
gpb2_evo2_plate8_F12	CCGCCAATCCCGAACCCCGTTTCGCC_GCAGAAATATTAAAAATACTTTCGGA	Diploid	GPB2	1.08633	0.0219393	NA	0.22296	0.0236305	pure_diploids	NA	NA	NA	NA
gpb2_evo2_plate8_H10	CCGCCAATCCCGAACCCCGTTTCGCC_GCTCCAAATCGGAATAGAGTTTGACA	Diploid	GPB2	1.12355	0.0211642	NA	0.254637	0.0215189	pure_diploids	NA	NA	NA	NA
gpb2_evo2_plate8_H11	CCGCCAATCCCGAACCCCGTTTCGCC_CGCCAAAACTTAAAATGTATTTGTCG	Diploid	GPB2	1.173	0.0207846	NA	0.287184	0.0201908	pure_diploids	NA	NA	NA	NA
gpb2_evo2_plate8_H5	CCAACAAAAGGAAACGTATTTATTGA_CACACAATTTTAAAAAGCCTTGTTAT	Diploid	GPB2	1.09633	0.0202073	NA	0.210852	0.0198168	pure_diploids	NA	NA	NA	NA
gpb2_evo2_plate9_B11	CCGCCAATCCCGAACCCCGTTTCGCC_TACATAAACAGAAAATCCGTTTCATA	Diploid	GPB2	1.153	0.0202073	NA	0.261737	0.0198168	pure_diploids	NA	NA	NA	NA
gpb2_evo2_plate9_D6	CCGCCAATCCCGAACCCCGTTTCGCC_TTTAAAATATTGAAGCAAATTTCCTC	Diploid	GPB2	0.839695	0.0227043	NA	-0.0216553	0.0255292	pure_diploids	NA	NA	NA	NA
gpb2_evo2_plate9_E11	CCGCCAATCCCGAACCCCGTTTCGCC_CTCAAAACTAGCAAGGCCATTCTTGC	Diploid	GPB2	1.16233	0.0202073	NA	0.27789	0.0198168	pure_diploids	NA	NA	NA	NA
gpb2_evo2_plate9_F9	CCGCCAATCCCGAACCCCGTTTCGCC_TTAGAAAATGAGAATTTGCTTTTTGT	Diploid	GPB2	1.0901	0.0209718	NA	0.215197	0.0215189	pure_diploids	NA	NA	NA	NA
gpb2_evo2_plate9_G10	CCGCCAATCCCGAACCCCGTTTCGCC_AAGCCAAGTTGTAACGGCTTTTGTGA	Diploid	GPB2	1.14827	0.0217417	NA	0.268589	0.0226754	pure_diploids	NA	NA	NA	NA
tor1_evo1_plate1_A11	TTAAAAATACAAAAAAAGATTTAAGG_CTTCAAATCTCGAAGAGGTTTATGGT	Diploid	TOR1	0.966892	0.0238592	NA	0.315895	0.0269388	pure_diploids	NA	NA	NA	NA
tor1_evo1_plate1_A2	TTAAAAATACAAAAAAAGATTTAAGG_AGAACAATTGAGAATGACTTTACATT	Diploid	TOR1	1.022	0.0219393	NA	0.388963	0.0232817	pure_diploids	NA	NA	NA	NA
tor1_evo1_plate1_A7	ATCAGAAGTTCGAATCAAATTACGAA_TGTTAAAAATATAAACGGTTTGTCAT	Diploid	TOR1	1.00234	0.0228967	NA	0.366625	0.0253903	pure_diploids	NA	NA	NA	NA
tor1_evo1_plate1_A8	ATCAGAAGTTCGAATCAAATTACGAA_ATGCGAAATAAAAATCGGGTTTGTCA	Diploid	TOR1	1.00547	0.0209718	NA	0.38252	0.0215493	pure_diploids	NA	NA	NA	NA
tor1_evo1_plate1_B2	TTAAAAATACAAAAAAAGATTTAAGG_TTAACAATTACAAACCCTTTTTGTTC	Diploid	TOR1	0.983667	0.0225167	NA	0.346413	0.0240516	pure_diploids	NA	NA	NA	NA
tor1_evo1_plate1_B7	ATCAGAAGTTCGAATCAAATTACGAA_TATCTAATTAACAAGTCTTTTGTATA	Diploid	TOR1	0.994225	0.0228967	NA	0.350117	0.0250004	pure_diploids	NA	NA	NA	NA
tor1_evo1_plate1_C12	ATCAGAAGTTCGAATCAAATTACGAA_TACGAAATGGAAAACATAATTTAAGA	Diploid	TOR1	0.928906	0.0244367	NA	0.284118	0.0276757	pure_diploids	NA	NA	NA	NA
tor1_evo1_plate1_C3	ATCAGAAGTTCGAATCAAATTACGAA_CTATTAAAAGTAAAGTGACTTTGAAG	Diploid	TOR1	1.00977	0.0209718	NA	0.370075	0.0215493	pure_diploids	NA	NA	NA	NA
tor1_evo1_plate1_C5	TTAAAAATACAAAAAAAGATTTAAGG_CACACAAGCTTTAACTTTCTTGCCAT	Diploid	TOR1	0.970785	0.0221268	NA	0.329215	0.0236573	pure_diploids	NA	NA	NA	NA
tor1_evo1_plate1_D3	ATCAGAAGTTCGAATCAAATTACGAA_CGCTAAAATGATAATGGCCTTCACTC	Diploid	TOR1	1.07222	0.0221268	NA	0.437449	0.0232817	pure_diploids	NA	NA	NA	NA
tor1_evo1_plate1_E1	TTAAAAATACAAAAAAAGATTTAAGG_TCACAAAATGCGAACTCCGTTTGCCG	Diploid	TOR1	1.00056	0.0209718	NA	0.372237	0.0217417	pure_diploids	NA	NA	NA	NA
tor1_evo1_plate1_E10	ATCAGAAGTTCGAATCAAATTACGAA_AGAAGAACGTCGAACAAAGTTTTTGT	Diploid	TOR1	0.973	0.021362	NA	0.335633	0.0223192	pure_diploids	NA	NA	NA	NA
tor1_evo1_plate1_E12	TTAAAAATACAAAAAAAGATTTAAGG_TCTACAAATCTAAGTATTGTACA	Diploid	TOR1	0.959412	0.0244367	NA	0.305619	0.0277008	pure_diploids	NA	NA	NA	NA
tor1_evo1_plate1_E7	TTAAAAATACAAAAAAAGATTTAAGG_CTTCAAACATATAACCACATTCATTT	Diploid	TOR1	0.984333	0.0236714	NA	0.336631	0.0263614	pure_diploids	NA	NA	NA	NA
tor1_evo1_plate1_F10	ATCAGAAGTTCGAATCAAATTACGAA_CGATTAAGTGTAAAGAGCGTTAAAGA	Diploid	TOR1	0.998333	0.0225167	NA	0.354241	0.0244367	pure_diploids	NA	NA	NA	NA
tor1_evo1_plate1_F6	TTAAAAATACAAAAAAAGATTTAAGG_TCTAAAATGGACAAATAATTTAAACA	Diploid	TOR1	1.00134	0.0228967	NA	0.353667	0.0248261	pure_diploids	NA	NA	NA	NA
tor1_evo1_plate1_F7	ATCAGAAGTTCGAATCAAATTACGAA_ATACCAAGGGGCAATAAATTTAGTTC	Diploid	TOR1	1.03695	0.0221268	NA	0.399253	0.0234741	pure_diploids	NA	NA	NA	NA
tor1_evo1_plate1_G10	TTAAAAATACAAAAAAAGATTTAAGG_TAGTTAAACCCGAACGGTCTTAATAG	Diploid	TOR1	0.977004	0.0209718	NA	0.34163	0.0215493	pure_diploids	NA	NA	NA	NA
tor1_evo1_plate1_G2	TTAAAAATACAAAAAAAGATTTAAGG_TCAGAAAACCTAAACTATCTTTTAAG	Diploid	TOR1	1.05867	0.0219393	NA	0.422651	0.0234741	pure_diploids	NA	NA	NA	NA
tor1_evo1_plate1_G4	TTAAAAATACAAAAAAAGATTTAAGG_ACTTCAAATTAAAAATTGTTTATCTG	Diploid	TOR1	0.968266	0.0234741	NA	0.329375	0.0259679	pure_diploids	NA	NA	NA	NA
tor1_evo1_plate1_G7	TTAAAAATACAAAAAAAGATTTAAGG_AATTAAAGATTTAATCGTGTTTCTGG	Diploid	TOR1	0.995333	0.021362	NA	0.36291	0.0221268	pure_diploids	NA	NA	NA	NA
tor1_evo1_plate1_H4	ATCAGAAGTTCGAATCAAATTACGAA_TCATTAAATTTCAAGTACTTTTGCTC	Diploid	TOR1	0.995218	0.0248126	NA	0.352474	0.0282538	pure_diploids	NA	NA	NA	NA
tor1_evo1_plate1_H6	TTAAAAATACAAAAAAAGATTTAAGG_CTAGAAATCTCGAAGTGTTTTCATAC	Diploid	TOR1	0.952809	0.0238592	NA	0.300565	0.0271232	pure_diploids	NA	NA	NA	NA
tor1_evo1_plate1_H8	TTAAAAATACAAAAAAAGATTTAAGG_ATAAAAACTCATAATTCGATTTCCTT	Diploid	TOR1	0.958661	0.0232817	NA	0.32597	0.025784	pure_diploids	NA	NA	NA	NA
tor1_evo1_plate10_A12	TTAAAAATACAAAAAAAGATTTAAGG_CTCAAAAGTTTAAAATTAATTAACGT	Diploid	TOR1	0.926144	0.0223192	NA	0.273333	0.0242487	pure_diploids	NA	NA	NA	NA
tor1_evo1_plate10_A9	TTAAAAATACAAAAAAAGATTTAAGG_GGTCAAATCTCTAATAAGATTTCATG	Diploid	TOR1	0.998	0.021362	NA	0.36609	0.0221268	pure_diploids	NA	NA	NA	NA
tor1_evo1_plate10_B3	TTAAAAATACAAAAAAAGATTTAAGG_TATGCAAAATGTAATGGTGTTTTTCG	Diploid	TOR1	0.907576	0.0223192	NA	0.266586	0.0238592	pure_diploids	NA	NA	NA	NA
tor1_evo1_plate10_B4	ATCAGAAGTTCGAATCAAATTACGAA_AGTACAACTATAAATAAAATTGTTTC	Diploid	TOR1	1.00167	0.0225167	NA	0.37235	0.0244367	pure_diploids	NA	NA	NA	NA
tor1_evo1_plate10_B9	TTAAAAATACAAAAAAAGATTTAAGG_GCAGCAATAGCAAACGATATTTTTAG	Diploid	TOR1	0.958409	0.024235	NA	0.306534	0.0275045	pure_diploids	NA	NA	NA	NA
tor1_evo1_plate10_C10	ATCAGAAGTTCGAATCAAATTACGAA_ATTTTAATCCTCAATGGGTTTCCTAT	Diploid	TOR1	1.00313	0.023267	NA	0.371004	0.0257577	pure_diploids	NA	NA	NA	NA
tor1_evo1_plate10_C12	TTAAAAATACAAAAAAAGATTTAAGG_CAGAAAAACGATAATGGAGTTAAACA	Diploid	TOR1	1.01067	0.023094	NA	0.349699	0.0255916	pure_diploids	NA	NA	NA	NA
tor1_evo1_plate10_C3	TTAAAAATACAAAAAAAGATTTAAGG_TGTCTAAACTTTAACGAATTTAAAGC	Diploid	TOR1	0.990149	0.0228967	NA	0.359205	0.0250141	pure_diploids	NA	NA	NA	NA
tor1_evo1_plate10_C4	TTAAAAATACAAAAAAAGATTTAAGG_TGTTTAAAATACAACTCTGTTCACTG	Diploid	TOR1	1.02867	0.0225167	NA	0.389265	0.0244367	pure_diploids	NA	NA	NA	NA
tor1_evo1_plate10_C7	TTAAAAATACAAAAAAAGATTTAAGG_TGAATAAAGCGGAATTATGTTGTGGT	Diploid	TOR1	0.984114	0.0232817	NA	0.343087	0.0253903	pure_diploids	NA	NA	NA	NA
tor1_evo1_plate10_D10	ATCAGAAGTTCGAATCAAATTACGAA_TCATCAAACATTAAATCACTTTAAAA	Diploid	TOR1	0.936358	0.0238592	NA	0.287705	0.0267336	pure_diploids	NA	NA	NA	NA
tor1_evo1_plate10_D11	TTAAAAATACAAAAAAAGATTTAAGG_TTATCAATAACTAATATGCTTTTGTG	Diploid	TOR1	1.02299	0.0223192	NA	0.384891	0.0240516	pure_diploids	NA	NA	NA	NA
tor1_evo1_plate10_D4	ATCAGAAGTTCGAATCAAATTACGAA_TGAATAACCAAAAATAATATTTTTCA	Diploid	TOR1	0.965	0.0219393	NA	0.329602	0.0234741	pure_diploids	NA	NA	NA	NA
tor1_evo1_plate10_D7	ATCAGAAGTTCGAATCAAATTACGAA_ACTAAATATAACGGGATTGGCTT	Diploid	TOR1	0.998667	0.023094	NA	0.365181	0.0252065	pure_diploids	NA	NA	Other	NA
tor1_evo1_plate10_E10	TTAAAAATACAAAAAAAGATTTAAGG_TTTTCAACCCCAAAGAGTATTCAATA	Diploid	TOR1	0.96589	0.0215493	NA	0.335637	0.0223192	pure_diploids	NA	NA	NA	NA
tor1_evo1_plate10_E11	TTAAAAATACAAAAAAAGATTTAAGG_TTAACAATCTCGAAGGGGATTATCCT	Diploid	TOR1	1.001	0.0225167	NA	0.369494	0.0244367	pure_diploids	NA	NA	NA	NA
tor1_evo1_plate10_E4	TTAAAAATACAAAAAAAGATTTAAGG_TGAAGAAGTTTAAATTGGATTTTAGG	Diploid	TOR1	0.991667	0.0219393	NA	0.357225	0.0228967	pure_diploids	NA	NA	NA	NA
tor1_evo1_plate10_E9	TTAAAAATACAAAAAAAGATTTAAGG_AAGGGAATGTAAAACACTATTGTCTT	Diploid	TOR1	1.01667	0.0225167	NA	0.386964	0.024235	pure_diploids	NA	NA	NA	NA
tor1_evo1_plate10_F6	TTAAAAATACAAAAAAAGATTTAAGG_ATGTAAACAAGAAATTTTTTTGTGGA	Diploid	TOR1	0.961	0.0219393	NA	0.316667	0.0236714	pure_diploids	NA	NA	Other	NA
tor1_evo1_plate10_G10	TTAAAAATACAAAAAAAGATTTAAGG_CAAGGAACAGCGAATAGGATTAGGTG	Diploid	TOR1	0.959684	0.0236573	NA	0.316458	0.0265456	pure_diploids	NA	NA	NA	NA
tor1_evo1_plate10_G4	TTAAAAATACAAAAAAAGATTTAAGG_TAGATAATCGTGAACGGGGTTTCTGC	Diploid	TOR1	0.998778	0.0227043	NA	0.36544	0.0244367	pure_diploids	NA	NA	NA	NA
tor1_evo1_plate10_G7	ATCAGAAGTTCGAATCAAATTACGAA_CGCACAAGAGCTAATGCGGTTTCTTC	Diploid	TOR1	1.03421	0.0223192	NA	0.4	0.0238592	pure_diploids	NA	NA	NA	NA
tor1_evo1_plate2_A1	TTAAAAATACAAAAAAAGATTTAAGG_GAAGCAACCGATAACCAAATTATGGC	Diploid	TOR1	1.03301	0.0228967	NA	0.401772	0.0250141	pure_diploids	NA	NA	NA	NA
tor1_evo1_plate2_A2	ATCAGAAGTTCGAATCAAATTACGAA_CCAATAACTAAGAACAGTCTTCGCCG	Diploid	TOR1	1.037	0.0219393	NA	0.401	0.023094	pure_diploids	NA	NA	NA	NA
tor1_evo1_plate2_B2	TTAAAAATACAAAAAAAGATTTAAGG_CTTGGAACATCAAAACCTTTTCAAGA	Diploid	TOR1	0.951656	0.0240516	NA	0.31074	0.0269388	pure_diploids	NA	NA	NA	NA
tor1_evo1_plate2_B4	TTAAAAATACAAAAAAAGATTTAAGG_GATCGAACATGGAACAAGATTTTGAA	Diploid	TOR1	0.981667	0.021362	NA	0.345	0.0219393	pure_diploids	NA	NA	NA	NA
tor1_evo1_plate2_B5	TTAAAAATACAAAAAAAGATTTAAGG_TATTTAATAATTAAACCACTTCGGGC	Diploid	TOR1	0.973333	0.0225167	NA	0.343742	0.024235	pure_diploids	NA	NA	NA	NA
tor1_evo1_plate2_C10	TTAAAAATACAAAAAAAGATTTAAGG_TTAGAAATTTAAAATCACGTTTACAC	Diploid	TOR1	1.01833	0.0219393	NA	0.388	0.023094	pure_diploids	NA	NA	NA	NA
tor1_evo1_plate2_C11	TTAAAAATACAAAAAAAGATTTAAGG_TAATTAAGCAAAAATCAGATTAAAGA	Diploid	TOR1	1.0029	0.0223192	NA	0.364333	0.0236714	pure_diploids	NA	NA	NA	NA
tor1_evo1_plate2_C2	ATCAGAAGTTCGAATCAAATTACGAA_ACTCCAAACTTCAAGAATTTTAATTT	Diploid	TOR1	0.986333	0.0225167	NA	0.351428	0.0244367	pure_diploids	NA	NA	NA	NA
tor1_evo1_plate2_C3	TTAAAAATACAAAAAAAGATTTAAGG_AGCATAAAGATCAAGTCTTTTACTAA	Diploid	TOR1	0.944315	0.0234741	NA	0.292333	0.0259808	pure_diploids	NA	NA	NA	NA
tor1_evo1_plate2_C5	TTAAAAATACAAAAAAAGATTTAAGG_TTTATAATTTTTAATGCTGTTAATGA	Diploid	TOR1	1.005	0.0225167	NA	0.376333	0.0242487	pure_diploids	NA	NA	NA	NA
tor1_evo1_plate2_C7	TTAAAAATACAAAAAAAGATTTAAGG_GAAACAAAGTTTAATATTTTTTGCGT	Diploid	TOR1	1.00167	0.0225167	NA	0.363333	0.0242487	pure_diploids	NA	NA	NA	NA
tor1_evo1_plate2_C8	ATCAGAAGTTCGAATCAAATTACGAA_TGGAGAAACAAAAATACAGTTGCAGA	Diploid	TOR1	0.968229	0.0217417	NA	0.334792	0.0230796	pure_diploids	NA	NA	NA	NA
tor1_evo1_plate2_C9	TTAAAAATACAAAAAAAGATTTAAGG_TGAGTAATGATGAATATTTTTTCGTA	Diploid	TOR1	1.009	0.0225167	NA	0.371927	0.0240516	pure_diploids	NA	NA	NA	NA
tor1_evo1_plate2_D10	TTAAAAATACAAAAAAAGATTTAAGG_TCGCTAATTATGAAACTGGTTGCGTT	Diploid	TOR1	1.0772	0.0228967	NA	0.412243	0.0250141	pure_diploids	NA	NA	Other	NA
tor1_evo1_plate2_D11	ATCAGAAGTTCGAATCAAATTACGAA_TGACCAATGAAAAATTTGTTTCATAG	Diploid	TOR1	0.995654	0.0230796	NA	0.354723	0.0253903	pure_diploids	NA	NA	NA	NA
tor1_evo1_plate2_D3	TTAAAAATACAAAAAAAGATTTAAGG_GAGTAAAGGGTTAAGGGCGTTAGGCA	Diploid	TOR1	1.01005	0.0221268	NA	0.375327	0.0238592	pure_diploids	NA	NA	NA	NA
tor1_evo1_plate2_D5	ATCAGAAGTTCGAATCAAATTACGAA_CTAGGAATAATTAAGTGGTTTCATGT	Diploid	TOR1	1.00493	0.0232817	NA	0.367405	0.0255916	pure_diploids	NA	NA	NA	NA
tor1_evo1_plate2_E10	TTAAAAATACAAAAAAAGATTTAAGG_TTAAAAACCTATAACATCCTTCTCAC	Diploid	TOR1	1.00733	0.0225167	NA	0.373786	0.024235	pure_diploids	NA	NA	NA	NA
tor1_evo1_plate2_E4	ATCAGAAGTTCGAATCAAATTACGAA_GCAATAACTGAGAACACATTTTGGAC	Diploid	TOR1	0.974834	0.0240516	NA	0.323656	0.0270976	pure_diploids	NA	NA	NA	NA
tor1_evo1_plate2_E6	TTAAAAATACAAAAAAAGATTTAAGG_TCTTCAAATGAAAACCTAATTGCGCC	Diploid	TOR1	0.984631	0.0221268	NA	0.339886	0.0232817	pure_diploids	NA	NA	NA	NA
tor1_evo1_plate2_F10	ATCAGAAGTTCGAATCAAATTACGAA_TGCTAAATCCCCAAGTAGATTTTACG	Diploid	TOR1	0.988775	0.0232817	NA	0.33632	0.0255916	pure_diploids	NA	NA	NA	NA
tor1_evo1_plate2_F2	ATCAGAAGTTCGAATCAAATTACGAA_CAGACAAAATCAAACTTACTTTATTT	Diploid	TOR1	1.00267	0.0225167	NA	0.367826	0.0240516	pure_diploids	NA	NA	NA	NA
tor1_evo1_plate2_F4	TTAAAAATACAAAAAAAGATTTAAGG_AACGAAAAATTGAATAGCGTTATCCC	Diploid	TOR1	1.01948	0.0203943	NA	0.395814	0.0203943	pure_diploids	NA	NA	NA	NA
tor1_evo1_plate2_F6	TTAAAAATACAAAAAAAGATTTAAGG_CGAAGAAGTTTAAATATTATTTGTGT	Diploid	TOR1	0.942196	0.0248126	NA	0.301111	0.0282784	pure_diploids	NA	NA	NA	NA
tor1_evo1_plate2_F7	ATCAGAAGTTCGAATCAAATTACGAA_CTAAAAAAAGACAAGGAGGTTTTTCT	Diploid	TOR1	0.949285	0.0228967	NA	0.316297	0.0252065	pure_diploids	NA	NA	NA	NA
tor1_evo1_plate2_G11	TTAAAAATACAAAAAAAGATTTAAGG_AGACTAAAACCGAACCAATTTCTAGT	Diploid	TOR1	1.004	0.0219393	NA	0.369637	0.0232817	pure_diploids	NA	NA	NA	NA
tor1_evo1_plate2_G12	ATCAGAAGTTCGAATCAAATTACGAA_AATAGACAGGGAAATCTTTTTGGTG	Diploid	TOR1	0.970043	0.0244367	NA	0.329378	0.0277008	pure_diploids	NA	NA	NA	NA
tor1_evo1_plate2_G2	ATCAGAAGTTCGAATCAAATTACGAA_ACTACAATTAATAATTAGATTTGAAA	Diploid	TOR1	1.02067	0.0219393	NA	0.384602	0.0234741	pure_diploids	NA	NA	NA	NA
tor1_evo1_plate2_G4	TTAAAAATACAAAAAAAGATTTAAGG_CTGATAAGAAGTAATCTTGTTGCTTA	Diploid	TOR1	0.972259	0.0240516	NA	0.331854	0.0267464	pure_diploids	NA	NA	NA	NA
tor1_evo1_plate2_G7	ATCAGAAGTTCGAATCAAATTACGAA_ATGTAAACGTGAAATGCAATTTTGAG	Diploid	TOR1	0.95	0.0219393	NA	0.333387	0.0228967	pure_diploids	NA	NA	NA	NA
tor1_evo1_plate2_H11	TTAAAAATACAAAAAAAGATTTAAGG_TTACGAACAGCTAAGTATATTCGCAA	Diploid	TOR1	0.969579	0.0221268	NA	0.34334	0.0236573	pure_diploids	NA	NA	NA	NA
tor1_evo1_plate3_A10	TTAAAAATACAAAAAAAGATTTAAGG_ACCTCAAACAACAAGGGCCTTCCATT	Diploid	TOR1	0.991333	0.021362	NA	0.358725	0.0223192	pure_diploids	NA	NA	NA	NA
tor1_evo1_plate3_A9	ATCAGAAGTTCGAATCAAATTACGAA_TTTAAAAACGCAAACTGGTTTTCAGA	Diploid	TOR1	1.00529	0.0228967	NA	0.360342	0.0250141	pure_diploids	NA	NA	NA	NA
tor1_evo1_plate3_B1	ATCAGAAGTTCGAATCAAATTACGAA_GTAATAAACGTCAATTTATTTATTCT	Diploid	TOR1	0.986098	0.0228967	NA	0.36149	0.0252065	pure_diploids	NA	NA	NA	NA
tor1_evo1_plate3_B2	ATCAGAAGTTCGAATCAAATTACGAA_AGGTAAACGGCCAAAGGGCTTGACAC	Diploid	TOR1	1.02633	0.0219393	NA	0.39129	0.0232817	pure_diploids	NA	NA	NA	NA
tor1_evo1_plate3_B3	TTAAAAATACAAAAAAAGATTTAAGG_GGGCAAACGAGTAATTTAATTATTAA	Diploid	TOR1	0.959336	0.0228967	NA	0.323418	0.0250141	pure_diploids	NA	NA	NA	NA
tor1_evo1_plate3_B6	TTAAAAATACAAAAAAAGATTTAAGG_CAAGCAATCTTTAAGCAAATTAGGTA	Diploid	TOR1	0.9563	0.0246291	NA	0.292952	0.0279013	pure_diploids	NA	NA	NA	NA
tor1_evo1_plate3_B7	ATCAGAAGTTCGAATCAAATTACGAA_AGCAAAAGTGGGAAAAATTTTGGTAT	Diploid	TOR1	1.001	0.0225167	NA	0.380333	0.0242487	pure_diploids	NA	NA	NA	NA
tor1_evo1_plate3_B8	TTAAAAATACAAAAAAAGATTTAAGG_GAAGTAATAGACAAAAAATTTGCTGG	Diploid	TOR1	1.011	0.0221268	NA	0.366755	0.0234741	pure_diploids	NA	NA	NA	NA
tor1_evo1_plate3_B9	ATCAGAAGTTCGAATCAAATTACGAA_CGAGGAATCTCTAAGTATATTCATTC	Diploid	TOR1	0.99915	0.0227043	NA	0.369086	0.0244367	pure_diploids	NA	NA	NA	NA
tor1_evo1_plate3_C6	ATCAGAAGTTCGAATCAAATTACGAA_CACTGAAAGTGTAAGGAGTTTTTAAT	Diploid	TOR1	1.02407	0.0221268	NA	0.401499	0.0240382	pure_diploids	NA	NA	NA	NA
tor1_evo1_plate3_C9	TTAAAAATACAAAAAAAGATTTAAGG_GAGGGAATTCTTAAACTATTTGTTAG	Diploid	TOR1	1.00397	0.0209718	NA	0.371148	0.0217417	pure_diploids	NA	NA	NA	NA
tor1_evo1_plate3_D1	ATCAGAAGTTCGAATCAAATTACGAA_TGGCAAAGAGGTAACGTCGTTGGGGT	Diploid	TOR1	0.982	0.0219393	NA	0.342642	0.0228967	pure_diploids	NA	NA	NA	NA
tor1_evo1_plate3_D12	TTAAAAATACAAAAAAAGATTTAAGG_GGACAAAGCAAAAATTATATTCTCAG	Diploid	TOR1	0.986	0.0219393	NA	0.346333	0.023094	pure_diploids	NA	NA	NA	NA
tor1_evo1_plate3_D4	TTAAAAATACAAAAAAAGATTTAAGG_CTCACAATCAAAAATCTATTTGTGAC	Diploid	TOR1	1.00525	0.0234741	NA	0.355491	0.026169	pure_diploids	NA	NA	NA	NA
tor1_evo1_plate3_D5	TTAAAAATACAAAAAAAGATTTAAGG_CGTCGAAGTGTCAAGTGGGTTTCCGT	Diploid	TOR1	0.989812	0.0223192	NA	0.364072	0.0238592	pure_diploids	NA	NA	NA	NA
tor1_evo1_plate3_D7	ATCAGAAGTTCGAATCAAATTACGAA_ATCACAATTATAAAATACATTTTAAT	Diploid	TOR1	0.983	0.0225167	NA	0.339664	0.0246291	pure_diploids	NA	NA	NA	NA
tor1_evo1_plate3_D9	TTAAAAATACAAAAAAAGATTTAAGG_CCGGGAATACTAAAATTGATTTGTTG	Diploid	TOR1	0.900194	0.0259679	NA	0.23622	0.0304034	pure_diploids	NA	NA	NA	NA
tor1_evo1_plate3_E2	ATCAGAAGTTCGAATCAAATTACGAA_AATTTAATGAGCAACCCGTTTTAGTC	Diploid	TOR1	1.05599	0.0217417	NA	0.42	0.023094	pure_diploids	NA	NA	NA	NA
tor1_evo1_plate3_F1	TTAAAAATACAAAAAAAGATTTAAGG_AACGTAACGTTAAATTAACTTCGTAT	Diploid	TOR1	1.018	0.0219393	NA	0.383	0.023094	pure_diploids	NA	NA	NA	NA
tor1_evo1_plate3_F10	TTAAAAATACAAAAAAAGATTTAAGG_GAGAAAACTGGAAAGTTGATTTGAAT	Diploid	TOR1	1.00561	0.0223192	NA	0.373805	0.0238592	pure_diploids	NA	NA	NA	NA
tor1_evo1_plate3_F3	ATCAGAAGTTCGAATCAAATTACGAA_GATGGAATATAGAATGAGCTTAATAT	Diploid	TOR1	1.02683	0.0227043	NA	0.369374	0.0248126	pure_diploids	NA	NA	NA	NA
tor1_evo1_plate3_F6	TTAAAAATACAAAAAAAGATTTAAGG_AGTTAAATTGTTAAACCTTTTGTGGA	Diploid	TOR1	0.919941	0.0246291	NA	0.284333	0.0282902	pure_diploids	NA	NA	NA	NA
tor1_evo1_plate3_F8	ATCAGAAGTTCGAATCAAATTACGAA_GCGGGAATGGTAAATCGATTTAGGGG	Diploid	TOR1	0.977667	0.0219393	NA	0.333095	0.0234741	pure_diploids	NA	NA	NA	NA
tor1_evo1_plate3_H11	TTAAAAATACAAAAAAAGATTTAAGG_AGCTTAAGCGGTAACTCCTTTTCCAG	Diploid	TOR1	0.972113	0.0240516	NA	0.343011	0.0269388	pure_diploids	NA	NA	NA	NA
tor1_evo1_plate4_A9	TTAAAAATACAAAAAAAGATTTAAGG_GGTTAAACCTAGAAGGTGTTTTATGT	Diploid	TOR1	0.927605	0.0388552	NA	0.28366	0.0486229	pure_diploids	NA	NA	NA	NA
tor1_evo1_plate4_B1	ATCAGAAGTTCGAATCAAATTACGAA_CACTGAATTGCCAATCACATTAGAAC	Diploid	TOR1	1.00345	0.0250141	NA	0.361501	0.028856	pure_diploids	NA	NA	NA	NA
tor1_evo1_plate4_B11	TTAAAAATACAAAAAAAGATTTAAGG_TCAAGAAAGAAAAAAGTGATTGGTCG	Diploid	TOR1	0.975	0.021362	NA	0.340841	0.0221268	pure_diploids	NA	NA	NA	NA
tor1_evo1_plate4_B2	TTAAAAATACAAAAAAAGATTTAAGG_AGTGAAATGGGTAAGGATTTTGCGAT	Diploid	TOR1	0.993591	0.0252065	NA	0.3621	0.0284787	pure_diploids	NA	NA	NA	NA
tor1_evo1_plate4_B7	ATCAGAAGTTCGAATCAAATTACGAA_ACATTAAATTAATTTTTTA	Diploid	TOR1	0.968661	0.0244367	NA	0.32476	0.027889	pure_diploids	NA	NA	NA	NA
tor1_evo1_plate4_C10	ATCAGAAGTTCGAATCAAATTACGAA_CTTTCAACCTTGAAACATCTTAGAAG	Diploid	TOR1	0.983922	0.0225019	NA	0.351689	0.0244367	pure_diploids	NA	NA	NA	NA
tor1_evo1_plate4_C11	ATCAGAAGTTCGAATCAAATTACGAA_CGGGTAACGAATAAGAGTTTTACAAA	Diploid	TOR1	0.932963	0.024235	NA	0.30252	0.0275045	pure_diploids	NA	NA	NA	NA
tor1_evo1_plate4_C5	TTAAAAATACAAAAAAAGATTTAAGG_AGGCTAACCCTAAATGTGGTTGCCTC	Diploid	TOR1	1.025	0.023094	NA	0.386552	0.0251937	pure_diploids	NA	NA	NA	NA
tor1_evo1_plate4_D10	ATCAGAAGTTCGAATCAAATTACGAA_ATTAGAATCTGAAACACGGTTATTTA	Diploid	TOR1	1.024	0.0225019	NA	0.395272	0.0244367	pure_diploids	NA	NA	NA	NA
tor1_evo1_plate4_D7	TTAAAAATACAAAAAAAGATTTAAGG_AGGAAAAAGGGAAAGACTTTTGCGCA	Diploid	TOR1	0.98063	0.0244367	NA	0.325123	0.0277008	pure_diploids	NA	NA	NA	NA
tor1_evo1_plate4_E5	TTAAAAATACAAAAAAAGATTTAAGG_GCGACAATAAGAAACCGGATTTTTTA	Diploid	TOR1	0.886627	0.0227043	NA	0.247771	0.0246291	pure_diploids	NA	NA	NA	NA
tor1_evo1_plate4_F10	ATCAGAAGTTCGAATCAAATTACGAA_CCGGCAAAGCGAAAGGAAGTTGTCTT	Diploid	TOR1	0.954333	0.0236714	NA	0.323014	0.0261559	pure_diploids	NA	NA	NA	NA
tor1_evo1_plate4_F3	ATCAGAAGTTCGAATCAAATTACGAA_TAATGAAAGTGAAATTGTGTTGGTTT	Diploid	TOR1	1.02434	0.0227043	NA	0.386023	0.0244367	pure_diploids	NA	NA	NA	NA
tor1_evo1_plate4_F4	TTAAAAATACAAAAAAAGATTTAAGG_GATACAACTATAAATGCCGTTTATAT	Diploid	TOR1	0.974333	0.023094	NA	0.349333	0.0254034	pure_diploids	NA	NA	NA	NA
tor1_evo1_plate4_F5	ATCAGAAGTTCGAATCAAATTACGAA_GCATCAAGAATAAATATAATTATTGA	Diploid	TOR1	0.9293	0.0246291	NA	0.281678	0.0280937	pure_diploids	NA	NA	NA	NA
tor1_evo1_plate4_G2	TTAAAAATACAAAAAAAGATTTAAGG_TTCACAAACTATAATGTAATTCCATT	Diploid	TOR1	1.02251	0.0223192	NA	0.389653	0.0238592	pure_diploids	NA	NA	NA	NA
tor1_evo1_plate4_G3	TTAAAAATACAAAAAAAGATTTAAGG_AGCTCAATAGGTAAAGTGATTTGTTT	Diploid	TOR1	0.955953	0.0252065	NA	0.318242	0.0290091	pure_diploids	NA	NA	NA	NA
tor1_evo1_plate5_B1	TTAAAAATACAAAAAAAGATTTAAGG_CCACCAAATAATAACATCGTTTCACC	Diploid	TOR1	0.91443	0.0296221	NA	0.258333	0.0357957	pure_diploids	NA	NA	NA	NA
tor1_evo1_plate5_B3	TTAAAAATACAAAAAAAGATTTAAGG_AAAATAATCTTGAAAAGATTTCCAAG	Diploid	TOR1	0.980132	0.0228967	NA	0.34773	0.0250141	pure_diploids	NA	NA	NA	NA
tor1_evo1_plate5_B5	TTAAAAATACAAAAAAAGATTTAAGG_AGTTAAAGGGTTAAGAATATTCGTCT	Diploid	TOR1	0.942	0.021362	NA	0.306214	0.0221268	pure_diploids	NA	NA	NA	NA
tor1_evo1_plate5_C10	ATCAGAAGTTCGAATCAAATTACGAA_TCAATAAAAATTAATGAATTTAGCGT	Diploid	TOR1	0.977233	0.0232817	NA	0.334649	0.025784	pure_diploids	NA	NA	NA	NA
tor1_evo1_plate5_C4	TTAAAAATACAAAAAAAGATTTAAGG_AGGCCAAGGAGAAATGCTTTTGGGGT	Diploid	TOR1	0.939	0.0236714	NA	0.298616	0.0263614	pure_diploids	NA	NA	NA	NA
tor1_evo1_plate5_D11	TTAAAAATACAAAAAAAGATTTAAGG_ATTCGAATTACCAATAAAATTCGTAG	Diploid	TOR1	1.01589	0.0223192	NA	0.386084	0.0238592	pure_diploids	NA	NA	NA	NA
tor1_evo1_plate5_D3	ATCAGAAGTTCGAATCAAATTACGAA_CAAAAAATTCATAATCAAGTTTGCAC	Diploid	TOR1	0.991667	0.0202073	NA	0.364667	0.0202073	pure_diploids	NA	NA	NA	NA
tor1_evo1_plate5_D9	TTAAAAATACAAAAAAAGATTTAAGG_GGATGAAGTGTAAAGGCGTTTATATA	Diploid	TOR1	0.953257	0.0232817	NA	0.321301	0.0253903	pure_diploids	NA	NA	NA	NA
tor1_evo1_plate5_E11	ATCAGAAGTTCGAATCAAATTACGAA_TAACCAAACCTTAAGTGATTTTTATC	Diploid	TOR1	1.0049	0.0227043	NA	0.359018	0.024235	pure_diploids	NA	NA	NA	NA
tor1_evo1_plate5_E12	ATCAGAAGTTCGAATCAAATTACGAA_GCGGGAAGTGATAAGTGGTTTCAAGA	Diploid	TOR1	0.933333	0.0236714	NA	0.294081	0.0263614	pure_diploids	NA	NA	NA	NA
tor1_evo1_plate5_E8	TTAAAAATACAAAAAAAGATTTAAGG_TGTTTAAAAGGCAATTTACTTTGTAT	Diploid	TOR1	0.295095	0.0516795	NA	-0.476804	0.0698306	pure_diploids	NA	NA	NA	NA
tor1_evo1_plate5_F1	TTAAAAATACAAAAAAAGATTTAAGG_ATGGCAATCTGAAAGCATCTTTTGAA	Diploid	TOR1	0.953464	0.0236573	NA	0.321542	0.0263614	pure_diploids	NA	NA	NA	NA
tor1_evo1_plate5_F12	ATCAGAAGTTCGAATCAAATTACGAA_ATGAAAACTTAGAATCTTTTTTCGAA	Diploid	TOR1	1.03032	0.0230796	NA	0.404985	0.0255659	pure_diploids	NA	NA	NA	NA
tor1_evo1_plate5_F5	ATCAGAAGTTCGAATCAAATTACGAA_GCTTTAAGACTCAAGGCGGTTCCTCA	Diploid	TOR1	0.990567	0.0240516	NA	0.355559	0.0267464	pure_diploids	NA	NA	NA	NA
tor1_evo1_plate5_F6	ATCAGAAGTTCGAATCAAATTACGAA_ACACTAATGATGAAGTCTTTTTTGGG	Diploid	TOR1	0.995137	0.0234741	NA	0.358902	0.026169	pure_diploids	NA	NA	NA	NA
tor1_evo1_plate5_F7	TTAAAAATACAAAAAAAGATTTAAGG_GAACGAATCTATAAATACCTTGAAAA	Diploid	TOR1	0.954904	0.024235	NA	0.324272	0.0275163	pure_diploids	NA	NA	NA	NA
tor1_evo1_plate5_F8	ATCAGAAGTTCGAATCAAATTACGAA_TGGGTAATCAAAAAAAGTTTTGGAAT	Diploid	TOR1	0.945136	0.0244367	NA	0.31614	0.027889	pure_diploids	NA	NA	NA	NA
tor1_evo1_plate5_F9	ATCAGAAGTTCGAATCAAATTACGAA_GAGTCAATGGATAAGATTTTTGTAGC	Diploid	TOR1	0.934668	0.0228967	NA	0.273897	0.0250141	pure_diploids	NA	NA	NA	NA
tor1_evo1_plate5_G11	TTAAAAATACAAAAAAAGATTTAAGG_ATTAAAATATATAACCCGGTTGCGAA	Diploid	TOR1	0.961009	0.0217417	NA	0.317037	0.0227043	pure_diploids	NA	NA	NA	NA
tor1_evo1_plate5_G12	ATCAGAAGTTCGAATCAAATTACGAA_GCACAAAACTCAAAATTGCTTCATGA	Diploid	TOR1	0.902126	0.0287635	NA	0.287965	0.034316	pure_diploids	NA	NA	NA	NA
tor1_evo1_plate5_G3	ATCAGAAGTTCGAATCAAATTACGAA_ATCTTAAGACCGAAACCTATTTTTTC	Diploid	TOR1	1.072	0.0219393	NA	0.44114	0.0228967	pure_diploids	NA	NA	NA	NA
tor1_evo1_plate5_G8	ATCAGAAGTTCGAATCAAATTACGAA_TATAGAAGACTAAATGGGCTTCACTA	Diploid	TOR1	0.967333	0.0236714	NA	0.336333	0.0265581	pure_diploids	NA	NA	NA	NA
tor1_evo1_plate5_H11	TTAAAAATACAAAAAAAGATTTAAGG_TAAGTAAACGTCAAAGTTCTTCTAAG	Diploid	TOR1	1.01788	0.0238448	NA	0.394294	0.0267336	pure_diploids	NA	NA	NA	NA
tor1_evo1_plate6_B11	TTAAAAATACAAAAAAAGATTTAAGG_AAATCAATTATTAATTTCATTATAGG	Diploid	TOR1	1.00448	0.0221268	NA	0.37193	0.0232817	pure_diploids	NA	NA	NA	NA
tor1_evo1_plate6_B12	ATCAGAAGTTCGAATCAAATTACGAA_TGGCGAATCAACAAGCGGTTTATGAC	Diploid	TOR1	0.985333	0.023094	NA	0.361	0.0254034	pure_diploids	NA	NA	NA	NA
tor1_evo1_plate6_B2	ATCAGAAGTTCGAATCAAATTACGAA_ACAACAATACGTAAGTTTTTTAACG	Diploid	TOR1	0.908326	0.0232817	NA	0.271296	0.0255659	pure_diploids	NA	NA	NA	NA
tor1_evo1_plate6_B3	ATCAGAAGTTCGAATCAAATTACGAA_ATCTGAAACTTCAATGTATTTAGGC	Diploid	TOR1	0.992782	0.0223192	NA	0.369667	0.0242487	pure_diploids	NA	NA	NA	NA
tor1_evo1_plate6_B8	ATCAGAAGTTCGAATCAAATTACGAA_TTACTAATACGAAAATTTTTTTAAGG	Diploid	TOR1	0.991667	0.021362	NA	0.354944	0.0221268	pure_diploids	NA	NA	NA	NA
tor1_evo1_plate6_C11	ATCAGAAGTTCGAATCAAATTACGAA_ACTGAAAAAATAAATTCATTTAGTTG	Diploid	TOR1	0.98047	0.0209718	NA	0.360859	0.0215493	pure_diploids	NA	NA	NA	NA
tor1_evo1_plate6_C2	TTAAAAATACAAAAAAAGATTTAAGG_TCTTGAAAATGAAATCTTCTTGGAAT	Diploid	TOR1	0.883388	0.0248126	NA	0.246947	0.0282784	pure_diploids	NA	NA	NA	NA
tor1_evo1_plate6_C5	ATCAGAAGTTCGAATCAAATTACGAA_TAAATAAAGCAGAATCTAGTTTGCTG	Diploid	TOR1	0.998745	0.0227043	NA	0.373946	0.0252065	pure_diploids	NA	NA	NA	NA
tor1_evo1_plate6_C6	TTAAAAATACAAAAAAAGATTTAAGG_TTCTGAAACTTTAAGTTTGTTGATGT	Diploid	TOR1	0.99786	0.0228967	NA	0.369951	0.0250141	pure_diploids	NA	NA	NA	NA
tor1_evo1_plate6_C7	TTAAAAATACAAAAAAAGATTTAAGG_CGCCTAATACACAATGCATTTCGTAG	Diploid	TOR1	0.970667	0.0236714	NA	0.327723	0.0263614	pure_diploids	NA	NA	NA	NA
tor1_evo1_plate6_C8	TTAAAAATACAAAAAAAGATTTAAGG_TCTATAATCGCTAAGTGATTTGGACC	Diploid	TOR1	0.956017	0.0234741	NA	0.316422	0.026169	pure_diploids	NA	NA	NA	NA
tor1_evo1_plate6_D2	TTAAAAATACAAAAAAAGATTTAAGG_AAGTAAACCCACAAGTCAGTTGTCTG	Diploid	TOR1	1.01067	0.0207846	NA	0.374	0.021362	pure_diploids	NA	NA	NA	NA
tor1_evo1_plate6_D7	ATCAGAAGTTCGAATCAAATTACGAA_CTTATAAACTGAAACATATTTAATTG	Diploid	TOR1	1.01088	0.0227043	NA	0.374482	0.0244226	pure_diploids	NA	NA	NA	NA
tor1_evo1_plate6_D8	ATCAGAAGTTCGAATCAAATTACGAA_GATAAAAAGTCTAACCTTTTTGTATA	Diploid	TOR1	0.968416	0.0232817	NA	0.323818	0.0255916	pure_diploids	NA	NA	NA	NA
tor1_evo1_plate6_E8	ATCAGAAGTTCGAATCAAATTACGAA_TATTCAAGATGCAAGTAGCTTCATCT	Diploid	TOR1	1.021	0.021362	NA	0.380742	0.0221268	pure_diploids	NA	NA	NA	NA
tor1_evo1_plate6_E8	TTAAAAATACAAAAAAAGATTTAAGG_AAAGTAATCATAATATGTTTAGCTT	Diploid	TOR1	0.983333	0.0225167	NA	0.343179	0.0244367	pure_diploids	NA	NA	NA	NA
tor1_evo1_plate6_F7	TTAAAAATACAAAAAAAGATTTAAGG_CCCCGAATCAATAAGCTCTTACC	Diploid	TOR1	0.910121	0.0267464	NA	0.249885	0.031722	pure_diploids	NA	NA	NA	NA
tor1_evo1_plate7_A11	TTAAAAATACAAAAAAAGATTTAAGG_GAACTAACTAGGAAAAAGATTCGATA	Diploid	TOR1	0.987333	0.0202073	NA	0.363167	0.0198168	pure_diploids	NA	NA	NA	NA
tor1_evo1_plate7_A2	TTAAAAATACAAAAAAAGATTTAAGG_GGTTAAATCGAAAAAGTGGTTATCAA	Diploid	TOR1	1.00293	0.0228967	NA	0.352333	0.0248261	pure_diploids	NA	NA	NA	NA
tor1_evo1_plate7_A5	TTAAAAATACAAAAAAAGATTTAAGG_CCTTTAAGCGGGAATATCTTTCGACC	Diploid	TOR1	0.91139	0.0255916	NA	0.247883	0.0300111	pure_diploids	NA	NA	NA	NA
tor1_evo1_plate7_A7	ATCAGAAGTTCGAATCAAATTACGAA_ATTTAAAGCCGCAAGTCTGTTTCGTG	Diploid	TOR1	1.05533	0.0219393	NA	0.422333	0.023094	pure_diploids	NA	NA	NA	NA
tor1_evo1_plate7_A9	ATCAGAAGTTCGAATCAAATTACGAA_TACCTAATTATAAAAAGGTTTTGGTT	Diploid	TOR1	0.96315	0.0227043	NA	0.320308	0.0246291	pure_diploids	NA	NA	NA	NA
tor1_evo1_plate7_B11	ATCAGAAGTTCGAATCAAATTACGAA_TCCTTAATCAAAAAATCAGTTGGCTC	Diploid	TOR1	1.00532	0.0223192	NA	0.375719	0.024235	pure_diploids	NA	NA	NA	NA
tor1_evo1_plate7_B2	ATCAGAAGTTCGAATCAAATTACGAA_CCTATAAGCTTGAAGTGGGTTGAAGG	Diploid	TOR1	1.05	0.0219393	NA	0.42	0.023094	pure_diploids	NA	NA	NA	NA
tor1_evo1_plate7_B5	TTAAAAATACAAAAAAAGATTTAAGG_GCATAAATATCGAAGTCTCTTATTAG	Diploid	TOR1	0.923968	0.0238592	NA	0.278363	0.0269268	pure_diploids	NA	NA	NA	NA
tor1_evo1_plate7_B7	ATCAGAAGTTCGAATCAAATTACGAA_GTACGAAAATGGAAATAATTTTTTTT	Diploid	TOR1	0.953788	0.0232817	NA	0.307607	0.025784	pure_diploids	NA	NA	NA	NA
tor1_evo1_plate7_C2	ATCAGAAGTTCGAATCAAATTACGAA_GGAACAACAATAAAGTACCTTACCAA	Diploid	TOR1	1.03121	0.0221268	NA	0.38747	0.0238592	pure_diploids	NA	NA	NA	NA
tor1_evo1_plate7_C8	TTAAAAATACAAAAAAAGATTTAAGG_GGAGAAAACAAAAACCTGGTTGTATT	Diploid	TOR1	0.978631	0.0221268	NA	0.344422	0.0238592	pure_diploids	NA	NA	NA	NA
tor1_evo1_plate7_D1	ATCAGAAGTTCGAATCAAATTACGAA_TTATAAATATATAAAATAGTTCTCAG	Diploid	TOR1	0.932918	0.0232817	NA	0.28456	0.0259679	pure_diploids	NA	NA	NA	NA
tor1_evo1_plate7_D11	TTAAAAATACAAAAAAAGATTTAAGG_TACAGAACGAGTAATGTGTTTATGCG	Diploid	TOR1	1.03842	0.0221268	NA	0.413717	0.0238592	pure_diploids	NA	NA	NA	NA
tor1_evo1_plate7_D3	ATCAGAAGTTCGAATCAAATTACGAA_TTGTTAATCTATAACGACGTTATATG	Diploid	TOR1	1.00767	0.0228826	NA	0.361028	0.0251937	pure_diploids	NA	NA	NA	NA
tor1_evo1_plate7_D4	TTAAAAATACAAAAAAAGATTTAAGG_GGCTCAAACTTTAAATGTGTTGGGAA	Diploid	TOR1	0.739697	0.0360331	NA	-0.0386214	0.0447666	pure_diploids	NA	NA	NA	NA
tor1_evo1_plate7_D8	TTAAAAATACAAAAAAAGATTTAAGG_TACGAAAGTATGAAGATATTTAGTTA	Diploid	TOR1	1.00246	0.0215493	NA	0.370548	0.0227043	pure_diploids	NA	NA	NA	NA
tor1_evo1_plate7_D9	ATCAGAAGTTCGAATCAAATTACGAA_ACAAAAAGCTCAAACATTTTTTTCCA	Diploid	TOR1	0.881297	0.033635	NA	0.186414	0.0414623	pure_diploids	NA	NA	NA	NA
tor1_evo1_plate7_E11	ATCAGAAGTTCGAATCAAATTACGAA_TGCTTAATAGGTAATTGAGTTCGTTC	Diploid	TOR1	0.870021	0.0359756	NA	0.177543	0.0449148	pure_diploids	NA	NA	NA	NA
tor1_evo1_plate7_E9	ATCAGAAGTTCGAATCAAATTACGAA_ATATTAAAGATAAAGAGTGTTATTCG	Diploid	TOR1	1.03129	0.0221268	NA	0.399845	0.0236573	pure_diploids	NA	NA	NA	NA
tor1_evo1_plate7_G11	ATCAGAAGTTCGAATCAAATTACGAA_AATTTAATCATGAAGCGCTTTGTAAC	Diploid	TOR1	1.00167	0.0207846	NA	0.372333	0.021362	pure_diploids	NA	NA	NA	NA
tor1_evo1_plate7_G12	ATCAGAAGTTCGAATCAAATTACGAA_ATACGAAATCGGAACAGTCTTACCCT	Diploid	TOR1	0.990486	0.0238592	NA	0.351159	0.0263614	pure_diploids	NA	NA	NA	NA
tor1_evo1_plate7_G2	ATCAGAAGTTCGAATCAAATTACGAA_ATAGTAATTAGCAAGTTTGTTACATT	Diploid	TOR1	0.994894	0.0228967	NA	0.336054	0.0252065	pure_diploids	NA	NA	NA	NA
tor1_evo1_plate7_G4	ATCAGAAGTTCGAATCAAATTACGAA_CAGTAAACAGTGAATGGTCTTGATGA	Diploid	TOR1	1.05033	0.0219393	NA	0.417024	0.0232817	pure_diploids	NA	NA	NA	NA
tor1_evo1_plate7_G5	ATCAGAAGTTCGAATCAAATTACGAA_TGGTCAATCCTTAAGCACATTACAAG	Diploid	TOR1	0.972318	0.0232817	NA	0.329605	0.0259679	pure_diploids	NA	NA	NA	NA
tor1_evo1_plate7_G9	ATCAGAAGTTCGAATCAAATTACGAA_TGTAAAACAAGTAAAGTTATTTCATT	Diploid	TOR1	0.991771	0.0232817	NA	0.35077	0.025784	pure_diploids	NA	NA	NA	NA
tor1_evo1_plate8_A10	TTAAAAATACAAAAAAAGATTTAAGG_TGGAAAAAACCGAAAGGAATTCAGTC	Diploid	TOR1	0.93805	0.0227043	NA	0.298374	0.0252065	pure_diploids	NA	NA	NA	NA
tor1_evo1_plate8_A4	TTAAAAATACAAAAAAAGATTTAAGG_TTGGCAATCTCAAAGGGAGTTCCTAG	Diploid	TOR1	1.00694	0.0221268	NA	0.37308	0.0236573	pure_diploids	NA	NA	NA	NA
tor1_evo1_plate8_A9	ATCAGAAGTTCGAATCAAATTACGAA_TTGAAAAAATTTAATAATATTTACTT	Diploid	TOR1	0.888113	0.0227043	NA	0.254739	0.0248126	pure_diploids	NA	NA	NA	NA
tor1_evo1_plate8_B10	ATCAGAAGTTCGAATCAAATTACGAA_TAGAGAAACGGCAACTCCCTTAGGAG	Diploid	TOR1	0.99753	0.0232817	NA	0.35358	0.0255916	pure_diploids	NA	NA	NA	NA
tor1_evo1_plate8_B2	TTAAAAATACAAAAAAAGATTTAAGG_GCACTAACTAGGAATGGCATTTATCT	Diploid	TOR1	0.994594	0.0225019	NA	0.363582	0.024235	pure_diploids	NA	NA	NA	NA
tor1_evo1_plate8_B4	ATCAGAAGTTCGAATCAAATTACGAA_TATCGAACGTAGAAAACTATTGGGCT	Diploid	TOR1	0.957424	0.0244367	NA	0.297608	0.0277008	pure_diploids	NA	NA	NA	NA
tor1_evo1_plate8_B7	ATCAGAAGTTCGAATCAAATTACGAA_GAGACAACAACGAAGTTATTTTGATA	Diploid	TOR1	1.01438	0.0228967	NA	0.373263	0.0251797	pure_diploids	NA	NA	NA	NA
tor1_evo1_plate8_C1	TTAAAAATACAAAAAAAGATTTAAGG_AAATCAAGGGTAAACCAATTTTAGTA	Diploid	TOR1	1.02066	0.0223192	NA	0.388761	0.0240516	pure_diploids	NA	NA	NA	NA
tor1_evo1_plate8_C12	ATCAGAAGTTCGAATCAAATTACGAA_TCGTAAAATCGGAATGTTATTATCTT	Diploid	TOR1	0.926333	0.0248261	NA	0.27709	0.0284787	pure_diploids	NA	NA	NA	NA
tor1_evo1_plate8_C9	TTAAAAATACAAAAAAAGATTTAAGG_TGCATAATGCAGAATAGTGTTATGCC	Diploid	TOR1	1.03556	0.0227043	NA	0.393852	0.0244367	pure_diploids	NA	NA	NA	NA
tor1_evo1_plate8_D11	TTAAAAATACAAAAAAAGATTTAAGG_AAATAAATAATGAACCGTTTTTCATT	Diploid	TOR1	0.988333	0.0225167	NA	0.350822	0.0246291	pure_diploids	NA	NA	NA	NA
tor1_evo1_plate8_D6	ATCAGAAGTTCGAATCAAATTACGAA_AATCTAACCGCAAAAAGGCTTTGGGC	Diploid	TOR1	1.02067	0.0219393	NA	0.393797	0.0234741	pure_diploids	NA	NA	NA	NA
tor1_evo1_plate8_E1	TTAAAAATACAAAAAAAGATTTAAGG_CAACAAAAGATAAAGTTCATTAAGAA	Diploid	TOR1	0.927129	0.0248126	NA	0.279264	0.0284787	pure_diploids	NA	NA	NA	NA
tor1_evo1_plate8_E10	ATCAGAAGTTCGAATCAAATTACGAA_TAGAAAAATGATAAGATGATTGGTTA	Diploid	TOR1	1.019	0.0225167	NA	0.395667	0.0242487	pure_diploids	NA	NA	NA	NA
tor1_evo1_plate8_F4	ATCAGAAGTTCGAATCAAATTACGAA_CTAGCAAGTAATAATATAATTAGTCA	Diploid	TOR1	1.01633	0.0225167	NA	0.379818	0.024235	pure_diploids	NA	NA	NA	NA
tor1_evo1_plate8_G1	TTAAAAATACAAAAAAAGATTTAAGG_CGGGGAACGTCTAAAGTCCTTATGGT	Diploid	TOR1	0.987667	0.023094	NA	0.350178	0.0255916	pure_diploids	NA	NA	NA	NA
tor1_evo1_plate8_G11	TTAAAAATACAAAAAAAGATTTAAGG_AGGGGAACGGGAAAGGGAGTTGAGAC	Diploid	TOR1	1.01922	0.0221268	NA	0.388	0.0236714	pure_diploids	NA	NA	NA	NA
tor1_evo1_plate8_G3	ATCAGAAGTTCGAATCAAATTACGAA_GGGTTAAAGTTTAAGTCAATTGTTAT	Diploid	TOR1	1.04161	0.0227043	NA	0.39212	0.0244367	pure_diploids	NA	NA	NA	NA
tor1_evo1_plate8_G4	ATCAGAAGTTCGAATCAAATTACGAA_TACCTAATCTGTAAGATCATTCCTGG	Diploid	TOR1	1.03436	0.0227043	NA	0.403806	0.0246291	pure_diploids	NA	NA	NA	NA
tor1_evo1_plate8_G6	ATCAGAAGTTCGAATCAAATTACGAA_GAGACAAGAGCGAACGGCGTTCGCTT	Diploid	TOR1	0.961534	0.0238592	NA	0.329323	0.0267336	pure_diploids	NA	NA	NA	NA
tor1_evo1_plate8_G7	TTAAAAATACAAAAAAAGATTTAAGG_TATGAAACACAGAACCTCATTCATAC	Diploid	TOR1	1.03185	0.0223192	NA	0.389844	0.0238592	pure_diploids	NA	NA	NA	NA
tor1_evo1_plate8_H11	ATCAGAAGTTCGAATCAAATTACGAA_ATACAAACCAAAAACCAGATTCGCTC	Diploid	TOR1	0.982904	0.0240382	NA	0.340493	0.0267219	pure_diploids	NA	NA	NA	NA
tor1_evo1_plate9_A8	ATCAGAAGTTCGAATCAAATTACGAA_TTACAAAGTGTTAAGTATCTTGTATC	Diploid	TOR1	0.95997	0.0221268	NA	0.3174	0.0232817	pure_diploids	NA	NA	NA	NA
tor1_evo1_plate9_A9	ATCAGAAGTTCGAATCAAATTACGAA_CCTTGAAGATAAAAGACAATTTAGCG	Diploid	TOR1	1.00528	0.0227043	NA	0.378952	0.024235	pure_diploids	NA	NA	NA	NA
tor1_evo1_plate9_B5	TTAAAAATACAAAAAAAGATTTAAGG_GGTAGAACGAGCAAATACATTTGGCA	Diploid	TOR1	0.96571	0.0232817	NA	0.337411	0.0253903	pure_diploids	NA	NA	NA	NA
tor1_evo1_plate9_B6	TTAAAAATACAAAAAAAGATTTAAGG_CGGCAAATTGTTAACATTGTTCTATG	Diploid	TOR1	0.948937	0.0246291	NA	0.318339	0.0280937	pure_diploids	NA	NA	NA	NA
tor1_evo1_plate9_C1	ATCAGAAGTTCGAATCAAATTACGAA_TAGACAATAGAAAATGGCCTTCCACT	Diploid	TOR1	0.987242	0.0228967	NA	0.358007	0.0250004	pure_diploids	NA	NA	NA	NA
tor1_evo1_plate9_C6	TTAAAAATACAAAAAAAGATTTAAGG_GATATAAAAGGGAACATATTTACTCG	Diploid	TOR1	0.999333	0.0219393	NA	0.364	0.0236714	pure_diploids	NA	NA	NA	NA
tor1_evo1_plate9_D2	ATCAGAAGTTCGAATCAAATTACGAA_TTCATAACGGTCAAGAACTTTGGGGC	Diploid	TOR1	0.947667	0.0254034	NA	0.269533	0.0294335	pure_diploids	NA	NA	NA	NA
tor1_evo1_plate9_E7	ATCAGAAGTTCGAATCAAATTACGAA_GGTCTAAGACCGAATGCTTTTTGTCG	Diploid	TOR1	0.994506	0.0209718	NA	0.368475	0.0217417	pure_diploids	NA	NA	NA	NA
tor1_evo1_plate9_F3	ATCAGAAGTTCGAATCAAATTACGAA_CACCTAAGAGCTAAAGTAGTTTTGGC	Diploid	TOR1	1.0295	0.0221268	NA	0.396837	0.024235	pure_diploids	NA	NA	NA	NA
tor1_evo1_plate9_G10	TTAAAAATACAAAAAAAGATTTAAGG_AATAAAACGAGTAAACTTCTTGTTAT	Diploid	TOR1	0.840569	0.0402622	NA	0.159643	0.0506859	pure_diploids	NA	NA	NA	NA
tor1_evo1_plate9_G11	ATCAGAAGTTCGAATCAAATTACGAA_CCCATAATAGTTAAGTTGCTTCGTAG	Diploid	TOR1	0.981369	0.0234741	NA	0.347	0.0259808	pure_diploids	NA	NA	NA	NA
tor1_evo1_plate9_G2	TTAAAAATACAAAAAAAGATTTAAGG_TAGTAAATATCGAAATACTTTGTGTA	Diploid	TOR1	1.01762	0.0227043	NA	0.375862	0.0246291	pure_diploids	NA	NA	NA	NA
tor1_evo1_plate9_G6	ATCAGAAGTTCGAATCAAATTACGAA_CAGTAAACAACTAAGTTGCTTGCGCG	Diploid	TOR1	0.988333	0.023094	NA	0.368492	0.0251937	pure_diploids	NA	NA	NA	NA
tor1_evo1_plate9_G7	TTAAAAATACAAAAAAAGATTTAAGG_GCCCGAAACTGGAACAAATTTTGGAT	Diploid	TOR1	0.99222	0.0234741	NA	0.36336	0.026169	pure_diploids	NA	NA	NA	NA
130712-1-A11	CGCTAAAGACATAATGTGGTTTGTTG_GGGGTAAATGTCAACTGGTTTTGGTA	Diploid	WT	0.373146	0.0386206	pure_diploids	0.373146	0.0386206	pure_diploids	0.14558	NA	Other	NA
130712-1-A12	CGCTAAAGACATAATGTGGTTTGTTG_GGACAAATCACTAATTATTTTGATTG	Diploid	WT	0.315621	0.0515154	pure_diploids	0.315621	0.0515154	pure_diploids	0.276553	NA	NA	NA
130712-1-A5	CGCTAAAGACATAATGTGGTTTGTTG_TTGTCAAGAAGTAATAACATTCTGTA	Diploid	WT	0.379392	0.0413117	pure_diploids	0.379392	0.0413117	pure_diploids	0.163797	NA	NA	NA
130712-1-A8	CGCTAAAGACATAATGTGGTTTGTTG_TAGTTAATTTATAAAGCCTTTCACCA	Diploid	WT	0.329033	0.0433888	pure_diploids	0.329033	0.0433888	pure_diploids	0.24585	NA	Other	NA
130712-1-B5	CGCTAAAGACATAATGTGGTTTGTTG_TTGACAAAGCGGAAAATAATTCTGCC	Diploid	WT	0.371109	0.0550701	pure_diploids	0.371109	0.0550701	pure_diploids	0.106569	NA	NA	NA
130712-1-B8	CGCTAAAGACATAATGTGGTTTGTTG_ATTGCAAATAATAACTTAGTTACAAG	Diploid	WT	0.328547	0.0451873	pure_diploids	0.328547	0.0451873	pure_diploids	0.210619	NA	Other	NA
130712-1-C3	CGCTAAAGACATAATGTGGTTTGTTG_CAAGGAACTGGAAAAGAATTTCGACA	Diploid	WT	0.315929	0.0580594	pure_diploids	0.315929	0.0580594	pure_diploids	0.263562	NA	NA	NA
130712-1-C7	CGCTAAAGACATAATGTGGTTTGTTG_TTAGAAAGGGCCAAAGCGGTTGGTAG	Diploid	WT	0.368687	0.0391989	pure_diploids	0.368687	0.0391989	pure_diploids	0.232234	NA	NA	NA
130712-1-C8	CGCTAAAGACATAATGTGGTTTGTTG_TGGATAATCTGTAATGCCGTTTGATC	Diploid	WT	0.359499	0.0464839	pure_diploids	0.359499	0.0464839	pure_diploids	0.169264	NA	NA	NA
130712-1-C9	CGCTAAAGACATAATGTGGTTTGTTG_GTACCAACATGTAAGCTCCTTTGGGT	Diploid	WT	0.400962	0.0853316	pure_diploids	0.400962	0.0853316	pure_diploids	0.15773	NA	NA	NA
130712-1-D2	CGCTAAAGACATAATGTGGTTTGTTG_CCTAGAAACTGGAACGGATTTTACAC	Diploid	WT	0.361994	0.0610868	pure_diploids	0.361994	0.0610868	pure_diploids	0.0575013	NA	Other	NA
130712-1-D3	CGCTAAAGACATAATGTGGTTTGTTG_TGGGGAATACATAACGCGATTGGTAT	Diploid	WT	0.31966	0.0357672	pure_diploids	0.31966	0.0357672	pure_diploids	0.150974	NA	NA	NA
130712-1-D7	CGCTAAAGACATAATGTGGTTTGTTG_AACGAAACCAGGAAAACATTTTTGAG	Diploid	WT	0.343792	0.0472924	pure_diploids	0.343792	0.0472924	pure_diploids	0.290671	NA	NA	NA
130712-1-E1	CGCTAAAGACATAATGTGGTTTGTTG_GTGCTAAGCGGAAAGGCCTTATCCG	Diploid	WT	0.435333	0.0398372	pure_diploids	0.435333	0.0398372	pure_diploids	0.133155	NA	NA	NA
130712-1-E3	CGCTAAAGACATAATGTGGTTTGTTG_GGTCAAATCGTAAATTCCATTTTCGG	Diploid	WT	0.415765	0.033848	pure_diploids	0.415765	0.033848	pure_diploids	0.196785	NA	Other	NA
130712-1-E4	CGCTAAAGACATAATGTGGTTTGTTG_TCCCAAAATTGGAAGGTATTTCGTGA	Diploid	WT	0.342136	0.0569942	pure_diploids	0.342136	0.0569942	pure_diploids	0.100223	NA	NA	NA
130712-1-E6	CGCTAAAGACATAATGTGGTTTGTTG_ACTCCAAGATAGAATTGCATTGCATG	Diploid	WT	0.331168	0.0382226	pure_diploids	0.331168	0.0382226	pure_diploids	0.232414	NA	NA	NA
130712-1-F1	CGCTAAAGACATAATGTGGTTTGTTG_AACGAAATCTTTAATCATATTTGTCG	Diploid	WT	0.307949	0.0454158	pure_diploids	0.307949	0.0454158	pure_diploids	0.237214	NA	NA	NA
130712-1-F5	CGCTAAAGACATAATGTGGTTTGTTG_AGTAAAAACTACAATCAATTTAAACC	Diploid	WT	0.284654	0.0450259	pure_diploids	0.284654	0.0450259	pure_diploids	0.141125	NA	NA	NA
130712-1-F7	CGCTAAAGACATAATGTGGTTTGTTG_TCTTAAACTCTTAAGTCTGTTCATTC	Diploid	WT	0.347563	0.0566904	pure_diploids	0.347563	0.0566904	pure_diploids	0.222013	NA	Other	NA
130712-1-F8	CGCTAAAGACATAATGTGGTTTGTTG_CTAAAAAATGCCAAGTATTTTAAGAG	Diploid	WT	0.313057	0.0449826	pure_diploids	0.313057	0.0449826	pure_diploids	0.267095	NA	NA	NA
130712-1-G1	CGCTAAAGACATAATGTGGTTTGTTG_ACGCCAAGGAATAATGTTCTTAACGG	Diploid	WT	0.312371	0.0400104	pure_diploids	0.312371	0.0400104	pure_diploids	0.242108	NA	NA	NA
130712-1-G3	CGCTAAAGACATAATGTGGTTTGTTG_AGTATAAGCATTAATATAATTATCAA	Diploid	WT	0.346663	0.0456034	pure_diploids	0.346663	0.0456034	pure_diploids	0.246685	NA	NA	NA
130712-1-G4	CGCTAAAGACATAATGTGGTTTGTTG_TACTGAATATCCAAGGGTGTTATGTC	Diploid	WT	0.376846	0.0371399	pure_diploids	0.376846	0.0371399	pure_diploids	0.155856	NA	NA	NA
130712-1-G5	CGCTAAAGACATAATGTGGTTTGTTG_GAGGAAATTTAAAATGTCTTTACCAT	Diploid	WT	0.352309	0.0397771	pure_diploids	0.352309	0.0397771	pure_diploids	0.205553	NA	NA	NA
130712-1-G9	CGCTAAAGACATAATGTGGTTTGTTG_ACGATAATGATGAATATAGTTAGTAG	Diploid	WT	0.358479	0.0617605	pure_diploids	0.358479	0.0617605	pure_diploids	0.21686	NA	NA	NA
130712-1-H4	CGCTAAAGACATAATGTGGTTTGTTG_GAGGCAACAGCTGAAACTTGTTCCAAT	Diploid	WT	0.283173	0.043232	pure_diploids	0.283173	0.043232	pure_diploids	0.18566	NA	NA	NA
130712-1-H5	CGCTAAAGACATAATGTGGTTTGTTG_TTTTTAAACTTTAACCAGCTTAGCCG	Diploid	WT	0.33791	0.0434834	pure_diploids	0.33791	0.0434834	pure_diploids	0.211623	NA	Other	NA
130719-1-A3	CGCTAAAGACATAATGTGGTTTGTTG_TATCTAATCCTTAACATTGTTGCACA	Diploid	WT	0.353096	0.0317235	pure_diploids	0.353096	0.0317235	pure_diploids	0.0857479	NA	NA	NA
130719-1-A4	CGCTAAAGACATAATGTGGTTTGTTG_GGCCCAACGGGCAACAGCATTAGATC	Diploid	WT	0.427259	0.0336559	pure_diploids	0.427259	0.0336559	pure_diploids	0.156926	NA	NA	NA
130719-1-A9	CGCTAAAGACATAATGTGGTTTGTTG_TATTAAATTCAAAAGTCTGTTGTCTA	Diploid	WT	0.401948	0.0373323	pure_diploids	0.401948	0.0373323	pure_diploids	0.183904	NA	NA	NA
130719-1-B1	CGCTAAAGACATAATGTGGTTTGTTG_AAAAAAATTACGAAAGCATTTAGTTA	Diploid	WT	0.321872	0.0352089	pure_diploids	0.321872	0.0352089	pure_diploids	0.193685	NA	Other	NA
130719-1-B10	CGCTAAAGACATAATGTGGTTTGTTG_ATAATAAACTAAAAGCTATTTCCAC	Diploid	WT	0.37468	0.0386739	pure_diploids	0.37468	0.0386739	pure_diploids	0.0631235	NA	NA	NA
130719-1-B3	CGCTAAAGACATAATGTGGTTTGTTG_ATCCTAAATGTTAATTAGGTTACAAG	Diploid	WT	0.309887	0.0445735	pure_diploids	0.309887	0.0445735	pure_diploids	0.236795	NA	Other	NA
130719-1-B7	CGCTAAAGACATAATGTGGTTTGTTG_ATTAAAAGATTAAAACCGTTTAATAC	Diploid	WT	0.35955	0.0376812	pure_diploids	0.35955	0.0376812	pure_diploids	0.135272	NA	NA	NA
130719-1-B9	CGCTAAAGACATAATGTGGTTTGTTG_ACGGCAAGGCGGAACGCGTTTGCAGT	Diploid	WT	0.40916	0.0365445	pure_diploids	0.40916	0.0365445	pure_diploids	0.14965	NA	Other	NA
130719-1-C10	CGCTAAAGACATAATGTGGTTTGTTG_CAGGCAACCTGCAAGAATTTTGTTAT	Diploid	WT	0.355358	0.0382148	pure_diploids	0.355358	0.0382148	pure_diploids	0.300744	NA	NA	NA
130719-1-C12	CGCTAAAGACATAATGTGGTTTGTTG_GATGGAATGGGTAAGGGGGTTGAGTA	Diploid	WT	0.43355	0.0343709	pure_diploids	0.43355	0.0343709	pure_diploids	0.0830078	NA	NA	NA
130719-1-D12	CGCTAAAGACATAATGTGGTTTGTTG_AATCGAAGGAGGAAGGGCGTTTACAG	Diploid	WT	0.381866	0.0311456	pure_diploids	0.381866	0.0311456	pure_diploids	0.114669	NA	NA	NA
130719-1-D2	CGCTAAAGACATAATGTGGTTTGTTG_TGAAAAAACAACAAATTACTTTCCTC	Diploid	WT	0.344878	0.0327031	pure_diploids	0.344878	0.0327031	pure_diploids	0.165806	NA	NA	NA
130719-1-E1	CGCTAAAGACATAATGTGGTTTGTTG_TACCCAAGTTATAAATCTGTTCGCAG	Diploid	WT	0.392136	0.0384532	pure_diploids	0.392136	0.0384532	pure_diploids	0.163603	NA	NA	NA
130719-1-E11	CGCTAAAGACATAATGTGGTTTGTTG_GGGTCAAACGTTAATGTATTTTGCCG	Diploid	WT	0.326799	0.0522439	pure_diploids	0.326799	0.0522439	pure_diploids	0.196466	NA	NA	NA
130719-1-F12	CGCTAAAGACATAATGTGGTTTGTTG_GGCTAAACAAGAAAACAGATTGTGTC	Diploid	WT	0.383324	0.0332514	pure_diploids	0.383324	0.0332514	pure_diploids	0.00894021	NA	NA	NA
130719-1-F2	CGCTAAAGACATAATGTGGTTTGTTG_CGTACAAATACTAACCTAGTTAGAAT	Diploid	WT	0.351522	0.0411816	pure_diploids	0.351522	0.0411816	pure_diploids	0.288777	NA	NA	NA
130719-1-F6	CGCTAAAGACATAATGTGGTTTGTTG_AAGTAAACCTTAAATTATTTTTGGAG	Diploid	WT	0.347203	0.0509582	pure_diploids	0.347203	0.0509582	pure_diploids	0.169073	NA	NA	NA
130719-1-G11	CGCTAAAGACATAATGTGGTTTGTTG_TAACGAACTAGTAATTTACTTCTATA	Diploid	WT	0.350285	0.0432486	pure_diploids	0.350285	0.0432486	pure_diploids	0.208772	NA	NA	NA
130719-1-G4	CGCTAAAGACATAATGTGGTTTGTTG_TCCAAAACAACCAAGTGGTTTTGTGG	Diploid	WT	0.296912	0.0532107	pure_diploids	0.296912	0.0532107	pure_diploids	0.18643	NA	Other	NA
130719-1-G5	CGCTAAAGACATAATGTGGTTTGTTG_TACTCAAGTTATAATACTATTATTAA	Diploid	WT	0.326239	0.0411032	pure_diploids	0.326239	0.0411032	pure_diploids	0.248193	NA	NA	NA
130719-1-G6	CGCTAAAGACATAATGTGGTTTGTTG_GGCTAAACGAGCAACATGATTGATAG	Diploid	WT	0.383194	0.0378031	pure_diploids	0.383194	0.0378031	pure_diploids	0.280083	NA	NA	NA
130719-1-G8	CGCTAAAGACATAATGTGGTTTGTTG_ATTTAAAATTTCAAATTTATTTATCC	Diploid	WT	0.401722	0.0357323	pure_diploids	0.401722	0.0357323	pure_diploids	0.276567	NA	NA	NA
130719-1-G9	CGCTAAAGACATAATGTGGTTTGTTG_CTGCTAAATTATAAGAAAATTGGACA	Diploid	WT	0.294038	0.0368466	pure_diploids	0.294038	0.0368466	pure_diploids	0.183116	NA	NA	NA
130719-1-H10	CGCTAAAGACATAATGTGGTTTGTTG_CGACGAAACCCGAAACAGATTATGAG	Diploid	WT	0.297097	0.0471409	pure_diploids	0.297097	0.0471409	pure_diploids	0.320907	NA	NA	NA
130719-1-H2	CGCTAAAGACATAATGTGGTTTGTTG_GGTTTAACCCCCAACGTGATTTCTTG	Diploid	WT	0.4168	0.0355635	pure_diploids	0.4168	0.0355635	pure_diploids	0.197195	NA	NA	NA
130719-1-H3	CGCTAAAGACATAATGTGGTTTGTTG_CGTACAAACTACAAAATGTTTACGAT	Diploid	WT	0.299901	0.0490263	pure_diploids	0.299901	0.0490263	pure_diploids	0.389733	NA	NA	NA
130719-1-H9	CGCTAAAGACATAATGTGGTTTGTTG_TTTCTAATATGCAAAACTTTTCACTT	Diploid	WT	0.315052	0.0372973	pure_diploids	0.315052	0.0372973	pure_diploids	0.218067	NA	NA	NA
130822-1-A10	CGCTAAAGACATAATGTGGTTTGTTG_TCCCCAAACAAGAAGACGCTTTAGAG	Diploid	WT	0.369286	0.043244	pure_diploids	0.369286	0.043244	pure_diploids	0.281897	NA	NA	NA
130822-1-A7	CGCTAAAGACATAATGTGGTTTGTTG_CTACAAAGAAACAAGGGGGTTCACGG	Diploid	WT	0.373617	0.0495667	pure_diploids	0.373617	0.0495667	pure_diploids	0.293698	NA	Other	NA
130822-1-B10	CGCTAAAGACATAATGTGGTTTGTTG_TGTCTAACTCACAATGATTTTTTTCC	Diploid	WT	0.363405	0.0375189	pure_diploids	0.363405	0.0375189	pure_diploids	0.125509	NA	NA	NA
130822-1-B12	CGCTAAAGACATAATGTGGTTTGTTG_ATATAAATAATAAAAATCTTTAGGCG	Diploid	WT	0.313972	0.0515482	pure_diploids	0.313972	0.0515482	pure_diploids	0.209185	NA	NA	NA
130822-1-B6	CGCTAAAGACATAATGTGGTTTGTTG_TATATAATGCTGAACGTTTTTCTTTT	Diploid	WT	0.41756	0.043757	pure_diploids	0.41756	0.043757	pure_diploids	0.315533	NA	NA	NA
130822-1-C1	CGCTAAAGACATAATGTGGTTTGTTG_TTAATAAGAAGTAAAATTCTTTATCA	Diploid	WT	0.422549	0.0557929	pure_diploids	0.422549	0.0557929	pure_diploids	0.302181	NA	Other	NA
130822-1-C12	CGCTAAAGACATAATGTGGTTTGTTG_TCATAAAGGACTAATGTTCTTTAATA	Diploid	WT	0.449644	0.0422601	pure_diploids	0.449644	0.0422601	pure_diploids	0.238242	NA	NA	NA
130822-1-C2	CGCTAAAGACATAATGTGGTTTGTTG_CTATGAAGGTTCAACGGTGTTGGATG	Diploid	WT	0.375391	0.0454608	pure_diploids	0.375391	0.0454608	pure_diploids	0.122243	NA	NA	NA
130822-1-D10	CGCTAAAGACATAATGTGGTTTGTTG_TTCCTAAAGATGAATCCAATTGCGAC	Diploid	WT	0.410235	0.0430906	pure_diploids	0.410235	0.0430906	pure_diploids	0.113765	NA	Other	NA
130822-1-D12	CGCTAAAGACATAATGTGGTTTGTTG_TGGCTAAACGGGAATAGACTTGTCTT	Diploid	WT	0.339058	0.0554196	pure_diploids	0.339058	0.0554196	pure_diploids	0.233736	NA	NA	NA
130822-1-D3	CGCTAAAGACATAATGTGGTTTGTTG_TTCAAAAAAGGTAATGTGATTAGTTA	Diploid	WT	0.348104	0.0614363	pure_diploids	0.348104	0.0614363	pure_diploids	0.265443	NA	NA	NA
130822-1-D7	CGCTAAAGACATAATGTGGTTTGTTG_ACCAGAATGTGAATGTCTTTCGAAT	Diploid	WT	0.358602	0.0548422	pure_diploids	0.358602	0.0548422	pure_diploids	0.226135	NA	Other	NA
130822-1-D8	CGCTAAAGACATAATGTGGTTTGTTG_TTCAAAACATTAAATTTGATTTGTTT	Diploid	WT	0.403118	0.0350477	pure_diploids	0.403118	0.0350477	pure_diploids	0.213986	NA	NA	NA
130822-1-E1	CGCTAAAGACATAATGTGGTTTGTTG_GTAGAAACAGCGAAAAAAATTAGTCA	Diploid	WT	0.355153	0.0365253	pure_diploids	0.355153	0.0365253	pure_diploids	0.177536	NA	NA	NA
130822-1-E11	CGCTAAAGACATAATGTGGTTTGTTG_GATTGAAGGTTTAACGCTCTTTTTGG	Diploid	WT	0.390046	0.0411816	pure_diploids	0.390046	0.0411816	pure_diploids	0.189344	NA	NA	NA
130822-1-E5	CGCTAAAGACATAATGTGGTTTGTTG_ATCTAAAGCTAGAATTATTTTGCATG	Diploid	WT	0.330016	0.0534352	pure_diploids	0.330016	0.0534352	pure_diploids	0.310738	NA	Other	NA
130822-1-E9	CGCTAAAGACATAATGTGGTTTGTTG_GTAGAAAAAGTGAATGAAATTTAACG	Diploid	WT	0.454908	0.0351502	pure_diploids	0.454908	0.0351502	pure_diploids	0.215891	NA	NA	NA
130822-1-F1	CGCTAAAGACATAATGTGGTTTGTTG_CCTCGAACAGTAAATTGGCTTTACTG	Diploid	WT	0.329501	0.0521392	pure_diploids	0.329501	0.0521392	pure_diploids	0.191685	NA	NA	NA
130822-1-F12	CGCTAAAGACATAATGTGGTTTGTTG_GCACTAACAAAGAACGAGGTTTAGGG	Diploid	WT	0.394036	0.0431062	pure_diploids	0.394036	0.0431062	pure_diploids	0.154149	NA	NA	NA
130822-1-F3	CGCTAAAGACATAATGTGGTTTGTTG_CTTATAAACAGTAATATACTTCTAAC	Diploid	WT	0.439751	0.0491095	pure_diploids	0.439751	0.0491095	pure_diploids	0.225888	NA	NA	NA
130822-1-F5	CGCTAAAGACATAATGTGGTTTGTTG_TTGATAAGGATGAATAAGGTTTAGTT	Diploid	WT	0.426531	0.0376648	pure_diploids	0.426531	0.0376648	pure_diploids	0.208142	NA	NA	NA
130822-1-F6	CGCTAAAGACATAATGTGGTTTGTTG_AGAGGAATAGAGAAGGGGGTTGGAGA	Diploid	WT	0.349074	0.0324599	pure_diploids	0.349074	0.0324599	pure_diploids	0.147767	NA	NA	NA
130822-1-F7	CGCTAAAGACATAATGTGGTTTGTTG_TTGATAATGCGGAATGTGGTTGAAGA	Diploid	WT	0.430573	0.0404694	pure_diploids	0.430573	0.0404694	pure_diploids	0.233157	NA	NA	NA
130822-1-F9	CGCTAAAGACATAATGTGGTTTGTTG_ATGGGAAACTTGAACCGCATTGACGG	Diploid	WT	0.452262	0.0622855	pure_diploids	0.452262	0.0622855	pure_diploids	0.17516	NA	NA	NA
130822-1-G1	CGCTAAAGACATAATGTGGTTTGTTG_TGTCTAAATGGAAATGCAGTTTATTC	Diploid	WT	0.40184	0.0427364	pure_diploids	0.40184	0.0427364	pure_diploids	0.228087	NA	Other	NA
130822-1-G12	CGCTAAAGACATAATGTGGTTTGTTG_CGCGAAAGCTAGAATTATTTTTATTG	Diploid	WT	0.313694	0.0515947	pure_diploids	0.313694	0.0515947	pure_diploids	0.258496	NA	NA	NA
130822-1-G8	CGCTAAAGACATAATGTGGTTTGTTG_TTTCTAAAATGAAACGGTGTTTGCAG	Diploid	WT	0.361288	0.0496454	pure_diploids	0.361288	0.0496454	pure_diploids	0.0778691	NA	NA	NA
130822-1-G9	CGCTAAAGACATAATGTGGTTTGTTG_AAATTAAACAATAAAGTTTTTGTTAA	Diploid	WT	0.385254	0.0330878	pure_diploids	0.385254	0.0330878	pure_diploids	0.232344	NA	NA	NA
130822-1-H11	CGCTAAAGACATAATGTGGTTTGTTG_CACATAAACCCGAATAGTATTAGAGG	Diploid	WT	0.364983	0.0809696	pure_diploids	0.364983	0.0809696	pure_diploids	0.397011	NA	NA	NA
130822-1-H8	CGCTAAAGACATAATGTGGTTTGTTG_TAACAAATCTCAAAGTATCTTGGAAT	Diploid	WT	0.367753	0.0487607	pure_diploids	0.367753	0.0487607	pure_diploids	0.184563	NA	NA	NA
130822-2-A12	CGCTAAAGACATAATGTGGTTTGTTG_ACATAAAAGCATAACCAGATTCGTGT	Diploid	WT	0.412176	0.0520531	pure_diploids	0.412176	0.0520531	pure_diploids	0.296395	NA	NA	NA
130822-2-B1	CGCTAAAGACATAATGTGGTTTGTTG_ATGTTAACTAGGAAGTTTTTTCATAA	Diploid	WT	0.390996	0.0376648	pure_diploids	0.390996	0.0376648	pure_diploids	0.294753	NA	NA	NA
130822-2-C10	CGCTAAAGACATAATGTGGTTTGTTG_TATTTAAAGAAAAACGGGTTTGTGAA	Diploid	WT	0.325742	0.0539926	pure_diploids	0.325742	0.0539926	pure_diploids	0.0993824	NA	NA	NA
130822-2-C8	CGCTAAAGACATAATGTGGTTTGTTG_CAAGAAAGACATAACTTCGTTGCTTT	Diploid	WT	0.300612	0.0321256	pure_diploids	0.300612	0.0321256	pure_diploids	0.204305	NA	Other	NA
130822-2-D8	CGCTAAAGACATAATGTGGTTTGTTG_TATACAATCTTAAATCGTTTTGCACG	Diploid	WT	0.382674	0.0380423	pure_diploids	0.382674	0.0380423	pure_diploids	0.158381	NA	NA	NA
130822-2-D9	CGCTAAAGACATAATGTGGTTTGTTG_ACCGCAAGATCAAACCTACTTTGACT	Diploid	WT	0.220455	0.0500931	pure_diploids	0.220455	0.0500931	pure_diploids	0.161201	NA	NA	NA
130822-2-F1	CGCTAAAGACATAATGTGGTTTGTTG_ATACAAAAACTTAATGTTCTTCGGTG	Diploid	WT	0.339202	0.0528361	pure_diploids	0.339202	0.0528361	pure_diploids	0.194357	NA	NA	NA
130822-2-F7	CGCTAAAGACATAATGTGGTTTGTTG_CATCAAAGAAGAAAGTCTATTTCTTC	Diploid	WT	0.394819	0.0724725	pure_diploids	0.394819	0.0724725	pure_diploids	0.263743	NA	Other	NA
130822-2-G7	CGCTAAAGACATAATGTGGTTTGTTG_GTGCTAATTCCGAAAAAGTTTTAGGC	Diploid	WT	0.395553	0.0654073	pure_diploids	0.395553	0.0654073	pure_diploids	0.276219	NA	NA	NA
130822-2-H1	CGCTAAAGACATAATGTGGTTTGTTG_TTGAAAAATCTTAACTCGCTTTCCTC	Diploid	WT	0.359502	0.0353621	pure_diploids	0.359502	0.0353621	pure_diploids	0.16456	NA	NA	NA
131005-1-B12	CGCTAAAGACATAATGTGGTTTGTTG_AGGACAAGGTAGAAGCGGCTTCATTA	Diploid	WT	0.390724	0.0673803	pure_diploids	0.390724	0.0673803	pure_diploids	0.223981	NA	NA	NA
131005-1-B4	CGCTAAAGACATAATGTGGTTTGTTG_TAATGAACATATAATACATTTAGCAA	Diploid	WT	0.405438	0.0498291	pure_diploids	0.405438	0.0498291	pure_diploids	0.0583034	NA	NA	NA
131005-1-B5	CGCTAAAGACATAATGTGGTTTGTTG_CGGCAAACAACTAATCGCCTTCTTGC	Diploid	WT	0.314936	0.0696677	pure_diploids	0.314936	0.0696677	pure_diploids	0.26708	NA	NA	NA
131005-1-C12	CGCTAAAGACATAATGTGGTTTGTTG_TTATGAAATTGTAAACTCATTCTGGT	Diploid	WT	0.420242	0.0603451	pure_diploids	0.420242	0.0603451	pure_diploids	0.197349	NA	NA	NA
131005-1-C3	CGCTAAAGACATAATGTGGTTTGTTG_ATCTCAAAAAACAACCTATTTGTATG	Diploid	WT	0.281356	0.0697833	pure_diploids	0.281356	0.0697833	pure_diploids	0.176286	NA	NA	NA
131005-1-C6	CGCTAAAGACATAATGTGGTTTGTTG_ATAGAAAATTATAACGTAATTATTGT	Diploid	WT	0.386361	0.0511119	pure_diploids	0.386361	0.0511119	pure_diploids	0.349969	NA	NA	NA
131005-1-C8	CGCTAAAGACATAATGTGGTTTGTTG_TTAAGAAACACTAATGATATTATTGC	Diploid	WT	0.39961	0.0403893	pure_diploids	0.39961	0.0403893	pure_diploids	0.163111	NA	NA	NA
131005-1-D1	CGCTAAAGACATAATGTGGTTTGTTG_ACGGGAAGTACGAAGGTGTTTTGGGC	Diploid	WT	0.35755	0.092248	pure_diploids	0.35755	0.092248	pure_diploids	0.107832	NA	Other	NA
131005-1-D6	CGCTAAAGACATAATGTGGTTTGTTG_AAGTTAATTGGTAAAACAATTCAGGA	Diploid	WT	0.379604	0.0450546	pure_diploids	0.379604	0.0450546	pure_diploids	0.222221	NA	NA	NA
131005-1-D8	CGCTAAAGACATAATGTGGTTTGTTG_GACGGAAAGCGAAAAATCTTTTAGTT	Diploid	WT	0.390859	0.0458149	pure_diploids	0.390859	0.0458149	pure_diploids	0.139738	NA	NA	NA
131005-1-E7	CGCTAAAGACATAATGTGGTTTGTTG_TATCTAAATTGGAATCTTCTTAGAAG	Diploid	WT	0.293804	0.0486876	pure_diploids	0.293804	0.0486876	pure_diploids	0.202417	NA	NA	NA
131005-1-F2	CGCTAAAGACATAATGTGGTTTGTTG_CCGTAAAAACAAAAGCAACTTATGCA	Diploid	WT	0.346187	0.0388721	pure_diploids	0.346187	0.0388721	pure_diploids	0.107199	NA	Other	NA
131005-1-F7	CGCTAAAGACATAATGTGGTTTGTTG_TCGTCAAGATTGAAGGTGCTTTCGT	Diploid	WT	0.352652	0.0669089	pure_diploids	0.352652	0.0669089	pure_diploids	0.0983416	NA	NA	NA
131005-1-G7	CGCTAAAGACATAATGTGGTTTGTTG_CGCCTAATCAGGAAAGCAATTCCAAT	Diploid	WT	0.378537	0.0780459	pure_diploids	0.378537	0.0780459	pure_diploids	0.248303	NA	Other	NA
131005-1-G9	CGCTAAAGACATAATGTGGTTTGTTG_AAATCAAGTATCAACTCAATTCATAT	Diploid	WT	0.345616	0.0405555	pure_diploids	0.345616	0.0405555	pure_diploids	0.205981	NA	NA	NA
131005-1-H1	CGCTAAAGACATAATGTGGTTTGTTG_AAACGAACATCCAAATCTCTTCCTGA	Diploid	WT	0.398407	0.0734191	pure_diploids	0.398407	0.0734191	pure_diploids	0.183012	NA	Other	NA
131005-1-H11	CGCTAAAGACATAATGTGGTTTGTTG_GCAGAAAGCATGAAGCTCTTTAATAT	Diploid	WT	0.45713	0.050145	pure_diploids	0.45713	0.050145	pure_diploids	0.208991	NA	NA	NA
131005-1-H4	CGCTAAAGACATAATGTGGTTTGTTG_GATCTAACAGATAAATCTCTTAGGTT	Diploid	WT	0.360696	0.0465272	pure_diploids	0.360696	0.0465272	pure_diploids	0.155204	NA	NA	NA
131007-1-A9	CGCTAAAGACATAATGTGGTTTGTTG_TAGCAAATGGACAAATAACTTGATTC	Diploid	WT	0.35746	0.0379011	pure_diploids	0.35746	0.0379011	pure_diploids	0.136453	NA	Other	NA
131007-1-B2	CGCTAAAGACATAATGTGGTTTGTTG_ATAGGAACCAATAACGATTTTAACCT	Diploid	WT	0.391643	0.0425211	pure_diploids	0.391643	0.0425211	pure_diploids	0.32836	NA	NA	NA
131007-1-B8	CGCTAAAGACATAATGTGGTTTGTTG_CTAGAAAAACTGAATTTAGTTCTGCG	Diploid	WT	0.341873	0.0382947	pure_diploids	0.341873	0.0382947	pure_diploids	0.172481	NA	NA	NA
131007-1-C1	CGCTAAAGACATAATGTGGTTTGTTG_CATCTAACAGCTAACGAATTTTTG	Diploid	WT	0.340226	0.0543941	pure_diploids	0.340226	0.0543941	pure_diploids	0.354468	NA	Other	NA
131007-1-C10	CGCTAAAGACATAATGTGGTTTGTTG_TCTAAAAAAACTAACGGCGTTTTCCA	Diploid	WT	0.355243	0.0309704	pure_diploids	0.355243	0.0309704	pure_diploids	0.176078	NA	NA	NA
131007-1-C11	CGCTAAAGACATAATGTGGTTTGTTG_ACAAGAAATTCGAAAACTCTTAACAC	Diploid	WT	0.352043	0.0311662	pure_diploids	0.352043	0.0311662	pure_diploids	0.0916773	NA	NA	NA
131007-1-C8	CGCTAAAGACATAATGTGGTTTGTTG_GGCGCAAGAGACAATGGAGTTCAGTC	Diploid	WT	0.38195	0.0328402	pure_diploids	0.38195	0.0328402	pure_diploids	0.0920656	NA	NA	NA
131007-1-D10	CGCTAAAGACATAATGTGGTTTGTTG_ACTTAAAACTACAACTGCATTAGTAT	Diploid	WT	0.38819	0.0405708	pure_diploids	0.38819	0.0405708	pure_diploids	0.219411	NA	NA	NA
131007-1-D11	CGCTAAAGACATAATGTGGTTTGTTG_GTACAAATCAAAAAGTTATTTTTTCT	Diploid	WT	0.326504	0.0412909	pure_diploids	0.326504	0.0412909	pure_diploids	0.200778	NA	NA	NA
131007-1-D12	CGCTAAAGACATAATGTGGTTTGTTG_ACGTCAAAAATTAAATTGGTTTTTGT	Diploid	WT	0.285594	0.0374478	pure_diploids	0.285594	0.0374478	pure_diploids	0.156894	NA	NA	NA
131007-1-E11	CGCTAAAGACATAATGTGGTTTGTTG_ATTAGAACTAGGAACTTCGTTAGACA	Diploid	WT	0.400833	0.0366999	pure_diploids	0.400833	0.0366999	pure_diploids	0.275994	NA	Other	NA
131007-1-F2	CGCTAAAGACATAATGTGGTTTGTTG_GATCAAATATTTAAGCTTGTTAGCTT	Diploid	WT	0.333907	0.0500362	pure_diploids	0.333907	0.0500362	pure_diploids	0.250332	NA	NA	NA
131007-1-F3	CGCTAAAGACATAATGTGGTTTGTTG_CCATAAATATTGAATGGGTTTGGGGG	Diploid	WT	0.331783	0.0449804	pure_diploids	0.331783	0.0449804	pure_diploids	0.306779	NA	NA	NA
131007-1-F4	CGCTAAAGACATAATGTGGTTTGTTG_CCAGGAAGGTGGAACTGGTTTTTTCT	Diploid	WT	0.366121	0.0575178	pure_diploids	0.366121	0.0575178	pure_diploids	0.0537014	NA	NA	NA
131007-1-F9	CGCTAAAGACATAATGTGGTTTGTTG_TCACGAAAGACAAAATAAGTTTAAGA	Diploid	WT	0.365938	0.0424056	pure_diploids	0.365938	0.0424056	pure_diploids	0.155192	NA	NA	NA
131007-1-G11	CGCTAAAGACATAATGTGGTTTGTTG_TACATAATCATTAATCATCTTAATCA	Diploid	WT	0.397647	0.0398125	pure_diploids	0.397647	0.0398125	pure_diploids	0.238486	NA	NA	NA
131007-1-G6	CGCTAAAGACATAATGTGGTTTGTTG_CGTACAAAAGTGAATTCAATTTTCTG	Diploid	WT	0.367587	0.0428077	pure_diploids	0.367587	0.0428077	pure_diploids	0.222925	NA	NA	NA
131007-1-G9	CGCTAAAGACATAATGTGGTTTGTTG_AACTTAATCTAAAATATCGTTGTGTA	Diploid	WT	0.405642	0.0382775	pure_diploids	0.405642	0.0382775	pure_diploids	0.18961	NA	NA	NA
131010-1-A1	CGCTAAAGACATAATGTGGTTTGTTG_GCTTTAAATACCAAACCGTTTAAGAA	Diploid	WT	0.329904	0.0402193	pure_diploids	0.329904	0.0402193	pure_diploids	0.192875	NA	NA	NA
131010-1-A10	CGCTAAAGACATAATGTGGTTTGTTG_CTCCTAACGCCCAATGCTATTGGTCT	Diploid	WT	0.382605	0.0460562	pure_diploids	0.382605	0.0460562	pure_diploids	0.323566	NA	Other	NA
131010-1-A11	CGCTAAAGACATAATGTGGTTTGTTG_ATTCTAAGCTTAAAAGGAATTGTGCC	Diploid	WT	0.421368	0.0409187	pure_diploids	0.421368	0.0409187	pure_diploids	0.0678162	NA	NA	NA
131010-1-A3	CGCTAAAGACATAATGTGGTTTGTTG_ACGAGAACATAGAAAGAAATTAGCAT	Diploid	WT	0.436231	0.0363639	pure_diploids	0.436231	0.0363639	pure_diploids	0.150774	NA	Other	NA
131010-1-A4	CGCTAAAGACATAATGTGGTTTGTTG_CTAATAATAAACAATTATATTACTTA	Diploid	WT	0.332785	0.0507618	pure_diploids	0.332785	0.0507618	pure_diploids	0.237549	NA	NA	NA
131010-1-A7	CGCTAAAGACATAATGTGGTTTGTTG_ATTAAAATTTGTAAGTGCCTTATCCT	Diploid	WT	0.395506	0.0684435	pure_diploids	0.395506	0.0684435	pure_diploids	0.14437	NA	NA	NA
131010-1-B1	CGCTAAAGACATAATGTGGTTTGTTG_GACTAAAACATGAAGGAGGTTTCTGA	Diploid	WT	0.430435	0.0359756	pure_diploids	0.430435	0.0359756	pure_diploids	0.169039	NA	Other	NA
131010-1-B12	CGCTAAAGACATAATGTGGTTTGTTG_ACTATAATCCGCAAGAACGTTTCCCC	Diploid	WT	0.485441	0.0467582	pure_diploids	0.485441	0.0467582	pure_diploids	0.133631	NA	NA	NA
131010-1-B2	CGCTAAAGACATAATGTGGTTTGTTG_AACCTAACTACGAATTAGATTTAGCT	Diploid	WT	0.349232	0.0510583	pure_diploids	0.349232	0.0510583	pure_diploids	0.267309	NA	NA	NA
131010-1-B3	CGCTAAAGACATAATGTGGTTTGTTG_TCGCCAATACTGAAGTTCATTTGTTG	Diploid	WT	0.402272	0.0403582	pure_diploids	0.402272	0.0403582	pure_diploids	0.238518	NA	NA	NA
131010-1-B6	CGCTAAAGACATAATGTGGTTTGTTG_TTCACAATTTTAAATGCTATTCATTT	Diploid	WT	0.41686	0.0364134	pure_diploids	0.41686	0.0364134	pure_diploids	0.27915	NA	NA	NA
131010-1-C12	CGCTAAAGACATAATGTGGTTTGTTG_AGCCAAAATTACAATGCAATTGGTTC	Diploid	WT	0.397239	0.0410854	pure_diploids	0.397239	0.0410854	pure_diploids	0.180067	NA	NA	NA
131010-1-C5	CGCTAAAGACATAATGTGGTTTGTTG_CCTTGAATTGGAAAACGATTTGTTTG	Diploid	WT	0.338503	0.043476	pure_diploids	0.338503	0.043476	pure_diploids	0.262814	NA	NA	NA
131010-1-C6	CGCTAAAGACATAATGTGGTTTGTTG_GCGCCAACAGAGAATTGGATTCGTAG	Diploid	WT	0.430497	0.0364542	pure_diploids	0.430497	0.0364542	pure_diploids	0.25955	NA	NA	NA
131010-1-D10	CGCTAAAGACATAATGTGGTTTGTTG_AGTGAAATGATCAAAGGCATTTAGTA	Diploid	WT	0.434215	0.0379097	pure_diploids	0.434215	0.0379097	pure_diploids	0.244342	NA	NA	NA
131010-1-D11	CGCTAAAGACATAATGTGGTTTGTTG_TATGTAATTCGAAAAAAGTTTATTAG	Diploid	WT	0.43405	0.0534504	pure_diploids	0.43405	0.0534504	pure_diploids	0.249707	NA	NA	NA
131010-1-D4	CGCTAAAGACATAATGTGGTTTGTTG_TGTGCAAAAAGGAATGGACTTGTGAA	Diploid	WT	0.44709	0.0322999	pure_diploids	0.44709	0.0322999	pure_diploids	0.175422	NA	Other	NA
131010-1-E11	CGCTAAAGACATAATGTGGTTTGTTG_ATCGAAAAAAAGAAAGGTATTGTTAT	Diploid	WT	0.434498	0.0424981	pure_diploids	0.434498	0.0424981	pure_diploids	0.219017	NA	NA	NA
131010-1-E9	CGCTAAAGACATAATGTGGTTTGTTG_TTTCAAAGAACCAAACCCATTTAGGC	Diploid	WT	0.407833	0.0384426	pure_diploids	0.407833	0.0384426	pure_diploids	0.201869	NA	NA	NA
131010-1-F3	CGCTAAAGACATAATGTGGTTTGTTG_TAGGTAATAGGAAAGGTCGTTTTTCT	Diploid	WT	0.412673	0.0372634	pure_diploids	0.412673	0.0372634	pure_diploids	0.263898	NA	NA	NA
131010-1-F8	CGCTAAAGACATAATGTGGTTTGTTG_GGGAAAATTTATAAGTAAATTTATGG	Diploid	WT	0.423668	0.0458661	pure_diploids	0.423668	0.0458661	pure_diploids	0.206015	NA	NA	NA
131010-1-G12	CGCTAAAGACATAATGTGGTTTGTTG_TCCACAATCCCGAAGGGCGTTGAGGA	Diploid	WT	0.443772	0.0471051	pure_diploids	0.443772	0.0471051	pure_diploids	0.219255	NA	NA	NA
131010-1-G7	CGCTAAAGACATAATGTGGTTTGTTG_TCGCCAAATCATAAGGTTCTTAAGCC	Diploid	WT	0.364067	0.0471336	pure_diploids	0.364067	0.0471336	pure_diploids	0.132003	NA	Other	NA
131010-1-H7	CGCTAAAGACATAATGTGGTTTGTTG_TTATTAAATTGTAAAAGAATTTGTTA	Diploid	WT	0.409296	0.0503785	pure_diploids	0.409296	0.0503785	pure_diploids	0.273746	NA	NA	NA
131010-1-H8	CGCTAAAGACATAATGTGGTTTGTTG_ACGCTAAGCAAAAACTATGTTATTAA	Diploid	WT	0.325732	0.0753439	pure_diploids	0.325732	0.0753439	pure_diploids	0.302425	NA	NA	NA
131010-1-H9	CGCTAAAGACATAATGTGGTTTGTTG_AGCTAAAACAGTAACATAGTTCTTTA	Diploid	WT	0.494032	0.0570938	pure_diploids	0.494032	0.0570938	pure_diploids	0.442001	NA	NA	NA
131010-2-A12	CGCTAAAGACATAATGTGGTTTGTTG_AAGAAAATATGGAAAGAGCTTGAGTC	Diploid	WT	0.418548	0.0325004	pure_diploids	0.418548	0.0325004	pure_diploids	0.184982	NA	NA	NA
131010-2-A2	CGCTAAAGACATAATGTGGTTTGTTG_GAAACAACTTTTAACCGGATTGAGTT	Diploid	WT	0.402606	0.0375017	pure_diploids	0.402606	0.0375017	pure_diploids	0.195101	NA	Other	NA
131010-2-A5	CGCTAAAGACATAATGTGGTTTGTTG_CTCTAAAACACGAAATCAGTTGGGTA	Diploid	WT	0.341255	0.0416641	pure_diploids	0.341255	0.0416641	pure_diploids	0.220975	NA	NA	NA
131010-2-A6	CGCTAAAGACATAATGTGGTTTGTTG_GGACAAAACGGGAAGAATCTTTGGTG	Diploid	WT	0.328393	0.0475257	pure_diploids	0.328393	0.0475257	pure_diploids	0.243717	NA	NA	NA
131010-2-A7	CGCTAAAGACATAATGTGGTTTGTTG_TCTAAAAAACCAAATACAATTTAGTT	Diploid	WT	0.367727	0.0392513	pure_diploids	0.367727	0.0392513	pure_diploids	0.160864	NA	NA	NA
131010-2-B1	CGCTAAAGACATAATGTGGTTTGTTG_CTTTTAAGCGACAATTAAATTTGCCG	Diploid	WT	0.372728	0.0336559	pure_diploids	0.372728	0.0336559	pure_diploids	0.222851	NA	NA	NA
131010-2-B10	CGCTAAAGACATAATGTGGTTTGTTG_TCGTTAAAGGTAAATTGTATTTCCGA	Diploid	WT	0.389321	0.0284787	pure_diploids	0.389321	0.0284787	pure_diploids	0.213171	NA	NA	NA
131010-2-B2	CGCTAAAGACATAATGTGGTTTGTTG_TTTCTAATGAGTAAGTATCTTAGTTT	Diploid	WT	0.395725	0.0367194	pure_diploids	0.395725	0.0367194	pure_diploids	0.265812	NA	NA	NA
131010-2-C1	CGCTAAAGACATAATGTGGTTTGTTG_CTTAGAATTTATAATGTTATTTCCAC	Diploid	WT	0.370365	0.0313659	pure_diploids	0.370365	0.0313659	pure_diploids	0.144186	NA	NA	NA
131010-2-C11	CGCTAAAGACATAATGTGGTTTGTTG_CTCATAACACATAAACCGCTTTCGTC	Diploid	WT	0.433721	0.0392338	pure_diploids	0.433721	0.0392338	pure_diploids	0.153193	NA	NA	NA
131010-2-C6	CGCTAAAGACATAATGTGGTTTGTTG_TTTATAAGATCTAAGTATATTACATC	Diploid	WT	0.373897	0.028856	pure_diploids	0.373897	0.028856	pure_diploids	0.161865	NA	NA	NA
131010-2-C7	CGCTAAAGACATAATGTGGTTTGTTG_AATCAAATTTAGAAGCCTATTGAGCT	Diploid	WT	0.398598	0.0406043	pure_diploids	0.398598	0.0406043	pure_diploids	0.153487	NA	NA	NA
131010-2-C9	CGCTAAAGACATAATGTGGTTTGTTG_CTATCAATGAAAAACTCAATTGAAAT	Diploid	WT	0.369513	0.0461808	pure_diploids	0.369513	0.0461808	pure_diploids	0.126828	NA	NA	NA
131010-2-D11	CGCTAAAGACATAATGTGGTTTGTTG_AGCCCAATTGGCAATTCCCTTTCAGC	Diploid	WT	0.384472	0.0375006	pure_diploids	0.384472	0.0375006	pure_diploids	0.202638	NA	NA	NA
131010-2-D2	CGCTAAAGACATAATGTGGTTTGTTG_CAGGCAAAGTGGAACCAGTTTTTTGC	Diploid	WT	0.413555	0.0378187	pure_diploids	0.413555	0.0378187	pure_diploids	0.177002	NA	Other	NA
131010-2-D4	CGCTAAAGACATAATGTGGTTTGTTG_AGCCCAAACACAAACGTTGTTGCTTG	Diploid	WT	0.429443	0.0497627	pure_diploids	0.429443	0.0497627	pure_diploids	0.276126	NA	NA	NA
131010-2-D5	CGCTAAAGACATAATGTGGTTTGTTG_TCTAGAACAGCAAAATCACTTGGTTT	Diploid	WT	0.411911	0.0421387	pure_diploids	0.411911	0.0421387	pure_diploids	0.319038	NA	NA	NA
131010-2-E10	CGCTAAAGACATAATGTGGTTTGTTG_TGAATAAACACCAATCTTGTTCATAC	Diploid	WT	0.423119	0.0365253	pure_diploids	0.423119	0.0365253	pure_diploids	0.196806	NA	NA	NA
131010-2-E11	CGCTAAAGACATAATGTGGTTTGTTG_CACATAAAGACGAACATGGTTTTTTA	Diploid	WT	0.359435	0.041759	pure_diploids	0.359435	0.041759	pure_diploids	0.27816	NA	NA	NA
131010-2-E2	CGCTAAAGACATAATGTGGTTTGTTG_TGGACAACTATAAAAGCTGTTAGTTA	Diploid	WT	0.398335	0.0372973	pure_diploids	0.398335	0.0372973	pure_diploids	0.194632	NA	NA	NA
131010-2-E4	CGCTAAAGACATAATGTGGTTTGTTG_CTTCTAAAAAGCAAAAGGTTTTCTTG	Diploid	WT	0.300357	0.0357864	pure_diploids	0.300357	0.0357864	pure_diploids	0.217709	NA	Other	NA
131010-2-E5	CGCTAAAGACATAATGTGGTTTGTTG_TCGCTAAGTGTTAATGGTGTTCTTTT	Diploid	WT	0.369913	0.0581377	pure_diploids	0.369913	0.0581377	pure_diploids	0.42488	NA	NA	NA
131010-2-F1	CGCTAAAGACATAATGTGGTTTGTTG_AGCCCAATCTCGAAGACAGTTTTTTG	Diploid	WT	0.402914	0.0332024	pure_diploids	0.402914	0.0332024	pure_diploids	0.188608	NA	Other	NA
131010-2-F2	CGCTAAAGACATAATGTGGTTTGTTG_AAAGGAAGCCACAAATCACTTCTTAA	Diploid	WT	0.434201	0.053884	pure_diploids	0.434201	0.053884	pure_diploids	0.186719	NA	NA	NA
131010-2-F3	CGCTAAAGACATAATGTGGTTTGTTG_AGTCTAAATTTTAAACGGTTTTGGAT	Diploid	WT	0.367761	0.0327817	pure_diploids	0.367761	0.0327817	pure_diploids	0.196881	NA	NA	NA
131010-2-F5	CGCTAAAGACATAATGTGGTTTGTTG_AGCATAAACCCGAAAAGTGTTGGTTT	Diploid	WT	0.33462	0.0434538	pure_diploids	0.33462	0.0434538	pure_diploids	0.148427	NA	NA	NA
131010-2-F7	CGCTAAAGACATAATGTGGTTTGTTG_AATATAACTAAAAAGTGGCTTCTTGT	Diploid	WT	0.407947	0.0395677	pure_diploids	0.407947	0.0395677	pure_diploids	0.282332	NA	NA	NA
131010-2-G3	CGCTAAAGACATAATGTGGTTTGTTG_ACAGGAATCGATAATGACTTTACTTG	Diploid	WT	0.370364	0.0332905	pure_diploids	0.370364	0.0332905	pure_diploids	0.236333	NA	NA	NA
131010-2-G8	CGCTAAAGACATAATGTGGTTTGTTG_CACAAAAGACTCAAAAAGATTGAGGA	Diploid	WT	0.369949	0.0474911	pure_diploids	0.369949	0.0474911	pure_diploids	0.340599	NA	NA	NA
131010-2-G9	CGCTAAAGACATAATGTGGTTTGTTG_GTATCAAAAATAAATTGTGTTGATAT	Diploid	WT	0.369581	0.0336654	pure_diploids	0.369581	0.0336654	pure_diploids	0.162594	NA	NA	NA
131010-2-H3	CGCTAAAGACATAATGTGGTTTGTTG_AAGATAACCTACAATTAGCTTTTGTG	Diploid	WT	0.429851	0.0575788	pure_diploids	0.429851	0.0575788	pure_diploids	0.213009	NA	NA	NA
131010-2-H4	CGCTAAAGACATAATGTGGTTTGTTG_TGCTGAAACCGTAACTATTTTTCTTC	Diploid	WT	0.384838	0.0457933	pure_diploids	0.384838	0.0457933	pure_diploids	0.141417	NA	NA	NA
131010-2-H6	CGCTAAAGACATAATGTGGTTTGTTG_CCTATAACTTTAAAACAAATTAGGAA	Diploid	WT	0.355195	0.0702663	pure_diploids	0.355195	0.0702663	pure_diploids	0.292369	NA	NA	NA
131010-3-A12	CGCTAAAGACATAATGTGGTTTGTTG_TAGCCAAGTTTGAACATCATTTCGGA	Diploid	WT	0.348738	0.0342337	pure_diploids	0.348738	0.0342337	pure_diploids	0.164277	NA	Other	NA
131010-3-A5	CGCTAAAGACATAATGTGGTTTGTTG_GAACTAATATTAAATGATTTTCATAA	Diploid	WT	0.459071	0.0284307	pure_diploids	0.459071	0.0284307	pure_diploids	0.258348	NA	Other	NA
131010-3-B11	CGCTAAAGACATAATGTGGTTTGTTG_TAAACAACAGGTAAACAGGTTTTCCC	Diploid	WT	0.424011	0.0342429	pure_diploids	0.424011	0.0342429	pure_diploids	0.0926971	NA	NA	NA
131010-3-B2	CGCTAAAGACATAATGTGGTTTGTTG_TAATCAACATGGAATTGTCTTGGTTG	Diploid	WT	0.345777	0.0426199	pure_diploids	0.345777	0.0426199	pure_diploids	0.0686306	NA	NA	NA
131010-3-B7	CGCTAAAGACATAATGTGGTTTGTTG_AAGCCAAATTGCAAAAGTTTTGTCAG	Diploid	WT	0.418275	0.0482318	pure_diploids	0.418275	0.0482318	pure_diploids	0.20265	NA	NA	NA
131010-3-B9	CGCTAAAGACATAATGTGGTTTGTTG_GATGCAAGGCGTAAGCATCTTATTAT	Diploid	WT	0.490078	0.0286598	pure_diploids	0.490078	0.0286598	pure_diploids	0.23314	NA	Other	NA
131010-3-C10	CGCTAAAGACATAATGTGGTTTGTTG_AACGTAATATTAAATGTAGTTCGCAT	Diploid	WT	0.34322	0.0309389	pure_diploids	0.34322	0.0309389	pure_diploids	0.999373	NA	NA	NA
131010-3-C11	CGCTAAAGACATAATGTGGTTTGTTG_CAATCAACTCGGAATGCTATTGATGC	Diploid	WT	0.447484	0.038243	pure_diploids	0.447484	0.038243	pure_diploids	0.234308	NA	NA	NA
131010-3-C6	CGCTAAAGACATAATGTGGTTTGTTG_TCGGTAATCGTGAATGTATTTGAACG	Diploid	WT	0.393146	0.0627587	pure_diploids	0.393146	0.0627587	pure_diploids	0.179917	NA	NA	NA
131010-3-D5	CGCTAAAGACATAATGTGGTTTGTTG_TAGTAAACGCATAATGACGTTACGAT	Diploid	WT	0.426526	0.0475189	pure_diploids	0.426526	0.0475189	pure_diploids	0.257954	NA	NA	NA
131010-3-D7	CGCTAAAGACATAATGTGGTTTGTTG_AAAGAAATAATAAAGAGATTTCATCG	Diploid	WT	0.38329	0.0435296	pure_diploids	0.38329	0.0435296	pure_diploids	0.299984	NA	NA	NA
131010-3-D9	CGCTAAAGACATAATGTGGTTTGTTG_CTCGAAACTTTCAATCGAATTTTGTC	Diploid	WT	0.372815	0.0375189	pure_diploids	0.372815	0.0375189	pure_diploids	0.210598	NA	NA	NA
131010-3-E6	CGCTAAAGACATAATGTGGTTTGTTG_CCCAGAAGTTCAAAGACGCTTAAGAA	Diploid	WT	0.375329	0.0568926	pure_diploids	0.375329	0.0568926	pure_diploids	0.388174	NA	NA	NA
131010-3-E8	CGCTAAAGACATAATGTGGTTTGTTG_TACTGAACCAGTAAAGAATTTGACCT	Diploid	WT	0.410874	0.0342131	pure_diploids	0.410874	0.0342131	pure_diploids	0.252047	NA	Other	NA
131010-3-F1	CGCTAAAGACATAATGTGGTTTGTTG_CGCACAATATACAATCTCATTTTATT	Diploid	WT	0.303459	0.0496886	pure_diploids	0.303459	0.0496886	pure_diploids	0.186365	NA	Other	NA
131010-3-F12	CGCTAAAGACATAATGTGGTTTGTTG_TTTTTAATGCGGAAGATGCTTCCCAC	Diploid	WT	0.350884	0.0465705	pure_diploids	0.350884	0.0465705	pure_diploids	0.140668	NA	NA	NA
131010-3-G1	CGCTAAAGACATAATGTGGTTTGTTG_TTGAGAAAGCGCAATCACGTTCCGTC	Diploid	WT	0.415671	0.0444046	pure_diploids	0.415671	0.0444046	pure_diploids	0.225601	NA	NA	NA
131010-3-G11	CGCTAAAGACATAATGTGGTTTGTTG_ACACTAATACCAAAACGCATTATATG	Diploid	WT	0.325866	0.0561926	pure_diploids	0.325866	0.0561926	pure_diploids	0.18666	NA	NA	NA
131010-3-G2	CGCTAAAGACATAATGTGGTTTGTTG_GTGAAAATCGTGAAGCTTATTCCTTC	Diploid	WT	0.399396	0.0440378	pure_diploids	0.399396	0.0440378	pure_diploids	0.180285	NA	NA	NA
131010-3-G4	CGCTAAAGACATAATGTGGTTTGTTG_CACCAAATTACCAAAGCAGTTCAGAT	Diploid	WT	0.420461	0.0692055	pure_diploids	0.420461	0.0692055	pure_diploids	0.210927	NA	NA	NA
131010-3-G9	CGCTAAAGACATAATGTGGTTTGTTG_AATCCAAAATGGAATTTTCTTTGCCC	Diploid	WT	0.406136	0.0322616	pure_diploids	0.406136	0.0322616	pure_diploids	0.126178	NA	Other	NA
131010-3-H12	CGCTAAAGACATAATGTGGTTTGTTG_ATACCAACGTTAAATTTTCTTTTTGT	Diploid	WT	0.386889	0.0388721	pure_diploids	0.386889	0.0388721	pure_diploids	0.233534	NA	NA	NA
131010-3-H2	CGCTAAAGACATAATGTGGTTTGTTG_AGCAAAATATTTAAAATTTTTATGTT	Diploid	WT	0.351852	0.0457652	pure_diploids	0.351852	0.0457652	pure_diploids	0.245049	NA	NA	NA
131010-3-H5	CGCTAAAGACATAATGTGGTTTGTTG_ACGATAACTGGTAAGGCAATTGCAAC	Diploid	WT	0.491475	0.0717998	pure_diploids	0.491475	0.0717998	pure_diploids	0.136251	NA	NA	NA
131011-1-A5	CGCTAAAGACATAATGTGGTTTGTTG_AGTAAAATTCTTAAATCCCTTAAAGA	Diploid	WT	0.343734	0.0480965	pure_diploids	0.343734	0.0480965	pure_diploids	0.289498	NA	NA	NA
131011-1-A6	CGCTAAAGACATAATGTGGTTTGTTG_AATCCAAGGCGGAAGGCTCTTGTGGG	Diploid	WT	0.380867	0.044426	pure_diploids	0.380867	0.044426	pure_diploids	0.130232	NA	NA	NA
131011-1-A9	CGCTAAAGACATAATGTGGTTTGTTG_ACATAAAGACTTAATACTATTGATTT	Diploid	WT	0.344531	0.0488532	pure_diploids	0.344531	0.0488532	pure_diploids	0.358287	NA	NA	NA
131011-1-B11	CGCTAAAGACATAATGTGGTTTGTTG_CATAGAATATTAAAGCTAATTGGCAT	Diploid	WT	0.487075	0.0507018	pure_diploids	0.487075	0.0507018	pure_diploids	0.306194	NA	NA	NA
131011-1-B4	CGCTAAAGACATAATGTGGTTTGTTG_ACAACAACATGGAAAGTATTTGACAG	Diploid	WT	0.344205	0.0526676	pure_diploids	0.344205	0.0526676	pure_diploids	0.21125	NA	NA	NA
131011-1-B8	CGCTAAAGACATAATGTGGTTTGTTG_TAAAAAAATCGCAAGAATTTTGCCTT	Diploid	WT	0.377351	0.0363364	pure_diploids	0.377351	0.0363364	pure_diploids	0.25876	NA	Other	NA
131011-1-C12	CGCTAAAGACATAATGTGGTTTGTTG_GGCGAAACCGAAAATGGATTTATACG	Diploid	WT	0.358985	0.0569999	pure_diploids	0.358985	0.0569999	pure_diploids	0.187354	NA	NA	NA
131011-1-C3	CGCTAAAGACATAATGTGGTTTGTTG_CTAGGAAAAATGAAGTCGGTTCCATA	Diploid	WT	0.325294	0.0504066	pure_diploids	0.325294	0.0504066	pure_diploids	0.264313	NA	NA	NA
131011-1-C6	CGCTAAAGACATAATGTGGTTTGTTG_ATGAAAACTTAAAACCCTATTAATGT	Diploid	WT	0.368797	0.0440378	pure_diploids	0.368797	0.0440378	pure_diploids	0.312309	NA	NA	NA
131011-1-C7	CGCTAAAGACATAATGTGGTTTGTTG_TTCTCAACAATTAACATCTTTGCAAT	Diploid	WT	0.369259	0.0467436	pure_diploids	0.369259	0.0467436	pure_diploids	0.160929	NA	NA	NA
131011-1-D10	CGCTAAAGACATAATGTGGTTTGTTG_CTTATAAGTAAAAAGATCGTTCTTAT	Diploid	WT	0.18681	0.0532495	pure_diploids	0.18681	0.0532495	pure_diploids	0.289509	NA	NA	NA
131011-1-D4	CGCTAAAGACATAATGTGGTTTGTTG_TTATGAATCTGCAATGGGATTGTATT	Diploid	WT	0.226361	0.0684982	pure_diploids	0.226361	0.0684982	pure_diploids	0.117748	NA	NA	NA
131011-1-D6	CGCTAAAGACATAATGTGGTTTGTTG_AGCGGAAACTTCAAGTGCGTTAGGGA	Diploid	WT	0.402487	0.0384346	pure_diploids	0.402487	0.0384346	pure_diploids	0.212985	NA	Other	NA
131011-1-D7	CGCTAAAGACATAATGTGGTTTGTTG_ATAGAAAGCCTGAAGCTTTTTTCTAG	Diploid	WT	0.36326	0.0644486	pure_diploids	0.36326	0.0644486	pure_diploids	0.303799	NA	NA	NA
131011-1-D8	CGCTAAAGACATAATGTGGTTTGTTG_GCATTAATGGATAAAACATTTTAAGC	Diploid	WT	0.416764	0.0667549	pure_diploids	0.416764	0.0667549	pure_diploids	0.15455	NA	NA	NA
131011-1-E11	CGCTAAAGACATAATGTGGTTTGTTG_TTGCAAAAAATAAACAGCGTTTTTTT	Diploid	WT	0.389108	0.0376998	pure_diploids	0.389108	0.0376998	pure_diploids	0.261591	NA	Other	NA
131011-1-E4	CGCTAAAGACATAATGTGGTTTGTTG_ATGCTAAGTCTTAAAACTGTTGTTTT	Diploid	WT	0.379683	0.0413424	pure_diploids	0.379683	0.0413424	pure_diploids	0.243913	NA	NA	NA
131011-1-E7	CGCTAAAGACATAATGTGGTTTGTTG_TGAGGAATCGTGAACACTCTTTATGC	Diploid	WT	0.337023	0.0467012	pure_diploids	0.337023	0.0467012	pure_diploids	0.110137	NA	NA	NA
131011-1-F8	CGCTAAAGACATAATGTGGTTTGTTG_AGAGCAAGGTTAAATGTTTTTGCTTG	Diploid	WT	0.369086	0.0554196	pure_diploids	0.369086	0.0554196	pure_diploids	0.264838	NA	NA	NA
131011-1-F9	CGCTAAAGACATAATGTGGTTTGTTG_TATTTAATCGAAAACATTCTTGTAAA	Diploid	WT	0.351472	0.0445735	pure_diploids	0.351472	0.0445735	pure_diploids	0.079558	NA	NA	NA
131011-1-G12	CGCTAAAGACATAATGTGGTTTGTTG_AAGGTAATTGGTAATGGTGTTACGTA	Diploid	WT	0.376333	0.0404145	pure_diploids	0.376333	0.0404145	pure_diploids	0.124315	NA	NA	NA
131011-1-G2	CGCTAAAGACATAATGTGGTTTGTTG_CGTGCAACATGTAACATACTTCTGAC	Diploid	WT	0.38881	0.0461667	pure_diploids	0.38881	0.0461667	pure_diploids	0.19726	NA	NA	NA
131011-1-G6	CGCTAAAGACATAATGTGGTTTGTTG_TTCCAAACAGGAAAGAAACTTGAGTG	Diploid	WT	0.409489	0.0491991	pure_diploids	0.409489	0.0491991	pure_diploids	0.268075	NA	NA	NA
131011-1-H4	CGCTAAAGACATAATGTGGTTTGTTG_TCCCCAATATAGAACCTAATTTGGAT	Diploid	WT	0.377901	0.0432486	pure_diploids	0.377901	0.0432486	pure_diploids	0.158136	NA	NA	NA
131011-1-H9	CGCTAAAGACATAATGTGGTTTGTTG_TGTAGAACTGGGAAGATTATTGGGGT	Diploid	WT	0.330988	0.0384426	pure_diploids	0.330988	0.0384426	pure_diploids	0.21327	NA	NA	NA
131011-2-G6	CGCTAAAGACATAATGTGGTTTGTTG_GTATCAAAAATAAATTGTGTTGATAT	Diploid	WT	0.369581	0.0336654	pure_diploids	0.369581	0.0336654	pure_diploids	0.299579	NA	NA	NA
131015-1-A5	CGCTAAAGACATAATGTGGTTTGTTG_TACTTAATAGTGAATTATATTGGTTT	Diploid	WT	0.358762	0.0472924	pure_diploids	0.358762	0.0472924	pure_diploids	0.217737	NA	NA	NA
131015-1-B11	CGCTAAAGACATAATGTGGTTTGTTG_GTATAAATCAGAAAGGATTTTTCCGA	Diploid	WT	0.372155	0.0394327	pure_diploids	0.372155	0.0394327	pure_diploids	0.106691	NA	NA	NA
131015-1-B12	CGCTAAAGACATAATGTGGTTTGTTG_CTAATAATTCGCAACCTCGTTTCGTG	Diploid	WT	0.3683	0.0488733	pure_diploids	0.3683	0.0488733	pure_diploids	0.142542	NA	Other	NA
131015-1-B9	CGCTAAAGACATAATGTGGTTTGTTG_TTCAAAAATGAAAATCGTCTTGCCGA	Diploid	WT	0.344985	0.0526715	pure_diploids	0.344985	0.0526715	pure_diploids	0.218136	NA	NA	NA
131015-1-C1	CGCTAAAGACATAATGTGGTTTGTTG_TGGTCAATTTTGAAACAGATTTAGGA	Diploid	WT	0.541461	0.0859021	pure_diploids	0.541461	0.0859021	pure_diploids	0.19317	NA	NA	NA
131015-1-C6	CGCTAAAGACATAATGTGGTTTGTTG_GCAGGAACCCACAAGCTCTTTAGAAA	Diploid	WT	0.353406	0.067308	pure_diploids	0.353406	0.067308	pure_diploids	0.213358	NA	NA	NA
131015-1-D2	CGCTAAAGACATAATGTGGTTTGTTG_CTCACAACGGGGAAATTAGTTTCATA	Diploid	WT	0.353372	0.0409363	pure_diploids	0.353372	0.0409363	pure_diploids	0.229222	NA	NA	NA
131015-1-D3	CGCTAAAGACATAATGTGGTTTGTTG_TGGGAAAAGCAGAACGCAGTTATCTA	Diploid	WT	0.423789	0.0478704	pure_diploids	0.423789	0.0478704	pure_diploids	0.324026	NA	NA	NA
131015-1-E10	CGCTAAAGACATAATGTGGTTTGTTG_TCTTGAATCGTCAAACACGTTGCTTT	Diploid	WT	0.379595	0.0428426	pure_diploids	0.379595	0.0428426	pure_diploids	0.13002	NA	NA	NA
131015-1-E11	CGCTAAAGACATAATGTGGTTTGTTG_AAATTAATTCTGAATTGCGTTCCATC	Diploid	WT	0.426544	0.0321357	pure_diploids	0.426544	0.0321357	pure_diploids	0.0839194	NA	NA	NA
131015-1-E5	CGCTAAAGACATAATGTGGTTTGTTG_AACTTAAATCTGAACTGCATTTAGTG	Diploid	WT	0.341734	0.0419515	pure_diploids	0.341734	0.0419515	pure_diploids	0.243679	NA	NA	NA
131015-1-E7	CGCTAAAGACATAATGTGGTTTGTTG_AATGCAACTCCCAATGTCTTCTGTA	Diploid	WT	0.42066	0.044426	pure_diploids	0.42066	0.044426	pure_diploids	0.284795	NA	NA	NA
131015-1-F10	CGCTAAAGACATAATGTGGTTTGTTG_AAACAAACGTTTAATAGAATTGGGTA	Diploid	WT	0.304891	0.0442224	pure_diploids	0.304891	0.0442224	pure_diploids	0.32931	NA	NA	NA
131015-1-F3	CGCTAAAGACATAATGTGGTTTGTTG_TACTTAAGGAACAACGGTATTGGCAT	Diploid	WT	0.461327	0.0311662	pure_diploids	0.461327	0.0311662	pure_diploids	0.0403179	NA	NA	NA
131015-1-F6	CGCTAAAGACATAATGTGGTTTGTTG_TAAATAATTGGCAACATAATTTCGAA	Diploid	WT	0.291452	0.0711293	pure_diploids	0.291452	0.0711293	pure_diploids	0.220169	NA	NA	NA
131015-1-G3	CGCTAAAGACATAATGTGGTTTGTTG_AGTACAAAGGTGAAGTGTCTTCCGTT	Diploid	WT	0.370774	0.0493759	pure_diploids	0.370774	0.0493759	pure_diploids	0.276821	NA	NA	NA
131015-1-G4	CGCTAAAGACATAATGTGGTTTGTTG_AACGTAAGTCTAAACGTATTTGAGAA	Diploid	WT	0.424638	0.0461808	pure_diploids	0.424638	0.0461808	pure_diploids	0.233931	NA	Other	NA
131015-1-H9	CGCTAAAGACATAATGTGGTTTGTTG_AGGGTAATGCTGAATGCTATTTACAT	Diploid	WT	0.364467	0.0338679	pure_diploids	0.364467	0.0338679	pure_diploids	0.191166	NA	NA	NA
131016-1-A4	CGCTAAAGACATAATGTGGTTTGTTG_GTTACAAATTTTAAATTGTTTAACGA	Diploid	WT	0.430906	0.0380964	pure_diploids	0.430906	0.0380964	pure_diploids	0.190699	NA	Other	NA
131016-1-B1	CGCTAAAGACATAATGTGGTTTGTTG_TATGCAATGCAGAAACTTTTTCTTGA	Diploid	WT	0.415322	0.0448003	pure_diploids	0.415322	0.0448003	pure_diploids	0.235983	NA	NA	NA
131016-1-B2	CGCTAAAGACATAATGTGGTTTGTTG_CATAAAACTGGTAATGCTATTGGAAT	Diploid	WT	0.423227	0.0510869	pure_diploids	0.423227	0.0510869	pure_diploids	0.231718	NA	NA	NA
131016-1-B3	CGCTAAAGACATAATGTGGTTTGTTG_CGACTAAATACGAAGGTTGTTGTATT	Diploid	WT	0.372196	0.0425211	pure_diploids	0.372196	0.0425211	pure_diploids	0.357073	NA	NA	NA
131016-1-B7	CGCTAAAGACATAATGTGGTTTGTTG_TTCAGAACACGCAATTTGGTTTACAG	Diploid	WT	0.42641	0.0464188	pure_diploids	0.42641	0.0464188	pure_diploids	0.223273	NA	NA	NA
131016-1-B8	CGCTAAAGACATAATGTGGTTTGTTG_AAAAAAACTACTAACGACTTTCATAA	Diploid	WT	0.369656	0.0449592	pure_diploids	0.369656	0.0449592	pure_diploids	0.215903	NA	NA	NA
131016-1-C2	CGCTAAAGACATAATGTGGTTTGTTG_TTAGAAACATAAAAACCTATTGTACC	Diploid	WT	0.398641	0.0361775	pure_diploids	0.398641	0.0361775	pure_diploids	0.165009	NA	NA	NA
131016-1-C4	CGCTAAAGACATAATGTGGTTTGTTG_CCAACAACACTGAACTCCATTACTCC	Diploid	WT	0.378708	0.0398116	pure_diploids	0.378708	0.0398116	pure_diploids	0.278286	NA	NA	NA
131016-1-C7	CGCTAAAGACATAATGTGGTTTGTTG_AACAGAAAATACAATAGTGTTTAATT	Diploid	WT	0.328024	0.0449804	pure_diploids	0.328024	0.0449804	pure_diploids	0.249003	NA	NA	NA
131016-1-D11	CGCTAAAGACATAATGTGGTTTGTTG_CGCAAAATAATTAAATGCGTTAGTTC	Diploid	WT	0.393356	0.0440378	pure_diploids	0.393356	0.0440378	pure_diploids	0.221378	NA	NA	NA
131016-1-D12	CGCTAAAGACATAATGTGGTTTGTTG_GACAAAATAGTGAAGTTCTTTGAGGT	Diploid	WT	0.399925	0.0367194	pure_diploids	0.399925	0.0367194	pure_diploids	0.190502	NA	Other	NA
131016-1-D3	CGCTAAAGACATAATGTGGTTTGTTG_AACACAAAGAGAAAGGTCGTTGTCGT	Diploid	WT	0.417606	0.058273	pure_diploids	0.417606	0.058273	pure_diploids	0.194078	NA	NA	NA
131016-1-D5	CGCTAAAGACATAATGTGGTTTGTTG_GTAATAACTATAAAGTTAATTAATCG	Diploid	WT	0.0384454	0.0613118	pure_diploids	0.0384454	0.0613118	pure_diploids	-0.00970236	NA	NA	NA
131016-1-D9	CGCTAAAGACATAATGTGGTTTGTTG_TTGTGAATTGTAAAAAATGTTTTTCT	Diploid	WT	0.406852	0.0322999	pure_diploids	0.406852	0.0322999	pure_diploids	0.247492	NA	Other	NA
131016-1-E5	CGCTAAAGACATAATGTGGTTTGTTG_TACAAAACACCGAAAATGATTACAGC	Diploid	WT	0.366226	0.0393677	pure_diploids	0.366226	0.0393677	pure_diploids	0.209444	NA	Other	NA
131016-1-E6	CGCTAAAGACATAATGTGGTTTGTTG_GAACTAAAACGGAAATTATTTATAAG	Diploid	WT	0.327145	0.0513582	pure_diploids	0.327145	0.0513582	pure_diploids	0.0738234	NA	NA	NA
131016-1-E8	CGCTAAAGACATAATGTGGTTTGTTG_CAAAAAACCATTAATATTCTTTGTAT	Diploid	WT	0.299531	0.0440317	pure_diploids	0.299531	0.0440317	pure_diploids	0.460916	NA	Other	NA
131016-1-E9	CGCTAAAGACATAATGTGGTTTGTTG_ATACGAATAATCAAAATAGTTTACAT	Diploid	WT	0.449772	0.036675	pure_diploids	0.449772	0.036675	pure_diploids	0.242238	NA	NA	NA
131016-1-F12	CGCTAAAGACATAATGTGGTTTGTTG_CATACAACGATTAATGAATTTTTCTT	Diploid	WT	0.332622	0.048249	pure_diploids	0.332622	0.048249	pure_diploids	0.318895	NA	Other	NA
131016-1-F4	CGCTAAAGACATAATGTGGTTTGTTG_CGTGCAACATAAAACATCATTATAGC	Diploid	WT	0.460876	0.0829352	pure_diploids	0.460876	0.0829352	pure_diploids	0.297443	NA	NA	NA
131016-1-F5	CGCTAAAGACATAATGTGGTTTGTTG_TATAAAATCTAAAATTAATTTTTCCA	Diploid	WT	0.368358	0.0323014	pure_diploids	0.368358	0.0323014	pure_diploids	0.191798	NA	Other	NA
131016-1-F6	CGCTAAAGACATAATGTGGTTTGTTG_CATTCAAAGAAAAATGACTTTTCGTC	Diploid	WT	0.420991	0.055785	pure_diploids	0.420991	0.055785	pure_diploids	0.241834	NA	NA	NA
131016-1-G12	CGCTAAAGACATAATGTGGTTTGTTG_CCTTGAAATTGGAATTCATTTCTAGC	Diploid	WT	-0.0134703	0.074131	pure_diploids	-0.0134703	0.074131	pure_diploids	-0.0214718	NA	NA	NA
131016-1-G6	CGCTAAAGACATAATGTGGTTTGTTG_CATAGAAGAAAGAAACCTTTTTTGCT	Diploid	WT	0.326964	0.0401868	pure_diploids	0.326964	0.0401868	pure_diploids	0.194582	NA	NA	NA
131016-1-G8	CGCTAAAGACATAATGTGGTTTGTTG_AGTATAAACGGCAACAGCATTACTCA	Diploid	WT	0.414683	0.0375017	pure_diploids	0.414683	0.0375017	pure_diploids	0.233917	NA	NA	NA
131016-1-H3	CGCTAAAGACATAATGTGGTTTGTTG_ACCCGAATACAGAAGAAGGTTGTAAA	Diploid	WT	0.389865	0.0319326	pure_diploids	0.389865	0.0319326	pure_diploids	0.282061	NA	Other	NA
131016-1-H5	CGCTAAAGACATAATGTGGTTTGTTG_TATGGAAAACAGAAGCATCTTAATGG	Diploid	WT	0.381771	0.0543599	pure_diploids	0.381771	0.0543599	pure_diploids	0.318923	NA	Other	NA
131016-1-H6	CGCTAAAGACATAATGTGGTTTGTTG_CTCTGAACAATCAATTTGCTTAAATT	Diploid	WT	0.373234	0.077036	pure_diploids	0.373234	0.077036	pure_diploids	0.281197	NA	NA	NA
131016-1-H8	CGCTAAAGACATAATGTGGTTTGTTG_TATGAAATATGCAATTTTTTTACTTA	Diploid	WT	0.287983	0.0475257	pure_diploids	0.287983	0.0475257	pure_diploids	0.266733	NA	NA	NA
131016-1-H9	CGCTAAAGACATAATGTGGTTTGTTG_CCATGAAAATGGAAGTTTTTTTGTCT	Diploid	WT	0.375949	0.0486061	pure_diploids	0.375949	0.0486061	pure_diploids	0.225352	NA	NA	NA
131016-2-A3	CGCTAAAGACATAATGTGGTTTGTTG_TGAAGAAGTTTAAATTGGATTTTAGG	Diploid	WT	0.374198	0.0740828	pure_diploids	0.374198	0.0740828	pure_diploids	0.282603	NA	NA	NA
131016-2-A9	CGCTAAAGACATAATGTGGTTTGTTG_CATGTAAACGCTAATCTTATTAGATC	Diploid	WT	0.294341	0.0568176	pure_diploids	0.294341	0.0568176	pure_diploids	0.219855	NA	Other	NA
131016-2-B2	CGCTAAAGACATAATGTGGTTTGTTG_AGGTAAATAGTTAACTTGATTCTTTT	Diploid	WT	0.205737	0.038243	pure_diploids	0.205737	0.038243	pure_diploids	0.158124	NA	NA	NA
131016-2-B5	CGCTAAAGACATAATGTGGTTTGTTG_GACCCAAAATGTAAGCACGTTGTGTA	Diploid	WT	0.374192	0.0382592	pure_diploids	0.374192	0.0382592	pure_diploids	0.123805	NA	Other	NA
131016-2-B7	CGCTAAAGACATAATGTGGTTTGTTG_ATATGAAAAATCAAATCGATTATCT	Diploid	WT	0.341576	0.0515115	pure_diploids	0.341576	0.0515115	pure_diploids	0.253464	NA	NA	NA
131016-2-C10	CGCTAAAGACATAATGTGGTTTGTTG_TGTTTAATTATAAATCGTTTTTGCGG	Diploid	WT	0.36779	0.0359851	pure_diploids	0.36779	0.0359851	pure_diploids	0.158032	NA	NA	NA
131016-2-C11	CGCTAAAGACATAATGTGGTTTGTTG_TTACAAACAATGAAGTCTATTGCTGT	Diploid	WT	0.347737	0.0464839	pure_diploids	0.347737	0.0464839	pure_diploids	0.322151	NA	NA	NA
131016-2-C12	CGCTAAAGACATAATGTGGTTTGTTG_CATATAACGTTTAATGGTATTGCAGG	Diploid	WT	0.321578	0.0367366	pure_diploids	0.321578	0.0367366	pure_diploids	0.328299	NA	NA	NA
131016-2-C4	CGCTAAAGACATAATGTGGTTTGTTG_ATATCAAGGGTAAAGTATTTTGGTTT	Diploid	WT	0.334864	0.0450613	pure_diploids	0.334864	0.0450613	pure_diploids	0.115656	NA	NA	NA
131016-2-D1	CGCTAAAGACATAATGTGGTTTGTTG_CCACCAATTTGAAAGTAGATTGGACT	Diploid	WT	0.289655	0.0457863	pure_diploids	0.289655	0.0457863	pure_diploids	0.233041	NA	NA	NA
131016-2-D2	CGCTAAAGACATAATGTGGTTTGTTG_AATTGAATGTACAACGGGTTTTGTCC	Diploid	WT	0.354727	0.0520377	pure_diploids	0.354727	0.0520377	pure_diploids	0.161297	NA	NA	NA
131016-2-D3	CGCTAAAGACATAATGTGGTTTGTTG_GTCACAACCAGCAAAGGACTTTCAGA	Diploid	WT	0.373753	0.0492516	pure_diploids	0.373753	0.0492516	pure_diploids	0.146447	NA	NA	NA
131016-2-D4	CGCTAAAGACATAATGTGGTTTGTTG_TATCCAAACCATAACGCTATTCATGG	Diploid	WT	0.353217	0.0523544	pure_diploids	0.353217	0.0523544	pure_diploids	0.306249	NA	NA	NA
131016-2-E12	CGCTAAAGACATAATGTGGTTTGTTG_CGGCGAATGTCTAAAGAGCTTAGGCA	Diploid	WT	0.397316	0.0407802	pure_diploids	0.397316	0.0407802	pure_diploids	0.145274	NA	NA	NA
131016-2-E7	CGCTAAAGACATAATGTGGTTTGTTG_CGAATAAAAGATAAGAGGTTTTTGGA	Diploid	WT	0.358485	0.0401461	pure_diploids	0.358485	0.0401461	pure_diploids	0.127084	NA	NA	NA
131016-2-E9	CGCTAAAGACATAATGTGGTTTGTTG_ACCAAAACGGGGAAAAACGTTAAGGC	Diploid	WT	0.456973	0.0394327	pure_diploids	0.456973	0.0394327	pure_diploids	0.149055	NA	NA	NA
131016-2-F10	CGCTAAAGACATAATGTGGTTTGTTG_AGTTGAACTATCAACTAGCTTCTATT	Diploid	WT	0.411351	0.0322019	pure_diploids	0.411351	0.0322019	pure_diploids	0.264376	NA	NA	NA
131016-2-F2	CGCTAAAGACATAATGTGGTTTGTTG_CTATAAACCTCCAACCCGGTTGGGTC	Diploid	WT	0.356716	0.052909	pure_diploids	0.356716	0.052909	pure_diploids	0.222911	NA	Other	NA
131016-2-F3	CGCTAAAGACATAATGTGGTTTGTTG_CGCAAAAACCTGAAAACCTTTTTTC	Diploid	WT	0.390597	0.0425288	pure_diploids	0.390597	0.0425288	pure_diploids	0.138711	NA	Other	NA
131016-2-F4	CGCTAAAGACATAATGTGGTTTGTTG_AACTTAACATGCAAATACTTTTTCCA	Diploid	WT	0.408559	0.0394495	pure_diploids	0.408559	0.0394495	pure_diploids	0.284993	NA	Other	NA
131016-2-F5	CGCTAAAGACATAATGTGGTTTGTTG_AGGGAAAGGAGGAAGGAATTTTTGCG	Diploid	WT	0.374017	0.0549741	pure_diploids	0.374017	0.0549741	pure_diploids	0.146055	NA	NA	NA
131016-2-G10	CGCTAAAGACATAATGTGGTTTGTTG_CGATGAAGCAGAACTGGCTTCACAG	Diploid	WT	0.368694	0.0383821	pure_diploids	0.368694	0.0383821	pure_diploids	0.182879	NA	NA	NA
131016-2-G2	CGCTAAAGACATAATGTGGTTTGTTG_TTTGAAAGTGCGAATTATATTAAAGG	Diploid	WT	0.381282	0.0359756	pure_diploids	0.381282	0.0359756	pure_diploids	0.24356	NA	NA	NA
131016-2-G6	CGCTAAAGACATAATGTGGTTTGTTG_GCTCGAACTAGGAAGGCCATTTCTTC	Diploid	WT	0.343674	0.0584476	pure_diploids	0.343674	0.0584476	pure_diploids	0.172653	NA	NA	NA
131016-2-H11	CGCTAAAGACATAATGTGGTTTGTTG_TACCTAAAAGTGAATGACTTTTGTTT	Diploid	WT	0.440066	0.0368889	pure_diploids	0.440066	0.0368889	pure_diploids	0.263262	NA	NA	NA
131016-3-A12	CGCTAAAGACATAATGTGGTTTGTTG_ATACGAACGGCTAATTTGCTTACGCG	Diploid	WT	0.327912	0.0408979	pure_diploids	0.327912	0.0408979	pure_diploids	0.223481	NA	NA	NA
131016-3-C1	CGCTAAAGACATAATGTGGTTTGTTG_GATGTAAATTCAAATTATTTTTGCCA	Diploid	WT	0.402918	0.047683	pure_diploids	0.402918	0.047683	pure_diploids	0.127973	NA	NA	NA
131016-3-C12	CGCTAAAGACATAATGTGGTTTGTTG_TGAATAAATGTTAATGGTTTACCAA	Diploid	WT	0.375933	0.0428984	pure_diploids	0.375933	0.0428984	pure_diploids	0.201222	NA	Other	NA
131016-3-C2	CGCTAAAGACATAATGTGGTTTGTTG_GCCATAACATCTAATCTCATTATCCA	Diploid	WT	0.41794	0.0379011	pure_diploids	0.41794	0.0379011	pure_diploids	0.174641	NA	Other	NA
131016-3-C9	CGCTAAAGACATAATGTGGTTTGTTG_TGAGGAATGGAGAACGTTGTTGAGAT	Diploid	WT	0.372651	0.0354107	pure_diploids	0.372651	0.0354107	pure_diploids	0.132866	NA	NA	NA
131016-3-D1	CGCTAAAGACATAATGTGGTTTGTTG_ACCCGAACTAGTAAAATAGTTAATAA	Diploid	WT	0.45172	0.0678974	pure_diploids	0.45172	0.0678974	pure_diploids	0.221337	NA	NA	NA
131016-3-D7	CGCTAAAGACATAATGTGGTTTGTTG_AAGCAAAACGTCAAGGGGATTTTTGA	Diploid	WT	0.359732	0.0544055	pure_diploids	0.359732	0.0544055	pure_diploids	0.158887	NA	NA	NA
131016-3-D9	CGCTAAAGACATAATGTGGTTTGTTG_AAAGGAACAGCAAACGAATTTGTCGA	Diploid	WT	0.348	0.056003	pure_diploids	0.348	0.056003	pure_diploids	0.165377	NA	NA	NA
131016-3-E6	CGCTAAAGACATAATGTGGTTTGTTG_CCAATAACAGACAAGAGACTTATTAA	Diploid	WT	0.258954	0.0563058	pure_diploids	0.258954	0.0563058	pure_diploids	0.133346	NA	Other	NA
131016-3-E8	CGCTAAAGACATAATGTGGTTTGTTG_TATATAATGGGAAACAAACTTAGGTG	Diploid	WT	0.347201	0.0532495	pure_diploids	0.347201	0.0532495	pure_diploids	0.0567105	NA	NA	NA
131016-3-E9	CGCTAAAGACATAATGTGGTTTGTTG_ACTTTAAAGTAAAATTGTATTGTCGC	Diploid	WT	0.378	0.0467654	pure_diploids	0.378	0.0467654	pure_diploids	0.136217	NA	NA	NA
131016-3-F10	CGCTAAAGACATAATGTGGTTTGTTG_GCACCAATCCTCAAATGACTTCTGCT	Diploid	WT	0.414542	0.045584	pure_diploids	0.414542	0.045584	pure_diploids	0.192533	NA	NA	NA
131016-3-F11	CGCTAAAGACATAATGTGGTTTGTTG_GCTGAAATAACTAATCACATTTGTGA	Diploid	WT	0.3783	0.0491128	pure_diploids	0.3783	0.0491128	pure_diploids	0.194617	NA	NA	NA
131016-3-F12	CGCTAAAGACATAATGTGGTTTGTTG_CAACTAAAAATAAAAGTTTTTGAGGT	Diploid	WT	0.313684	0.0716777	pure_diploids	0.313684	0.0716777	pure_diploids	0.274208	NA	NA	NA
131016-3-F7	CGCTAAAGACATAATGTGGTTTGTTG_ACGTTAACGCTGAAACTTCTTGGGTT	Diploid	WT	0.337967	0.0386739	pure_diploids	0.337967	0.0386739	pure_diploids	0.190537	NA	NA	NA
131016-3-F8	CGCTAAAGACATAATGTGGTTTGTTG_CAGATAATCCTGAATGTTTTTTGTGG	Diploid	WT	0.340197	0.0548851	pure_diploids	0.340197	0.0548851	pure_diploids	0.35318	NA	NA	NA
131016-3-G11	CGCTAAAGACATAATGTGGTTTGTTG_TAGAAAAATTTTAAAAAATTTACCGG	Diploid	WT	0.302725	0.0469266	pure_diploids	0.302725	0.0469266	pure_diploids	0.221596	NA	Other	NA
131016-3-G7	CGCTAAAGACATAATGTGGTTTGTTG_CAGCAAACGTCCAAATTCGTTCTTAA	Diploid	WT	0.263538	0.0682984	pure_diploids	0.263538	0.0682984	pure_diploids	0.440998	NA	NA	NA
131016-3-G9	CGCTAAAGACATAATGTGGTTTGTTG_ACCATAAATTTAAAAAATGTTTCATA	Diploid	WT	0.352537	0.0464737	pure_diploids	0.352537	0.0464737	pure_diploids	0.2558	NA	NA	NA
131016-3-H10	CGCTAAAGACATAATGTGGTTTGTTG_TAGCGAACCTGTAAGATTCTTCTGAT	Diploid	WT	0.344839	0.0511208	pure_diploids	0.344839	0.0511208	pure_diploids	0.134842	NA	NA	NA
131016-3-H7	CGCTAAAGACATAATGTGGTTTGTTG_CTCACAAGGCTAAAGGGTGTTGTAAT	Diploid	WT	0.401246	0.0471432	pure_diploids	0.401246	0.0471432	pure_diploids	0.275257	NA	NA	NA
131016-4-A12	CGCTAAAGACATAATGTGGTTTGTTG_AGGCTAACGAGGAAGTATCTTGTTTC	Diploid	WT	0.342022	0.0418187	pure_diploids	0.342022	0.0418187	pure_diploids	0.153132	NA	NA	NA
131016-4-A7	CGCTAAAGACATAATGTGGTTTGTTG_TTTATAAAGTGCAATAAGATTTTTTC	Diploid	WT	0.260938	0.0569377	pure_diploids	0.260938	0.0569377	pure_diploids	0.14472	NA	NA	NA
131016-4-A8	CGCTAAAGACATAATGTGGTTTGTTG_AGCCCAATCTTCAATAGTTTTCCAGA	Diploid	WT	0.357688	0.0399774	pure_diploids	0.357688	0.0399774	pure_diploids	0.352708	NA	NA	NA
131016-4-A9	CGCTAAAGACATAATGTGGTTTGTTG_CTCTCAAGCGCGAATTAGATTGATAA	Diploid	WT	0.282242	0.0484175	pure_diploids	0.282242	0.0484175	pure_diploids	0.220711	NA	NA	NA
131016-4-B2	CGCTAAAGACATAATGTGGTTTGTTG_GTCTCAACTACGAAATGTTTTCGCCT	Diploid	WT	0.351596	0.0394084	pure_diploids	0.351596	0.0394084	pure_diploids	0.159887	NA	NA	NA
131016-4-B4	CGCTAAAGACATAATGTGGTTTGTTG_AGGTTAAAGGATAAATTTTTTGTATC	Diploid	WT	0.311647	0.0606691	pure_diploids	0.311647	0.0606691	pure_diploids	0.147386	NA	NA	NA
131016-4-B5	CGCTAAAGACATAATGTGGTTTGTTG_GCCGAAATACATAAATTGGTTGACCT	Diploid	WT	0.376894	0.0491672	pure_diploids	0.376894	0.0491672	pure_diploids	0.192529	NA	NA	NA
131016-4-B8	CGCTAAAGACATAATGTGGTTTGTTG_GCACCAACGGTTAAAGGATTTTTATA	Diploid	WT	0.329263	0.0536895	pure_diploids	0.329263	0.0536895	pure_diploids	0.170483	NA	NA	NA
131016-4-C10	CGCTAAAGACATAATGTGGTTTGTTG_ATAACAAGTAATAAGCTCTTTGTTGT	Diploid	WT	0.182236	0.04927	pure_diploids	0.182236	0.04927	pure_diploids	0.185515	NA	NA	NA
131016-4-C11	CGCTAAAGACATAATGTGGTTTGTTG_GGAAAAATCACTAAACGCTTTTGTTG	Diploid	WT	0.312455	0.0514461	pure_diploids	0.312455	0.0514461	pure_diploids	0.133729	NA	NA	NA
131016-4-C12	CGCTAAAGACATAATGTGGTTTGTTG_GTTGCAATAGTTAAAATATTCCTCC	Diploid	WT	0.340869	0.0532353	pure_diploids	0.340869	0.0532353	pure_diploids	0.113856	NA	NA	NA
131016-4-C5	CGCTAAAGACATAATGTGGTTTGTTG_CAAGTAAACTTTAATTAACTTTAGAG	Diploid	WT	0.296251	0.0634724	pure_diploids	0.296251	0.0634724	pure_diploids	0.205331	NA	NA	NA
131016-4-C6	CGCTAAAGACATAATGTGGTTTGTTG_GTTAAAACGCTAAAACTAGTTCTGTT	Diploid	WT	0.29841	0.0565958	pure_diploids	0.29841	0.0565958	pure_diploids	0.218136	NA	NA	NA
131016-4-D11	CGCTAAAGACATAATGTGGTTTGTTG_ATCATAAATTCGAACAATGTTATTCA	Diploid	WT	0.370491	0.0496042	pure_diploids	0.370491	0.0496042	pure_diploids	0.180593	NA	NA	NA
131016-4-D2	CGCTAAAGACATAATGTGGTTTGTTG_CGTTGAAATCTTAAGCGGCTTGGGGA	Diploid	WT	0.378784	0.065401	pure_diploids	0.378784	0.065401	pure_diploids	0.192151	NA	NA	NA
131016-4-D5	CGCTAAAGACATAATGTGGTTTGTTG_GCACTAACCCCTAAGACCATTGGGTG	Diploid	WT	0.422759	0.0592965	pure_diploids	0.422759	0.0592965	pure_diploids	0.187107	NA	NA	NA
131016-4-D8	CGCTAAAGACATAATGTGGTTTGTTG_AGTCGAACAGGCAATAGAATTTAATT	Diploid	WT	0.314749	0.0652201	pure_diploids	0.314749	0.0652201	pure_diploids	0.18874	NA	NA	NA
131016-4-E2	CGCTAAAGACATAATGTGGTTTGTTG_AAATGAATATACAAGAACGTTACTGA	Diploid	WT	0.312146	0.0626831	pure_diploids	0.312146	0.0626831	pure_diploids	0.193992	NA	NA	NA
131016-4-E4	CGCTAAAGACATAATGTGGTTTGTTG_AGCCTAACGTTCAACTGATTTATCAG	Diploid	WT	0.416754	0.037892	pure_diploids	0.416754	0.037892	pure_diploids	0.260423	NA	Other	NA
131016-4-E6	CGCTAAAGACATAATGTGGTTTGTTG_TCTTGAATCATTAATGGTTTTTGCAT	Diploid	WT	0.425749	0.0477332	pure_diploids	0.425749	0.0477332	pure_diploids	0.0842329	NA	NA	NA
131016-4-E8	CGCTAAAGACATAATGTGGTTTGTTG_AGAGAAAAGTCGAATTCTTTTGAAAC	Diploid	WT	0.327636	0.0433979	pure_diploids	0.327636	0.0433979	pure_diploids	0.128119	NA	NA	NA
131016-4-F1	CGCTAAAGACATAATGTGGTTTGTTG_GAATAAAGATAGAAGACTCTTGAACC	Diploid	WT	0.364033	0.0513258	pure_diploids	0.364033	0.0513258	pure_diploids	-0.0337828	NA	NA	NA
131016-4-F12	CGCTAAAGACATAATGTGGTTTGTTG_AAAGTAAAACAAAAGACACTTCTGGG	Diploid	WT	0.245839	0.0652698	pure_diploids	0.245839	0.0652698	pure_diploids	0.209777	NA	Other	NA
131016-4-F2	CGCTAAAGACATAATGTGGTTTGTTG_CATCGAACTCTCAACCGAATTACAAA	Diploid	WT	0.3186	0.0492535	pure_diploids	0.3186	0.0492535	pure_diploids	0.211425	NA	NA	NA
131016-4-F3	CGCTAAAGACATAATGTGGTTTGTTG_AAAACAAATAGTAAATCGTTTTCGGT	Diploid	WT	0.318161	0.0551359	pure_diploids	0.318161	0.0551359	pure_diploids	0.119717	NA	NA	NA
131016-4-F6	CGCTAAAGACATAATGTGGTTTGTTG_TGCAAAACTCTTAAAAAGATTTGTTA	Diploid	WT	0.326454	0.0784016	pure_diploids	0.326454	0.0784016	pure_diploids	0.308196	NA	NA	NA
131016-4-F9	CGCTAAAGACATAATGTGGTTTGTTG_GGATTAAGAGTAAAGAAGATTATTAA	Diploid	WT	0.363009	0.0487352	pure_diploids	0.363009	0.0487352	pure_diploids	0.161349	NA	NA	NA
131016-4-G4	CGCTAAAGACATAATGTGGTTTGTTG_GACCGAATGGTAAATAATTTTCCAAG	Diploid	WT	0.331233	0.0523462	pure_diploids	0.331233	0.0523462	pure_diploids	0.207784	NA	NA	NA
131016-4-H10	CGCTAAAGACATAATGTGGTTTGTTG_GCATAAAACCCAAAGAATTTTGCCGC	Diploid	WT	0.265388	0.0563626	pure_diploids	0.265388	0.0563626	pure_diploids	0.0398447	NA	NA	NA
131016-4-H6	CGCTAAAGACATAATGTGGTTTGTTG_GGGTCAACACGCAACGGTATTTTGAC	Diploid	WT	0.319245	0.0612718	pure_diploids	0.319245	0.0612718	pure_diploids	-0.0048182	NA	NA	NA
131016-5-A2	CGCTAAAGACATAATGTGGTTTGTTG_GCTTTAAAAACGAAATGATTTATCTC	Diploid	WT	0.304749	0.044738	pure_diploids	0.304749	0.044738	pure_diploids	0.208159	NA	NA	NA
131016-5-A5	CGCTAAAGACATAATGTGGTTTGTTG_ATAGAAACAATTAAAGCCCTTAAACT	Diploid	WT	0.294549	0.0467144	pure_diploids	0.294549	0.0467144	pure_diploids	0.202882	NA	NA	NA
131016-5-A7	CGCTAAAGACATAATGTGGTTTGTTG_GTAAGAACGGGGAATGATGTTCTGAG	Diploid	WT	0.336761	0.0357585	pure_diploids	0.336761	0.0357585	pure_diploids	0.155311	NA	NA	NA
131016-5-B4	CGCTAAAGACATAATGTGGTTTGTTG_GCACAAATGGCAAAGATGTTTCGTCA	Diploid	WT	0.391501	0.0431062	pure_diploids	0.391501	0.0431062	pure_diploids	0.105457	NA	NA	NA
131016-5-B5	CGCTAAAGACATAATGTGGTTTGTTG_AGAGAAAGTGTGAACTTCATTTAACT	Diploid	WT	0.417885	0.0392513	pure_diploids	0.417885	0.0392513	pure_diploids	0.152929	NA	NA	NA
131016-5-B9	CGCTAAAGACATAATGTGGTTTGTTG_TGCAAAATACGGAAGCTACTTTGTCT	Diploid	WT	0.325873	0.0491109	pure_diploids	0.325873	0.0491109	pure_diploids	0.233283	NA	NA	NA
131016-5-C1	CGCTAAAGACATAATGTGGTTTGTTG_CCATTAAATTTAAAGGTGCTTTCCCA	Diploid	WT	0.27478	0.0558804	pure_diploids	0.27478	0.0558804	pure_diploids	0.203317	NA	NA	NA
131016-5-C11	CGCTAAAGACATAATGTGGTTTGTTG_TATTAAATTCTTAAATTCGTTTAGTT	Diploid	WT	0.36318	0.0418695	pure_diploids	0.36318	0.0418695	pure_diploids	0.166704	NA	NA	NA
131016-5-C6	CGCTAAAGACATAATGTGGTTTGTTG_GATACAATCTGCAAGGGGTTTGAGGT	Diploid	WT	0.371193	0.0402193	pure_diploids	0.371193	0.0402193	pure_diploids	0.171144	NA	NA	NA
131016-5-C7	CGCTAAAGACATAATGTGGTTTGTTG_CTTTTAACTTTAATCTACTTTATAT	Diploid	WT	0.36038	0.0480965	pure_diploids	0.36038	0.0480965	pure_diploids	0.233754	NA	NA	NA
131016-5-D11	CGCTAAAGACATAATGTGGTTTGTTG_CTGTCAATTACTAATTATTTTATGAC	Diploid	WT	0.355579	0.0471479	pure_diploids	0.355579	0.0471479	pure_diploids	0.129876	NA	NA	NA
131016-5-D5	CGCTAAAGACATAATGTGGTTTGTTG_CAGTTAAACAAAAATTCATTTTATTC	Diploid	WT	0.410284	0.0494574	pure_diploids	0.410284	0.0494574	pure_diploids	0.195205	NA	NA	NA
131016-5-D7	CGCTAAAGACATAATGTGGTTTGTTG_AAGGGAACAGTAAAACGGATTGTTTA	Diploid	WT	0.516412	0.0423911	pure_diploids	0.516412	0.0423911	pure_diploids	0.357523	NA	NA	NA
131016-5-E1	CGCTAAAGACATAATGTGGTTTGTTG_GTGTTAATTGAAAAGGAGATTGTGGG	Diploid	WT	0.407955	0.0363639	pure_diploids	0.407955	0.0363639	pure_diploids	0.0977229	NA	Other	NA
131016-5-E12	CGCTAAAGACATAATGTGGTTTGTTG_AACTCAACAAGTAACTAAGTTAACTC	Diploid	WT	0.335513	0.0538471	pure_diploids	0.335513	0.0538471	pure_diploids	0.15297	NA	NA	NA
131016-5-E5	CGCTAAAGACATAATGTGGTTTGTTG_TTTCCAAACTAAAAGTATATTAGTAG	Diploid	WT	0.341698	0.0352089	pure_diploids	0.341698	0.0352089	pure_diploids	0.260822	NA	NA	NA
131016-5-E9	CGCTAAAGACATAATGTGGTTTGTTG_ATTGCAAGACATAATTGGATTGGTCG	Diploid	WT	0.360118	0.0463638	pure_diploids	0.360118	0.0463638	pure_diploids	0.224107	NA	NA	NA
131016-5-F11	CGCTAAAGACATAATGTGGTTTGTTG_CTGAAAAATTACAATTTCGTTCGGAA	Diploid	WT	0.346342	0.045929	pure_diploids	0.346342	0.045929	pure_diploids	0.222058	NA	NA	NA
131016-5-F6	CGCTAAAGACATAATGTGGTTTGTTG_CCTAGAAATACGAAATATTTTTTGAC	Diploid	WT	0.419879	0.0471201	pure_diploids	0.419879	0.0471201	pure_diploids	0.226696	NA	NA	NA
131016-5-F7	CGCTAAAGACATAATGTGGTTTGTTG_TCCTTAATTGAAAACTATCTTTCTTA	Diploid	WT	0.277715	0.0447807	pure_diploids	0.277715	0.0447807	pure_diploids	0.128795	NA	NA	NA
131016-5-F9	CGCTAAAGACATAATGTGGTTTGTTG_TTACGAATATCCAACTGATTTACCCG	Diploid	WT	0.374041	0.0419437	pure_diploids	0.374041	0.0419437	pure_diploids	0.208439	NA	Other	NA
131016-5-G3	CGCTAAAGACATAATGTGGTTTGTTG_TACGCAATCCTAAAGGACCTTATATT	Diploid	WT	0.374791	0.0502228	pure_diploids	0.374791	0.0502228	pure_diploids	0.165781	NA	Other	NA
131016-5-G7	CGCTAAAGACATAATGTGGTTTGTTG_GCCCAAATCTCGAAACTCATTATCTC	Diploid	WT	0.347123	0.0388211	pure_diploids	0.347123	0.0388211	pure_diploids	0.0612524	NA	NA	NA
131016-5-H10	CGCTAAAGACATAATGTGGTTTGTTG_CGCCAAACTTTGAACATCGTTAGAAA	Diploid	WT	0.32285	0.0612624	pure_diploids	0.32285	0.0612624	pure_diploids	0.257954	NA	NA	NA
131016-6-A12	CGCTAAAGACATAATGTGGTTTGTTG_TTATAAAGAAGCAAGGCCCTTGGTCT	Diploid	WT	0.390612	0.039415	pure_diploids	0.390612	0.039415	pure_diploids	0.226026	NA	Other	NA
131016-6-A2	CGCTAAAGACATAATGTGGTTTGTTG_TGTGTAAACCTAAATTTAATTCACAG	Diploid	WT	0.275953	0.0529871	pure_diploids	0.275953	0.0529871	pure_diploids	0.217314	NA	NA	NA
131016-6-A4	CGCTAAAGACATAATGTGGTTTGTTG_AGAGAAACCGAAAAAGCTATTATCAC	Diploid	WT	0.301785	0.0518868	pure_diploids	0.301785	0.0518868	pure_diploids	0.0733608	NA	NA	NA
131016-6-A5	CGCTAAAGACATAATGTGGTTTGTTG_TCTATAATAGTTAAATATTTTATTGG	Diploid	WT	0.374777	0.0436886	pure_diploids	0.374777	0.0436886	pure_diploids	0.212964	NA	NA	NA
131016-6-B12	CGCTAAAGACATAATGTGGTTTGTTG_ACAACAAAAAGTAAGCCGATTAATAT	Diploid	WT	0.293829	0.0563787	pure_diploids	0.293829	0.0563787	pure_diploids	0.281915	NA	NA	NA
131016-6-B2	CGCTAAAGACATAATGTGGTTTGTTG_CCAGAAACCAGCAATACTATTGTGCA	Diploid	WT	0.312169	0.0493882	pure_diploids	0.312169	0.0493882	pure_diploids	0.174062	NA	Other	NA
131016-6-B3	CGCTAAAGACATAATGTGGTTTGTTG_TAACAAATCAATAAAAGTGTTAGCTC	Diploid	WT	0.349466	0.0556161	pure_diploids	0.349466	0.0556161	pure_diploids	0.0646451	NA	NA	NA
131016-6-B6	CGCTAAAGACATAATGTGGTTTGTTG_CACCTAACCTAAAAAGCAATTGGTGC	Diploid	WT	0.266627	0.0497627	pure_diploids	0.266627	0.0497627	pure_diploids	0.0462186	NA	NA	NA
131016-6-C5	CGCTAAAGACATAATGTGGTTTGTTG_GAATTAAAGCGTAACGCTGTTGCTCA	Diploid	WT	0.328689	0.0357585	pure_diploids	0.328689	0.0357585	pure_diploids	-0.0268771	NA	NA	NA
131016-6-C8	CGCTAAAGACATAATGTGGTTTGTTG_TGCGGAAGTATGAATGTTGTTTTATC	Diploid	WT	0.373213	0.0471117	pure_diploids	0.373213	0.0471117	pure_diploids	0.0578844	NA	NA	NA
131016-6-D1	CGCTAAAGACATAATGTGGTTTGTTG_TAAGTAATAAACAACTGTCTTGAACA	Diploid	WT	0.30478	0.0527411	pure_diploids	0.30478	0.0527411	pure_diploids	0.264493	NA	NA	NA
131016-6-D3	CGCTAAAGACATAATGTGGTTTGTTG_CGGGAAAATGGAAATAGGTTTATGCT	Diploid	WT	0.319223	0.0530715	pure_diploids	0.319223	0.0530715	pure_diploids	0.179474	NA	NA	NA
131016-6-E6	CGCTAAAGACATAATGTGGTTTGTTG_TTGGCAATGGGGAACGTTATTTGCTA	Diploid	WT	0.394569	0.0339971	pure_diploids	0.394569	0.0339971	pure_diploids	0.169054	NA	NA	NA
131016-6-F11	CGCTAAAGACATAATGTGGTTTGTTG_GCAGTAAATTGTAATGATGTTAACTA	Diploid	WT	0.401572	0.0353692	pure_diploids	0.401572	0.0353692	pure_diploids	0.230474	NA	NA	NA
131016-6-G11	CGCTAAAGACATAATGTGGTTTGTTG_TAGGGAATTGGTAAAGTTTTTGTACA	Diploid	WT	0.347913	0.0450549	pure_diploids	0.347913	0.0450549	pure_diploids	0.222236	NA	NA	NA
131016-6-G2	CGCTAAAGACATAATGTGGTTTGTTG_ACATAAAATAAGAAGAGCATTCATCT	Diploid	WT	0.359409	0.0492247	pure_diploids	0.359409	0.0492247	pure_diploids	0.192505	NA	NA	NA
131016-6-H2	CGCTAAAGACATAATGTGGTTTGTTG_AATTAAATCATGAAGAGGCTTACCAA	Diploid	WT	0.317116	0.0420027	pure_diploids	0.317116	0.0420027	pure_diploids	0.246318	NA	NA	NA
131017-1-A2	CGCTAAAGACATAATGTGGTTTGTTG_GACCAAAGAAGTAATGTCATTGACAA	Diploid	WT	0.359231	0.0453555	pure_diploids	0.359231	0.0453555	pure_diploids	0.253348	NA	NA	NA
131017-1-A3	CGCTAAAGACATAATGTGGTTTGTTG_AGTAATAACAGTTAATTGGGTTTCTGG	Diploid	WT	0.297444	0.0351893	pure_diploids	0.297444	0.0351893	pure_diploids	0.200424	NA	NA	NA
131017-1-A7	CGCTAAAGACATAATGTGGTTTGTTG_TATCTAAAAGACAAGTAATTTTCTGT	Diploid	WT	0.341743	0.0461386	pure_diploids	0.341743	0.0461386	pure_diploids	0.260407	NA	NA	NA
131017-1-A8	CGCTAAAGACATAATGTGGTTTGTTG_GCTTTAATTATTAACGCGATTTTTTA	Diploid	WT	0.381191	0.0479958	pure_diploids	0.381191	0.0479958	pure_diploids	0.183981	NA	NA	NA
131017-1-A9	CGCTAAAGACATAATGTGGTTTGTTG_ACCTGAACCCTAAAGTGATTTTAAGG	Diploid	WT	0.331757	0.0375189	pure_diploids	0.331757	0.0375189	pure_diploids	0.246417	NA	NA	NA
131017-1-B10	CGCTAAAGACATAATGTGGTTTGTTG_ATGAAAATTGGGAAATATGTTCTCTT	Diploid	WT	0.42783	0.0380423	pure_diploids	0.42783	0.0380423	pure_diploids	0.244582	NA	NA	NA
131017-1-B3	CGCTAAAGACATAATGTGGTTTGTTG_CCTTCAATCACTAAAGATTTTCAAAT	Diploid	WT	0.335234	0.0498356	pure_diploids	0.335234	0.0498356	pure_diploids	0.206896	NA	NA	NA
131017-1-B4	CGCTAAAGACATAATGTGGTTTGTTG_AAACAAAACGTTAATTTATTTCATTT	Diploid	WT	0.325864	0.0442458	pure_diploids	0.325864	0.0442458	pure_diploids	0.280587	NA	NA	NA
131017-1-B5	CGCTAAAGACATAATGTGGTTTGTTG_TCGCGAAAAAATAATGGTTTTATCCT	Diploid	WT	0.212362	0.0645531	pure_diploids	0.212362	0.0645531	pure_diploids	0.107663	NA	NA	NA
131017-1-B6	CGCTAAAGACATAATGTGGTTTGTTG_TAACCAATTAGGAAGGTATTTGCGTA	Diploid	WT	0.345568	0.0669089	pure_diploids	0.345568	0.0669089	pure_diploids	0.175951	NA	NA	NA
131017-1-B8	CGCTAAAGACATAATGTGGTTTGTTG_ACATGAATTTATAATAGCATTGCCGA	Diploid	WT	0.323068	0.0448311	pure_diploids	0.323068	0.0448311	pure_diploids	0.202804	NA	Other	NA
131017-1-B9	CGCTAAAGACATAATGTGGTTTGTTG_TGCAAAACTTTTAAGTCTTTTGGGAA	Diploid	WT	0.350887	0.0488663	pure_diploids	0.350887	0.0488663	pure_diploids	0.247559	NA	Other	NA
131017-1-C2	CGCTAAAGACATAATGTGGTTTGTTG_GTGGAAATCGCTAACTGTGTTGCAGT	Diploid	WT	0.389921	0.0415117	pure_diploids	0.389921	0.0415117	pure_diploids	0.0605749	NA	NA	NA
131017-1-C3	CGCTAAAGACATAATGTGGTTTGTTG_TAAGCAACAAGCAATTGACTTTACGC	Diploid	WT	0.120638	0.0615924	pure_diploids	0.120638	0.0615924	pure_diploids	0.0284928	NA	NA	NA
131017-1-C7	CGCTAAAGACATAATGTGGTTTGTTG_ATCTGAACGTAGAAGTGTGTTATCTT	Diploid	WT	0.390655	0.0336737	pure_diploids	0.390655	0.0336737	pure_diploids	0.286833	NA	NA	NA
131017-1-D7	CGCTAAAGACATAATGTGGTTTGTTG_ACTGCAAACGCCAAACTTATTTGTAT	Diploid	WT	0.389995	0.0538275	pure_diploids	0.389995	0.0538275	pure_diploids	0.226214	NA	NA	NA
131017-1-E9	CGCTAAAGACATAATGTGGTTTGTTG_TAAGGAATGTTGAACCGGGTTAGGCG	Diploid	WT	0.459236	0.0373323	pure_diploids	0.459236	0.0373323	pure_diploids	0.16159	NA	Other	NA
131017-1-F9	CGCTAAAGACATAATGTGGTTTGTTG_ACCCAAAAATGAAATTAGGTTCTCAA	Diploid	WT	0.369749	0.0416278	pure_diploids	0.369749	0.0416278	pure_diploids	0.202482	NA	NA	NA
131017-1-G11	CGCTAAAGACATAATGTGGTTTGTTG_ACAACAAAATACAAGGCTCTTGGTTT	Diploid	WT	0.328294	0.0514461	pure_diploids	0.328294	0.0514461	pure_diploids	0.256058	NA	Other	NA
131017-1-G4	CGCTAAAGACATAATGTGGTTTGTTG_AACCTAATTGCCAAAGGTTTTTCATC	Diploid	WT	0.435345	0.0443359	pure_diploids	0.435345	0.0443359	pure_diploids	0.216402	NA	NA	NA
131017-1-G5	CGCTAAAGACATAATGTGGTTTGTTG_TCCACAATCAAAAAGTCCGTTTCATT	Diploid	WT	0.218486	0.0440062	pure_diploids	0.218486	0.0440062	pure_diploids	0.0428689	NA	NA	NA
131017-1-G6	CGCTAAAGACATAATGTGGTTTGTTG_CACTGAATATATAAACGTTTTAGAAT	Diploid	WT	0.365138	0.0471336	pure_diploids	0.365138	0.0471336	pure_diploids	0.233684	NA	NA	NA
131017-1-H7	CGCTAAAGACATAATGTGGTTTGTTG_TAAGCAAGCCTTAATCGTTTTTACAG	Diploid	WT	0.345394	0.0464261	pure_diploids	0.345394	0.0464261	pure_diploids	0.174856	NA	NA	NA
131017-1-H8	CGCTAAAGACATAATGTGGTTTGTTG_CAGCGAAATTGTAATGCGTTTGGTGT	Diploid	WT	0.304057	0.0494309	pure_diploids	0.304057	0.0494309	pure_diploids	0.1343	NA	NA	NA
131017-2-A12	CGCTAAAGACATAATGTGGTTTGTTG_GGGGGAAGTTTAAATGGTATTGCAGG	Diploid	WT	0.389326	0.0376998	pure_diploids	0.389326	0.0376998	pure_diploids	0.265201	NA	NA	NA
131017-2-A3	CGCTAAAGACATAATGTGGTTTGTTG_CATCAAACTCACAAGAGGATTGTTCG	Diploid	WT	0.274479	0.0498025	pure_diploids	0.274479	0.0498025	pure_diploids	0.401913	NA	NA	NA
131017-2-A4	CGCTAAAGACATAATGTGGTTTGTTG_GGAAAAAAACTGAACGGAGTTTCATT	Diploid	WT	0.356	0.0365625	pure_diploids	0.356	0.0365625	pure_diploids	0.251532	NA	NA	NA
131017-2-A6	CGCTAAAGACATAATGTGGTTTGTTG_TACAGAAAACATAATACTCTTTTTCG	Diploid	WT	0.401059	0.060292	pure_diploids	0.401059	0.060292	pure_diploids	0.287784	NA	NA	NA
131017-2-A8	CGCTAAAGACATAATGTGGTTTGTTG_CAGTAAACAGATAAAACACTTCAATC	Diploid	WT	0.321107	0.0574814	pure_diploids	0.321107	0.0574814	pure_diploids	0.239284	NA	Other	NA
131017-2-B1	CGCTAAAGACATAATGTGGTTTGTTG_TACTTAAATTTGAATGCGCTTAGAAC	Diploid	WT	0.391744	0.0386571	pure_diploids	0.391744	0.0386571	pure_diploids	0.10706	NA	NA	NA
131017-2-B10	CGCTAAAGACATAATGTGGTTTGTTG_CTAGTAAAACGAAACCAAATTGTCGG	Diploid	WT	0.317031	0.0582071	pure_diploids	0.317031	0.0582071	pure_diploids	0.427176	NA	Other	NA
131017-2-B12	CGCTAAAGACATAATGTGGTTTGTTG_GTCCTAATTGGTAAATTGATTCTTAA	Diploid	WT	0.362995	0.0290091	pure_diploids	0.362995	0.0290091	pure_diploids	0.201275	NA	NA	NA
131017-2-B3	CGCTAAAGACATAATGTGGTTTGTTG_GTAACAACGCTGAAGCGGATTGCGTG	Diploid	WT	0.341181	0.0422069	pure_diploids	0.341181	0.0422069	pure_diploids	0.141829	NA	NA	NA
131017-2-B7	CGCTAAAGACATAATGTGGTTTGTTG_TTTCTAACGCGTAAGCCCCTTGGACT	Diploid	WT	0.354585	0.0424887	pure_diploids	0.354585	0.0424887	pure_diploids	0.158434	NA	NA	NA
131017-2-B8	CGCTAAAGACATAATGTGGTTTGTTG_TCCATAATGTGGAAAACGTTTGAGCC	Diploid	WT	0.414961	0.0431987	pure_diploids	0.414961	0.0431987	pure_diploids	0.0138479	NA	NA	NA
131017-2-C1	CGCTAAAGACATAATGTGGTTTGTTG_TCCGCAACTGCTAAGGAGCTTGAAA	Diploid	WT	0.293911	0.0484356	pure_diploids	0.293911	0.0484356	pure_diploids	0.0722752	NA	NA	NA
131017-2-C10	CGCTAAAGACATAATGTGGTTTGTTG_TCATTAAAAAGAAAGTAGGTTATATT	Diploid	WT	0.357734	0.0340539	pure_diploids	0.357734	0.0340539	pure_diploids	0.108768	NA	NA	NA
131017-2-C11	CGCTAAAGACATAATGTGGTTTGTTG_TTGCCAACGCTTAACACATTTACGAC	Diploid	WT	0.379524	0.0448234	pure_diploids	0.379524	0.0448234	pure_diploids	0.159155	NA	NA	NA
131017-2-C3	CGCTAAAGACATAATGTGGTTTGTTG_AGAAGAAGGTGAAAATGGATTCCTGG	Diploid	WT	0.342965	0.0339971	pure_diploids	0.342965	0.0339971	pure_diploids	0.175709	NA	NA	NA
131017-2-C4	CGCTAAAGACATAATGTGGTTTGTTG_CCACAAATTAGCAACTGGTTTGTACT	Diploid	WT	0.371904	0.0458395	pure_diploids	0.371904	0.0458395	pure_diploids	0.159031	NA	NA	NA
131017-2-C6	CGCTAAAGACATAATGTGGTTTGTTG_TATATAACAGCGAAAGTATTTAGTGG	Diploid	WT	0.358191	0.0436761	pure_diploids	0.358191	0.0436761	pure_diploids	0.230995	NA	NA	NA
131017-2-D1	CGCTAAAGACATAATGTGGTTTGTTG_TCCCAAATATATAAGGTGGTTTAGAC	Diploid	WT	0.435675	0.0401767	pure_diploids	0.435675	0.0401767	pure_diploids	0.166949	NA	NA	NA
131017-2-D12	CGCTAAAGACATAATGTGGTTTGTTG_AGGCAAAAATTTAAGTCCCTTGTCTT	Diploid	WT	0.401237	0.0323213	pure_diploids	0.401237	0.0323213	pure_diploids	0.255339	NA	NA	NA
131017-2-D8	CGCTAAAGACATAATGTGGTTTGTTG_GAGCAAACAGGTAATGGTTTTGAAAT	Diploid	WT	0.367854	0.0463638	pure_diploids	0.367854	0.0463638	pure_diploids	0.104676	NA	NA	NA
131017-2-E10	CGCTAAAGACATAATGTGGTTTGTTG_CGCCAAATAATCAAATGTGTTTCGCT	Diploid	WT	0.364148	0.0509971	pure_diploids	0.364148	0.0509971	pure_diploids	0.177977	NA	Other	NA
131017-2-E5	CGCTAAAGACATAATGTGGTTTGTTG_CTGGGAAAACGTAAGTACGTTTCGAA	Diploid	WT	0.388957	0.0400104	pure_diploids	0.388957	0.0400104	pure_diploids	0.240386	NA	Other	NA
131017-2-F10	CGCTAAAGACATAATGTGGTTTGTTG_TTTACAACTTGCAAGCTGTTTCTAGT	Diploid	WT	0.384173	0.0419515	pure_diploids	0.384173	0.0419515	pure_diploids	0.293481	NA	NA	NA
131017-2-F12	CGCTAAAGACATAATGTGGTTTGTTG_TCCTAAAGGAACAATTCAATTGTTGG	Diploid	WT	0.433448	0.0353891	pure_diploids	0.433448	0.0353891	pure_diploids	0.202697	NA	NA	NA
131017-2-F3	CGCTAAAGACATAATGTGGTTTGTTG_AATATAACATGCAATATGTTTCATCA	Diploid	WT	0.441716	0.0338679	pure_diploids	0.441716	0.0338679	pure_diploids	0.28633	NA	Other	NA
131017-2-F8	CGCTAAAGACATAATGTGGTTTGTTG_CCAGCAAAGTGCAAGAGGATTCTAAA	Diploid	WT	0.355555	0.0471336	pure_diploids	0.355555	0.0471336	pure_diploids	0.245584	NA	NA	NA
131017-2-G2	CGCTAAAGACATAATGTGGTTTGTTG_TTAGTAAGCTCGAATACGTTTTTAAT	Diploid	WT	0.447777	0.0348114	pure_diploids	0.447777	0.0348114	pure_diploids	0.262635	NA	NA	NA
131017-2-G5	CGCTAAAGACATAATGTGGTTTGTTG_GTCGTAAATTTTAAGGGCGTTGAGGT	Diploid	WT	0.3836	0.0340539	pure_diploids	0.3836	0.0340539	pure_diploids	0.150909	NA	NA	NA
131017-2-G6	CGCTAAAGACATAATGTGGTTTGTTG_GCGTTAAGCAGTAATAGAATTTAATG	Diploid	WT	0.399583	0.0354865	pure_diploids	0.399583	0.0354865	pure_diploids	0.203127	NA	NA	NA
131017-2-H3	CGCTAAAGACATAATGTGGTTTGTTG_TTAATAATCTGGAAGACTGTTATGCA	Diploid	WT	0.421435	0.0342337	pure_diploids	0.421435	0.0342337	pure_diploids	0.0808558	NA	NA	NA
131017-2-H4	CGCTAAAGACATAATGTGGTTTGTTG_TTTACAAAGTCAAACACATTTAGTTC	Diploid	WT	0.396541	0.0376319	pure_diploids	0.396541	0.0376319	pure_diploids	0.152868	NA	Other	NA
131017-3-A11	CGCTAAAGACATAATGTGGTTTGTTG_CCATAAACCTAGAAGCACTTTCCGGG	Diploid	WT	0.361017	0.0438554	pure_diploids	0.361017	0.0438554	pure_diploids	0.275827	NA	Other	NA
131017-3-A3	CGCTAAAGACATAATGTGGTTTGTTG_AAGGAAACGTAGAAAGACGTTAATAT	Diploid	WT	0.391999	0.0292375	pure_diploids	0.391999	0.0292375	pure_diploids	0.227922	NA	Other	NA
131017-3-A7	CGCTAAAGACATAATGTGGTTTGTTG_GTGGGAACTGCAAATACCTTTCTCGT	Diploid	WT	0.378036	0.0425211	pure_diploids	0.378036	0.0425211	pure_diploids	0.21378	NA	NA	NA
131017-3-B1	CGCTAAAGACATAATGTGGTTTGTTG_CTGAAAATTCGAAACTGGCTTTAGTG	Diploid	WT	0.398231	0.0528361	pure_diploids	0.398231	0.0528361	pure_diploids	0.211628	NA	NA	NA
131017-3-C12	CGCTAAAGACATAATGTGGTTTGTTG_TTCGAAATTTGCAACGTAATTTAGAA	Diploid	WT	0.451293	0.0788271	pure_diploids	0.451293	0.0788271	pure_diploids	0.33788	NA	NA	NA
131017-3-C3	CGCTAAAGACATAATGTGGTTTGTTG_TTGCCAAACTTTAAGAGAATTAGGAC	Diploid	WT	0.428066	0.0373236	pure_diploids	0.428066	0.0373236	pure_diploids	0.210911	NA	Other	NA
131017-3-D1	CGCTAAAGACATAATGTGGTTTGTTG_ATTTCAAATTATAACATCGTTGGTAT	Diploid	WT	0.364261	0.0708202	pure_diploids	0.364261	0.0708202	pure_diploids	0.304132	NA	NA	NA
131017-3-D2	CGCTAAAGACATAATGTGGTTTGTTG_ACATTAATGGAAAAGTATTTTGAGCA	Diploid	WT	0.405908	0.0491532	pure_diploids	0.405908	0.0491532	pure_diploids	0.100495	NA	Other	NA
131017-3-D8	CGCTAAAGACATAATGTGGTTTGTTG_ATTATAACCATGAATGGCATTCACAA	Diploid	WT	0.29374	0.0532942	pure_diploids	0.29374	0.0532942	pure_diploids	0.0829051	NA	Other	NA
131017-3-E8	CGCTAAAGACATAATGTGGTTTGTTG_AAGGGAAAGTATAATAGTTTTCCCAG	Diploid	WT	0.391362	0.0316597	pure_diploids	0.391362	0.0316597	pure_diploids	0.218773	NA	Other	NA
131017-3-F10	CGCTAAAGACATAATGTGGTTTGTTG_AGTCAAATACCAAATGGACTTCCGCA	Diploid	WT	0.364537	0.0569733	pure_diploids	0.364537	0.0569733	pure_diploids	0.206603	NA	NA	NA
131017-3-F11	CGCTAAAGACATAATGTGGTTTGTTG_GACTTAATTAATAAAACGCTTATCTC	Diploid	WT	0.462128	0.0820452	pure_diploids	0.462128	0.0820452	pure_diploids	0.0213075	NA	NA	NA
131017-3-F9	CGCTAAAGACATAATGTGGTTTGTTG_CTACCAAGAATTAAGCAGGTTGCGTA	Diploid	WT	0.317271	0.0411816	pure_diploids	0.317271	0.0411816	pure_diploids	0.142327	NA	Other	NA
131017-3-G2	CGCTAAAGACATAATGTGGTTTGTTG_CTCCGAAGATTTAAGTACATTTGGAT	Diploid	WT	0.352178	0.0442224	pure_diploids	0.352178	0.0442224	pure_diploids	0.304045	NA	NA	NA
131017-3-G3	CGCTAAAGACATAATGTGGTTTGTTG_CGAAAAAGAGGTAATTGAATTTATAA	Diploid	WT	0.324048	0.0531484	pure_diploids	0.324048	0.0531484	pure_diploids	0.250982	NA	NA	NA
131017-3-G9	CGCTAAAGACATAATGTGGTTTGTTG_CTATGAATAATAAACTGTATTTCTCC	Diploid	WT	0.389309	0.04841	pure_diploids	0.389309	0.04841	pure_diploids	0.195	NA	NA	NA
131017-3-H12	CGCTAAAGACATAATGTGGTTTGTTG_CCATTAACACTTAAGAGGTTTTAAAA	Diploid	WT	0.281886	0.0978124	pure_diploids	0.281886	0.0978124	pure_diploids	0.329769	NA	NA	NA
131017-3-H2	CGCTAAAGACATAATGTGGTTTGTTG_GCCGGAACCTCCAAGTCGCTTTGGCG	Diploid	WT	0.338842	0.073813	pure_diploids	0.338842	0.073813	pure_diploids	0.0576789	NA	NA	NA
131017-4-A10	CGCTAAAGACATAATGTGGTTTGTTG_CGTGCAAAGGAAAACTCCTTTGTATC	Diploid	WT	0.389843	0.0421387	pure_diploids	0.389843	0.0421387	pure_diploids	0.245356	NA	NA	NA
131017-4-A5	CGCTAAAGACATAATGTGGTTTGTTG_GGACCAAGGGGTAAGGGCGTTGCAGC	Diploid	WT	0.368877	0.0500635	pure_diploids	0.368877	0.0500635	pure_diploids	-0.0478642	NA	Other	NA
131017-4-B3	CGCTAAAGACATAATGTGGTTTGTTG_ACTCAAAGTTAAAAATTTGTTTATTT	Diploid	WT	0.360599	0.044666	pure_diploids	0.360599	0.044666	pure_diploids	0.298956	NA	NA	NA
131017-4-B9	CGCTAAAGACATAATGTGGTTTGTTG_TAGTTAATGGCAAAATTGGTTTTGGG	Diploid	WT	0.40687	0.0407887	pure_diploids	0.40687	0.0407887	pure_diploids	0.242985	NA	NA	NA
131017-4-C1	CGCTAAAGACATAATGTGGTTTGTTG_GAGTCAATATTTAAGGAGATTGTTAG	Diploid	WT	0.39949	0.0417837	pure_diploids	0.39949	0.0417837	pure_diploids	0.1774	NA	NA	NA
131017-4-C12	CGCTAAAGACATAATGTGGTTTGTTG_TTAGTAAGTTCTAATCGAGTTTCGCT	Diploid	WT	0.464603	0.0340539	pure_diploids	0.464603	0.0340539	pure_diploids	0.265864	NA	Other	NA
131017-4-C3	CGCTAAAGACATAATGTGGTTTGTTG_TCAAGAAACCGAAAGTTTCTTGCGAT	Diploid	WT	0.289201	0.0579022	pure_diploids	0.289201	0.0579022	pure_diploids	0.25156	NA	NA	NA
131017-4-C4	CGCTAAAGACATAATGTGGTTTGTTG_CTAACAAAGATTAACTTTATTGTATC	Diploid	WT	0.42243	0.0538332	pure_diploids	0.42243	0.0538332	pure_diploids	0.177438	NA	NA	NA
131017-4-C7	CGCTAAAGACATAATGTGGTTTGTTG_AAATCAATTAGAAATTATCTTCGAAG	Diploid	WT	0.39449	0.0421233	pure_diploids	0.39449	0.0421233	pure_diploids	0.279468	NA	Other	NA
131017-4-C9	CGCTAAAGACATAATGTGGTTTGTTG_AAAAGAAGAAACAATGTTATTAGGGA	Diploid	WT	0.326864	0.0548422	pure_diploids	0.326864	0.0548422	pure_diploids	0.169961	NA	NA	NA
131017-4-D2	CGCTAAAGACATAATGTGGTTTGTTG_CATGTAATAGATAAAATTGTTTATAA	Diploid	WT	0.301016	0.0698009	pure_diploids	0.301016	0.0698009	pure_diploids	0.329867	NA	NA	NA
131017-4-D6	CGCTAAAGACATAATGTGGTTTGTTG_TTCGTAATATATAACTTTGTTTTTAG	Diploid	WT	0.390907	0.0356001	pure_diploids	0.390907	0.0356001	pure_diploids	0.255711	NA	NA	NA
131017-4-F12	CGCTAAAGACATAATGTGGTTTGTTG_TTAGGAAAAGCTAACGTTGTTCGAAG	Diploid	WT	0.376415	0.0405066	pure_diploids	0.376415	0.0405066	pure_diploids	0.242122	NA	NA	NA
131017-4-F3	CGCTAAAGACATAATGTGGTTTGTTG_AACATAACTCTAAATGAGATTAAAAA	Diploid	WT	0.369548	0.0347912	pure_diploids	0.369548	0.0347912	pure_diploids	0.312805	NA	Other	NA
131017-4-G1	CGCTAAAGACATAATGTGGTTTGTTG_TTTGGAATTAAAAAGCGGCTTTGTAC	Diploid	WT	0.390178	0.028856	pure_diploids	0.390178	0.028856	pure_diploids	0.103634	NA	NA	NA
131017-4-G5	CGCTAAAGACATAATGTGGTTTGTTG_ACATCAATCAATAAGTCTTTTTGTTC	Diploid	WT	0.345529	0.0515233	pure_diploids	0.345529	0.0515233	pure_diploids	0.127431	IRA2	Missense	RAS
131017-4-H4	CGCTAAAGACATAATGTGGTTTGTTG_CGGGCAAAGGAGAAGGGAGTTGTGGG	Diploid	WT	0.40107	0.0728717	pure_diploids	0.40107	0.0728717	pure_diploids	0.236063	NA	NA	NA
131017-5-A10	CGCTAAAGACATAATGTGGTTTGTTG_TCAACAACCCAGAAATGTTTTTATAA	Diploid	WT	0.320706	0.0413662	pure_diploids	0.320706	0.0413662	pure_diploids	0.330404	NA	Other	NA
131017-5-A11	CGCTAAAGACATAATGTGGTTTGTTG_ATAACAATATCCAAGAAATTTAGAAA	Diploid	WT	0.334394	0.0375189	pure_diploids	0.334394	0.0375189	pure_diploids	0.208821	NA	NA	NA
131017-5-A4	CGCTAAAGACATAATGTGGTTTGTTG_TATAAAATCAGAAAAGATTTTGCAGG	Diploid	WT	0.401957	0.0423208	pure_diploids	0.401957	0.0423208	pure_diploids	0.225449	NA	NA	NA
131017-5-A5	CGCTAAAGACATAATGTGGTTTGTTG_CTATCAAATTTAAACATTTTTGTGGC	Diploid	WT	0.317441	0.0692674	pure_diploids	0.317441	0.0692674	pure_diploids	0.102106	NA	Other	NA
131017-5-A7	CGCTAAAGACATAATGTGGTTTGTTG_CGTTAAAGTCAGAAGTCGTTTTTGTT	Diploid	WT	0.407839	0.0425693	pure_diploids	0.407839	0.0425693	pure_diploids	0.249319	NA	NA	NA
131017-5-A8	CGCTAAAGACATAATGTGGTTTGTTG_ATGGGAAACTAGAATTTATTTCCTGC	Diploid	WT	0.388491	0.0319326	pure_diploids	0.388491	0.0319326	pure_diploids	0.163686	NA	NA	NA
131017-5-B10	CGCTAAAGACATAATGTGGTTTGTTG_CATGAAACTACTAAGTGGTTTAAGCG	Diploid	WT	0.341679	0.0498681	pure_diploids	0.341679	0.0498681	pure_diploids	0.314784	NA	Other	NA
131017-5-C11	CGCTAAAGACATAATGTGGTTTGTTG_ACTACAATCATCAAATTTTTTAACTT	Diploid	WT	0.366043	0.0382148	pure_diploids	0.366043	0.0382148	pure_diploids	0.261031	NA	NA	NA
131017-5-C3	CGCTAAAGACATAATGTGGTTTGTTG_GAGCAAATGCGTAATGGGCTTACCAG	Diploid	WT	0.409182	0.0463353	pure_diploids	0.409182	0.0463353	pure_diploids	0.188264	NA	NA	NA
131017-5-C8	CGCTAAAGACATAATGTGGTTTGTTG_ACCCGAACCTTAAATTAACTTATCAC	Diploid	WT	0.453182	0.039415	pure_diploids	0.453182	0.039415	pure_diploids	0.150331	NA	NA	NA
131017-5-D10	CGCTAAAGACATAATGTGGTTTGTTG_TGAGGAAGGGGCAACATGCTTCGAGC	Diploid	WT	0.375684	0.0614139	pure_diploids	0.375684	0.0614139	pure_diploids	-0.0154322	NA	NA	NA
131017-5-D11	CGCTAAAGACATAATGTGGTTTGTTG_TATTTAAACAATAATAGGTTTTCGTA	Diploid	WT	0.338864	0.0435806	pure_diploids	0.338864	0.0435806	pure_diploids	0.208547	NA	Other	NA
131017-5-D5	CGCTAAAGACATAATGTGGTTTGTTG_AACGTAATGCGGAACGAATTTAGGGC	Diploid	WT	0.290718	0.0440236	pure_diploids	0.290718	0.0440236	pure_diploids	0.104257	NA	NA	NA
131017-5-D7	CGCTAAAGACATAATGTGGTTTGTTG_ACTCAAACACTGAAGCATTTTTGGTC	Diploid	WT	0.408126	0.0463708	pure_diploids	0.408126	0.0463708	pure_diploids	0.0485609	NA	NA	NA
131017-5-E7	CGCTAAAGACATAATGTGGTTTGTTG_ATTTCAATTGATAAATATGTTGGTAA	Diploid	WT	0.4163	0.0382148	pure_diploids	0.4163	0.0382148	pure_diploids	0.268945	NA	NA	NA
131017-5-E9	CGCTAAAGACATAATGTGGTTTGTTG_ATAAAAACAGGAAAACCGTTTCACAT	Diploid	WT	0.314817	0.062653	pure_diploids	0.314817	0.062653	pure_diploids	0.25767	NA	NA	NA
131017-5-F11	CGCTAAAGACATAATGTGGTTTGTTG_TAGTGAATGAGAAATATGCTTAGCAA	Diploid	WT	0.331533	0.0446459	pure_diploids	0.331533	0.0446459	pure_diploids	-0.0108374	NA	NA	NA
131017-5-F12	CGCTAAAGACATAATGTGGTTTGTTG_TTTCGAAGTTATAATATCATTGTTTG	Diploid	WT	0.339406	0.0492516	pure_diploids	0.339406	0.0492516	pure_diploids	0.297974	NA	NA	NA
131017-5-F9	CGCTAAAGACATAATGTGGTTTGTTG_ACGCTAATTCGCAACTCTGTTTCGAA	Diploid	WT	0.37234	0.0517415	pure_diploids	0.37234	0.0517415	pure_diploids	0.211761	NA	Other	NA
131017-5-G1	CGCTAAAGACATAATGTGGTTTGTTG_TGACAAAAGGGTAATCTAATTCGATC	Diploid	WT	0.267353	0.0522578	pure_diploids	0.267353	0.0522578	pure_diploids	0.131358	NA	NA	NA
131017-5-G11	CGCTAAAGACATAATGTGGTTTGTTG_CCAACAATATAGAATTGAATTGCGCA	Diploid	WT	0.329968	0.0504066	pure_diploids	0.329968	0.0504066	pure_diploids	0.244881	NA	NA	NA
131017-5-G12	CGCTAAAGACATAATGTGGTTTGTTG_CTATCAATAAGTAAACTCTTTACTAA	Diploid	WT	0.279646	0.0586168	pure_diploids	0.279646	0.0586168	pure_diploids	0.370922	NA	NA	NA
131017-5-G3	CGCTAAAGACATAATGTGGTTTGTTG_ATAATAAGCTGTAAGAATCTTAATAT	Diploid	WT	0.376187	0.0426927	pure_diploids	0.376187	0.0426927	pure_diploids	0.252045	NA	NA	NA
131017-5-G4	CGCTAAAGACATAATGTGGTTTGTTG_GCTTTAATATTGAACGTTATTTACAG	Diploid	WT	0.395163	0.0415144	pure_diploids	0.395163	0.0415144	pure_diploids	0.201442	NA	NA	NA
131017-5-G7	CGCTAAAGACATAATGTGGTTTGTTG_TACCTAATACGTAAAACCATTCGGGG	Diploid	WT	0.34265	0.0282784	pure_diploids	0.34265	0.0282784	pure_diploids	0.168513	NA	Other	NA
131017-5-H10	CGCTAAAGACATAATGTGGTTTGTTG_ATTTAAATTCAAAAGAGACTTGTTTA	Diploid	WT	0.308779	0.0501233	pure_diploids	0.308779	0.0501233	pure_diploids	0.17461	NA	NA	NA
131017-5-H5	CGCTAAAGACATAATGTGGTTTGTTG_GGCGTAATCGGCAAAGATATTGCTAG	Diploid	WT	0.369227	0.0497812	pure_diploids	0.369227	0.0497812	pure_diploids	0.146238	NA	NA	NA
131017-5-H9	CGCTAAAGACATAATGTGGTTTGTTG_GGGACAAACGGGAACGGTGTTATAGG	Diploid	WT	0.361847	0.0551947	pure_diploids	0.361847	0.0551947	pure_diploids	0.0610676	NA	NA	NA
131024-1-A10	CGCTAAAGACATAATGTGGTTTGTTG_TCGACAATACTCAATAATTTTGCTTC	Diploid	WT	0.393152	0.0290335	pure_diploids	0.393152	0.0290335	pure_diploids	0.139445	NA	NA	NA
131024-1-A11	CGCTAAAGACATAATGTGGTTTGTTG_TTATAAACTTCTAATTCTTTTTCCTT	Diploid	WT	0.413116	0.0411335	pure_diploids	0.413116	0.0411335	pure_diploids	0.208241	NA	NA	NA
131024-1-A12	CGCTAAAGACATAATGTGGTTTGTTG_TTGCCAATATTTAAGTCCTTTGGAGG	Diploid	WT	0.36481	0.0605402	pure_diploids	0.36481	0.0605402	pure_diploids	0.117141	NA	Other	NA
131024-1-A6	CGCTAAAGACATAATGTGGTTTGTTG_CACGTAACATCAAACTGCATTTAATA	Diploid	WT	0.4265	0.067473	pure_diploids	0.4265	0.067473	pure_diploids	0.197516	NA	NA	NA
131024-1-A7	CGCTAAAGACATAATGTGGTTTGTTG_GCCATAAGGATCAACAATGTTGTGGA	Diploid	WT	0.439116	0.0361589	pure_diploids	0.439116	0.0361589	pure_diploids	0.165691	NA	NA	NA
131024-1-A8	CGCTAAAGACATAATGTGGTTTGTTG_TATGTAAACACAAATACGTTTGTTTA	Diploid	WT	0.359604	0.0334571	pure_diploids	0.359604	0.0334571	pure_diploids	0.226666	NA	NA	NA
131024-1-B7	CGCTAAAGACATAATGTGGTTTGTTG_TTTATAAAAGAGAATAGTTTTTTTTT	Diploid	WT	0.352959	0.0392019	pure_diploids	0.352959	0.0392019	pure_diploids	0.231365	NA	NA	NA
131024-1-C1	CGCTAAAGACATAATGTGGTTTGTTG_GCAATAAATCTTAATGTTTTTCACAA	Diploid	WT	0.297234	0.0528455	pure_diploids	0.297234	0.0528455	pure_diploids	0.206752	NA	NA	NA
131024-1-C11	CGCTAAAGACATAATGTGGTTTGTTG_TAAATAACCATAAAATTCATTGTCGA	Diploid	WT	0.443009	0.0436761	pure_diploids	0.443009	0.0436761	pure_diploids	0.269059	NA	NA	NA
131024-1-C12	CGCTAAAGACATAATGTGGTTTGTTG_CTTCAAATCCTCAAATTACTTCGCAT	Diploid	WT	0.335311	0.0461386	pure_diploids	0.335311	0.0461386	pure_diploids	0.141803	NA	Other	NA
131024-1-C6	CGCTAAAGACATAATGTGGTTTGTTG_ACATTAATGCGGAACACTCTTGAACA	Diploid	WT	0.367122	0.0446311	pure_diploids	0.367122	0.0446311	pure_diploids	0.142252	NA	NA	NA
131024-1-C7	CGCTAAAGACATAATGTGGTTTGTTG_CAGTGAACTCGAAAATATATTTTTGG	Diploid	WT	0.396409	0.0445735	pure_diploids	0.396409	0.0445735	pure_diploids	0.257592	NA	NA	NA
131024-1-C9	CGCTAAAGACATAATGTGGTTTGTTG_CTCCAAAAGGAAAAGATATTTATAAG	Diploid	WT	0.382658	0.0485148	pure_diploids	0.382658	0.0485148	pure_diploids	0.279351	NA	NA	NA
131024-1-D10	CGCTAAAGACATAATGTGGTTTGTTG_AAGTTAATAACTAATATTCTTGTCAG	Diploid	WT	0.427938	0.0395099	pure_diploids	0.427938	0.0395099	pure_diploids	0.29999	NA	NA	NA
131024-1-D12	CGCTAAAGACATAATGTGGTTTGTTG_AACGCAACGAGAAAATGATTTTCTTG	Diploid	WT	0.353669	0.045929	pure_diploids	0.353669	0.045929	pure_diploids	0.308277	NA	NA	NA
131024-1-E10	CGCTAAAGACATAATGTGGTTTGTTG_TCATTAAGTAAAAATAGTTTTCACCA	Diploid	WT	0.403255	0.0396089	pure_diploids	0.403255	0.0396089	pure_diploids	0.0516019	NA	NA	NA
131024-1-E11	CGCTAAAGACATAATGTGGTTTGTTG_ATTTGAACCTGGAAGCGGATTGTGCG	Diploid	WT	0.410767	0.0442026	pure_diploids	0.410767	0.0442026	pure_diploids	0.14007	NA	NA	NA
131024-1-F11	CGCTAAAGACATAATGTGGTTTGTTG_TATACAAAACTTAACGTTTTTGTTAT	Diploid	WT	0.377143	0.0502228	pure_diploids	0.377143	0.0502228	pure_diploids	0.256413	NA	NA	NA
131024-1-G11	CGCTAAAGACATAATGTGGTTTGTTG_CCATCAAGAGCAAAAGGCCTTTTCCC	Diploid	WT	0.405377	0.0532942	pure_diploids	0.405377	0.0532942	pure_diploids	0.152115	NA	NA	NA
131024-1-G6	CGCTAAAGACATAATGTGGTTTGTTG_TATATAATACCAAAACGTATTTTCCG	Diploid	WT	0.412321	0.0533003	pure_diploids	0.412321	0.0533003	pure_diploids	0.219009	NA	NA	NA
131024-1-G8	CGCTAAAGACATAATGTGGTTTGTTG_ACACCAACCGGCAACGGTCTTGTCAC	Diploid	WT	0.389388	0.052909	pure_diploids	0.389388	0.052909	pure_diploids	0.0695967	NA	NA	NA
131024-1-H11	CGCTAAAGACATAATGTGGTTTGTTG_GTCCAAAGGCAGAAACGTCTTTATCG	Diploid	WT	0.366097	0.0467369	pure_diploids	0.366097	0.0467369	pure_diploids	0.3223	NA	Other	NA
131025-1-A1	CGCTAAAGACATAATGTGGTTTGTTG_CTGTTAACAATAATCCTTTTTAGTC	Diploid	WT	0.387893	0.0450037	pure_diploids	0.387893	0.0450037	pure_diploids	0.148305	NA	NA	NA
131025-1-A11	CGCTAAAGACATAATGTGGTTTGTTG_TGACTAATTATTAACAATTTTGCTTA	Diploid	WT	0.450892	0.0347839	pure_diploids	0.450892	0.0347839	pure_diploids	0.221772	NA	NA	NA
131025-1-A12	CGCTAAAGACATAATGTGGTTTGTTG_TTCCTAATTATGAAATTAGTTTATAA	Diploid	WT	0.356225	0.0290335	pure_diploids	0.356225	0.0290335	pure_diploids	0.281597	NA	Other	NA
131025-1-A2	CGCTAAAGACATAATGTGGTTTGTTG_AAATTAAACGTAAATATGTTTGCTAA	Diploid	WT	0.45777	0.0359668	pure_diploids	0.45777	0.0359668	pure_diploids	0.118142	NA	NA	NA
131025-1-A3	CGCTAAAGACATAATGTGGTTTGTTG_GAATAAATTATCAATTTCGTTTCCGT	Diploid	WT	0.373604	0.0402112	pure_diploids	0.373604	0.0402112	pure_diploids	0.103865	NA	NA	NA
131025-1-A8	CGCTAAAGACATAATGTGGTTTGTTG_AGGTAAAACGTAAAGTTCGTTTTACT	Diploid	WT	0.439716	0.0345756	pure_diploids	0.439716	0.0345756	pure_diploids	0.343597	NA	NA	NA
131025-1-B10	CGCTAAAGACATAATGTGGTTTGTTG_AAATAAAGTTCTAATTAATTTTTTTC	Diploid	WT	0.385575	0.028856	pure_diploids	0.385575	0.028856	pure_diploids	0.159946	NA	NA	NA
131025-1-B2	CGCTAAAGACATAATGTGGTTTGTTG_GCTATAAGCCATAACGGAATTATGCA	Diploid	WT	0.414109	0.038648	pure_diploids	0.414109	0.038648	pure_diploids	0.0815278	NA	NA	NA
131025-1-B3	CGCTAAAGACATAATGTGGTTTGTTG_TGGCTAACATATAAGGTCTTTGACTT	Diploid	WT	0.338897	0.0391834	pure_diploids	0.338897	0.0391834	pure_diploids	0.285159	NA	Other	NA
131025-1-B7	CGCTAAAGACATAATGTGGTTTGTTG_ACGCTAATGCAAAAGCCCCTTTCATA	Diploid	WT	0.398667	0.0272998	pure_diploids	0.398667	0.0272998	pure_diploids	0.286944	NA	NA	NA
131025-1-C10	CGCTAAAGACATAATGTGGTTTGTTG_TAATCAAACACAAAGACAATTGGCGT	Diploid	WT	0.397055	0.0416817	pure_diploids	0.397055	0.0416817	pure_diploids	0.262919	NA	Other	NA
131025-1-C11	CGCTAAAGACATAATGTGGTTTGTTG_CACCCAATTCCGAAATACTTTGTCTC	Diploid	WT	0.370964	0.043428	pure_diploids	0.370964	0.043428	pure_diploids	0.221314	NA	Other	NA
131025-1-C3	CGCTAAAGACATAATGTGGTTTGTTG_AGCAGAATTGGTAATGTAGTTACGTT	Diploid	WT	0.313275	0.0603896	pure_diploids	0.313275	0.0603896	pure_diploids	-0.0225427	NA	NA	NA
131025-1-C4	CGCTAAAGACATAATGTGGTTTGTTG_CAGTGAAGACAAAACCATTTTACTAG	Diploid	WT	0.43109	0.0471479	pure_diploids	0.43109	0.0471479	pure_diploids	0.29519	NA	NA	NA
131025-1-C5	CGCTAAAGACATAATGTGGTTTGTTG_CGGGGAAATTCCAACGGATTTCATTC	Diploid	WT	0.390466	0.0426927	pure_diploids	0.390466	0.0426927	pure_diploids	0.237638	NA	NA	NA
131025-1-C7	CGCTAAAGACATAATGTGGTTTGTTG_TCATGAACTTCAAAGTTATTTAAGCA	Diploid	WT	0.337243	0.0462925	pure_diploids	0.337243	0.0462925	pure_diploids	0.086473	NA	Other	NA
131025-1-D11	CGCTAAAGACATAATGTGGTTTGTTG_CCCAGAAGTCGAAATCTATTTACGAT	Diploid	WT	0.384081	0.0328988	pure_diploids	0.384081	0.0328988	pure_diploids	0.263943	NA	NA	NA
131025-1-D8	CGCTAAAGACATAATGTGGTTTGTTG_ACACTAAACGCAAACAGTTTTGGTAC	Diploid	WT	0.370276	0.0495917	pure_diploids	0.370276	0.0495917	pure_diploids	0.118958	NA	NA	NA
131025-1-D9	CGCTAAAGACATAATGTGGTTTGTTG_CATGGAACGATGAAGATTTTTCTACT	Diploid	WT	0.403678	0.0427161	pure_diploids	0.403678	0.0427161	pure_diploids	0.141809	NA	NA	NA
131025-1-E1	CGCTAAAGACATAATGTGGTTTGTTG_CACGCAAATGCGAATGGTGTTGGTAG	Diploid	WT	0.338831	0.0463489	pure_diploids	0.338831	0.0463489	pure_diploids	0.277026	NA	Other	NA
131025-1-E11	CGCTAAAGACATAATGTGGTTTGTTG_TAACAAACAACGAATATAATTAAGCC	Diploid	WT	0.330983	0.0485821	pure_diploids	0.330983	0.0485821	pure_diploids	0.297237	NA	Other	NA
131025-1-E12	CGCTAAAGACATAATGTGGTTTGTTG_TTTAGAACAGTGAAGATGCTTGTCGT	Diploid	WT	0.435543	0.0359756	pure_diploids	0.435543	0.0359756	pure_diploids	0.160786	NA	NA	NA
131025-1-F1	CGCTAAAGACATAATGTGGTTTGTTG_CCAGCAACCCTAAATGTGGTTTTTCC	Diploid	WT	0.330667	0.0409919	pure_diploids	0.330667	0.0409919	pure_diploids	0.168771	NA	NA	NA
131025-1-F11	CGCTAAAGACATAATGTGGTTTGTTG_CTGAAAAGATTAAATATATTTGAAGG	Diploid	WT	0.403412	0.0416817	pure_diploids	0.403412	0.0416817	pure_diploids	0.333508	NA	NA	NA
131025-1-F3	CGCTAAAGACATAATGTGGTTTGTTG_CGGACAAGTCTAAATGAATTTGGTGG	Diploid	WT	0.324791	0.0626232	pure_diploids	0.324791	0.0626232	pure_diploids	0.109314	NA	NA	NA
131025-1-F7	CGCTAAAGACATAATGTGGTTTGTTG_GTGAGAAGCAATAAGCAGATTCCGGG	Diploid	WT	0.407279	0.0363639	pure_diploids	0.407279	0.0363639	pure_diploids	0.262892	NA	NA	NA
131025-1-H2	CGCTAAAGACATAATGTGGTTTGTTG_ATCGCAATCTTAAAGGATTTTGTTAA	Diploid	WT	0.389028	0.0339932	pure_diploids	0.389028	0.0339932	pure_diploids	0.27652	NA	NA	NA
131025-1-H4	CGCTAAAGACATAATGTGGTTTGTTG_TCTGCAATCACTAATCACATTATTTA	Diploid	WT	0.295754	0.0525235	pure_diploids	0.295754	0.0525235	pure_diploids	0.0939109	NA	Other	NA
131025-1-H6	CGCTAAAGACATAATGTGGTTTGTTG_GGATAAAATATGAATATGTTTACAAC	Diploid	WT	0.351835	0.0390207	pure_diploids	0.351835	0.0390207	pure_diploids	0.103939	NA	NA	NA
131031-1-A12	CGCTAAAGACATAATGTGGTTTGTTG_AGCACAACCCGAAAATAACTTAAAAA	Diploid	WT	0.303653	0.0453713	pure_diploids	0.303653	0.0453713	pure_diploids	0.232416	NA	NA	NA
131031-1-A4	CGCTAAAGACATAATGTGGTTTGTTG_TAGTTAAAATGTAAGCTTGTTTGTTC	Diploid	WT	0.38479	0.0453784	pure_diploids	0.38479	0.0453784	pure_diploids	0.165069	NA	NA	NA
131031-1-A8	CGCTAAAGACATAATGTGGTTTGTTG_AAAAGAACATGCAATGGCTTTTGTGG	Diploid	WT	0.332873	0.049155	pure_diploids	0.332873	0.049155	pure_diploids	0.251318	NA	NA	NA
131031-1-B12	CGCTAAAGACATAATGTGGTTTGTTG_TTCGTAATGGCGAATCATTTTACTTG	Diploid	WT	0.379489	0.0323213	pure_diploids	0.379489	0.0323213	pure_diploids	0.204447	NA	NA	NA
131031-1-B3	CGCTAAAGACATAATGTGGTTTGTTG_TACCCAATAGTTAACACCTTTGTCTA	Diploid	WT	0.384242	0.0448003	pure_diploids	0.384242	0.0448003	pure_diploids	0.18741	NA	NA	NA
131031-1-B6	CGCTAAAGACATAATGTGGTTTGTTG_TCTACAACTACAAAAGTCTTTTGTGC	Diploid	WT	0.373719	0.0579141	pure_diploids	0.373719	0.0579141	pure_diploids	0.222747	NA	NA	NA
131031-1-B7	CGCTAAAGACATAATGTGGTTTGTTG_AAACAAAAGACAAAGGGAGTTTTAGG	Diploid	WT	0.382703	0.0443885	pure_diploids	0.382703	0.0443885	pure_diploids	0.317417	NA	NA	NA
131031-1-B8	CGCTAAAGACATAATGTGGTTTGTTG_TAAGAAAGCAGAAACATGTTTAGCGC	Diploid	WT	0.404299	0.0436374	pure_diploids	0.404299	0.0436374	pure_diploids	0.153577	NA	NA	NA
131031-1-B9	CGCTAAAGACATAATGTGGTTTGTTG_ATAGCAACTCTGAACGATATTTCGTG	Diploid	WT	0.387982	0.0384346	pure_diploids	0.387982	0.0384346	pure_diploids	0.26899	NA	NA	NA
131031-1-C10	CGCTAAAGACATAATGTGGTTTGTTG_TCTACAAAACATAATAACATTTACAT	Diploid	WT	0.426812	0.0426199	pure_diploids	0.426812	0.0426199	pure_diploids	0.162806	NA	NA	NA
131031-1-C11	CGCTAAAGACATAATGTGGTTTGTTG_TCGGGAAACATTAAGTCTATTGGTGC	Diploid	WT	0.369748	0.036345	pure_diploids	0.369748	0.036345	pure_diploids	0.120474	NA	NA	NA
131031-1-C12	CGCTAAAGACATAATGTGGTTTGTTG_TTAGTAATGGGGAAATTAGTTCATGC	Diploid	WT	0.434519	0.0446213	pure_diploids	0.434519	0.0446213	pure_diploids	0.144615	NA	NA	NA
131031-1-C9	CGCTAAAGACATAATGTGGTTTGTTG_GCTCAAAAGGGGAAGCGGCTTGCGG	Diploid	WT	0.379974	0.0340539	pure_diploids	0.379974	0.0340539	pure_diploids	0.114181	NA	NA	NA
131031-1-D10	CGCTAAAGACATAATGTGGTTTGTTG_CTCCCAATAACGAAGTCAGTTGCTTC	Diploid	WT	0.418301	0.0403403	pure_diploids	0.418301	0.0403403	pure_diploids	0.0545168	NA	NA	NA
131031-1-D12	CGCTAAAGACATAATGTGGTTTGTTG_TTTTAAAGCTGGAACTTTCTTAATAT	Diploid	WT	0.318547	0.0628927	pure_diploids	0.318547	0.0628927	pure_diploids	0.145052	NA	NA	NA
131031-1-D7	CGCTAAAGACATAATGTGGTTTGTTG_GTTCCAAAACTAAACCAACTTTGGAG	Diploid	WT	0.414772	0.0451933	pure_diploids	0.414772	0.0451933	pure_diploids	0.216743	NA	NA	NA
131031-1-D8	CGCTAAAGACATAATGTGGTTTGTTG_CCATCAACATATAACATATTTTTTAG	Diploid	WT	0.373854	0.0480821	pure_diploids	0.373854	0.0480821	pure_diploids	0.280928	NA	NA	NA
131031-1-D9	CGCTAAAGACATAATGTGGTTTGTTG_AACATAAACTCCAAGTAGATTTAAAA	Diploid	WT	0.358235	0.0330782	pure_diploids	0.358235	0.0330782	pure_diploids	0.185691	NA	NA	NA
131031-1-E11	CGCTAAAGACATAATGTGGTTTGTTG_TAGAAAAGAAAGAATTTCATTTCTAT	Diploid	WT	0.365513	0.0467927	pure_diploids	0.365513	0.0467927	pure_diploids	0.233639	NA	NA	NA
131031-1-E12	CGCTAAAGACATAATGTGGTTTGTTG_AATACAACAGTAAATAACATTACCAC	Diploid	WT	0.417851	0.0365625	pure_diploids	0.417851	0.0365625	pure_diploids	0.107189	NA	NA	NA
131031-1-E7	CGCTAAAGACATAATGTGGTTTGTTG_TAAAAAATACCCAATTACCTTTTTGA	Diploid	WT	0.393933	0.0407646	pure_diploids	0.393933	0.0407646	pure_diploids	0.265755	NA	NA	NA
131031-1-E9	CGCTAAAGACATAATGTGGTTTGTTG_AGTGAAATTTCCAAGTATGTTTTAGA	Diploid	WT	0.370411	0.0338294	pure_diploids	0.370411	0.0338294	pure_diploids	0.284268	NA	Other	NA
131031-1-F12	CGCTAAAGACATAATGTGGTTTGTTG_CCAAGAAATTCTAAGCATCTTCACTC	Diploid	WT	0.383219	0.0510291	pure_diploids	0.383219	0.0510291	pure_diploids	0.231443	NA	Other	NA
131031-1-F9	CGCTAAAGACATAATGTGGTTTGTTG_GCTCCAATACGAAATTAGATTTTTCA	Diploid	WT	0.449086	0.0365532	pure_diploids	0.449086	0.0365532	pure_diploids	0.215397	NA	NA	NA
131031-1-G11	CGCTAAAGACATAATGTGGTTTGTTG_ATCTCAATAATTAATACAGTTTATCT	Diploid	WT	0.385185	0.036746	pure_diploids	0.385185	0.036746	pure_diploids	0.208277	NA	NA	NA
131031-1-G12	CGCTAAAGACATAATGTGGTTTGTTG_CGTTTAAAAATTAAGTGTATTCTTAT	Diploid	WT	0.41124	0.0576586	pure_diploids	0.41124	0.0576586	pure_diploids	0.298482	NA	NA	NA
131031-1-G7	CGCTAAAGACATAATGTGGTTTGTTG_TCGTAAAGGTTAAATTTAATTTACTT	Diploid	WT	0.366405	0.0341952	pure_diploids	0.366405	0.0341952	pure_diploids	0.225255	NA	NA	NA
131031-1-G9	CGCTAAAGACATAATGTGGTTTGTTG_GCATAAAGCGTGAAATGTCTTCCGGA	Diploid	WT	0.370113	0.0375169	pure_diploids	0.370113	0.0375169	pure_diploids	0.161892	NA	NA	NA
131031-1-H12	CGCTAAAGACATAATGTGGTTTGTTG_GCTGAAATGGCGAAGAGAGTTGTCGT	Diploid	WT	0.434459	0.0569113	pure_diploids	0.434459	0.0569113	pure_diploids	0.203816	NA	Other	NA
131031-1-H2	CGCTAAAGACATAATGTGGTTTGTTG_CAGGAAATCGTAAAGGTTCTTAACTT	Diploid	WT	0.345063	0.043605	pure_diploids	0.345063	0.043605	pure_diploids	0.277344	NA	Other	NA
131101-1-A10	CGCTAAAGACATAATGTGGTTTGTTG_GAGATAATTACTAAGTCCGTTACATG	Diploid	WT	0.397035	0.0393116	pure_diploids	0.397035	0.0393116	pure_diploids	0.270451	NA	NA	NA
131101-1-A2	CGCTAAAGACATAATGTGGTTTGTTG_ATCAAAAGAATTAAGACCCTTGTCTA	Diploid	WT	0.440148	0.0741709	pure_diploids	0.440148	0.0741709	pure_diploids	0.258475	NA	NA	NA
131101-1-B10	CGCTAAAGACATAATGTGGTTTGTTG_ACATAAAAAAAAAACATGCTTTTCTG	Diploid	WT	0.393916	0.0420754	pure_diploids	0.393916	0.0420754	pure_diploids	0.300792	NA	NA	NA
131101-1-B12	CGCTAAAGACATAATGTGGTTTGTTG_AGTATAACACGAAAATAGCTTGGATG	Diploid	WT	0.411019	0.0438102	pure_diploids	0.411019	0.0438102	pure_diploids	0.275851	NA	NA	NA
131101-1-B4	CGCTAAAGACATAATGTGGTTTGTTG_ATAACAAAATAAAAGGCCATTCTGGT	Diploid	WT	0.337532	0.0459054	pure_diploids	0.337532	0.0459054	pure_diploids	0.240579	NA	NA	NA
131101-1-B5	CGCTAAAGACATAATGTGGTTTGTTG_AGTTTAACACTTAAACCCATTATTAG	Diploid	WT	0.422391	0.048297	pure_diploids	0.422391	0.048297	pure_diploids	0.31683	NA	NA	NA
131101-1-B7	CGCTAAAGACATAATGTGGTTTGTTG_TGCTGAAATCGTAAGAGTGTTAGGTT	Diploid	WT	0.447425	0.0378564	pure_diploids	0.447425	0.0378564	pure_diploids	0.227102	NA	NA	NA
131101-1-B9	CGCTAAAGACATAATGTGGTTTGTTG_ATGACAATTGTTAAATAAATTGGTTC	Diploid	WT	0.374695	0.0403554	pure_diploids	0.374695	0.0403554	pure_diploids	0.18696	NA	Other	NA
131101-1-C11	CGCTAAAGACATAATGTGGTTTGTTG_AGACAAAATTGAAATCACCTTTCTTT	Diploid	WT	0.392072	0.0322999	pure_diploids	0.392072	0.0322999	pure_diploids	0.225901	NA	Other	NA
131101-1-C12	CGCTAAAGACATAATGTGGTTTGTTG_AAGGGAATTTGTAATGAGATTGCGCC	Diploid	WT	0.428305	0.0619829	pure_diploids	0.428305	0.0619829	pure_diploids	0.0920268	NA	NA	NA
131101-1-C9	CGCTAAAGACATAATGTGGTTTGTTG_TAATGAAAAGTTAATTTTTTTCTCCT	Diploid	WT	0.457598	0.0371221	pure_diploids	0.457598	0.0371221	pure_diploids	0.295731	NA	NA	NA
131101-1-D10	CGCTAAAGACATAATGTGGTTTGTTG_ACAAGAAATTAGAAAATAGTTTAGTC	Diploid	WT	0.371535	0.0484503	pure_diploids	0.371535	0.0484503	pure_diploids	0.189962	NA	NA	NA
131101-1-D11	CGCTAAAGACATAATGTGGTTTGTTG_TCCTAAAGCTCTAATTCTCTTCTCGC	Diploid	WT	0.432203	0.0398037	pure_diploids	0.432203	0.0398037	pure_diploids	0.181001	NA	Other	NA
131101-1-D3	CGCTAAAGACATAATGTGGTTTGTTG_AGCGAAATGGTCAAGCATTTTATTAA	Diploid	WT	0.431819	0.043871	pure_diploids	0.431819	0.043871	pure_diploids	0.221266	NA	NA	NA
131101-1-D5	CGCTAAAGACATAATGTGGTTTGTTG_TTAAGAACGAGCAATCACGTTTGTGA	Diploid	WT	0.451971	0.0387892	pure_diploids	0.451971	0.0387892	pure_diploids	0.316169	NA	Other	NA
131101-1-D7	CGCTAAAGACATAATGTGGTTTGTTG_GTAGTAAATCAAAAGAGTTTTAACAC	Diploid	WT	0.271855	0.0478704	pure_diploids	0.271855	0.0478704	pure_diploids	0.0401793	NA	NA	NA
131101-1-D8	CGCTAAAGACATAATGTGGTTTGTTG_CGAACAACCTGAAAATCCCTTTGGGT	Diploid	WT	0.345474	0.0503553	pure_diploids	0.345474	0.0503553	pure_diploids	0.272694	NA	NA	NA
131101-1-E10	CGCTAAAGACATAATGTGGTTTGTTG_ACAGAAAAGGGGAAAACGGTTGGGAG	Diploid	WT	0.29402	0.0568002	pure_diploids	0.29402	0.0568002	pure_diploids	0.130685	NA	Other	NA
131101-1-E12	CGCTAAAGACATAATGTGGTTTGTTG_GTAAAAAGAGGCAAGCGAGTTAACGC	Diploid	WT	0.378449	0.0361301	pure_diploids	0.378449	0.0361301	pure_diploids	0.104898	NA	NA	NA
131101-1-E3	CGCTAAAGACATAATGTGGTTTGTTG_AGAGCAAGAAAAAAGACTCTTAGTGC	Diploid	WT	0.453229	0.0663903	pure_diploids	0.453229	0.0663903	pure_diploids	0.115593	NA	Other	NA
131101-1-E7	CGCTAAAGACATAATGTGGTTTGTTG_GTTACAACAACGAATATAATTAAATT	Diploid	WT	0.396288	0.0430594	pure_diploids	0.396288	0.0430594	pure_diploids	0.237716	NA	NA	NA
131101-1-F11	CGCTAAAGACATAATGTGGTTTGTTG_TGCAGAAACCTAAATCGCGTTATAAG	Diploid	WT	0.334614	0.0507806	pure_diploids	0.334614	0.0507806	pure_diploids	0.297742	NA	NA	NA
131101-1-F12	CGCTAAAGACATAATGTGGTTTGTTG_ACCAGAACTGGCAAGCGCGTTGAGAG	Diploid	WT	0.3703	0.0471336	pure_diploids	0.3703	0.0471336	pure_diploids	0.276395	NA	NA	NA
131101-1-F2	CGCTAAAGACATAATGTGGTTTGTTG_GAGAAAATGGTGAATACAATTTACCT	Diploid	WT	0.437071	0.0398116	pure_diploids	0.437071	0.0398116	pure_diploids	0.214979	NA	NA	NA
131101-1-F3	CGCTAAAGACATAATGTGGTTTGTTG_CCCGCAAGATCCAACACGATTCGAGG	Diploid	WT	0.439809	0.0459186	pure_diploids	0.439809	0.0459186	pure_diploids	0.331087	NA	Other	NA
131101-1-F4	CGCTAAAGACATAATGTGGTTTGTTG_CGGATAATCGTGAAAGCTCTTGCCGG	Diploid	WT	0.357864	0.0514747	pure_diploids	0.357864	0.0514747	pure_diploids	0.298008	NA	NA	NA
131101-1-F5	CGCTAAAGACATAATGTGGTTTGTTG_CTATCAATATGGAACTTACTTGTGTG	Diploid	WT	0.430013	0.0558043	pure_diploids	0.430013	0.0558043	pure_diploids	0.171129	NA	NA	NA
131101-1-H12	CGCTAAAGACATAATGTGGTTTGTTG_GATAAAAATTATAAGTCTTTTATCCG	Diploid	WT	0.416251	0.0368889	pure_diploids	0.416251	0.0368889	pure_diploids	0.338495	NA	NA	NA
131101-1-H2	CGCTAAAGACATAATGTGGTTTGTTG_CTGGCAAAATATAAGGGCTTTTTAGA	Diploid	WT	0.362103	0.057529	pure_diploids	0.362103	0.057529	pure_diploids	0.361502	NA	NA	NA
131101-1-H6	CGCTAAAGACATAATGTGGTTTGTTG_ACGCAAACGTGAAAAATCGTTGGCGT	Diploid	WT	0.356954	0.0455654	pure_diploids	0.356954	0.0455654	pure_diploids	0.211268	NA	NA	NA
131101-1-H8	CGCTAAAGACATAATGTGGTTTGTTG_TATGTAAAGATGAACTGGGTTATCGC	Diploid	WT	0.42368	0.0403193	pure_diploids	0.42368	0.0403193	pure_diploids	0.146354	NA	Other	NA
131101-2-A12	CGCTAAAGACATAATGTGGTTTGTTG_TGTCTAAAAAGCAACTACTTTTGCAG	Diploid	WT	0.377043	0.0401868	pure_diploids	0.377043	0.0401868	pure_diploids	0.184268	NA	Other	NA
131101-2-A3	CGCTAAAGACATAATGTGGTTTGTTG_CTCTCAACATTAAATGCCTTTAGCGT	Diploid	WT	0.298502	0.0702332	pure_diploids	0.298502	0.0702332	pure_diploids	0.290291	NA	NA	NA
131101-2-B12	CGCTAAAGACATAATGTGGTTTGTTG_TTTACAACACATAATATTATTATGTA	Diploid	WT	0.398427	0.0423364	pure_diploids	0.398427	0.0423364	pure_diploids	0.214766	NA	Other	NA
131101-2-B3	CGCTAAAGACATAATGTGGTTTGTTG_GGACCAAGCGGTAAATTAATTTTTAT	Diploid	WT	0.362793	0.0411816	pure_diploids	0.362793	0.0411816	pure_diploids	0.222525	NA	NA	NA
131101-2-B5	CGCTAAAGACATAATGTGGTTTGTTG_TACACAAGAGTGAAGCTATTTGTATG	Diploid	WT	0.404824	0.0382775	pure_diploids	0.404824	0.0382775	pure_diploids	0.227469	NA	NA	NA
131101-2-C10	CGCTAAAGACATAATGTGGTTTGTTG_ACAACAAGTTGTAATAGATTTTCTTT	Diploid	WT	0.389477	0.052909	pure_diploids	0.389477	0.052909	pure_diploids	0.136622	NA	NA	NA
131101-2-C9	CGCTAAAGACATAATGTGGTTTGTTG_AGGTTAATTTACAAGAAGATTTAGAT	Diploid	WT	0.336491	0.0408889	pure_diploids	0.336491	0.0408889	pure_diploids	0.225141	NA	NA	NA
131101-2-D12	CGCTAAAGACATAATGTGGTTTGTTG_TCGGTAACGATTAAACTTTTTTTACT	Diploid	WT	0.411459	0.0418812	pure_diploids	0.411459	0.0418812	pure_diploids	0.18887	NA	NA	NA
131101-2-D2	CGCTAAAGACATAATGTGGTTTGTTG_GTGGCAAGTGTGAAGGGGTTTTTGGA	Diploid	WT	0.440113	0.0330053	pure_diploids	0.440113	0.0330053	pure_diploids	0.172115	NA	NA	NA
131101-2-D6	CGCTAAAGACATAATGTGGTTTGTTG_CACTTAACTTTGAAGAATCTTACACT	Diploid	WT	0.370875	0.0517539	pure_diploids	0.370875	0.0517539	pure_diploids	0.148903	NA	NA	NA
131101-2-E12	CGCTAAAGACATAATGTGGTTTGTTG_CCGAGAAGTAGGAAGCGGCTTGGGTG	Diploid	WT	0.376368	0.0440236	pure_diploids	0.376368	0.0440236	pure_diploids	0.153008	NA	NA	NA
131101-2-E3	CGCTAAAGACATAATGTGGTTTGTTG_TTGACAAATCGAAACAGTGTTGTAAT	Diploid	WT	0.427722	0.0372864	pure_diploids	0.427722	0.0372864	pure_diploids	0.107434	NA	NA	NA
131101-2-E9	CGCTAAAGACATAATGTGGTTTGTTG_CGGTTAACAAGGAAGAAGTTTGGGGT	Diploid	WT	0.413091	0.0470964	pure_diploids	0.413091	0.0470964	pure_diploids	0.228208	NA	NA	NA
131101-2-F1	CGCTAAAGACATAATGTGGTTTGTTG_ATATTAATAGGTAAAATTGTTAGCGG	Diploid	WT	0.504516	0.0638387	pure_diploids	0.504516	0.0638387	pure_diploids	0.162161	NA	NA	NA
131101-2-F12	CGCTAAAGACATAATGTGGTTTGTTG_TAACAAAACCTAAATACTTTTCTTTA	Diploid	WT	0.331877	0.0444339	pure_diploids	0.331877	0.0444339	pure_diploids	0.332056	NA	NA	NA
131101-2-F4	CGCTAAAGACATAATGTGGTTTGTTG_GTCACAACTGACAAGGGCATTATGCG	Diploid	WT	0.452116	0.0355635	pure_diploids	0.452116	0.0355635	pure_diploids	0.107463	NA	Other	NA
131101-2-F7	CGCTAAAGACATAATGTGGTTTGTTG_GGTAGAACTGTAAAGGCGGTTTGAGT	Diploid	WT	0.370476	0.0328779	pure_diploids	0.370476	0.0328779	pure_diploids	0.0656123	NA	NA	NA
131101-2-G10	CGCTAAAGACATAATGTGGTTTGTTG_GCCTTAAATTGAAACAAATTTTTTAA	Diploid	WT	0.378951	0.0303607	pure_diploids	0.378951	0.0303607	pure_diploids	0.181936	NA	NA	NA
131101-2-G11	CGCTAAAGACATAATGTGGTTTGTTG_CATTAAACCAAGAATGGAATTGATTA	Diploid	WT	0.302052	0.0448003	pure_diploids	0.302052	0.0448003	pure_diploids	0.34648	NA	NA	NA
131101-2-G9	CGCTAAAGACATAATGTGGTTTGTTG_CATGTAAAACAGAAACCGATTCATCG	Diploid	WT	0.371905	0.0411816	pure_diploids	0.371905	0.0411816	pure_diploids	0.300438	NA	NA	NA
131101-2-H10	CGCTAAAGACATAATGTGGTTTGTTG_TAGATAACTTAGAAAATAATTATGCA	Diploid	WT	0.414611	0.0415612	pure_diploids	0.414611	0.0415612	pure_diploids	0.0767345	NA	NA	NA
131101-2-H3	CGCTAAAGACATAATGTGGTTTGTTG_TCACTAATAGAAAATTAACTTCAGTA	Diploid	WT	0.390337	0.0386739	pure_diploids	0.390337	0.0386739	pure_diploids	0.227954	NA	Other	NA
131101-2-H7	CGCTAAAGACATAATGTGGTTTGTTG_ATATCAATGAGGAACCAATTTGTATA	Diploid	WT	0.38002	0.0361414	pure_diploids	0.38002	0.0361414	pure_diploids	0.252726	NA	NA	NA
131101-3-A11	CGCTAAAGACATAATGTGGTTTGTTG_CTTAAAACATGCAAGGAATTTCGATT	Diploid	WT	0.349687	0.0430594	pure_diploids	0.349687	0.0430594	pure_diploids	0.272296	NA	NA	NA
131101-3-A5	CGCTAAAGACATAATGTGGTTTGTTG_GTTCTAATACTAAGCACTTTGTTTC	Diploid	WT	0.43149	0.0438482	pure_diploids	0.43149	0.0438482	pure_diploids	0.109054	NA	NA	NA
131101-3-A7	CGCTAAAGACATAATGTGGTTTGTTG_CTATCAAGTTTCAACGCATTTTGTTT	Diploid	WT	0.374771	0.0336276	pure_diploids	0.374771	0.0336276	pure_diploids	0.196046	NA	NA	NA
131101-3-B4	CGCTAAAGACATAATGTGGTTTGTTG_GGTGAAAGCTTGAACCGCATTTTGCT	Diploid	WT	0.426107	0.0395677	pure_diploids	0.426107	0.0395677	pure_diploids	0.132477	NA	Other	NA
131101-3-B7	CGCTAAAGACATAATGTGGTTTGTTG_AGTAAAACACCGAACAGGTTTTGTAT	Diploid	WT	0.34749	0.0319326	pure_diploids	0.34749	0.0319326	pure_diploids	0.159423	NA	NA	NA
131101-3-C10	CGCTAAAGACATAATGTGGTTTGTTG_TATTTAATTCTGAAGAGTCTTGAATT	Diploid	WT	0.374333	0.0381051	pure_diploids	0.374333	0.0381051	pure_diploids	0.262199	NA	NA	NA
131101-3-C11	CGCTAAAGACATAATGTGGTTTGTTG_TAATGAATGTAGAATCGAATTACAGG	Diploid	WT	0.39195	0.0359851	pure_diploids	0.39195	0.0359851	pure_diploids	0.26001	NA	NA	NA
131101-3-C5	CGCTAAAGACATAATGTGGTTTGTTG_TTGAAAACATCGAAACCGGTTGTACG	Diploid	WT	0.365005	0.0497812	pure_diploids	0.365005	0.0497812	pure_diploids	0.118084	NA	NA	NA
131101-3-D10	CGCTAAAGACATAATGTGGTTTGTTG_GTCGAAATTAGCAACTGTTTTGTTTT	Diploid	WT	0.395333	0.0311769	pure_diploids	0.395333	0.0311769	pure_diploids	0.219654	NA	Other	NA
131101-3-D11	CGCTAAAGACATAATGTGGTTTGTTG_TCTTTAACTTAAAACTACTTTGGAAT	Diploid	WT	0.401818	0.0298034	pure_diploids	0.401818	0.0298034	pure_diploids	0.232065	NA	NA	NA
131101-3-D3	CGCTAAAGACATAATGTGGTTTGTTG_CGTTCAATTCAAAACGGTTTTGTGC	Diploid	WT	0.393176	0.0535383	pure_diploids	0.393176	0.0535383	pure_diploids	0.0709216	NA	NA	NA
131101-3-D9	CGCTAAAGACATAATGTGGTTTGTTG_TCCGGAATTATGAACGAATTTGATCA	Diploid	WT	0.358757	0.0339971	pure_diploids	0.358757	0.0339971	pure_diploids	0.172312	NA	NA	NA
131101-3-E1	CGCTAAAGACATAATGTGGTTTGTTG_TATGAAAGATATAAAGTATTTTCTAT	Diploid	WT	0.380073	0.0400184	pure_diploids	0.380073	0.0400184	pure_diploids	0.196227	NA	NA	NA
131101-3-E9	CGCTAAAGACATAATGTGGTTTGTTG_TCACTAATCTCCAATATGATTCTGAT	Diploid	WT	0.384501	0.0394327	pure_diploids	0.384501	0.0394327	pure_diploids	0.256552	NA	NA	NA
131101-3-F10	CGCTAAAGACATAATGTGGTTTGTTG_ACAAAAAAGCGTAAAGGGCTTGAGGG	Diploid	WT	0.359395	0.0423208	pure_diploids	0.359395	0.0423208	pure_diploids	0.252495	NA	NA	NA
131101-3-F11	CGCTAAAGACATAATGTGGTTTGTTG_ATGCCAAGCTCCAACCAGTTTCTGTA	Diploid	WT	0.382588	0.036746	pure_diploids	0.382588	0.036746	pure_diploids	0.207545	NA	NA	NA
131101-3-F8	CGCTAAAGACATAATGTGGTTTGTTG_AACTCAAGCCACAATCGAATTTTCCA	Diploid	WT	0.331385	0.0504066	pure_diploids	0.331385	0.0504066	pure_diploids	0.298777	NA	NA	NA
131101-3-F9	CGCTAAAGACATAATGTGGTTTGTTG_TCTACAAACTTGAATACGTTTTTGTT	Diploid	WT	0.380557	0.0415612	pure_diploids	0.380557	0.0415612	pure_diploids	0.210011	NA	Other	NA
131101-3-G7	CGCTAAAGACATAATGTGGTTTGTTG_AATGAAATTTCAAACATTTTTTAACC	Diploid	WT	0.330504	0.0541951	pure_diploids	0.330504	0.0541951	pure_diploids	0.123538	NA	NA	NA
131101-3-G8	CGCTAAAGACATAATGTGGTTTGTTG_CCGGCAACTGAGAAATGCTTTATTCA	Diploid	WT	0.365686	0.0472793	pure_diploids	0.365686	0.0472793	pure_diploids	0.306613	NA	NA	NA
131101-3-H10	CGCTAAAGACATAATGTGGTTTGTTG_GACGCAAGTGGGAACGGGCTTGCGTT	Diploid	WT	0.359541	0.0415612	pure_diploids	0.359541	0.0415612	pure_diploids	0.0872065	NA	NA	NA
131101-3-H6	CGCTAAAGACATAATGTGGTTTGTTG_CCACAAATTGTTAAATTCATTGACCT	Diploid	WT	0.606248	0.0859882	pure_diploids	0.606248	0.0859882	pure_diploids	0.487859	NA	NA	NA
131101-3-H7	CGCTAAAGACATAATGTGGTTTGTTG_ATTTTAACCGTGAAAGGTTTTAATGC	Diploid	WT	0.338624	0.0443629	pure_diploids	0.338624	0.0443629	pure_diploids	0.0937025	NA	Other	NA
131122-2-A5	CGCTAAAGACATAATGTGGTTTGTTG_GGACAAACGGTAAAAGACATTCACTG	Diploid	WT	0.372749	0.0384786	pure_diploids	0.372749	0.0384786	pure_diploids	0.198083	NA	NA	NA
131122-2-B2	CGCTAAAGACATAATGTGGTTTGTTG_ACTTAAAAGTTGAATGAGTTTAACGA	Diploid	WT	0.423579	0.0590594	pure_diploids	0.423579	0.0590594	pure_diploids	0.16644	NA	NA	NA
131122-2-B3	CGCTAAAGACATAATGTGGTTTGTTG_AGTTAAACTACAAATAATATTGGTAG	Diploid	WT	0.397818	0.0500008	pure_diploids	0.397818	0.0500008	pure_diploids	0.294311	NA	NA	NA
131122-2-B5	CGCTAAAGACATAATGTGGTTTGTTG_CCCCGAAGTACAAACAGTTTTGCGAT	Diploid	WT	0.359428	0.0469555	pure_diploids	0.359428	0.0469555	pure_diploids	0.173836	NA	NA	NA
131122-2-C1	CGCTAAAGACATAATGTGGTTTGTTG_GGGCGAAGGGGGAAGGGGGTTGCGCG	Diploid	WT	0.359077	0.0747273	pure_diploids	0.359077	0.0747273	pure_diploids	0.0725094	NA	NA	NA
131122-2-C10	CGCTAAAGACATAATGTGGTTTGTTG_GCTCAAATGCTGAAACCCGTTTACAC	Diploid	WT	0.445378	0.0547936	pure_diploids	0.445378	0.0547936	pure_diploids	0.18592	NA	NA	NA
131122-2-C11	CGCTAAAGACATAATGTGGTTTGTTG_CAGTCAAAATACAATGGTGTTCTTCT	Diploid	WT	0.431237	0.0492516	pure_diploids	0.431237	0.0492516	pure_diploids	0.30024	NA	NA	NA
131122-2-C2	CGCTAAAGACATAATGTGGTTTGTTG_TGGATAAATTGTAACATCTTTATGAT	Diploid	WT	0.370824	0.0456186	pure_diploids	0.370824	0.0456186	pure_diploids	0.196082	NA	NA	NA
131122-2-C4	CGCTAAAGACATAATGTGGTTTGTTG_AAAGTAATTGTCAAATTCTTTTCCGA	Diploid	WT	0.374527	0.0493792	pure_diploids	0.374527	0.0493792	pure_diploids	0.258111	NA	NA	NA
131122-2-C6	CGCTAAAGACATAATGTGGTTTGTTG_ATCCGAATCTTCAAAATACTTCCAAG	Diploid	WT	0.411015	0.0313659	pure_diploids	0.411015	0.0313659	pure_diploids	0.31107	NA	NA	NA
131122-2-C9	CGCTAAAGACATAATGTGGTTTGTTG_ACGCTAACAGAAAAGTAATTTGTCCA	Diploid	WT	0.465053	0.0402648	pure_diploids	0.465053	0.0402648	pure_diploids	0.216406	NA	NA	NA
131122-2-D10	CGCTAAAGACATAATGTGGTTTGTTG_ACCTGAAGATGAAAAAGGGTTTAAAC	Diploid	WT	0.428831	0.0574892	pure_diploids	0.428831	0.0574892	pure_diploids	0.150631	NA	NA	NA
131122-2-D11	CGCTAAAGACATAATGTGGTTTGTTG_ACGAAAAGTCTAAAACGCGTTTATAC	Diploid	WT	0.403963	0.0443885	pure_diploids	0.403963	0.0443885	pure_diploids	0.0380412	NA	NA	NA
131122-2-D2	CGCTAAAGACATAATGTGGTTTGTTG_CAATTAACAGAAAAGCTTCTTGCATT	Diploid	WT	0.383921	0.0573197	pure_diploids	0.383921	0.0573197	pure_diploids	0.269446	NA	NA	NA
131122-2-D3	CGCTAAAGACATAATGTGGTTTGTTG_GCGCAAATTCGTAAAGAGGTTACTGA	Diploid	WT	0.436336	0.0426199	pure_diploids	0.436336	0.0426199	pure_diploids	0.239052	NA	NA	NA
131122-2-D4	CGCTAAAGACATAATGTGGTTTGTTG_GCAGCAATTCCCAATTCCTTTGCAAA	Diploid	WT	0.430118	0.0463708	pure_diploids	0.430118	0.0463708	pure_diploids	0.19316	NA	NA	NA
131122-2-D5	CGCTAAAGACATAATGTGGTTTGTTG_TAAAAAATCTATAACGCATTTTCCGC	Diploid	WT	0.365367	0.0466246	pure_diploids	0.365367	0.0466246	pure_diploids	0.118378	NA	NA	NA
131122-2-D7	CGCTAAAGACATAATGTGGTTTGTTG_GCCACAACTGGGAAAGGACTTAGGTG	Diploid	WT	0.397488	0.0352089	pure_diploids	0.397488	0.0352089	pure_diploids	0.153161	NA	NA	NA
131122-2-D9	CGCTAAAGACATAATGTGGTTTGTTG_ATCTTAAAACGTAAATTGATTCACCA	Diploid	WT	0.41265	0.0459493	pure_diploids	0.41265	0.0459493	pure_diploids	0.253839	NA	NA	NA
131122-2-E2	CGCTAAAGACATAATGTGGTTTGTTG_ATAGCAATACTGAAGCCTATTGTACA	Diploid	WT	0.412812	0.0455833	pure_diploids	0.412812	0.0455833	pure_diploids	0.214448	NA	NA	NA
131122-2-E3	CGCTAAAGACATAATGTGGTTTGTTG_GAGGGAACTAACAACGCTATTATTGT	Diploid	WT	0.360828	0.0453895	pure_diploids	0.360828	0.0453895	pure_diploids	0.104689	NA	NA	NA
131122-2-E6	CGCTAAAGACATAATGTGGTTTGTTG_ATTGGAATAATGAAACATCTTTATTG	Diploid	WT	0.400291	0.0355812	pure_diploids	0.400291	0.0355812	pure_diploids	0.249053	NA	NA	NA
131122-2-E8	CGCTAAAGACATAATGTGGTTTGTTG_GCGACAATACGCAATTGTATTAATTC	Diploid	WT	0.397143	0.0509651	pure_diploids	0.397143	0.0509651	pure_diploids	0.250645	NA	NA	NA
131122-2-F10	CGCTAAAGACATAATGTGGTTTGTTG_TGACTAAAAGGCAATAAAGTTGACTA	Diploid	WT	0.476511	0.0552765	pure_diploids	0.476511	0.0552765	pure_diploids	0.233605	NA	NA	NA
131122-2-F11	CGCTAAAGACATAATGTGGTTTGTTG_ACTTAAAATTGGAAGAGGCTTCATCT	Diploid	WT	0.361846	0.0521392	pure_diploids	0.361846	0.0521392	pure_diploids	0.274775	NA	NA	NA
131122-2-F2	CGCTAAAGACATAATGTGGTTTGTTG_CAGGCAAACCGTAAATAATTTGCTAG	Diploid	WT	0.288547	0.0503242	pure_diploids	0.288547	0.0503242	pure_diploids	0.450613	NA	NA	NA
131122-2-F4	CGCTAAAGACATAATGTGGTTTGTTG_TTTTGAATAAACAAATCTGTTTACCA	Diploid	WT	0.403308	0.0390645	pure_diploids	0.403308	0.0390645	pure_diploids	0.227036	NA	NA	NA
131122-2-F5	CGCTAAAGACATAATGTGGTTTGTTG_GAGGAAATGAAGAAGACAGTTGACGG	Diploid	WT	0.40477	0.0401691	pure_diploids	0.40477	0.0401691	pure_diploids	0.0617398	NA	NA	NA
131122-2-F6	CGCTAAAGACATAATGTGGTTTGTTG_AAACGAAAATCGAAGCCATTTTCAAA	Diploid	WT	0.495646	0.0415612	pure_diploids	0.495646	0.0415612	pure_diploids	0.253101	NA	NA	NA
131122-2-F9	CGCTAAAGACATAATGTGGTTTGTTG_TTCACAAATTTTAAAACACTTTAGCT	Diploid	WT	0.394746	0.0784741	pure_diploids	0.394746	0.0784741	pure_diploids	0.235983	NA	NA	NA
131122-2-G1	CGCTAAAGACATAATGTGGTTTGTTG_CTTTGAATACCAAATGCATTTTCCAC	Diploid	WT	0.373647	0.0449826	pure_diploids	0.373647	0.0449826	pure_diploids	0.0959483	NA	NA	NA
131122-2-G10	CGCTAAAGACATAATGTGGTTTGTTG_TCTCAAAAAGCGAAGAAACTTACTTA	Diploid	WT	0.508926	0.0751094	pure_diploids	0.508926	0.0751094	pure_diploids	0.288286	NA	NA	NA
131122-2-G2	CGCTAAAGACATAATGTGGTTTGTTG_CAACAAAATAGGAATCCAGTTGTGCG	Diploid	WT	0.363524	0.0577293	pure_diploids	0.363524	0.0577293	pure_diploids	0.285776	NA	NA	NA
131122-2-G5	CGCTAAAGACATAATGTGGTTTGTTG_TGGAGAACCTACAAGGGAGTTCTTAG	Diploid	WT	0.359001	0.0417265	pure_diploids	0.359001	0.0417265	pure_diploids	0.298427	NA	NA	NA
131122-2-G6	CGCTAAAGACATAATGTGGTTTGTTG_CTCCCAAGTTTAAATTCAATTTCGGT	Diploid	WT	0.367653	0.0355635	pure_diploids	0.367653	0.0355635	pure_diploids	0.2141	NA	NA	NA
131122-2-G9	CGCTAAAGACATAATGTGGTTTGTTG_CTCACAAGCTCTAACTCTATTGTTAC	Diploid	WT	0.415427	0.075673	pure_diploids	0.415427	0.075673	pure_diploids	0.160089	NA	NA	NA
131122-2-H1	CGCTAAAGACATAATGTGGTTTGTTG_CTATGAATTGGTAATATCTTTATGTT	Diploid	WT	0.375845	0.0582456	pure_diploids	0.375845	0.0582456	pure_diploids	0.217474	NA	NA	NA
131122-2-H12	CGCTAAAGACATAATGTGGTTTGTTG_GAGTTAATTAAGAAGACGCTTGGCCA	Diploid	WT	0.361593	0.0469464	pure_diploids	0.361593	0.0469464	pure_diploids	0.0885651	NA	NA	NA
131122-2-H3	CGCTAAAGACATAATGTGGTTTGTTG_CACTGAACGATAAAGTAATTTGTCTAA	Diploid	WT	0.319039	0.0499183	pure_diploids	0.319039	0.0499183	pure_diploids	0.276345	NA	NA	NA
131122-2-H7	CGCTAAAGACATAATGTGGTTTGTTG_TGCATAAATTGAAAGCCATTTATCAT	Diploid	WT	0.381495	0.0423208	pure_diploids	0.381495	0.0423208	pure_diploids	0.19606	NA	NA	NA
131122-2-H8	CGCTAAAGACATAATGTGGTTTGTTG_TCAATAATGCTGAATTCTATTGATTT	Diploid	WT	0.376057	0.0756737	pure_diploids	0.376057	0.0756737	pure_diploids	0.177215	NA	NA	NA
131127-1-A6	CGCTAAAGACATAATGTGGTTTGTTG_AGCGGAACTTATAAGGCGCTTTATTT	Diploid	WT	0.418853	0.0784292	pure_diploids	0.418853	0.0784292	pure_diploids	0.183996	NA	NA	NA
131127-1-B11	CGCTAAAGACATAATGTGGTTTGTTG_CGCCAAAGCCGCAAGGGGATTGGTAC	Diploid	WT	0.429009	0.0675396	pure_diploids	0.429009	0.0675396	pure_diploids	0.175082	NA	NA	NA
131127-1-B7	CGCTAAAGACATAATGTGGTTTGTTG_GAGTAAATCAGCAACTAATTTTATTG	Diploid	WT	0.45746	0.0614998	pure_diploids	0.45746	0.0614998	pure_diploids	0.26232	NA	NA	NA
131127-1-C1	CGCTAAAGACATAATGTGGTTTGTTG_TGTTGAATTATAAAGTTGATTAACTC	Diploid	WT	0.453581	0.0815057	pure_diploids	0.453581	0.0815057	pure_diploids	0.357263	NA	NA	NA
131127-1-C3	CGCTAAAGACATAATGTGGTTTGTTG_TTATCAATATTGAATTCCTTTGTATG	Diploid	WT	0.374941	0.0345306	pure_diploids	0.374941	0.0345306	pure_diploids	0.264906	NA	NA	NA
131127-1-C5	CGCTAAAGACATAATGTGGTTTGTTG_GGAACAATTTGGAAGACTTTTCATCC	Diploid	WT	0.473009	0.0440686	pure_diploids	0.473009	0.0440686	pure_diploids	0.187336	NA	NA	NA
131127-1-D1	CGCTAAAGACATAATGTGGTTTGTTG_CACGCAAGGTACAATCACATTCGGAT	Diploid	WT	0.313678	0.0667183	pure_diploids	0.313678	0.0667183	pure_diploids	0.36531	NA	NA	NA
131127-1-D10	CGCTAAAGACATAATGTGGTTTGTTG_ACATCAATGCTAAATTCTGTTCGATC	Diploid	WT	0.437935	0.0568454	pure_diploids	0.437935	0.0568454	pure_diploids	0.233882	NA	NA	NA
131127-1-D11	CGCTAAAGACATAATGTGGTTTGTTG_CAGTAAATGGGCAACATTATTAGCTG	Diploid	WT	0.401891	0.0467582	pure_diploids	0.401891	0.0467582	pure_diploids	0.236834	NA	NA	NA
131127-1-D2	CGCTAAAGACATAATGTGGTTTGTTG_TGTTAAAAAGTCAACCATCTTTAGGA	Diploid	WT	0.443755	0.0717627	pure_diploids	0.443755	0.0717627	pure_diploids	0.215583	NA	NA	NA
131127-1-D3	CGCTAAAGACATAATGTGGTTTGTTG_TGTAAAATAAGAAAGGTTATTGGTTA	Diploid	WT	0.43035	0.0384871	pure_diploids	0.43035	0.0384871	pure_diploids	0.27384	NA	NA	NA
131127-1-D5	CGCTAAAGACATAATGTGGTTTGTTG_CTTAGAACAATCAAAGGCATTAACAT	Diploid	WT	0.319545	0.0530431	pure_diploids	0.319545	0.0530431	pure_diploids	0.249905	NA	NA	NA
131127-1-E10	CGCTAAAGACATAATGTGGTTTGTTG_GGTAAAATGGAAAATGGTATTGCAAC	Diploid	WT	0.509903	0.0693187	pure_diploids	0.509903	0.0693187	pure_diploids	0.10176	NA	NA	NA
131127-1-F4	CGCTAAAGACATAATGTGGTTTGTTG_ATTTGAAGTACAAAGCAATTCGAAT	Diploid	WT	0.390077	0.0467935	pure_diploids	0.390077	0.0467935	pure_diploids	0.241196	NA	NA	NA
131127-1-F5	CGCTAAAGACATAATGTGGTTTGTTG_AAAACAAAACTAAAAACTGTTATGTC	Diploid	WT	0.399794	0.0473146	pure_diploids	0.399794	0.0473146	pure_diploids	0.049441	NA	NA	NA
131127-1-H2	CGCTAAAGACATAATGTGGTTTGTTG_CTTTGAATTACAAATTCTATTCTCAG	Diploid	WT	0.394064	0.0547366	pure_diploids	0.394064	0.0547366	pure_diploids	0.271065	NA	NA	NA
131127-1-H7	CGCTAAAGACATAATGTGGTTTGTTG_GTAGGAAATGCCAATTAATTTCGTAG	Diploid	WT	0.434027	0.0689494	pure_diploids	0.434027	0.0689494	pure_diploids	0.282195	NA	NA	NA
131127-1-H8	CGCTAAAGACATAATGTGGTTTGTTG_TTAGCAAATCTGAACATAGTTGAGCG	Diploid	WT	0.359013	0.0505705	pure_diploids	0.359013	0.0505705	pure_diploids	0.167477	NA	NA	NA
131202-1-A1	CGCTAAAGACATAATGTGGTTTGTTG_AGTGCAATTTGTAATTTTGTTGTCAT	Diploid	WT	0.363997	0.0623855	pure_diploids	0.363997	0.0623855	pure_diploids	0.186101	NA	NA	NA
131202-1-A12	CGCTAAAGACATAATGTGGTTTGTTG_GGGTTAAGTTCTAACCATTTTGGCGA	Diploid	WT	0.393247	0.0725112	pure_diploids	0.393247	0.0725112	pure_diploids	0.0485519	NA	NA	NA
131202-1-A7	CGCTAAAGACATAATGTGGTTTGTTG_GGGATAAAACAGAATTAACTTATACT	Diploid	WT	0.287525	0.0475189	pure_diploids	0.287525	0.0475189	pure_diploids	0.127677	NA	NA	NA
131202-1-B12	CGCTAAAGACATAATGTGGTTTGTTG_AATATAAATCTAAAACGGGTTGTTTA	Diploid	WT	0.0418059	0.0590691	pure_diploids	0.0418059	0.0590691	pure_diploids	0.138777	NA	NA	NA
131202-1-B4	CGCTAAAGACATAATGTGGTTTGTTG_AATGAAATCTGAAATTCGATTCTGCG	Diploid	WT	0.43699	0.0430666	pure_diploids	0.43699	0.0430666	pure_diploids	0.208794	NA	NA	NA
131202-1-B7	CGCTAAAGACATAATGTGGTTTGTTG_AACTCAATTATAAATTAATTTTATAG	Diploid	WT	0.0492323	0.063706	pure_diploids	0.0492323	0.063706	pure_diploids	-0.0121172	NA	NA	NA
131202-1-B8	CGCTAAAGACATAATGTGGTTTGTTG_CGGTTAAACATCAAGTTTATTCGATG	Diploid	WT	0.40073	0.0455449	pure_diploids	0.40073	0.0455449	pure_diploids	0.345101	NA	NA	NA
131202-1-C1	CGCTAAAGACATAATGTGGTTTGTTG_GGCTAAAACGGTAATTTTGTTCGGAG	Diploid	WT	0.0114435	0.069899	pure_diploids	0.0114435	0.069899	pure_diploids	0.0328502	NA	NA	NA
131202-1-C2	CGCTAAAGACATAATGTGGTTTGTTG_AATGTAACGTTTAAGAGTGTTAATAA	Diploid	WT	0.0687872	0.0534614	pure_diploids	0.0687872	0.0534614	pure_diploids	0.0295957	NA	NA	NA
131202-1-C3	CGCTAAAGACATAATGTGGTTTGTTG_GTAAAAACAACGAACAAAGTTAAGCA	Diploid	WT	0.0350511	0.0677209	pure_diploids	0.0350511	0.0677209	pure_diploids	-0.0431247	NA	NA	NA
131202-1-C4	CGCTAAAGACATAATGTGGTTTGTTG_CATGCAAAATTCAAATTGTTTTTTAC	Diploid	WT	0.303563	0.0505084	pure_diploids	0.303563	0.0505084	pure_diploids	0.163031	NA	NA	NA
131202-1-C7	CGCTAAAGACATAATGTGGTTTGTTG_GTCATAATTGTAAACGGCCTTGATAG	Diploid	WT	0.0515493	0.0578913	pure_diploids	0.0515493	0.0578913	pure_diploids	0.0190058	NA	NA	NA
131202-1-C9	CGCTAAAGACATAATGTGGTTTGTTG_CGCAGAATCTTTAATTCCATTTTAGG	Diploid	WT	0.394512	0.0499829	pure_diploids	0.394512	0.0499829	pure_diploids	0.237809	NA	NA	NA
131202-1-D5	CGCTAAAGACATAATGTGGTTTGTTG_AGTATAACCTACAAGCACATTAATGA	Diploid	WT	0.419915	0.035591	pure_diploids	0.419915	0.035591	pure_diploids	0.204862	NA	NA	NA
131202-1-E3	CGCTAAAGACATAATGTGGTTTGTTG_CGACCAAGTTAGAAGGGTATTGTGGT	Diploid	WT	0.364651	0.0513582	pure_diploids	0.364651	0.0513582	pure_diploids	0.265063	NA	NA	NA
131202-1-E8	CGCTAAAGACATAATGTGGTTTGTTG_ATGTCAAGCGTCAAAAATATTACGGG	Diploid	WT	0.465667	0.0311769	pure_diploids	0.465667	0.0311769	pure_diploids	0.269921	NA	NA	NA
131202-1-E9	CGCTAAAGACATAATGTGGTTTGTTG_AGAGGAAGAGACAATAGAGTTAACTT	Diploid	WT	0.382917	0.0534237	pure_diploids	0.382917	0.0534237	pure_diploids	0.290653	NA	NA	NA
131202-1-F12	CGCTAAAGACATAATGTGGTTTGTTG_CTTTTAACAGAAAATCTAGTTGTCAT	Diploid	WT	0.450794	0.043421	pure_diploids	0.450794	0.043421	pure_diploids	0.232072	NA	NA	NA
131202-1-F3	CGCTAAAGACATAATGTGGTTTGTTG_GAAGAAAAAGAGAAGAGCGTTGAGGC	Diploid	WT	0.112737	0.0541569	pure_diploids	0.112737	0.0541569	pure_diploids	-0.0894142	NA	NA	NA
131202-1-F4	CGCTAAAGACATAATGTGGTTTGTTG_CACAAAATCTTAAACACACTTTTTCT	Diploid	WT	0.044738	0.0700803	pure_diploids	0.044738	0.0700803	pure_diploids	0.0344895	NA	NA	NA
131202-1-F8	CGCTAAAGACATAATGTGGTTTGTTG_TTATGAAGCAACAATTTTTTTCTCAA	Diploid	WT	0.381928	0.0693679	pure_diploids	0.381928	0.0693679	pure_diploids	0.141033	NA	NA	NA
131202-1-G2	CGCTAAAGACATAATGTGGTTTGTTG_TTGCAAAAATTTAATATGCTTCATTT	Diploid	WT	0.0425534	0.055997	pure_diploids	0.0425534	0.055997	pure_diploids	0.0702517	NA	NA	NA
131202-1-G3	CGCTAAAGACATAATGTGGTTTGTTG_TATGCAAATAACAATGTACTTGCCGA	Diploid	WT	0.0765924	0.0508003	pure_diploids	0.0765924	0.0508003	pure_diploids	0.0333893	NA	NA	NA
131202-1-G5	CGCTAAAGACATAATGTGGTTTGTTG_CTATTAAACGTTAAAGTGGTTAGAAT	Diploid	WT	0.197229	0.0546022	pure_diploids	0.197229	0.0546022	pure_diploids	0.221398	NA	NA	NA
131202-1-H7	CGCTAAAGACATAATGTGGTTTGTTG_CCATTAAAATTTAACCTGATTTTAGG	Diploid	WT	0.364053	0.0428676	pure_diploids	0.364053	0.0428676	pure_diploids	0.245677	NA	NA	NA
131202-1-H8	CGCTAAAGACATAATGTGGTTTGTTG_ACTCAAATACCGAAACACATTAAGAA	Diploid	WT	0.258027	0.0584996	pure_diploids	0.258027	0.0584996	pure_diploids	0.122887	NA	NA	NA
131202-2-A1	CGCTAAAGACATAATGTGGTTTGTTG_TCAACAAGACTCAAGATTTTTACCGG	Diploid	WT	0.382848	0.053276	pure_diploids	0.382848	0.053276	pure_diploids	0.275211	NA	NA	NA
131202-2-B12	CGCTAAAGACATAATGTGGTTTGTTG_ATTTCAAATAGAAAGTCGCTTCTCCC	Diploid	WT	0.34961	0.0994015	pure_diploids	0.34961	0.0994015	pure_diploids	0.157286	NA	NA	NA
131202-2-B9	CGCTAAAGACATAATGTGGTTTGTTG_ATATTAAGGTTCAACCATCTTTATAA	Diploid	WT	0.452564	0.0413645	pure_diploids	0.452564	0.0413645	pure_diploids	0.206054	NA	NA	NA
131202-2-C7	CGCTAAAGACATAATGTGGTTTGTTG_ATATTAATAGGTAAATCATTTGTCTC	Diploid	WT	0.526555	0.062931	pure_diploids	0.526555	0.062931	pure_diploids	0.207912	NA	NA	NA
131202-2-E8	CGCTAAAGACATAATGTGGTTTGTTG_ACGTTAAACACAAAGTATTTTCCGCA	Diploid	WT	0.487861	0.072192	pure_diploids	0.487861	0.072192	pure_diploids	0.186473	NA	NA	NA
131202-2-G6	CGCTAAAGACATAATGTGGTTTGTTG_TCCCAAAAAATTAATCATCTTGTTGA	Diploid	WT	0.445995	0.0515158	pure_diploids	0.445995	0.0515158	pure_diploids	0.319288	NA	NA	NA
131206-1-A10	CGCTAAAGACATAATGTGGTTTGTTG_TTGGGAACCGGGAAAAAGCTTACTTT	Diploid	WT	0.385791	0.0294335	pure_diploids	0.385791	0.0294335	pure_diploids	0.227544	NA	NA	NA
131206-1-A2	CGCTAAAGACATAATGTGGTTTGTTG_TACTCAATATCCAACAACCTTTTTGT	Diploid	WT	0.286828	0.0636549	pure_diploids	0.286828	0.0636549	pure_diploids	0.0207204	NA	NA	NA
131206-1-A4	CGCTAAAGACATAATGTGGTTTGTTG_GGTTAAAATTTTAATCGCTTTATATT	Diploid	WT	0.350063	0.0853285	pure_diploids	0.350063	0.0853285	pure_diploids	0.373754	NA	NA	NA
131206-1-A8	CGCTAAAGACATAATGTGGTTTGTTG_GCAATAAGTAGGAAACGGTTTTCCTT	Diploid	WT	0.378381	0.038152	pure_diploids	0.378381	0.038152	pure_diploids	0.119718	NA	NA	NA
131206-1-A9	CGCTAAAGACATAATGTGGTTTGTTG_CATCCAAACTCTAATCTTTTGACGA	Diploid	WT	0.342468	0.0561694	pure_diploids	0.342468	0.0561694	pure_diploids	0.337421	NA	NA	NA
131206-1-B10	CGCTAAAGACATAATGTGGTTTGTTG_CAAACAATATTCAACTAATTTTTTCG	Diploid	WT	0.330128	0.0543064	pure_diploids	0.330128	0.0543064	pure_diploids	0.288281	NA	NA	NA
131206-1-B11	CGCTAAAGACATAATGTGGTTTGTTG_GCAATAAACTAGAAGAAGCTTAACAT	Diploid	WT	0.356718	0.0457408	pure_diploids	0.356718	0.0457408	pure_diploids	0.181522	NA	NA	NA
131206-1-B3	CGCTAAAGACATAATGTGGTTTGTTG_ACTGTAACATAAAATCTGATTAGAGC	Diploid	WT	0.361158	0.0696004	pure_diploids	0.361158	0.0696004	pure_diploids	0.225105	NA	NA	NA
131206-1-B8	CGCTAAAGACATAATGTGGTTTGTTG_GCATTAATGCACAACTATATTACTGT	Diploid	WT	0.372631	0.0388721	pure_diploids	0.372631	0.0388721	pure_diploids	0.223179	NA	NA	NA
131206-1-B9	CGCTAAAGACATAATGTGGTTTGTTG_AACAAAATACTTAAGTGCATTTTACT	Diploid	WT	0.329869	0.0423208	pure_diploids	0.329869	0.0423208	pure_diploids	0.21849	NA	NA	NA
131206-1-C1	CGCTAAAGACATAATGTGGTTTGTTG_ACTAGAAGTGCGAACGGAATTGCATA	Diploid	WT	0.423598	0.0630904	pure_diploids	0.423598	0.0630904	pure_diploids	0.110644	NA	NA	NA
131206-1-C10	CGCTAAAGACATAATGTGGTTTGTTG_CATCGAATTATGAACTGCATTTGCCC	Diploid	WT	0.436938	0.049405	pure_diploids	0.436938	0.049405	pure_diploids	0.112833	NA	NA	NA
131206-1-C11	CGCTAAAGACATAATGTGGTTTGTTG_TGTCTAATCTTCAAGCGTTTTGCCTC	Diploid	WT	0.383324	0.0284787	pure_diploids	0.383324	0.0284787	pure_diploids	0.152494	NA	NA	NA
131206-1-D11	CGCTAAAGACATAATGTGGTTTGTTG_CTTGCAAACCTAAAGTCTGTTCACTT	Diploid	WT	0.316586	0.0544112	pure_diploids	0.316586	0.0544112	pure_diploids	0.289609	NA	NA	NA
131206-1-D2	CGCTAAAGACATAATGTGGTTTGTTG_GTAGTAATATGAAACCGAGTTAAGAT	Diploid	WT	0.284529	0.080296	pure_diploids	0.284529	0.080296	pure_diploids	0.161333	NA	NA	NA
131206-1-D7	CGCTAAAGACATAATGTGGTTTGTTG_TTCTTAACAGGCAATCGCCTTTGCTT	Diploid	WT	0.374363	0.0451165	pure_diploids	0.374363	0.0451165	pure_diploids	0.136945	NA	NA	NA
131206-1-D9	CGCTAAAGACATAATGTGGTTTGTTG_AGGAGAAGTCTGAAGAGGATTCGTGA	Diploid	WT	0.385946	0.0425211	pure_diploids	0.385946	0.0425211	pure_diploids	0.182495	NA	NA	NA
131206-1-E11	CGCTAAAGACATAATGTGGTTTGTTG_TTTGAAAGGATCAATGTAGTTGTGGC	Diploid	WT	0.393573	0.0334465	pure_diploids	0.393573	0.0334465	pure_diploids	0.0923238	NA	NA	NA
131206-1-E12	CGCTAAAGACATAATGTGGTTTGTTG_GAGGGAATAGATAAATTCATTACGTT	Diploid	WT	0.37149	0.0588388	pure_diploids	0.37149	0.0588388	pure_diploids	0.164632	NA	NA	NA
131206-1-E5	CGCTAAAGACATAATGTGGTTTGTTG_AGCGGAAAATTCAACGGGATTCACGC	Diploid	WT	0.20378	0.0442314	pure_diploids	0.20378	0.0442314	pure_diploids	0.0471098	NA	NA	NA
131206-1-F10	CGCTAAAGACATAATGTGGTTTGTTG_TACTGAAATTTTAATTTTGTTTTTTA	Diploid	WT	0.344253	0.0588744	pure_diploids	0.344253	0.0588744	pure_diploids	0.291936	NA	NA	NA
131206-1-F5	CGCTAAAGACATAATGTGGTTTGTTG_TTATCAACCAATAAATTGCTTTAGGT	Diploid	WT	0.319236	0.0498424	pure_diploids	0.319236	0.0498424	pure_diploids	0.194676	NA	NA	NA
131206-1-F6	CGCTAAAGACATAATGTGGTTTGTTG_CCCATAAGAGACAATCGTATTGGATC	Diploid	WT	0.345758	0.0427001	pure_diploids	0.345758	0.0427001	pure_diploids	0.104523	NA	NA	NA
131206-1-F7	CGCTAAAGACATAATGTGGTTTGTTG_TCTTTAATTCCGAACGACGTTAGTTA	Diploid	WT	0.355917	0.0542409	pure_diploids	0.355917	0.0542409	pure_diploids	0.102165	NA	NA	NA
131206-1-F8	CGCTAAAGACATAATGTGGTTTGTTG_CTATCAAGACCAAATGAGGTTGTTAC	Diploid	WT	0.244886	0.0689686	pure_diploids	0.244886	0.0689686	pure_diploids	-0.105935	NA	NA	NA
131206-1-G12	CGCTAAAGACATAATGTGGTTTGTTG_AGGTTAAGTATGAAGGAAATTATATA	Diploid	WT	0.288807	0.0514332	pure_diploids	0.288807	0.0514332	pure_diploids	0.282219	NA	NA	NA
131206-1-G8	CGCTAAAGACATAATGTGGTTTGTTG_GTCATAACTAGAAATAAGTTTCGTAC	Diploid	WT	0.40929	0.0330878	pure_diploids	0.40929	0.0330878	pure_diploids	0.0978417	NA	Other	NA
131206-1-H7	CGCTAAAGACATAATGTGGTTTGTTG_AGAGTAAATATTAAAAAAGTTGATAG	Diploid	WT	0.271627	0.0492648	pure_diploids	0.271627	0.0492648	pure_diploids	0.196359	NA	NA	NA
131206-2-A11	CGCTAAAGACATAATGTGGTTTGTTG_TAAGAAAGCTATAAAGACGTTGGGTG	Diploid	WT	0.318153	0.0696681	pure_diploids	0.318153	0.0696681	pure_diploids	0.0225084	NA	NA	NA
131206-2-A2	CGCTAAAGACATAATGTGGTTTGTTG_ATATCAATAGCTAAGATTGTTTCTAT	Diploid	WT	0.395779	0.0552564	pure_diploids	0.395779	0.0552564	pure_diploids	0.302158	NA	NA	NA
131206-2-A4	CGCTAAAGACATAATGTGGTTTGTTG_TGTCCAAAAAGGAATGGGTTTGTGTG	Diploid	WT	0.4152	0.0544492	pure_diploids	0.4152	0.0544492	pure_diploids	0.12045	NA	NA	NA
131206-2-A8	CGCTAAAGACATAATGTGGTTTGTTG_TCAGTAACTTATAATATTGTTAACAT	Diploid	WT	0.365598	0.0423364	pure_diploids	0.365598	0.0423364	pure_diploids	0.228054	NA	NA	NA
131206-2-A9	CGCTAAAGACATAATGTGGTTTGTTG_GGAATAATCAAAAACTGTGTTGGGTT	Diploid	WT	0.415237	0.0363639	pure_diploids	0.415237	0.0363639	pure_diploids	0.0991991	NA	NA	NA
131206-2-B10	CGCTAAAGACATAATGTGGTTTGTTG_AACACAACATTCAATGATGTTTTCGC	Diploid	WT	0.293587	0.0442458	pure_diploids	0.293587	0.0442458	pure_diploids	0.102771	NA	NA	NA
131206-2-B3	CGCTAAAGACATAATGTGGTTTGTTG_ACAGTAATTAATAAAATTATTCACGA	Diploid	WT	0.407437	0.0499664	pure_diploids	0.407437	0.0499664	pure_diploids	0.2887	NA	NA	NA
131206-2-B4	CGCTAAAGACATAATGTGGTTTGTTG_TACGAAAGCTCAAATAATTTTTCCCT	Diploid	WT	0.334815	0.0343866	pure_diploids	0.334815	0.0343866	pure_diploids	0.228918	NA	NA	NA
131206-2-B6	CGCTAAAGACATAATGTGGTTTGTTG_TACACAATTTGGAACTATATTGCGAA	Diploid	WT	0.423115	0.0473146	pure_diploids	0.423115	0.0473146	pure_diploids	0.161096	NA	NA	NA
131206-2-B7	CGCTAAAGACATAATGTGGTTTGTTG_CTTCCAAAAGGGAAGGGGCTTGACGG	Diploid	WT	0.400886	0.0442458	pure_diploids	0.400886	0.0442458	pure_diploids	0.28165	NA	NA	NA
131206-2-B9	CGCTAAAGACATAATGTGGTTTGTTG_CCTCAAATTTGTAATGGGATTCGATT	Diploid	WT	0.318259	0.0484699	pure_diploids	0.318259	0.0484699	pure_diploids	0.23239	NA	NA	NA
131206-2-C10	CGCTAAAGACATAATGTGGTTTGTTG_CATCAAACAATTAAGAGCTTTTTCAG	Diploid	WT	0.337535	0.0476978	pure_diploids	0.337535	0.0476978	pure_diploids	0.340369	NA	NA	NA
131206-2-C12	CGCTAAAGACATAATGTGGTTTGTTG_ATTTCAAGATGAAAAAGATTTCCACT	Diploid	WT	0.337111	0.0536901	pure_diploids	0.337111	0.0536901	pure_diploids	0.30008	NA	NA	NA
131206-2-C6	CGCTAAAGACATAATGTGGTTTGTTG_GGACCAATTCTTAACTGAGTTTTGTT	Diploid	WT	0.412468	0.0393677	pure_diploids	0.412468	0.0393677	pure_diploids	0.239379	NA	NA	NA
131206-2-C7	CGCTAAAGACATAATGTGGTTTGTTG_TTGACAAACGTGAAGCGCGTTGAGCG	Diploid	WT	0.364731	0.0494623	pure_diploids	0.364731	0.0494623	pure_diploids	0.149083	NA	NA	NA
131206-2-C8	CGCTAAAGACATAATGTGGTTTGTTG_GTTATAAGGCTTAAGGAGATTAATAA	Diploid	WT	0.349225	0.0535261	pure_diploids	0.349225	0.0535261	pure_diploids	0.136953	NA	NA	NA
131206-2-D10	CGCTAAAGACATAATGTGGTTTGTTG_TAGGTAATATCAAATTTACTTGAGTA	Diploid	WT	0.463961	0.0406977	pure_diploids	0.463961	0.0406977	pure_diploids	0.246031	NA	NA	NA
131206-2-D3	CGCTAAAGACATAATGTGGTTTGTTG_CGGACAAAAGATAAACTGTTTGAAAA	Diploid	WT	0.392134	0.0502099	pure_diploids	0.392134	0.0502099	pure_diploids	0.266974	NA	NA	NA
131206-2-D5	CGCTAAAGACATAATGTGGTTTGTTG_AATGCAAGCACCAAGATTATTCAAGG	Diploid	WT	0.404439	0.0444046	pure_diploids	0.404439	0.0444046	pure_diploids	0.235621	NA	NA	NA
131206-2-D7	CGCTAAAGACATAATGTGGTTTGTTG_TACCTAACATTAAAAGTAGTTTTTCG	Diploid	WT	0.359066	0.0455606	pure_diploids	0.359066	0.0455606	pure_diploids	0.310391	NA	NA	NA
131206-2-D8	CGCTAAAGACATAATGTGGTTTGTTG_CAGCGAATAAAGAAAACGGTTGATGC	Diploid	WT	0.391986	0.0544551	pure_diploids	0.391986	0.0544551	pure_diploids	0.147132	NA	NA	NA
131206-2-E2	CGCTAAAGACATAATGTGGTTTGTTG_CCAAAAATGATGAAGAGCCTTGGATG	Diploid	WT	0.424688	0.0486806	pure_diploids	0.424688	0.0486806	pure_diploids	0.295017	NA	NA	NA
131206-2-E3	CGCTAAAGACATAATGTGGTTTGTTG_TATTGAACTCGTAAGGAATTTGTCGG	Diploid	WT	0.38925	0.0355812	pure_diploids	0.38925	0.0355812	pure_diploids	0.269902	NA	NA	NA
131206-2-E4	CGCTAAAGACATAATGTGGTTTGTTG_CATCGAAGGCTCAAGTATGTTTGTGA	Diploid	WT	0.414727	0.0546963	pure_diploids	0.414727	0.0546963	pure_diploids	0.293557	NA	NA	NA
131206-2-E5	CGCTAAAGACATAATGTGGTTTGTTG_CCTCCAAAAAGGAAATTCCTTTTCTG	Diploid	WT	0.336	0.0511388	pure_diploids	0.336	0.0511388	pure_diploids	0.257168	NA	NA	NA
131206-2-E8	CGCTAAAGACATAATGTGGTTTGTTG_AGCGTAAATGGTAATGGGGTTGGAGT	Diploid	WT	0.446494	0.0430265	pure_diploids	0.446494	0.0430265	pure_diploids	0.237613	NA	NA	NA
131206-2-F10	CGCTAAAGACATAATGTGGTTTGTTG_TTAATAAAGCGTAAGTGCATTACTTG	Diploid	WT	0.415281	0.0471051	pure_diploids	0.415281	0.0471051	pure_diploids	0.227151	NA	NA	NA
131206-2-F5	CGCTAAAGACATAATGTGGTTTGTTG_GATCAAAATGCAAACATACTTCATTA	Diploid	WT	0.411264	0.0346314	pure_diploids	0.411264	0.0346314	pure_diploids	0.161133	NA	NA	NA
131206-2-F6	CGCTAAAGACATAATGTGGTTTGTTG_GGAGGAATTGAGAAGGTACTTGTGCC	Diploid	WT	0.430242	0.0422428	pure_diploids	0.430242	0.0422428	pure_diploids	-0.0016096	NA	NA	NA
131206-2-F9	CGCTAAAGACATAATGTGGTTTGTTG_ACGACAAACCAAAATCGATTTAGATC	Diploid	WT	0.321331	0.0590728	pure_diploids	0.321331	0.0590728	pure_diploids	0.373742	NA	NA	NA
131206-2-G10	CGCTAAAGACATAATGTGGTTTGTTG_GTTAGAAAATTTAACTAGTTTCTCCT	Diploid	WT	0.394099	0.0453473	pure_diploids	0.394099	0.0453473	pure_diploids	0.170693	NA	NA	NA
131206-2-G11	CGCTAAAGACATAATGTGGTTTGTTG_ATAAGAATCGTTAAATCCGTTCCAAG	Diploid	WT	0.289121	0.0653489	pure_diploids	0.289121	0.0653489	pure_diploids	0.255141	NA	NA	NA
131206-2-G12	CGCTAAAGACATAATGTGGTTTGTTG_TTGAGAAATCTAAACATTATTCGCAC	Diploid	WT	0.358692	0.0365084	pure_diploids	0.358692	0.0365084	pure_diploids	0.104768	NA	NA	NA
131206-2-G4	CGCTAAAGACATAATGTGGTTTGTTG_ACTTAAAATTATAATAGAGTTCACAT	Diploid	WT	0.366467	0.0488733	pure_diploids	0.366467	0.0488733	pure_diploids	0.332946	NA	NA	NA
131206-2-G6	CGCTAAAGACATAATGTGGTTTGTTG_TTCGCAACACGTAAGCATCTTGGTTA	Diploid	WT	0.383209	0.0319226	pure_diploids	0.383209	0.0319226	pure_diploids	0.250415	NA	NA	NA
131206-2-G7	CGCTAAAGACATAATGTGGTTTGTTG_TCGAGAAGCTGGAAGATTCTTTCTGG	Diploid	WT	0.357704	0.0460562	pure_diploids	0.357704	0.0460562	pure_diploids	0.263582	NA	NA	NA
131206-2-G8	CGCTAAAGACATAATGTGGTTTGTTG_ATCAAAACAGATAAAGCGGTTTAACA	Diploid	WT	0.434617	0.0457863	pure_diploids	0.434617	0.0457863	pure_diploids	0.253244	NA	NA	NA
131206-2-H11	CGCTAAAGACATAATGTGGTTTGTTG_GACTAAAACGTCAATCAACTTTTGTA	Diploid	WT	0.398882	0.0404063	pure_diploids	0.398882	0.0404063	pure_diploids	0.135478	NA	NA	NA
131206-2-H12	CGCTAAAGACATAATGTGGTTTGTTG_GAGTTAAAGGTAAATGGGTTTCTATT	Diploid	WT	0.393147	0.0376998	pure_diploids	0.393147	0.0376998	pure_diploids	0.106724	NA	NA	NA
131206-2-H6	CGCTAAAGACATAATGTGGTTTGTTG_ATACAAATCTTTAATTTTTTTTACTT	Diploid	WT	0.329958	0.0621383	pure_diploids	0.329958	0.0621383	pure_diploids	0.308419	NA	NA	NA
131206-2-H8	CGCTAAAGACATAATGTGGTTTGTTG_ATTTTAAACTCCAAAGGGTTTTCAGG	Diploid	WT	0.361643	0.0435912	pure_diploids	0.361643	0.0435912	pure_diploids	0.245897	NA	NA	NA
131209-1-A5	CGCTAAAGACATAATGTGGTTTGTTG_CGCTAAAAGTGCAATTGTTTTGACAT	Diploid	WT	0.315447	0.058618	pure_diploids	0.315447	0.058618	pure_diploids	0.156039	NA	NA	NA
131209-1-A7	CGCTAAAGACATAATGTGGTTTGTTG_TTCATAAAATATAAGCTCTTTCCGAA	Diploid	WT	0.318127	0.0379467	pure_diploids	0.318127	0.0379467	pure_diploids	0.244299	NA	NA	NA
131209-1-B3	CGCTAAAGACATAATGTGGTTTGTTG_CCCCAAATGTGTAAAAATGTTTAAAG	Diploid	WT	0.393871	0.0350035	pure_diploids	0.393871	0.0350035	pure_diploids	0.221632	NA	NA	NA
131209-1-B4	CGCTAAAGACATAATGTGGTTTGTTG_TCCACAAAAGGTAAAGCACTTCACAA	Diploid	WT	0.358489	0.0727707	pure_diploids	0.358489	0.0727707	pure_diploids	0.080843	NA	NA	NA
131209-1-B5	CGCTAAAGACATAATGTGGTTTGTTG_GATCCAATTTTTAACGATGTTTAAGC	Diploid	WT	0.402401	0.031548	pure_diploids	0.402401	0.031548	pure_diploids	0.157549	NA	NA	NA
131209-1-C10	CGCTAAAGACATAATGTGGTTTGTTG_GTAGTAACCCAGAATGTCGTTTTTAC	Diploid	WT	0.285549	0.0917842	pure_diploids	0.285549	0.0917842	pure_diploids	0.0698589	NA	NA	NA
131209-1-C12	CGCTAAAGACATAATGTGGTTTGTTG_TTTACAATCAAAAAGGCGCTTATGTC	Diploid	WT	0.434484	0.0407887	pure_diploids	0.434484	0.0407887	pure_diploids	0.236032	NA	NA	NA
131209-1-D7	CGCTAAAGACATAATGTGGTTTGTTG_ATGTAAACAGATAAGTAAGTTTAGGG	Diploid	WT	0.377612	0.0509883	pure_diploids	0.377612	0.0509883	pure_diploids	0.144217	NA	NA	NA
131209-1-D8	CGCTAAAGACATAATGTGGTTTGTTG_CTGTCAAGTGATAAAAAGTTTCTAGT	Diploid	WT	0.305365	0.0423208	pure_diploids	0.305365	0.0423208	pure_diploids	0.189197	NA	NA	NA
131209-1-D9	CGCTAAAGACATAATGTGGTTTGTTG_TCTTTAAGATGCAAAGGAATTTAAGA	Diploid	WT	0.421242	0.0421233	pure_diploids	0.421242	0.0421233	pure_diploids	0.162455	NA	NA	NA
131209-1-E10	CGCTAAAGACATAATGTGGTTTGTTG_CTTCCAACTCGTAAAGCGATTCCCTA	Diploid	WT	0.319368	0.0672296	pure_diploids	0.319368	0.0672296	pure_diploids	0.206214	NA	NA	NA
131209-1-E12	CGCTAAAGACATAATGTGGTTTGTTG_ATTTAAATACACAACATTATTGAAAG	Diploid	WT	0.390345	0.0583439	pure_diploids	0.390345	0.0583439	pure_diploids	0.254973	NA	NA	NA
131209-1-E7	CGCTAAAGACATAATGTGGTTTGTTG_TTCGGAATATCTAACTTGGTTCTTAG	Diploid	WT	0.427682	0.0400104	pure_diploids	0.427682	0.0400104	pure_diploids	0.264863	NA	NA	NA
131209-1-F10	CGCTAAAGACATAATGTGGTTTGTTG_CCAATAATGTGAAACCCGTTTGGACT	Diploid	WT	0.344376	0.0653024	pure_diploids	0.344376	0.0653024	pure_diploids	0.26867	NA	NA	NA
131209-1-F8	CGCTAAAGACATAATGTGGTTTGTTG_ATGATAAAGGGAAACCTATTTTCGAC	Diploid	WT	0.391234	0.031517	pure_diploids	0.391234	0.031517	pure_diploids	0.149488	NA	NA	NA
131209-1-G4	CGCTAAAGACATAATGTGGTTTGTTG_AAATAAAAAAGCAACTTGTTTAGTCC	Diploid	WT	0.37896	0.0521019	pure_diploids	0.37896	0.0521019	pure_diploids	0.187189	NA	NA	NA
131209-1-G7	CGCTAAAGACATAATGTGGTTTGTTG_GCGAAAACGATGAAATGTTTTCTGTG	Diploid	WT	0.426279	0.0418266	pure_diploids	0.426279	0.0418266	pure_diploids	0.173199	NA	NA	NA
131209-1-G9	CGCTAAAGACATAATGTGGTTTGTTG_TAGGGAATATCGAAATGAATTGGGTT	Diploid	WT	0.343908	0.0402043	pure_diploids	0.343908	0.0402043	pure_diploids	0.182078	NA	NA	NA
131209-1-H10	CGCTAAAGACATAATGTGGTTTGTTG_ACCCCAACAGAAAACCAGTTTTAAAC	Diploid	WT	0.395895	0.0454534	pure_diploids	0.395895	0.0454534	pure_diploids	0.161065	NA	NA	NA
131209-1-H11	CGCTAAAGACATAATGTGGTTTGTTG_TCGGGAAACGGCAAATTAATTGTGAG	Diploid	WT	0.293799	0.0558085	pure_diploids	0.293799	0.0558085	pure_diploids	0.159265	NA	NA	NA
131209-1-H4	CGCTAAAGACATAATGTGGTTTGTTG_AGCTCAAGGTGAAAATAAGTTACGGT	Diploid	WT	-0.0287631	0.0672335	pure_diploids	-0.0287631	0.0672335	pure_diploids	0.0393866	NA	NA	NA
131209-1-H5	CGCTAAAGACATAATGTGGTTTGTTG_ACACAAACACTTAATTTTATTTCGTAT	Diploid	WT	0.293009	0.054824	pure_diploids	0.293009	0.054824	pure_diploids	0.377799	NA	NA	NA
131209-1-H6	CGCTAAAGACATAATGTGGTTTGTTG_TTACGAAACTTGAAGAGCTTTCTGTG	Diploid	WT	0.365641	0.0489884	pure_diploids	0.365641	0.0489884	pure_diploids	0.204407	NA	NA	NA
131209-1-H8	CGCTAAAGACATAATGTGGTTTGTTG_ATGTGAATGTAGAAAACCATTCGAAT	Diploid	WT	0.357319	0.0600752	pure_diploids	0.357319	0.0600752	pure_diploids	0.29108	NA	NA	NA
131209-2-A10	CGCTAAAGACATAATGTGGTTTGTTG_TCGCTAATATAAAAAGCGGTTCTTGC	Diploid	WT	0.428828	0.0377173	pure_diploids	0.428828	0.0377173	pure_diploids	0.219786	NA	NA	NA
131209-2-A6	CGCTAAAGACATAATGTGGTTTGTTG_TTAGGAACGTGAAAAACAATTGGAGA	Diploid	WT	0.398511	0.0313449	pure_diploids	0.398511	0.0313449	pure_diploids	0.145507	NA	NA	NA
131209-2-A7	CGCTAAAGACATAATGTGGTTTGTTG_GTATTAATCCAAAACTTGGTTATTAA	Diploid	WT	0.359455	0.0307671	pure_diploids	0.359455	0.0307671	pure_diploids	0.161695	NA	NA	NA
131209-2-B1	CGCTAAAGACATAATGTGGTTTGTTG_CTGAAAACATCTAACCTCTTTGGTTC	Diploid	WT	0.319195	0.0351502	pure_diploids	0.319195	0.0351502	pure_diploids	0.111554	NA	NA	NA
131209-2-B12	CGCTAAAGACATAATGTGGTTTGTTG_GGAAGAAGTTTCAAGTATGTTTCAAT	Diploid	WT	0.355105	0.035154	pure_diploids	0.355105	0.035154	pure_diploids	0.151141	NA	NA	NA
131209-2-C11	CGCTAAAGACATAATGTGGTTTGTTG_ACCGTAAAATATAAACGCATTATAAA	Diploid	WT	0.413784	0.0387022	pure_diploids	0.413784	0.0387022	pure_diploids	0.305933	NA	NA	NA
131209-2-C12	CGCTAAAGACATAATGTGGTTTGTTG_ACATAAAAAGTGAACATATTTACAGT	Diploid	WT	0.415817	0.0378322	pure_diploids	0.415817	0.0378322	pure_diploids	0.260842	NA	NA	NA
131209-2-C9	CGCTAAAGACATAATGTGGTTTGTTG_ATGGAAATGATTAATGAAGTTAAATT	Diploid	WT	0.410753	0.0367366	pure_diploids	0.410753	0.0367366	pure_diploids	0.300463	NA	NA	NA
131209-2-D1	CGCTAAAGACATAATGTGGTTTGTTG_GAACGAAGAGCCAACCCGCTTCCGGC	Diploid	WT	0.366201	0.041759	pure_diploids	0.366201	0.041759	pure_diploids	0.105587	NA	NA	NA
131209-2-D2	CGCTAAAGACATAATGTGGTTTGTTG_GCGATAAGATATAACCCCATTCTGTT	Diploid	WT	0.409988	0.0338294	pure_diploids	0.409988	0.0338294	pure_diploids	0.267756	NA	NA	NA
131209-2-D3	CGCTAAAGACATAATGTGGTTTGTTG_AGTTTAAGAATTAAGTTAATTGTGTG	Diploid	WT	0.439034	0.0363106	pure_diploids	0.439034	0.0363106	pure_diploids	0.244732	NA	NA	NA
131209-2-E12	CGCTAAAGACATAATGTGGTTTGTTG_AGTTGAAATAATAATTAAATTTTTCT	Diploid	WT	0.349562	0.0394327	pure_diploids	0.349562	0.0394327	pure_diploids	0.253312	NA	NA	NA
131209-2-E2	CGCTAAAGACATAATGTGGTTTGTTG_AGAAGAAACTCAAACAATCTTCACAG	Diploid	WT	0.437722	0.0351805	pure_diploids	0.437722	0.0351805	pure_diploids	0.249612	NA	NA	NA
131209-2-E5	CGCTAAAGACATAATGTGGTTTGTTG_TATCGAATTGGAAACATTTTTTCCTC	Diploid	WT	0.444063	0.0342429	pure_diploids	0.444063	0.0342429	pure_diploids	0.198442	NA	NA	NA
131209-2-F12	CGCTAAAGACATAATGTGGTTTGTTG_ATTTTAACTTAGAAAGTAGTTTTGTC	Diploid	WT	0.422882	0.0365253	pure_diploids	0.422882	0.0365253	pure_diploids	0.172843	NA	NA	NA
131209-2-F2	CGCTAAAGACATAATGTGGTTTGTTG_TAGCTAACCCAAAACTGTATTCTCAT	Diploid	WT	0.411791	0.0390128	pure_diploids	0.411791	0.0390128	pure_diploids	0.232171	NA	NA	NA
131209-2-G1	CGCTAAAGACATAATGTGGTTTGTTG_CAGTTAAATTCTAAGGTCTTTCGTTT	Diploid	WT	0.347058	0.0438482	pure_diploids	0.347058	0.0438482	pure_diploids	0.326732	NA	NA	NA
131209-2-H2	CGCTAAAGACATAATGTGGTTTGTTG_AGCGTAACGCACAAATACGTTTGTCT	Diploid	WT	0.263476	0.0440378	pure_diploids	0.263476	0.0440378	pure_diploids	0.144765	NA	NA	NA
131209-2-H6	CGCTAAAGACATAATGTGGTTTGTTG_TTCACAAAAACCAATACATTTGGTCT	Diploid	WT	0.409437	0.0432936	pure_diploids	0.409437	0.0432936	pure_diploids	0.262819	NA	NA	NA
131209-2-H8	CGCTAAAGACATAATGTGGTTTGTTG_GGCGAAACTGGTAAAGACTTTTTCTG	Diploid	WT	0.024	0.0484974	pure_diploids	0.024	0.0484974	pure_diploids	-0.0163435	NA	NA	NA
131213-1-A10	CGCTAAAGACATAATGTGGTTTGTTG_GGCTTAATCGGGAAGCTACTTGGCAC	Diploid	WT	0.356249	0.0639807	pure_diploids	0.356249	0.0639807	pure_diploids	0.139542	NA	NA	NA
131213-1-A2	CGCTAAAGACATAATGTGGTTTGTTG_ACTCTAATCCTTAAATGTCTTGTCGA	Diploid	WT	0.38859	0.0488827	pure_diploids	0.38859	0.0488827	pure_diploids	0.179598	NA	NA	NA
131213-1-A7	CGCTAAAGACATAATGTGGTTTGTTG_CCTTCAAGGGGTAAGGTGGTTTCGCA	Diploid	WT	0.300904	0.0512803	pure_diploids	0.300904	0.0512803	pure_diploids	0.138711	NA	NA	NA
131213-1-A8	CGCTAAAGACATAATGTGGTTTGTTG_AGTGGAAAGGGTAAGACGCTTGAATG	Diploid	WT	0.320478	0.0375017	pure_diploids	0.320478	0.0375017	pure_diploids	0.235731	NA	NA	NA
131213-1-B10	CGCTAAAGACATAATGTGGTTTGTTG_CTTTCAATCCGTAACGATGTTTAAAA	Diploid	WT	0.248293	0.0532051	pure_diploids	0.248293	0.0532051	pure_diploids	0.190308	NA	NA	NA
131213-1-B11	CGCTAAAGACATAATGTGGTTTGTTG_ATGAGAACTTACAATATGGTTAGGGC	Diploid	WT	0.373218	0.0487876	pure_diploids	0.373218	0.0487876	pure_diploids	0.0906156	NA	NA	NA
131213-1-B5	CGCTAAAGACATAATGTGGTTTGTTG_CACATAAATCTCAAGACGGTTCTCGC	Diploid	WT	0.419849	0.0779842	pure_diploids	0.419849	0.0779842	pure_diploids	0.194623	NA	NA	NA
131213-1-B6	CGCTAAAGACATAATGTGGTTTGTTG_AACACAATTCGAAAGGATATTATCTC	Diploid	WT	0.402912	0.0615822	pure_diploids	0.402912	0.0615822	pure_diploids	0.181188	NA	NA	NA
131213-1-C1	CGCTAAAGACATAATGTGGTTTGTTG_TTAATAATGCTAAAGATTTTTTAAGC	Diploid	WT	0.409989	0.0425288	pure_diploids	0.409989	0.0425288	pure_diploids	0.165543	NA	NA	NA
131213-1-C11	CGCTAAAGACATAATGTGGTTTGTTG_GCTAAAATGGTGAAAGGGTTTGTATG	Diploid	WT	0.383932	0.0417432	pure_diploids	0.383932	0.0417432	pure_diploids	0.232874	NA	NA	NA
131213-1-C7	CGCTAAAGACATAATGTGGTTTGTTG_AGTCGAATAAGGAATATAGTTAATCA	Diploid	WT	0.443123	0.0384871	pure_diploids	0.443123	0.0384871	pure_diploids	0.189664	NA	NA	NA
131213-1-C9	CGCTAAAGACATAATGTGGTTTGTTG_GGTGTAAATCAAAATTGGCTTGGGAA	Diploid	WT	0.390257	0.0513644	pure_diploids	0.390257	0.0513644	pure_diploids	0.0811979	NA	NA	NA
131213-1-D11	CGCTAAAGACATAATGTGGTTTGTTG_TCCGAAAATACTAACAGACTTATCGG	Diploid	WT	0.35171	0.0429138	pure_diploids	0.35171	0.0429138	pure_diploids	0.232366	NA	NA	NA
131213-1-D12	CGCTAAAGACATAATGTGGTTTGTTG_GTTGCAACACTGAACTAGATTGTGAA	Diploid	WT	0.396887	0.0668183	pure_diploids	0.396887	0.0668183	pure_diploids	0.099564	NA	NA	NA
131213-1-D5	CGCTAAAGACATAATGTGGTTTGTTG_CAGTCAAGCATAAATATTATTGTAGC	Diploid	WT	0.342557	0.0605839	pure_diploids	0.342557	0.0605839	pure_diploids	0.248928	NA	NA	NA
131213-1-D9	CGCTAAAGACATAATGTGGTTTGTTG_GCAAAAACGACAAAGTTTGTTGGGAC	Diploid	WT	0.339368	0.08147	pure_diploids	0.339368	0.08147	pure_diploids	0.241194	NA	NA	NA
131213-1-E7	CGCTAAAGACATAATGTGGTTTGTTG_GATGGAATCACAAAGCAATTTTTCTG	Diploid	WT	0.407438	0.0515154	pure_diploids	0.407438	0.0515154	pure_diploids	0.284256	NA	NA	NA
131213-1-E8	CGCTAAAGACATAATGTGGTTTGTTG_ATCCAAAGCAGGAATGATGTTTGTGA	Diploid	WT	0.384082	0.0530387	pure_diploids	0.384082	0.0530387	pure_diploids	0.144929	NA	NA	NA
131213-1-F12	CGCTAAAGACATAATGTGGTTTGTTG_CGGGTAAGGCCAAACCGTCTTTCTTC	Diploid	WT	0.308161	0.0676298	pure_diploids	0.308161	0.0676298	pure_diploids	0.23888	NA	NA	NA
131213-1-F9	CGCTAAAGACATAATGTGGTTTGTTG_ATAGCAAGAATGAATCACATTTTGTG	Diploid	WT	0.352346	0.0536212	pure_diploids	0.352346	0.0536212	pure_diploids	0.11984	NA	NA	NA
131213-1-G11	CGCTAAAGACATAATGTGGTTTGTTG_ACCCTAACACGCAATGAGATTAAACG	Diploid	WT	0.425634	0.058673	pure_diploids	0.425634	0.058673	pure_diploids	0.178679	NA	NA	NA
131213-1-G12	CGCTAAAGACATAATGTGGTTTGTTG_TTACCAATCATTAATTCCTTTGATAA	Diploid	WT	0.422977	0.0440236	pure_diploids	0.422977	0.0440236	pure_diploids	0.296327	NA	NA	NA
131213-1-G3	CGCTAAAGACATAATGTGGTTTGTTG_TCATCAATGTAAAAGAGCCTTATGAG	Diploid	WT	0.384985	0.075218	pure_diploids	0.384985	0.075218	pure_diploids	0.250651	NA	NA	NA
131213-1-G5	CGCTAAAGACATAATGTGGTTTGTTG_ATTTTAACTACTAAGACTATTGTGTA	Diploid	WT	0.437348	0.0505989	pure_diploids	0.437348	0.0505989	pure_diploids	0.264314	NA	NA	NA
131213-1-G8	CGCTAAAGACATAATGTGGTTTGTTG_TGGGCAAAGATTAATCCTGTTGGTAT	Diploid	WT	0.356695	0.0499664	pure_diploids	0.356695	0.0499664	pure_diploids	0.260059	NA	NA	NA
131213-1-H12	CGCTAAAGACATAATGTGGTTTGTTG_ATAACAAATTTTAAGCACATTGTTCT	Diploid	WT	0.281485	0.0772301	pure_diploids	0.281485	0.0772301	pure_diploids	0.250047	NA	NA	NA
131213-2-B1	CGCTAAAGACATAATGTGGTTTGTTG_AGAGGAAGCGGCAATGGGGTTTCGCG	Diploid	WT	0.403511	0.0361589	pure_diploids	0.403511	0.0361589	pure_diploids	0.232232	NA	NA	NA
131213-2-B2	CGCTAAAGACATAATGTGGTTTGTTG_ATATCAACTCAGAAAGAAATTGCCAT	Diploid	WT	0.417348	0.0359756	pure_diploids	0.417348	0.0359756	pure_diploids	0.240797	NA	NA	NA
131213-2-C12	CGCTAAAGACATAATGTGGTTTGTTG_TGAATAATGTTAAATACGATTAAATT	Diploid	WT	0.399591	0.0361301	pure_diploids	0.399591	0.0361301	pure_diploids	0.227284	NA	NA	NA
131213-2-C8	CGCTAAAGACATAATGTGGTTTGTTG_CACCAAACCCCCAAATATGTTCGTCA	Diploid	WT	0.332801	0.0565115	pure_diploids	0.332801	0.0565115	pure_diploids	0.32917	NA	NA	NA
131213-2-D1	CGCTAAAGACATAATGTGGTTTGTTG_GATGGAATAGCCAAAAAATTTAAATT	Diploid	WT	0.36227	0.0388551	pure_diploids	0.36227	0.0388551	pure_diploids	0.198163	NA	NA	NA
131213-2-D12	CGCTAAAGACATAATGTGGTTTGTTG_ATTCTAAGAGCTAAGCAATTTACTAA	Diploid	WT	0.435368	0.0472945	pure_diploids	0.435368	0.0472945	pure_diploids	0.270262	NA	NA	NA
131213-2-F12	CGCTAAAGACATAATGTGGTTTGTTG_AGCTCAACGTGGAAGGAGGTTAGTGT	Diploid	WT	0.427194	0.0469266	pure_diploids	0.427194	0.0469266	pure_diploids	0.154327	NA	NA	NA
131213-2-G1	CGCTAAAGACATAATGTGGTTTGTTG_ATTAAAAAAGAGAAAGCTTTTGACGT	Diploid	WT	0.376903	0.0365625	pure_diploids	0.376903	0.0365625	pure_diploids	0.19645	NA	NA	NA
131213-2-G10	CGCTAAAGACATAATGTGGTTTGTTG_CGCGAAAGATGTAACGGTATTTGTAG	Diploid	WT	0.327514	0.0622831	pure_diploids	0.327514	0.0622831	pure_diploids	0.232413	NA	NA	NA
131213-2-G12	CGCTAAAGACATAATGTGGTTTGTTG_GTTACAATTTAGAACTGACTTAACCG	Diploid	WT	0.35241	0.0294335	pure_diploids	0.35241	0.0294335	pure_diploids	0.219199	NA	NA	NA
131213-2-G3	CGCTAAAGACATAATGTGGTTTGTTG_ATCCAAACCAACAATTTTATTTTGAG	Diploid	WT	0.300077	0.0459493	pure_diploids	0.300077	0.0459493	pure_diploids	0.260744	NA	NA	NA
131213-2-G8	CGCTAAAGACATAATGTGGTTTGTTG_GTACAAATATCAAACCGTATTATGCG	Diploid	WT	0.360324	0.0629737	pure_diploids	0.360324	0.0629737	pure_diploids	0.237202	NA	NA	NA
131213-2-H8	CGCTAAAGACATAATGTGGTTTGTTG_TCATTAACATGCAAACATTTTGGTTC	Diploid	WT	0.421362	0.0534208	pure_diploids	0.421362	0.0534208	pure_diploids	0.166737	NA	NA	NA
131213-2-H9	CGCTAAAGACATAATGTGGTTTGTTG_ATCAGAACACTTAAATCGGTTAACGT	Diploid	WT	0.356626	0.0483029	pure_diploids	0.356626	0.0483029	pure_diploids	0.183768	NA	NA	NA
E2-88-1-A1	CGCTAAAGACATAATGTGGTTTGTTG_TGCTAAATGACAAACGAGATTAGATA	Diploid	WT	0.224907	0.0369143	pure_diploids	0.224907	0.0369143	pure_diploids	0.0772043	NA	NA	NA
E2-88-1-A10	CGCTAAAGACATAATGTGGTTTGTTG_TGAATAAGAATCAATATTTTTATCTG	Diploid	WT	0.400569	0.0292255	pure_diploids	0.400569	0.0292255	pure_diploids	0.24103	NA	NA	NA
E2-88-1-A11	CGCTAAAGACATAATGTGGTTTGTTG_CAGATAACAACGAAAACAGTTGATGT	Diploid	WT	0.354246	0.0365532	pure_diploids	0.354246	0.0365532	pure_diploids	0.287233	NA	NA	NA
E2-88-1-A2	CGCTAAAGACATAATGTGGTTTGTTG_ATTCTAATACGGAATTTAGTTAGGCC	Diploid	WT	0.310489	0.0307671	pure_diploids	0.310489	0.0307671	pure_diploids	0.0419998	NA	NA	NA
E2-88-1-A3	CGCTAAAGACATAATGTGGTTTGTTG_CAAAAAATAATTAATTCGTTTTGCTC	Diploid	WT	0.300606	0.0375006	pure_diploids	0.300606	0.0375006	pure_diploids	0.0951528	NA	NA	NA
E2-88-1-A5	CGCTAAAGACATAATGTGGTTTGTTG_TGAATAACCTATAATGGCATTATGAA	Diploid	WT	0.365435	0.0328402	pure_diploids	0.365435	0.0328402	pure_diploids	0.16708	NA	Other	NA
E2-88-1-A8	CGCTAAAGACATAATGTGGTTTGTTG_AGGTTAACGGTCAAGCGTATTTTCGT	Diploid	WT	0.347082	0.0279013	pure_diploids	0.347082	0.0279013	pure_diploids	0.150558	NA	NA	NA
E2-88-1-B1	CGCTAAAGACATAATGTGGTTTGTTG_TGCTGAACTCAAAATCCTGTTCAGAA	Diploid	WT	0.347868	0.0273239	pure_diploids	0.347868	0.0273239	pure_diploids	0.188459	NA	NA	NA
E2-88-1-B10	CGCTAAAGACATAATGTGGTTTGTTG_CCACTAACAAGGAAAACATTTTTGGA	Diploid	WT	0.295633	0.0392259	pure_diploids	0.295633	0.0392259	pure_diploids	0.135872	NA	Other	NA
E2-88-1-B12	CGCTAAAGACATAATGTGGTTTGTTG_AAAGAAAGTTGAAAACACTTTTTAGT	Diploid	WT	0.401629	0.0313659	pure_diploids	0.401629	0.0313659	pure_diploids	0.157222	NA	NA	NA
E2-88-1-B2	CGCTAAAGACATAATGTGGTTTGTTG_GCTCGAACTGCAAATTTTTTTCAGAA	Diploid	WT	0.401603	0.0277008	pure_diploids	0.401603	0.0277008	pure_diploids	0.239658	NA	NA	NA
E2-88-1-B4	CGCTAAAGACATAATGTGGTTTGTTG_GAGTCAAACGGGAAGGAAATTGTACA	Diploid	WT	0.378157	0.0328684	pure_diploids	0.378157	0.0328684	pure_diploids	0.106451	NA	NA	NA
E2-88-1-B5	CGCTAAAGACATAATGTGGTTTGTTG_TTCCCAACTTAGAACATTGTTAACAT	Diploid	WT	0.317	0.0323316	pure_diploids	0.317	0.0323316	pure_diploids	0.121221	NA	NA	NA
E2-88-1-B6	CGCTAAAGACATAATGTGGTTTGTTG_AGCTAAACCAAAAAGAATATTTTACG	Diploid	WT	0.281247	0.0322999	pure_diploids	0.281247	0.0322999	pure_diploids	0.180566	NA	NA	NA
E2-88-1-B9	CGCTAAAGACATAATGTGGTTTGTTG_GAATTAACCCCGAAATTTGTTGCGGG	Diploid	WT	0.328914	0.0307671	pure_diploids	0.328914	0.0307671	pure_diploids	0.026295	NA	NA	NA
E2-88-1-C10	CGCTAAAGACATAATGTGGTTTGTTG_ACGATAACAAGAAAGCTTATTACCCG	Diploid	WT	0.307752	0.0345306	pure_diploids	0.307752	0.0345306	pure_diploids	0.183806	NA	NA	NA
E2-88-1-C2	CGCTAAAGACATAATGTGGTTTGTTG_AAATAAATTCGGAAGATTATTCCCGG	Diploid	WT	0.197182	0.031722	pure_diploids	0.197182	0.031722	pure_diploids	0.145143	NA	NA	NA
E2-88-1-C3	CGCTAAAGACATAATGTGGTTTGTTG_GATGAAAATGTAAATGACAATTATGGT	Diploid	WT	0.312255	0.0336654	pure_diploids	0.312255	0.0336654	pure_diploids	0.0530897	NA	NA	NA
E2-88-1-C5	CGCTAAAGACATAATGTGGTTTGTTG_CAAACAAATCCCAAAACACTTTATCA	Diploid	WT	0.392	0.0386825	pure_diploids	0.392	0.0386825	pure_diploids	0.363282	NA	NA	NA
E2-88-1-C6	CGCTAAAGACATAATGTGGTTTGTTG_CTTGGAATCTAGAAGATAATTCCTAA	Diploid	WT	0.303377	0.0359668	pure_diploids	0.303377	0.0359668	pure_diploids	0.184999	NA	NA	NA
E2-88-1-C7	CGCTAAAGACATAATGTGGTTTGTTG_AGCATAATACATAACGAACTTTGCTG	Diploid	WT	0.371645	0.0348114	pure_diploids	0.371645	0.0348114	pure_diploids	0.227575	NA	NA	NA
E2-88-1-C8	CGCTAAAGACATAATGTGGTTTGTTG_TTTTAAAGATGCAATTTCATTTTGTT	Diploid	WT	0.250189	0.0334764	pure_diploids	0.250189	0.0334764	pure_diploids	0.100504	NA	NA	NA
E2-88-1-C9	CGCTAAAGACATAATGTGGTTTGTTG_CATGCAAAAGATAACTCAATTTGTAG	Diploid	WT	0.298497	0.0404063	pure_diploids	0.298497	0.0404063	pure_diploids	0.266035	NA	NA	NA
E2-88-1-D1	CGCTAAAGACATAATGTGGTTTGTTG_GGTGGAATTCGTAAGGTAATTGGTGG	Diploid	WT	0.410519	0.0307243	pure_diploids	0.410519	0.0307243	pure_diploids	0.173091	NA	NA	NA
E2-88-1-D2	CGCTAAAGACATAATGTGGTTTGTTG_GTGAAAAACTTAAACTAGTTTCACAA	Diploid	WT	0.4153	0.031355	pure_diploids	0.4153	0.031355	pure_diploids	0.19983	NA	Other	NA
E2-88-1-D4	CGCTAAAGACATAATGTGGTTTGTTG_TATAGAATTGAAAAAGTTTTTATTAC	Diploid	WT	0.328456	0.0323213	pure_diploids	0.328456	0.0323213	pure_diploids	0.07433	NA	NA	NA
E2-88-1-D8	CGCTAAAGACATAATGTGGTTTGTTG_AGACCAAATTAGAAAGGTGTTGTGGA	Diploid	WT	0.427452	0.0294335	pure_diploids	0.427452	0.0294335	pure_diploids	0.168769	NA	Other	NA
E2-88-1-E1	CGCTAAAGACATAATGTGGTTTGTTG_TGCATAAGAGAGAAGGATCTTTTCAC	Diploid	WT	0.410207	0.0301997	pure_diploids	0.410207	0.0301997	pure_diploids	0.104349	NA	NA	NA
E2-88-1-E10	CGCTAAAGACATAATGTGGTTTGTTG_ATATTAATGGGGAACAGTGTTTAGAC	Diploid	WT	0.152714	0.0417265	pure_diploids	0.152714	0.0417265	pure_diploids	-0.0825452	NA	Other	NA
E2-88-1-E9	CGCTAAAGACATAATGTGGTTTGTTG_ACGAGAAATGGAAAACGGTTTCGAGT	Diploid	WT	0.338874	0.0342429	pure_diploids	0.338874	0.0342429	pure_diploids	0.220329	NA	Other	NA
E2-88-1-F1	CGCTAAAGACATAATGTGGTTTGTTG_TTTTTAACCCAGAAAAATCTTAGCCA	Diploid	WT	0.349596	0.0350227	pure_diploids	0.349596	0.0350227	pure_diploids	0.196177	NA	NA	NA
E2-88-1-F3	CGCTAAAGACATAATGTGGTTTGTTG_AAATTAAGGGAGAAGTCTTTTTGATC	Diploid	WT	0.37809	0.0305677	pure_diploids	0.37809	0.0305677	pure_diploids	0.0535279	NA	NA	NA
E2-88-1-G12	CGCTAAAGACATAATGTGGTTTGTTG_AAGCGAACCGTCAATATCGTTATTTT	Diploid	WT	0.357732	0.0365445	pure_diploids	0.357732	0.0365445	pure_diploids	0.257073	NA	NA	NA
E2-88-1-G2	CGCTAAAGACATAATGTGGTTTGTTG_CCCCGAAAAGTGAAGACCATTAGCTG	Diploid	WT	0.396093	0.0344453	pure_diploids	0.396093	0.0344453	pure_diploids	0.222904	NA	NA	NA
E2-88-1-G3	CGCTAAAGACATAATGTGGTTTGTTG_AGCTTAAAGTAGAATAGTTTTTAACA	Diploid	WT	0.374187	0.0334558	pure_diploids	0.374187	0.0334558	pure_diploids	0.341725	NA	NA	NA
E2-88-1-H12	CGCTAAAGACATAATGTGGTTTGTTG_CTAATAAACTCTAATTCCCTTTGTAG	Diploid	WT	0.396122	0.0419354	pure_diploids	0.396122	0.0419354	pure_diploids	0.303025	NA	Other	NA
E2-88-1-H7	CGCTAAAGACATAATGTGGTTTGTTG_GTACAAAAGCTCAAGTGTTTTAATAG	Diploid	WT	0.375948	0.0305257	pure_diploids	0.375948	0.0305257	pure_diploids	0.21471	NA	Other	NA
E2-88-10-A10	CGCTAAAGACATAATGTGGTTTGTTG_GCATTAAAGTCCAAGCGGCTTCTAGC	Diploid	WT	0.41128	0.0336559	pure_diploids	0.41128	0.0336559	pure_diploids	0.128649	NA	NA	NA
E2-88-10-A2	CGCTAAAGACATAATGTGGTTTGTTG_TGTACAACCGCGAAGGACCTTTAAAC	Diploid	WT	0.347286	0.0377173	pure_diploids	0.347286	0.0377173	pure_diploids	0.104271	NA	NA	NA
E2-88-10-A4	CGCTAAAGACATAATGTGGTTTGTTG_TTATAAAGATGTAATGGCTTTGCTCT	Diploid	WT	0.337761	0.0334764	pure_diploids	0.337761	0.0334764	pure_diploids	0.179236	NA	Other	NA
E2-88-10-A5	CGCTAAAGACATAATGTGGTTTGTTG_GTTTAAATAATCAATCGGTTTTGTGC	Diploid	WT	0.347735	0.0280697	pure_diploids	0.347735	0.0280697	pure_diploids	0.0488849	NA	NA	NA
E2-88-10-A8	CGCTAAAGACATAATGTGGTTTGTTG_TAGCGAATTTAGAACTTCCTTGTCGC	Diploid	WT	0.381439	0.0317123	pure_diploids	0.381439	0.0317123	pure_diploids	0.114887	NA	NA	NA
E2-88-10-A9	CGCTAAAGACATAATGTGGTTTGTTG_AGTATAACATTTAAGGTAATTAAAAC	Diploid	WT	0.35953	0.0273239	pure_diploids	0.35953	0.0273239	pure_diploids	0.121289	NA	NA	NA
E2-88-10-B1	CGCTAAAGACATAATGTGGTTTGTTG_CCTACAAATGATAAGAAAATTATGAA	Diploid	WT	0.358453	0.0419203	pure_diploids	0.358453	0.0419203	pure_diploids	0.248748	NA	NA	NA
E2-88-10-B10	CGCTAAAGACATAATGTGGTTTGTTG_GTTAGAAATACCAAGTTACTTCAATC	Diploid	WT	0.39	0.0259808	pure_diploids	0.39	0.0259808	pure_diploids	0.167876	NA	NA	NA
E2-88-10-B11	CGCTAAAGACATAATGTGGTTTGTTG_AACTCAAAAATGAATTGATTTGGAGC	Diploid	WT	0.311035	0.0315369	pure_diploids	0.311035	0.0315369	pure_diploids	0.0531129	NA	NA	NA
E2-88-10-B12	CGCTAAAGACATAATGTGGTTTGTTG_TCGCAAAGCACAAATGCATTTGTCAG	Diploid	WT	0.259478	0.0407472	pure_diploids	0.259478	0.0407472	pure_diploids	0.158587	NA	NA	NA
E2-88-10-B2	CGCTAAAGACATAATGTGGTTTGTTG_ACATGAATAGGAAACGGGGTTGATTT	Diploid	WT	0.364139	0.0307884	pure_diploids	0.364139	0.0307884	pure_diploids	0.179793	NA	Other	NA
E2-88-10-B3	CGCTAAAGACATAATGTGGTTTGTTG_GCTACAACAAAAAACGTGATTATCCC	Diploid	WT	0.353559	0.0303927	pure_diploids	0.353559	0.0303927	pure_diploids	0.155633	NA	NA	NA
E2-88-10-B4	CGCTAAAGACATAATGTGGTTTGTTG_CTTATAACAGTAAACAAATTTCTGGT	Diploid	WT	0.406035	0.0359668	pure_diploids	0.406035	0.0359668	pure_diploids	0.268873	NA	NA	NA
E2-88-10-B6	CGCTAAAGACATAATGTGGTTTGTTG_TCTCAAATATTCAACGATTTTACGCT	Diploid	WT	0.377858	0.027889	pure_diploids	0.377858	0.027889	pure_diploids	0.204889	NA	NA	NA
E2-88-10-B7	CGCTAAAGACATAATGTGGTTTGTTG_TTGCAAACCCGAAAACTTATTTGTCC	Diploid	WT	0.30619	0.0378419	pure_diploids	0.30619	0.0378419	pure_diploids	0.147519	NA	NA	NA
E2-88-10-B9	CGCTAAAGACATAATGTGGTTTGTTG_TTTAGAACTCGGAAGAAGTTTGGTTT	Diploid	WT	0.378843	0.031517	pure_diploids	0.378843	0.031517	pure_diploids	0.162247	NA	NA	NA
E2-88-10-C2	CGCTAAAGACATAATGTGGTTTGTTG_CTAATAACGGTTAACAAGTTTAAGTC	Diploid	WT	0.357729	0.0392019	pure_diploids	0.357729	0.0392019	pure_diploids	0.157914	NA	NA	NA
E2-88-10-C3	CGCTAAAGACATAATGTGGTTTGTTG_AATAGAAATTTTAAGACCTTTTACAT	Diploid	WT	0.322825	0.0294335	pure_diploids	0.322825	0.0294335	pure_diploids	0.172707	NA	NA	NA
E2-88-10-C5	CGCTAAAGACATAATGTGGTTTGTTG_TCTCCAAGTAGGAATTGGATTGTCAG	Diploid	WT	0.354582	0.0330981	pure_diploids	0.354582	0.0330981	pure_diploids	0.175124	NA	NA	NA
E2-88-10-C6	CGCTAAAGACATAATGTGGTTTGTTG_TTATAAAGCTTTAAGGATCTTTTTAA	Diploid	WT	0.240868	0.0400184	pure_diploids	0.240868	0.0400184	pure_diploids	0.103263	NA	Other	NA
E2-88-10-C7	CGCTAAAGACATAATGTGGTTTGTTG_AGAATAACTGATAACAGAATTCTACG	Diploid	WT	0.383622	0.0317438	pure_diploids	0.383622	0.0317438	pure_diploids	0.177143	NA	NA	NA
E2-88-10-C8	CGCTAAAGACATAATGTGGTTTGTTG_GGTACAAACAGAAAAGGGCTTAAATT	Diploid	WT	0.391801	0.0344257	pure_diploids	0.391801	0.0344257	pure_diploids	0.167896	NA	Other	NA
E2-88-10-C9	CGCTAAAGACATAATGTGGTTTGTTG_TGTATAATCCAGAAGGTGTTTTGGCT	Diploid	WT	0.317655	0.0362584	pure_diploids	0.317655	0.0362584	pure_diploids	0.118672	NA	NA	NA
E2-88-10-D10	CGCTAAAGACATAATGTGGTTTGTTG_TTCTTAACATTCAAGTCCGTTTGGTG	Diploid	WT	0.371072	0.0353981	pure_diploids	0.371072	0.0353981	pure_diploids	0.184808	NA	NA	NA
E2-88-10-D11	CGCTAAAGACATAATGTGGTTTGTTG_AAGGTAAATTGTAACCTCGTTCGATA	Diploid	WT	0.385815	0.0282784	pure_diploids	0.385815	0.0282784	pure_diploids	0.215223	NA	NA	NA
E2-88-10-E1	CGCTAAAGACATAATGTGGTTTGTTG_TTTACAACCGTGAAATTGATTGGCGG	Diploid	WT	0.385008	0.0382775	pure_diploids	0.385008	0.0382775	pure_diploids	0.198162	NA	Other	NA
E2-88-10-E11	CGCTAAAGACATAATGTGGTTTGTTG_TGAGTAATCCTCAAATTGCTTTATCA	Diploid	WT	0.36407	0.0332905	pure_diploids	0.36407	0.0332905	pure_diploids	0.217242	NA	Other	NA
E2-88-10-E2	CGCTAAAGACATAATGTGGTTTGTTG_AGGGTAACTATTAAACTATTTTTCCA	Diploid	WT	0.333792	0.0327031	pure_diploids	0.333792	0.0327031	pure_diploids	0.22392	NA	Other	NA
E2-88-10-F1	CGCTAAAGACATAATGTGGTTTGTTG_CAACAAAGGAATAATGCCATTGTTGG	Diploid	WT	0.31883	0.0592505	pure_diploids	0.31883	0.0592505	pure_diploids	0.453824	NA	Other	NA
E2-88-10-F11	CGCTAAAGACATAATGTGGTTTGTTG_TAGTAAACTGATAATGAGGTTCACAG	Diploid	WT	0.388805	0.0284307	pure_diploids	0.388805	0.0284307	pure_diploids	0.165249	NA	NA	NA
E2-88-10-F2	CGCTAAAGACATAATGTGGTTTGTTG_AGTTGAATGCTCAAACCTCTTGGAGT	Diploid	WT	0.227287	0.0468527	pure_diploids	0.227287	0.0468527	pure_diploids	0.098139	NA	NA	NA
E2-88-10-F3	CGCTAAAGACATAATGTGGTTTGTTG_CTACAAAACTGAAAGGGCGTTGGACA	Diploid	WT	0.293015	0.0415371	pure_diploids	0.293015	0.0415371	pure_diploids	0.266439	NA	NA	NA
E2-88-10-F5	CGCTAAAGACATAATGTGGTTTGTTG_TTTTAAAATAGTAACTTAGTTAACTG	Diploid	WT	0.382586	0.0365445	pure_diploids	0.382586	0.0365445	pure_diploids	0.23266	NA	NA	NA
E2-88-10-F6	CGCTAAAGACATAATGTGGTTTGTTG_ACATAAAAAGAAAAAGTTCTTGAGAA	Diploid	WT	0.212797	0.0501523	pure_diploids	0.212797	0.0501523	pure_diploids	0.0469256	NA	NA	NA
E2-88-10-F7	CGCTAAAGACATAATGTGGTTTGTTG_GTTTTAACCATAAAGTATTTTGTACT	Diploid	WT	0.363333	0.0311769	pure_diploids	0.363333	0.0311769	pure_diploids	0.163206	NA	Other	NA
E2-88-10-F8	CGCTAAAGACATAATGTGGTTTGTTG_TAGGGAATACGTAAAATTTTTGTACT	Diploid	WT	0.380085	0.0271232	pure_diploids	0.380085	0.0271232	pure_diploids	0.202136	NA	NA	NA
E2-88-10-G10	CGCTAAAGACATAATGTGGTTTGTTG_TAGAAAAATATAAAAGGACTTCATAA	Diploid	WT	0.344098	0.036675	pure_diploids	0.344098	0.036675	pure_diploids	0.216159	NA	NA	NA
E2-88-10-G3	CGCTAAAGACATAATGTGGTTTGTTG_TGCGGAAGATTTAATCAGTTTCGGAA	Diploid	WT	0.417919	0.0451933	pure_diploids	0.417919	0.0451933	pure_diploids	0.199587	NA	NA	NA
E2-88-10-G4	CGCTAAAGACATAATGTGGTTTGTTG_AAGCTAATGTAAAATAATTTTTTTAT	Diploid	WT	0.307244	0.029826	pure_diploids	0.307244	0.029826	pure_diploids	0.210655	NA	NA	NA
E2-88-10-G6	CGCTAAAGACATAATGTGGTTTGTTG_TCTAAAATTTAAAATTGATTTCAAAG	Diploid	WT	0.374626	0.0382106	pure_diploids	0.374626	0.0382106	pure_diploids	0.212982	NA	NA	NA
E2-88-10-H1	CGCTAAAGACATAATGTGGTTTGTTG_GCGTAAATAGTGAAAATCATTTTTGG	Diploid	WT	0.351807	0.0348114	pure_diploids	0.351807	0.0348114	pure_diploids	0.163509	NA	Other	NA
E2-88-10-H10	CGCTAAAGACATAATGTGGTTTGTTG_CTACGAATGAGGAAAGCTTTTTATTG	Diploid	WT	0.321282	0.0325207	pure_diploids	0.321282	0.0325207	pure_diploids	0.272838	NA	NA	NA
E2-88-10-H4	CGCTAAAGACATAATGTGGTTTGTTG_TTTTTAACAGACAAGAGTGTTGCTTG	Diploid	WT	0.375626	0.0340539	pure_diploids	0.375626	0.0340539	pure_diploids	0.187046	NA	NA	NA
E2-88-10-H6	CGCTAAAGACATAATGTGGTTTGTTG_TCTTGAAGGGGGAATGTTATTGCAAA	Diploid	WT	0.289711	0.0353692	pure_diploids	0.289711	0.0353692	pure_diploids	0.120973	NA	NA	NA
E2-88-10-H9	CGCTAAAGACATAATGTGGTTTGTTG_GATGTAATAGCCAATTTAATTAAGGT	Diploid	WT	0.34824	0.0338583	pure_diploids	0.34824	0.0338583	pure_diploids	0.164252	NA	NA	NA
E2-88-2-A1	CGCTAAAGACATAATGTGGTTTGTTG_TACATAAAAATGAATCGTCTTGAGAT	Diploid	WT	0.378193	0.0326925	pure_diploids	0.378193	0.0326925	pure_diploids	0.184942	NA	NA	NA
E2-88-2-A11	CGCTAAAGACATAATGTGGTTTGTTG_GCACAAACCTTCAAACACATTAATCA	Diploid	WT	0.249623	0.0402112	pure_diploids	0.249623	0.0402112	pure_diploids	0.253312	NA	NA	NA
E2-88-2-A12	CGCTAAAGACATAATGTGGTTTGTTG_CTTCAAAAGCGCAAATTTATTTTGTG	Diploid	WT	0.340967	0.0359668	pure_diploids	0.340967	0.0359668	pure_diploids	0.279296	NA	NA	NA
E2-88-2-A2	CGCTAAAGACATAATGTGGTTTGTTG_ATAGAAATTAAAAATGTGTTTTTGTT	Diploid	WT	0.334838	0.0292375	pure_diploids	0.334838	0.0292375	pure_diploids	0.182848	NA	NA	NA
E2-88-2-A3	CGCTAAAGACATAATGTGGTTTGTTG_ATATGAATCATCAATTAATTTCGCCT	Diploid	WT	0.428667	0.0317543	pure_diploids	0.428667	0.0317543	pure_diploids	0.264871	NA	Other	NA
E2-88-2-A4	CGCTAAAGACATAATGTGGTTTGTTG_ATCCGAATTTGGAATAGCCTTCTTAT	Diploid	WT	0.400366	0.0315583	pure_diploids	0.400366	0.0315583	pure_diploids	0.25733	NA	NA	NA
E2-88-2-A7	CGCTAAAGACATAATGTGGTTTGTTG_GAAGAAAAACGAAAGAGGTTTACTCA	Diploid	WT	0.345272	0.0304034	pure_diploids	0.345272	0.0304034	pure_diploids	0.145283	NA	NA	NA
E2-88-2-B1	CGCTAAAGACATAATGTGGTTTGTTG_CCTCTAACCACTAAAAAAATTACGAC	Diploid	WT	0.322974	0.0384346	pure_diploids	0.322974	0.0384346	pure_diploids	0.191065	NA	NA	NA
E2-88-2-B10	CGCTAAAGACATAATGTGGTTTGTTG_ACCTTAATTTTTAAAGGGCTTTCATA	Diploid	WT	0.290071	0.0307884	pure_diploids	0.290071	0.0307884	pure_diploids	0.243738	NA	NA	NA
E2-88-2-B12	CGCTAAAGACATAATGTGGTTTGTTG_TACAAAAATGGTAAACCCTTTCTACA	Diploid	WT	0.336774	0.0317438	pure_diploids	0.336774	0.0317438	pure_diploids	0.172965	NA	NA	NA
E2-88-2-B3	CGCTAAAGACATAATGTGGTTTGTTG_TAGTTAATCCTGAATGCCATTCAGGA	Diploid	WT	0.397252	0.0311341	pure_diploids	0.397252	0.0311341	pure_diploids	0.223699	NA	Other	NA
E2-88-2-B5	CGCTAAAGACATAATGTGGTTTGTTG_GGTGAAATTTTAAAGCCTCTTGAGGG	Diploid	WT	0.388253	0.0276757	pure_diploids	0.388253	0.0276757	pure_diploids	0.195801	NA	Other	NA
E2-88-2-B7	CGCTAAAGACATAATGTGGTTTGTTG_AGAGCAAATACTAATTATGTTGATTC	Diploid	WT	0.360554	0.0315369	pure_diploids	0.360554	0.0315369	pure_diploids	0.183191	NA	NA	NA
E2-88-2-B8	CGCTAAAGACATAATGTGGTTTGTTG_TGCTCAACCGCAAATCAAGTTTTACC	Diploid	WT	0.373114	0.0326925	pure_diploids	0.373114	0.0326925	pure_diploids	0.115141	NA	Other	NA
E2-88-2-C1	CGCTAAAGACATAATGTGGTTTGTTG_CTAATAATTTTGAAAGGGATTGCAAC	Diploid	WT	0.341589	0.0346314	pure_diploids	0.341589	0.0346314	pure_diploids	0.0862386	NA	Other	NA
E2-88-2-C2	CGCTAAAGACATAATGTGGTTTGTTG_TAAAAAATCAACAAGTGTGTTTTGTT	Diploid	WT	0.386681	0.0326925	pure_diploids	0.386681	0.0326925	pure_diploids	0.165004	NA	NA	NA
E2-88-2-C8	CGCTAAAGACATAATGTGGTTTGTTG_GCAATAACTTTTAAGGTGGTTGGGGA	Diploid	WT	0.388873	0.0284787	pure_diploids	0.388873	0.0284787	pure_diploids	0.169307	NA	NA	NA
E2-88-2-C9	CGCTAAAGACATAATGTGGTTTGTTG_CCAAGAATTGCAAAGGGGGTTTAGGG	Diploid	WT	0.360868	0.0373323	pure_diploids	0.360868	0.0373323	pure_diploids	0.320647	NA	NA	NA
E2-88-2-D12	CGCTAAAGACATAATGTGGTTTGTTG_AAAATAATCATTAAACGCTTTACTTC	Diploid	WT	0.31162	0.0346115	pure_diploids	0.31162	0.0346115	pure_diploids	0.15387	NA	NA	NA
E2-88-2-D4	CGCTAAAGACATAATGTGGTTTGTTG_ATGTAAAGTCTCAACTTCATTTACCC	Diploid	WT	0.397884	0.0294335	pure_diploids	0.397884	0.0294335	pure_diploids	0.174088	NA	NA	NA
E2-88-2-D5	CGCTAAAGACATAATGTGGTTTGTTG_CCTCTAATACGCAAATTACTTCGGCA	Diploid	WT	0.404832	0.0384786	pure_diploids	0.404832	0.0384786	pure_diploids	0.136793	NA	NA	NA
E2-88-2-D7	CGCTAAAGACATAATGTGGTTTGTTG_ACTTCAAAAATAAATTTGTTTCTTGG	Diploid	WT	0.394	0.0340637	pure_diploids	0.394	0.0340637	pure_diploids	0.250476	NA	NA	NA
E2-88-2-E10	CGCTAAAGACATAATGTGGTTTGTTG_GTTTAAACACGGAAGTGTATTTAAAA	Diploid	WT	0.357632	0.0284787	pure_diploids	0.357632	0.0284787	pure_diploids	0.205513	NA	Other	NA
E2-88-2-E2	CGCTAAAGACATAATGTGGTTTGTTG_TGCCTAACACCTAATCCCATTCTGAT	Diploid	WT	0.364333	0.0305996	pure_diploids	0.364333	0.0305996	pure_diploids	0.256424	NA	NA	NA
E2-88-2-E4	CGCTAAAGACATAATGTGGTTTGTTG_GAACAAAGATGTAATTAGTTTTAGTA	Diploid	WT	0.337809	0.0279013	pure_diploids	0.337809	0.0279013	pure_diploids	0.115188	NA	NA	NA
E2-88-2-F1	CGCTAAAGACATAATGTGGTTTGTTG_TGCTCAATCTTCAAGTCTTTTGTTAG	Diploid	WT	0.319313	0.0392019	pure_diploids	0.319313	0.0392019	pure_diploids	0.214407	NA	Other	NA
E2-88-2-F12	CGCTAAAGACATAATGTGGTTTGTTG_CTCTAAACCAAGAAGTATATTACATT	Diploid	WT	0.340777	0.0377083	pure_diploids	0.340777	0.0377083	pure_diploids	0.268367	NA	Other	NA
E2-88-2-F4	CGCTAAAGACATAATGTGGTTTGTTG_CCCACAATATTAAATCTCCTTCCTGC	Diploid	WT	0.358283	0.0363639	pure_diploids	0.358283	0.0363639	pure_diploids	0.177509	NA	NA	NA
E2-88-2-F7	CGCTAAAGACATAATGTGGTTTGTTG_TCTCGAAATCATAACAAAATTTGCTG	Diploid	WT	0.335478	0.0279013	pure_diploids	0.335478	0.0279013	pure_diploids	0.16022	NA	NA	NA
E2-88-2-F9	CGCTAAAGACATAATGTGGTTTGTTG_GACCAAATGGAAAAGTCTGTTCATCT	Diploid	WT	0.342626	0.0267464	pure_diploids	0.342626	0.0267464	pure_diploids	0.124591	NA	NA	NA
E2-88-2-G10	CGCTAAAGACATAATGTGGTTTGTTG_ACATTAAATTGAAATCACCTTCGCGG	Diploid	WT	0.322648	0.0344453	pure_diploids	0.322648	0.0344453	pure_diploids	0.150982	NA	NA	NA
E2-88-2-G12	CGCTAAAGACATAATGTGGTTTGTTG_TTAATAAACATCAAGCTGATTTTGGT	Diploid	WT	0.38305	0.0311341	pure_diploids	0.38305	0.0311341	pure_diploids	0.276614	NA	Other	NA
E2-88-2-G2	CGCTAAAGACATAATGTGGTTTGTTG_ATAAGAATTTGGAATGTTTTTGACAT	Diploid	WT	0.350222	0.0400269	pure_diploids	0.350222	0.0400269	pure_diploids	0.209955	NA	NA	NA
E2-88-2-G4	CGCTAAAGACATAATGTGGTTTGTTG_TTAAGAAGATTGAAGACCCTTTTTTT	Diploid	WT	0.361223	0.0327131	pure_diploids	0.361223	0.0327131	pure_diploids	0.212189	NA	NA	NA
E2-88-2-G6	CGCTAAAGACATAATGTGGTTTGTTG_CGATGAACAGATAATGCGATTTCTGG	Diploid	WT	0.3601	0.0379097	pure_diploids	0.3601	0.0379097	pure_diploids	0.312326	NA	NA	NA
E2-88-2-G7	CGCTAAAGACATAATGTGGTTTGTTG_TCTTAAAATCGCAATGGTGTTCTGTA	Diploid	WT	0.40175	0.031355	pure_diploids	0.40175	0.031355	pure_diploids	0.163574	NA	NA	NA
E2-88-2-G9	CGCTAAAGACATAATGTGGTTTGTTG_CTTCAAAACTTCAAACGGCTTTAAAG	Diploid	WT	0.293177	0.0380964	pure_diploids	0.293177	0.0380964	pure_diploids	0.299498	NA	NA	NA
E2-88-2-H2	CGCTAAAGACATAATGTGGTTTGTTG_GGTGTAACCTTTAAGGAGCTTGGGTG	Diploid	WT	0.408294	0.0320727	pure_diploids	0.408294	0.0320727	pure_diploids	0.147589	NA	Other	NA
E2-88-2-H3	CGCTAAAGACATAATGTGGTTTGTTG_CCTTGAAACGACAATCAACTTGGCGG	Diploid	WT	0.380749	0.0309808	pure_diploids	0.380749	0.0309808	pure_diploids	0.284062	NA	NA	NA
E2-88-2-H5	CGCTAAAGACATAATGTGGTTTGTTG_CGCGAAAATATTAATTGCTTTATCGA	Diploid	WT	0.362129	0.0361775	pure_diploids	0.362129	0.0361775	pure_diploids	0.248078	NA	NA	NA
E2-88-2-H9	CGCTAAAGACATAATGTGGTTTGTTG_ATAAAAACACTTAAGAACGTTCCTCA	Diploid	WT	0.319755	0.0334571	pure_diploids	0.319755	0.0334571	pure_diploids	0.16264	NA	NA	NA
E2-88-3-A1	CGCTAAAGACATAATGTGGTTTGTTG_ACGGGAAGAGGGAATACTCTTGCTCC	Diploid	WT	0.297213	0.0342337	pure_diploids	0.297213	0.0342337	pure_diploids	0.0943524	NA	NA	NA
E2-88-3-A10	CGCTAAAGACATAATGTGGTTTGTTG_CAGCAAAGACTGAACCATGTTACGTT	Diploid	WT	0.201365	0.0445571	pure_diploids	0.201365	0.0445571	pure_diploids	0.217337	NA	NA	NA
E2-88-3-A11	CGCTAAAGACATAATGTGGTTTGTTG_CCACAAAGATTTAATTTACTTAGCGT	Diploid	WT	0.351	0.0421466	pure_diploids	0.351	0.0421466	pure_diploids	0.366476	NA	NA	NA
E2-88-3-A2	CGCTAAAGACATAATGTGGTTTGTTG_CCTCTAACTCGGAACAACTTTCTTTA	Diploid	WT	0.329262	0.0286598	pure_diploids	0.329262	0.0286598	pure_diploids	0.232945	NA	NA	NA
E2-88-3-A3	CGCTAAAGACATAATGTGGTTTGTTG_AACAAAATTTACAATTCCTTTCTCTC	Diploid	WT	0.268269	0.0394495	pure_diploids	0.268269	0.0394495	pure_diploids	0.230162	NA	NA	NA
E2-88-3-A4	CGCTAAAGACATAATGTGGTTTGTTG_ACCCAAATTCTTAATTGGCTTGTAGG	Diploid	WT	0.357999	0.0292375	pure_diploids	0.357999	0.0292375	pure_diploids	0.197479	NA	NA	NA
E2-88-3-A5	CGCTAAAGACATAATGTGGTTTGTTG_TTACAAATATTAAAACCAGTTTAACC	Diploid	WT	0.382037	0.0255916	pure_diploids	0.382037	0.0255916	pure_diploids	0.174795	NA	NA	NA
E2-88-3-A6	CGCTAAAGACATAATGTGGTTTGTTG_GCCAGAAGTCAAAATGTTTTTTAGTT	Diploid	WT	0.39934	0.0282784	pure_diploids	0.39934	0.0282784	pure_diploids	0.268847	NA	NA	NA
E2-88-3-A9	CGCTAAAGACATAATGTGGTTTGTTG_AAGAGAAGATTTAACCTTCTTCGTTA	Diploid	WT	0.25944	0.0371399	pure_diploids	0.25944	0.0371399	pure_diploids	0.155658	NA	NA	NA
E2-88-3-B10	CGCTAAAGACATAATGTGGTTTGTTG_TTCCCAATTCGAAAGAGTCTTTTGTT	Diploid	WT	0.428317	0.0351331	pure_diploids	0.428317	0.0351331	pure_diploids	0.185263	NA	NA	NA
E2-88-3-B3	CGCTAAAGACATAATGTGGTTTGTTG_GATGCAAGGTGGAAGTATGTTTTGTC	Diploid	WT	0.378341	0.0309704	pure_diploids	0.378341	0.0309704	pure_diploids	0.000215931	NA	NA	NA
E2-88-3-B5	CGCTAAAGACATAATGTGGTTTGTTG_TTATAAATGTTTAAGAGATTTAAGAA	Diploid	WT	0.227813	0.0336559	pure_diploids	0.227813	0.0336559	pure_diploids	0.0736778	NA	NA	NA
E2-88-3-B7	CGCTAAAGACATAATGTGGTTTGTTG_GAGCGAAAACAGAACCAGATTCGAAA	Diploid	WT	0.40287	0.0305677	pure_diploids	0.40287	0.0305677	pure_diploids	0.144826	NA	NA	NA
E2-88-3-B8	CGCTAAAGACATAATGTGGTTTGTTG_CGAATAACAGGAAATTATGTTCCATT	Diploid	WT	0.301099	0.0307884	pure_diploids	0.301099	0.0307884	pure_diploids	0.242221	NA	NA	NA
E2-88-3-C4	CGCTAAAGACATAATGTGGTTTGTTG_GTGACAAACCTGAATATGATTAGCGC	Diploid	WT	0.287994	0.0419203	pure_diploids	0.287994	0.0419203	pure_diploids	0.232135	NA	NA	NA
E2-88-3-C5	CGCTAAAGACATAATGTGGTTTGTTG_TTAATAAGCAGTAATGGTATTCTTAA	Diploid	WT	0.376563	0.0298034	pure_diploids	0.376563	0.0298034	pure_diploids	0.238446	NA	NA	NA
E2-88-3-C6	CGCTAAAGACATAATGTGGTTTGTTG_TCCGTAACATACAAAAATGTTGTACA	Diploid	WT	0.38273	0.0280937	pure_diploids	0.38273	0.0280937	pure_diploids	0.15272	NA	NA	NA
E2-88-3-C7	CGCTAAAGACATAATGTGGTTTGTTG_GCATAAACACGTAAGTCCTTTTGTTC	Diploid	WT	0.332292	0.0334764	pure_diploids	0.332292	0.0334764	pure_diploids	0.106516	NA	NA	NA
E2-88-3-C9	CGCTAAAGACATAATGTGGTTTGTTG_CTGCTAACCGGTAAACCTGTTGACCG	Diploid	WT	0.296025	0.030211	pure_diploids	0.296025	0.030211	pure_diploids	0.228349	NA	NA	NA
E2-88-3-D1	CGCTAAAGACATAATGTGGTTTGTTG_TAGTCAACGCTCAATGATTTTACTAC	Diploid	WT	0.398188	0.0313449	pure_diploids	0.398188	0.0313449	pure_diploids	0.146878	NA	NA	NA
E2-88-3-D11	CGCTAAAGACATAATGTGGTTTGTTG_TGTGAAATGTTTAACCGGCTTGGAGA	Diploid	WT	0.343335	0.0334571	pure_diploids	0.343335	0.0334571	pure_diploids	0.222403	NA	Other	NA
E2-88-3-D2	CGCTAAAGACATAATGTGGTTTGTTG_GCCGCAACCTGTAACCTTTTTTTAGT	Diploid	WT	0.34227	0.0342529	pure_diploids	0.34227	0.0342529	pure_diploids	0.201169	NA	NA	NA
E2-88-3-D3	CGCTAAAGACATAATGTGGTTTGTTG_TGTTTAACATGTAAGAGGTTTATTTT	Diploid	WT	0.350636	0.0332807	pure_diploids	0.350636	0.0332807	pure_diploids	0.232485	NA	NA	NA
E2-88-3-D4	CGCTAAAGACATAATGTGGTTTGTTG_CTGTCAATTGTTAAAGGGGTTTCGGG	Diploid	WT	0.362	0.0392598	pure_diploids	0.362	0.0392598	pure_diploids	0.245282	NA	NA	NA
E2-88-3-D6	CGCTAAAGACATAATGTGGTTTGTTG_AGGCCAAATTAAAAGAAGGTTTGACA	Diploid	WT	0.401096	0.030744	pure_diploids	0.401096	0.030744	pure_diploids	0.122987	NA	NA	NA
E2-88-3-D8	CGCTAAAGACATAATGTGGTTTGTTG_CAATCAAAGTCAAACAACATTTTTAT	Diploid	WT	0.249081	0.0405708	pure_diploids	0.249081	0.0405708	pure_diploids	0.254627	NA	Other	NA
E2-88-3-D9	CGCTAAAGACATAATGTGGTTTGTTG_TTTAGAAAGAACAACGTTATTTGTTA	Diploid	WT	0.326797	0.0298151	pure_diploids	0.326797	0.0298151	pure_diploids	0.205763	NA	NA	NA
E2-88-3-E1	CGCTAAAGACATAATGTGGTTTGTTG_TGCGGAATAGGAAAATGTTTTGGCTG	Diploid	WT	0.340087	0.0340539	pure_diploids	0.340087	0.0340539	pure_diploids	0.152478	NA	Other	NA
E2-88-3-E4	CGCTAAAGACATAATGTGGTTTGTTG_ATATAAAAAGCTAATCCCATTGTGGA	Diploid	WT	0.296261	0.0286712	pure_diploids	0.296261	0.0286712	pure_diploids	0.145483	NA	NA	NA
E2-88-3-E8	CGCTAAAGACATAATGTGGTTTGTTG_CGATCAATCAATAATGATGTTTGCTT	Diploid	WT	0.333906	0.0284557	pure_diploids	0.333906	0.0284557	pure_diploids	0.156216	NA	NA	NA
E2-88-3-E9	CGCTAAAGACATAATGTGGTTTGTTG_CAATTAATTTCGAAGGGACTTTGATC	Diploid	WT	0.329333	0.0352184	pure_diploids	0.329333	0.0352184	pure_diploids	0.0970347	NA	NA	NA
E2-88-3-F12	CGCTAAAGACATAATGTGGTTTGTTG_CCGTAAATCTTAAAAAGGGTTCCTTA	Diploid	WT	0.165608	0.0357684	pure_diploids	0.165608	0.0357684	pure_diploids	0.13116	NA	NA	NA
E2-88-3-F4	CGCTAAAGACATAATGTGGTTTGTTG_TCACTAAAGGAAAATGTCATTGGTTG	Diploid	WT	0.338667	0.0334863	pure_diploids	0.338667	0.0334863	pure_diploids	0.140038	NA	NA	NA
E2-88-3-F5	CGCTAAAGACATAATGTGGTTTGTTG_CCAATAAACACAAATATCTTTATTTA	Diploid	WT	0.310176	0.0378753	pure_diploids	0.310176	0.0378753	pure_diploids	0.300564	NA	NA	NA
E2-88-3-G11	CGCTAAAGACATAATGTGGTTTGTTG_TCAACAAATCGTAACAATGTTGCCGG	Diploid	WT	0.256258	0.0444331	pure_diploids	0.256258	0.0444331	pure_diploids	0.283361	NA	Other	NA
E2-88-3-G2	CGCTAAAGACATAATGTGGTTTGTTG_CTCTTAATAAAGAAGTTGTTTAGTAA	Diploid	WT	0.317438	0.0334558	pure_diploids	0.317438	0.0334558	pure_diploids	0.195512	NA	NA	NA
E2-88-3-G4	CGCTAAAGACATAATGTGGTTTGTTG_TATCCAACGTAAAAGAGCTTTTTCTG	Diploid	WT	0.331915	0.0332905	pure_diploids	0.331915	0.0332905	pure_diploids	0.20125	NA	NA	NA
E2-88-3-G5	CGCTAAAGACATAATGTGGTTTGTTG_GAGCAAATCTATAAGGGTTTTTTTGT	Diploid	WT	0.202554	0.0415556	pure_diploids	0.202554	0.0415556	pure_diploids	0.0890993	NA	NA	NA
E2-88-3-H10	CGCTAAAGACATAATGTGGTTTGTTG_GCCCAAAATGATAAGTTTGTTTAATT	Diploid	WT	0.285032	0.0365532	pure_diploids	0.285032	0.0365532	pure_diploids	0.107551	NA	NA	NA
E2-88-3-H12	CGCTAAAGACATAATGTGGTTTGTTG_ACGCAAACGTATAAGTCAATTAAGAA	Diploid	WT	-0.0491251	0.0553459	pure_diploids	-0.0491251	0.0553459	pure_diploids	0.0122218	NA	NA	NA
E2-88-3-H6	CGCTAAAGACATAATGTGGTTTGTTG_GATACAACTAAGAAGACGTTTCGCTC	Diploid	WT	0.338313	0.0330878	pure_diploids	0.338313	0.0330878	pure_diploids	0.0437303	NA	Other	NA
E2-88-4-A10	CGCTAAAGACATAATGTGGTTTGTTG_TGACGAAATTTGAAGTCTATTCTCCA	Diploid	WT	0.368293	0.0278778	pure_diploids	0.368293	0.0278778	pure_diploids	0.235031	NA	NA	NA
E2-88-4-A11	CGCTAAAGACATAATGTGGTTTGTTG_CAAATAAGATAGAAGCTTGTTATTGT	Diploid	WT	0.348157	0.0365625	pure_diploids	0.348157	0.0365625	pure_diploids	0.246637	NA	Other	NA
E2-88-4-A2	CGCTAAAGACATAATGTGGTTTGTTG_TGAGAAATCGAGAATCTCCTTTCTGT	Diploid	WT	0.317361	0.0292375	pure_diploids	0.317361	0.0292375	pure_diploids	0.178225	NA	NA	NA
E2-88-4-A4	CGCTAAAGACATAATGTGGTTTGTTG_ACCGGAAATTTAAATATAATTGCGCT	Diploid	WT	0.408266	0.0328988	pure_diploids	0.408266	0.0328988	pure_diploids	0.148334	NA	NA	NA
E2-88-4-A6	CGCTAAAGACATAATGTGGTTTGTTG_CCCTTAATTTGAAAGATATTTGCAGC	Diploid	WT	0.321846	0.0375189	pure_diploids	0.321846	0.0375189	pure_diploids	0.177815	NA	NA	NA
E2-88-4-A7	CGCTAAAGACATAATGTGGTTTGTTG_GGGTGAAGCGGAAAAGCGGTTGGGGG	Diploid	WT	0.313757	0.0376998	pure_diploids	0.313757	0.0376998	pure_diploids	0.0672327	NA	NA	NA
E2-88-4-A8	CGCTAAAGACATAATGTGGTTTGTTG_AGCGGAAAAATAAAAACTGTTATCGA	Diploid	WT	0.343209	0.033848	pure_diploids	0.343209	0.033848	pure_diploids	0.185801	NA	Other	NA
E2-88-4-A9	CGCTAAAGACATAATGTGGTTTGTTG_CGCATAACATCAAACATTTTTACACG	Diploid	WT	0.387991	0.0369239	pure_diploids	0.387991	0.0369239	pure_diploids	0.271004	NA	NA	NA
E2-88-4-B1	CGCTAAAGACATAATGTGGTTTGTTG_CATATAATTAGTAAAACATTTTCTGTG	Diploid	WT	0.284732	0.0428426	pure_diploids	0.284732	0.0428426	pure_diploids	0.219631	NA	NA	NA
E2-88-4-B3	CGCTAAAGACATAATGTGGTTTGTTG_TATTTAACATTAAAATGTGTTTACGC	Diploid	WT	0.374037	0.0384696	pure_diploids	0.374037	0.0384696	pure_diploids	0.109196	NA	NA	NA
E2-88-4-B5	CGCTAAAGACATAATGTGGTTTGTTG_TTGTCAAAAATAAACATCCTTTTTAT	Diploid	WT	0.369246	0.0325207	pure_diploids	0.369246	0.0325207	pure_diploids	0.270348	NA	NA	NA
E2-88-4-B7	CGCTAAAGACATAATGTGGTTTGTTG_GTTCCAATACCAAAGCTTCTTGGTGG	Diploid	WT	0.417541	0.029947	pure_diploids	0.417541	0.029947	pure_diploids	0.179764	NA	Other	NA
E2-88-4-B9	CGCTAAAGACATAATGTGGTTTGTTG_CATACAATCGTAAAACAATTTAGGCT	Diploid	WT	0.179614	0.0500086	pure_diploids	0.179614	0.0500086	pure_diploids	0.141082	NA	NA	NA
E2-88-4-C1	CGCTAAAGACATAATGTGGTTTGTTG_TTTTTAAGGGTTAAAGACGTTCCTGG	Diploid	WT	-0.0402316	0.046343	pure_diploids	-0.0402316	0.046343	pure_diploids	-0.0129174	NA	NA	NA
E2-88-4-C10	CGCTAAAGACATAATGTGGTTTGTTG_AGGCCAAACATTAATCTGATTTAAAT	Diploid	WT	-0.0651859	0.0594285	pure_diploids	-0.0651859	0.0594285	pure_diploids	-0.0580063	NA	NA	NA
E2-88-4-C11	CGCTAAAGACATAATGTGGTTTGTTG_TATATAATGCGAAAGCAGGTTGTTTT	Diploid	WT	0.34122	0.0342337	pure_diploids	0.34122	0.0342337	pure_diploids	0.17273	NA	Other	NA
E2-88-4-C12	CGCTAAAGACATAATGTGGTTTGTTG_ACTTTAAGCATCAATGAAATTTCTTT	Diploid	WT	0.103514	0.0388721	pure_diploids	0.103514	0.0388721	pure_diploids	0.0851734	NA	NA	NA
E2-88-4-C3	CGCTAAAGACATAATGTGGTTTGTTG_CCAATAACAGTCAATTTAATTTAACC	Diploid	WT	0.374927	0.0375017	pure_diploids	0.374927	0.0375017	pure_diploids	0.241173	NA	NA	NA
E2-88-4-C5	CGCTAAAGACATAATGTGGTTTGTTG_TTCACAACATGTAAGTCCTTTTCCGC	Diploid	WT	0.406894	0.0355812	pure_diploids	0.406894	0.0355812	pure_diploids	0.166965	NA	Other	NA
E2-88-4-C6	CGCTAAAGACATAATGTGGTTTGTTG_AGGGTAAACGACAAGTGCGTTTATGT	Diploid	WT	0.341385	0.0343709	pure_diploids	0.341385	0.0343709	pure_diploids	0.160221	NA	NA	NA
E2-88-4-C7	CGCTAAAGACATAATGTGGTTTGTTG_GTAGTAATCGACAAGGTTATTGTACA	Diploid	WT	0.0803501	0.0384871	pure_diploids	0.0803501	0.0384871	pure_diploids	-0.0511533	NA	NA	NA
E2-88-4-D11	CGCTAAAGACATAATGTGGTTTGTTG_GTCCTAATGATAAAGCACATTGTAAT	Diploid	WT	0.357792	0.0332702	pure_diploids	0.357792	0.0332702	pure_diploids	0.210717	NA	Other	NA
E2-88-4-D12	CGCTAAAGACATAATGTGGTTTGTTG_AAGCTAAATTGAAAATGGCTTTCTTT	Diploid	WT	-0.13458	0.0505989	pure_diploids	-0.13458	0.0505989	pure_diploids	-0.0327325	NA	NA	NA
[truncated: 4,367 more rows]

## Sheet: Figure5
CloneID	low_high	Ploidy	Ancestor_Genotype	RelativeWT_Fit	RelativeWT_Err	RelativeWT_Class	WithinGenotype_Fit	WithinGenotype_Err	WithinGenotype_Class	CellBatch1_fitness	Mutated.Gene	Mutation.Type	Pathway	gene	order
130719-1-A5	CGCTAAAGACATAATGTGGTTTGTTG_TAGACAAAATGCAATTGTATTGTCAG	Haploid	WT	0.467593	0.0303607	adaptive_haploids	0.467593	0.0303607	adaptive_haploids	0.4104	TOR1	Missense	TOR	gene1	TOR1+GPB2
130822-2-D1	CGCTAAAGACATAATGTGGTTTGTTG_TTCAAAATCATAAAGCAGTTTCAGGA	Haploid	WT	0.852843	0.0223192	adaptive_haploids	0.852843	0.0223192	adaptive_haploids	0.648349	GPB2	Frameshift	RAS	gene2	TOR1+GPB2
131007-1-D2	CGCTAAAGACATAATGTGGTTTGTTG_TCATGAACGGATAAGCTGGTTGGTTG	Haploid	WT	0.879333	0.021362	adaptive_haploids	0.879333	0.021362	adaptive_haploids	0.593951	GPB2	Nonsense	RAS	gene2	TOR1+GPB2
131016-3-C6	CGCTAAAGACATAATGTGGTTTGTTG_TACGTAAAAAAAAATGTGTTTAGTAT	Haploid	WT	0.831958	0.0238317	adaptive_haploids	0.831958	0.0238317	adaptive_haploids	0.65858	GPB2	Nonsense	RAS	gene2	TOR1+GPB2
131016-5-F2	CGCTAAAGACATAATGTGGTTTGTTG_TTAGAAAAAAAAAACTTCGTTGGATT	Haploid	WT	0.798634	0.0244367	adaptive_haploids	0.798634	0.0244367	adaptive_haploids	0.72923	GPB2	Nonsense	RAS	gene2	TOR1+GPB2
131017-2-B6	CGCTAAAGACATAATGTGGTTTGTTG_CCAAAAATAACTAAGTACATTTCAGG	Haploid	WT	0.814322	0.0215493	adaptive_haploids	0.814322	0.0215493	adaptive_haploids	0.704905	GPB2	Frameshift	RAS	gene2	TOR1+GPB2
131017-3-D6	CGCTAAAGACATAATGTGGTTTGTTG_CGTATAATGGGAAAGGGGGTTTGGAT	Haploid	WT	0.759509	0.0374346	adaptive_haploids	0.759509	0.0374346	adaptive_haploids	0.662258	GPB2	Frameshift	RAS	gene2	TOR1+GPB2
131202-2-C5	CGCTAAAGACATAATGTGGTTTGTTG_GATACAAATCCCAACTGTTTACAAA	Haploid	WT	0.817976	0.031548	adaptive_haploids	0.817976	0.031548	adaptive_haploids	0.603007	GPB2	Frameshift	RAS	gene2	TOR1+GPB2
E2-88-1-B8	CGCTAAAGACATAATGTGGTTTGTTG_GGCTGAAGAGGAAAACAAATTGATAA	Haploid	WT	0.871394	0.0209718	adaptive_haploids	0.871394	0.0209718	adaptive_haploids	0.616695	GPB2	Nonsense	RAS	gene2	TOR1+GPB2
E2-88-1-G5	CGCTAAAGACATAATGTGGTTTGTTG_TTTCAAATCGGGAAGAGCGTTGGCCG	Haploid	WT	0.841021	0.0221268	adaptive_haploids	0.841021	0.0221268	adaptive_haploids	0.579333	GPB2	Nonsense	RAS	gene2	TOR1+GPB2
E2-88-2-E9	CGCTAAAGACATAATGTGGTTTGTTG_TAAGAAACAATTAACAGGGTTTGGTA	Haploid	WT	0.866194	0.0215493	adaptive_haploids	0.866194	0.0215493	adaptive_haploids	0.615101	GPB2	Frameshift	RAS	gene2	TOR1+GPB2
E2-88-9-H11	CGCTAAAGACATAATGTGGTTTGTTG_AAAATAACGATTAAACCTCTTGGTAG	Haploid	WT	0.875752	0.0303927	adaptive_haploids	0.875752	0.0303927	adaptive_haploids	0.686279	GPB2	Frameshift	RAS	gene2	TOR1+GPB2
E2-88-9-H7	CGCTAAAGACATAATGTGGTTTGTTG_TTAGGAATACTCAATATATTTTTTGT	Haploid	WT	0.697837	0.0238592	adaptive_haploids	0.697837	0.0238592	adaptive_haploids	0.682403	GPB2	Nonsense	RAS	gene2	TOR1+GPB2
tor1_evo1_plate2_G10	ATCAGAAGTTCGAATCAAATTACGAA_CGTTAAAACTTTAAGTATATTAGCTA	Haploid	TOR1	1.275	0.0202073	NA	0.650713	0.0198168	adaptive_haploids	NA	GPB2	Frameshift	RAS	gene3	TOR1+GPB2
tor1_evo1_plate9_E4	ATCAGAAGTTCGAATCAAATTACGAA_TCCTAAACTGTCAATGTAGTTTTAGA	Haploid	TOR1	1.27853	0.0205867	NA	0.646381	0.0203943	adaptive_haploids	NA	GPB2	Missense	RAS	gene3	TOR1+GPB2
130719-1-A5	CGCTAAAGACATAATGTGGTTTGTTG_TAGACAAAATGCAATTGTATTGTCAG	Haploid	WT	0.467593	0.0303607	adaptive_haploids	0.467593	0.0303607	adaptive_haploids	0.4104	TOR1	Missense	TOR	gene1	TOR1+IRA1
130712-1-B11	CGCTAAAGACATAATGTGGTTTGTTG_TCGAAAATCAGGAAACGGTTTAGGGT	Haploid	WT	1.24324	0.0209718	adaptive_haploids	1.24324	0.0209718	adaptive_haploids	0.819616	IRA1	Frameshift	RAS	gene2	TOR1+IRA1
130822-1-E2	CGCTAAAGACATAATGTGGTTTGTTG_AGAGTAATCTGCAAGATTCTTTTTCT	Haploid	WT	1.27713	0.0205867	adaptive_haploids	1.27713	0.0205867	adaptive_haploids	0.934322	IRA1	Nonsense	RAS	gene2	TOR1+IRA1
130822-2-A3	CGCTAAAGACATAATGTGGTTTGTTG_TCACTAAGAAGGAAGTCCATTATTAC	Haploid	WT	1.05833	0.0196299	adaptive_haploids	1.05833	0.0196299	adaptive_haploids	0.58251	IRA1	Frameshift	RAS	gene2	TOR1+IRA1
130822-2-G9	CGCTAAAGACATAATGTGGTTTGTTG_CGAGCAAGCCGGAAGAGTCTTGCGAC	Haploid	WT	0.95491	0.0209718	adaptive_haploids	0.95491	0.0209718	adaptive_haploids	0.658905	IRA1	Missense	RAS	gene2	TOR1+IRA1
131007-1-B12	CGCTAAAGACATAATGTGGTTTGTTG_AATACAAGAGATAACAAGGTTCGCTG	Haploid	WT	1.241	0.0211642	adaptive_haploids	1.241	0.0211642	adaptive_haploids	0.815012	IRA1	Nonsense	RAS	gene2	TOR1+IRA1
131007-1-C3	CGCTAAAGACATAATGTGGTTTGTTG_CTTGTAACTGTTAATTTAATTGCCCG	Haploid	WT	1.23808	0.0211642	adaptive_haploids	1.23808	0.0211642	adaptive_haploids	0.893496	IRA1	Frameshift	RAS	gene2	TOR1+IRA1
131010-1-G1	CGCTAAAGACATAATGTGGTTTGTTG_GACGCAAGTGTTAATAGGCTTGTTCA	Haploid	WT	1.312	0.0205867	adaptive_haploids	1.312	0.0205867	adaptive_haploids	0.747609	IRA1	Frameshift	RAS	gene2	TOR1+IRA1
131010-1-G11	CGCTAAAGACATAATGTGGTTTGTTG_CTTCCAACAAAAAATCATTTTTATAC	Haploid	WT	0.82	0.0207846	adaptive_haploids	0.82	0.0207846	adaptive_haploids	0.610805	IRA1	Missense	RAS	gene2	TOR1+IRA1
131010-3-D12	CGCTAAAGACATAATGTGGTTTGTTG_GCTTAAAATGTCAAAGCTGTTGGGAT	Haploid	WT	1.26164	0.0203943	adaptive_haploids	1.26164	0.0203943	adaptive_haploids	0.777519	IRA1	Nonsense	RAS	gene2	TOR1+IRA1
131011-1-F10	CGCTAAAGACATAATGTGGTTTGTTG_CCGTTAAGACGAAACAGCCTTGTCA	Haploid	WT	1.27533	0.0202073	adaptive_haploids	1.27533	0.0202073	adaptive_haploids	0.739886	IRA1	Missense	RAS	gene2	TOR1+IRA1
131011-2-F6	CGCTAAAGACATAATGTGGTTTGTTG_CTAGAAATATGGAAACTTATTAACGA	Haploid	WT	0.429127	0.0419354	high_fitness_diploids	0.429127	0.0419354	high_fitness_diploids	1.01144	IRA1	Missense	RAS	gene2	TOR1+IRA1
131015-1-A8	CGCTAAAGACATAATGTGGTTTGTTG_TTATAAATTTTGAACTCACTTGTTAC	Haploid	WT	1.27771	0.0203943	adaptive_haploids	1.27771	0.0203943	adaptive_haploids	0.780885	IRA1	Frameshift	RAS	gene2	TOR1+IRA1
131016-2-A8	CGCTAAAGACATAATGTGGTTTGTTG_GCATCAATATTGAAGGCATTTTTGAT	Haploid	WT	1.27375	0.0205867	adaptive_haploids	1.27375	0.0205867	adaptive_haploids	0.822689	IRA1	Nonsense	RAS	gene2	TOR1+IRA1
131016-2-H5	CGCTAAAGACATAATGTGGTTTGTTG_TCGGCAACAGATAAGCTTCTTAACTT	Haploid	WT	1.28752	0.0203943	adaptive_haploids	1.28752	0.0203943	adaptive_haploids	0.855716	IRA1	Nonsense	RAS	gene2	TOR1+IRA1
131016-3-C11	CGCTAAAGACATAATGTGGTTTGTTG_TAACAAACGCATAAGATCCTTGTTAT	Haploid	WT	1.15589	0.0217417	adaptive_haploids	1.15589	0.0217417	adaptive_haploids	0.936881	IRA1	Frameshift	RAS	gene2	TOR1+IRA1
131016-3-E5	CGCTAAAGACATAATGTGGTTTGTTG_CACGCAAGGAGAAATCACGTTTCGAG	Haploid	WT	1.16278	0.0234741	adaptive_haploids	1.16278	0.0234741	adaptive_haploids	0.919052	IRA1	Frameshift	RAS	gene2	TOR1+IRA1
131016-5-F12	CGCTAAAGACATAATGTGGTTTGTTG_CGCAGAACGAGGAACTCTCTTGAGGC	Haploid	WT	0.819132	0.0249879	adaptive_haploids	0.819132	0.0249879	adaptive_haploids	0.591161	IRA1	Missense	RAS	gene2	TOR1+IRA1
131016-6-D4	CGCTAAAGACATAATGTGGTTTGTTG_ATCTTAACCGATAAGCCACTTTTATG	Haploid	WT	1.25298	0.0211642	adaptive_haploids	1.25298	0.0211642	adaptive_haploids	0.888822	IRA1	Frameshift	RAS	gene2	TOR1+IRA1
131017-2-C9	CGCTAAAGACATAATGTGGTTTGTTG_TTCTGAATTAGTAAGTTTCTTTGCAA	Haploid	WT	1.20856	0.0205867	adaptive_haploids	1.20856	0.0205867	adaptive_haploids	0.736404	IRA1	Missense	RAS	gene2	TOR1+IRA1
131017-5-C10	CGCTAAAGACATAATGTGGTTTGTTG_GGGAGAAGTAACAAGGTATTTATGAT	Haploid	WT	1.26967	0.0207846	adaptive_haploids	1.26967	0.0207846	adaptive_haploids	0.841629	IRA1	Nonsense	RAS	gene2	TOR1+IRA1
131024-1-A3	CGCTAAAGACATAATGTGGTTTGTTG_TACTCAACAATTAACAGCATTACGCA	Haploid	WT	1.25567	0.0207846	adaptive_haploids	1.25567	0.0207846	adaptive_haploids	0.745124	IRA1	Nonsense	RAS	gene2	TOR1+IRA1
131024-1-H7	CGCTAAAGACATAATGTGGTTTGTTG_CACAGAAAACCGAATGTCATTCGATT	Haploid	WT	1.13114	0.0240234	adaptive_haploids	1.13114	0.0240234	adaptive_haploids	0.946744	IRA1	Frameshift	RAS	gene2	TOR1+IRA1
131101-1-C6	CGCTAAAGACATAATGTGGTTTGTTG_CTTCAAATAGAGAATTTTTTTGGGAT	Haploid	WT	1.19529	0.0226891	adaptive_haploids	1.19529	0.0226891	adaptive_haploids	0.896608	IRA1	Frameshift	RAS	gene2	TOR1+IRA1
131101-1-H4	CGCTAAAGACATAATGTGGTTTGTTG_CTTATAATTATTAAAATCGTTGTCAA	Haploid	WT	1.207	0.0207846	adaptive_haploids	1.207	0.0207846	adaptive_haploids	0.903912	IRA1	Nonsense	RAS	gene2	TOR1+IRA1
131127-1-E11	CGCTAAAGACATAATGTGGTTTGTTG_GATATAACTGGGAAGGGGCTTTGAGC	Haploid	WT	0.863774	0.0265079	adaptive_haploids	0.863774	0.0265079	adaptive_haploids	0.590378	IRA1	Missense	RAS	gene2	TOR1+IRA1
131206-1-C9	CGCTAAAGACATAATGTGGTTTGTTG_AGATTAAATTTAAAATGGCTTTATT	Haploid	WT	1.229	0.0207846	adaptive_haploids	1.229	0.0207846	adaptive_haploids	0.885162	IRA1	Nonsense	RAS	gene2	TOR1+IRA1
E2-88-1-F6	CGCTAAAGACATAATGTGGTTTGTTG_ATTTAAAGTTGGAAGGGAATTGAAGG	Haploid	WT	1.18616	0.0205867	adaptive_haploids	1.18616	0.0205867	adaptive_haploids	0.732549	IRA1	Missense	RAS	gene2	TOR1+IRA1
E2-88-10-D3	CGCTAAAGACATAATGTGGTTTGTTG_TCCATAATTGGGAATTGGATTTTGGC	Haploid	WT	1.4	0.0196299	adaptive_haploids	1.4	0.0196299	adaptive_haploids	0.579917	IRA1	Nonsense	RAS	gene2	TOR1+IRA1
E2-88-2-A5	CGCTAAAGACATAATGTGGTTTGTTG_GACCGAATCCAAAATATTATTATTAA	Haploid	WT	1.21367	0.0207846	adaptive_haploids	1.21367	0.0207846	adaptive_haploids	0.898613	IRA1	Nonsense	RAS	gene2	TOR1+IRA1
E2-88-2-H6	CGCTAAAGACATAATGTGGTTTGTTG_TCATCAATAGGAAAGGAGTTTAGGTA	Haploid	WT	0.673246	0.0244098	adaptive_haploids	0.673246	0.0244098	adaptive_haploids	0.461477	IRA1	Missense	RAS	gene2	TOR1+IRA1
E2-88-3-C2	CGCTAAAGACATAATGTGGTTTGTTG_AGACAAACTTATAAGACATTTCGAGT	Haploid	WT	1.14066	0.0230796	adaptive_haploids	1.14066	0.0230796	adaptive_haploids	0.829585	IRA1	Nonsense	RAS	gene2	TOR1+IRA1
E2-88-4-D10	CGCTAAAGACATAATGTGGTTTGTTG_GCGTAAATCAGGAAACTCCTTTTGTT	Haploid	WT	1.30177	0.0221268	adaptive_haploids	1.30177	0.0221268	adaptive_haploids	0.883349	IRA1	Frameshift	RAS	gene2	TOR1+IRA1
tor1_evo1_plate4_C9	ATCAGAAGTTCGAATCAAATTACGAA_TTAAGAAGCGTAAAATGGGTTACTCA	Haploid	TOR1	1.141	0.0219393	NA	0.506277	0.0228967	adaptive_haploids	NA	IRA1	Missense	RAS	gene3	TOR1+IRA1
130719-1-A5	CGCTAAAGACATAATGTGGTTTGTTG_TAGACAAAATGCAATTGTATTGTCAG	Haploid	WT	0.467593	0.0303607	adaptive_haploids	0.467593	0.0303607	adaptive_haploids	0.4104	TOR1	Missense	TOR	gene1	TOR1+PDE2
130822-1-B1	CGCTAAAGACATAATGTGGTTTGTTG_TATAGAACAATGAAGCGAGTTCACTC	Haploid	WT	0.6846	0.0270996	adaptive_haploids	0.6846	0.0270996	adaptive_haploids	0.511728	PDE2	Missense	RAS	gene2	TOR1+PDE2
131010-2-H1	CGCTAAAGACATAATGTGGTTTGTTG_TAATGAACGTCTAATAAAGTTTAAGT	Haploid	WT	0.918372	0.0227043	adaptive_haploids	0.918372	0.0227043	adaptive_haploids	0.772701	PDE2	Nonsense	RAS	gene2	TOR1+PDE2
131010-3-F7	CGCTAAAGACATAATGTGGTTTGTTG_TAACTAATTAGGAAAAATCTTTATAT	Haploid	WT	0.857996	0.0227043	adaptive_haploids	0.857996	0.0227043	adaptive_haploids	0.746406	PDE2	Frameshift	RAS	gene2	TOR1+PDE2
131016-2-B12	CGCTAAAGACATAATGTGGTTTGTTG_TCGTGAACACCAAACCCTGTTCTTTA	Haploid	WT	0.868045	0.0246159	adaptive_haploids	0.868045	0.0246159	adaptive_haploids	0.736068	PDE2	Nonsense	RAS	gene2	TOR1+PDE2
131016-2-D6	CGCTAAAGACATAATGTGGTTTGTTG_GGCAGAACAGGGAAGGGTCTTTGGTA	Haploid	WT	0.809124	0.0257714	adaptive_haploids	0.809124	0.0257714	adaptive_haploids	0.676864	PDE2	Missense	RAS	gene2	TOR1+PDE2
131016-2-G11	CGCTAAAGACATAATGTGGTTTGTTG_TCGCCAACAATTAACTCGATTACGGC	Haploid	WT	0.911626	0.0215493	adaptive_haploids	0.911626	0.0215493	adaptive_haploids	0.641348	PDE2	Frameshift	RAS	gene2	TOR1+PDE2
131016-3-H2	CGCTAAAGACATAATGTGGTTTGTTG_TAGCGAAAGTGAAAAACTGTTAAGCA	Haploid	WT	0.910897	0.0217417	adaptive_haploids	0.910897	0.0217417	adaptive_haploids	0.656021	PDE2	Nonsense	RAS	gene2	TOR1+PDE2
131017-3-H7	CGCTAAAGACATAATGTGGTTTGTTG_GGTCCAACAGGGAACGGCATTAGCGT	Haploid	WT	0.870491	0.02941	adaptive_haploids	0.870491	0.02941	adaptive_haploids	0.64437	PDE2	Frameshift	RAS	gene2	TOR1+PDE2
131024-1-D1	CGCTAAAGACATAATGTGGTTTGTTG_ACGACAAAAGATAATAAAGTTATCTT	Haploid	WT	0.720562	0.0236573	adaptive_haploids	0.720562	0.0236573	adaptive_haploids	0.708377	PDE2	Missense	RAS	gene2	TOR1+PDE2
131101-3-C1	CGCTAAAGACATAATGTGGTTTGTTG_TGAGAAAGCCCAAAGGTCATTTGGGC	Haploid	WT	0.896034	0.0221268	adaptive_haploids	0.896034	0.0221268	adaptive_haploids	0.622313	PDE2	Frameshift	RAS	gene2	TOR1+PDE2
E2-88-1-H11	CGCTAAAGACATAATGTGGTTTGTTG_CAAAAAAACCCTAAGTAATTTTCCCG	Haploid	WT	0.737291	0.0261439	adaptive_haploids	0.737291	0.0261439	adaptive_haploids	0.834568	PDE2	Frameshift	RAS	gene2	TOR1+PDE2
tor1_evo1_plate8_A7	TTAAAAATACAAAAAAAGATTTAAGG_AGACCAAAAGTCAAGCGGATTTAGGT	Haploid	TOR1	1.2041	0.0209718	NA	0.563498	0.0211642	adaptive_haploids	NA	PDE2	Frameshift	RAS	gene3	TOR1+PDE2
130719-1-A5	CGCTAAAGACATAATGTGGTTTGTTG_TAGACAAAATGCAATTGTATTGTCAG	Haploid	WT	0.467593	0.0303607	adaptive_haploids	0.467593	0.0303607	adaptive_haploids	0.4104	TOR1	Missense	TOR	gene1	TOR1+RAS2
131015-1-G10	CGCTAAAGACATAATGTGGTTTGTTG_CGGGAAAACGATAAGCTACTTTATGC	Haploid	WT	1.07002	0.0234741	adaptive_haploids	1.07002	0.0234741	adaptive_haploids	0.744448	RAS2	Missense	RAS	gene2	TOR1+RAS2
E2-88-7-A9	CGCTAAAGACATAATGTGGTTTGTTG_GTTCAAAATCTTAATAACATTTTTTC	Haploid	WT	0.758397	0.0240516	adaptive_haploids	0.758397	0.0240516	adaptive_haploids	0.570687	RAS2	Missense	RAS	gene2	TOR1+RAS2
tor1_evo1_plate4_D6	ATCAGAAGTTCGAATCAAATTACGAA_CATGTAAAAGTTAATTGTATTACCTT	Haploid	TOR1	1.22967	0.0207846	NA	0.612	0.0207846	adaptive_haploids	NA	RAS2	Missense	RAS	gene3	TOR1+RAS2
130719-1-A5	CGCTAAAGACATAATGTGGTTTGTTG_TAGACAAAATGCAATTGTATTGTCAG	Haploid	WT	0.467593	0.0303607	adaptive_haploids	0.467593	0.0303607	adaptive_haploids	0.4104	TOR1	Missense	TOR	gene1	TOR1+SSK2
131015-1-D8	CGCTAAAGACATAATGTGGTTTGTTG_TACCAAACCAATAAACGGCTTTGATC	Haploid	WT	0.214778	0.0644428	adaptive_haploids	0.214778	0.0644428	adaptive_haploids	0.160248	SSK2	Nonsense	HOG	gene2	TOR1+SSK2
131016-4-G12	CGCTAAAGACATAATGTGGTTTGTTG_TCGATAATAAGGAAATGAGTTATTTA	Haploid	WT	0.672194	0.0478759	adaptive_haploids	0.672194	0.0478759	adaptive_haploids	0.562613	SSK2	Nonsense	HOG	gene2	TOR1+SSK2
tor1_evo1_plate1_D10	ATCAGAAGTTCGAATCAAATTACGAA_GGCAAAAAATGGAAACTGCTTGGTTA	Haploid	TOR1	1.13933	0.0207846	NA	0.513	0.0207846	adaptive_haploids	NA	SSK2	Frameshift	HOG	gene3	TOR1+SSK2
tor1_evo1_plate3_E7	TTAAAAATACAAAAAAAGATTTAAGG_CTTGTAACTTGAAAATTAATTTACTT	Haploid	TOR1	1.08481	0.0209718	NA	0.447138	0.0217269	adaptive_haploids	NA	SSK2	Frameshift	HOG	gene3	TOR1+SSK2
tor1_evo1_plate6_G9	TTAAAAATACAAAAAAAGATTTAAGG_AAATAAAAAGCTAAGATTCTTAAATG	Haploid	TOR1	1.11367	0.0207846	NA	0.491365	0.0205867	adaptive_haploids	NA	SSK2	Nonsense	HOG	gene3	TOR1+SSK2
tor1_evo1_plate7_C4	ATCAGAAGTTCGAATCAAATTACGAA_AATCAAACGGGGAACTTGGTTTGTGT	Haploid	TOR1	1.16867	0.0207846	NA	0.537729	0.0209718	adaptive_haploids	NA	SSK2	Frameshift	HOG	gene3	TOR1+SSK2
131010-1-C9	CGCTAAAGACATAATGTGGTTTGTTG_AAGAGAAGAATTAATGATTTTATGAA	Haploid	WT	0.819718	0.0238448	adaptive_haploids	0.819718	0.0238448	adaptive_haploids	0.688159	CYR1	Missense	RAS	gene1	CYR1+KSP1
131024-1-E3	CGCTAAAGACATAATGTGGTTTGTTG_AAATCAAACCTAAACATTCTTTATGG	Haploid	WT	0.892518	0.0277008	adaptive_haploids	0.892518	0.0277008	adaptive_haploids	0.807904	CYR1	Missense	RAS	gene1	CYR1+KSP1
131025-1-A6	CGCTAAAGACATAATGTGGTTTGTTG_CTCGAAACAGGAAAAGCACTTATCGA	Haploid	WT	0.795629	0.024235	adaptive_haploids	0.795629	0.024235	adaptive_haploids	0.645362	CYR1	Missense	RAS	gene1	CYR1+KSP1
131206-1-E9	CGCTAAAGACATAATGTGGTTTGTTG_GCATCAATCGTGAAAATGTTTGCGGG	Haploid	WT	0.693494	0.0467441	adaptive_haploids	0.693494	0.0467441	adaptive_haploids	0.429759	KSP1	Frameshift	TOR	gene2	CYR1+KSP1
cyr1_evo1_plate6_G10	GACAGAAAAGCCAAATGGATTTACCG_TTGTGAAACTCCAAACGTTTTTTTGA	Haploid	CYR1	1.39347	0.0209718	NA	0.462425	0.0250004	adaptive_haploids	NA	KSP1	Nonsense	TOR	gene3	CYR1+KSP1
130822-2-D1	CGCTAAAGACATAATGTGGTTTGTTG_TTCAAAATCATAAAGCAGTTTCAGGA	Haploid	WT	0.852843	0.0223192	adaptive_haploids	0.852843	0.0223192	adaptive_haploids	0.648349	GPB2	Frameshift	RAS	gene1	GPB2+KSP1
131007-1-D2	CGCTAAAGACATAATGTGGTTTGTTG_TCATGAACGGATAAGCTGGTTGGTTG	Haploid	WT	0.879333	0.021362	adaptive_haploids	0.879333	0.021362	adaptive_haploids	0.593951	GPB2	Nonsense	RAS	gene1	GPB2+KSP1
131016-3-C6	CGCTAAAGACATAATGTGGTTTGTTG_TACGTAAAAAAAAATGTGTTTAGTAT	Haploid	WT	0.831958	0.0238317	adaptive_haploids	0.831958	0.0238317	adaptive_haploids	0.65858	GPB2	Nonsense	RAS	gene1	GPB2+KSP1
131016-5-F2	CGCTAAAGACATAATGTGGTTTGTTG_TTAGAAAAAAAAAACTTCGTTGGATT	Haploid	WT	0.798634	0.0244367	adaptive_haploids	0.798634	0.0244367	adaptive_haploids	0.72923	GPB2	Nonsense	RAS	gene1	GPB2+KSP1
131017-2-B6	CGCTAAAGACATAATGTGGTTTGTTG_CCAAAAATAACTAAGTACATTTCAGG	Haploid	WT	0.814322	0.0215493	adaptive_haploids	0.814322	0.0215493	adaptive_haploids	0.704905	GPB2	Frameshift	RAS	gene1	GPB2+KSP1
131017-3-D6	CGCTAAAGACATAATGTGGTTTGTTG_CGTATAATGGGAAAGGGGGTTTGGAT	Haploid	WT	0.759509	0.0374346	adaptive_haploids	0.759509	0.0374346	adaptive_haploids	0.662258	GPB2	Frameshift	RAS	gene1	GPB2+KSP1
131202-2-C5	CGCTAAAGACATAATGTGGTTTGTTG_GATACAAATCCCAACTGTTTACAAA	Haploid	WT	0.817976	0.031548	adaptive_haploids	0.817976	0.031548	adaptive_haploids	0.603007	GPB2	Frameshift	RAS	gene1	GPB2+KSP1
E2-88-1-B8	CGCTAAAGACATAATGTGGTTTGTTG_GGCTGAAGAGGAAAACAAATTGATAA	Haploid	WT	0.871394	0.0209718	adaptive_haploids	0.871394	0.0209718	adaptive_haploids	0.616695	GPB2	Nonsense	RAS	gene1	GPB2+KSP1
E2-88-1-G5	CGCTAAAGACATAATGTGGTTTGTTG_TTTCAAATCGGGAAGAGCGTTGGCCG	Haploid	WT	0.841021	0.0221268	adaptive_haploids	0.841021	0.0221268	adaptive_haploids	0.579333	GPB2	Nonsense	RAS	gene1	GPB2+KSP1
E2-88-2-E9	CGCTAAAGACATAATGTGGTTTGTTG_TAAGAAACAATTAACAGGGTTTGGTA	Haploid	WT	0.866194	0.0215493	adaptive_haploids	0.866194	0.0215493	adaptive_haploids	0.615101	GPB2	Frameshift	RAS	gene1	GPB2+KSP1
E2-88-9-H11	CGCTAAAGACATAATGTGGTTTGTTG_AAAATAACGATTAAACCTCTTGGTAG	Haploid	WT	0.875752	0.0303927	adaptive_haploids	0.875752	0.0303927	adaptive_haploids	0.686279	GPB2	Frameshift	RAS	gene1	GPB2+KSP1
E2-88-9-H7	CGCTAAAGACATAATGTGGTTTGTTG_TTAGGAATACTCAATATATTTTTTGT	Haploid	WT	0.697837	0.0238592	adaptive_haploids	0.697837	0.0238592	adaptive_haploids	0.682403	GPB2	Nonsense	RAS	gene1	GPB2+KSP1
131206-1-E9	CGCTAAAGACATAATGTGGTTTGTTG_GCATCAATCGTGAAAATGTTTGCGGG	Haploid	WT	0.693494	0.0467441	adaptive_haploids	0.693494	0.0467441	adaptive_haploids	0.429759	KSP1	Frameshift	TOR	gene2	GPB2+KSP1
gpb2_evo2_plate5_D5	GTATTAAAATTAAAAATAATTGCACA_TTCGTAACTCTCAAGTCCCTTCAAAA	Haploid	GPB2	1.19772	0.0209718	NA	0.30838	0.0213464	adaptive_haploids	NA	KSP1	Frameshift	TOR	gene3	GPB2+KSP1
130822-2-D1	CGCTAAAGACATAATGTGGTTTGTTG_TTCAAAATCATAAAGCAGTTTCAGGA	Haploid	WT	0.852843	0.0223192	adaptive_haploids	0.852843	0.0223192	adaptive_haploids	0.648349	GPB2	Frameshift	RAS	gene1	GPB2+SCH9
131007-1-D2	CGCTAAAGACATAATGTGGTTTGTTG_TCATGAACGGATAAGCTGGTTGGTTG	Haploid	WT	0.879333	0.021362	adaptive_haploids	0.879333	0.021362	adaptive_haploids	0.593951	GPB2	Nonsense	RAS	gene1	GPB2+SCH9
131016-3-C6	CGCTAAAGACATAATGTGGTTTGTTG_TACGTAAAAAAAAATGTGTTTAGTAT	Haploid	WT	0.831958	0.0238317	adaptive_haploids	0.831958	0.0238317	adaptive_haploids	0.65858	GPB2	Nonsense	RAS	gene1	GPB2+SCH9
131016-5-F2	CGCTAAAGACATAATGTGGTTTGTTG_TTAGAAAAAAAAAACTTCGTTGGATT	Haploid	WT	0.798634	0.0244367	adaptive_haploids	0.798634	0.0244367	adaptive_haploids	0.72923	GPB2	Nonsense	RAS	gene1	GPB2+SCH9
131017-2-B6	CGCTAAAGACATAATGTGGTTTGTTG_CCAAAAATAACTAAGTACATTTCAGG	Haploid	WT	0.814322	0.0215493	adaptive_haploids	0.814322	0.0215493	adaptive_haploids	0.704905	GPB2	Frameshift	RAS	gene1	GPB2+SCH9
131017-3-D6	CGCTAAAGACATAATGTGGTTTGTTG_CGTATAATGGGAAAGGGGGTTTGGAT	Haploid	WT	0.759509	0.0374346	adaptive_haploids	0.759509	0.0374346	adaptive_haploids	0.662258	GPB2	Frameshift	RAS	gene1	GPB2+SCH9
131202-2-C5	CGCTAAAGACATAATGTGGTTTGTTG_GATACAAATCCCAACTGTTTACAAA	Haploid	WT	0.817976	0.031548	adaptive_haploids	0.817976	0.031548	adaptive_haploids	0.603007	GPB2	Frameshift	RAS	gene1	GPB2+SCH9
E2-88-1-B8	CGCTAAAGACATAATGTGGTTTGTTG_GGCTGAAGAGGAAAACAAATTGATAA	Haploid	WT	0.871394	0.0209718	adaptive_haploids	0.871394	0.0209718	adaptive_haploids	0.616695	GPB2	Nonsense	RAS	gene1	GPB2+SCH9
E2-88-1-G5	CGCTAAAGACATAATGTGGTTTGTTG_TTTCAAATCGGGAAGAGCGTTGGCCG	Haploid	WT	0.841021	0.0221268	adaptive_haploids	0.841021	0.0221268	adaptive_haploids	0.579333	GPB2	Nonsense	RAS	gene1	GPB2+SCH9
E2-88-2-E9	CGCTAAAGACATAATGTGGTTTGTTG_TAAGAAACAATTAACAGGGTTTGGTA	Haploid	WT	0.866194	0.0215493	adaptive_haploids	0.866194	0.0215493	adaptive_haploids	0.615101	GPB2	Frameshift	RAS	gene1	GPB2+SCH9
E2-88-9-H11	CGCTAAAGACATAATGTGGTTTGTTG_AAAATAACGATTAAACCTCTTGGTAG	Haploid	WT	0.875752	0.0303927	adaptive_haploids	0.875752	0.0303927	adaptive_haploids	0.686279	GPB2	Frameshift	RAS	gene1	GPB2+SCH9
E2-88-9-H7	CGCTAAAGACATAATGTGGTTTGTTG_TTAGGAATACTCAATATATTTTTTGT	Haploid	WT	0.697837	0.0238592	adaptive_haploids	0.697837	0.0238592	adaptive_haploids	0.682403	GPB2	Nonsense	RAS	gene1	GPB2+SCH9
E2-88-2-C10	CGCTAAAGACATAATGTGGTTTGTTG_TTAACAATTGCAAATGTGTTTTTAAT	Haploid	WT	0.331797	0.0298151	adaptive_haploids	0.331797	0.0298151	adaptive_haploids	0.619275	SCH9	Missense	TOR	gene2	GPB2+SCH9
gpb2_evo1_plate10_A7	GTATTAAAATTAAAAATAATTGCACA_TATCAAACCGGTAATAAGATTGAGAG	Haploid	GPB2	1.12767	0.021362	NA	0.265118	0.0219241	adaptive_haploids	NA	SCH9	Missense	TOR	gene3	GPB2+SCH9
131010-1-C9	CGCTAAAGACATAATGTGGTTTGTTG_AAGAGAAGAATTAATGATTTTATGAA	Haploid	WT	0.819718	0.0238448	adaptive_haploids	0.819718	0.0238448	adaptive_haploids	0.688159	CYR1	Missense	RAS	gene1	CYR1+SSK2
131024-1-E3	CGCTAAAGACATAATGTGGTTTGTTG_AAATCAAACCTAAACATTCTTTATGG	Haploid	WT	0.892518	0.0277008	adaptive_haploids	0.892518	0.0277008	adaptive_haploids	0.807904	CYR1	Missense	RAS	gene1	CYR1+SSK2
131025-1-A6	CGCTAAAGACATAATGTGGTTTGTTG_CTCGAAACAGGAAAAGCACTTATCGA	Haploid	WT	0.795629	0.024235	adaptive_haploids	0.795629	0.024235	adaptive_haploids	0.645362	CYR1	Missense	RAS	gene1	CYR1+SSK2
131015-1-D8	CGCTAAAGACATAATGTGGTTTGTTG_TACCAAACCAATAAACGGCTTTGATC	Haploid	WT	0.214778	0.0644428	adaptive_haploids	0.214778	0.0644428	adaptive_haploids	0.160248	SSK2	Nonsense	HOG	gene2	CYR1+SSK2
131016-4-G12	CGCTAAAGACATAATGTGGTTTGTTG_TCGATAATAAGGAAATGAGTTATTTA	Haploid	WT	0.672194	0.0478759	adaptive_haploids	0.672194	0.0478759	adaptive_haploids	0.562613	SSK2	Nonsense	HOG	gene2	CYR1+SSK2
cyr1_evo1_plate4_H8	ACTTAAAAAGCAAACATGATTATTCA_GATTCAAACGTCAAAGTAGTTGTTTT	Haploid	CYR1	1.26867	0.021362	NA	0.355483	0.025784	adaptive_haploids	NA	SSK2	Nonsense	HOG	gene3	CYR1+SSK2
130822-2-D1	CGCTAAAGACATAATGTGGTTTGTTG_TTCAAAATCATAAAGCAGTTTCAGGA	Haploid	WT	0.852843	0.0223192	adaptive_haploids	0.852843	0.0223192	adaptive_haploids	0.648349	GPB2	Frameshift	RAS	gene1	GPB2+SSK2
131007-1-D2	CGCTAAAGACATAATGTGGTTTGTTG_TCATGAACGGATAAGCTGGTTGGTTG	Haploid	WT	0.879333	0.021362	adaptive_haploids	0.879333	0.021362	adaptive_haploids	0.593951	GPB2	Nonsense	RAS	gene1	GPB2+SSK2
131016-3-C6	CGCTAAAGACATAATGTGGTTTGTTG_TACGTAAAAAAAAATGTGTTTAGTAT	Haploid	WT	0.831958	0.0238317	adaptive_haploids	0.831958	0.0238317	adaptive_haploids	0.65858	GPB2	Nonsense	RAS	gene1	GPB2+SSK2
131016-5-F2	CGCTAAAGACATAATGTGGTTTGTTG_TTAGAAAAAAAAAACTTCGTTGGATT	Haploid	WT	0.798634	0.0244367	adaptive_haploids	0.798634	0.0244367	adaptive_haploids	0.72923	GPB2	Nonsense	RAS	gene1	GPB2+SSK2
131017-2-B6	CGCTAAAGACATAATGTGGTTTGTTG_CCAAAAATAACTAAGTACATTTCAGG	Haploid	WT	0.814322	0.0215493	adaptive_haploids	0.814322	0.0215493	adaptive_haploids	0.704905	GPB2	Frameshift	RAS	gene1	GPB2+SSK2
131017-3-D6	CGCTAAAGACATAATGTGGTTTGTTG_CGTATAATGGGAAAGGGGGTTTGGAT	Haploid	WT	0.759509	0.0374346	adaptive_haploids	0.759509	0.0374346	adaptive_haploids	0.662258	GPB2	Frameshift	RAS	gene1	GPB2+SSK2
131202-2-C5	CGCTAAAGACATAATGTGGTTTGTTG_GATACAAATCCCAACTGTTTACAAA	Haploid	WT	0.817976	0.031548	adaptive_haploids	0.817976	0.031548	adaptive_haploids	0.603007	GPB2	Frameshift	RAS	gene1	GPB2+SSK2
E2-88-1-B8	CGCTAAAGACATAATGTGGTTTGTTG_GGCTGAAGAGGAAAACAAATTGATAA	Haploid	WT	0.871394	0.0209718	adaptive_haploids	0.871394	0.0209718	adaptive_haploids	0.616695	GPB2	Nonsense	RAS	gene1	GPB2+SSK2
E2-88-1-G5	CGCTAAAGACATAATGTGGTTTGTTG_TTTCAAATCGGGAAGAGCGTTGGCCG	Haploid	WT	0.841021	0.0221268	adaptive_haploids	0.841021	0.0221268	adaptive_haploids	0.579333	GPB2	Nonsense	RAS	gene1	GPB2+SSK2
E2-88-2-E9	CGCTAAAGACATAATGTGGTTTGTTG_TAAGAAACAATTAACAGGGTTTGGTA	Haploid	WT	0.866194	0.0215493	adaptive_haploids	0.866194	0.0215493	adaptive_haploids	0.615101	GPB2	Frameshift	RAS	gene1	GPB2+SSK2
E2-88-9-H11	CGCTAAAGACATAATGTGGTTTGTTG_AAAATAACGATTAAACCTCTTGGTAG	Haploid	WT	0.875752	0.0303927	adaptive_haploids	0.875752	0.0303927	adaptive_haploids	0.686279	GPB2	Frameshift	RAS	gene1	GPB2+SSK2
E2-88-9-H7	CGCTAAAGACATAATGTGGTTTGTTG_TTAGGAATACTCAATATATTTTTTGT	Haploid	WT	0.697837	0.0238592	adaptive_haploids	0.697837	0.0238592	adaptive_haploids	0.682403	GPB2	Nonsense	RAS	gene1	GPB2+SSK2
131015-1-D8	CGCTAAAGACATAATGTGGTTTGTTG_TACCAAACCAATAAACGGCTTTGATC	Haploid	WT	0.214778	0.0644428	adaptive_haploids	0.214778	0.0644428	adaptive_haploids	0.160248	SSK2	Nonsense	HOG	gene2	GPB2+SSK2
131016-4-G12	CGCTAAAGACATAATGTGGTTTGTTG_TCGATAATAAGGAAATGAGTTATTTA	Haploid	WT	0.672194	0.0478759	adaptive_haploids	0.672194	0.0478759	adaptive_haploids	0.562613	SSK2	Nonsense	HOG	gene2	GPB2+SSK2
gpb2_evo1_plate9_D10	CCAACAAAAGGAAACGTATTTATTGA_TTAGCAATGTTAAATACAGTTGGTTA	Haploid	GPB2	1.22552	0.0205867	NA	0.388667	0.0202073	adaptive_haploids	NA	SSK2	Nonsense	HOG	gene3	GPB2+SSK2

## Sheet: FigureS1
cross	genotype	strainID	fitness (%)
1st	cyr1_S917Y	2_1stX7A	3.69
1st	CYR1_WT	3_1stX7C	2.98
2nd	cyr1_S917Y	4_2ndX28C	3.77
2nd	CYR1_WT	5_2ndX28D	-2.02
NA (adapted ancestor)	cyr1_S917Y	1_GSY5481	3.73
1st	cyr1_S917Y	2_1stX7A	3.63
1st	CYR1_WT	3_1stX7C	-0.03
2nd	cyr1_S917Y	4_2ndX28C	3.49
2nd	CYR1_WT	5_2ndX28D	-0.64
NA (adapted ancestor)	cyr1_S917Y	1_GSY5481	3.66
1st	cyr1_S917Y	2_1stX7A	3.35
1st	CYR1_WT	3_1stX7C	-0.08
2nd	cyr1_S917Y	4_2ndX28C	3.16
2nd	CYR1_WT	5_2ndX28D	-1.08
NA (adapted ancestor)	cyr1_S917Y	1_GSY5481	3.49
NA (adapted ancestor)	gpb2_Y282*	1_GSY5128	5.73
1st	gpb2_Y282*	2_1stX9A	6.3
1st	GPB2_WT	3_1stX9B	-0.31
2nd	GPB2_WT	5_2ndX123B	0.63
2nd	gpb2_Y282*	4_2ndX123C	6.25
NA (adapted ancestor)	gpb2_Y282*	1_GSY5128	5.92
1st	gpb2_Y282*	2_1stX9A	5.88
1st	GPB2_WT	3_1stX9B	-0.3
2nd	GPB2_WT	5_2ndX123B	0.07
2nd	gpb2_Y282*	4_2ndX123C	6.21
NA (adapted ancestor)	gpb2_Y282*	1_GSY5128	5.98
1st	gpb2_Y282*	2_1stX9A	6.05
1st	GPB2_WT	3_1stX9B	-0.58
2nd	GPB2_WT	5_2ndX123B	-0.34
2nd	gpb2_Y282*	4_2ndX123C	5.42
NA (adapted ancestor)	tor1_F1712L	1_GSY5153	4.78
1st	TOR1_WT	3_1stX2A	1.62
1st	tor1_F1712L	2_1stX2D	5.56
2nd	tor1_F1712L	4_2ndX174A	5.12
2nd	TOR1_WT	5_2ndX175A	1.24
NA (adapted ancestor)	tor1_F1712L	1_GSY5153	4.58
1st	TOR1_WT	3_1stX2A	1.57
1st	tor1_F1712L	2_1stX2D	5.16
2nd	tor1_F1712L	4_2ndX174A	5.07
2nd	TOR1_WT	5_2ndX175A	0.76
NA (adapted ancestor)	tor1_F1712L	1_GSY5153	4.56
1st	TOR1_WT	3_1stX2A	0.3
1st	tor1_F1712L	2_1stX2D	5.41
2nd	tor1_F1712L	4_2ndX174A	4.61
2nd	TOR1_WT	5_2ndX175A	0.89
