# Supplementary material for: Changes in the distribution of fitness effects and adaptive mutational spectra following a single first step towards adaptation
Source: Nat Commun. 2021 Aug 31;12:5193. doi: 10.1038/s41467-021-25440-7 (PMC8408183; doi:10.1038/s41467-021-25440-7)
Supplement: Supplementary file 6 — Source Data [file 41467_2021_25440_MOESM6_ESM.gz › SourceData/Fig2.xlsx]

## Sheet: cyr1evo1
s	u	u_err
0.0218531	4.95281e-07	1.28489e-09
0.0238531	1.58996e-06	2.30214e-09
0.0258531	3.81466e-06	3.56589e-09
0.0278531	6.41191e-05	1.46195e-08
0.0298531	7.79009e-05	1.61143e-08
0.0318531	8.58919e-05	1.69206e-08
0.0338531	7.53361e-05	1.58468e-08
0.0358531	0.000126812	2.05598e-08
0.0378531	0.000102512	1.84853e-08
0.0398531	8.77349e-05	1.71012e-08
0.0418531	9.65872e-05	1.79432e-08
0.0438531	5.48534e-05	1.3522e-08
0.0458531	2.98351e-05	9.97247e-09
0.0478531	1.55272e-05	7.19425e-09
0.0498531	4.23604e-06	3.75768e-09
0.0518531	7.8822e-06	5.12582e-09
0.0538531	7.07681e-06	4.85689e-09
0.0558531	2.27019e-06	2.75087e-09
0.0578531	2.64668e-06	2.97023e-09
0.0598531	4.15091e-06	3.71973e-09
0.0618531	2.64848e-06	2.97124e-09
0.0638531	1.79694e-06	2.44741e-09
0.0658531	3.50575e-06	3.41846e-09
0.0678531	1.13182e-06	1.94236e-09
0.0698531	2.10809e-06	2.65084e-09
0.0718531	5.37922e-07	1.33906e-09
0.0738531	2.30985e-06	2.7748e-09
0.0758531	2.28769e-07	8.73248e-10
0.0778531	2.31748e-07	8.78916e-10
0.0798531	1.99244e-08	2.57711e-10
0.0818531	4.94487e-08	4.05991e-10
0.0838531	5.58077e-08	4.31307e-10
0.0858531	9.07334e-09	1.73909e-10
0.0878531	8.68356e-09	1.70133e-10
0.0898531	#NUM!	#NUM!
0.0918531	6.47427e-09	1.46904e-10
0.0938531	#NUM!	#NUM!
0.0958531	#NUM!	#NUM!
0.0978531	#NUM!	#NUM!
0.0998531	#NUM!	#NUM!
0.101853	#NUM!	#NUM!
0.103853	#NUM!	#NUM!
0.105853	5.92809e-10	4.44525e-11

## Sheet: cyr1evo2
s	u	u_err
0.0214067	3.73172e-06	3.5269e-09
0.0234067	3.6597e-06	3.4927e-09
0.0254067	5.0976e-06	4.12214e-09
0.0274067	0.000146939	2.21313e-08
0.0294067	0.0002021	2.59551e-08
0.0314067	0.000133863	2.11236e-08
0.0334067	0.000119182	1.99318e-08
0.0354067	0.000186254	2.49168e-08
0.0374067	0.000112003	1.93221e-08
0.0394067	0.000118	1.98326e-08
0.0414067	7.29643e-05	1.55953e-08
0.0434067	7.35414e-05	1.56569e-08
0.0454067	5.1603e-05	1.31153e-08
0.0474067	1.7056e-05	7.5401e-09
0.0494067	1.50484e-05	7.08247e-09
0.0514067	1.13018e-05	6.13782e-09
0.0534067	9.88481e-06	5.74015e-09
0.0554067	8.7556e-06	5.40234e-09
0.0574067	4.99492e-06	4.08041e-09
0.0594067	1.89121e-06	2.51078e-09
0.0614067	1.94433e-06	2.5458e-09
0.0634067	1.65569e-06	2.34925e-09
0.0654067	1.16278e-06	1.96874e-09
0.0674067	7.5089e-07	1.58208e-09
0.0694067	7.36695e-07	1.56705e-09
0.0714067	1.29381e-06	2.07671e-09
0.0734067	4.23619e-07	1.1883e-09
0.0754067	3.97571e-07	1.15119e-09
0.0774067	5.4207e-08	4.25076e-10
0.0794067	3.70094e-07	1.1107e-09
0.0814067	3.03549e-07	1.0059e-09
0.0834067	2.36207e-08	2.80599e-10
0.0854067	2.60557e-08	2.94707e-10
0.0874067	5.59626e-08	4.31905e-10
0.0894067	3.57046e-08	3.44986e-10
0.0914067	1.28418e-07	6.54263e-10
0.0934067	#NUM!	#NUM!
0.0954067	5.45672e-09	1.34867e-10
0.0974067	3.97344e-08	3.63934e-10
0.0994067	1.50676e-09	7.08699e-11
0.101407	#NUM!	#NUM!
0.103407	1.21814e-08	2.01506e-10
0.105407	6.15711e-09	1.43261e-10
0.107407	4.44282e-09	1.21694e-10
0.109407	6.14165e-09	1.43081e-10
0.111407	#NUM!	#NUM!
0.113407	#NUM!	#NUM!
0.115407	#NUM!	#NUM!
0.117407	#NUM!	#NUM!
0.119407	#NUM!	#NUM!
0.121407	#NUM!	#NUM!
0.123407	#NUM!	#NUM!
0.125407	#NUM!	#NUM!
0.127407	#NUM!	#NUM!
0.129407	#NUM!	#NUM!
0.131407	5.84703e-11	1.39607e-11
0.133407	#NUM!	#NUM!
0.135407	#NUM!	#NUM!
0.137407	#NUM!	#NUM!
0.139407	5.10289e-11	1.30421e-11
0.141407	#NUM!	#NUM!
0.143407	#NUM!	#NUM!
0.145407	3.91101e-11	1.14178e-11
0.147407	4.70845e-11	1.25279e-11
0.149407	#NUM!	#NUM!
0.151407	1.37102e-11	6.76023e-12
0.153407	#NUM!	#NUM!
0.155407	2.06276e-11	8.29208e-12
0.157407	5.48991e-12	4.27781e-12
0.159407	4.1185e-12	3.70518e-12
0.161407	8.21242e-12	5.23209e-12
0.163407	5.79714e-12	4.39589e-12
0.165407	4.14701e-12	3.71798e-12
0.167407	4.18243e-12	3.73382e-12
0.169407	8.72241e-12	5.39209e-12
0.171407	5.31487e-12	4.20907e-12
0.173407	9.30655e-12	5.56972e-12
0.175407	7.77745e-12	5.09164e-12
0.177407	7.8578e-12	5.11788e-12
0.179407	7.87177e-12	5.12243e-12
0.181407	4.35431e-12	3.80977e-12
0.183407	5.32672e-12	4.21375e-12
0.185407	4.41346e-12	3.83556e-12
0.187407	3.50321e-12	3.41721e-12
0.189407	4.01707e-12	3.65926e-12
0.191407	4.35423e-12	3.80974e-12
0.193407	3.24571e-12	3.28923e-12
0.195407	4.32186e-12	3.79555e-12
0.197407	3.55161e-12	3.44074e-12
0.199407	3.6365e-12	3.48162e-12
0.201407	#NUM!	#NUM!
0.203407	3.91818e-12	3.61394e-12
0.205407	4.17089e-12	3.72867e-12
0.207407	4.05621e-12	3.67705e-12
0.209407	4.28287e-12	3.77839e-12
0.211407	4.49739e-12	3.87186e-12
0.213407	4.62712e-12	3.92731e-12
0.215407	4.82966e-12	4.01234e-12
0.217407	5.0409e-12	4.09915e-12
0.219407	#NUM!	#NUM!
0.221407	5.47015e-12	4.27011e-12
0.223407	5.69782e-12	4.35806e-12
0.225407	#NUM!	#NUM!
0.227407	6.16201e-12	4.53211e-12
0.229407	6.39838e-12	4.61822e-12
0.231407	#NUM!	#NUM!
0.233407	#NUM!	#NUM!
0.235407	#NUM!	#NUM!
0.237407	#NUM!	#NUM!
0.239407	#NUM!	#NUM!
0.241407	#NUM!	#NUM!
0.243407	#NUM!	#NUM!
0.245407	#NUM!	#NUM!
0.247407	8.78269e-12	5.4107e-12
0.249407	#NUM!	#NUM!
0.251407	#NUM!	#NUM!
0.253407	#NUM!	#NUM!
0.255407	#NUM!	#NUM!
0.257407	#NUM!	#NUM!
0.259407	#NUM!	#NUM!
0.261407	#NUM!	#NUM!
0.263407	#NUM!	#NUM!
0.265407	#NUM!	#NUM!
0.267407	#NUM!	#NUM!
0.269407	1.22161e-11	6.38125e-12

## Sheet: gpb2evo1
s	u	u_err
0.0232052	0.000365844	3.49211e-08
0.0252052	0.000550076	4.28204e-08
0.0272052	0.000620617	4.54832e-08
0.0292052	0.000662082	4.69781e-08
0.0312052	0.000575904	4.38142e-08
0.0332052	0.000603727	4.48601e-08
0.0352052	0.000554633	4.29974e-08
0.0372052	0.000374323	3.53234e-08
0.0392052	0.000242186	2.84128e-08
0.0412052	8.35328e-05	1.66866e-08
0.0432052	5.94606e-05	1.40784e-08
0.0452052	3.76382e-05	1.12009e-08
0.0472052	2.50758e-05	9.14253e-09
0.0492052	1.94892e-05	8.06003e-09
0.0512052	1.03975e-05	5.88715e-09
0.0532052	6.4609e-06	4.64073e-09
0.0552052	7.42625e-06	4.97536e-09
0.0572052	3.51194e-06	3.42147e-09
0.0592052	4.60003e-06	3.91579e-09
0.0612052	7.50367e-06	5.00122e-09
0.0632052	1.59236e-06	2.30388e-09
0.0652052	9.17301e-06	5.52962e-09
0.0672052	2.87987e-06	3.09832e-09
0.0692052	4.30943e-06	3.79009e-09
0.0712052	2.59046e-06	2.93851e-09
0.0732052	1.24561e-06	2.03766e-09
0.0752052	3.87939e-07	1.13716e-09
0.0772052	3.34547e-07	1.05601e-09
0.0792052	7.64503e-08	5.04811e-10
0.0812052	3.75177e-08	3.53637e-10
0.0832052	5.4995e-08	4.28155e-10
0.0852052	#NUM!	#NUM!
0.0872052	#NUM!	#NUM!
0.0892052	1.79323e-07	7.73139e-10
0.0912052	3.06906e-08	3.19847e-10
0.0932052	#NUM!	#NUM!
0.0952052	6.63103e-09	1.48672e-10
0.0972052	2.75982e-08	3.03305e-10
0.0992052	6.85584e-08	4.78046e-10
0.101205	3.23624e-09	1.03863e-10
0.103205	3.14952e-07	1.02462e-09
0.105205	3.34441e-07	1.05584e-09
0.107205	#NUM!	#NUM!
0.109205	1.12327e-08	1.93501e-10
0.111205	2.24326e-09	8.64727e-11
0.113205	#NUM!	#NUM!
0.115205	#NUM!	#NUM!
0.117205	1.21028e-09	6.35158e-11
0.119205	#NUM!	#NUM!
0.121205	#NUM!	#NUM!
0.123205	5.04573e-10	4.10111e-11
0.125205	#NUM!	#NUM!
0.127205	#NUM!	#NUM!
0.129205	#NUM!	#NUM!
0.131205	1.06416e-10	1.8834e-11
0.133205	1.8684e-09	7.89176e-11
0.135205	1.42985e-10	2.18316e-11
0.137205	#NUM!	#NUM!
0.139205	1.13237e-10	1.94282e-11
0.141205	#NUM!	#NUM!
0.143205	#NUM!	#NUM!
0.145205	4.03663e-11	1.15998e-11
0.147205	#NUM!	#NUM!
0.149205	#NUM!	#NUM!
0.151205	#NUM!	#NUM!
0.153205	#NUM!	#NUM!
0.155205	#NUM!	#NUM!
0.157205	#NUM!	#NUM!
0.159205	#NUM!	#NUM!
0.161205	#NUM!	#NUM!
0.163205	#NUM!	#NUM!
0.165205	#NUM!	#NUM!
0.167205	#NUM!	#NUM!
0.169205	#NUM!	#NUM!
0.171205	5.37444e-12	4.23259e-12
0.173205	#NUM!	#NUM!
0.175205	#NUM!	#NUM!
0.177205	#NUM!	#NUM!
0.179205	#NUM!	#NUM!
0.181205	3.47964e-12	3.4057e-12
0.183205	#NUM!	#NUM!
0.185205	3.08158e-12	3.20498e-12
0.187205	#NUM!	#NUM!
0.189205	3.08011e-12	3.20422e-12
0.191205	#NUM!	#NUM!
0.193205	#NUM!	#NUM!
0.195205	#NUM!	#NUM!
0.197205	#NUM!	#NUM!
0.199205	#NUM!	#NUM!
0.201205	#NUM!	#NUM!
0.203205	#NUM!	#NUM!
0.205205	3.89772e-12	3.6045e-12

## Sheet: gpb2evo2
s	u	u_err
0.0257874	0.000110611	1.92016e-08
0.0277874	0.000356647	3.44793e-08
0.0297874	0.000505875	4.1064e-08
0.0317874	0.000492167	4.05038e-08
0.0337874	0.000524513	4.18136e-08
0.0357874	0.000442293	3.83967e-08
0.0377874	0.000289655	3.10728e-08
0.0397874	0.000179783	2.44801e-08
0.0417874	9.70614e-05	1.79872e-08
0.0437874	5.69048e-05	1.37725e-08
0.0457874	1.75443e-05	7.64729e-09
0.0477874	7.29582e-06	4.93147e-09
0.0497874	7.72635e-06	5.07489e-09
0.0517874	6.25734e-06	4.56703e-09
0.0537874	4.46223e-06	3.85669e-09
0.0557874	3.68101e-06	3.50286e-09
0.0577874	1.18669e-06	1.98888e-09
0.0597874	2.72447e-06	3.01356e-09
0.0617874	2.9211e-07	9.86762e-10
0.0637874	2.00871e-06	2.5876e-09
0.0657874	1.82397e-06	2.46574e-09
0.0677874	3.84011e-06	3.57776e-09
0.0697874	1.04817e-06	1.86919e-09
0.0717874	6.21469e-08	4.55144e-10
0.0737874	1.44747e-06	2.19657e-09
0.0757874	3.18885e-07	1.03099e-09
0.0777874	1.57997e-08	2.2949e-10
0.0797874	9.01639e-07	1.73363e-09
0.0817874	1.80683e-06	2.45413e-09
0.0837874	1.11927e-07	6.10811e-10
0.0857874	2.54447e-08	2.91231e-10
0.0877874	4.92936e-09	1.28184e-10
0.0897874	#NUM!	#NUM!
0.0917874	#NUM!	#NUM!
0.0937874	2.58306e-08	2.93432e-10
0.0957874	#NUM!	#NUM!
0.0977874	1.07874e-08	1.89626e-10
0.0997874	#NUM!	#NUM!
0.101787	2.50048e-09	9.12959e-11
0.103787	#NUM!	#NUM!
0.105787	#NUM!	#NUM!
0.107787	#NUM!	#NUM!
0.109787	#NUM!	#NUM!
0.111787	#NUM!	#NUM!
0.113787	#NUM!	#NUM!
0.115787	5.50273e-09	1.35434e-10
0.117787	#NUM!	#NUM!
0.119787	#NUM!	#NUM!
0.121787	#NUM!	#NUM!
0.123787	#NUM!	#NUM!
0.125787	#NUM!	#NUM!
0.127787	#NUM!	#NUM!
0.129787	#NUM!	#NUM!
0.131787	#NUM!	#NUM!
0.133787	#NUM!	#NUM!
0.135787	#NUM!	#NUM!
0.137787	#NUM!	#NUM!
0.139787	#NUM!	#NUM!
0.141787	#NUM!	#NUM!
0.143787	#NUM!	#NUM!
0.145787	#NUM!	#NUM!
0.147787	#NUM!	#NUM!
0.149787	1.96295e-11	8.08898e-12
0.151787	#NUM!	#NUM!
0.153787	#NUM!	#NUM!
0.155787	2.47433e-12	2.87189e-12
0.157787	#NUM!	#NUM!
0.159787	#NUM!	#NUM!
0.161787	3.0039e-12	3.16433e-12
0.163787	2.54717e-12	2.91386e-12
0.165787	1.98201e-12	2.57035e-12
0.167787	1.96737e-12	2.56084e-12
0.169787	#NUM!	#NUM!
0.171787	#NUM!	#NUM!
0.173787	#NUM!	#NUM!
0.175787	#NUM!	#NUM!
0.177787	#NUM!	#NUM!
0.179787	#NUM!	#NUM!
0.181787	#NUM!	#NUM!
0.183787	#NUM!	#NUM!
0.185787	#NUM!	#NUM!
0.187787	#NUM!	#NUM!
0.189787	#NUM!	#NUM!
0.191787	#NUM!	#NUM!
0.193787	#NUM!	#NUM!
0.195787	#NUM!	#NUM!
0.197787	3.23324e-12	3.28291e-12
0.199787	#NUM!	#NUM!
0.201787	3.58754e-12	3.4581e-12

## Sheet: tor1evo1
s	u	u_err
0.0282745	3.41756e-06	3.37518e-09
0.0302745	2.31895e-05	8.79194e-09
0.0322745	0.000762869	5.04271e-08
0.0342745	0.000809034	5.19305e-08
0.0362745	0.000844792	5.30658e-08
0.0382745	0.000656027	4.67628e-08
0.0402745	0.000595727	4.45618e-08
0.0422745	0.000346154	3.39683e-08
0.0442745	0.000189322	2.51212e-08
0.0462745	0.0001251	2.04206e-08
0.0482745	5.75398e-05	1.38492e-08
0.0502745	4.83097e-05	1.26899e-08
0.0522745	3.21338e-05	1.03495e-08
0.0542745	3.50252e-05	1.08051e-08
0.0562745	1.44186e-05	6.93267e-09
0.0582745	5.59317e-06	4.31786e-09
0.0602745	7.10484e-06	4.8665e-09
0.0622745	8.37884e-06	5.28483e-09
0.0642745	6.97801e-06	4.82287e-09
0.0662745	2.86409e-06	3.08982e-09
0.0682745	4.20994e-06	3.74608e-09
0.0702745	7.13209e-07	1.54187e-09
0.0722745	1.39587e-07	6.82122e-10
0.0742745	1.71106e-07	7.55217e-10
0.0762745	8.19501e-07	1.65278e-09
0.0782745	1.77226e-07	7.68604e-10
0.0802745	1.28625e-07	6.5479e-10
0.0822745	#NUM!	#NUM!
0.0842745	4.69172e-07	1.25056e-09
0.0862745	9.21e-07	1.75214e-09
0.0882745	7.68979e-08	5.06287e-10
0.0902745	4.14709e-07	1.17574e-09
0.0922745	1.26234e-07	6.48675e-10
0.0942745	1.26033e-07	6.48159e-10
0.0962745	2.36361e-08	2.8069e-10
0.0982745	1.26231e-08	2.05126e-10
0.100275	1.2195e-08	2.01619e-10
0.102275	#NUM!	#NUM!
0.104275	#NUM!	#NUM!
0.106275	1.50951e-08	2.24315e-10
0.108275	#NUM!	#NUM!
0.110275	3.98307e-10	3.64375e-11

## Sheet: tor1evo2
s	u	u_err
0.0220023	#NUM!	#NUM!
0.0240023	#NUM!	#NUM!
0.0260023	1.56731e-05	7.22799e-09
0.0280023	0.00131988	6.63295e-08
0.0300023	0.00250431	9.13657e-08
0.0320023	0.00188109	7.91852e-08
0.0340023	0.0011409	6.16685e-08
0.0360023	0.000712862	4.87464e-08
0.0380023	0.000245426	2.86022e-08
0.0400023	0.000103794	1.86006e-08
0.0420023	3.74486e-05	1.11727e-08
0.0440023	2.33062e-05	8.81404e-09
0.0460023	8.99719e-06	5.47637e-09
0.0480023	2.4927e-05	9.11538e-09
0.0500023	#NUM!	#NUM!
0.0520023	6.70388e-06	4.72718e-09
0.0540023	8.85658e-07	1.71819e-09
0.0560023	1.48214e-05	7.02885e-09
0.0580023	7.86957e-08	5.12171e-10
0.0600023	8.23886e-06	5.2405e-09
0.0620023	#NUM!	#NUM!
0.0640023	#NUM!	#NUM!
0.0660023	#NUM!	#NUM!
0.0680023	#NUM!	#NUM!
0.0700023	1.58048e-07	7.25828e-10
0.0720023	2.19493e-07	8.55361e-10
0.0740023	5.06967e-08	4.11083e-10

## Sheet: WTevo1
s	u	u_err
0.0182063	0.000146093	2.20675e-08
0.0202063	0.000924252	5.55053e-08
0.0222063	0.00168344	7.49098e-08
0.0242063	0.00338194	1.06175e-07
0.0262063	0.00645487	1.46684e-07
0.0282063	0.0107305	1.89125e-07
0.0302063	0.0148718	2.22649e-07
0.0322063	0.0152714	2.25621e-07
0.0342063	0.010654	1.8845e-07
0.0362063	0.00636233	1.45629e-07
0.0382063	0.00357175	1.09114e-07
0.0402063	0.00185412	7.86155e-08
0.0422063	0.00103451	5.87227e-08
0.0442063	0.000568555	4.35337e-08
0.0462063	0.000317855	3.25502e-08
0.0482063	0.000190088	2.5172e-08
0.0502063	0.000133689	2.11099e-08
0.0522063	8.59549e-05	1.69268e-08
0.0542063	7.37438e-05	1.56784e-08
0.0562063	5.28253e-05	1.32697e-08
0.0582063	2.78021e-05	9.62672e-09
0.0602063	1.49914e-05	7.06905e-09
0.0622063	1.52136e-05	7.12124e-09
0.0642063	2.17821e-05	8.52096e-09
0.0662063	1.47626e-05	7.0149e-09
0.0682063	1.21688e-05	6.36889e-09
0.0702063	1.42771e-05	6.89858e-09
0.0722063	1.52017e-05	7.11844e-09
0.0742063	2.41915e-05	8.97988e-09
0.0762063	2.87974e-05	9.79752e-09
0.0782063	3.13527e-05	1.0223e-08
0.0802063	2.12851e-05	8.42321e-09
0.0822063	2.10651e-05	8.37956e-09
0.0842063	2.00878e-05	8.18288e-09
0.0862063	8.85893e-06	5.43413e-09
0.0882063	7.00298e-06	4.83149e-09
0.0902063	6.01207e-06	4.47663e-09
0.0922063	6.4519e-06	4.63749e-09
0.0942063	1.03751e-05	5.8808e-09
0.0962063	3.61774e-06	3.47263e-09
0.0982063	7.36664e-06	4.95535e-09
0.100206	6.17748e-06	4.5378e-09
0.102206	8.07373e-06	5.18772e-09
0.104206	7.01274e-06	4.83485e-09
0.106206	3.44044e-06	3.38646e-09
0.108206	2.72751e-06	3.01525e-09
0.110206	2.67684e-06	2.98711e-09
0.112206	9.11847e-07	1.74341e-09
0.114206	1.13007e-06	1.94085e-09
0.116206	5.79073e-07	1.38933e-09
0.118206	2.8466e-07	9.74098e-10
0.120206	3.8399e-08	3.57766e-10
0.122206	1.03847e-07	5.88351e-10
0.124206	2.1897e-10	2.70167e-11
0.126206	1.57956e-09	7.25617e-11
0.128206	6.4016e-09	1.46078e-10
0.130206	7.20778e-10	4.90162e-11
0.132206	3.8596e-10	3.58683e-11
0.134206	8.60954e-10	5.35709e-11
0.136206	4.62669e-10	3.92712e-11
0.138206	2.87986e-07	9.79772e-10
0.140206	8.2215e-11	1.65545e-11
0.142206	2.87942e-10	3.09808e-11
0.144206	5.65595e-11	1.37307e-11
0.146206	1.56969e-10	2.28742e-11
0.148206	5.30522e-11	1.32981e-11
0.150206	#NUM!	#NUM!
0.152206	7.52534e-11	1.58381e-11
0.154206	2.29255e-11	8.74176e-12
0.156206	2.96485e-11	9.94124e-12
0.158206	#NUM!	#NUM!
0.160206	1.45569e-11	6.96585e-12
0.162206	2.0835e-11	8.33366e-12
0.164206	9.57514e-12	5.64953e-12
0.166206	1.15488e-11	6.20451e-12
0.168206	5.6969e-12	4.35771e-12
0.170206	#NUM!	#NUM!
0.172206	#NUM!	#NUM!
0.174206	8.24915e-12	5.24377e-12
0.176206	#NUM!	#NUM!
0.178206	7.56765e-12	5.0225e-12
0.180206	3.97655e-12	3.64077e-12
0.182206	#NUM!	#NUM!
0.184206	6.60423e-12	4.69192e-12
0.186206	4.29467e-12	3.78359e-12
0.188206	3.58842e-12	3.45853e-12
0.190206	4.19652e-12	3.74011e-12
0.192206	4.15778e-12	3.7228e-12
0.194206	#NUM!	#NUM!
0.196206	3.71302e-12	3.51806e-12
0.198206	#NUM!	#NUM!
0.200206	#NUM!	#NUM!
0.202206	3.79611e-12	3.5572e-12
0.204206	#NUM!	#NUM!
0.206206	#NUM!	#NUM!
0.208206	4.32187e-12	3.79555e-12
0.210206	#NUM!	#NUM!
0.212206	#NUM!	#NUM!
0.214206	#NUM!	#NUM!
0.216206	4.94278e-12	4.05905e-12
0.218206	#NUM!	#NUM!
0.220206	#NUM!	#NUM!
0.222206	#NUM!	#NUM!
0.224206	#NUM!	#NUM!
0.226206	6.0249e-12	4.48141e-12
0.228206	6.26664e-12	4.57043e-12
0.230206	6.50225e-12	4.65555e-12
0.232206	#NUM!	#NUM!
0.234206	#NUM!	#NUM!
0.236206	7.25962e-12	4.91922e-12
0.238206	7.51544e-12	5.00514e-12
0.240206	#NUM!	#NUM!
0.242206	#NUM!	#NUM!
0.244206	#NUM!	#NUM!
0.246206	#NUM!	#NUM!
0.248206	8.89825e-12	5.44618e-12
0.250206	9.18977e-12	5.53467e-12
0.252206	#NUM!	#NUM!
0.254206	9.78487e-12	5.71106e-12
0.256206	#NUM!	#NUM!
0.258206	#NUM!	#NUM!
0.260206	#NUM!	#NUM!
0.262206	1.10328e-11	6.06433e-12
0.264206	#NUM!	#NUM!
0.266206	1.1683e-11	6.24046e-12
0.268206	#NUM!	#NUM!
0.270206	#NUM!	#NUM!
0.272206	#NUM!	#NUM!
0.274206	#NUM!	#NUM!
0.276206	#NUM!	#NUM!
0.278206	1.37379e-11	6.76705e-12

## Sheet: WTevo2
s	u	u_err
0.0172279	5.21334e-06	4.16867e-09
0.0192279	4.01038e-06	3.65622e-09
0.0212279	4.04897e-05	1.16175e-08
0.0232279	0.000110084	1.91558e-08
0.0252279	0.000143661	2.18831e-08
0.0272279	0.000308897	3.20883e-08
0.0292279	0.000521078	4.16765e-08
0.0312279	0.00104599	5.90478e-08
0.0332279	0.00180753	7.76214e-08
0.0352279	0.00291294	9.85383e-08
0.0372279	0.003878	1.13695e-07
0.0392279	0.0047097	1.25296e-07
0.0412279	0.00502571	1.29431e-07
0.0432279	0.00442039	1.21386e-07
0.0452279	0.00376868	1.12081e-07
0.0472279	0.00286164	9.76668e-08
0.0492279	0.00202772	8.22136e-08
0.0512279	0.00133616	6.67372e-08
0.0532279	0.000874834	5.4001e-08
0.0552279	0.000582082	4.40485e-08
0.0572279	0.000462798	3.92767e-08
0.0592279	0.00031009	3.21502e-08
0.0612279	0.000217684	2.69372e-08
0.0632279	0.000170311	2.38265e-08
0.0652279	0.00010647	1.88388e-08
0.0672279	7.89277e-05	1.62201e-08
0.0692279	7.91221e-05	1.62401e-08
0.0712279	4.74482e-05	1.25762e-08
0.0732279	4.084e-05	1.16676e-08
0.0752279	3.17975e-05	1.02952e-08
0.0772279	1.67953e-05	7.48227e-09
0.0792279	2.0827e-05	8.33208e-09
0.0812279	1.71418e-05	7.55905e-09
0.0832279	1.78815e-05	7.72043e-09
0.0852279	2.71735e-05	9.51727e-09
0.0872279	1.81552e-05	7.77929e-09
0.0892279	2.35577e-05	8.86146e-09
0.0912279	2.78664e-05	9.63785e-09
0.0932279	1.30329e-05	6.59113e-09
0.0952279	9.45166e-06	5.61298e-09
0.0972279	1.04919e-05	5.9138e-09
0.0992279	5.92689e-06	4.44481e-09
0.101228	4.8231e-06	4.00961e-09
0.103228	5.13908e-06	4.13887e-09
0.105228	9.16259e-06	5.52648e-09
0.107228	2.75562e-06	3.03074e-09
0.109228	3.83328e-06	3.57458e-09
0.111228	7.12463e-06	4.87327e-09
0.113228	7.21773e-06	4.90501e-09
0.115228	2.5471e-06	2.91382e-09
0.117228	4.54006e-06	3.89018e-09
0.119228	2.99902e-06	3.16176e-09
0.121228	1.41528e-06	2.172e-09
0.123228	4.26023e-06	3.76839e-09
0.125228	1.96614e-06	2.56004e-09
0.127228	2.0816e-06	2.63414e-09
0.129228	7.72866e-07	1.60506e-09
0.131228	2.52265e-07	9.16996e-10
0.133228	1.67198e-07	7.46544e-10
0.135228	2.9221e-07	9.86931e-10
0.137228	6.31715e-08	4.58881e-10
0.139228	1.4627e-08	2.20809e-10
0.141228	1.47231e-08	2.21533e-10
0.143228	7.13469e-09	1.54215e-10
0.145228	6.39473e-09	1.45999e-10
0.147228	6.77229e-09	1.50247e-10
0.149228	5.64894e-09	1.37222e-10
0.151228	3.87858e-09	1.13704e-10
0.153228	1.87412e-08	2.49942e-10
0.155228	2.67492e-09	9.44267e-11
0.157228	5.04619e-09	1.29694e-10
0.159228	2.07879e-09	8.32424e-11
0.161228	1.00216e-09	5.77973e-11
0.163228	9.25791e-10	5.55515e-11
0.165228	7.68037e-10	5.05977e-11
0.167228	2.85815e-10	3.08661e-11
0.169228	6.02764e-10	4.48243e-11
0.171228	3.97973e-10	3.64222e-11
0.173228	1.84701e-10	2.48127e-11
0.175228	2.81727e-10	3.06446e-11
0.177228	1.26692e-10	2.05501e-11
0.179228	1.19758e-10	1.99798e-11
0.181228	1.93132e-10	2.53727e-11
0.183228	1.01604e-10	1.84033e-11
0.185228	9.28587e-11	1.75934e-11
0.187228	2.13964e-10	2.67061e-11
0.189228	4.08109e-11	1.16635e-11
0.191228	#NUM!	#NUM!
0.193228	6.52458e-11	1.47474e-11
0.195228	1.09383e-11	6.0383e-12
0.197228	4.19147e-09	1.18201e-10
0.199228	5.35547e-11	1.3361e-11
0.201228	3.14096e-11	1.02322e-11
0.203228	1.84255e-11	7.83699e-12
0.205228	1.5667e-11	7.22658e-12
0.207228	1.4559e-11	6.96635e-12
0.209228	1.6082e-11	7.32166e-12
0.211228	1.38021e-11	6.78285e-12
0.213228	1.14465e-11	6.17696e-12
0.215228	1.02143e-11	5.83505e-12
0.217228	8.99839e-12	5.47673e-12
0.219228	#NUM!	#NUM!
0.221228	#NUM!	#NUM!
0.223228	7.18852e-12	4.89507e-12
0.225228	6.77578e-12	4.75247e-12
0.227228	7.90668e-12	5.13377e-12
0.229228	8.12508e-12	5.20419e-12
0.231228	7.26459e-12	4.9209e-12
0.233228	8.24678e-12	5.24302e-12
0.235228	8.30484e-12	5.26144e-12
0.237228	7.60006e-12	5.03324e-12
0.239228	#NUM!	#NUM!
0.241228	#NUM!	#NUM!
0.243228	8.99918e-12	5.47698e-12
0.245228	8.88308e-12	5.44153e-12
0.247228	9.22068e-12	5.54397e-12
0.249228	9.19106e-12	5.53506e-12
0.251228	9.51832e-12	5.63274e-12
0.253228	9.8555e-12	5.73164e-12
0.255228	1.00164e-11	5.77824e-12
0.257228	1.04088e-11	5.89032e-12
0.259228	1.061e-11	5.947e-12
0.261228	#NUM!	#NUM!
0.263228	#NUM!	#NUM!
0.265228	1.15599e-11	6.2075e-12
0.267228	1.19613e-11	6.31435e-12
0.269228	1.21993e-11	6.37686e-12
0.271228	1.25303e-11	6.46279e-12
0.273228	#NUM!	#NUM!
0.275228	#NUM!	#NUM!
0.277228	1.35684e-11	6.72518e-12
0.279228	#NUM!	#NUM!
0.281228	1.42806e-11	6.89943e-12
0.283228	#NUM!	#NUM!
0.285228	1.50173e-11	7.07515e-12
0.287228	#NUM!	#NUM!
0.289228	1.57635e-11	7.24879e-12
0.291228	#NUM!	#NUM!
0.293228	1.65161e-11	7.41981e-12
0.295228	1.69037e-11	7.50637e-12
0.297228	#NUM!	#NUM!
0.299228	1.76847e-11	7.67782e-12
0.301228	#NUM!	#NUM!
0.303228	1.84817e-11	7.84893e-12
0.305228	#NUM!	#NUM!
0.307228	1.92927e-11	8.0193e-12
0.309228	1.97026e-11	8.10404e-12
0.311228	2.01176e-11	8.18894e-12
0.313228	2.05333e-11	8.27312e-12
0.315228	#NUM!	#NUM!
0.317228	#NUM!	#NUM!
0.319228	2.18031e-11	8.52508e-12
0.321228	2.22325e-11	8.60863e-12
0.323228	#NUM!	#NUM!
0.325228	2.31003e-11	8.77502e-12
0.327228	#NUM!	#NUM!
0.329228	#NUM!	#NUM!
0.331228	#NUM!	#NUM!
0.333228	2.48699e-11	9.10493e-12
0.335228	#NUM!	#NUM!
0.337228	#NUM!	#NUM!
0.339228	2.62257e-11	9.34981e-12
0.341228	#NUM!	#NUM!
0.343228	#NUM!	#NUM!
0.345228	2.76043e-11	9.59241e-12
0.347228	2.80687e-11	9.67276e-12
0.349228	#NUM!	#NUM!
0.351228	#NUM!	#NUM!
0.353228	2.9476e-11	9.91228e-12
0.355228	#NUM!	#NUM!
0.357228	3.04253e-11	1.00706e-11
0.359228	#NUM!	#NUM!
0.361228	#NUM!	#NUM!
0.363228	3.18652e-11	1.03062e-11
0.365228	#NUM!	#NUM!
0.367228	#NUM!	#NUM!
0.369228	#NUM!	#NUM!
0.371228	3.3813e-11	1.06165e-11
0.373228	#NUM!	#NUM!
0.375228	#NUM!	#NUM!
0.377228	3.52932e-11	1.08464e-11
0.379228	3.57901e-11	1.09225e-11
0.381228	#NUM!	#NUM!
0.383228	#NUM!	#NUM!
0.385228	#NUM!	#NUM!
0.387228	#NUM!	#NUM!
0.389228	3.82988e-11	1.12988e-11
0.391228	3.88052e-11	1.13732e-11
0.393228	#NUM!	#NUM!
0.395228	#NUM!	#NUM!
0.397228	#NUM!	#NUM!
0.399228	4.08445e-11	1.16683e-11

## Sheet: WTevo1_5to15
s	u	u_err
0.0339049	0.0017126	7.55558e-08
0.0359049	0.00153394	7.15062e-08
0.0379049	0.000355777	3.44372e-08
0.0399049	0.000169232	2.37509e-08
0.0419049	9.59353e-05	1.78825e-08
0.0439049	4.04814e-05	1.16163e-08
0.0459049	3.88569e-05	1.13808e-08
0.0479049	1.51399e-05	7.10396e-09
0.0499049	3.88874e-05	1.13853e-08
0.0519049	2.29369e-05	8.74392e-09
0.0539049	1.84562e-05	7.84351e-09
0.0559049	2.31335e-05	8.78133e-09
0.0579049	1.65727e-05	7.43251e-09
0.0599049	0.0002216	2.71784e-08
0.0619049	5.81926e-06	4.40426e-09
0.0639049	1.05972e-05	5.9434e-09
0.0659049	4.94425e-06	4.05966e-09
0.0679049	1.02369e-05	5.84149e-09
0.0699049	9.45852e-06	5.61501e-09
0.0719049	9.21228e-06	5.54144e-09
0.0739049	8.39376e-06	5.28954e-09
0.0759049	1.22985e-05	6.40273e-09
0.0779049	1.36549e-05	6.74658e-09
0.0799049	1.51499e-05	7.10632e-09
0.0819049	1.8188e-05	7.78631e-09
0.0839049	1.03532e-05	5.87457e-09
0.0859049	1.33822e-05	6.67887e-09
0.0879049	4.30653e-06	3.78881e-09
0.0899049	4.12921e-06	3.70999e-09
0.0919049	7.03071e-06	4.84104e-09
0.0939049	5.39652e-06	4.24127e-09
0.0959049	4.54806e-06	3.89361e-09
0.0979049	5.10544e-06	4.12531e-09
0.0999049	5.4659e-06	4.26845e-09
0.101905	5.36721e-06	4.22974e-09
0.103905	4.4859e-06	3.86691e-09
0.105905	3.92233e-06	3.61586e-09
0.107905	3.88951e-06	3.6007e-09
0.109905	1.59621e-06	2.30667e-09
0.111905	2.20937e-06	2.71377e-09
0.113905	4.78862e-07	1.26341e-09
0.115905	8.66892e-07	1.69989e-09
0.117905	3.61013e-07	1.09699e-09
0.119905	5.36386e-07	1.33714e-09
0.121905	#NUM!	#NUM!
0.123905	8.84141e-08	5.42875e-10
0.125905	1.16811e-09	6.23995e-11
0.127905	#NUM!	#NUM!
0.129905	1.73575e-09	7.60646e-11
0.131905	#NUM!	#NUM!
0.133905	#NUM!	#NUM!
0.135905	#NUM!	#NUM!
0.137905	7.18569e-08	4.89411e-10
0.139905	3.46399e-08	3.39803e-10
0.141905	2.23919e-10	2.73202e-11
0.143905	#NUM!	#NUM!
0.145905	#NUM!	#NUM!
0.147905	#NUM!	#NUM!
0.149905	#NUM!	#NUM!
0.151905	#NUM!	#NUM!
0.153905	6.37631e-11	1.45789e-11
0.155905	#NUM!	#NUM!
0.157905	#NUM!	#NUM!
0.159905	#NUM!	#NUM!
0.161905	#NUM!	#NUM!
0.163905	#NUM!	#NUM!
0.165905	#NUM!	#NUM!
0.167905	#NUM!	#NUM!
0.169905	#NUM!	#NUM!
0.171905	#NUM!	#NUM!
0.173905	#NUM!	#NUM!
0.175905	#NUM!	#NUM!
0.177905	#NUM!	#NUM!
0.179905	#NUM!	#NUM!
0.181905	7.38081e-12	4.96011e-12

## Sheet: WTevo2_5to15
s	u	u_err
0.0557646	3.87191e-06	3.59254e-09
0.0577646	1.28447e-05	6.54337e-09
0.0597646	4.69479e-05	1.25097e-08
0.0617646	5.7421e-05	1.38349e-08
0.0637646	3.98215e-05	1.15212e-08
0.0657646	2.44008e-05	9.01866e-09
0.0677646	1.98051e-05	8.12508e-09
0.0697646	1.17435e-05	6.25661e-09
0.0717646	7.93865e-06	5.14414e-09
0.0737646	1.07061e-05	5.97387e-09
0.0757646	1.02348e-05	5.84088e-09
0.0777646	7.44539e-06	4.98176e-09
0.0797646	1.31014e-05	6.60842e-09
0.0817646	1.02575e-05	5.84735e-09
0.0837646	8.61544e-06	5.35893e-09
0.0857646	9.90255e-06	5.7453e-09
0.0877646	5.19161e-06	4.15997e-09
0.0897646	1.35427e-05	6.7188e-09
0.0917646	8.77136e-06	5.4072e-09
0.0937646	8.8147e-06	5.42055e-09
0.0957646	4.64664e-06	3.93558e-09
0.0977646	7.09577e-06	4.86339e-09
0.0997646	5.35991e-06	4.22686e-09
0.101765	2.18038e-06	2.69591e-09
0.103765	1.61317e-06	2.31888e-09
0.105765	5.17946e-06	4.1551e-09
0.107765	2.98248e-06	3.15303e-09
0.109765	2.65774e-06	2.97643e-09
0.111765	4.56973e-06	3.90288e-09
0.113765	4.42994e-06	3.84271e-09
0.115765	4.72986e-06	3.97067e-09
0.117765	2.66658e-06	2.98137e-09
0.119765	2.21744e-06	2.71872e-09
0.121765	1.0932e-06	1.90892e-09
0.123765	2.41643e-06	2.83809e-09
0.125765	2.36026e-06	2.80491e-09
0.127765	1.57738e-06	2.29302e-09
0.129765	4.92324e-07	1.28105e-09
0.131765	1.09073e-06	1.90677e-09
0.133765	4.90018e-07	1.27804e-09
0.135765	8.33932e-09	1.66726e-10
0.137765	4.90939e-08	4.04532e-10
0.139765	5.10559e-09	1.30456e-10
0.141765	1.07635e-08	1.89416e-10
0.143765	8.33933e-09	1.66727e-10
0.145765	5.89295e-09	1.40154e-10
0.147765	3.43023e-09	1.0693e-10
0.149765	#NUM!	#NUM!
0.151765	4.03121e-09	1.1592e-10
0.153765	8.22725e-10	5.23681e-11
0.155765	#NUM!	#NUM!
0.157765	#NUM!	#NUM!
0.159765	1.36276e-09	6.73984e-11
0.161765	#NUM!	#NUM!
0.163765	#NUM!	#NUM!
0.165765	#NUM!	#NUM!
0.167765	#NUM!	#NUM!
0.169765	#NUM!	#NUM!
0.171765	#NUM!	#NUM!
0.173765	#NUM!	#NUM!
0.175765	2.01489e-10	2.59158e-11
0.177765	1.75124e-10	2.41609e-11
0.179765	1.0095e-10	1.8344e-11
0.181765	#NUM!	#NUM!
0.183765	#NUM!	#NUM!
0.185765	#NUM!	#NUM!
0.187765	1.20478e-10	2.00398e-11
0.189765	#NUM!	#NUM!
0.191765	#NUM!	#NUM!
0.193765	#NUM!	#NUM!
0.195765	#NUM!	#NUM!
0.197765	#NUM!	#NUM!
0.199765	#NUM!	#NUM!
0.201765	#NUM!	#NUM!
0.203765	#NUM!	#NUM!
0.205765	#NUM!	#NUM!
0.207765	#NUM!	#NUM!
0.209765	#NUM!	#NUM!
0.211765	#NUM!	#NUM!
0.213765	#NUM!	#NUM!
0.215765	#NUM!	#NUM!
0.217765	1.34819e-11	6.70372e-12
0.219765	#NUM!	#NUM!
0.221765	#NUM!	#NUM!
0.223765	#NUM!	#NUM!
0.225765	#NUM!	#NUM!
0.227765	#NUM!	#NUM!
0.229765	#NUM!	#NUM!
0.231765	#NUM!	#NUM!
0.233765	#NUM!	#NUM!
0.235765	#NUM!	#NUM!
0.237765	#NUM!	#NUM!
0.239765	#NUM!	#NUM!
0.241765	#NUM!	#NUM!
0.243765	#NUM!	#NUM!
0.245765	#NUM!	#NUM!
0.247765	#NUM!	#NUM!
0.249765	#NUM!	#NUM!
0.251765	#NUM!	#NUM!
0.253765	#NUM!	#NUM!
0.255765	#NUM!	#NUM!
0.257765	#NUM!	#NUM!
0.259765	#NUM!	#NUM!
0.261765	#NUM!	#NUM!
0.263765	#NUM!	#NUM!
0.265765	#NUM!	#NUM!
0.267765	#NUM!	#NUM!
0.269765	1.23093e-11	6.40554e-12
