# Supplementary material for: Changes in the distribution of fitness effects and adaptive mutational spectra following a single first step towards adaptation
Source: Nat Commun. 2021 Aug 31;12:5193. doi: 10.1038/s41467-021-25440-7 (PMC8408183; doi:10.1038/s41467-021-25440-7)
Supplement: Supplementary file 6 — Source Data [file 41467_2021_25440_MOESM6_ESM.gz › SourceData/SupplementaryFig5.xlsx]

## Sheet: WTevo1_adaptive_s_tau
BarcodeNo	Weight	s	s_err	tau	tau_err	Barcode
15	6144.51	0.103912	0.00111812	1.10745	1.08881	15
25	35.6027	0.0320058	0.00390813	-88.2363	20.8048	25
32	4758.65	0.0957349	0.00113486	-4.5235	1.23915	32
33	0.803413	0.0308905	0.00865563	-66.9091	43.3978	33
36	9.56851	0.0280476	0.00575166	-98.7426	37.4905	36
41	29.3188	0.0344373	0.0051486	-77.7741	24.6295	41
44	6.44521	0.0399337	0.0097587	-40.8278	32.9127	44
45	4.5144	0.0339157	0.00761054	-56.6871	32.6827	45
53	91.0967	0.0317009	0.00284878	-113.82	17.4976	53
62	33.4646	0.0290773	0.00446771	-99.3238	27.2178	62
63	38.7963	0.0318238	0.00377719	-84.0538	19.3314	63
67	21.6705	0.0326688	0.00597116	-78.4467	29.9278	67
76	16.3061	0.043868	0.00919581	-34.851	27.122	76
84	6.03372	0.0429312	0.00963782	-18.9376	24.7668	84
90	35.5427	0.0347624	0.00452387	-75.1229	20.9187	90
91	47.9155	0.029065	0.00350371	-111.621	22.8315	91
109	24.5542	0.0254269	0.00464303	-127.761	37.2939	109
110	2237.28	0.0603082	0.000921836	-59.4129	2.33643	110
125	27.7338	0.0352222	0.00402468	-62.3514	16.6053	125
126	1192.72	0.0796656	0.00196172	-11.6133	2.73426	126
128	79.8908	0.0295248	0.00305574	-131.869	22.0888	128
133	263.769	0.0343635	0.00165625	-119.865	9.59816	133
140	1.21292	0.0521468	0.0148871	3.32175	27.0132	140
148	15.4632	0.0300049	0.00524468	-82.7011	28.7699	148
157	91.7336	0.0320462	0.00278889	-114.008	17.0855	157
175	40.2935	0.0329324	0.00383614	-82.4749	19.118	175
178	13.437	0.0313767	0.00592462	-74.9082	30.0358	178
182	10.9668	0.0287795	0.00612911	-92.7102	37.4445	182
184	13.547	0.0327045	0.00702945	-74.1992	34.634	184
186	64.7872	0.037482	0.0039702	-71.0392	16.5698	186
190	8.05681	0.0301821	0.00590035	-71.3521	30.0314	190
199	47.4411	0.0341809	0.00391884	-83.8333	19.2478	199
223	0.642884	0.0304042	0.00726017	-58.2129	34.0519	223
227	22.3533	0.0273606	0.00439958	-101.748	28.6855	227
229	24.0059	0.0332262	0.00608939	-76.3438	29.6404	229
235	30.7278	0.0321876	0.00469148	-85.7173	24.6661	235
244	17.721	0.0248785	0.00477547	-114.711	36.2684	244
246	46.8526	0.0348618	0.003796	-82.1886	18.2864	246
262	2090.81	0.041358	0.000940282	-150	5.49659	262
263	16.393	0.0569223	0.00943741	0.564606	16.1583	263
265	31.8104	0.0438682	0.00585401	-37.2693	17.2073	265
273	82227.3	0.0968925	0.000250229	-33.0883	0.345169	273
307	82.7899	0.0388077	0.00316558	-72.1394	12.9555	307
308	41.8605	0.0372988	0.00431902	-68.868	18.1316	308
314	12.0727	0.0289057	0.00568618	-82.1161	31.9106	314
317	21.5944	0.0543384	0.00754241	-9.21597	14.7972	317
320	86.9973	0.0379025	0.0030332	-73.9638	12.6406	320
323	34811.8	0.0845528	0.000324413	-43.6792	0.54618	323
338	31.3062	0.0344243	0.00478269	-70.9707	21.5587	338
342	2849.77	0.0815204	0.00119391	-19.0066	1.73245	342
347	21.1082	0.0309787	0.00473715	-91.9321	27.0673	347
351	10.3594	0.029811	0.00595805	-87.9246	34.5439	351
352	23.6498	0.0347225	0.00522541	-70.5306	23.7402	352
353	15.4378	0.0336715	0.00647582	-63.9531	28.6982	353
355	4944.34	0.0777565	0.000784419	-31.984	1.30887	355
368	11.5827	0.0359418	0.00682849	-60.1968	28.6275	368
371	72.7034	0.0304785	0.0029482	-111.888	18.3967	371
372	91.1828	0.0299942	0.00278255	-125.896	19.0632	372
382	39.291	0.0277354	0.00403955	-124.492	29.8084	382
385	45.3998	0.0324328	0.0037073	-89.8565	19.6002	385
389	230.478	0.0801898	0.00391113	8.58235	4.45641	389
390	25.204	0.0385812	0.00653109	-56.0345	24.713	390
410	92.3948	0.0343459	0.00293884	-95.168	15.1805	410
420	69.8929	0.0297497	0.00305492	-120.188	20.5251	420
425	2.8	0.0359612	0.00960952	-51.0728	38.1776	425
437	6.42896	0.0330746	0.00660678	-54.1871	27.8774	437
448	477.329	0.1061	0.00405774	26.9883	2.90681	448
449	7.38963	0.0320597	0.00723491	-69.3246	35.3133	449
450	7.55769	0.0343643	0.00693682	-57.7396	29.506	450
458	1208.14	0.101817	0.00225987	15.0444	1.92931	458
465	22.1234	0.035573	0.00566583	-60.8062	23.2636	465
472	43.0777	0.031618	0.00352997	-91.9199	19.2003	472
491	34.69	0.0323391	0.0039771	-80.3111	19.7563	491
492	16.9543	0.0385109	0.00673591	-48.8348	24.3086	492
518	28.0962	0.0298498	0.00428193	-101.615	26.434	518
519	1.3842	0.0437779	0.0122301	-18.0107	31.7939	519
520	14.6123	0.0381171	0.00579987	-51.335	21.6591	520
522	9.52716	0.0405607	0.0108182	-41.7182	36.0721	522
540	4.88365	0.022428	0.00624747	-127.028	56.763	540
541	40.0694	0.0294606	0.00374178	-104.758	23.3204	541
554	51.3656	0.0306375	0.00367904	-109.872	23.0808	554
556	11.0218	0.0292919	0.00619275	-87.1972	36.0743	556
557	5.35266	0.033755	0.00832569	-59.8954	36.7969	557
561	8.89879	0.0331416	0.00605163	-54.7726	25.1729	561
580	52.8603	0.0298156	0.00327325	-105.871	20.1476	580
581	9.94145	0.0303828	0.00621472	-78.9985	33.4026	581
585	19.4541	0.0326976	0.00609622	-80.0622	31.0835	585
605	24.5116	0.0877456	0.0150255	33.3303	12.0851	605
607	20.752	0.0416529	0.0070679	-44.6667	23.3063	607
608	32.0223	0.0349301	0.00483068	-77.3999	22.7338	608
611	50.2084	0.0354918	0.00357491	-73.9792	15.7829	611
614	35.3909	0.0312499	0.00429168	-97.4652	24.8301	614
619	7.24875	0.0404887	0.00827995	-34.1382	26.0036	619
621	122.528	0.0323148	0.00247223	-116.297	15.0616	621
622	99.4629	0.0258248	0.00232575	-150	19.7392	622
625	11.839	0.0322188	0.00504305	-63.8284	22.9248	625
626	28.7512	0.0291618	0.00430416	-102.755	27.0349	626
628	51.1086	0.0367084	0.00440513	-72.9909	19.1307	628
630	17.7406	0.0288705	0.00539155	-93.2205	32.4191	630
638	4.18162	0.0352927	0.00738573	-43.4273	27.4763	638
644	8.22692	0.0369419	0.00710778	-41.3878	24.7034	644
654	0.0887696	0.0403393	0.00980993	-18.1308	26.8357	654
658	26.9289	0.0232734	0.00398309	-150	38.3326	658
664	1.83662	0.0414467	0.0100151	-20.4022	27.2599	664
665	194.138	0.0288422	0.00180479	-150	14.0753	665
669	33.3923	0.0293766	0.00455184	-108.9	29.5438	669
675	115.872	0.0296432	0.00239683	-126.344	16.3226	675
689	59186.1	0.104404	0.000325397	-19.6343	0.377898	689
690	38.3466	0.0317955	0.00413451	-97.0753	23.5617	690
691	7.70451	0.0214905	0.00600687	-150	63.377	691
696	10.6243	0.0253718	0.00515706	-101.196	35.9338	696
697	100.513	0.0337447	0.00286827	-106.359	16.1792	697
699	17236.6	0.0992876	0.000566577	-13.8873	0.656409	699
702	151.938	0.0342143	0.00222946	-110.274	12.5303	702
703	4988.78	0.082376	0.00088863	-24.4345	1.33187	703
707	19.5839	0.029925	0.00448664	-84.8151	24.6784	707
715	4.73153	0.0373921	0.00856634	-38.348	29.3553	715
716	21.2893	0.0240131	0.00472124	-134.409	41.1766	716
722	14.9407	0.0280133	0.00578109	-94.0312	35.6478	722
729	28.815	0.0294669	0.00441875	-98.3979	26.6923	729
737	54.9146	0.033869	0.00344508	-80.9747	16.3173	737
738	55.5569	0.037519	0.0042774	-72.9055	18.3014	738
740	34.3637	0.0356296	0.00456514	-75.1405	20.9016	740
752	5.17338	0.0319478	0.0075605	-72.8551	38.2501	752
766	18.1255	0.02848	0.00527259	-106.764	35.2791	766
778	1.16757	0.0426361	0.0110134	-17.988	28.8523	778
782	67.0963	0.0308586	0.00299669	-109.903	18.3928	782
787	89.9687	0.0311535	0.00263427	-112.787	16.1991	787
794	31.5953	0.0380066	0.00537424	-58.6805	20.7445	794
795	96.6721	0.0501431	0.00373207	-33.2095	9.27419	795
798	10.1338	0.0403265	0.006744	-38.0433	21.7604	798
799	3034.85	0.119362	0.00188441	21.3177	1.29942	799
813	39.1201	0.064151	0.0106922	2.91573	16.1132	813
817	18.6599	0.0282072	0.00448739	-84.3511	25.1808	817
832	2044.45	0.106621	0.00198345	14.0209	1.65071	832
833	27.8081	0.0349495	0.00495285	-68.6301	21.8943	833
834	32.4111	0.0373808	0.00500719	-64.0567	20.4706	834
843	6.00455	0.0432222	0.00987349	-24.2362	26.9458	843
847	27.7078	0.0307726	0.00498309	-99.5009	29.9063	847
850	46.983	0.0349697	0.00420641	-85.0782	20.7206	850
869	4.93259	0.0238728	0.00682154	-119.96	57.0151	869
873	14.1552	0.0390667	0.00665828	-45.0982	23.1769	873
876	0.865344	0.0232529	0.00728316	-115.422	61.049	876
878	35.8864	0.0341814	0.0047582	-76.6258	22.373	878
879	86.9517	0.0424882	0.00414531	-62.8717	15.0259	879
883	1024.79	0.0832339	0.00220398	-5.03821	2.78914	883
888	2.9745	0.0432676	0.009953	-23.4713	27.4556	888
891	51.3099	0.0343078	0.00443467	-86.804	22.2488	891
897	50.3595	0.0274176	0.0035966	-127.315	26.8896	897
905	0.627296	0.0538161	0.0225297	4.33357	39.623	905
920	1233.47	0.0880623	0.00184408	0.0123014	2.09519	920
922	23.027	0.0296164	0.00484446	-96.2	29.0781	922
926	2085.33	0.109808	0.00227318	16.4465	1.79877	926
938	88.8842	0.0298322	0.00277954	-120.622	18.394	938
944	53.9945	0.0366586	0.00370752	-71.9432	15.8611	944
951	1381.92	0.112102	0.00249062	22.3339	1.79607	951
957	96.3222	0.0371343	0.00314226	-84.239	14.3931	957
959	30.9	0.0329435	0.00403995	-79.9236	20.0475	959
965	11.107	0.0450445	0.00815263	-19.8938	20.378	965
968	101.696	0.0331712	0.00263034	-109.396	15.2346	968
971	73.9097	0.0343733	0.00325055	-90.8537	16.4562	971
984	44.8765	0.0318358	0.00376181	-91.0487	20.2947	984
985	57.7297	0.0342626	0.00356933	-91.285	18.3932	985
989	17.6765	0.038243	0.00648714	-51.8455	24.1352	989
999	43.2603	0.0356245	0.00415554	-73.9567	18.5764	999
1000	43.9017	0.0368281	0.00384504	-66.9436	15.8327	1000
1009	57.5287	0.0307567	0.00311861	-106.071	18.8297	1009
1021	40.8659	0.0331152	0.00399507	-87.5132	20.6866	1021
1033	27.0852	0.0330419	0.00446327	-72.1003	20.7624	1033
1058	58.3533	0.0344571	0.00323943	-84.1413	15.6836	1058
1060	0.958383	0.0453819	0.0148374	-17.6699	37.4374	1060
1061	203.568	0.0321765	0.0020405	-133.281	13.5833	1061
1064	6.22137	0.041101	0.00875344	-29.4237	26.1215	1064
1070	42.7448	0.0293497	0.00403351	-115.079	27.0154	1070
1072	8.47141	0.0362225	0.00924288	-53.8733	36.7191	1072
1074	17.8932	0.02703	0.0054724	-111.647	38.9488	1074
1078	76.9286	0.0301997	0.0026827	-113.724	16.9354	1078
1088	20386.6	0.0840827	0.000434202	-38.1475	0.707258	1088
1089	3.43547	0.0392069	0.00824925	-31.9967	26.2846	1089
1093	2.6791	0.0362704	0.00759262	-33.9091	25.5141	1093
1094	0.519496	0.02828	0.00957459	-68.8029	50.8362	1094
1097	3378.95	0.103465	0.00137357	6.74421	1.26441	1097
1105	52.5516	0.0289116	0.00356045	-121.647	24.8648	1105
1106	10.4171	0.0327048	0.00564479	-62.6961	25.4461	1106
1108	213.238	0.0808729	0.00456892	9.66891	5.13111	1108
1112	249.449	0.0420936	0.00254174	-97.3178	11.5125	1112
1121	31.8716	0.0270935	0.00389897	-109.443	26.3373	1121
1131	62.6525	0.0315427	0.00343697	-106.77	20.5711	1131
1144	50.8765	0.028442	0.00355573	-120.838	24.9374	1144
1145	79.8741	0.030006	0.00290167	-120.97	19.346	1145
1149	4.99233	0.0393032	0.00955612	-33.0843	30.1589	1149
1152	7.85343	0.0483432	0.00995744	-13.8662	22.7502	1152
1153	81.8701	0.0305592	0.00290623	-118.173	18.852	1153
1162	1469.48	0.103834	0.00241248	14.3551	2.05354	1162
1163	40.341	0.0345226	0.00421337	-75.8968	19.4203	1163
1164	66.4645	0.0547352	0.00517569	-16.35	10.4294	1164
1170	61.9173	0.030809	0.00302131	-102.247	17.5939	1170
1179	10.2874	0.0259268	0.00500265	-111.41	36.8593	1179
1182	16.5134	0.0309426	0.00494738	-80.9389	26.3113	1182
1185	1.68368	0.0273701	0.00904157	-83.2203	55.438	1185
1213	45.7941	0.0439127	0.00453203	-38.0162	13.0707	1213
1214	25.1783	0.0261291	0.00474405	-120.518	35.9185	1214
1219	8.30268	0.0359419	0.00861839	-54.1772	34.4819	1219
1225	82.458	0.0319112	0.00282968	-106.425	16.5031	1225
1230	117.358	0.0307865	0.00256332	-123.231	16.8282	1230
1235	18.4513	0.0441134	0.00773303	-35.2448	22.764	1235
1237	79.4768	0.0394957	0.00307388	-62.6092	11.4279	1237
1239	4.33021	0.0414594	0.00913363	-29.3349	27.237	1239
1242	18.1364	0.0300872	0.00515881	-87.8866	29.3199	1242
1250	7.62879	0.0498086	0.0103887	-6.73764	21.3971	1250
1254	81.12	0.0367355	0.00313623	-81.3115	14.1781	1254
1255	4.04789	0.0314818	0.00838804	-68.9586	41.5469	1255
1257	8.00607	0.0499094	0.00843249	-9.28236	17.942	1257
1260	427.23	0.0473929	0.00172879	-69.6234	5.76058	1260
1264	2.39535	0.0469889	0.0130924	-14.9021	31.2906	1264
1268	61.6078	0.0349724	0.00331872	-80.0197	15.3757	1268
1274	11.488	0.0391673	0.00749023	-48.1432	26.9609	1274
1278	49.1651	0.0385855	0.00485485	-76.4341	21.1806	1278
1283	10.4639	0.0330099	0.00792266	-69.4225	37.7293	1283
1297	78.178	0.0354137	0.00326342	-87.634	15.8687	1297
1301	2.34628	0.0300961	0.00699415	-63.6808	34.2754	1301
1310	189.825	0.0455172	0.0024886	-60.8826	8.1617	1310
1314	0.227699	0.036535	0.0093713	-41.0839	34.3286	1314
1320	39.5844	0.0335162	0.00416283	-88.103	21.6127	1320
1326	39.064	0.0340661	0.00496705	-86.4933	25.2673	1326
1337	54.4289	0.0331763	0.00346915	-94.6976	18.7103	1337
1340	102.998	0.0344636	0.0026669	-97.3419	13.8548	1340
1357	4.74062	0.0283064	0.00686516	-92.6977	43.2977	1357
1364	25.1952	0.0300894	0.00446475	-86.3132	24.5556	1364
1367	134.803	0.0316777	0.00233042	-119.958	14.561	1367
1368	11.8905	0.0511394	0.0122351	-7.32928	24.8117	1368
1378	1085.05	0.108687	0.0028102	21.7021	2.10294	1378
1379	153744	0.117715	0.000236081	-13.1155	0.232697	1379
1381	48.7037	0.0291752	0.00381889	-116.492	25.7306	1381
1384	12.1098	0.0264317	0.00599742	-108.92	42.9391	1384
1387	14.7907	0.032871	0.00698907	-73.5231	34.0363	1387
1394	57.0634	0.03544	0.0037569	-83.2453	17.908	1394
1396	11.7729	0.0369144	0.00672412	-50.538	25.5043	1396
1404	13.8829	0.0291024	0.0062398	-91.2709	37.197	1404
1406	10.8873	0.0309823	0.00597686	-77.5205	31.3475	1406
1410	0.415752	0.0423864	0.00993169	-22.2478	27.5954	1410
1420	0.787817	0.0243594	0.0086176	-99.9813	63.6535	1420
1428	187.132	0.0334175	0.00225247	-123.788	13.9326	1428
1456	25.6427	0.0276119	0.00448423	-113.785	31.4959	1456
1457	3.04833	0.0287685	0.00646503	-68.8011	33.8188	1457
1458	417.698	0.0529803	0.00249463	-71.6029	8.00932	1458
1459	63.8979	0.0313067	0.0037763	-109.894	23.1759	1459
1460	15.8071	0.0480671	0.00746985	-14.5198	16.7258	1460
1461	778.469	0.104196	0.00346087	20.4265	2.74627	1461
1463	43.4499	0.0321049	0.00363214	-86.6387	18.7878	1463
1477	61.0392	0.0304531	0.00336156	-109.462	20.8806	1477
1478	206.082	0.0317792	0.00199057	-133.504	13.3221	1478
1482	49.4355	0.0372335	0.00436221	-74.6167	19.1392	1482
1486	7.09178	0.0401757	0.00997948	-37.6278	32.44	1486
1488	204095	0.119418	0.000210497	-13.7088	0.205796	1488
1492	5.32348	0.0280392	0.00620054	-85.8986	37.3879	1492
1493	3.53475	0.0327116	0.00764402	-57.6905	33.905	1493
1496	1.56442	0.0353811	0.0100356	-42.7008	37.586	1496
1499	1183.47	0.0850829	0.00208641	-3.80582	2.55488	1499
1500	56.8726	0.0305726	0.00321416	-102.414	18.9026	1500
1507	4.61896	0.0321058	0.00676374	-55.8683	29.4893	1507
1516	2184.23	0.101846	0.0017449	9.11313	1.59162	1516
1527	0.371895	0.0430419	0.0109722	-15.7925	28.2646	1527
1531	13.7209	0.0366486	0.00641927	-55.3504	25.4447	1531
1541	21.5412	0.0331273	0.00453222	-65.5989	20.1032	1541
1550	38.8292	0.0275674	0.00365955	-122.917	26.839	1550
1561	119.791	0.0311901	0.00232598	-118.69	14.608	1561
1564	1587.28	0.0726973	0.00134562	-26.4353	2.28669	1564
1569	29.8026	0.0394485	0.00576182	-55.4027	21.2978	1569
1571	3.75206	0.0390687	0.0111105	-39.0732	37.492	1571
1573	11.1606	0.0315132	0.00561257	-73.06	28.1386	1573
1582	3.37167	0.0334056	0.010568	-54.7889	45.0854	1582
1585	7.51457	0.028842	0.0068469	-82.9889	39.2463	1585
1588	2.91831	0.0329227	0.00814632	-59.2691	36.6096	1588
1589	7.28599	0.0437772	0.00929947	-26.7253	25.8694	1589
1590	1.12941	0.0248839	0.00621794	-83.8668	40.1157	1590
1599	288.367	0.0831128	0.00496217	8.73798	5.51532	1599
1601	17.2621	0.0313194	0.00532574	-77.7928	27.3994	1601
1608	8.07391	0.0387413	0.00912786	-41.8691	31.461	1608
1617	9376.26	0.0868241	0.000726021	-24.6654	1.04081	1617
1620	1254.65	0.0945115	0.00195007	7.37716	1.9296	1620
1621	45.7673	0.0314244	0.00339258	-96.3818	19.1239	1621
1624	9.64078	0.0235804	0.00589515	-124.702	50.6065	1624
1630	2109.87	0.0778493	0.00123535	-21.0353	1.88948	1630
1634	0.47274	0.0356418	0.00857161	-44.6579	32.8685	1634
1641	11.51	0.0326986	0.00643766	-69.3887	30.6604	1641
1642	66.7175	0.0352707	0.00350501	-85.9476	16.9732	1642
1657	70.0409	0.0340365	0.0034826	-93.8027	18.193	1657
1665	0.365484	0.0231918	0.00670289	-99.8435	51.2971	1665
1667	11.4914	0.0305785	0.00631051	-89.2833	36.3663	1667
1678	172.779	0.0331458	0.00213619	-117.077	12.6494	1678
1683	1.72328	0.0307906	0.00744023	-60.5422	35.3039	1683
1695	1358.03	0.0619909	0.00118672	-46.8803	2.69865	1695
1699	724.768	0.11702	0.00428484	30.6793	2.69675	1699
1700	9.23571	0.035951	0.00745138	-49.6597	28.6858	1700
1701	4.41517	0.0358925	0.00855643	-47.0142	32.8053	1701
1707	79.2225	0.0327581	0.00284896	-96.9348	15.3285	1707
1717	4.3291	0.0359431	0.0102117	-45.9063	38.5278	1717
1746	8.69384	0.0315769	0.00685234	-68.7714	33.1129	1746
1753	4.18294	0.0251868	0.00651049	-96.3852	45.1539	1753
1767	155.171	0.0331645	0.00228327	-117.819	13.7176	1767
1768	4.36988	0.028153	0.00612171	-83.7113	36.4495	1768
1772	61.1479	0.0286024	0.00287378	-117.965	19.3412	1772
1775	75.0672	0.0325929	0.00337577	-107.778	19.8674	1775
1776	1608.79	0.0654637	0.00125856	-41.6738	2.64278	1776
1782	5557.14	0.106263	0.00120965	4.64539	1.11412	1782
1783	28.4701	0.0410223	0.00586388	-49.0743	20.1189	1783
1785	4630.79	0.114059	0.00140931	13.4391	1.10872	1785
1792	14.6742	0.0389894	0.00630748	-45.4271	22.0709	1792
1794	12.664	0.0372831	0.00689451	-51.1573	26.0612	1794
1796	21.6388	0.0422104	0.00676582	-40.0066	21.2448	1796
1797	16.7976	0.0345436	0.0061947	-68.1886	28.0283	1797
1803	46.0879	0.0402943	0.0045294	-56.95	16.4414	1803
1804	11.3807	0.0415831	0.00741341	-31.6794	22.0275	1804
1805	78.5315	0.0331741	0.00348701	-105.479	19.9597	1805
1807	5.77924	0.0340349	0.00790252	-59.9458	34.7339	1807
1810	11.8347	0.0360228	0.00628508	-49.8287	23.8349	1810
1812	63.4281	0.0329558	0.00339557	-95.6599	18.3377	1812
1824	6451.13	0.114721	0.00129933	11.2011	1.04422	1824
1826	5.4609	0.0232804	0.00678717	-125.342	59.3109	1826
1828	22.8813	0.0299219	0.0048875	-90.6868	28.0666	1828
1830	0.0936017	0.0474695	0.0108231	2.63126	20.6254	1830
1840	40.2248	0.0271291	0.00367251	-130.729	28.407	1840
1846	80.032	0.0332382	0.00306099	-101.321	16.8968	1846
1849	8.44082	0.0322378	0.00531953	-54.1097	22.091	1849
1860	68.7193	0.0352313	0.00310678	-84.0633	14.7877	1860
1861	7.45609	0.0290821	0.00792768	-89.6859	47.6833	1861
1866	2740.59	0.0816768	0.00120052	-18.3745	1.72497	1866
1870	156.198	0.0359829	0.00220397	-98.0938	11.0554	1870
1889	270.911	0.0555499	0.00259008	-37.5185	6.10381	1889
1893	96.1135	0.0392187	0.00301264	-68.6759	11.7782	1893
1900	53.187	0.0328777	0.0037761	-88.1766	19.3578	1900
1904	107.977	0.029624	0.00254594	-127.876	17.5386	1904
1906	0.8598	0.0328408	0.00781582	-42.5602	30.4874	1906
1907	80.3768	0.0349666	0.00303574	-92.5174	15.374	1907
1912	5.84655	0.0357849	0.00783915	-52.166	31.3034	1912
1914	0.0985099	0.0281388	0.00841053	-70.3585	45.5698	1914
1915	28.2779	0.0427571	0.00594195	-41.8916	18.6483	1915
1923	29.7515	0.0355068	0.00466179	-64.309	19.4927	1923
1932	60.5463	0.0277791	0.00293852	-123.519	20.8982	1932
1958	117.465	0.0321788	0.00252018	-111.124	14.8456	1958
1959	19.0455	0.023676	0.00488404	-140.598	44.6979	1959
1961	703.62	0.0790468	0.00223165	-5.90948	2.96162	1961
1977	14.4837	0.0436484	0.00731102	-28.8022	20.4669	1977
1992	41.2066	0.0318339	0.00420554	-95.6607	23.6463	1992
1994	23.0003	0.0323219	0.00537227	-75.5703	26.2353	1994
1996	1100.82	0.0758413	0.00173259	-16.831	2.63208	1996
1999	12.0732	0.0385229	0.0087671	-46.2013	31.1832	1999
2002	60.5091	0.0305071	0.00339104	-113.789	21.7327	2002
2003	3816.28	0.111932	0.00155836	13.0893	1.25392	2003
2026	5.07373	0.044898	0.0106443	-25.0513	28.851	2026
2027	26.9794	0.0333955	0.00457204	-74.7931	21.6777	2027
2036	51.3641	0.0329483	0.00356152	-88.6969	18.3636	2036
2037	1458.7	0.0822773	0.00179676	-10.3062	2.40638	2037
2039	1143.29	0.0720161	0.00148834	-23.1468	2.47764	2039
2050	6.26257	0.0311929	0.00665258	-60.8183	30.705	2050
2051	4.56861	0.0378513	0.0108507	-41.8024	38.1975	2051
2054	110.544	0.0301153	0.00250053	-124.952	16.7828	2054
2059	6120.19	0.102283	0.0010142	-0.207338	1.01053	2059
2063	50.8597	0.0309669	0.00423821	-109.633	26.4232	2063
2071	39.4037	0.0343711	0.00402344	-77.4417	18.9448	2071
2086	7321.32	0.111254	0.00107292	6.94418	0.924634	2086
2088	23.9103	0.0291932	0.00512783	-99.4757	31.7891	2088
2091	34.8067	0.0362867	0.00440852	-62.8576	17.9452	2091
2094	6.91552	0.0382861	0.00751785	-40.8653	26.0612	2094
2095	148.448	0.0316677	0.00220436	-127.759	14.4762	2095
2097	32.6956	0.0333249	0.00525296	-83.9217	26.7114	2097
2098	706.989	0.09122	0.00307625	8.40241	3.14896	2098
2112	21.0086	0.0293757	0.00464054	-90.1621	26.8198	2112
2124	93.7707	0.0303504	0.00263724	-116.043	16.6495	2124
2126	23.9058	0.0336023	0.00527399	-74.8897	25.1768	2126
2131	54.3999	0.0349873	0.00391373	-84.5452	19.0238	2131
2134	105.514	0.0294244	0.00272439	-129.664	19.1712	2134
2142	15.073	0.0240613	0.00463938	-128.564	39.4217	2142
2144	12.1388	0.0330974	0.00646737	-74.5193	31.8118	2144
2146	14.1775	0.0310526	0.00593566	-76.7941	30.6159	2146
2156	2.53954	0.0270374	0.0065932	-90.9347	42.5351	2156
2159	9749.05	0.109007	0.000919311	2.27544	0.846287	2159
2166	8.30884	0.0402829	0.00967614	-38.5123	31.6411	2166
2169	87.4755	0.0332833	0.00332362	-104.71	18.7844	2169
2170	4.34037	0.0403108	0.00852024	-24.7866	24.4387	2170
2181	79.8425	0.0303927	0.00295234	-115.577	18.8338	2181
2185	7.1136	0.031763	0.00593318	-63.0646	27.6905	2185
2192	2.85005	0.0540227	0.0141332	5.00905	24.4406	2192
2206	43.1296	0.0356287	0.00411141	-77.3442	18.9457	2206
2228	4.50275	0.0408388	0.00975891	-34.3019	30.7981	2228
2235	69.3214	0.0271814	0.00291691	-135.057	22.5274	2235
2237	9.24887	0.0455139	0.00941719	-23.2046	24.5501	2237
2239	9.71856	0.0300004	0.00604002	-78.6676	32.6008	2239
2253	1.70929	0.0267537	0.00742263	-73.6252	42.2671	2253
2264	2.37986	0.0300872	0.00756435	-70.0149	39.3709	2264
2269	9.55143	0.0216161	0.00522814	-150	55.3337	2269
2276	91.5538	0.0330517	0.00285073	-101.815	15.7481	2276
2288	2780.17	0.0801989	0.00110493	-20.4303	1.63727	2288
2293	17.6926	0.029038	0.00550609	-94.6961	33.3479	2293
2295	10.9007	0.0394892	0.00754552	-39.562	24.931	2295
2296	5.74831	0.031413	0.00735986	-67.1455	35.83	2296
2299	12.6116	0.0303103	0.00610182	-80.1738	32.9135	2299
2302	67.2144	0.0318301	0.00332893	-104.58	19.4841	2302
2303	2.51325	0.0410186	0.00781936	-19.0322	21.0527	2303
2305	9.21364	0.0282972	0.00589693	-87.834	35.4308	2305
2320	412.148	0.0551071	0.0021685	-45.0085	5.41257	2320
2329	31.1806	0.0356246	0.00526577	-68.6955	23.0065	2329
2330	15.1669	0.0272464	0.00566213	-91.7312	34.8813	2330
2331	7.10559	0.0327177	0.00748407	-72.0832	36.828	2331
2333	8.28313	0.0211528	0.00517354	-149.925	54.832	2333
2336	264.181	0.0665593	0.00340377	-13.8026	5.6802	2336
2338	10.908	0.0327227	0.00643196	-66.4045	29.9591	2338
2340	184.674	0.0320752	0.00189524	-123.731	11.8579	2340
2347	12.2314	0.0399814	0.0073641	-38.7943	23.8551	2347
2350	1.83166	0.033684	0.00788106	-52.5387	33.2382	2350
2360	34.9837	0.0352532	0.00453189	-75.5083	20.8946	2360
2362	3.2207	0.027665	0.00706569	-82.6312	42.2369	2362
2363	141.713	0.0331105	0.00231659	-113.314	13.5743	2363
2368	2.3255	0.0323857	0.00949678	-59.0547	43.3359	2368
2383	9.99137	0.0265508	0.00610291	-105.851	42.8498	2383
2384	62.8853	0.0314774	0.00315513	-105.123	18.6637	2384
2385	46.0307	0.0335585	0.00345991	-81.4643	16.7659	2385
2387	33.3809	0.0311803	0.00419959	-95.552	23.9942	2387
2388	61.282	0.0332022	0.00323107	-87.2708	16.2049	2388
2394	17.478	0.0319108	0.00602395	-81.5715	31.592	2394
2412	19.4362	0.0321818	0.00510585	-82.0745	26.6411	2412
2419	90.5523	0.0342467	0.00286947	-94.4644	14.7584	2419
2422	64.8461	0.0321873	0.00346674	-107.862	20.6609	2422
2423	58.0922	0.0296691	0.00306495	-109.915	19.2886	2423
2433	13.6167	0.0286813	0.00666316	-98.0288	42.1781	2433
2441	1209.74	0.0813552	0.00188522	-9.33394	2.52518	2441
2448	1.73551	0.0399445	0.010731	-31.2538	33.5512	2448
2450	4.69876	0.0371874	0.0115281	-44.8529	42.3307	2450
2451	210.307	0.0338535	0.00195218	-121.612	11.7109	2451
2470	21132.3	0.108071	0.000589548	-5.8231	0.589616	2470
2472	4598.21	0.0825223	0.000887862	-22.7258	1.30985	2472
2473	100.65	0.0322969	0.00283688	-112.486	17.0364	2473
2480	4.40466	0.0312193	0.0077236	-71.571	39.4319	2480
2482	2.27979	0.0282983	0.00901216	-91.0732	56.4686	2482
2494	5.34384	0.0402799	0.0118346	-33.7136	37.1682	2494
2510	25.1344	0.033737	0.00473082	-75.1802	22.5106	2510
2514	5.00422	0.0381296	0.00741573	-38.4641	25.2961	2514
2515	1639.71	0.0728724	0.00126816	-26.5303	2.14952	2515
2516	31.1673	0.025632	0.00396223	-119.914	29.7912	2516
2521	725.6	0.098086	0.00282899	16.6362	2.45229	2521
2529	11.739	0.026532	0.00612974	-112.054	44.691	2529
2532	168.589	0.0293655	0.00194415	-143.038	14.4692	2532
2533	2.58419	0.0269148	0.00773284	-96.4451	51.9444	2533
2545	16.664	0.0332096	0.00621802	-81.4891	31.844	2545
2546	47.4975	0.0311455	0.00346537	-93.9103	19.1228	2546
2557	3406.19	0.0996192	0.00131712	2.7454	1.30631	2557
2564	35.8698	0.0327468	0.00444707	-92.0249	24.1075	2564
2569	36.1957	0.0298625	0.00399018	-100.451	24.0991	2569
2572	6.12263	0.027379	0.00683304	-93.2227	43.7828	2572
2575	6.37391	0.027767	0.00687738	-94.5065	44.2782	2575
2577	29.9611	0.0292456	0.00431815	-103.575	27.1709	2577
2581	83.6876	0.0363531	0.00345881	-87.6003	16.5711	2581
2582	26.7877	0.0308658	0.00433145	-90.9908	24.3341	2582
2584	80.641	0.0380374	0.00325257	-71.5325	13.3236	2584
2587	45.1083	0.0364574	0.00371281	-69.9698	15.8237	2587
2589	7.72989	0.035663	0.00925486	-57.1721	38.3046	2589
2608	192.482	0.0545824	0.00275838	-32.6689	6.29692	2608
2613	26.0613	0.0313646	0.00472926	-89.0975	26.0276	2613
2619	175.324	0.0357013	0.00229211	-106.937	12.2777	2619
2620	5.58891	0.0365544	0.00810399	-43.2853	29.5823	2620
2624	1.0367	0.0492708	0.0126886	-11.1003	28.4175	2624
2629	39.2324	0.0342058	0.00462976	-85.8191	23.3248	2629
2630	9.67501	0.041482	0.00788408	-31.7124	23.612	2630
2633	63.5742	0.033	0.00319052	-98.256	17.5567	2633
2637	32.3989	0.0327421	0.00501539	-92.0989	27.376	2637
2641	51.1635	0.0376327	0.00493056	-72.9599	21.1804	2641
2648	65.8583	0.032062	0.00335745	-105.051	19.6344	2648
2650	10.5202	0.0254638	0.00490753	-102.135	34.408	2650
2652	5.18076	0.054357	0.0138352	-0.805886	25.4205	2652
2657	39.511	0.0298692	0.00452117	-114.462	29.9635	2657
2663	57.0013	0.0337488	0.00366288	-92.0056	19.1738	2663
2674	21.9751	0.0260658	0.00465966	-116.243	34.4385	2674
2682	3.8936	0.0280164	0.00630165	-86.5527	38.5053	2682
2685	37.4969	0.032556	0.0037426	-78.1255	18.0381	2685
2689	23.2969	0.0329565	0.00487648	-76.3042	23.8141	2689
2692	21.5994	0.0309458	0.00661689	-89.6281	37.2431	2692
2694	3017.75	0.100935	0.00155651	4.81879	1.50036	2694
2698	8.09399	0.0277826	0.00585173	-80.951	33.3408	2698
2699	25.9184	0.0308024	0.00480356	-89.8542	26.8185	2699
2703	23.0586	0.0631933	0.0116455	7.86057	16.869	2703
2707	5.08396	0.0280483	0.00812393	-87.7639	49.4665	2707
2710	8.4456	0.0489813	0.00924632	-11.3869	20.2894	2710
2712	23.5422	0.035268	0.0051929	-69.0962	23.1114	2712
2721	29.8739	0.0336348	0.00474183	-80.1382	23.379	2721
2728	5433.46	0.102087	0.00116787	0.362742	1.16435	2728
2731	2.81982	0.028077	0.00729963	-82.9928	43.3166	2731
2732	14.3174	0.0375543	0.00741103	-55.9974	29.0804	2732
2740	67.8687	0.0330463	0.0033889	-97.4386	18.4683	2740
2751	28.4843	0.026291	0.00432466	-123.521	33.0709	2751
2758	4.28614	0.0358778	0.0086992	-48.3221	33.6061	2758
2768	38391.5	0.0866834	0.000322908	-41.0457	0.522038	2768
2770	23.4409	0.0286973	0.00434128	-93.6001	25.8952	2770
2776	93.4813	0.0304268	0.00267873	-117.615	17.1905	2776
2782	68.3459	0.029299	0.00289184	-123.087	19.9338	2782
2785	4.35766	0.0341327	0.00955691	-60.6339	42.138	2785
2799	101.392	0.0337217	0.00267584	-101.609	14.5253	2799
2807	30766.1	0.100484	0.00042806	-18.1351	0.508174	2807
2808	86.642	0.039692	0.00336957	-69.8412	13.3587	2808
2809	16138.2	0.102841	0.000637576	-9.07248	0.686924	2809
2810	0.411617	0.0251686	0.00734938	-101.936	53.9381	2810
2812	14.3763	0.0436528	0.00776249	-32.4821	22.5286	2812
2820	614.214	0.0792019	0.00250749	-3.95157	3.2689	2820
2829	77.8948	0.0299902	0.00276267	-118.508	18.072	2829
2833	26.6058	0.0321173	0.00533349	-85.6099	28.2869	2833
2835	160.639	0.0317714	0.00216883	-127.646	14.1687	2835
2841	51.8998	0.0346435	0.00384783	-81.8412	18.4256	2841
2845	8.34177	0.0391958	0.00949293	-47.5042	34.1248	2845
2848	373.808	0.0353933	0.00147974	-124.088	8.56683	2848
2850	50.7625	0.0329624	0.00377833	-95.315	20.605	2850
2854	55.0593	0.0346753	0.00407336	-83.2916	19.6735	2854
2858	2952.43	0.0972783	0.00129589	1.53287	1.32582	2858
2863	5.13738	0.0353183	0.00632702	-39.2544	22.3453	2863
2865	31.3689	0.0296403	0.0040408	-97.8552	24.2684	2865
2873	29.6775	0.0300313	0.00505018	-100.293	30.7552	2873
2883	24.0756	0.0303126	0.00589462	-95.928	34.9382	2883
2897	2.36231	0.046694	0.0142947	-12.4213	33.3205	2897
2898	31.0745	0.0337994	0.00414576	-74.5387	19.3381	2898
2908	48.3676	0.0399442	0.00440038	-54.2485	15.59	2908
2920	38.5519	0.0338287	0.00461257	-85.5186	23.4404	2920
2922	72.2868	0.0333613	0.00325223	-99.0501	17.7945	2922
2937	40.9411	0.0285318	0.00408042	-117.204	28.1753	2937
2938	33.6069	0.0384885	0.00525823	-59.8022	20.3029	2938
2939	14.058	0.0235381	0.00502462	-119.163	40.8767	2939
2942	822.316	0.0768324	0.00210887	-11.1596	3.01183	2942
2951	1.47073	0.0342846	0.00772621	-42.2744	29.295	2951
2957	11.273	0.0298509	0.00577177	-81.7622	31.9282	2957
2965	7.67594	0.0308681	0.0063872	-70.5681	32.2008	2965
2967	23.7003	0.0339309	0.00536513	-71.9657	24.826	2967
2969	4174.27	0.0780122	0.00085604	-29.2994	1.39514	2969
2971	0.158905	0.0342026	0.00903896	-46.6605	36.0906	2971
2972	95.9145	0.0342156	0.00313619	-102.14	17.1069	2972
2973	21.8202	0.0290167	0.00480962	-100.186	30.1926	2973
2975	10.7172	0.0425893	0.00799615	-24.0997	21.6031	2975
2984	4.4104	0.0370075	0.00750116	-39.4907	26.3838	2984
2996	18.4303	0.0333	0.00529312	-63.6749	23.1609	2996
3003	12.2063	0.0443251	0.00752646	-25.8966	20.3279	3003
3005	4.82127	0.0595514	0.0166734	12.5909	24.3015	3005
3006	40.9187	0.0332491	0.00363895	-83.6405	18.2135	3006
3013	36.6318	0.0291712	0.00425017	-106.804	27.1286	3013
3015	93.5943	0.0330673	0.00285924	-107.979	16.5171	3015
3038	1105	0.0764222	0.00171714	-15.1333	2.54582	3038
3043	11.3569	0.0275301	0.00538595	-91.7809	33.4802	3043
3044	9.39756	0.0313386	0.00569536	-74.3214	29.1283	3044
3071	0.807375	0.0334296	0.00699096	-43.9461	27.4328	3071
3073	9.27474	0.0266476	0.00518676	-85.1652	31.0048	3073
3076	13.2439	0.0418585	0.00769057	-37.1331	23.9266	3076
3078	10.1352	0.0316769	0.00554719	-69.2972	27.0444	3078
3081	105.956	0.0333242	0.00268718	-107.418	15.3225	3081
3086	19.6772	0.0298315	0.00480541	-90.0589	27.7067	3086
3089	2.27422	0.0204824	0.0078213	-150	86.3672	3089
3102	13.8673	0.026667	0.00499087	-105.068	34.4496	3102
3116	127.116	0.0505488	0.00408286	-40.6577	10.8445	3116
3119	2236.82	0.105561	0.00194794	12.3921	1.66525	3119
3129	11394.3	0.10323	0.00076357	-5.05862	0.790597	3129
3141	113.463	0.0341669	0.00269073	-100.393	14.3434	3141
3142	29.9684	0.0522386	0.0080208	-15.8384	17.1727	3142
3144	35.5663	0.027483	0.00414127	-119.087	29.7383	3144
3152	7.69429	0.0619187	0.0244277	7.4191	36.9203	3152
3159	58.0217	0.0295127	0.00372534	-116.489	24.8166	3159
3163	1079.12	0.0753981	0.00168837	-16.7007	2.56391	3163
3164	8.27238	0.0416676	0.00966097	-29.0667	27.9949	3164
3170	9.02023	0.0329883	0.00554432	-54.216	22.8943	3170
3181	4081.05	0.0813007	0.000972058	-23.4099	1.45735	3181
3184	13.9415	0.0332667	0.00586404	-71.289	27.9023	3184
3187	22.8433	0.0359816	0.00495613	-56.1989	19.4115	3187
3191	25.5817	0.029667	0.00423377	-85.666	23.2263	3191
3200	7846.57	0.0899122	0.000813375	-18.1919	1.07272	3200
3201	2.46913	0.0334874	0.00734666	-45.5471	28.7644	3201
3209	16.6068	0.0341087	0.00709088	-65.3593	31.5563	3209
3212	6.84872	0.0276849	0.00689096	-89.9695	42.86	3212
3214	12710.3	0.10151	0.000710311	-8.31547	0.769404	3214
3219	50.7946	0.0353676	0.00361653	-79.3585	16.792	3219
3220	58.7166	0.0340464	0.00370292	-88.6734	18.786	3220
3221	74.4403	0.029949	0.00282035	-115.712	18.1917	3221
3229	1.40082	0.0394685	0.0107193	-25.0512	31.5126	3229
3239	20.6618	0.0356086	0.00619365	-66.9225	27.106	3239
3246	561.836	0.10152	0.00475299	20.0709	3.90998	3246
3247	661.59	0.10707	0.00393739	24.6737	2.89131	3247
3250	116.006	0.0350649	0.0027327	-97.1644	13.9873	3250
3251	2.65289	0.0207667	0.00612791	-123.804	57.4402	3251
3263	124.003	0.0393506	0.00263372	-77.1783	10.904	3263
3269	2.69977	0.0309548	0.0077092	-74.4586	40.703	3269
3273	40.5709	0.0362854	0.00488234	-73.6418	21.741	3273
3278	36.3479	0.0319525	0.00429576	-92.3844	23.6139	3278
3279	14.6641	0.0270431	0.00467408	-98.5473	30.41	3279
3280	289.163	0.0325896	0.00165689	-136.415	10.9745	3280
3283	193.614	0.0312057	0.00176639	-132.394	11.8043	3283
3292	0.255077	0.0279993	0.00680006	-70.1828	37.0774	3292
3304	1.60094	0.033406	0.00878263	-54.1369	37.6765	3304
3314	6.22591	0.0351103	0.00795241	-56.3968	33.1803	3314
3315	2.47375	0.0342535	0.0104995	-55.6286	44.7675	3315
3332	16.2591	0.0340406	0.00562886	-65.4426	25.0812	3332
3349	15.816	0.0455373	0.0087849	-29.5082	23.9987	3349
3351	53.6159	0.0258893	0.00306437	-137.765	24.9874	3351
3354	34.1124	0.0330797	0.00434403	-75.3889	20.7006	3354
3357	5.91068	0.0325258	0.00817648	-65.8618	38.6796	3357
3366	57.1459	0.03205	0.00336515	-104.744	19.7873	3366
3375	34.9282	0.0293438	0.0040426	-102.919	25.1709	3375
3379	172.325	0.0350546	0.00214615	-106.237	11.4858	3379
3385	41.7238	0.0315005	0.00377262	-94.3907	21.0358	3385
3389	36.798	0.0328781	0.00419664	-85.1581	21.5692	3389
3392	20.3101	0.0242534	0.00407533	-115.41	31.0384	3392
3394	63.4984	0.0327077	0.00351604	-96.8852	19.2492	3394
3399	7.40273	0.0316458	0.00746435	-67.5337	35.9455	3399
3403	25.5611	0.0300069	0.00480002	-95.7177	28.4356	3403
3405	955.055	0.10552	0.00294964	20.0093	2.31788	3405
3406	14582.9	0.0738604	0.000407788	-53.8648	0.828609	3406
3420	34.7879	0.050284	0.0058213	-21.8425	13.5226	3420
3421	22.5513	0.0294095	0.00511537	-95.1324	30.7834	3421
3426	121.238	0.0561598	0.00375899	-23.0807	7.83721	3426
3428	204.6	0.0317581	0.00191932	-129.11	12.4973	3428
3436	36.3416	0.0355603	0.00448434	-70.0433	19.6092	3436
3437	25488.4	0.110817	0.000567398	-4.64217	0.549079	3437
3444	6.88985	0.0381387	0.00663929	-33.0655	20.9681	3444
3453	81.7234	0.0339361	0.00293555	-96.4473	15.4758	3453
3462	54.3376	0.0396685	0.00468509	-64.2507	18.1996	3462
3481	4686.18	0.0778085	0.00086601	-29.2173	1.38452	3481
3486	60.1182	0.0314011	0.00345046	-102.878	20.1364	3486
3488	19.2112	0.0458337	0.00793747	-30.692	21.7607	3488
3499	3.27536	0.0372872	0.0112643	-42.6933	40.4163	3499
3503	15.2992	0.0405659	0.00611367	-32.6052	18.2479	3503
3521	23.4842	0.0330318	0.00566658	-81.8372	28.8768	3521
3523	16.2911	0.0300468	0.00567738	-90.1891	32.9393	3523
3529	63.796	0.0340998	0.00392374	-92.8604	20.4802	3529
3532	8586.6	0.0940359	0.000780553	-13.5027	0.948024	3532
3539	12.7148	0.0322167	0.00551599	-65.9514	25.5977	3539
3544	41.6318	0.0387329	0.0046678	-62.9988	18.3463	3544
3549	1.36091	0.0388847	0.0114648	-35.1235	37.8394	3549
3551	31.9672	0.0403834	0.00528439	-49.8109	18.272	3551
3557	59.1912	0.0350281	0.0034743	-85.2075	16.891	3557
3566	4.94769	0.0295239	0.00701361	-81.5443	39.8338	3566
3575	37.4326	0.0272105	0.00358924	-121.743	26.2193	3575
3577	141.552	0.032686	0.00232859	-119.03	14.2653	3577
3581	6763.13	0.086038	0.000822714	-21.4034	1.14692	3581
3582	64.1369	0.0290497	0.0034873	-127.111	24.9632	3582
3585	46.5066	0.0295279	0.00374218	-106.197	23.3678	3585
3587	109.33	0.0296159	0.00231933	-134.031	16.616	3587
3588	17.735	0.0336716	0.00502682	-66.839	22.6621	3588
3604	13881	0.0946913	0.000604151	-17.6193	0.754194	3604
3613	6.30617	0.0752271	0.0164098	31.9715	15.3015	3613
3622	7.47957	0.0416246	0.00826277	-32.2652	25.0459	3622
3627	60.5631	0.0346938	0.00341501	-88.2698	17.0425	3627
3628	0.477785	0.0381407	0.0103587	-34.8522	34.8536	3628
3639	106.733	0.0275419	0.002414	-150	20.0526	3639
3645	3.80564	0.0413596	0.00976535	-26.9403	28.5489	3645
3646	61.3637	0.0339763	0.00338231	-88.0918	16.9641	3646
3668	31.7159	0.034555	0.00475529	-72.1534	21.5597	3668
3669	22.7328	0.0371571	0.00607668	-58.4439	24.0786	3669
3671	48.3002	0.0438063	0.00521876	-46.5591	16.4995	3671
3673	19.2125	0.0284141	0.00562517	-98.311	35.3491	3673
3675	30240.6	0.0882017	0.000367065	-35.6301	0.561534	3675
3691	1.73724	0.0348451	0.00989689	-47.7596	39.4036	3691
3712	9.39383	0.0357998	0.00669533	-56.7271	27.5876	3712
3714	22.8693	0.0248353	0.00520175	-130.305	43.4412	3714
3718	25.6449	0.0356161	0.00502568	-65.8131	21.5701	3718
3725	82.5228	0.0340508	0.0029142	-89.0418	14.4153	3725
3730	565205	0.138106	0.000154312	-4.23597	0.12138	3730
3735	42.1942	0.0309211	0.00405464	-101.708	24.0702	3735
3741	77.565	0.0258465	0.00274557	-149.587	23.6575	3741
3745	15.9953	0.0352264	0.00631607	-61.2317	26.7003	3745
3751	11.442	0.0400162	0.00716638	-43.6069	24.4849	3751
3757	133.408	0.0332662	0.00228512	-109.474	12.9752	3757
3762	10.7146	0.0449792	0.00793506	-23.5976	20.8239	3762
3763	63.9603	0.0331776	0.00333123	-100.61	18.6168	3763
3765	74.5554	0.0383796	0.00353758	-75.9476	15.1179	3765
3773	11.1068	0.0358196	0.00744965	-61.8203	31.7285	3773
3780	13.089	0.0415279	0.00705682	-32.0465	20.958	3780
3784	0.00670521	0.0442395	0.0155842	-16.4888	39.6918	3784
3790	7.36677	0.0309177	0.00607119	-74.4379	31.5903	3790
3805	10.2715	0.035379	0.00833712	-56.1702	34.1225	3805
3806	15.7624	0.0461632	0.00838832	-24.728	21.7864	3806
3813	2731.09	0.075749	0.00140564	-25.8058	2.2219	3813
3831	3.00573	0.0350437	0.0102644	-50.8542	41.298	3831
3833	1217.17	0.103222	0.0025135	15.7989	2.11273	3833
3838	55.3367	0.0269342	0.00319425	-131.964	24.5892	3838
3839	47.3556	0.0353997	0.00384711	-72.6805	16.979	3839
3846	12.9624	0.0359189	0.00602332	-51.5237	23.2492	3846
3848	23.4274	0.0457083	0.00627887	-25.0334	16.1154	3848
3849	50.4303	0.0365655	0.00411316	-72.2531	17.8045	3849
3853	11256.9	0.115493	0.000895196	7.09103	0.744196	3853
3858	7.61511	0.0356685	0.00676169	-47.3098	25.7166	3858
3867	57.2385	0.0276942	0.0031443	-128.344	23.3123	3867
3868	18.8231	0.0379367	0.00560852	-53.1718	21.0847	3868
3870	1.28878	0.0529719	0.0137492	3.31682	24.8759	3870
3891	366.413	0.0963893	0.00388323	21.3422	3.24096	3891
3899	11.1386	0.0277327	0.00539508	-94.6593	34.1169	3899
3900	12.9088	0.0376416	0.00611205	-45.9501	21.8846	3900
3911	56.2668	0.0368283	0.00378051	-71.5078	16.0468	3911
3912	75.1049	0.0318236	0.00287277	-108.278	17.1114	3912
3914	40.8815	0.0349889	0.00446933	-73.8223	20.2239	3914
3920	19.7596	0.0349797	0.00611564	-65.1539	26.6315	3920
3923	197.168	0.043016	0.00224059	-70.3482	8.17828	3923
3928	36.4258	0.034311	0.00422538	-77.1468	19.9418	3928
3937	113.738	0.0336754	0.00269515	-109.872	15.4714	3937
3945	4.89384	0.0325271	0.00806535	-67.0096	38.583	3945
3948	4.22797	0.0438206	0.0104765	-20.215	27.3678	3948
3951	26.9459	0.030654	0.00525808	-92.8408	30.1264	3951
3952	121.653	0.033485	0.00254665	-107.196	14.2961	3952
3958	13.6356	0.0409894	0.00701567	-31.2224	20.747	3958
3970	28.0927	0.0259458	0.00428325	-134.631	35.3569	3970
3995	20.0464	0.0467562	0.00887543	-28.9862	23.6729	3995
3996	5.82295	0.0400887	0.00787092	-29.2806	23.5661	3996
3998	29.9776	0.0284272	0.00402562	-108.968	26.7249	3998
4006	104.093	0.0333421	0.00256737	-102.525	14.0796	4006
4015	11.6562	0.0349295	0.00704747	-65.7509	31.4565	4015
4020	89.8616	0.0325258	0.0027912	-98.7916	15.1127	4020
4034	2.77091	0.0704741	0.0203644	25.699	22.2177	4034
4045	88.1786	0.0344674	0.00316126	-92.6304	16.0349	4045
4047	4.28026	0.0502299	0.0100693	-5.75063	20.7477	4047
4057	54.8205	0.0451069	0.00442834	-40.4659	12.8634	4057
4067	33.6625	0.0339155	0.00419633	-78.1421	20.1685	4067
4068	1.28165	0.030114	0.00866812	-54.3642	39.2419	4068
4069	24.3714	0.0267841	0.00444793	-106.689	30.1892	4069
4075	1296.6	0.0828415	0.0017898	-7.56435	2.311	4075
4082	19.6296	0.0255426	0.00448617	-113.339	33.105	4082
4084	13.8827	0.0308856	0.00525392	-84.822	28.9491	4084
4086	62.7513	0.0335432	0.00341329	-96.0508	18.3698	4086
4100	164.007	0.0308083	0.00202455	-130.18	13.585	4100
4108	7.73954	0.0358419	0.00685966	-45.2342	25.4055	4108
4114	35.1972	0.0364716	0.00465418	-65.636	19.3734	4114
4120	2438.63	0.0967935	0.00153854	2.91782	1.56464	4120
4134	3.59142	0.0553534	0.0124523	6.79489	20.6967	4134
4145	7.72008	0.0297354	0.00704757	-81.4676	39.2616	4145
4153	10.8516	0.0541318	0.0112819	-6.59778	21.9684	4153
4162	2.07802	0.0272233	0.00748946	-85.4832	46.6499	4162
4164	53.6065	0.0372985	0.00482286	-69.5386	20.0782	4164
4169	217.791	0.0413623	0.00242291	-79.9008	9.75039	4169
4186	34.4764	0.0322575	0.00446207	-88.9631	23.8792	4186
4193	27.082	0.0377318	0.00582186	-54.6006	21.8869	4193
4197	92612.8	0.105865	0.000264933	-22.0845	0.309794	4197
4203	13.648	0.0301764	0.0051789	-83.7896	28.6761	4203
4206	23.5346	0.0271585	0.00460844	-114.207	32.8508	4206
4212	2.3943	0.0476496	0.010899	-10.6846	24.5891	4212
4217	36.3292	0.0346702	0.00451058	-76.9711	21.219	4217
4221	15.761	0.0366311	0.00675387	-51.6854	25.5476	4221
4223	8.9258	0.0296196	0.00637965	-84.7921	36.4322	4223
4226	31.8678	0.0259393	0.00423167	-129.368	33.6584	4226
4234	3.12531	0.0672152	0.0293569	16.1473	37.6396	4234
4239	8.87544	0.03819	0.00787021	-38.4315	26.4141	4239
4241	45.3763	0.0301453	0.00380564	-106.767	23.6831	4241
4253	0.104198	0.0404147	0.0105033	-23.4092	30.4344	4253
4258	85.8578	0.0320726	0.00287565	-105.698	16.5992	4258
4259	4.81756	0.0376503	0.0076157	-37.8428	26.0746	4259
4271	32.0709	0.0394019	0.00547682	-56.2483	20.2903	4271
4280	48.3615	0.0340452	0.0039775	-79.3433	18.8926	4280
4282	58.8984	0.0331323	0.00342691	-90.1458	17.7686	4282
4285	15.5486	0.0355727	0.00708949	-61.4923	29.8451	4285
4293	558.312	0.0861898	0.00282936	6.33621	3.08561	4293
4310	335.733	0.0422459	0.00178704	-88.3164	7.42478	4310
4317	38.2431	0.036755	0.00446315	-70.3006	19.3465	4317
4322	17.467	0.0323103	0.00585402	-78.9634	29.8752	4322
4324	43.8981	0.0307263	0.00391738	-98.7805	22.815	4324
4327	0.317887	0.0287791	0.00897703	-68.9802	47.7931	4327
4339	1.64828	0.0256298	0.00795424	-96.2952	55.0441	4339
4346	51.7192	0.0371261	0.00409517	-70.5731	17.3092	4346
4353	0.282593	0.057927	0.0214636	12.0196	32.5379	4353
4357	11.4225	0.0310353	0.00666975	-78.6916	35.1237	4357
4366	51.7534	0.033773	0.00337639	-85.1082	16.7395	4366
4370	7.09519	0.0250968	0.00568655	-99.2142	39.8413	4370
4371	92.8598	0.0328395	0.0029066	-106.41	16.6794	4371
4394	857.934	0.0773387	0.00194108	-10.4698	2.73214	4394
4395	14.757	0.0324736	0.00496458	-65.8717	22.5681	4395
4401	34.6103	0.0393386	0.00502388	-54.8976	18.3071	4401
4407	29.5995	0.0338022	0.00494579	-80.2559	24.3664	4407
4409	39.0814	0.0361186	0.00455822	-77.1987	20.9347	4409
4410	15.1185	0.031695	0.00550661	-79.6626	28.6956	4410
4411	12.8221	0.0329513	0.00688363	-71.7159	33.1473	4411
4417	1.22893	0.0375533	0.012612	-37.7863	43.7487	4417
4418	105.479	0.0330767	0.00273622	-107.078	15.5873	4418
4421	27.2493	0.0346888	0.00476323	-72.3434	21.7416	4421
4426	88.6364	0.0377322	0.00349509	-83.2451	15.8164	4426
4429	2731.04	0.0750883	0.00111029	-28.0459	1.82908	4429
4439	13.6497	0.0348076	0.00609019	-55.7894	24.8701	4439
4442	120.064	0.0300458	0.00235041	-129.532	16.1846	4442
4444	4.05754	0.0205665	0.00681005	-138.151	69.5868	4444
4446	1102.27	0.0965406	0.00238932	10.3632	2.26377	4446
4458	10.085	0.0220812	0.00552546	-135.901	52.3788	4458
4471	44.7656	0.0245665	0.00348233	-150	31.8803	4471
4490	21.3096	0.0298696	0.00614734	-92.9074	36.1763	4490
4495	14.5483	0.0392732	0.00835846	-46.7577	29.3537	4495
4499	3.25276	0.031884	0.00872292	-67.8293	42.6912	4499
4506	65.4487	0.0325556	0.00401833	-104.812	23.3683	4506
4510	12.3235	0.0374859	0.00594878	-41.2004	20.4159	4510
4517	1263.26	0.0819051	0.00168521	-8.26518	2.20723	4517
4527	43.1959	0.0341678	0.00351478	-76.1939	16.2232	4527
4539	24.6701	0.0422153	0.00609602	-38.4715	18.7189	4539
4543	24.6756	0.0350205	0.00465496	-59.2659	18.7684	4543
4544	15.1821	0.0287977	0.00663935	-100.812	42.5482	4544
4563	56.6439	0.035796	0.00416941	-84.6877	20.0832	4563
4569	63.4419	0.0324416	0.00295733	-91.3566	15.4368	4569
4571	6.30695	0.0342821	0.00773318	-55.1033	32.3966	4571
4574	2.09779	0.0316097	0.00951785	-61.5437	44.9484	4574
4579	20.6866	0.0515844	0.0093979	-16.3352	20.6681	4579
4591	3.21627	0.0372188	0.00985051	-42.8863	35.5527	4591
4592	39.3391	0.0321622	0.004579	-94.2894	25.4064	4592
4602	69.1439	0.0260859	0.00296364	-145.85	25.0105	4602
4605	31.8196	0.0235846	0.00377308	-139.893	33.6381	4605
4610	9.87157	0.0311672	0.00629931	-71.5639	31.3655	4610
4614	49.345	0.0307928	0.00367675	-101.608	21.6553	4614
4616	0.905185	0.0352869	0.00921326	-37.3839	32.8247	4616
4620	27.4863	0.0322047	0.00495406	-84.2431	25.8398	4620
4621	20.6476	0.0299209	0.00478537	-91.3296	27.6856	4621
4630	53.8147	0.0313171	0.0037407	-104.657	22.2931	4630
4644	3.7371	0.0369513	0.0116513	-42.7757	42.1841	4644
4648	1798.78	0.104285	0.00211214	13.1327	1.81275	4648
4662	18.5436	0.0404999	0.00611636	-35.1745	18.6363	4662
4669	55.811	0.0320989	0.00371517	-98.2965	20.9211	4669
4683	15.6426	0.0296003	0.00506867	-85.303	28.4577	4683
4686	7.43578	0.028452	0.00659797	-83.2783	38.2382	4686
4691	48.3792	0.03328	0.00457528	-94.8608	24.8086	4691
4721	44.9426	0.031651	0.00372164	-90.7092	20.019	4721
4725	13.9086	0.0414992	0.00685872	-33.7078	20.7136	4725
4726	136.633	0.0325228	0.00223947	-114.152	13.2697	4726
4735	7442.44	0.103429	0.000930062	-0.861952	0.923683	4735
4742	49.5082	0.0293633	0.00338929	-106.499	21.0865	4742
4744	3.53495	0.0299644	0.00767448	-80.2809	42.9268	4744
4750	30.9215	0.0289383	0.0039785	-105.598	25.5353	4750
4753	251.499	0.0633279	0.00323521	-19.8872	5.96942	4753
4758	0.711363	0.0297153	0.00870758	-65.6072	44.2015	4758
4762	19.2528	0.0374197	0.00580183	-58.5975	23.1151	4762
4763	63.7605	0.0355448	0.00366831	-78.3361	16.6562	4763
4765	19.2751	0.0290323	0.00506945	-96.102	30.9715	4765
4766	43.3242	0.030078	0.00358243	-102.642	21.7089	4766
4767	58.5822	0.0383267	0.00372589	-70.0382	15.3225	4767
4776	0.387768	0.039966	0.0139648	-27.1528	42.1956	4776
4786	25.7523	0.029025	0.00468776	-108.309	30.8469	4786
4788	77.7585	0.0348388	0.0032815	-92.7561	16.7128	4788
4789	73.8769	0.0435991	0.00408483	-50.5365	13.1148	4789
4791	388.356	0.0423969	0.00156728	-87.2489	6.36246	4791
4806	23.6772	0.0351459	0.00488618	-60.8014	20.1645	4806
4809	1.51567	0.039916	0.0122462	-36.3417	40.1907	4809
4825	26.6546	0.0368604	0.00524918	-62.9608	21.5356	4825
4831	2.65255	0.0307324	0.00698001	-63.746	33.8721	4831
4837	5936.93	0.10156	0.0010329	-0.865577	1.04346	4837
4847	8826.84	0.0982804	0.000807064	-8.43205	0.900632	4847
4867	4.7027	0.030131	0.00678641	-66.9027	33.7861	4867
4871	10.1912	0.0450279	0.00825806	-23.3325	21.6368	4871
4881	4.34354	0.0349685	0.00946961	-50.722	37.9135	4881
4886	47.2706	0.034559	0.0037863	-81.6489	18.2312	4886
4890	81.6309	0.0348376	0.00300764	-90.142	14.9108	4890
4897	113.742	0.0304431	0.00255991	-128.693	17.5248	4897
4898	6.21028	0.0389415	0.00634015	-30.8622	19.5986	4898
4904	0.489427	0.0356025	0.0103012	-46.7066	40.027	4904
4905	932.278	0.0765943	0.00190969	-13.2599	2.78642	4905
4910	693.77	0.0905892	0.00257551	9.61045	2.58872	4910
4911	59.2541	0.0315158	0.00337144	-105.086	19.9841	4911
4915	40.0678	0.0334819	0.00369927	-75.3177	17.0754	4915
4919	7.25313	0.0475538	0.010045	-15.7165	23.6914	4919
4928	5.44326	0.0379078	0.00783839	-36.9435	26.3108	4928
4934	104.489	0.0332431	0.0028614	-106.074	16.1324	4934
4949	37174.9	0.0951543	0.000348559	-27.2266	0.467198	4949
4953	5.25145	0.0339089	0.00810674	-57.2046	34.9518	4953
4961	20.4082	0.0315167	0.00510054	-83.1913	27.0247	4961
4962	61.897	0.0335911	0.00328258	-88.7608	16.5543	4962
4964	1.62074	0.0491679	0.0124292	-5.00625	25.9973	4964
4976	26.3046	0.029924	0.00470621	-100.613	28.863	4976
4978	289.008	0.0560393	0.00274174	-38.3246	6.48879	4978
4980	71.565	0.0341948	0.00321563	-92.4904	16.5206	4980
4989	62.916	0.0326529	0.00332939	-103.444	19.1301	4989
4997	14.0562	0.030226	0.0051765	-85.4245	29.0794	4997
4999	11.2901	0.0558606	0.0114504	2.10099	19.6741	4999
5008	24.947	0.0328392	0.00581285	-77.9541	28.8946	5008
5018	13.555	0.0286997	0.00533393	-91.1194	31.9557	5018
5022	13.9011	0.0426013	0.00682157	-31.6156	19.8724	5022
5024	1649.89	0.0626809	0.00104395	-47.8516	2.35881	5024
5029	2045.89	0.105077	0.00201267	12.7492	1.72272	5029
5034	57.5499	0.0367161	0.00413777	-77.9409	18.6081	5034
5035	23.8826	0.0445444	0.00666357	-35.0373	19.2327	5035
5037	31.0056	0.0324808	0.0049567	-89.4605	26.702	5037
5039	24.6299	0.0311542	0.00437439	-88.0219	24.0267	5039
5047	49.3305	0.0307947	0.00360358	-107.719	22.2608	5047
5057	2.18342	0.0282182	0.0081804	-85.225	49.6034	5057
5061	7.88897	0.0326862	0.00548249	-50.9582	22.0298	5061
5070	26.7563	0.0322064	0.00466561	-80.9196	23.8515	5070
5077	35.313	0.0283991	0.00377258	-106.263	24.292	5077
5097	18.3806	0.0432946	0.00636127	-31.7102	18.1585	5097
5099	25.2492	0.0973971	0.0221116	43.0776	13.8904	5099
5113	50.6627	0.0334679	0.00356682	-83.9509	17.6325	5113
5116	26.8521	0.0262701	0.00427977	-127.282	33.6838	5116
5118	21.0177	0.0321656	0.0053405	-80.7456	27.492	5118
5122	7.24166	0.0385126	0.00883983	-42.2492	30.6975	5122
5140	27.8014	0.0398746	0.00559534	-52.6048	20.1102	5140
5144	7940.12	0.0993888	0.000867846	-6.11694	0.938721	5144
5147	20.4532	0.0254033	0.00505428	-126.87	40.8416	5147
5151	5122.77	0.0855867	0.000936932	-18.0715	1.25809	5151
5157	17810.3	0.0914479	0.000445164	-23.4583	0.594478	5157
5161	4.33878	0.0312895	0.00846002	-70.6502	42.6377	5161
5175	26.2343	0.0337112	0.00466913	-78.7073	22.8839	5175
5187	25.0465	0.0442968	0.00871245	-36.3093	25.5712	5187
5194	173.022	0.0320598	0.00214651	-128.276	13.9763	5194
5205	34.9929	0.0263551	0.00434668	-131.842	34.7257	5205
5208	14.9597	0.0413821	0.00751189	-41.2677	24.4546	5208
5210	52.3244	0.031939	0.0035075	-96.8259	19.5152	5210
5223	131.859	0.028816	0.00228489	-146.436	17.7781	5223
5226	26.3282	0.0302545	0.0045487	-91.8567	26.1672	5226
5231	24.7735	0.03092	0.00478146	-87.8902	26.3502	5231
5235	102.407	0.0300813	0.00244434	-123.654	16.3117	5235
5241	4.56235	0.0275796	0.00795393	-88.9908	49.6139	5241
5242	26.4885	0.0342848	0.00477264	-70.3988	21.6459	5242
5248	87.7767	0.0350262	0.00317332	-94.1689	16.1769	5248
5251	7.15086	0.0358277	0.00836521	-49.9627	32.5429	5251
5258	7149.57	0.102298	0.000920791	-1.66294	0.929807	5258
5264	10.6155	0.0314809	0.00843634	-75.6178	43.2559	5264
5266	30.3738	0.0303054	0.0039272	-92.8772	22.4435	5266
5269	5.52894	0.0322273	0.0103762	-70.7768	51.0974	5269
5282	106.862	0.0338302	0.00273767	-100.273	14.6434	5282
5296	1499.74	0.077602	0.0015518	-17.3452	2.3123	5296
5312	8.91805	0.021147	0.00650578	-147.01	67.971	5312
5318	2.75636	0.02622	0.00774263	-97.8057	53.2885	5318
5319	19.529	0.0271794	0.00469793	-114.272	33.7144	5319
5337	105.727	0.0432058	0.00351032	-62.1323	12.3924	5337
5340	148.556	0.0337333	0.00219443	-107.089	12.0884	5340
5344	237.343	0.0421342	0.00210278	-78.3931	8.23215	5344
5347	102.651	0.0309905	0.00265283	-120.646	17.1161	5347
5350	8.25196	0.039618	0.00705733	-34.4962	22.3112	5350
5352	9.62849	0.0386239	0.00600697	-32.6684	18.7015	5352
5357	13.7041	0.031563	0.00580744	-73.4451	29.0406	5357
5363	48.7613	0.0323216	0.00379106	-97.2645	21.2181	5363
5370	16.3894	0.0304365	0.00495442	-83.6025	27.0534	5370
5376	34.4801	0.0274895	0.0034948	-110.845	23.5948	5376
5379	125.032	0.0313124	0.00219253	-119.932	13.8031	5379
5381	10.0546	0.028329	0.00838631	-97.4258	53.6257	5381
5393	23.7594	0.0349145	0.00550774	-70.2318	24.8549	5393
5394	2.92284	0.0467291	0.016523	-9.94232	37.1914	5394
5397	103.924	0.0790602	0.00710265	15.1009	7.63734	5397
5403	18.9643	0.0396336	0.00704452	-44.8789	24.0221	5403
5404	83.0602	0.0276135	0.00258845	-140.635	20.35	5404
5416	12.3986	0.0384141	0.00673097	-44.6035	23.5996	5416
5419	10.1652	0.0345428	0.00678234	-52.1839	27.0191	5419
5421	1708.03	0.0794706	0.00142261	-15.7517	2.0477	5421
5426	25.4289	0.0319587	0.00486842	-87.562	26.33	5426
5439	15.0602	0.033761	0.00567167	-67.0123	25.7592	5439
5445	9.16028	0.0315877	0.00576991	-73.5782	29.2504	5445
5446	27.9687	0.0328799	0.00460956	-84.0033	23.8379	5446
5460	41.0116	0.023386	0.00336105	-146.47	30.8911	5460
5475	163.487	0.0845208	0.0053123	17.3341	5.2535	5475
5479	67.9839	0.0339623	0.00344145	-93.9198	17.9939	5479
5489	13.366	0.0274409	0.00602345	-109.289	42.1748	5489
5490	0.942014	0.0694085	0.0200272	25.8862	22.2591	5490
5499	1128.63	0.100762	0.00244082	14.402	2.12445	5499
5500	65.1617	0.0329085	0.0036091	-98.9693	19.9753	5500
5501	7.00745	0.0282488	0.00646314	-93.28	40.5905	5501
5502	37.2804	0.0311352	0.0040565	-89.8209	22.0703	5502
5504	152.679	0.0345315	0.00221656	-106.93	12.0887	5504
5509	24.441	0.039784	0.00640595	-55.8421	23.7975	5509
5524	18.6478	0.0311719	0.0054788	-81.4949	28.9845	5524
5525	2843.36	0.0848729	0.00129363	-13.2615	1.70419	5525
5526	58.8651	0.0339705	0.0034912	-88.9636	17.7047	5526
5533	115.458	0.0309377	0.00254265	-123.64	16.6859	5533
5541	76.6183	0.0278133	0.00290289	-136.553	22.3117	5541
5542	7.05546	0.0283186	0.00620954	-83.945	36.1998	5542
5544	4.84533	0.0425561	0.0100448	-27.6203	28.8867	5544
5546	1410.57	0.0996345	0.00210398	11.1508	1.91598	5546
5550	34.2933	0.0299234	0.00417168	-95.2321	24.313	5550
5554	90.0489	0.033744	0.00312382	-101.384	17.1334	5554
5564	5258.48	0.0847767	0.000808375	-21.0511	1.14377	5564
5565	9.58341	0.0291757	0.00590161	-84.6165	33.8315	5565
5566	41.9366	0.0371817	0.0051423	-69.7859	21.8404	5566
5583	3.81017	0.040072	0.00746169	-30.2505	23.0126	5583
5592	2.87944	0.0436429	0.011816	-21.5524	31.5698	5592
5594	4303.31	0.105218	0.00134108	5.9195	1.22918	5594
5601	4.08355	0.0555594	0.015275	6.03786	25.5943	5601
5606	27.0138	0.0301737	0.00481082	-100.769	29.3994	5606
5611	22.0392	0.0326835	0.00512008	-78.1288	25.6254	5611
5614	23.6703	0.0329982	0.00459225	-77.6666	22.6282	5614
5616	57.9113	0.0316682	0.00349901	-101.687	20.1954	5616
5618	41.8073	0.0342329	0.00459817	-81.3148	22.3382	5618
5620	157.319	0.0347988	0.00229589	-106.789	12.4834	5620
5621	7.46593	0.0349086	0.00697318	-53.0538	28.2121	5621
5622	23.7507	0.0273953	0.00508506	-118.4	37.1144	5622
5640	1.10344	0.0431772	0.0107307	-12.9445	26.5594	5640
5650	2.04708	0.0346054	0.00774496	-47.9912	30.8612	5650
5661	11497.6	0.107571	0.000830288	-0.745486	0.796469	5661
5663	15.4133	0.0336403	0.00534655	-59.9047	22.841	5663
5669	129.208	0.0341947	0.00242855	-103.189	13.0928	5669
5670	23.9699	0.026177	0.00437505	-115.434	31.9171	5670
5676	22.0372	0.0274385	0.00466654	-105.516	31.3124	5676
5683	27.811	0.0378831	0.00555437	-53.2089	20.5216	5683
5686	53.4577	0.0352319	0.0043279	-84.4647	21.0164	5686
5694	5.37217	0.0345647	0.00747707	-56.0355	31.5331	5694
5698	43.9758	0.033912	0.00446344	-89.7749	23.1993	5698
5705	48.8319	0.0284666	0.0036767	-118.284	25.4569	5705
5709	5.80156	0.0328618	0.00796384	-55.7059	34.1012	5709
5712	162.597	0.0343997	0.00211047	-105.559	11.3346	5712
5715	110.844	0.0360261	0.00303947	-96.7276	15.4259	5715
5717	6.87315	0.0329817	0.0072579	-68.1769	34.5901	5717
5722	45.6296	0.0322161	0.00390451	-88.3863	20.5435	5722
5729	311.321	0.0505109	0.00207558	-53.662	5.93563	5729
5736	3.27266	0.0353369	0.0104683	-48.5041	41.1528	5736
5739	0.738893	0.0514076	0.014585	-0.743817	28.1797	5739
5743	7.97673	0.0447843	0.0123426	-23.1024	32.4926	5743
5747	22.6007	0.030259	0.00445479	-87.9745	24.7838	5747
5750	138.882	0.0314178	0.00219637	-122.381	13.9829	5750
5753	15117.7	0.105769	0.000701697	-5.23634	0.712433	5753
5754	1.24982	0.0613285	0.0269501	14.0914	38.3238	5754
5757	62.7981	0.054593	0.00666255	-21.2827	14.3826	5757
5758	58.9674	0.035494	0.00379295	-84.7098	18.2927	5758
5760	18.5809	0.0447223	0.00750484	-29.582	20.7516	5760
5771	49.6069	0.0390182	0.00471209	-64.3907	18.4815	5771
5774	5.97123	0.045392	0.0132477	-19.2911	33.5754	5774
5775	9.71142	0.0263234	0.00557535	-100.816	38.1295	5775
5776	32.11	0.0404459	0.00525552	-54.1144	18.8967	5776
5777	108.513	0.0319979	0.00234309	-112.694	14.0333	5777
5780	10.2744	0.031407	0.0059121	-63.7694	27.4351	5780
5804	6132.89	0.0771483	0.000709685	-35.9562	1.22813	5804
5825	4.5313	0.0328213	0.00812217	-55.1246	34.939	5825
5831	6.90171	0.0308522	0.00632437	-65.9796	30.4862	5831
5847	7.8466	0.032406	0.00772195	-72.8129	38.416	5847
5852	11744.3	0.090551	0.000602305	-21.6489	0.808254	5852
5854	180.57	0.0294576	0.00190869	-147.379	14.5073	5854
5858	16.5749	0.0291148	0.00600881	-92.4955	35.9728	5858
5862	0.949465	0.0381687	0.00918551	-31.6375	29.6889	5862
5865	24.8991	0.0293124	0.00490554	-96.3382	29.7026	5865
5868	3.82691	0.0388817	0.00752372	-32.2191	23.8556	5868
5876	8.60865	0.0330626	0.00668418	-64.7033	30.9604	5876
5877	7.25987	0.0416769	0.00953511	-32.0659	28.6396	5877
5887	160.681	0.0751088	0.0051392	5.20708	6.48315	5887
5891	874.233	0.0897294	0.00268233	5.18521	2.87204	5891
5892	9.78811	0.026918	0.005615	-100.839	37.9284	5892
5897	2.43362	0.0349317	0.00820442	-49.7841	33.1192	5897
5899	10.6338	0.036209	0.00830297	-51.4833	32.1308	5899
5911	8.31371	0.0345022	0.00639697	-52.7865	25.964	5911
5913	4.37659	0.0952838	0.0369159	45.6408	23.0713	5913
5915	41.6943	0.0339248	0.00394201	-80.2858	19.0925	5915
5917	54.6859	0.0312057	0.00366744	-101.877	21.5189	5917
5919	39.9345	0.0308214	0.00357007	-96.5799	20.4717	5919
5922	50.0267	0.0286835	0.00350914	-116.042	23.7378	5922
5928	13409.9	0.10796	0.000773436	-1.79842	0.747063	5928
5942	5.19163	0.03768	0.00860556	-48.3692	32.2986	5942
5946	127.973	0.0374973	0.00267437	-84.7351	11.98	5946
5958	22.6518	0.0307501	0.00438412	-85.69	23.8438	5958
5963	49.642	0.0334252	0.00347333	-84.4659	17.2288	5963
5972	51.9458	0.0330626	0.00370261	-88.4268	19.0954	5972
5982	20.339	0.0286963	0.00498214	-100.916	31.6202	5982
5987	0.982073	0.0308318	0.00871918	-64.4933	43.0756	5987
5988	63.6019	0.0302536	0.00299975	-108.935	18.543	5988
5993	8.13613	0.0440863	0.00886903	-22.8938	23.5131	5993
5995	3.49097	0.0200873	0.00541098	-126.656	52.1951	5995
5999	1.50892	0.0420697	0.00956539	-19.4891	25.7771	5999
6012	69.9547	0.026647	0.00294804	-141.087	23.95	6012
6019	66.4695	0.0337521	0.00375577	-95.7954	20.0334	6019
6023	29.1375	0.0293638	0.00462278	-101.071	28.6113	6023
6028	2709.79	0.0763882	0.000990962	-26.5318	1.6072	6028
6037	41.5464	0.0380213	0.00458594	-65.5444	18.5784	6037
6039	22.6323	0.0397996	0.00697283	-52.0391	25.1077	6039
6056	13.162	0.0359064	0.00675608	-58.5035	27.7546	6056
6058	29.5157	0.0322039	0.00442494	-83.5821	22.9265	6058
6067	21.3838	0.0322723	0.00514596	-72.9136	24.7157	6067
6075	31278.5	0.101986	0.000432599	-16.4466	0.499693	6075
6083	1.86751	0.042178	0.0107296	-23.9341	30.345	6083
6105	24.6438	0.0359095	0.00538984	-63.3933	22.5673	6105
6109	13.7424	0.0427447	0.00725109	-34.6799	21.8442	6109
6119	50.5771	0.0292016	0.00334181	-112.312	21.8022	6119
6121	1645.94	0.108986	0.00225572	18.3238	1.75075	6121
6128	7.28657	0.02947	0.00576332	-73.3234	30.1694	6128
6132	32.0112	0.0332737	0.00453848	-78.7285	22.1767	6132
6140	4.83951	0.0310905	0.00737009	-65.6699	35.8198	6140
6143	128.768	0.0336647	0.00251552	-107.332	14.0912	6143
6146	0.477521	0.0337594	0.00795688	-43.4287	30.8968	6146
6150	14.4462	0.0310629	0.00570132	-83.7571	31.024	6150
6152	10706.9	0.107788	0.000854072	0.199471	0.809973	6152
6163	50.4813	0.0334645	0.00347366	-84.9435	17.3131	6163
6174	4220.44	0.0988853	0.00112375	-0.164994	1.15204	6174
6175	1773.9	0.0814453	0.00148017	-13.9421	2.05756	6175
6187	12.4985	0.0334731	0.00672989	-69.7685	31.7062	6187
6194	59.5415	0.0345786	0.00369655	-85.9961	18.2155	6194
6202	17.9466	0.0338289	0.00595965	-65.2934	26.5472	6202
6207	0.236155	0.0327326	0.00846807	-47.1941	34.7746	6207
6210	34.583	0.0303621	0.00411596	-97.4383	24.2143	6210
6212	40.2365	0.0413291	0.00556844	-55.1732	19.8067	6212
6226	33.76	0.0360339	0.00512901	-68.3198	22.0694	6226
6229	30.2414	0.0373921	0.00454301	-55.3721	17.0812	6229
6237	5.47867	0.0306914	0.00720586	-71.4553	36.8402	6237
6241	36.0807	0.0392512	0.00514025	-54.642	18.68	6241
6245	24.0313	0.0382022	0.00626761	-56.6538	24.0205	6245
6248	101.492	0.0440061	0.00310848	-52.7728	9.93876	6248
6264	277.616	0.043297	0.001892	-78.4435	7.24165	6264
6271	606.034	0.0773998	0.00218014	-5.69144	2.92484	6271
6272	245.18	0.0400289	0.00187613	-88.643	8.10943	6272
6280	13.9859	0.0349731	0.00593149	-52.6603	23.3873	6280
6281	21.2202	0.03813	0.00668247	-57.915	26.1415	6281
6285	4.60089	0.0268622	0.00614893	-87.757	38.441	6285
6286	31.7522	0.0375092	0.00470404	-59.1738	18.3252	6286
6288	38.5617	0.0294999	0.00379565	-106.997	24.1144	6288
6305	154.335	0.0337878	0.00232494	-111.162	13.2143	6305
6316	4636.22	0.105752	0.00131228	5.86788	1.19842	6316
6333	10.1421	0.0340316	0.00604574	-55.6985	25.0412	6333
6335	97.9412	0.0320266	0.00271572	-110.453	16.182	6335
6339	18.5759	0.035855	0.00581146	-65.4777	25.122	6339
6350	25.8868	0.0343233	0.00507194	-68.85	22.6979	6350
6356	38.7585	0.0248474	0.00376606	-150	34.712	6356
6357	3.02297	0.0378343	0.00941304	-41.8601	33.6056	6357
6358	6.43114	0.0299864	0.00640424	-74.4354	33.8663	6358
6365	3107.4	0.0828871	0.00109889	-17.7902	1.54862	6365
6367	4714.16	0.100612	0.00115599	0.415707	1.16388	6367
6377	976.867	0.0744673	0.00180895	-16.9502	2.78231	6377
6379	17.5453	0.0277456	0.00560223	-111.772	39.182	6379
6380	14.8855	0.0255421	0.00528087	-113.831	39.4414	6380
6382	37.8972	0.031855	0.00407547	-88.8701	21.7469	6382
6389	114.023	0.0321587	0.00260078	-115.992	15.9305	6389
6391	168.061	0.0593814	0.00323515	-19.9784	6.21758	6391
6395	1033.26	0.0711869	0.00160913	-23.6221	2.72531	6395
6397	246.396	0.0380563	0.00190902	-97.7084	9.09021	6397
6399	18.92	0.0315352	0.00536182	-83.6247	28.6224	6399
6401	41.9071	0.0295559	0.00380998	-111.789	24.8932	6401
6417	11.1019	0.0416789	0.00886196	-38.1055	28.0811	6417
6419	73.4473	0.0321559	0.00301973	-105.395	17.5555	6419
6443	89.1451	0.0343123	0.00288813	-97.9047	15.2469	6443
6446	52.1023	0.0321383	0.00370449	-99.1647	21.04	6446
6452	39.8237	0.0281347	0.00348583	-109.784	23.0454	6452
6470	18.2318	0.0321975	0.00525575	-81.2446	27.2655	6470
6471	6547.73	0.083446	0.000740485	-25.7414	1.10526	6471
6476	175.441	0.0332773	0.00227178	-120.725	13.8317	6476
6480	3.57274	0.0401264	0.0106377	-36.3632	34.638	6480
6481	36.0038	0.0352101	0.00505416	-73.0401	22.7825	6481
6482	2.35332	0.0324098	0.00730069	-55.4015	32.1953	6482
6484	95.1063	0.033606	0.00272396	-100.01	14.6972	6484
6489	2253.17	0.101918	0.00189785	8.53159	1.74916	6489
6491	14.5753	0.0357325	0.00713544	-63.6684	30.6645	6491
6511	18.8958	0.0363553	0.00599925	-55.3979	23.4936	6511
6517	16.6397	0.0310257	0.00557828	-87.0928	31.0117	6517
6533	16.4986	0.0329933	0.00652934	-75.8856	32.2788	6533
6534	8.00966	0.0297974	0.00709353	-73.4355	37.2033	6534
6545	15.6287	0.0229979	0.00496471	-135.26	44.9192	6545
6547	44.6224	0.0366958	0.00391368	-69.0854	16.5193	6547
6550	14.4304	0.0347371	0.00641476	-60.6657	27.4034	6550
6552	167.526	0.0334902	0.00215591	-117.221	12.7664	6552
6563	9.84433	0.0519486	0.0122251	-4.49564	23.8243	6563
6576	16.3555	0.0394434	0.00615222	-45.5137	21.3164	6576
6578	26.5	0.0231867	0.00432097	-146.41	41.1209	6578
6582	4814.86	0.0733243	0.000753111	-39.9982	1.40412	6582
6591	39.2485	0.0377953	0.00451121	-64.3476	18.1635	6591
6594	0.383161	0.0300382	0.00768439	-53.7891	34.8995	6594
6595	6.12233	0.0382931	0.00989417	-45.2574	35.6421	6595
6596	165.822	0.032429	0.0021973	-121.059	13.5832	6596
6597	71.1615	0.0335147	0.00320649	-93.7399	16.7897	6597
6603	211.574	0.0409482	0.00219254	-80.4165	8.88156	6603
6607	4.39675	0.0517591	0.012119	-5.96168	24.5071	6607
6609	76.3629	0.0309395	0.00286538	-112.462	17.8159	6609
6628	23.7843	0.0280099	0.00418644	-93.4495	24.9532	6628
6642	1.89544	0.0366322	0.00640409	-24.9346	19.3577	6642
6651	1.34626	0.0554284	0.0170341	12.0275	26.4545	6651
6652	9.72343	0.0484977	0.0103564	-19.9834	25.0679	6652
6653	17.7139	0.0409851	0.00617343	-35.7843	18.9619	6653
6657	3102.56	0.0956005	0.00125888	-0.839436	1.33976	6657
6659	65.8694	0.027188	0.0031035	-139.568	24.7747	6659
6672	46378.4	0.117689	0.000444061	-2.98072	0.40026	6672
6683	110.082	0.0307926	0.00247533	-118.803	15.7565	6683
6687	20.3525	0.0280436	0.0045201	-91.0462	26.7845	6687
6692	62.987	0.0367873	0.00385896	-76.3634	16.9985	6692
6696	8.55659	0.04268	0.00904807	-30.9416	26.5394	6696
6711	57.5207	0.032223	0.00329368	-93.3677	17.7349	6711
6727	1.76386	0.0358785	0.0123737	-41.0086	45.3276	6727
6736	84.9355	0.0263761	0.00268733	-150	22.8937	6736
6743	99.1727	0.0306931	0.00260827	-122.96	17.205	6743
6769	24.973	0.0366236	0.00594477	-59.923	23.8488	6769
6772	0.027964	0.027898	0.00885191	-79.2812	52.1159	6772
6778	20.7224	0.0458141	0.00628101	-26.8258	16.4769	6778
6786	8544.28	0.101762	0.000886471	-4.17454	0.923436	6786
6793	1349.65	0.0829553	0.00176069	-7.92783	2.28204	6793
6794	8.91155	0.0326395	0.00758699	-64.899	35.0252	6794
6797	53.2074	0.0334567	0.00366609	-91.2081	19.1412	6797
6802	74.5485	0.0305488	0.00288005	-115.888	18.4419	6802
6814	65.7659	0.0296064	0.00338518	-117.908	22.5072	6814
6816	4.64263	0.0338642	0.00971288	-53.7029	40.4103	6816
6824	52.7775	0.0372965	0.00447377	-74.7955	19.5766	6824
6849	119.001	0.0289494	0.00242909	-139.097	18.1662	6849
6852	122.691	0.0756206	0.00581455	9.17751	6.97954	6852
6858	16.6394	0.0288966	0.00489993	-89.1168	28.6563	6858
6862	14004	0.0988902	0.000627168	-12.3095	0.719411	6862
6866	55.8105	0.0830623	0.00956218	25.3473	8.86083	6866
6880	0.102183	0.035424	0.011637	-45.0517	44.7507	6880
6881	31.3179	0.0355697	0.00493699	-69.4567	21.6072	6881
6883	24.1125	0.0268929	0.00490618	-117.085	35.7907	6883
6892	83.6918	0.0275024	0.0029026	-139.511	22.7231	6892
6905	37.2937	0.0361879	0.00409396	-67.5457	17.2748	6905
6912	38.0585	0.0328916	0.00457159	-87.7662	23.8989	6912
6913	20.9922	0.0298311	0.00515284	-92.6095	30.1806	6913
6917	82.9711	0.0344142	0.00292398	-94.8474	15.1277	6917
6922	1198.86	0.0763381	0.00206372	-13.6045	2.90921	6922
6927	1.73233	0.03828	0.00832628	-34.8019	27.748	6927
6928	23.9775	0.0269899	0.00428641	-110.094	29.6669	6928
6930	7.54286	0.0353389	0.00813699	-57.0795	33.9437	6930
6931	84.9359	0.033161	0.00285396	-105.115	16.2081	6931
6932	21.5812	0.0364458	0.00561529	-57.7271	22.3153	6932
6938	20.382	0.0332741	0.00500371	-72.2675	23.6652	6938
6946	148.411	0.0423078	0.00242721	-66.1012	8.69803	6946
6950	1130.6	0.0996314	0.00238367	13.4547	2.11713	6950
6953	2.7244	0.034108	0.00788199	-49.2983	31.7868	6953
6964	17.5827	0.0573662	0.0128271	-0.940073	22.3219	6964
6970	33.3794	0.0379455	0.00457033	-60.0884	17.8525	6970
6986	136.41	0.0331847	0.00240478	-112.351	14.0095	6986
6987	38.4334	0.0298367	0.00405214	-103.696	24.9846	6987
6995	97.3297	0.0321554	0.00271023	-112.331	16.2988	6995
6996	5275.82	0.0785383	0.00077544	-31.3988	1.27696	6996
6997	99.9608	0.0346479	0.00274417	-93.888	13.8822	6997
6999	1.70066	0.0321861	0.0117504	-66.9216	57.0497	6999
7000	9.42041	0.0419393	0.0072091	-25.6706	20.0903	7000
7001	14.4543	0.0329854	0.00627199	-62.0624	27.475	7001
7002	2466.37	0.103639	0.00169278	9.62709	1.51273	7002
7006	39.4501	0.0349502	0.00415208	-71.5271	18.3831	7006
7010	28.3945	0.045395	0.00668743	-35.1549	19.0357	7010
7013	1729.18	0.0790128	0.00127318	-16.4073	1.84181	7013
7017	26.9609	0.0357276	0.00591738	-67.7587	25.6756	7017
7025	60.0637	0.0322362	0.00313939	-96.2731	17.1546	7025
7026	1020.45	0.0681848	0.00158688	-29.0111	2.914	7026
7033	35.3213	0.0286935	0.00418181	-111.893	28.0078	7033
7040	130.784	0.0702066	0.00511383	0.160815	7.22314	7040
7051	18.7307	0.0229851	0.00515422	-141.802	48.5069	7051
7061	133.85	0.0371217	0.00248259	-88.8302	11.5385	7061
7063	149.908	0.0428667	0.00233826	-63.1072	8.09834	7063
7068	22.3984	0.034711	0.00517781	-70.0546	23.4003	7068
7072	29.2136	0.0247048	0.00413714	-136.42	35.4661	7072
7083	10.4569	0.0453996	0.0102468	-22.253	26.3071	7083
7089	10.7627	0.0284227	0.00546455	-86.4731	32.246	7089
7102	0.25465	0.0278575	0.00711555	-68.4962	38.5196	7102
7114	76.4868	0.032061	0.00306924	-104.002	17.6207	7114
7118	13009.1	0.105237	0.000764351	-4.32192	0.77367	7118
7120	5.57716	0.0386874	0.00661777	-27.8067	19.6513	7120
7127	62.3636	0.0307051	0.00339439	-105.292	20.354	7127
7132	25.0814	0.0299795	0.00471982	-94.5617	27.7118	7132
7135	18.4539	0.0520836	0.00811339	-11.039	16.8403	7135
7144	118.561	0.0385625	0.00289921	-81.1317	12.5853	7144
7157	10.9601	0.0335891	0.0058872	-60.3023	25.5809	7157
7171	105.851	0.0420212	0.00303331	-62.0702	10.7733	7171
7172	11.2476	0.0331619	0.00643661	-65.884	29.6781	7172
7187	22.3369	0.0257489	0.00450873	-112.4	32.585	7187
7189	11.0485	0.040366	0.00828462	-38.8926	26.9181	7189
7191	4.35671	0.0404602	0.00923549	-26.7916	27.0674	7191
7192	56.3973	0.0278978	0.00306412	-120.251	21.3924	7192
7203	31.3431	0.0271783	0.0037194	-108.22	24.7802	7203
7210	70.6202	0.0341238	0.00357733	-93.6502	18.643	7210
7212	13.7528	0.0313064	0.00656262	-81.8354	35.1378	7212
7222	89.7187	0.0308104	0.0029358	-115.297	18.521	7222
7233	2.52156	0.0396513	0.0105918	-36.3703	34.9012	7233
7243	1.67634	0.0204616	0.00735313	-150	81.6392	7243
7256	2.14187	0.038694	0.0109606	-38.9933	37.5641	7256
7262	11.7428	0.0355359	0.00802675	-60.5156	34.0905	7262
7269	1270.7	0.0638902	0.00127952	-41.034	2.72569	7269
7285	48.8053	0.032249	0.00338298	-88.3125	17.5637	7285
7288	0.217402	0.0374283	0.0108174	-38.038	37.6927	7288
7291	56.4519	0.0312287	0.00354738	-98.7177	20.2154	7291
7292	179.317	0.0728902	0.00535386	-0.349062	7.3764	7292
7297	16145.8	0.1155	0.000762989	3.96864	0.655121	7297
7299	10.7134	0.0262338	0.00547562	-102.261	37.8026	7299
7309	14.1066	0.0325651	0.00544348	-71.6729	26.1923	7309
7312	1.88764	0.0377105	0.00877245	-29.8743	27.9464	7312
7318	9.8585	0.0416314	0.00779585	-30.2562	22.8539	7318
7325	17.977	0.0302167	0.00591505	-90.4807	34.1361	7325
7338	82.1423	0.0357295	0.00341394	-87.6561	16.4513	7338
7339	4.42651	0.0317799	0.00775505	-62.5256	36.3664	7339
7340	1178.6	0.101661	0.00248573	14.7925	2.13891	7340
7350	5.15776	0.0276799	0.00661976	-86.8824	40.3494	7350
7355	53.4971	0.0340946	0.00330604	-81.1245	15.7461	7355
7357	9.77287	0.0396504	0.00861965	-40.4474	28.7698	7357
7360	15.5425	0.0313219	0.00511055	-76.7343	26.0335	7360
7362	35.8632	0.0305413	0.00433801	-99.1203	25.7693	7362
7364	10.615	0.0371692	0.00566295	-37.2713	18.4744	7364
7369	19.4656	0.0325074	0.00490985	-77.4606	24.6033	7369
7375	61.4562	0.030619	0.00316725	-102.155	18.4939	7375
7390	19.1105	0.0340114	0.00554579	-67.5564	25.0372	7390
7398	4.58437	0.0350605	0.00902054	-48.382	35.2809	7398
7404	35.7298	0.0277334	0.00385638	-116.298	26.9828	7404
7405	16.8498	0.036398	0.00655847	-60.0017	26.944	7405
7406	14.7523	0.0422816	0.0109221	-39.1175	34.3228	7406
7407	6.73332	0.0380944	0.0087636	-40.7154	30.1964	7407
7413	8.91697	0.0323124	0.00640841	-64.3296	29.7236	7413
7416	72.5865	0.0375914	0.00369649	-78.5922	16.2917	7416
7423	128.108	0.0334943	0.00235763	-108.397	13.3283	7423
7429	10.4887	0.0446481	0.00907301	-28.0713	25.0385	7429
7446	52.8384	0.0351551	0.0035713	-83.2216	17.1402	7446
7449	3.35068	0.0289557	0.00789763	-78.1558	44.3574	7449
7458	939.221	0.0846241	0.00232971	0.246332	2.67469	7458
7462	15.5178	0.0402112	0.00716789	-46.9181	24.9012	7462
7472	24.9461	0.0339907	0.00491598	-67.0156	21.764	7472
7474	5.36545	0.0327755	0.00846546	-62.646	38.8701	7474
7476	8.043	0.036576	0.00648838	-39.7526	22.5151	7476
7482	63.0273	0.0322648	0.00322222	-95.7206	17.543	7482
7490	24.4036	0.031209	0.00490207	-84.1154	26.1216	7490
7504	17.6847	0.0296954	0.0052688	-89.6447	30.5673	7504
7514	35.1707	0.0311206	0.00428287	-93.9373	24.1847	7514
7537	18.3682	0.0430145	0.00571834	-28.2869	15.6286	7537
7538	7585.4	0.0774297	0.000625503	-38.072	1.0952	7538
7539	72.1384	0.026721	0.00284988	-150	24.3799	7539
7550	8.63259	0.0366943	0.00746206	-42.812	26.7933	7550
7556	110.948	0.0325514	0.00248557	-113.653	14.8735	7556
7560	32.9814	0.0348353	0.00469643	-74.1548	21.6059	7560
7565	68.0747	0.035613	0.00365707	-89.3467	18.0825	7565
7569	79.3855	0.03735	0.00357897	-79.3114	15.8519	7569
7572	16.3478	0.0428826	0.00704168	-34.7239	21.0312	7572
7573	18.4488	0.0351403	0.00554261	-59.3883	22.8966	7573
7576	5065.97	0.110257	0.00132194	9.38625	1.12113	7576
7583	33.8047	0.0271618	0.00406629	-120.68	29.7304	7583
7590	24.455	0.0319389	0.0046818	-81.5037	24.1006	7590
7593	3.81796	0.0354852	0.0106138	-48.3342	41.3206	7593
7603	17.1042	0.0297891	0.00563603	-96.4085	34.2698	7603
7613	3.48327	0.0337088	0.00964234	-55.0747	41.0133	7613
7629	11.5927	0.0440644	0.00915812	-28.1548	25.424	7629
7630	3.64844	0.0387116	0.00953572	-34.8709	31.2403	7630
7668	35.7763	0.0323244	0.00410095	-86.2911	21.4368	7668
7669	24.2069	0.0254058	0.00440343	-127.023	35.3417	7669
7675	1.44503	0.0396498	0.00950168	-29.5926	29.6013	7675
7682	35.2031	0.0317161	0.004358	-88.9118	23.3829	7682
7686	5.48315	0.0305513	0.00694778	-69.5601	35.0781	7686
7694	11.8304	0.0325443	0.00605798	-65.3521	27.8826	7694
7698	166.875	0.0352858	0.00208501	-103.132	10.8745	7698
7702	65.9766	0.0355619	0.003883	-87.6221	18.9814	7702
7710	7.71207	0.0201941	0.0056273	-150	61.8956	7710
7716	0.472692	0.0313966	0.00931074	-61.626	44.3009	7716
7720	46.7439	0.0285717	0.00346978	-118.523	23.9759	7720
7739	10.8516	0.0429647	0.00886793	-29.7651	25.4268	7739
7742	19.41	0.031447	0.00531456	-86.9773	29.1017	7742
7748	0.883759	0.0383656	0.00939151	-35.8648	31.5547	7748
7756	14.327	0.0333272	0.00610796	-71.0644	29.0118	7756
7763	13.72	0.0329782	0.00686328	-70.028	32.5424	7763
7767	19.9592	0.0452117	0.00748751	-28.4977	20.1688	7767
7771	9.98379	0.0405699	0.00684881	-29.813	20.1882	7771
7773	46.4584	0.0329083	0.00413287	-92.0288	22.1169	7773
7774	26220.9	0.0865509	0.000388119	-36.7723	0.609315	7774
7778	83.7977	0.0346205	0.00284525	-88.5214	13.9271	7778
7779	34.9202	0.0317444	0.00390612	-85.692	20.4945	7779
7785	4.56306	0.0301493	0.00689115	-69.4185	35.1724	7785
7790	6.83722	0.0334449	0.00719686	-54.2422	30.0528	7790
7797	6.82842	0.0314981	0.0066082	-71.7011	33.3101	7797
7799	4916.43	0.0814396	0.000814326	-25.4693	1.23822	7799
7803	2109.33	0.0978859	0.0016511	5.49477	1.62006	7803
7812	2.67704	0.0363613	0.00920479	-39.8234	32.6885	7812
7819	1.14191	0.0461599	0.0110682	-10.7282	25.7261	7819
7820	73.1174	0.0339113	0.00301516	-91.3247	15.4047	7820
7821	103.876	0.0339412	0.00278376	-99.2006	14.774	7821
7822	23.7107	0.0269148	0.0047674	-117.725	34.9454	7822
7827	49.3194	0.0304835	0.00330973	-100.079	19.334	7827
7836	16149.6	0.106075	0.000673014	-5.42231	0.682529	7836
7837	983.83	0.0567837	0.00131371	-55.9451	3.43993	7837
7841	19.6104	0.0308254	0.00503741	-85.6178	27.5475	7841
7842	29.8044	0.0305002	0.00442042	-90.3261	24.729	7842
7844	10.9114	0.0290059	0.00641754	-85.7941	37.3004	7844
7849	15.5269	0.0326421	0.00544675	-76.3782	27.1501	7849
7858	46.2508	0.0410503	0.00565356	-53.4329	19.7318	7858
7865	37.9143	0.0355779	0.00464753	-74.7004	21.0892	7865
7874	18.8925	0.0308337	0.00498449	-76.3755	25.3746	7874
7904	16735.6	0.10328	0.000638238	-8.89063	0.684109	7904
7906	10.8516	0.0386926	0.00718929	-39.992	24.1387	7906
7913	130.294	0.0335507	0.00234896	-107.848	13.2025	7913
7927	39.3239	0.0273029	0.00359081	-118.386	25.6462	7927
7935	162.783	0.0344438	0.0021653	-106.491	11.7231	7935
7936	70.3141	0.0402457	0.00389151	-63.3188	14.7007	7936
7941	27.4904	0.0285695	0.00414559	-97.9472	25.3928	7941
7950	7.07808	0.0392493	0.00890993	-40.8909	30.3756	7950
7953	1930.7	0.0790835	0.00132294	-17.8626	1.94474	7953
7960	139.419	0.0281252	0.00220978	-147.804	17.4744	7960
7970	25.2622	0.0412555	0.00729303	-41.7803	23.5607	7970
7974	8.86673	0.0544863	0.015331	-4.88645	29.3379	7974
7983	11.3259	0.0300522	0.00584724	-75.5459	30.596	7983
7994	3499.15	0.0773551	0.000968048	-28.0794	1.57553	7994
8003	67.9906	0.0330098	0.00337669	-94.1636	17.9795	8003
8010	16.2745	0.0331805	0.006505	-73.6995	31.411	8010
8012	0.872882	0.0373592	0.0113657	-36.7073	39.1177	8012
8013	3264.32	0.103878	0.00141269	7.58774	1.28431	8013
8018	16.5913	0.0268317	0.00485653	-112.004	34.9017	8018
8022	5.1764	0.0346549	0.00704124	-51.0001	28.4319	8022
8029	54.0248	0.0324235	0.00382147	-94.1428	20.8499	8029
8041	121.524	0.0390293	0.00286045	-78.9718	12.0835	8041
8042	1095.8	0.0746503	0.00169421	-18.4078	2.644	8042
8043	3.15916	0.0286918	0.00646051	-75.1278	35.6122	8043
8048	2954.89	0.0763854	0.000980753	-27.6803	1.60665	8048
8050	25.4166	0.0338995	0.00568233	-77.3922	27.5292	8050
8051	21.5837	0.0328376	0.00526916	-78.5937	26.3679	8051
8067	2799.08	0.0789175	0.00108262	-22.8065	1.65977	8067
8081	18.8425	0.0393112	0.00794232	-53.5073	29.4436	8081
8082	3.73908	0.040366	0.0104354	-30.5621	31.9014	8082
8087	5.22587	0.0520014	0.0122692	-1.52405	23.4225	8087
8092	4.49341	0.0300405	0.00641582	-67.1889	32.0648	8092
8103	8.13133	0.0261386	0.00601154	-104.021	42.3001	8103
8104	29.1998	0.0341143	0.00469973	-77.3935	22.5646	8104
8106	10.2797	0.0300726	0.00548072	-70.8361	27.6691	8106
8110	156.148	0.0352043	0.00240871	-105.003	12.8903	8110
8112	16.7564	0.0461878	0.00858474	-24.6025	22.0916	8112
8132	22.8479	0.0413386	0.00579835	-43.6027	18.9387	8132
8134	11.0402	0.025171	0.00682829	-120.559	54.5423	8134
8138	49.7902	0.0335054	0.00409631	-87.3081	20.9087	8138
8148	7339.6	0.101535	0.000946494	-2.83931	0.974703	8148
8157	50.0867	0.0387241	0.00509753	-68.4142	20.8053	8157
8159	3.58775	0.039751	0.00821382	-23.2414	23.3166	8159
8164	1246.05	0.0670738	0.00138691	-34.6463	2.70191	8164
8169	8.65498	0.027455	0.00668915	-102.599	45.3264	8169
8175	256.038	0.039482	0.00187647	-91.002	8.3155	8175
8184	76.9816	0.0307483	0.00292696	-109.821	17.8574	8184
8185	256.306	0.0818035	0.00451779	8.0965	5.13676	8185
8188	1.68053	0.0361398	0.0100816	-39.2743	35.9207	8188
8191	39.0238	0.033984	0.00485532	-78.2775	23.1432	8191
8196	18.9802	0.0304808	0.00486463	-80.4673	25.6198	8196
8202	4.5987	0.0329335	0.00687461	-61.2106	31.1991	8202
8212	8334.06	0.0958792	0.000815485	-10.1842	0.937755	8212
8213	12.0334	0.0416639	0.00816401	-33.068	24.5488	8213
8215	50.5015	0.0324071	0.00380569	-96.6737	21.1418	8215
8217	10986.1	0.10306	0.000772454	-5.02552	0.800801	8217
8220	842.842	0.105353	0.00334441	20.5724	2.6235	8220
8237	14.8245	0.0402244	0.00737271	-41.1365	24.3098	8237
8250	10.3695	0.0322098	0.00646804	-68.8415	31.0769	8250
8251	12.0824	0.0309671	0.00602579	-70.0413	29.4118	8251
8252	200.135	0.0436109	0.00245446	-69.706	8.87955	8252
8259	25.3146	0.0352508	0.00500038	-69.6376	22.2486	8259
8283	6.33457	0.0270056	0.00513085	-74.5867	27.9574	8283
8285	54.747	0.0306252	0.00351097	-110.443	22.0439	8285
8287	6.78901	0.0303767	0.00622985	-71.9109	32.0668	8287
8289	246.274	0.0335243	0.00172639	-124.81	10.5054	8289
8296	40.7161	0.0305029	0.00419975	-101.808	25.2622	8296
8297	382.734	0.0776469	0.00336574	-1.98842	4.42692	8297
8301	51.4067	0.0300039	0.00355426	-115.091	23.3122	8301
8331	43.6124	0.0304755	0.00340292	-96.162	19.3749	8331
8350	25.5874	0.0345091	0.00588355	-75.5191	27.8476	8350
8352	7.64939	0.0283565	0.0061479	-86.9675	36.8505	8352
8354	20.2734	0.0420312	0.0079956	-39.947	25.0388	8354
8359	44.8446	0.0381479	0.00422212	-61.5483	16.3467	8359
8361	23.5619	0.0265729	0.00458041	-113.579	32.803	8361
8367	4.53401	0.0362562	0.00983892	-43.3455	36.078	8367
8372	13650.2	0.0919299	0.000589983	-21.3216	0.780133	8372
8376	6.67237	0.0361107	0.00788647	-53.282	31.4134	8376
8399	67.4418	0.0272139	0.00302022	-135.507	23.4195	8399
8404	4.74151	0.0365166	0.009695	-38.0095	33.3342	8404
8406	15.0875	0.0288561	0.00489043	-85.1682	27.8704	8406
8407	48.4332	0.0316919	0.00379853	-103.661	22.5085	8407
8411	14.1485	0.0287561	0.00557887	-100.734	35.8117	8411
8412	92.2249	0.0331266	0.00285945	-106.808	16.3852	8412
8414	18.2753	0.0319315	0.0047516	-74.0348	23.2725	8414
8415	4.3354	0.0289261	0.00592289	-78.9293	33.4738	8415
8419	1.99103	0.0329322	0.0071531	-47.505	28.7336	8419
8422	478.506	0.0805647	0.00270452	1.47571	3.27253	8422
8424	26.4688	0.0414468	0.00693988	-49.0844	23.7326	8424
8452	92.6658	0.0273132	0.00257006	-148.485	21.2048	8452
8456	71.7228	0.0382195	0.00375834	-72.42	15.685	8456
8459	124.953	0.0329909	0.0024697	-110.185	14.2637	8459
8479	2848.5	0.0771465	0.00108622	-26.0478	1.74768	8479
8485	110.399	0.0299258	0.00264038	-134.412	18.9707	8485
8498	5718.22	0.0916884	0.00089287	-10.4304	1.05546	8498
8501	4.28369	0.0382939	0.00860159	-33.0016	27.6103	8501
8520	67.5162	0.0344036	0.00379835	-92.5478	19.6106	8520
8527	15394.8	0.105	0.0006869	-6.1825	0.708344	8527
8530	91.4672	0.033134	0.00300533	-104.566	16.9287	8530
8542	8.26898	0.0284846	0.00569274	-82.3391	32.8015	8542
8543	20.0039	0.0301659	0.00539624	-89.8492	30.7952	8543
8547	283.553	0.0339023	0.00167802	-127.432	10.2863	8547
8569	4.51767	0.0829544	0.0243943	36.0456	19.9831	8569
8572	9.56144	0.0324081	0.00655953	-75.6503	33.1726	8572
8591	13.4312	0.0244332	0.00508318	-114.955	39.2284	8591
8592	67.7177	0.0313403	0.00308539	-105.857	18.2899	8592
8598	44.4174	0.0274189	0.00331744	-117.439	23.1327	8598
8622	11.4209	0.0419897	0.00929939	-36.482	28.811	8622
8623	7851.89	0.0987584	0.000844361	-6.62165	0.921935	8623
8629	1.11067	0.0465903	0.0145895	-14.5112	34.9582	8629
8654	13721.5	0.100234	0.000659067	-10.5206	0.735802	8654
8656	2028.69	0.101803	0.00198602	9.4078	1.81597	8656
8664	185.821	0.0795627	0.00541725	8.48087	6.30584	8664
8665	22.7881	0.0379371	0.00617429	-56.7209	23.9012	8665
8666	42.8024	0.0349337	0.00408915	-76.8145	18.8197	8666
8677	51.2403	0.037343	0.00417564	-74.3565	18.1966	8677
8686	89.8079	0.0321699	0.00287991	-106.94	16.7641	8686
8697	28.6368	0.032046	0.00430553	-84.4243	22.4426	8697
8700	4.82944	0.034697	0.00710753	-46.8601	27.5609	8700
8713	3.3712	0.0369232	0.00819665	-40.65	29.16	8713
8721	21.6396	0.0317658	0.0049704	-85.1503	26.6116	8721
8727	6.22733	0.0298503	0.00682424	-72.7265	35.6244	8727
8731	7.2503	0.0265802	0.00631277	-97.4232	42.3491	8731
8741	3.72173	0.0366543	0.00761669	-34.2139	25.2865	8741
8745	2.68104	0.0310775	0.00698613	-62.2623	33.1738	8745
8755	50.4714	0.0286326	0.00344974	-118.227	23.6691	8755
8764	77.1398	0.033387	0.00283703	-95.7079	14.9859	8764
8772	20.933	0.0224628	0.00441526	-150	44.2035	8772
8776	20.4117	0.0290607	0.00507009	-94.4899	30.4913	8776
8790	78.1456	0.0279653	0.00299323	-135.735	22.8616	8790
8800	33.9695	0.0343936	0.0046556	-77.4939	22.1088	8800
8806	7.81969	0.0273198	0.00666593	-94.1004	42.8175	8806
8815	9.05735	0.0384331	0.0074736	-42.0094	25.7925	8815
8821	1.71013	0.0386688	0.00890426	-26.6958	26.9906	8821
8822	1.42933	0.0293999	0.00787077	-75.6154	43.5177	8822
8825	11.1087	0.0330448	0.00604872	-71.9145	29.3006	8825
8835	30.9822	0.0354165	0.00446392	-68.9601	19.5161	8835
8854	85.0592	0.0350863	0.0032229	-88.3619	15.707	8854
8855	21.1087	0.0297289	0.00493126	-88.2089	27.9157	8855
8858	111.126	0.0299357	0.00233102	-125.409	15.6933	8858
8863	3.2194	0.0493335	0.0133988	-10.6795	29.6549	8863
8864	113.772	0.0337026	0.00258291	-106.024	14.4363	8864
8866	60.5857	0.032507	0.0032627	-92.8065	17.3413	8866
8874	87.1551	0.0323515	0.00281413	-108.362	16.4867	8874
8877	4.50761	0.0207727	0.00651746	-150	71.0422	8877
8897	9.15279	0.0349967	0.0069731	-57.8299	29.2859	8897
8900	2.76693	0.0621618	0.0157895	17.264	21.1417	8900
8906	9.97445	0.0318146	0.00643385	-65.7145	30.1057	8906
8913	25.9575	0.0424374	0.00600151	-42.075	19.1177	8913
8915	40.8734	0.0449766	0.00566897	-40.7212	16.8283	8915
8918	9.07363	0.0264166	0.00559971	-104.139	39.1525	8918
8919	199.665	0.0354197	0.00190906	-103.809	9.868	8919
8928	4.87231	0.0426476	0.012646	-26.7449	35.9041	8928
8929	3.93624	0.0849771	0.025692	39.3972	19.6031	8929
8930	18.7046	0.0370623	0.0058154	-52.6858	22.0398	8930
8932	55.9829	0.0301897	0.0031358	-105.504	19.0845	8932
8933	24.6845	0.030023	0.00489001	-89.1783	27.4546	8933
8934	295.563	0.0523425	0.00224978	-47.8903	6.00857	8934
8948	0.307075	0.0426879	0.0145573	-23.6379	40.7307	8948
8954	0.60595	0.0405583	0.0112454	-28.3505	34.1944	8954
8962	3.57506	0.0384951	0.00929102	-39.6499	32.0013	8962
8963	5.53264	0.0313579	0.00593049	-60.9041	27.3661	8963
8969	90.8987	0.027594	0.00266253	-137.993	20.5128	8969
8981	14.1203	0.0347754	0.0056695	-59.8482	23.874	8981
8986	559.637	0.0757498	0.0022651	-6.89421	3.13119	8986
8996	25.95	0.0380505	0.00664091	-59.4305	26.052	8996
9001	4.24215	0.0359665	0.00742386	-40.4912	26.6463	9001
9003	22.3307	0.0401069	0.00698724	-44.7033	23.4429	9003
9021	66.4396	0.0303457	0.00328612	-112.855	20.8324	9021
9027	70.7493	0.0325057	0.00358561	-101.679	20.3549	9027
9028	29.4335	0.0315915	0.00459953	-86.0422	24.5685	9028
9029	72.6057	0.0341311	0.00287716	-87.1896	14.1225	9029
9033	78.1036	0.0327914	0.00304171	-99.9346	16.8248	9033
9035	181.166	0.0362507	0.00212898	-101.037	10.8045	9035
9040	50.8324	0.0359981	0.00414066	-75.901	18.6093	9040
9046	97.1746	0.0327271	0.00286605	-106.901	16.4679	9046
9056	34.4462	0.0450033	0.00612232	-38.5515	17.9209	9056
9071	34.6393	0.0401942	0.00509486	-49.1245	17.4481	9071
9078	2823.65	0.101019	0.00148449	5.92247	1.4084	9078
9088	73.0535	0.0297027	0.00296264	-120.653	19.9435	9088
9091	14.384	0.0471741	0.00779852	-21.1583	19.2175	9091
9093	55.3126	0.0333098	0.00351381	-91.035	18.3399	9093
9095	38.3372	0.0249146	0.0034284	-134.069	28.417	9095
9099	8.05414	0.049839	0.0105657	-20.6827	25.4381	9099
9102	46.2617	0.0326612	0.00378831	-88.795	19.752	9102
9103	22.3328	0.0311055	0.00437662	-80.1021	22.6393	9103
9109	7.94077	0.0513877	0.0118562	-7.45037	24.3062	9109
9123	23.625	0.0287593	0.00464298	-94.5088	27.9158	9123
9128	40.8862	0.0330812	0.00412224	-85.4141	20.9624	9128
9129	25.5593	0.0296305	0.0046094	-94.1404	27.2231	9129
9132	3.20288	0.0373697	0.0101386	-41.7738	36.228	9132
9134	60.8022	0.0348392	0.00338586	-80.5159	15.8145	9134
9140	22.6615	0.0399927	0.0084638	-49.5041	29.8505	9140
9141	36.6695	0.0474032	0.0057085	-28.8777	14.7554	9141
9155	42.0542	0.0302789	0.00399682	-106.348	24.8224	9155
9157	3.5628	0.0296895	0.00713386	-69.1906	36.6245	9157
9168	74.4592	0.0355608	0.00334974	-86.8613	16.2025	9168
9170	5.32733	0.0264781	0.00562392	-91.9487	36.4778	9170
9183	0.881597	0.0353082	0.00944517	-41.6468	35.2549	9183
9201	31.1884	0.0314827	0.0042688	-82.5973	22.0085	9201
9202	48.659	0.0340644	0.0037281	-80.7749	17.8187	9202
9216	120.762	0.031231	0.00254628	-127.085	16.9943	9216
9217	3.04887	0.0616482	0.022915	14.2741	32.3579	9217
9218	19.07	0.0363208	0.00655007	-62.4932	27.331	9218
9225	1.40265	0.046972	0.0159541	-11.2607	36.5818	9225
9235	3.7042	0.0545066	0.0149165	-1.39667	27.6971	9235
9237	20.7358	0.026635	0.00432681	-98.3853	27.6652	9237
9248	4.17883	0.02881	0.00833273	-85.5726	49.4743	9248
9293	91.6464	0.0285373	0.00254736	-131.557	18.4955	9293
9300	251.922	0.0330471	0.00170919	-127.256	10.6467	9300
9307	118.255	0.0359368	0.00267911	-96.9037	13.5435	9307
9309	3.30359	0.0317371	0.00947213	-65.3176	45.5938	9309
9310	87.3889	0.034256	0.00272511	-92.6519	13.8083	9310
9313	7.31796	0.0324881	0.00662184	-57.9697	29.061	9313
9316	21.4477	0.0297888	0.00450733	-91.297	26.1027	9316
9338	61.5237	0.0264063	0.00327679	-149.047	28.2005	9338
9339	2.97803	0.0396651	0.00982924	-33.1212	31.2309	9339
9340	3.14829	0.0580719	0.0179139	8.49641	28.1907	9340
9342	0.512594	0.0320521	0.0100252	-67.3895	49.3615	9342
9370	40.8194	0.0294041	0.00403338	-115.199	27.1526	9370
9376	1.91062	0.0252976	0.00616145	-90.42	40.9953	9376
9387	1.20871	0.0257492	0.00755876	-89.091	49.878	9387
9391	9.01015	0.0441729	0.00784022	-21.7956	20.4982	9391
9396	0.76373	0.0394561	0.00989536	-31.14	31.3475	9396
9410	37.4334	0.0312189	0.00487276	-95.3381	27.8027	9410
9412	846.096	0.081046	0.00277882	-6.24503	3.65922	9412
9418	9.23471	0.0377624	0.00687996	-41.0872	23.6678	9418
9424	81.1051	0.0331471	0.00315346	-107.059	18.2049	9424
9435	30.093	0.0318667	0.00442635	-94.5153	24.9939	9435
9437	1473.25	0.0825859	0.00161797	-9.45839	2.12898	9437
9439	11.0708	0.0335227	0.0071753	-65.0659	32.7335	9439
9440	21.1323	0.0332657	0.00574435	-81.1143	29.111	9440
9446	0.240283	0.0353345	0.0108196	-48.1103	43.0858	9446
9448	15.8857	0.0334524	0.00655575	-71.5072	31.0422	9448
9449	97.0324	0.0332674	0.00278264	-104.005	15.531	9449
9450	4.54077	0.029051	0.0062649	-67.9816	31.9843	9450
9458	48.0666	0.0368258	0.00378924	-70.0285	16.0408	9458
9460	720.644	0.0780916	0.00219307	-7.36817	2.97643	9460
9467	6.26738	0.0219403	0.00647661	-140.718	64.0689	9467
9469	7.59246	0.0353595	0.0108141	-49.9044	42.1341	9469
9472	15.8698	0.0328608	0.00681661	-76.1879	33.9358	9472
9473	5.50684	0.0355867	0.00724663	-46.4216	27.414	9473
9485	2.37803	0.0269112	0.0071795	-96.6677	48.366	9485
9491	132.884	0.0743823	0.00505933	7.0577	6.28702	9491
9495	87.6406	0.0343462	0.00337245	-100.348	18.1789	9495
9496	55.9416	0.0326479	0.00330514	-97.324	18.2423	9496
9504	7.10324	0.0346612	0.00816509	-48.2048	31.7769	9504
9509	19.4447	0.0332925	0.00599939	-78.0309	29.7055	9509
9512	3664.8	0.0642659	0.00096924	-53.4709	2.15738	9512
9518	58.1795	0.0342643	0.00361141	-89.2915	18.3438	9518
9526	7.55666	0.039385	0.00862036	-40.466	29.1702	9526
9551	22.1208	0.034061	0.00551414	-75.1689	26.2479	9551
9554	23.4836	0.03395	0.00490074	-72.6124	22.8724	9554
9555	7.39839	0.0228235	0.00619881	-125.14	54.3877	9555
9557	1216.54	0.0841359	0.00175453	-4.76323	2.1704	9557
9559	118.884	0.0360846	0.00265965	-95.986	13.3576	9559
9561	58.2961	0.0300244	0.00295436	-106.282	18.0491	9561
9562	27.8758	0.0260848	0.00418246	-120.707	31.6052	9562
9582	11.366	0.0367226	0.00681051	-51.1567	26.0766	9582
9586	276.581	0.0867212	0.00441127	14.7549	4.36872	9586
9587	155.74	0.0340686	0.00212463	-103.858	11.3454	9587
9589	142.799	0.0399685	0.00257824	-78.483	10.6197	9589
9590	39.4661	0.0531316	0.00596896	-15.9517	12.4971	9590
9595	6.51495	0.0328949	0.00712206	-64.3228	33.1891	9595
9596	1411.12	0.0739357	0.00146098	-23.0052	2.3838	9596
9602	23.9297	0.0330756	0.00542587	-80.5907	27.3029	9602
9609	65.9657	0.0287713	0.00309947	-127.487	22.2651	9609
9610	53.3941	0.0315886	0.003464	-98.008	19.5461	9610
9611	1.61514	0.0410337	0.00974656	-24.9888	28.2371	9611
9622	33.6037	0.033743	0.00408264	-70.801	18.3677	9622
9636	23.7398	0.0291184	0.00491773	-99.1164	30.4418	9636
9649	50.4434	0.0303648	0.00333773	-104.73	20.1792	9649
9651	144.108	0.0287081	0.00223345	-150	17.7318	9651
9661	17.524	0.027515	0.00456231	-109.35	31.6661	9661
9663	14.422	0.0429154	0.00661143	-25.8385	18.0018	9663
9664	2.12292	0.036149	0.0107346	-46.8116	41.2159	9664
9665	1.26057	0.0316974	0.00934367	-51.0557	40.1288	9665
9679	104.109	0.0315685	0.00265181	-117.972	16.6922	9679
9681	6.9531	0.0317379	0.0067385	-71.7606	33.7119	9681
9682	9.29313	0.0364578	0.00708522	-48.6212	26.7468	9682
9686	18.1232	0.0265432	0.00480778	-105.997	33.0626	9686
9688	4.18121	0.0483785	0.0103194	-7.82511	22.211	9688
9689	3077.6	0.0592209	0.000722054	-67.409	1.94792	9689
9698	31.4961	0.0339657	0.00398082	-67.9022	17.4934	9698
9699	12.8017	0.0352107	0.00709626	-63.6203	30.8234	9699
9700	33.9511	0.0308404	0.00373265	-87.206	19.9022	9700
9704	30.4679	0.042043	0.00621369	-44.2657	20.0805	9704
9708	32.3875	0.0356902	0.00516083	-73.0919	23.2169	9708
9714	12.3708	0.0214943	0.00511721	-150	53.3375	9714
9722	4.96622	0.0303486	0.00829346	-75.2336	44.0384	9722
9730	36.2245	0.0349566	0.00483554	-75.0198	22.3172	9730
9739	7.37129	0.0522487	0.0105595	-5.06612	20.8515	9739
9750	2301.75	0.094031	0.00159742	0.178214	1.71579	9750
9778	0.00510492	0.0418041	0.0146341	-21.1071	40.4785	9778
9791	16.2772	0.0353279	0.00601097	-56.9712	24.3543	9791
9792	72.929	0.03143	0.00322566	-112.645	20.0659	9792
9801	49.554	0.0257125	0.00325122	-136.846	26.6063	9801
9804	22.4361	0.0391068	0.00677117	-53.7417	25.0381	9804
9809	42.4242	0.0357627	0.00418615	-73.7259	18.655	9809
9810	0.0860996	0.101678	0.0899643	50.4485	51.928	9810
9816	0.903526	0.0448595	0.0140759	-16.7845	35.4785	9816
9818	85.4597	0.0331781	0.00282132	-102.638	15.6791	9818
9822	7.96515	0.0592682	0.0133485	5.58012	21.3512	9822
9826	8.57972	0.0281954	0.00646021	-85.9714	38.4158	9826
9829	23.1543	0.0352816	0.00561397	-61.073	23.3318	9829
9846	99.583	0.0331121	0.00267798	-102.237	14.7379	9846
9848	5.39759	0.0279555	0.00675924	-84.0026	40.2176	9848
9854	61.6767	0.0376235	0.00391941	-74.5359	16.9033	9854
9888	2632.09	0.0736963	0.000975337	-31.0403	1.69019	9888
9891	14.1127	0.0420837	0.00739448	-41.3454	23.9127	9891
9899	17.7739	0.0400384	0.00704809	-43.8127	23.7057	9899
9902	8.81532	0.0446206	0.0090436	-24.2866	24.1582	9902
9909	55.0662	0.036446	0.00412215	-76.907	18.5018	9909
9915	4919.35	0.101664	0.00114309	1.15383	1.13179	9915
9916	62.66	0.0912189	0.010546	32.2275	8.17555	9916
9919	6.33653	0.0842076	0.0275436	41.9414	19.8787	9919
9926	3.66721	0.0497496	0.0167807	-10.2678	36.5177	9926
9928	11.7649	0.0224258	0.00498948	-128.404	44.1447	9928
9930	18.4672	0.0345188	0.00645513	-71.7507	29.9724	9930
9946	9.82475	0.0374034	0.00798507	-52.9785	30.9491	9946
9948	1099.45	0.107839	0.0030011	20.6312	2.29898	9948
9955	0.958114	0.0262381	0.0078388	-81.1894	47.7502	9955
9957	36.4778	0.0283151	0.00422219	-114.042	28.8342	9957
9959	20.5934	0.039946	0.00559262	-45.1066	18.9985	9959
9969	2388.87	0.100491	0.00155378	7.09007	1.46157	9969
9980	815.16	0.103402	0.00291899	19.9609	2.32982	9980
9983	33.7489	0.0421665	0.00617976	-51.4998	21.2188	9983
9984	49.1027	0.0379715	0.0045669	-65.1793	18.3097	9984
9988	2624.35	0.103646	0.00155488	9.27656	1.39035	9988
9992	11.2264	0.0362024	0.00590101	-49.0817	22.2862	9992
9994	18.9667	0.0249204	0.00469993	-112.286	34.6705	9994
10006	172.513	0.0313702	0.00202892	-127.98	13.2965	10006
10011	119.026	0.0312338	0.00243767	-121.155	15.5898	10011
10012	39.0759	0.0349358	0.00468335	-80.8367	22.5192	10012
10013	37.7964	0.0407534	0.00505139	-46.9405	16.732	10013
10015	87.3075	0.0317279	0.00304458	-115.33	18.9426	10015
10031	298.241	0.0897304	0.00392203	16.9223	3.6786	10031
10032	13.2649	0.0391123	0.00667778	-38.4675	21.7447	10032
10040	22.6785	0.0290812	0.00521983	-104.966	33.7478	10040
10047	274.284	0.0738999	0.0035004	-1.88499	4.75112	10047
10049	99.8768	0.0310269	0.00277521	-124.508	18.4838	10049
10050	102.604	0.0356783	0.00285671	-94.9664	14.4118	10050
10057	33.1053	0.0321101	0.0037892	-80.2111	18.7949	10057
10063	3.22078	0.0489575	0.0185791	-12.538	42.0321	10063
10069	6.45559	0.0377303	0.00764461	-43.5335	27.4465	10069
10072	27.2873	0.0284325	0.00405724	-103.801	26.1535	10072
10075	50.831	0.0309699	0.00329228	-96.8885	18.6203	10075
10080	5932.59	0.10057	0.00100054	-1.84294	1.02901	10080
10087	44.33	0.0306922	0.00394232	-97.3822	22.6901	10087
10091	42.6974	0.0254857	0.00352398	-137.48	29.2578	10091
10097	148.966	0.0340658	0.00233526	-110.848	13.2195	10097
10101	29.9249	0.0331635	0.00476603	-79.7106	23.5613	10101
10103	12644.3	0.08568	0.000516518	-29.8005	0.775407	10103
10105	4.37939	0.0379262	0.00937512	-41.4893	32.9884	10105
10106	0.0507004	0.100717	0.0387577	50.967	22.4488	10106
10112	7.66683	0.0322525	0.00648037	-64.3372	30.0864	10112
10114	6.26724	0.0285819	0.00713675	-97.2544	45.7909	10114
10120	4.94092	0.0274251	0.00579485	-82.1845	34.4616	10120
10130	42.1973	0.0263522	0.00377553	-138.893	31.1814	10130
10133	137.847	0.0469562	0.00260946	-47.8692	7.55523	10133
10134	40.3814	0.0303759	0.00398427	-101.459	23.9306	10134
10138	3.47552	0.0401422	0.00889535	-30.8647	27.4323	10138
10145	18.9603	0.0337768	0.00524028	-68.4617	23.9083	10145
10154	11.4828	0.0417772	0.00826738	-33.6218	25.0195	10154
10157	18.6677	0.0346175	0.00535109	-61.3225	22.6562	10157
10161	4.17166	0.0311502	0.00863908	-67.9254	42.7534	10161
10179	2792.94	0.0796034	0.00113319	-21.8379	1.71465	10179
10183	3.64678	0.0377669	0.00965828	-43.1805	34.6969	10183
10197	18.3145	0.0272396	0.00506951	-108.935	35.0913	10197
10210	35.7333	0.0290788	0.00399023	-106.213	25.4323	10210
10213	13.9388	0.0283153	0.00521978	-83.077	29.4154	10213
10235	33.07	0.0346101	0.00441067	-74.5188	20.3377	10235
10238	12.5003	0.022056	0.00466631	-150	48.0497	10238
10243	5.87278	0.0422719	0.0144896	-31.3286	43.2118	10243
10244	5.32846	0.0333069	0.0102463	-59.6234	45.6141	10244
10257	14.6721	0.0354065	0.00566906	-54.0674	22.3306	10257
10264	6.61732	0.0380303	0.00671577	-38.7403	22.9176	10264
10271	9.96626	0.0414701	0.00782361	-35.6187	24.3536	10271
10275	14.512	0.0342327	0.00603737	-63.596	26.6336	10275
10285	1.38308	0.0503468	0.0127642	-4.47049	26.2025	10285
10287	12.3572	0.0326054	0.00536512	-65.8424	24.8223	10287
10291	101.98	0.0348582	0.00279564	-94.6169	14.1907	10291
10297	20.1809	0.0454284	0.00931818	-31.3374	25.8279	10297
10300	3305.45	0.106178	0.00158696	9.22471	1.39657	10300
10307	147.925	0.0352842	0.00253653	-105.726	13.6813	10307
10308	32.7206	0.0384833	0.0052636	-61.0074	20.758	10308
10316	112.317	0.0301318	0.0023733	-128.337	16.2859	10316
10320	22.2248	0.0277483	0.00492836	-112.627	34.483	10320
10325	66.0046	0.0349551	0.00343361	-85.6369	16.6871	10325
10335	604.975	0.096208	0.00321968	15.9034	2.88037	10335
10346	3.32611	0.0239656	0.00675322	-97.2607	48.1477	10346
10348	47.9065	0.0551695	0.00591865	-13.7308	11.7138	10348
10349	95.5697	0.0393694	0.00361004	-76.3195	15.1109	10349
10355	4.73615	0.0439361	0.0103097	-23.5657	27.8177	10355
10363	12.7603	0.0281341	0.00523265	-94.0135	32.5454	10363
10378	11.8633	0.0308153	0.00706212	-83.8791	38.9404	10378
10384	5.74841	0.0467031	0.00995561	-14.1879	23.3779	10384
10386	130.043	0.0545204	0.00348978	-26.206	7.58271	10386
10387	27.7095	0.0290819	0.00438796	-98.2062	26.6886	10387
10406	10.1423	0.0242233	0.00597854	-117.271	47.7544	10406
10407	12397.9	0.107498	0.000759128	-1.42614	0.731702	10407
10421	61.9575	0.0307863	0.00289771	-102.774	16.8816	10421
10422	66.6416	0.0353257	0.00330538	-83.7563	15.708	10422
10431	44.7224	0.0335837	0.00450844	-88.0094	23.2003	10431
10435	10.1564	0.0483056	0.00976737	-17.19	22.9394	10435
10436	67.6342	0.0329346	0.00310409	-94.992	16.5879	10436
10442	90.8015	0.0308908	0.00269137	-112.695	16.6137	10442
10443	22.2088	0.0369047	0.00607449	-60.8554	24.6387	10443
10447	35.0283	0.0266197	0.00393797	-117.952	28.4304	10447
10451	1.71654	0.0300834	0.00637599	-58.9583	30.1532	10451
10459	9.96429	0.0269443	0.00657855	-96.3934	42.9179	10459
10464	51.8601	0.0348444	0.00346207	-80.8509	16.3777	10464
10473	86.3344	0.0422108	0.00334299	-56.5613	11.3943	10473
10476	1.68901	0.0364173	0.00866046	-43.5863	32.3459	10476
10479	24.8645	0.0312495	0.00465214	-86.0256	25.0373	10479
10481	81.6149	0.0342711	0.00292267	-92.2807	14.8709	10481
10485	127.053	0.0305853	0.00238653	-128.536	16.1989	10485
10486	75.0043	0.0294426	0.00291759	-119.788	19.4908	10486
10487	1.8032	0.0357824	0.0114684	-52.6224	46.4198	10487
10499	15.6175	0.0259922	0.00617014	-117.354	46.6862	10499
10511	111.605	0.0312439	0.00236994	-114.363	14.4842	10511
10512	2.35188	0.048574	0.0121975	-11.9626	27.6717	10512
10515	91.0242	0.0457662	0.0033989	-46.1082	10.0804	10515
10516	40.5806	0.0396323	0.00521099	-63.7595	20.4184	10516
10530	150.281	0.0405616	0.00233502	-73.207	9.09779	10530
10535	92.8993	0.0302929	0.00294112	-125.588	20.0262	10535
10537	78.2018	0.0318505	0.0029668	-110.89	18.0018	10537
10542	39.9697	0.0311433	0.00430162	-103.276	25.845	10542
10544	97.8159	0.0356669	0.00320582	-90.1013	15.6038	10544
10553	62.3943	0.031344	0.00293023	-100.09	16.599	10553
10554	15.2696	0.0361494	0.00712982	-56.1152	28.4919	10554
10577	5.70063	0.0232798	0.00566199	-125.586	49.676	10577
10589	86.0367	0.038989	0.003534	-73.8635	14.6323	10589
10599	1259.57	0.0532882	0.00111896	-70.389	3.38762	10599
10603	48.8951	0.0422157	0.0046587	-48.1615	15.1804	10603
10605	14.101	0.0307486	0.00552676	-84.724	30.4405	10605
10606	16.4929	0.0368417	0.00694713	-59.6312	28.1974	10606
10623	124.394	0.0347099	0.00240506	-100.165	12.5566	10623
10626	14.2615	0.0319813	0.00594835	-75.2637	29.8404	10626
10635	3.41543	0.0608308	0.0142596	16.653	19.4417	10635
10637	4.18485	0.0255304	0.00642906	-89.5803	41.8482	10637
10639	27.2648	0.0377755	0.00537759	-56.5367	20.6364	10639
10651	27.0833	0.0302444	0.00446812	-98.6034	26.7941	10651
10656	84.5255	0.0360317	0.00335217	-85.2253	15.7768	10656
10672	66.7828	0.0346358	0.00406375	-89.1736	20.3949	10672
10699	15.2479	0.0331058	0.00606434	-68.2277	28.1009	10699
10701	121.384	0.0326313	0.00241993	-111.052	14.1334	10701
10703	7.32308	0.0348108	0.00794444	-60.4025	34.4639	10703
10710	10004.4	0.103145	0.0008169	-4.05073	0.838531	10710
10717	1075.74	0.0876343	0.0023097	-0.128103	2.66586	10717
10730	12.0307	0.0316376	0.00681077	-75.5994	34.7412	10730
10734	21.2017	0.030347	0.00462514	-89.7448	26.1952	10734
10736	4.98039	0.0449296	0.00937711	-19.8237	24.1302	10736
10754	6.98228	0.0284473	0.00618929	-79.9783	35.0259	10754
10774	37.5463	0.0318697	0.00386946	-88.1879	20.5769	10774
10777	232.853	0.034141	0.00189581	-123.113	11.4203	10777
10780	10.6813	0.0341805	0.00614725	-58.5086	26.1627	10780
10783	43.9368	0.0442462	0.00463827	-39.3994	13.6131	10783
10787	124.902	0.0336307	0.00238821	-105.801	13.2274	10787
10793	21.4423	0.0300423	0.00484799	-94.5856	28.6737	10793
10794	29655	0.0988962	0.000426363	-19.8613	0.521009	10794
10796	11.6339	0.0316303	0.0056243	-65.8869	26.223	10796
10803	13.377	0.0423413	0.00712955	-32.2865	21.0362	10803
10806	8.0086	0.0342075	0.00868014	-59.8203	37.7146	10806
10822	3.35602	0.0256031	0.0065072	-98.7046	45.5974	10822
10824	102.048	0.0305931	0.00254911	-120.265	16.4882	10824
10829	61.9066	0.0326507	0.00314373	-90.9544	16.3702	10829
10847	22.181	0.030136	0.00480381	-91.8516	27.7282	10847
10868	24.6453	0.0300513	0.00482389	-93.3698	28.1211	10868
10873	134.569	0.0343942	0.00227395	-103.676	12.2119	10873
10876	33.4561	0.0563365	0.00937367	-11.7303	18.3578	10876
10881	2.5877	0.0366039	0.00772484	-35.0529	26.3584	10881
10888	5.07686	0.0255436	0.00744504	-97.2332	51.0613	10888
10890	20.6942	0.0299902	0.00441547	-87.5984	24.7238	10890
10892	8.11163	0.0276418	0.00731328	-100.694	48.7594	10892
10893	91.716	0.0391379	0.00337828	-72.2138	13.6812	10893
10900	40.4365	0.0300906	0.00378407	-106.328	23.6334	10900
10902	11.7965	0.0312599	0.00645669	-78.7575	33.9499	10902
10904	53.1594	0.036725	0.00410024	-77.7736	18.4914	10904
10906	26.8524	0.0392814	0.00523343	-49.1693	18.3984	10906
10911	1.81077	0.0393672	0.0100573	-29.4191	31.1361	10911
10919	24.3878	0.0275833	0.00428667	-109.439	29.3592	10919
10920	0.443106	0.0231413	0.00676051	-101.262	51.8378	10920
10926	1.46711	0.0346976	0.00641927	-33.4205	21.7981	10926
10941	26.4561	0.0316676	0.00406928	-75.0993	19.7402	10941
10953	61.1245	0.0351571	0.00350819	-82.9048	16.6711	10953
10957	6.96838	0.0288293	0.00666688	-80.762	37.5488	10957
10960	13.5992	0.037031	0.00592462	-56.8948	23.6829	10960
10964	31.0056	0.0362186	0.00529291	-68.3707	22.7884	10964
10971	27.6192	0.0356978	0.00528672	-70.7109	23.6172	10971
10974	1166.04	0.0783315	0.00176551	-12.8917	2.51337	10974
10983	47.039	0.0273819	0.00368176	-133.541	28.6748	10983
10987	105.518	0.0263718	0.00226275	-150	19.0743	10987
10988	223.665	0.0344518	0.0018603	-117.024	10.6845	10988
10993	7080.16	0.0982394	0.000922134	-6.29004	1.00981	10993
10996	64.7562	0.0282899	0.00327607	-128.349	23.8976	10996
10997	61.7874	0.0319274	0.00363446	-99.9278	20.6385	10997
11010	19.1257	0.0262846	0.00460764	-107.835	32.3156	11010
11012	37.3128	0.0317093	0.004215	-96.4212	23.9722	11012
11023	17.2862	0.0285127	0.00533372	-97.5508	33.5574	11023
11043	6.60028	0.049379	0.00833532	-5.30145	17.0556	11043
11050	26.1358	0.0393617	0.00559437	-46.5232	19.1403	11050
11055	10.1124	0.040794	0.00738382	-32.8453	22.4053	11055
11056	29638.4	0.121318	0.000601286	4.06031	0.493209	11056
11059	0.941996	0.0328803	0.00746664	-39.868	28.2012	11059
11062	116.937	0.0317324	0.00244213	-118.025	15.221	11062
11063	3.6725	0.0322567	0.00684442	-61.8307	31.8117	11063
11071	145.663	0.0349022	0.00255483	-106.062	13.8699	11071
11076	22.4966	0.0447002	0.00734603	-30.1832	20.256	11076
11080	39.2007	0.025372	0.0038005	-141.146	32.5668	11080
11085	1437.14	0.0768108	0.00153867	-18.2313	2.33624	11085
11096	0.019194	0.0190057	0.00693125	-129.295	72.5242	11096
11103	27.9768	0.0329932	0.00484294	-80.0986	24.2556	11103
11106	15.4547	0.0324628	0.00517905	-74.4921	25.5231	11106
11108	987.426	0.0965264	0.00238404	11.6215	2.22234	11108
11110	4.58661	0.0545953	0.00854281	14.1606	12.62	11110
11115	6.57862	0.0445839	0.00951992	-23.1221	25.2836	11115
11125	79.072	0.0306931	0.00318587	-116.232	20.395	11125
11133	12.6205	0.0293965	0.00531851	-80.0092	29.0742	11133
11143	56.3745	0.0273303	0.00313202	-129.555	23.5626	11143
11145	3.68	0.0279163	0.00587879	-68.1199	30.4617	11145
11147	26.6494	0.0326538	0.00481209	-79.3947	24.0436	11147
11149	3.03784	0.0336054	0.00937309	-61.8538	42.6486	11149
11150	19.6004	0.0265191	0.00452309	-114.405	33.0131	11150
11170	0.876316	0.0448696	0.0111605	-13.1862	27.1761	11170
11179	54.1095	0.0317648	0.00387698	-107.865	23.4557	11179
11180	23.2821	0.0442205	0.00709449	-36.354	20.8756	11180
11183	0.612875	0.0216744	0.00719503	-122.3	65.785	11183
11197	17.4767	0.0303238	0.00477374	-84.0616	26.1649	11197
11206	9.13892	0.0325263	0.00520212	-54.3957	21.7328	11206
11207	13.3902	0.0225406	0.0062495	-142.202	60.3102	11207
11210	1.04261	0.0303437	0.00921535	-66.0099	46.224	11210
11238	26.5554	0.0316559	0.0053337	-95.3542	30.5606	11238
11239	35.4403	0.0356955	0.00443574	-66.2412	18.6638	11239
11242	10.4135	0.0269036	0.00652051	-103.872	44.8615	11242
11256	88.5207	0.0311222	0.00252391	-112.059	15.4042	11256
11257	14.1098	0.0347739	0.00621366	-61.5983	26.5823	11257
11259	36.5198	0.0327692	0.00451195	-91.1673	24.2777	11259
11261	38.5367	0.0301589	0.00398719	-100.032	23.7647	11261
11269	111.682	0.0308093	0.00236202	-118.007	14.8955	11269
11275	5.98034	0.0365593	0.0087815	-50.3251	34.0129	11275
11276	81.1394	0.0376149	0.00346289	-79.8728	15.3861	11276
11278	2.60249	0.0278013	0.00870475	-93.7166	56.249	11278
11279	1.34643	0.0457313	0.0147523	-9.64859	33.6825	11279
11281	37.4608	0.0297175	0.00408764	-106.522	25.8671	11281
11289	23.1723	0.0334143	0.0052665	-76.1316	25.5754	11289
11305	55.1298	0.0315282	0.00349247	-102.722	20.4536	11305
11308	107.989	0.0300923	0.00235654	-126.672	15.9818	11308
11311	46.004	0.030198	0.00362026	-103.693	21.9784	11311
11321	11.3326	0.0418425	0.00669305	-25.6169	18.3584	11321
11323	0.712607	0.0293739	0.00740844	-70.4741	39.3571	11323
11328	245.738	0.038316	0.00202068	-97.77	9.61578	11328
11336	290.72	0.0645204	0.00313698	-19.3324	5.6541	11336
11339	61.1255	0.0395873	0.00391466	-67.1759	15.4789	11339
11345	9.69876	0.0329697	0.0049107	-54.341	20.0584	11345
11351	10.1019	0.0313418	0.00734683	-77.5148	38.2235	11351
11364	68.8876	0.0314236	0.00398492	-108.859	24.1799	11364
11366	1187.5	0.10411	0.00245509	16.9996	2.01548	11366
11372	2.04974	0.0369015	0.00779678	-30.9642	25.3591	11372
11380	1.71722	0.0344658	0.00928172	-49.1543	37.3227	11380
11382	7.34442	0.0288185	0.00679882	-81.701	38.8811	11382
11386	19.0044	0.028816	0.00447651	-89.6762	25.9984	11386
11387	20.7898	0.0345883	0.00575879	-68.1615	25.7906	11387
11391	40.7639	0.0315057	0.00368053	-92.9816	20.3195	11391
11393	4.0631	0.0539099	0.0145801	-0.411834	26.9446	11393
11398	0.963233	0.046896	0.0109157	-5.02922	23.5073	11398
11401	26.9258	0.0296472	0.00438456	-98.438	26.5649	11401
11403	0.349267	0.0230054	0.00734993	-101.97	56.9283	11403
11413	60.5405	0.0337142	0.00341036	-92.2263	17.7761	11413
11415	10.0488	0.0327837	0.006208	-59.2596	26.9542	11415
11417	11.6174	0.0515339	0.00872412	-5.51999	17.2245	11417
11421	22.0248	0.0337137	0.00467737	-64.1206	20.2341	11421
11422	5.92987	0.0407739	0.0096185	-35.2914	30.5123	11422
11424	3847.51	0.111479	0.00143452	12.8687	1.15745	11424
11430	12353	0.101676	0.000717539	-7.71533	0.771181	11430
11440	8.86203	0.0302931	0.00604222	-78.1075	32.3816	11440
11441	47.6658	0.0374045	0.00424516	-69.1808	17.7419	11441
11443	693.935	0.0692689	0.00212093	-22.2239	3.66777	11443
11444	65.0297	0.0313446	0.00307281	-106.877	18.3768	11444
11456	58.3312	0.027399	0.00303263	-126.537	22.2051	11456
11461	78.4249	0.0315739	0.00301172	-108.561	18.0039	11461
11464	63.9327	0.0285582	0.00303769	-121.627	21.0286	11464
11469	16.1352	0.0332435	0.00690101	-72.9092	33.1194	11469
11470	20.556	0.031734	0.00491684	-78.3728	24.9616	11470
11475	4.0717	0.0307091	0.00709072	-69.6925	36.015	11475
11478	11.1668	0.0388077	0.00644433	-36.8395	20.7991	11478
11483	7.09775	0.0312699	0.00613431	-62.9826	28.551	11483
11485	24.2815	0.0407018	0.00667502	-49.6415	23.228	11485
11493	47.6106	0.0340911	0.00441706	-82.5122	21.599	11493
11503	57.3173	0.0294292	0.00314384	-114.861	20.6778	11503
11510	4622.7	0.104172	0.00123406	4.44305	1.15625	11510
11517	72.0997	0.0373167	0.00313309	-72.2912	13.078	11517
11520	0.480748	0.0414605	0.0108839	-22.6052	30.8875	11520
11538	10.4122	0.0369295	0.00585632	-42.3508	20.4809	11538
11541	43.9245	0.034004	0.00391335	-79.1409	18.6407	11541
11553	6.02821	0.0451198	0.0110979	-25.1119	29.8147	11553
11559	10.717	0.0308698	0.00581989	-74.104	29.7719	11559
11561	5365.45	0.109984	0.00126229	8.6233	1.08059	11561
11571	19.4641	0.0403351	0.00754452	-47.3989	26.1304	11571
11572	53.2649	0.0256214	0.00327976	-144.197	28.0342	11572
11580	30.5093	0.0416031	0.00540871	-42.6585	17.1693	11580
11581	0.447038	0.0399607	0.00917487	-22.1834	26.4427	11581
11586	44.6346	0.0323286	0.00318541	-83.4325	15.8501	11586
11601	8.7735	0.02967	0.00690144	-83.0216	39.0909	11601
11607	75.4659	0.0309531	0.00297217	-114.418	18.7368	11607
11608	22.402	0.0271127	0.00456438	-110.908	31.856	11608
11613	15.2841	0.0281394	0.00557383	-101.726	36.4183	11613
11617	5.03842	0.0372814	0.010366	-40.801	36.4885	11617
11623	1.91445	0.0356482	0.0102165	-45.7075	39.1322	11623
11625	66.8541	0.0298547	0.00301937	-115.932	19.6941	11625
11627	3339.62	0.104188	0.00152267	7.42881	1.38663	11627
11633	57.4722	0.032568	0.00371772	-97.5924	20.5888	11633
11636	6.26417	0.0278418	0.00673611	-84.5873	40.1388	11636
11639	6.62597	0.0322813	0.00690081	-58.007	30.2416	11639
11648	4.21216	0.0241879	0.00610524	-106.637	46.737	11648
11660	192.925	0.0330268	0.00204836	-121.511	12.4802	11660
11664	7.1203	0.0352295	0.00698363	-52.7578	28.114	11664
11667	99.4254	0.0302864	0.00240942	-124.071	16.1059	11667
11681	46.7901	0.0401718	0.00448268	-61.8365	17.0375	11681
11683	4.47273	0.0271895	0.00835095	-93.8715	54.2966	11683
11685	89.3897	0.0376028	0.00348356	-81.6761	15.6256	11685
11693	8.52566	0.0269072	0.00885972	-101.909	60.4292	11693
11694	32.1026	0.0361344	0.0048748	-63.6609	20.1192	11694
11700	196.19	0.0331756	0.00213092	-123.865	13.1717	11700
11701	834.525	0.100089	0.00308377	16.2624	2.65985	11701
11710	55.1922	0.058179	0.00647413	-8.51402	11.7415	11710
11715	58.0632	0.0285123	0.00318053	-118.512	21.6724	11715
11716	66.6707	0.0297693	0.003011	-115.052	19.467	11716
11717	41.2851	0.0296592	0.00404434	-109.108	25.9986	11717
11718	177.695	0.033756	0.0022116	-116.42	12.9876	11718
11719	24.7659	0.0372173	0.00564547	-61.0913	22.795	11719
11729	47.0503	0.0253308	0.00347618	-144.466	30.1811	11729
11731	14.2771	0.0314901	0.00614302	-79.8111	32.1216	11731
11740	103.43	0.0305032	0.002643	-123.028	17.5111	11740
11741	13.3459	0.0370094	0.00785081	-51.9266	29.9939	11741
11746	1488.03	0.098939	0.00208671	9.89097	1.93912	11746
11752	54966.8	0.104473	0.000348129	-18.8614	0.40193	11752
11760	10.0326	0.0277748	0.00735357	-97.031	47.2726	11760
11766	73.9901	0.0381349	0.00388229	-77.398	16.9107	11766
11770	2.67479	0.0551759	0.0157698	6.42228	26.5596	11770
11771	30.8208	0.0348283	0.00391812	-63.2163	16.2401	11771
11786	4.94198	0.0421532	0.0111466	-19.0477	29.0862	11786
11788	62.4528	0.0322112	0.00344074	-100.016	19.3914	11788
11790	1.36124	0.040056	0.00952114	-25.6907	28.1934	11790
11801	31.9537	0.0236753	0.004052	-150	38.6017	11801
11803	8087.39	0.106807	0.000950583	1.68283	0.895779	11803
11826	12.6063	0.0310884	0.00719627	-88.0379	40.4768	11826
11828	76.1583	0.0317169	0.00305514	-107.959	18.1677	11828
11834	99.8893	0.0314708	0.00258129	-111.486	15.5055	11834
11843	0.826833	0.0324572	0.00923231	-55.132	40.6497	11843
11844	14.5602	0.0383552	0.00638323	-45.2677	22.4889	11844
11863	2.94965	0.0296079	0.00696026	-71.0073	36.5528	11863
11877	7.56122	0.0290158	0.00660687	-77.6096	36.1494	11877
11882	14.1587	0.0311103	0.00500804	-72.8724	25.0978	11882
11892	215.032	0.0614029	0.00356095	-21.2611	6.80994	11892
11911	1.73052	0.0306537	0.0084253	-69.3456	43.0911	11911
11924	54.9865	0.0351737	0.00379713	-82.5339	18.0911	11924
[truncated: 32,153 more rows]

## Sheet: WTevo1_5to15_adaptive_s_tau
BarcodeNo	Weight	s	s_err	tau	tau_err	Barcode
15	416.993	0.107609	0.00393367	-14.4519	4.22352	15
32	312.5	0.110378	0.00457666	-8.88838	4.57267	32
53	5.64375	0.0360597	0.00633937	-150	39.509	53
110	173.264	0.0630962	0.0028841	-84.6862	7.94157	110
126	77.9678	0.0757746	0.00574045	-43.9439	10.5156	126
128	10.7637	0.0374853	0.00625862	-150	39.0638	128
133	23.2839	0.0400958	0.00449485	-142.959	24.1623	133
157	6.73585	0.0365768	0.00588951	-150	37.0624	157
262	276.452	0.0509942	0.0018513	-146.508	9.25067	262
273	5475.35	0.100249	0.000880082	-48.6447	1.29724	273
307	1.98635	0.0346023	0.00752843	-150	47.9637	307
323	2439.75	0.0885565	0.00110558	-60.0679	1.95992	323
342	199.517	0.0837097	0.00399363	-40.3234	6.54683	342
355	351.271	0.0819032	0.00269515	-50.0119	4.79116	355
371	1.20911	0.0345453	0.00655083	-150	42.6177	371
372	9.16618	0.0368412	0.0056835	-150	35.7218	372
382	1.23785	0.0350072	0.00720636	-150	48.3843	382
389	3.07104	0.0587375	0.0113662	-54.5619	27.5444	389
410	3.38354	0.0351371	0.0063804	-150	40.7227	410
420	4.01438	0.0355691	0.00670223	-150	42.6356	420
448	25.1649	0.0980701	0.0128745	-4.28725e-14	13.0161	448
458	80.9899	0.107353	1.10703e-05	0.83837	20.0154	458
554	1.18077	0.0350686	0.00825186	-150	54.3619	554
580	1.60185	0.0341942	0.00804864	-150	51.3931	580
621	7.8858	0.0367002	0.00539938	-150	33.1318	621
622	2.31399	0.0349451	0.00603809	-150	38.4172	622
628	0.370602	0.0340853	0.00835642	-150	53.7946	628
665	17.5181	0.0379982	0.00449193	-150	26.6728	665
675	7.56982	0.0370229	0.00641371	-144.416	37.1526	675
689	3847.6	0.106926	0.00114448	-35.5527	1.45331	689
697	10.9783	0.0372603	0.0055616	-150	34.473	697
699	1130.27	0.101374	0.0019572	-31.3326	2.5255	699
702	10.931	0.0373924	0.00582264	-150	34.8411	702
703	338.263	0.084035	0.00308214	-45.9452	5.22828	703
738	3.87665	0.0353015	0.00755527	-150	48.0444	738
782	1.99247	0.0364341	0.00737672	-140.756	42.7067	782
787	5.67517	0.0372924	0.00685592	-140.57	39.0951	787
795	0.702166	0.0552983	0.0109451	-60.7905	29.2647	795
799	194.11	0.114607	0.000300931	2.12553	7.81866	799
832	130.79	0.110993	0.00750575	-0.775779	6.94961	832
850	3.28666	0.0354901	0.00667686	-149.263	43.3374	850
879	4.77507	0.0359199	0.00678459	-150	43.7687	879
883	68.001	0.0828803	0.00730212	-30.4288	11.2576	883
891	1.10084	0.034504	0.00755864	-150	50.6268	891
920	70.4353	0.0886049	0.00635511	-21.5531	8.52886	920
926	127.807	0.105846	0.00801194	-5.96581	8.1291	926
938	2.74517	0.0350745	0.00637565	-150	40.5825	938
951	86.7634	0.107837	1.46991e-05	0.967842	14.2394	951
957	7.55001	0.0361394	0.00775268	-150	47.6207	957
968	8.52172	0.0369314	0.00627689	-150	38.39	968
971	0.406305	0.0348916	0.00816231	-147.284	50.6758	971
985	1.45954	0.0352227	0.0072929	-150	47.3451	985
1009	1.40372	0.0342922	0.00658797	-150	43.3571	1009
1058	2.3851	0.0370317	0.00751739	-133.892	41.4488	1058
1061	17.5147	0.0388178	0.00476694	-150	28.58	1061
1070	0.708005	0.03491	0.00819777	-150	54.2474	1070
1078	1.0783	0.0406065	0.00722834	-116.612	34.1965	1078
1088	1412.16	0.0874235	0.00144878	-56.0012	2.53232	1088
1097	221.832	0.109588	0.0052315	-6.44581	5.14097	1097
1105	1.52926	0.0349658	0.00645084	-150	43.7102	1105
1108	7.02591	0.0767947	0.0153743	-21.562	23.6545	1108
1112	34.165	0.042428	0.0110919	-150	65.1938	1112
1131	4.08826	0.0354338	0.00672485	-150	43.0436	1131
1144	0.397312	0.0343206	0.00702451	-150	46.9053	1144
1145	2.65299	0.0353984	0.006674	-150	42.3261	1145
1153	7.02828	0.0361039	0.0063288	-150	39.7526	1153
1162	85.2199	0.0990058	0.00781168	-10.0226	8.69285	1162
1225	3.5704	0.035176	0.00709626	-150	44.454	1225
1230	5.21744	0.0359805	0.00576949	-150	36.3199	1230
1254	1.84484	0.0349198	0.00748491	-150	47.3025	1254
1260	32.2541	0.0507046	0.00498798	-99.79	17.8391	1260
1278	4.84666	0.0367622	0.0119174	-150	79.8084	1278
1297	1.57586	0.0349472	0.00907539	-150	57.6721	1297
1310	9.14248	0.0441209	0.00699435	-111.073	29.8547	1310
1326	2.67218	0.0353532	0.00788346	-150	51.8472	1326
1340	5.17963	0.0357558	0.00696395	-150	42.8316	1340
1367	7.11049	0.036357	0.00550438	-150	34.2645	1367
1378	55.9005	0.102665	0.00899562	-2.3139	8.99967	1378
1379	9793.39	0.12011	0.000846468	-27.551	0.911798	1379
1381	0.469803	0.0345251	0.00694446	-150	46.3732	1381
1394	3.17583	0.0352333	0.00808259	-150	51.2058	1394
1428	19.86	0.0390422	0.00494293	-150	29.2667	1428
1458	71.2023	0.0457923	0.-0.004283211248907346*I	-150	0.-23.850013463541227*I	1458
1459	4.64443	0.0359675	0.00637673	-147.837	40.1952	1459
1461	47.9792	0.103562	0.000214307	6.95999e-05	20.4602	1461
1477	0.692649	0.0344911	0.00674817	-150	44.5715	1477
1478	17.0398	0.0385515	0.00494216	-150	29.1428	1478
1488	13153.3	0.121984	0.000753718	-27.8331	0.802326	1488
1499	75.5211	0.0814903	0.006355	-32.7924	10.0784	1499
1516	122.095	0.101027	0.00606399	-10.9227	6.66709	1516
1561	7.84575	0.0388419	0.00630085	-135.929	33.9148	1561
1564	110.262	0.0707744	0.00415204	-57.8213	8.77213	1564
1599	13.9118	0.0652859	0.0116197	-47.1534	24.7929	1599
1617	614.132	0.0864046	0.00235652	-48.2293	3.96265	1617
1620	74.0631	0.0985363	0.00697739	-9.01326	7.66805	1620
1630	144.135	0.0810705	0.00424919	-41.2095	7.17389	1630
1642	3.00365	0.0351846	0.00721721	-150	46.3634	1642
1657	2.34198	0.0352195	0.00643119	-150	41.8252	1657
1678	15.0501	0.0384899	0.00542839	-145.214	30.5318	1678
1695	96.0612	0.0648214	0.00386213	-71.6346	9.65289	1695
1699	37.1037	0.101772	0.0125645	-1.05816e-10	12.4201	1699
1707	0.958453	0.0385854	0.0073101	-125.333	37.4866	1707
1767	13.9402	0.0378445	0.00585767	-150	34.5671	1767
1772	1.05416	0.0371479	0.0071621	-133.513	39.458	1772
1775	1.42867	0.0354833	0.00719873	-150	47.8743	1775
1776	119.079	0.0657952	0.00390806	-71.9556	9.67893	1776
1782	350.043	0.104394	0.0040316	-16.3354	4.51312	1782
1785	265.925	0.111396	0.00487455	-6.30318	4.71259	1785
1805	4.2439	0.0362187	0.00714105	-150	45.782	1805
1812	1.61608	0.0349034	0.0063265	-148.811	40.9228	1812
1824	394.735	0.112	0.00450002	-8.85385	4.44554	1824
1846	6.0285	0.0359284	0.0059298	-150	37.526	1846
1860	2.10515	0.0354071	0.00740939	-144.653	44.9512	1860
1866	178.136	0.0802127	0.00379528	-45.4387	6.66467	1866
1870	12.734	0.0387118	0.00638955	-140.334	34.9185	1870
1889	13.1902	0.0497993	0.00652662	-92.3863	22.8878	1889
1904	12.0593	0.0369552	0.00583614	-150	35.0193	1904
1907	3.10367	0.0355287	0.00709835	-150	45.1654	1907
1932	0.435758	0.0340691	0.00669768	-150	43.2163	1932
1958	6.1156	0.0356965	0.00626985	-150	38.496	1958
1961	39.8717	0.0762047	0.00759727	-36.0989	13.068	1961
1992	0.825293	0.0344782	0.00820443	-150	53.9343	1992
1996	75.4976	0.0772598	0.00598587	-41.0972	10.5489	1996
2002	2.09528	0.0352341	0.00692671	-150	45.0777	2002
2003	229.837	0.111509	0.00564695	-5.09592	5.40697	2003
2037	99.6189	0.0843194	0.00599619	-32.168	9.21352	2037
2039	72.3687	0.0722525	0.00470275	-50.4688	9.31352	2039
2054	6.12012	0.0360443	0.00614978	-150	37.789	2054
2059	379.303	0.101973	0.00345975	-20.0656	4.06586	2059
2063	3.71866	0.0358456	0.00677487	-150	44.3164	2063
2086	498.161	0.115974	0.00379575	-6.89738	3.56123	2086
2095	10.9336	0.0375611	0.00537202	-150	32.8746	2095
2098	44.6793	0.0940155	0.00992087	-11.094	11.7143	2098
2124	1.62913	0.0346153	0.00624631	-150	39.9402	2124
2134	6.10378	0.0357972	0.00640804	-150	40.7985	2134
2159	614.538	0.109556	0.00316462	-15.4776	3.36635	2159
2169	7.44192	0.0364977	0.00654939	-150	41.0419	2169
2181	4.0606	0.0352629	0.00672907	-150	42.3721	2181
2235	2.88257	0.0351499	0.00730465	-150	45.7599	2235
2276	5.39429	0.0354007	0.00670504	-150	41.7843	2276
2288	183.863	0.0828547	0.00356981	-40.7647	5.88283	2288
2302	1.66726	0.0346403	0.00648233	-150	42.9031	2302
2320	31.4125	0.0591875	0.00620675	-71.3782	16.7003	2320
2336	8.8474	0.0616092	0.014278	-54.0329	33.633	2336
2340	15.7419	0.0377221	0.0049708	-150	29.2603	2340
2363	11.1157	0.0370388	0.00548154	-150	33.1016	2363
2384	2.29619	0.0364071	0.00780021	-142.194	45.9749	2384
2419	2.64577	0.0392762	0.00768145	-125.165	38.8762	2419
2422	4.34188	0.0359977	0.00694915	-150	45.1794	2422
2423	0.321845	0.0339209	0.00731296	-150	47.0627	2423
2441	67.5339	0.0752331	0.00614696	-43.8296	11.3435	2441
2451	24.0588	0.0391791	0.00456093	-150	26.2432	2451
2470	1385.52	0.11238	0.00213438	-19.6711	2.29633	2470
2472	309.555	0.0863997	0.00291786	-40.4863	4.64329	2472
2473	6.41836	0.0365259	0.00592533	-150	36.5965	2473
2515	109.386	0.0741479	0.00398038	-51.6059	7.78283	2515
2521	43.1348	0.102365	0.0106972	-5.36308e-10	10.4866	2521
2532	18.1312	0.0379794	0.00465452	-150	27.6221	2532
2557	229.249	0.102708	0.00447231	-14.4161	4.98509	2557
2564	0.478939	0.0348668	0.00879894	-150	57.3683	2564
2581	4.14539	0.0361153	0.00669993	-147.559	42.6407	2581
2584	0.894254	0.0380007	0.00739634	-126.412	38.503	2584
2608	6.31657	0.0544143	0.00824048	-69.6109	23.4026	2608
2619	17.7043	0.0384243	0.00487326	-150	28.8825	2619
2633	2.51066	0.0351863	0.00764734	-150	48.4588	2633
2637	0.649117	0.0348037	0.00763825	-150	52.2135	2637
2641	0.274802	0.0347171	0.00806566	-150	53.7213	2641
2648	1.27503	0.0350416	0.00733841	-150	47.8612	2648
2657	0.90389	0.0347056	0.00506865	-149.996	36.5524	2657
2663	0.75733	0.0347274	0.00822689	-150	53.9443	2663
2694	179.231	0.0982362	0.0053373	-18.0307	6.40304	2694
2728	347.349	0.101503	0.00410138	-20.149	4.86884	2728
2740	1.46198	0.0346944	0.00741577	-150	47.5602	2740
2768	2630.86	0.0898616	0.00108654	-58.4429	1.88104	2768
2776	5.20879	0.0397492	0.0068244	-126.204	34.4635	2776
2782	4.69799	0.0358602	0.0068963	-150	43.0142	2782
2799	6.76854	0.0358993	0.00684716	-150	41.9132	2799
2807	2026.63	0.103448	0.00148867	-34.1563	1.92661	2807
2808	2.27683	0.0351683	0.00749768	-148.069	46.5549	2808
2809	1070.87	0.106424	0.00229498	-24.3518	2.69385	2809
2820	33.4079	0.077786	0.00847682	-31.7245	13.8846	2820
2829	2.21018	0.0348866	0.00580704	-149.995	37.1179	2829
2835	12.7588	0.0383382	0.00565427	-146.567	33.4193	2835
2848	35.1943	0.0402817	0.00386851	-150	21.5798	2848
2854	1.37623	0.0358482	0.00880091	-140.651	52.3207	2854
2858	192.79	0.101299	0.00466116	-14.5411	5.25141	2858
2922	3.60168	0.0354738	0.00647161	-150	41.5953	2922
2937	0.894427	0.0345499	0.00710226	-150	46.8325	2937
2942	54.9567	0.0800998	0.00723266	-32.3829	11.6007	2942
2969	287.321	0.0821282	0.00297419	-47.4213	5.18354	2969
2972	8.40531	0.036758	0.00618766	-150	39.062	2972
3013	0.13774	0.0338818	0.00815321	-150	53.0613	3013
3015	6.65384	0.036589	0.00600101	-150	37.6339	3015
3038	76.4727	0.0807362	0.00575489	-34.6619	9.31282	3038
3081	11.5947	0.0370358	0.0056692	-150	34.4368	3081
3116	5.57212	0.0357729	0.00763471	-150	47.6522	3116
3119	133.116	0.100325	0.00658046	-12.1382	7.36602	3119
3129	747.12	0.115616	0.-0.003381095931875578*I	16	0.-0.46854137483535335*I	3129
3141	5.69972	0.0379356	0.00668863	-137.652	36.9832	3141
3159	0.170613	0.0345856	0.0070453	-150	46.9512	3159
3163	60.6419	0.073297	0.00573568	-46.0854	10.9074	3163
3181	271.985	0.0835075	0.00329613	-44.2221	5.54606	3181
3200	561.806	0.0948133	0.00297249	-33.6847	4.16277	3200
3214	849.662	0.10485	0.00260406	-24.1691	3.09503	3214
3220	0.540011	0.0344312	0.00732636	-150	47.4245	3220
3221	2.1292	0.0347595	0.0070792	-150	45.1747	3221
3246	23.2718	0.0702174	0.0120292	-43.0067	23.6333	3246
3247	33.4515	0.0957278	0.0107434	-5.78979	11.8263	3247
3250	8.51769	0.0404609	0.00694928	-127.68	34.7279	3250
3263	6.26709	0.0402966	0.00653812	-124.211	32.1742	3263
3280	28.7508	0.0399776	0.0035036	-148.342	19.9992	3280
3283	17.7651	0.0379602	0.00440675	-150	25.8618	3283
3351	1.46418	0.0344413	0.00777684	-150	49.3653	3351
3366	3.64515	0.0357399	0.00672001	-150	43.4147	3366
3379	10.5028	0.0373352	0.00554895	-148.812	32.5297	3379
3394	1.37208	0.0344717	0.00772909	-150	50.1091	3394
3405	55.5656	0.102565	0.00967808	-2.379	9.72121	3405
3406	1050.41	0.0785175	0.00137254	-70.5457	2.87609	3406
3426	1.67649	0.0499193	0.00959841	-77.2822	30.6524	3426
3428	10.4016	0.0372285	0.00516562	-150	31.5398	3428
3437	1614.99	0.110337	0.00193648	-23.3041	2.18098	3437
3453	6.71515	0.0377279	0.00724205	-139.001	40.6231	3453
3462	1.82138	0.0346563	0.00871836	-150	57.4614	3462
3481	316.63	0.0954946	0.00349719	-26.7148	4.59702	3481
3486	1.03904	0.0343134	0.00764503	-150	49.9041	3486
3529	4.52665	0.035556	0.00743203	-150	47.1121	3529
3532	578.539	0.0968639	0.00267145	-31.1318	3.58773	3532
3557	0.432172	0.0344704	0.00812173	-150	52.9151	3557
3575	0.862794	0.0341928	0.00800879	-150	51.4088	3575
3577	11.8576	0.0376389	0.00541772	-150	32.5199	3577
3581	438.563	0.093888	0.00311501	-32.491	4.34982	3581
3582	5.2449	0.0361513	0.00723697	-150	46.9898	3582
3587	7.22879	0.0368709	0.00538171	-150	33.4085	3587
3604	940.51	0.0974592	0.00207842	-35.0732	2.85823	3604
3627	3.55102	0.0359221	0.00819002	-146.06	49.8446	3627
3639	9.90297	0.0372913	0.0058653	-150	36.5476	3639
3675	2087.5	0.0921916	0.00128633	-51.7381	2.08655	3675
3725	0.466026	0.0436625	0.00828016	-101.533	34.098	3725
3730	35532.2	0.140913	0.000562134	-16.4173	0.478988	3730
3741	2.49065	0.0350862	0.00655621	-150	41.6438	3741
3757	9.44266	0.036454	0.00596156	-150	35.8615	3757
3763	4.31254	0.0361258	0.00608864	-147.529	38.8672	3763
3765	3.43471	0.0357872	0.00775959	-150	48.5936	3765
3813	204.252	0.109083	0.00599808	-6.69732	5.95667	3813
3833	72.9204	0.106939	0.00983501	-0.0705971	9.34365	3833
3853	726.216	0.117829	0.00319051	-8.22913	2.9836	3853
3867	1.02155	0.0346366	0.00633334	-150	42.1276	3867
3891	14.2025	0.0855091	0.0117414	-11.3759	14.7739	3891
3912	2.66654	0.0354329	0.00644505	-150	41.1702	3912
3923	11.9491	0.044939	0.00566587	-110.026	23.6891	3923
3937	8.88837	0.0371483	0.00557594	-150	34.0947	3937
3952	7.21154	0.0361346	0.00600439	-150	37.014	3952
4006	2.79475	0.0353991	0.00691135	-148.343	42.4092	4006
4020	1.05358	0.0354049	0.00753952	-142.81	44.7555	4020
4045	7.05003	0.0402255	0.00751735	-124.195	37.3402	4045
4075	82.1437	0.0841188	0.00618443	-30.0696	9.32307	4075
4086	6.61905	0.036098	0.00710414	-150	44.3545	4086
4100	11.285	0.037342	0.00560337	-149.491	33.0273	4100
4120	161.411	0.0983558	0.00502172	-16.2524	5.89977	4120
4169	11.4764	0.0422754	0.00579972	-122.357	27.7569	4169
4197	5979.12	0.108129	0.000933005	-38.0659	1.19443	4197
4241	2.22704	0.0346453	0.00755216	-150	48.8748	4241
4258	2.25603	0.0349333	0.00729577	-150	46.0689	4258
4282	1.75209	0.0342122	0.00704574	-150	45.4085	4282
4293	38.3528	0.0938705	0.0100345	-8.64547	11.5375	4293
4310	28.3821	0.0407959	0.00487709	-144.089	26.1036	4310
4371	6.73579	0.0361906	0.00722934	-150	44.5524	4371
4394	56.9279	0.0807928	0.00624393	-31.1251	9.81236	4394
4409	2.0763	0.035304	0.00712634	-149.153	46.4675	4409
4418	4.4984	0.0357789	0.00648918	-149.997	40.9081	4418
4426	6.26624	0.0365162	0.00694163	-150	43.3503	4426
4429	178.332	0.0861454	0.00419617	-35.043	6.44731	4429
4442	9.16197	0.039306	0.00667964	-136.938	36.1758	4442
4446	61.0417	0.0969486	0.00810605	-9.63048	9.12706	4446
4471	0.201543	0.0344578	0.00624689	-150	42.6322	4471
4506	5.09412	0.0360823	0.00696354	-150	44.1949	4506
4517	77.026	0.0811841	0.00544817	-33.6407	8.67383	4517
4563	3.09175	0.0356083	0.00719647	-150	47.3994	4563
4602	4.0414	0.0355529	0.00671665	-150	42.4989	4602
4648	112.973	0.104292	0.00685908	11.5949	3.01249	4648
4669	2.20653	0.0348878	0.00793776	-150	50.7297	4669
4691	2.891	0.0355834	0.00738224	-150	48.3504	4691
4726	10.409	0.0370998	0.00586749	-148.127	34.4258	4726
4735	483.774	0.108037	0.00348288	-15.077	3.73746	4735
4753	10.3425	0.0542265	0.0103519	-75.3095	31.1148	4753
4767	1.47635	0.034557	0.0091507	-150	59.4202	4767
4788	2.20964	0.0353028	0.00772634	-150	48.9729	4788
4791	32.4243	0.0484005	0.00466855	-108.938	18.1918	4791
4837	381.681	0.105102	0.00381786	-16.5109	4.25157	4837
4847	568.78	0.0995695	0.00278512	-26.9974	3.53417	4847
4886	1.31612	0.0353934	0.00870943	-143.283	52.3217	4886
4890	1.02511	0.0346494	0.00748027	-150	47.206	4890
4897	11.2742	0.0372777	0.00573162	-150	34.9373	4897
4905	66.0577	0.0764406	0.00649101	-40.5429	11.4875	4905
4910	40.8411	0.0920879	0.00890914	-11.207	10.5896	4910
4911	1.34715	0.0349169	0.00825141	-150	52.8256	4911
4934	8.10702	0.0364311	0.00638082	-150	39.1326	4934
4949	2417.53	0.0862618	0.000880675	-62.6406	1.59574	4949
4978	19.8975	0.0531978	0.00756183	-84.9894	24.3105	4978
4980	3.28438	0.0353569	0.00730505	-149.213	45.3395	4980
4989	3.93431	0.0358865	0.00667179	-150	42.9905	4989
5024	117.21	0.0653059	0.00324338	-72.6975	8.05892	5024
5029	111.769	0.0997424	0.00680809	-11.686	7.63072	5029
5034	1.25914	0.035035	0.00720083	-150	46.9944	5034
5047	0.495515	0.035973	0.0102074	-144.53	64.154	5047
5144	501.994	0.0999836	0.00293245	-25.3263	3.6556	5144
5151	325.135	0.102885	0.00376786	-17.4626	4.29588	5151
5157	1174.54	0.101192	0.00199235	-31.6238	2.56951	5157
5194	15.2177	0.0383401	0.00496661	-150	29.7247	5194
5210	0.0092046	0.0339812	0.00721371	-150	47.4729	5210
5223	13.2351	0.0379814	0.00578243	-150	35.0336	5223
5235	7.77221	0.038792	0.00614363	-135.17	32.9393	5235
5248	5.12535	0.035894	0.00687857	-150	43.1294	5248
5258	454.722	0.10532	0.00326957	-17.6767	3.66126	5258
5282	5.0595	0.0356435	0.00611365	-150	37.848	5282
5296	105.216	0.0801096	0.00542114	-39.3777	9.15307	5296
5337	8.58739	0.036382	0.00775982	-150	47.499	5337
5340	6.98012	0.0408785	0.00636383	-124.697	30.9802	5340
5344	16.3071	0.0421196	0.00566591	-126.745	27.1154	5344
5347	3.84966	0.0356142	0.00500733	-149.997	31.902	5347
5379	10.7303	0.0410806	0.00595438	-128.329	29.4783	5379
5404	4.48655	0.0357897	0.00605406	-150	38.7702	5404
5421	119.689	0.0816646	0.0047259	-37.8247	7.75315	5421
5475	2.58294	0.0749781	0.0173953	-19.9955	26.6859	5475
5479	1.4417	0.0355178	0.00787705	-146.909	49.1579	5479
5499	56.6844	0.0957896	0.0080463	-10.414	9.2095	5499
5500	3.66758	0.0354699	0.00745984	-150	47.4776	5500
5504	7.97982	0.0365456	0.00593904	-150	36.1219	5504
5525	179.877	0.0924232	0.00477332	-25.7468	6.41757	5525
5526	0.229867	0.0343205	0.00715383	-150	46.5544	5526
5533	10.7407	0.0368571	0.00553026	-150	33.8382	5533
5541	5.06038	0.0358885	0.0062301	-150	39.5138	5541
5546	99.8413	0.108376	0.00799426	21.2945	2.3539	5546
5554	8.9663	0.0364287	0.00651537	-150	40.0924	5554
5564	364.986	0.090433	0.0028499	-35.8829	4.20012	5564
5594	264.175	0.103841	0.00454909	-14.6835	5.04546	5594
5616	2.59281	0.0347147	0.00693241	-150	43.9546	5616
5620	12.8227	0.0374616	0.00593346	-150	35.1747	5620
5661	729.226	0.1153	0.-0.0047550999268695686*I	16	0.-0.6466650637705736*I	5661
5669	8.03034	0.0371312	0.00630918	-145.946	36.7593	5669
5686	2.1039	0.0349703	0.00780408	-149.924	51.8837	5686
5698	1.63476	0.0351009	0.00725958	-150	48.0769	5698
5712	13.2353	0.0368407	0.00580122	-150	34.4514	5712
5715	9.46605	0.0371436	0.00547215	-150	34.4043	5715
5729	17.7117	0.0510193	0.00606891	-91.3391	20.7322	5729
5750	11.886	0.036964	0.00568954	-150	34.1099	5750
5753	1004.69	0.109294	0.00254231	-20.3271	2.82278	5753
5757	0.29333	0.0348222	0.0106459	-146.871	66.7852	5757
5758	0.62807	0.0347545	0.00760015	-150	49.96	5758
5771	0.0651447	0.0343407	0.00799494	-150	52.6184	5771
5777	6.67944	0.0388692	0.00648494	-134.31	34.5544	5777
5804	433.542	0.0807602	0.00233624	-54.9983	4.3444	5804
5852	804.078	0.094109	0.00214161	-38.5994	3.11555	5852
5854	14.3069	0.03816	0.00455247	-150	27.6839	5854
5887	4.20506	0.0718838	0.0183368	-28.2665	31.6662	5887
5891	49.9121	0.0864911	0.008861	-21.7653	12.2948	5891
5922	1.26351	0.0343652	0.00880895	-150	56.2264	5922
5928	869.003	0.1082	0.00267224	-20.3355	2.99514	5928
5946	4.79123	0.0408264	0.00710527	-120.821	33.935	5946
6012	0.721055	0.0348409	0.00666474	-150	43.9612	6012
6019	4.0775	0.0360264	0.00605254	-147.725	37.9841	6019
6028	182.472	0.080164	0.00334953	-45.7152	5.88134	6028
6075	2104.01	0.105862	0.00152397	-31.2796	1.89142	6075
6121	94.8672	0.104998	0.0077617	20.4555	1.94335	6121
6143	7.96876	0.0363994	0.0063469	-150	38.5545	6143
6152	685.539	0.109261	0.00298471	-16.872	3.21914	6152
6174	273.216	0.10141	0.00382865	-17.6208	4.42177	6174
6175	118.674	0.0827564	0.00513366	-36.569	8.2568	6175
6212	1.03603	0.0345982	0.00961965	-150	64.6629	6212
6226	0.12752	0.0336354	0.00861268	-150	57.1652	6226
6264	20.7036	0.0418032	0.00513177	-132.945	25.4844	6264
6271	33.8078	0.0751023	0.00682995	-35.2076	11.6723	6271
6272	14.5643	0.0430475	0.00540311	-121.909	24.7946	6272
6288	1.73546	0.034601	0.00768582	-150	49.9066	6288
6305	12.4905	0.0372403	0.00602457	-150	35.7056	6305
6316	287.27	0.107234	0.00458732	-11.4756	4.80885	6316
6335	6.58763	0.0360486	0.00639775	-150	39.3127	6335
6356	3.56425	0.0355547	0.00697375	-150	45.9069	6356
6365	205.84	0.0838164	0.00371122	-40.4588	6.0572	6365
6367	302.116	0.100193	0.00382731	-20.0959	4.57459	6367
6377	56.9453	0.0727646	0.00584508	-46.3322	11.1995	6377
6389	9.356	0.0367895	0.00572465	-150	35.5595	6389
6391	2.99957	0.0542531	0.00956854	-66.9302	26.8503	6391
6395	68.8364	0.0727851	0.00528989	-48.6937	10.3237	6395
6397	13.7565	0.0400969	0.00525587	-137.464	27.6681	6397
6401	0.514664	0.0345891	0.00793944	-150	52.8553	6401
6419	2.60333	0.0356026	0.00752216	-147.835	46.1803	6419
6443	5.60057	0.0358599	0.00650363	-150	40.4985	6443
6446	3.31537	0.0348866	0.00606293	-149.995	39.5044	6446
6471	430.803	0.0858152	0.00251066	-45.4603	4.15606	6471
6476	13.4326	0.0375429	0.00311457	-147.945	19.8741	6476
6484	6.13258	0.0355658	0.00661673	-150	41.0068	6484
6489	130.014	0.0989852	0.00672583	-14.2276	7.78846	6489
6552	16.1281	0.0381442	0.00515197	-150	30.4911	6552
6582	342.037	0.076759	0.00253959	-60.1932	5.10287	6582
6596	13.7083	0.037514	0.00510316	-150	30.7716	6596
6597	0.577979	0.034405	0.00717926	-150	46.089	6597
6603	10.6002	0.0367332	0.00556259	-150	33.0584	6603
6609	4.08355	0.0353975	0.00646622	-150	40.8464	6609
6657	203.819	0.100001	0.00439382	-16.71	5.1037	6657
6659	3.32559	0.0355994	0.00641821	-150	42.0545	6659
6672	2970.7	0.120811	0.00160474	-16.9168	1.58108	6672
6683	6.71322	0.0357818	0.006031	-150	37.8059	6683
6692	0.426445	0.0353845	0.00898651	-143.313	54.3805	6692
6736	6.5265	0.0362039	0.00604838	-150	37.8416	6736
6743	5.82321	0.0362828	0.00570021	-150	36.5053	6743
6786	547.789	0.102057	0.00300941	-23.5963	3.64429	6786
6793	75.4286	0.0763534	0.00529869	-42.5916	9.51962	6793
6802	2.92697	0.035429	0.00640657	-150	41.0958	6802
6814	5.05381	0.0355675	0.0070968	-150	44.7844	6814
6824	1.52255	0.0349185	0.00734653	-150	48.4656	6824
6849	9.32683	0.036871	0.00515984	-150	32.5554	6849
6852	0.983663	0.0678024	0.0226472	-31.9034	41.9551	6852
6862	900.727	0.100601	0.0021465	-30.264	2.76631	6862
6892	6.50241	0.0360284	0.00567657	-150	35.9702	6892
6917	2.92755	0.0354143	0.00719456	-149.999	44.8163	6917
6922	76.5817	0.104436	0.00828002	-2.8019	8.20231	6922
6931	4.75933	0.0360711	0.00598099	-150	38.2322	6931
6946	2.3261	0.0450489	0.0071895	-99.5938	28.3803	6946
6950	65.1527	0.0973054	0.00807802	-9.39778	9.0268	6950
6986	11.6224	0.0371605	0.00574749	-150	34.7038	6986
6995	6.614	0.0373366	0.00668989	-144.241	38.74	6995
6996	350.61	0.0811619	0.00258257	-51.6517	4.67919	6996
6997	2.63893	0.0350408	0.00702945	-150	43.7005	6997
7002	162.993	0.107028	0.00592308	-6.57551	5.95199	7002
7013	109.296	0.0806211	0.00430244	-38.7266	7.13723	7013
7025	0.783459	0.0341051	0.00743532	-150	47.3317	7025
7026	65.1961	0.0675399	0.00500149	-59.4991	11.16	7026
7040	2.88343	0.0679594	0.0212017	-34.3292	40.5356	7040
7061	5.26763	0.0380901	0.00660606	-136.463	36.1905	7061
7063	7.61301	0.0513524	0.00671285	-79.9083	21.0621	7063
7114	2.95591	0.0351034	0.007001	-150	44.256	7114
7118	826.207	0.105922	0.00261257	-22.5512	3.03583	7118
7127	0.484967	0.0373974	0.00905048	-130.98	49.1566	7127
7144	6.35599	0.0368421	0.00686434	-145.693	40.3434	7144
7171	4.21357	0.0451942	0.00843653	-99.9295	33.4956	7171
7210	3.43664	0.0353573	0.00743427	-150	47.5823	7210
7222	3.83632	0.0353332	0.0059247	-149.144	37.8794	7222
7269	88.4911	0.0672139	0.00399881	-64.27	9.26902	7269
7292	6.11358	0.0499758	0.0130889	-85.4394	44.7912	7292
7297	1041.93	0.120508	0.00338986	16	0.644261	7297
7338	3.64408	0.0352837	0.0071746	-150	45.113	7338
7340	78.811	0.107527	9.21888e-06	0.884933	24.0249	7340
7416	4.43533	0.0357754	0.00816275	-150	50.6769	7416
7423	9.31226	0.0364769	0.005481	-150	33.19	7423
7446	1.08623	0.0351786	0.00867995	-146.267	53.891	7446
7458	62.2684	0.105087	7.17161e-06	0.218864	39.977	7458
7482	0.44893	0.0373813	0.00869082	-128.096	46.2299	7482
7538	538.069	0.0805566	0.00214152	-57.909	4.06923	7538
7539	4.8109	0.0363322	0.00550002	-149.751	36.3814	7539
7556	5.92425	0.0363869	0.00574951	-150	35.7421	7556
7565	3.39764	0.0358133	0.00702474	-150	45.3816	7565
7569	3.38217	0.0353459	0.00725683	-150	45.8908	7569
7576	319.344	0.110657	0.00443627	-8.56705	4.40411	7576
7698	7.47336	0.0392676	0.00580946	-134.442	30.6001	7698
7702	6.4321	0.0360946	0.00722712	-150	46.0582	7702
7720	0.827505	0.034601	0.00712655	-150	47.1034	7720
7773	1.27985	0.0344793	0.00750755	-150	49.9266	7773
7774	1774.07	0.0889622	0.00129175	-55.6217	2.21484	7774
7778	0.0650566	0.0356668	0.00702217	-140.002	41.0967	7778
7799	339.284	0.0850164	0.00267965	-44.0853	4.42274	7799
7803	121.101	0.0964402	0.00587125	-16.0386	7.02142	7803
7820	2.24091	0.0361651	0.00720674	-139.668	41.8125	7820
7821	3.53943	0.0353003	0.00644497	-150	40.6955	7821
7836	1043.49	0.10808	0.00239939	-21.9909	2.72545	7836
7837	74.9407	0.0578954	0.0039859	-88.2048	12.0577	7837
7904	1082.89	0.103765	0.00218938	-27.7395	2.69662	7904
7913	9.05962	0.0366795	0.00584347	-150	35.6242	7913
7935	9.22834	0.0380757	0.00604288	-141.294	33.6944	7935
7953	135.994	0.0810344	0.00431267	-40.3526	7.22235	7953
7960	11.108	0.0372479	0.00574306	-150	34.6727	7960
7994	235.935	0.0805367	0.00332884	-47.965	5.9278	7994
8013	210.07	0.106107	0.00477848	-9.75944	4.96212	8013
8041	8.81012	0.0407368	0.00727549	-125.75	35.8629	8041
8042	77.0151	0.0768528	0.00553132	-41.9833	9.86738	8042
8048	206.976	0.0796547	0.00316883	-48.0619	5.68672	8048
8067	189.408	0.0816271	0.00378647	-43.224	6.44064	8067
8110	10.5022	0.0373321	0.00545795	-150	33.1857	8110
8148	499.852	0.105907	0.00348324	-17.84	3.8963	8148
8157	1.32766	0.0349876	0.00852766	-150	55.4672	8157
8164	90.0991	0.0672635	0.00466747	-64.6509	10.8312	8164
8175	18.0339	0.0398851	0.00484372	-139.091	25.6654	8175
8184	1.49352	0.0343193	0.00686239	-150	44.7187	8184
8185	10.0286	0.0756071	0.0164886	-26.3166	26.868	8185
8212	538.816	0.104062	0.00306471	-20.8565	3.56396	8212
8217	707.786	0.104451	0.00262055	-22.9106	3.08874	8217
8220	47.8117	0.104137	0.000289541	4.31376e-05	116.362	8220
8252	13.3765	0.0407986	0.00621957	-131.187	31.3927	8252
8285	1.97958	0.0350879	0.00760886	-150	49.9606	8285
8289	19.5366	0.0386735	0.00466452	-150	26.7884	8289
8296	1.70295	0.0343616	0.00863457	-150	56.8515	8296
8297	21.5155	0.0760231	0.0136783	-30.9992	23.027	8297
8301	1.06831	0.0350347	0.00735581	-150	48.8666	8301
8372	910.996	0.0946395	0.00208262	-39.0372	3.02644	8372
8399	1.62843	0.0348568	0.00671702	-150	43.4934	8399
8407	0.903902	0.0350348	0.00757249	-150	51.1096	8407
8412	5.06495	0.0362029	0.00609942	-150	39.4435	8412
8422	23.3082	0.0817811	0.00876504	-20.9556	12.4377	8422
8452	7.38182	0.0367936	0.00577301	-150	36.3749	8452
8456	5.66156	0.0351905	0.00669523	-150	42.5246	8456
8459	9.82394	0.0365011	0.00555047	-150	34.1004	8459
8479	210.677	0.0807673	0.00354554	-46.0212	6.22083	8479
8485	8.47517	0.0371909	0.00556516	-150	35.3638	8485
8498	375.252	0.113247	0.00413919	-7.11593	3.96673	8498
8520	0.789031	0.0347622	0.0068542	-150	46.1356	8520
8527	986.213	0.107092	0.00247355	-22.8128	2.85469	8527
8530	2.72694	0.0354889	0.00625848	-150	40.4985	8530
8547	27.0002	0.0396341	0.00439137	-150	25.2976	8547
8592	1.6839	0.0348193	0.00694524	-150	43.8261	8592
8623	527.654	0.100965	0.00288221	-24.4911	3.54288	8623
8654	920.644	0.104045	0.00238461	-25.963	2.89074	8654
8656	144.428	0.106253	0.00698203	-6.571	7.09215	8656
8664	6.91644	0.0722177	0.0190557	-30.0641	33.4236	8664
8677	2.17291	0.0351408	0.0086457	-150	55.6031	8677
8686	4.89602	0.0353929	0.00631075	-150	39.949	8686
8755	2.1056	0.0347702	0.00709899	-150	45.9616	8755
8764	1.75369	0.0375294	0.0074947	-133.161	40.877	8764
8790	3.23711	0.035478	0.00641349	-150	41.858	8790
8854	1.65982	0.0345821	0.00679563	-150	43.1605	8854
8858	5.44209	0.0357234	0.00616654	-150	38.0393	8858
8864	7.39422	0.0363734	0.00589413	-150	36.5584	8864
8874	4.3935	0.0358024	0.00631346	-150	40.029	8874
8919	11.673	0.0474952	0.00586153	-100.505	22.3554	8919
8932	0.742719	0.0336428	0.0071877	-150	47.2075	8932
8934	21.4763	0.0505384	0.00627342	-93.9718	21.9164	8934
8969	3.49566	0.0353763	0.00593472	-150	38.224	8969
8986	33.3272	0.0800284	0.00736694	-27.1349	11.2886	8986
9021	2.082	0.0349523	0.00703031	-150	44.7457	9021
9027	3.95515	0.0354518	0.00742657	-150	47.2855	9027
9033	2.67148	0.0347833	0.00714448	-150	45.181	9033
9035	11.0455	0.0384011	0.00573476	-143.732	32.2697	9035
9046	4.3135	0.0358966	0.00617912	-147.981	38.5239	9046
9078	163.19	0.0980977	0.00473221	-16.7754	5.58866	9078
9088	1.10762	0.0358423	0.00531425	-141.272	33.7603	9088
9155	0.635469	0.0345936	0.00751966	-150	49.9522	9155
9168	2.78304	0.0351725	0.00725421	-150	46.8238	9168
9216	13.781	0.0378773	0.00590659	-150	35.6006	9216
9293	6.80045	0.0359707	0.00619315	-150	38.3238	9293
9300	17.1599	0.0382331	0.00456297	-150	26.9396	9300
9307	8.00903	0.0368812	0.00561743	-149.095	34.4203	9307
9310	2.33709	0.0380561	0.00682425	-128.973	35.8709	9310
9338	4.54581	0.0360413	0.00598804	-149.655	40.157	9338
9412	46.7918	0.0675431	0.00775781	-55.9891	17.0867	9412
9424	6.3986	0.0366808	0.00626503	-150	40.2166	9424
9437	111.173	0.0865074	0.00555283	-29.2874	8.11418	9437
9440	0.750008	0.0342622	0.00788319	-150	55.0312	9440
9449	5.16812	0.0357624	0.0067158	-150	41.9278	9449
9460	35.7325	0.0740572	0.00750091	-38.8125	13.4653	9460
9491	1.67808	0.0695958	0.018328	-28.7734	32.5415	9491
9495	3.91246	0.0358807	0.0065448	-150	42.159	9495
9512	249.941	0.0864461	0.00369485	-38.0257	5.78632	9512
9518	1.61418	0.0349065	0.0082737	-150	53.0062	9518
9557	73.9261	0.0857749	0.00600467	-26.0186	8.60564	9557
9559	10.814	0.0372137	0.00631541	-150	38.3364	9559
9586	10.4593	0.0824653	0.0167394	-14.1597	22.4976	9586
9587	10.9538	0.0365269	0.00582285	-150	34.9183	9587
9589	5.84041	0.0406176	0.00700753	-125.051	34.5059	9589
9596	95.2187	0.0777638	0.00552132	-43.0932	9.84123	9596
9609	3.16268	0.0356884	0.00641483	-150	40.8572	9609
9651	14.2384	0.0381895	0.00503372	-150	30.9226	9651
9679	8.42928	0.0367055	0.00588329	-150	35.7517	9679
9689	225.1	0.0640906	0.00235038	-86.2712	6.42853	9689
9750	159.242	0.100187	0.00594446	-14.2383	6.78413	9750
9792	4.09236	0.0359396	0.00654905	-150	42.7289	9792
9801	1.53761	0.0344708	0.00707623	-150	46.1015	9801
9818	5.6138	0.036625	0.00709976	-144.892	41.6896	9818
9846	5.62995	0.0351556	0.00656204	-150	40.9791	9846
9854	1.65799	0.0347536	0.00744714	-150	49.0206	9854
9888	182.197	0.0774676	0.00317079	-50.6253	5.9215	9888
9909	0.925947	0.0346395	0.00789554	-150	51.3093	9909
9915	294.344	0.100867	0.00409919	-19.0704	4.83488	9915
9916	0.736676	0.0796983	0.-0.05421118729728332*I	-4.79342	0.-70.54783622222601*I	9916
9948	74.9885	0.106674	1.88065e-05	0.654876	12.6045	9948
9969	153.566	0.104714	0.00570406	-8.44521	5.93003	9969
9980	50.5364	0.103686	0.000511317	5.83573e-05	54.8095	9980
9988	162.422	0.106434	0.00575113	-7.02813	5.82352	9988
10006	13.5248	0.0374966	0.00531971	-150	31.4857	10006
10011	8.74878	0.0366946	0.0056703	-150	34.6661	10011
10012	0.350127	0.0345913	0.00779088	-150	52.0576	10012
10015	6.16495	0.0365348	0.00578219	-149.998	36.3371	10015
10031	13.378	0.0950976	0.0123741	4.58863e-07	84.5372	10031
10047	13.9711	0.0787108	0.0111397	-23.1465	16.8105	10047
10049	6.62329	0.036937	0.00583745	-150	37.7718	10049
10050	4.82819	0.0365934	0.00880434	-147.656	54.4341	10050
10080	411.266	0.10781	0.00361251	-13.9934	3.84588	10080
10097	11.4661	0.0371998	0.00592271	-150	36.0865	10097
10103	871.306	0.0901333	0.0017771	-45.8302	2.81936	10103
10130	0.648283	0.0350414	0.00729312	-150	48.7167	10130
10133	4.96708	0.0529891	0.00755782	-72.2015	22.1346	10133
10179	182.115	0.0780974	0.00385757	-49.5393	7.13743	10179
10291	5.17344	0.0357982	0.00640298	-150	39.461	10291
10300	199.245	0.10628	0.00577487	-9.36914	6.00702	10300
10307	10.5281	0.0375643	0.00562713	-150	34.5044	10307
10316	8.21942	0.036802	0.00551034	-150	34.0182	10316
10325	2.33381	0.0348355	0.00735264	-150	46.8311	10325
10335	31.1331	0.0893515	0.00945799	-13.0355	11.7957	10335
10349	6.46364	0.0363057	0.00703662	-150	44.1994	10349
10386	1.41059	0.0545558	0.00905182	-63.2167	24.445	10386
10407	817.902	0.116975	0.-0.012434593030729364*I	16	0.-1.9133587615303376*I	10407
10436	0.341491	0.0341256	0.00733736	-150	47.0738	10436
10442	1.42643	0.034601	0.00656823	-150	41.8431	10442
10473	2.0038	0.0399461	0.00806615	-116.118	38.2704	10473
10481	1.49323	0.034524	0.00675709	-150	43.6668	10481
10485	11.1375	0.0371601	0.00539928	-150	33.0519	10485
10486	5.11596	0.0354928	0.00659873	-150	41.0022	10486
10511	5.09263	0.0353984	0.00571946	-150	36.1075	10511
10515	0.568055	0.0453332	0.00917827	-94.5618	35.184	10515
10530	7.90006	0.0469582	0.00657809	-97.3596	24.8312	10530
10535	7.70634	0.0368343	0.00625796	-150	39.0663	10535
10537	5.71298	0.0361631	0.00658351	-150	41.5225	10537
10542	0.413774	0.0347028	0.00774932	-150	51.6338	10542
10544	4.64357	0.0355099	0.00726198	-150	45.2802	10544
10553	1.22576	0.0358595	0.00737801	-140.699	43.1471	10553
10589	2.51038	0.0351706	0.00667087	-149.997	42.482	10589
10599	99.7081	0.0580603	0.00335683	-92.1371	10.3448	10599
10623	6.90058	0.0382646	0.00630381	-137.05	34.3157	10623
10656	3.73042	0.0348988	0.0061862	-149.997	39.5302	10656
10672	3.57362	0.0353341	0.00706865	-150	45.3813	10672
10701	7.85286	0.0372439	0.0065574	-145.165	38.0339	10701
10710	611.494	0.102691	0.00279743	-23.7303	3.36731	10710
10717	70.156	0.0864861	0.00754166	-25.2918	10.7735	10717
10777	27.2194	0.0395705	0.00422618	-150	24.7302	10777
10787	5.2885	0.0379321	0.00657093	-137.094	36.0919	10787
10794	1939.32	0.101462	0.00148939	-36.5566	1.99612	10794
10824	6.69018	0.0360429	0.00616056	-150	37.9105	10824
10873	9.85469	0.0371629	0.00636075	-147.488	37.3953	10873
10893	1.83157	0.0347411	0.00758401	-150	48.4554	10893
10904	1.91205	0.0351825	0.00786152	-150	50.7325	10904
10953	0.603154	0.0345641	0.00819119	-148.574	51.9567	10953
10971	0.212606	0.0341317	0.00919995	-150	61.2152	10971
10974	72.9649	0.0789552	0.00600875	-37.2719	10.1014	10974
10983	4.3872	0.035773	0.00636131	-150	41.4756	10983
10987	4.83602	0.0355118	0.00567917	-150	35.554	10987
10988	21.1479	0.0386921	0.00513833	-150	29.7536	10988
10993	479.362	0.102831	0.00338702	-21.3554	4.00198	10993
10996	4.23946	0.0357416	0.00651676	-150	41.9109	10996
10997	0.896355	0.0344493	0.00761687	-150	49.4817	10997
11056	1914.07	0.123251	0.0021535	-10.8818	1.98246	11056
11062	6.81616	0.0364275	0.00571235	-150	35.2421	11062
11071	12.6835	0.0375667	0.00593508	-150	35.5658	11071
11080	1.33722	0.0362596	0.00704941	-141.22	43.9912	11080
11085	93.291	0.0777925	0.0052587	-42.7761	9.34578	11085
11108	59.3037	0.0981752	0.00846493	-7.73265	9.27028	11108
11125	3.63364	0.0354797	0.00665873	-150	42.3872	11125
11143	0.726046	0.034602	0.00654227	-150	42.9149	11143
11179	2.90428	0.0359956	0.00712348	-150	46.2249	11179
11256	1.90728	0.0347459	0.0064636	-150	40.8592	11256
11259	0.786883	0.03462	0.00826552	-150	54.918	11259
11269	5.2737	0.0357111	0.00645929	-149.765	39.3742	11269
11276	2.61235	0.0353332	0.00629048	-149.144	40.7975	11276
11281	0.40394	0.0339156	0.00845071	-150	56.304	11281
11305	1.18998	0.034627	0.00784154	-150	50.4851	11305
11308	3.17786	0.0359443	0.00561607	-147.892	35.2897	11308
11328	22.9146	0.0386579	0.00522913	-150	30.153	11328
11336	22.201	0.0667887	0.0093957	-48.9011	19.9227	11336
11339	1.75375	0.0349579	0.00795722	-150	51.7362	11339
11364	4.54851	0.035621	0.00701435	-150	44.874	11364
11366	63.9627	0.100653	0.00805917	-5.3898	8.45274	11366
11413	2.35574	0.0349592	0.00785331	-150	49.9726	11413
11424	224.332	0.109527	0.00480545	-6.85615	4.7248	11424
11430	796.984	0.104136	0.00249326	-24.3632	2.97933	11430
11443	37.626	0.0642847	0.00659193	-61.2135	15.6295	11443
11444	0.971132	0.0347417	0.00712288	-150	45.8414	11444
11461	3.07573	0.0352714	0.00676736	-150	42.8293	11461
11503	1.24506	0.0346609	0.00737986	-150	47.9347	11503
11510	297.864	0.107031	0.00445197	-11.8847	4.68463	11510
11561	338.918	0.110152	0.00433987	-9.54657	4.3653	11561
11607	4.21985	0.0360264	0.00560491	-147.725	35.4698	11607
11625	3.65978	0.0352343	0.00713807	-150	45.1552	11625
11627	213.591	0.103268	0.00491272	-13.1634	5.40126	11627
11633	0.787486	0.0346418	0.0082698	-150	53.254	11633
11660	20.3478	0.0383286	0.00504384	-150	29.3608	11660
11667	4.53996	0.0361876	0.00559695	-148.86	34.5538	11667
11681	0.931105	0.0347933	0.00766347	-150	51.1395	11681
11685	6.85477	0.036195	0.00704464	-150	44.0358	11685
11700	20.6686	0.038748	0.00478845	-150	28.4259	11700
11701	52.098	0.103811	0.0108004	-0.628411	10.6115	11701
11716	1.89191	0.0346496	0.00690757	-150	44.1892	11716
11718	17.1401	0.038068	0.00510469	-150	30.672	11718
11729	2.18012	0.0342871	0.00451125	-149.997	31.3831	11729
11740	7.08474	0.036415	0.00604539	-150	37.4045	11740
11746	93.0012	0.098662	0.00746342	-11.1183	8.40559	11746
11752	3349.11	0.140306	0.000746518	15.9045	0.297594	11752
11766	5.04949	0.035958	0.00726754	-150	46.0503	11766
11788	0.296008	0.0344858	0.00750708	-150	48.3364	11788
11803	514.897	0.107472	0.0033298	-16.3945	3.63059	11803
11828	3.33402	0.0354353	0.00690757	-150	43.1867	11828
11834	2.00039	0.0349215	0.00714165	-150	44.7278	11834
11892	13.6279	0.0572189	0.0103524	-68.1694	28.3391	11892
11924	0.203128	0.034616	0.00769884	-150	49.6744	11924
11928	0.450201	0.033791	0.00733831	-150	49.419	11928
11933	193.42	0.0827247	0.00345969	-41.3964	5.73331	11933
11948	1.05769	0.0340397	0.00804736	-150	53.0945	11948
11951	47.2322	0.0987031	0.0109943	-5.21507	11.7704	11951
11960	1.20867	0.0349409	0.0078412	-150	50.404	11960
11977	1.95832	0.0359139	0.00778169	-141.553	45.7365	11977
11991	5.58583	0.0358626	0.00655936	-150	41.0334	11991
11995	2.69551	0.0347074	0.00765719	-148.396	48.0844	11995
12029	2.13483	0.0351766	0.00810351	-150	51.1442	12029
12049	106.958	0.095234	0.00630618	-16.8381	7.69063	12049
12090	13.3314	0.0375662	0.00520002	-150	30.9167	12090
12106	0.686201	0.0344288	0.00799303	-150	53.7589	12106
12180	147.595	0.0893084	0.00502448	-27.7861	7.06988	12180
12236	4.00886	0.0359712	0.00796141	-150	50.7682	12236
12241	555.362	0.0996985	0.00278249	-26.7688	3.52149	12241
12283	14.8647	0.0382389	0.00456081	-150	27.3684	12283
12292	8.08354	0.0366603	0.0062035	-150	38.841	12292
12319	1.056	0.0347253	0.00752784	-150	48.5825	12319
12323	2.57534	0.035099	0.00678847	-150	45.678	12323
12349	116.602	0.119526	0.00892895	24.5548	3.43801	12349
12358	384.246	0.109441	0.00383988	-11.4255	3.94141	12358
12368	120.566	0.0774787	0.00443517	-45.8383	8.04008	12368
12413	97.2166	0.0795761	0.00551112	-39.6255	9.38932	12413
12436	29.8823	0.0882722	0.0116879	-14.7406	15.0659	12436
12456	48.7515	0.0522817	0.00420238	-100.559	14.7675	12456
12506	132.354	0.10453	0.00616949	-7.17744	6.34036	12506
12535	1796.44	0.111653	0.00180909	-22.6668	2.00462	12535
12551	0.712333	0.0343823	0.00690307	-150	46.0782	12551
12591	14.7408	0.0383124	0.0064148	-148.542	37.2398	12591
12607	6.72341	0.0487086	0.0110437	-90.4584	39.4082	12607
12624	686.86	0.116399	0.00314413	-9.1878	2.99652	12624
12629	6.99648	0.036421	0.00580042	-150	36.1311	12629
12666	6.53244	0.0360021	0.00754731	-146.436	44.9513	12666
12668	2.50067	0.0352096	0.00744865	-150	47.1164	12668
12679	34.2116	0.0958416	0.0110829	-6.01108	12.2106	12679
12689	3.50106	0.0353901	0.00629693	-150	39.7431	12689
12743	4.26783	0.0358829	0.00650991	-150	41.6431	12743
12752	0.660093	0.0377468	0.00906007	-128.371	48.2234	12752
12753	4.61256	0.0357461	0.00692269	-150	43.2367	12753
12757	420.856	0.110536	0.00372319	-11.1906	3.78304	12757
12784	11.283	0.0375199	0.00552947	-150	33.5995	12784
12785	28.8784	0.0755798	0.00697629	-33.8007	11.7633	12785
12806	1.94518	0.0347753	0.00802441	-150	51.1059	12806
12812	254.689	0.1028	0.00459989	-15.5262	5.18167	12812
12818	1553.07	0.113488	0.00216618	-19.2921	2.30583	12818
12820	1.02969	0.0346271	0.00800351	-150	53.1522	12820
12827	6.2726	0.0362531	0.00668919	-150	41.5569	12827
12848	3.57551	0.0476659	0.00988463	-87.6562	35.4858	12848
12868	7.037	0.0363723	0.00517204	-148.843	31.877	12868
12874	177.11	0.101744	0.00565808	-13.3164	6.32422	12874
12952	3.93646	0.0354692	0.00708378	-150	44.6719	12952
12961	118.155	0.104446	0.00652879	11.7815	2.73025	12961
12965	18.1312	0.0384126	0.00459013	-150	26.7152	12965
13030	10.0149	0.0373571	0.00572126	-150	35.6087	13030
13096	2.98069	0.0353797	0.00677033	-150	44.3043	13096
13110	3.99665	0.0350789	0.00661646	-150	41.1481	13110
13120	1.23682	0.0363259	0.00696876	-140.958	40.5079	13120
13132	1323.84	0.105659	0.00192541	-27.2766	2.3234	13132
13146	0.284784	0.0347472	0.00812194	-150	53.538	13146
13183	605.329	0.112413	0.0032142	-12.3533	3.25015	13183
13209	2.55267	0.0351908	0.00642958	-150	41.327	13209
13211	22.0105	0.0385377	0.00424681	-150	24.7728	13211
13214	82.1111	0.0946843	0.00628213	-14.9758	7.54147	13214
13250	1.48799	0.0348324	0.00605702	-148.763	40.6742	13250
13253	17.8845	0.0377868	0.00515918	-150	30.0803	13253
13254	2.10925	0.0345852	0.00641644	-150	40.9549	13254
13257	5.24752	0.0362023	0.00723911	-150	45.4992	13257
13322	62.0077	0.0507953	0.00415526	-108.529	15.5493	13322
13355	0.874955	0.0349112	0.00635448	-150	41.4656	13355
13364	2.28979	0.0349793	0.00704537	-150	44.4139	13364
13393	34.8566	0.101488	0.00142509	2.61265e-06	33.0876	13393
13409	0.0153732	0.0373125	0.00751097	-132.473	41.1052	13409
13506	25.5613	0.0947704	0.0121822	-5.37013	13.5222	13506
13507	3.75155	0.0354219	0.00677728	-150	43.8296	13507
13511	48.2573	0.103007	0.000297728	3.63542e-06	15.9454	13511
13520	55.0569	0.104388	1.31988e-05	0.0238956	23.7717	13520
13560	9.79927	0.0423733	0.00659355	-122.357	32.5621	13560
13572	4.69519	0.0619321	0.0218851	-49.8563	50.5125	13572
13609	0.674817	0.0349989	0.00849799	-146.645	52.723	13609
13621	384.763	0.0994663	0.00334576	-23.531	4.13751	13621
13627	809.556	0.0986695	0.00225437	-31.9387	2.99483	13627
13638	1.00139	0.0411842	0.00698069	-113.917	31.9842	13638
13647	3.90176	0.0368361	0.00686142	-140.428	39.1138	13647
13755	4.16132	0.0353651	0.00576756	-149.007	37.8149	13755
13798	0.534606	0.0345748	0.00840243	-150	56.3899	13798
13800	4.4648	0.0357746	0.00679079	-150	43.0045	13800
13836	3.11517	0.0352071	0.00755012	-150	47.5519	13836
13852	6.6722	0.0367025	0.00655646	-150	41.1354	13852
13859	46.0839	0.0423358	0.00385704	-144.141	19.9284	13859
13866	3.95332	0.0499765	0.0163652	-81.9887	54.7135	13866
13872	5.64367	0.0361598	0.00592376	-150	37.0929	13872
13874	0.541797	0.0345982	0.00876953	-150	58.2447	13874
13916	954.576	0.0875863	0.00179561	-51.2875	3.03715	13916
13932	35.3902	0.0821316	0.0108949	-25.4299	16.3395	13932
13938	12.4198	0.037586	0.00568256	-150	34.2225	13938
13939	298.447	0.0774563	0.00269081	-57.0688	5.25774	13939
13948	11.1805	0.0367568	0.00554655	-150	33.3102	13948
13972	8.18037	0.0599203	0.00918553	-55.1787	21.727	13972
14030	14.0061	0.0408869	0.00596409	-131.792	30.1299	14030
14085	6.87422	0.0361728	0.00566805	-150	34.4906	14085
14102	9.30311	0.0388663	0.00612316	-137.924	33.2708	14102
14112	8.87076	0.0395531	0.00616822	-132.666	32.012	14112
14131	4.68704	0.0361285	0.00904515	-150	58.2808	14131
14136	6.44554	0.0360912	0.0062605	-150	38.5104	14136
14142	8.56332	0.0368686	0.00620634	-150	38.502	14142
14155	1.07279	0.0346448	0.0072605	-150	47.5867	14155
14160	16.6229	0.0384212	0.00513055	-150	30.2341	14160
14181	0.0348183	0.0339558	0.00882722	-150	57.6417	14181
14189	7.60462	0.0362847	0.00606379	-150	36.8004	14189
14190	5.74175	0.0359303	0.00638458	-150	39.9086	14190
14192	3.22524	0.0349948	0.0082098	-150	52.4964	14192
14223	0.574903	0.0349302	0.00799991	-150	51.9733	14223
14232	11.9903	0.0370951	0.00564707	-150	34.0509	14232
14239	2.03694	0.034988	0.00714359	-150	46.7993	14239
14271	1.17001	0.0347721	0.00791337	-150	50.5126	14271
14283	235.608	0.0988315	0.00423468	-19.5865	5.10018	14283
14321	16.7239	0.0849973	0.0133947	11.108	2.24476	14321
14351	1.94404	0.0353941	0.00726906	-148.515	46.88	14351
14370	7.39695	0.0458991	0.00705814	-100.473	27.8284	14370
14375	3.40776	0.0351166	0.00793532	-150	49.5168	14375
14381	1.19895	0.0345785	0.00797044	-150	51.563	14381
14404	0.139068	0.0343049	0.00819915	-150	55.5549	14404
14411	1.13231	0.0343223	0.00762891	-150	51.215	14411
14415	95.6574	0.108756	1.48207e-05	1.21175	12.7232	14415
14438	4.84493	0.0357771	0.00771867	-150	47.6579	14438
14466	8.44553	0.0360666	0.00609587	-150	37.6019	14466
14468	5.95793	0.0367597	0.00771392	-150	49.8169	14468
14544	0.492493	0.0342085	0.00836727	-150	53.5857	14544
14570	140.272	0.0826287	0.0045542	-37.9696	7.39158	14570
14584	10.5909	0.0410922	0.00659214	-126.068	32.2023	14584
14589	3.03745	0.0365653	0.00821915	-141.376	47.8953	14589
14637	2.06066	0.0347308	0.00707583	-150	46.5255	14637
14644	5.6021	0.0358143	0.00808127	-150	49.9307	14644
14664	2.23	0.0716538	0.0174456	-26.0695	29.6477	14664
14676	0.0859771	0.0344246	0.00847381	-150	56.9088	14676
14687	238.673	0.108437	0.00481753	-8.36162	4.85466	14687
14699	1.35537	0.0348193	0.00815085	-149.282	51.1706	14699
14716	10.8488	0.037564	0.00563182	-146.663	32.6275	14716
14741	2.45349	0.0344579	0.00769335	-150	50.948	14741
14770	9.57776	0.0365587	0.00691038	-150	42.3516	14770
14776	0.0199874	0.034191	0.00772443	-150	50.4594	14776
14792	10.6518	0.0375176	0.00510213	-150	32.3659	14792
14806	1.05931	0.0385639	0.0112474	-123.516	58.2158	14806
14812	0.132772	0.0343731	0.0089133	-150	58.6558	14812
14854	0.593889	0.034056	0.00726749	-150	47.2006	14854
14888	2.19697	0.0369648	0.-0.012729114414361944*I	-150	0.-88.05752511643796*I	14888
14891	0.433954	0.03444	0.00725413	-150	46.8711	14891
14901	676.449	0.10452	0.00278375	-22.4887	3.27097	14901
14915	7.22391	0.0457369	0.00671115	-103.423	26.8436	14915
14934	18.7339	0.0752975	0.0090123	-30.6661	14.952	14934
14947	10.7718	0.0372757	0.00535904	-150	33.0119	14947
14959	4.50788	0.0356311	0.00712078	-150	45.372	14959
14986	13.9946	0.0375569	0.00564724	-150	33.2518	14986
14989	1.41907	0.0342933	0.00972371	-150	63.9838	14989
15026	3.22739	0.0529093	0.0111022	-71.3611	32.7796	15026
15042	6.86151	0.0363869	0.00635349	-150	39.2601	15042
15058	1.28815	0.0336772	0.0080491	-150	53.1293	15058
15106	17.9535	0.0385006	0.00490173	-150	29.3414	15106
15134	1.1173	0.0390977	0.00895987	-123.601	45.8757	15134
15143	4.69221	0.035814	0.0079319	-150	49.5446	15143
15153	0.298722	0.034388	0.00701425	-150	45.3929	15153
15158	8.42333	0.0738994	0.0113467	-25.4022	18.3088	15158
15163	12.8253	0.0395533	0.00748544	-138.859	40.55	15163
15168	333.224	0.104753	0.00398833	-15.6302	4.41471	15168
15177	0.54702	0.0359012	0.0058	-141.763	37.367	15177
15187	23.9483	0.0589346	0.0054201	-69.2094	14.303	15187
15198	99.3606	0.105225	0.00692436	20.2986	1.69961	15198
15203	536.98	0.101714	0.00298283	-23.7758	3.62201	15203
15207	3.79679	0.0354901	0.00631233	-149.263	40.2107	15207
15218	53.1408	0.0697974	0.00645834	-51.7036	13.3923	15218
15221	238.417	0.104566	0.00403701	-12.5543	4.34061	15221
15223	1.0486	0.0342659	0.00833614	-150	53.2981	15223
15229	2.14015	0.0343729	0.00653126	-150	42.3735	15229
15232	3203.25	0.1381	0.-0.0008850843923214218*I	15.9676	0.-0.31932283772621983*I	15232
15235	51.5378	0.0604022	0.00433591	-73.4019	11.5185	15235
15241	10.2403	0.0369586	0.00581121	-150	35.4132	15241
15269	1235.16	0.11646	0.00233471	-14.073	2.3212	15269
15270	2.49979	0.0357767	0.00749559	-143.786	44.5045	15270
15281	4.39448	0.0358082	0.00729636	-150	47.3175	15281
15284	1.61513	0.0344944	0.0074133	-150	48.6007	15284
15301	13.7242	0.0375567	0.0056845	-150	34.0983	15301
15337	1.58315	0.045731	0.0123072	-93.8131	47.1486	15337
15352	16.8866	0.0383605	0.00477685	-150	28.4488	15352
15353	0.68412	0.038621	0.0100322	-124.475	52.2329	15353
15374	3.73086	0.0356739	0.00641626	-150	40.195	15374
15375	3.95175	0.0355586	0.0067287	-150	43.1773	15375
15384	8.01743	0.036233	0.00681573	-150	41.3963	15384
15417	0.55376	0.0347033	0.00761673	-150	49.7182	15417
15448	0.109083	0.0345213	0.00709437	-150	46.2729	15448
15449	105.874	0.0992836	0.00691431	-11.7955	7.80631	15449
15493	12.6937	0.037494	0.00498369	-150	30.3948	15493
15554	2.5693	0.0348154	0.00791219	-150	50.2115	15554
15579	2.23838	0.035085	0.00709424	-150	46.1873	15579
15599	7.10807	0.0365742	0.00537686	-149.995	33.6969	15599
15612	8.85918	0.0370259	0.00557414	-150	33.4053	15612
15680	0.923962	0.0349053	0.00657846	-150	42.578	15680
15714	8.4332	0.0367924	0.00646366	-150	40.2682	15714
15727	49.8148	0.0995925	0.00958912	-4.51297	10.0606	15727
15732	2.32013	0.0372285	0.0075068	-135.88	41.5708	15732
15757	1.38568	0.0348472	0.00815976	-150	52.3029	15757
15764	4.34318	0.0376155	0.00730075	-137.428	40.7006	15764
15768	2.08182	0.0349432	0.00693864	-150	46.1087	15768
15772	0.334871	0.0348719	0.00802593	-150	54.5195	15772
15779	28.8744	0.0396293	0.00420523	-150	23.6389	15779
15780	36.4095	0.0881873	0.00909588	-15.9659	11.7492	15780
15787	148.232	0.0643152	0.0031592	-79.3394	8.31596	15787
15866	5.61907	0.0358253	0.00617736	-150	38.9485	15866
15870	4.37839	0.0355905	0.0069383	-150	43.888	15870
15874	13.5251	0.0726081	0.0109057	-33.1199	19.0726	15874
15875	96.7556	0.0774939	0.00477515	-43.4933	8.50511	15875
15900	2.62324	0.0351665	0.00730867	-150	46.5028	15900
15910	7.48	0.0362164	0.00674628	-150	41.6248	15910
15924	3.97008	0.0351014	0.00624873	-150	39.1271	15924
15935	279.342	0.096155	0.00394556	-24.8485	5.08762	15935
15968	3.19221	0.035106	0.00752701	-150	47.3902	15968
15977	3.63974	0.0350438	0.00713395	-148.239	43.8836	15977
15983	6.61064	0.0363319	0.00623666	-150	39.2449	15983
15987	265.662	0.100898	0.00401903	-18.0852	4.68854	15987
15989	41.5123	0.0987797	0.0113634	8.73312	8.68349	15989
15999	3.53197	0.0354428	0.00544606	-148.878	34.4982	15999
16048	6.47413	0.0420835	0.00800229	-113.867	36.3189	16048
16060	1.13158	0.0343376	0.00711561	-149.217	45.0226	16060
16063	0.817575	0.0348415	0.00865858	-150	56.2979	16063
16070	1.23971	0.0348936	0.0079333	-150	51.9593	16070
16076	1.80646	0.0355104	0.013142	-147.053	80.7751	16076
16125	0.730247	0.0342217	0.00747334	-150	49.0173	16125
16126	519.288	0.0960766	0.00263453	-30.9792	3.55525	16126
16134	0.407603	0.0344159	0.00882739	-150	56.714	16134
16137	77.327	0.0896449	0.00700432	-20.6866	9.29522	16137
16150	9.87207	0.0367137	0.00591394	-150	36.1303	16150
16166	5.68521	0.0357888	0.006071	-150	37.6033	16166
16207	5.27458	0.0362004	0.00633328	-150	39.8377	16207
16211	4.8016	0.0359702	0.00662982	-150	43.0479	16211
16224	1.18918	0.0346177	0.00844562	-150	54.7302	16224
16232	0.338177	0.034064	0.00785873	-150	52.032	16232
16250	1.04679	0.0349034	0.00634551	-148.811	40.7593	16250
16252	4.15074	0.0354503	0.00626238	-150	39.8613	16252
16267	517.695	0.0959456	0.00275212	-31.2367	3.72761	16267
16296	5.19467	0.0356495	0.00680234	-150	42.0026	16296
16319	10.2484	0.0493399	0.00807335	-91.4012	28.6135	16319
16324	212.298	0.0976995	0.00456905	-19.929	5.58661	16324
16365	20.9139	0.0385484	0.00415159	-150	24.4534	16365
16393	1019.11	0.099507	0.002112	-32.8893	2.80651	16393
16406	3.99307	0.0365652	0.00820328	-147.444	50.6441	16406
16430	1.89264	0.0346162	0.0075423	-150	47.5539	16430
16475	0.923403	0.0340559	0.00729421	-150	49.9651	16475
16535	2.79965	0.0355796	0.00686836	-150	44.8908	16535
16574	4.05698	0.0357642	0.00668075	-150	44.3679	16574
16590	1710.44	0.109051	0.00183262	-25.3825	2.11962	16590
16605	0.100081	0.0342595	0.00909716	-150	60.0468	16605
16615	0.819131	0.0344371	0.00739989	-150	48.9695	16615
16616	5.0213	0.0361083	0.00735343	-150	46.7447	16616
16632	6.27138	0.0362766	0.006373	-150	39.9066	16632
16642	587.105	0.0944418	0.00262423	-34.6666	3.70284	16642
16643	140.993	0.0913687	0.00486019	-24.3257	6.51243	16643
16697	18.4356	0.0383452	0.00526949	-149.651	30.4357	16697
16700	251.066	0.0996074	0.00444341	-19.2765	5.31446	16700
16713	2.75178	0.03685	0.00663695	-140.544	38.1884	16713
16720	2.75982	0.0354199	0.00586861	-148.608	39.0952	16720
16763	5.76551	0.035963	0.0063547	-150	39.051	16763
16767	2.91422	0.0400076	0.00747191	-119.875	36.2497	16767
16790	16.2044	0.0426205	0.00562918	-124.354	26.3571	16790
16804	6.8019	0.0362707	0.00604362	-150	36.8242	16804
16818	476.816	0.104237	0.00301395	-19.3876	3.45119	16818
16835	11.2271	0.0373395	0.00545689	-150	33.1749	16835
16849	16.7821	0.0462702	0.00715152	-107.534	28.9756	16849
16852	3.55402	0.0352774	0.00756679	-146.631	46.1479	16852
16934	0.998336	0.0347693	0.00901427	-150	58.4226	16934
17014	30.3089	0.0801103	0.00799834	-26.3595	12.1504	17014
17027	13.7373	0.0378771	0.00520241	-150	31.1939	17027
17053	1.82518	0.0354498	0.00862831	-150	57.407	17053
17065	7.52494	0.0365081	0.00618626	-150	39.3228	17065
17097	2.17241	0.0352466	0.00606887	-148.96	40.0692	17097
17098	9.32932	0.0375718	0.00614559	-150	38.8184	17098
17105	1.42445	0.0345423	0.00724362	-150	47.8151	17105
17123	9.81648	0.0367438	0.00566886	-150	34.2012	17123
17142	725.547	0.0989712	0.00241292	-30.2793	3.1581	17142
17171	8.47154	0.0380459	0.00620879	-141.28	34.8255	17171
17260	1.32516	0.0344551	0.00785193	-150	50.4994	17260
17275	67.7704	0.0786696	0.00541914	-37.0653	9.09761	17275
17312	202.188	0.0989887	0.00482418	-17.9537	5.73734	17312
17315	25.8447	0.0647881	0.00635669	-55.8483	14.3051	17315
17319	6.80061	0.036248	0.00597585	-150	37.1709	17319
17326	1.17876	0.034268	0.00892834	-150	57.4114	17326
17363	631.723	0.0989396	0.00241253	-29.0042	3.12114	17363
17405	470.252	0.0919303	0.00297661	-36.3067	4.35824	17405
17427	11.159	0.0371079	0.00534993	-150	32.6148	17427
17465	1.96023	0.0348493	0.00695615	-150	44.5918	17465
17494	4.59604	0.0361045	0.0077296	-150	49.5705	17494
17533	35.4676	0.0531209	0.00517844	-92.2295	17.1902	17533
17543	12.7291	0.0371481	0.0054351	-150	32.6039	17543
17567	8.7096	0.0367124	0.00570307	-150	35.1188	17567
17592	143.088	0.101479	0.00588376	-11.7181	6.48082	17592
17627	0.660174	0.0346626	0.00768206	-150	50.5486	17627
17631	0.138845	0.0344196	0.00703955	-150	45.6861	17631
17654	1.61214	0.0353274	0.00725947	-150	48.8637	17654
17673	3.77271	0.0360019	0.00714738	-150	47.6819	17673
17691	729.679	0.084123	0.00181822	-54.6299	3.2529	17691
17711	6.18696	0.0361765	0.00592871	-150	37.088	17711
17718	4.86209	0.0360119	0.00806813	-150	51.9247	17718
17722	342.911	0.0928364	0.00313585	-31.3952	4.37224	17722
17723	2.68722	0.0350258	0.00923831	-150	59.631	17723
17726	7.19336	0.036657	0.00694696	-150	44.2361	17726
17727	11.8249	0.0376433	0.00611335	-150	36.4545	17727
17731	0.241608	0.034345	0.00727627	-150	48.0721	17731
17733	400.155	0.102432	0.00360662	-20.2159	4.24016	17733
17747	3.49475	0.0357898	0.00773969	-150	50.9094	17747
17759	95.2127	0.0793344	0.00479176	-39.3834	8.10215	17759
17786	2.55271	0.0347925	0.00704814	-150	44.5412	17786
17802	1.0974	0.0346329	0.0053366	-148.626	35.2063	17802
17804	18.0402	0.0384876	0.00480467	-150	28.0152	17804
17829	0.246826	0.0341582	0.00778163	-150	51.9516	17829
17847	889.881	0.105529	0.00256428	-23.7354	3.02022	17847
17866	12.1917	0.0376751	0.00499637	-150	29.897	17866
17892	1.39676	0.0349034	0.00634629	-148.811	41.4591	17892
17919	2.19193	0.0351802	0.0073626	-150	49.3259	17919
17927	210.975	0.0909575	0.00441179	-29.369	6.18824	17927
17950	11.3381	0.0374018	0.00537944	-150	32.1153	17950
17968	3.89802	0.0359444	0.00635787	-150	40.9833	17968
18025	3.3587	0.0906207	0.0129244	3.07671e-06	58.2853	18025
18028	0.784056	0.0335841	0.00715632	-150	46.6343	18028
18060	8.88663	0.0371452	0.00589761	-150	36.3452	18060
18076	137.933	0.100042	0.00555793	-12.8879	6.25845	18076
18098	244.267	0.103387	0.00483421	-14.3712	5.36761	18098
18152	2601.51	0.060063	0.-0.0014703475851263394*I	-133.3	0.-4.977947232273793*I	18152
18160	17.5943	0.0383662	0.0052295	-150	30.5493	18160
18161	0.66206	0.0344357	0.0069068	-150	44.9718	18161
18167	1.96319	0.0351801	0.00736681	-150	47.1021	18167
18200	165.194	0.0836123	0.00395998	-38.1928	6.35869	18200
18210	36.6891	0.0422564	0.0043882	-139.924	22.3987	18210
18254	18.2646	0.0445605	0.00609427	-117.786	26.7396	18254
18272	2.35531	0.0345434	0.00778341	-150	49.6549	18272
18288	2.95984	0.0353326	0.00774661	-150	49.294	18288
18306	8.09037	0.0445473	0.00680066	-106.253	28.1891	18306
18391	0.249367	0.0364192	0.00778021	-137.152	44.6308	18391
18401	0.575191	0.0347559	0.00783226	-150	53.1067	18401
18403	2.61599	0.035096	0.00691216	-150	43.7996	18403
18405	1.09565	0.0342075	0.00740588	-150	49.2229	18405
18414	6.5895	0.0354311	0.00620919	-150	39.0414	18414
18420	3353.48	0.0973306	0.00100989	-48.2749	1.52209	18420
18477	381.885	0.117328	0.00425742	-3.47251	3.82221	18477
18489	16.781	0.0380603	0.00513014	-150	30.1584	18489
18494	1.09086	0.0348887	0.00767081	-150	49.6176	18494
18497	72.645	0.0534164	0.00331436	-102.879	11.5267	18497
18501	8.99272	0.0368506	0.00526206	-150	31.5624	18501
18520	508.339	0.11176	0.00354805	-11.442	3.58004	18520
18559	1.76149	0.0346168	0.00682637	-150	43.3397	18559
18576	3.14003	0.0362927	0.00736524	-138.025	41.9979	18576
18586	0.416642	0.0341687	0.00783463	-150	51.0206	18586
18631	15.3684	0.0437379	0.00641877	-119.318	29.6728	18631
18637	5.72444	0.035989	0.00658762	-150	41.893	18637
18641	12.7913	0.037662	0.00546964	-150	32.4474	18641
18758	5.7776	0.0355629	0.00670312	-150	41.828	18758
18759	0.0729237	0.0344113	0.0075059	-150	50.3519	18759
18763	0.472101	0.0342077	0.00777004	-150	51.6592	18763
18768	1.94991	0.0347501	0.00670814	-150	44.4178	18768
18773	779.298	0.105922	0.00250142	-21.9481	2.88721	18773
18780	0.664831	0.034663	0.00856858	-150	55.6035	18780
18792	249.82	0.0594539	0.00212838	-101.885	6.74993	18792
18823	100.642	0.101601	0.00830906	12.2602	2.59394	18823
18826	175.253	0.104562	0.00544162	-9.99872	5.75606	18826
18840	46.9433	0.0815033	0.00908507	-28.7381	14.0339	18840
18843	1.917	0.0351359	0.00722818	-150	48.0998	18843
18860	8.27654	0.0364261	0.00541698	-150	33.9587	18860
18866	10.7991	0.0369644	0.00540429	-150	32.1218	18866
18877	6.94532	0.0364186	0.00603721	-150	38.4962	18877
18884	1.4839	0.0350582	0.00676561	-150	43.721	18884
18886	1525.07	0.116416	0.00210432	-15.9831	2.12593	18886
18903	7.61408	0.045807	0.00767584	-100.518	30.1089	18903
18905	4.4272	0.0352157	0.00619295	-150	39.2042	18905
18913	0.482599	0.0344803	0.0068578	-150	45.2992	18913
18939	146.904	0.112181	1.52473e-05	2.09318	8.3187	18939
18950	5.95983	0.0370554	0.00673162	-143.387	38.8417	18950
18971	1326.64	0.108851	0.00200626	-23.2753	2.28468	18971
19007	10.5522	0.0375637	0.00578837	-150	36.093	19007
19047	4.67884	0.0363121	0.00672138	-150	43.1783	19047
19106	0.58448	0.03453	0.00713308	-150	46.2685	19106
19126	7.97816	0.036278	0.00574622	-150	35.2896	19126
19132	15.5659	0.038189	0.00511591	-150	30.9645	19132
19176	4.08333	0.0353397	0.00836376	-150	52.2717	19176
19184	38.6242	0.0549231	0.00420217	-87.4182	13.6663	19184
19215	3.90764	0.0354853	0.0067339	-150	43.5118	19215
19219	11.977	0.0373407	0.00620445	-150	37.0434	19219
19246	0.324774	0.0434971	0.00729143	-100.8	29.9275	19246
19252	204.283	0.0905759	0.00392528	-29.3706	5.51204	19252
19261	1.34058	0.0350882	0.00712151	-148.581	47.3568	19261
19268	17.6033	0.0388072	0.0046225	-150	27.5926	19268
19296	2003.11	0.0606651	0.-0.0010876152312634666*I	-126.596	0.-3.485723804530943*I	19296
19308	1.12898	0.0346859	0.00976847	-150	63.3021	19308
19333	18.1123	0.0385559	0.00476053	-150	28.0897	19333
19375	7.36295	0.0365613	0.00529693	-150	32.5931	19375
19379	0.844422	0.0343648	0.00755657	-150	48.1854	19379
19496	139.519	0.082248	0.00414431	-38.5116	6.76205	19496
19512	1454.11	0.103596	0.00176584	-30.8362	2.22813	19512
19514	6.37227	0.0393322	0.00646646	-129.844	33.1687	19514
19543	2.05666	0.0380395	0.00657003	-132.471	35.155	19543
19544	2.97906	0.0347927	0.00669745	-150	42.6182	19544
19554	1.08397	0.0383251	0.00837974	-125.592	43.5203	19554
19563	123.171	0.104247	0.00674197	11.9915	2.59955	19563
19598	4.64233	0.0356194	0.0063816	-149.21	38.8917	19598
19621	181.571	0.108342	0.00614322	-6.24497	6.09949	19621
19680	10.7609	0.0373816	0.00587419	-144.696	33.7802	19680
19689	6.86507	0.0367242	0.00650433	-146.98	38.6137	19689
19692	5.63555	0.0364471	0.00588744	-150	36.8245	19692
19697	8.32874	0.0382209	0.00613257	-139.432	33.9908	19697
19707	377.875	0.069038	0.00200303	-80.0131	4.96243	19707
19764	4.6581	0.0356912	0.00714499	-150	44.4429	19764
19774	315.26	0.106114	0.00402172	-13.3711	4.31086	19774
19795	24.6397	0.0398032	0.00444313	-146.763	24.4441	19795
19838	1.20059	0.0346719	0.00769815	-150	49.9837	19838
19904	8.82292	0.0370897	0.00554331	-150	33.75	19904
19968	15.2547	0.0379066	0.00500168	-150	29.7567	19968
19983	14.3313	0.037544	0.0059604	-150	35.5075	19983
20055	0.605052	0.0349594	0.00772663	-150	50.3612	20055
20083	15.5247	0.0375307	0.00494714	-150	29.4901	20083
20112	2.16549	0.0353294	0.00788902	-150	52.4935	20112
20142	4.12802	0.0357858	0.00599322	-150	39.4261	20142
20170	2.48653	0.0397528	0.00713592	-121.976	35.0606	20170
20174	5.02275	0.036081	0.00643357	-150	39.9411	20174
20197	3.28594	0.0355177	0.00707781	-147.608	43.3234	20197
20201	2.38998	0.034931	0.00652139	-150	42.239	20201
20227	4.31567	0.0350794	0.00703933	-150	44.0571	20227
20230	2.87482	0.0345182	0.00621417	-150	40.003	20230
20244	1.92359	0.0403108	0.00767429	-118.214	36.6964	20244
20247	0.498213	0.0343156	0.00892429	-150	60.1359	20247
20258	3.40372	0.0515165	0.0146174	-74.86	45.4444	20258
20274	4.96903	0.0358514	0.00603046	-150	38.2714	20274
20291	5.34321	0.0398616	0.00644569	-127.79	32.5287	20291
20294	5.42651	0.0355687	0.00676236	-150	42.1943	20294
20295	21.8912	0.0502042	0.00563838	-97.1455	20.1921	20295
20311	4.82413	0.0368757	0.00643436	-142.418	36.8928	20311
20328	170.816	0.0934849	0.00514871	-23.6742	6.75348	20328
20385	146.47	0.0925743	0.00492865	-23.2114	6.46919	20385
20464	8.61285	0.0365175	0.00574247	-150	35.3662	20464
20467	3.80424	0.0404124	0.00693044	-122.706	33.8657	20467
20505	0.212078	0.048677	0.0110418	-79.7773	36.6453	20505
20523	9.53471	0.0369464	0.0057912	-150	36.1233	20523
20596	127.574	0.097852	0.00601545	-14.8264	7.0462	20596
20604	4.56872	0.0406924	0.00858134	-122.019	41.8946	20604
20613	0.722502	0.0386983	0.00798076	-123.86	40.8402	20613
20632	9.31934	0.036909	0.00586009	-150	36.1875	20632
20644	6.07791	0.0363986	0.00646295	-150	39.6618	20644
20646	181.71	0.102935	0.00523787	-12.0534	5.71274	20646
20735	7.35126	0.0562871	0.0108964	-66.1794	29.7602	20735
20752	6.9031	0.038771	0.00596401	-132.559	31.2999	20752
20777	13.9999	0.0383769	0.00600405	-143.818	33.5339	20777
20844	0.441566	0.034588	0.00747357	-150	50.3642	20844
20848	3.77003	0.0353381	0.00632123	-150	40.819	20848
20853	136.93	0.112315	5.02251e-06	2.12672	25.9442	20853
20858	2.49431	0.0348481	0.00602621	-149.256	39.2429	20858
20873	842.783	0.0964643	0.00205066	-35.4355	2.84777	20873
20880	2.34957	0.0354264	0.00756847	-150	49.0538	20880
20892	4.54696	0.0354687	0.00709478	-150	44.4491	20892
20916	9.34822	0.0372679	0.00553753	-150	34.6	20916
20926	0.292228	0.0530278	0.00919179	-66.2056	26.1392	20926
20931	6.98167	0.0367135	0.00633239	-150	40.3186	20931
20940	18.2317	0.0387611	0.00477489	-150	28.4285	20940
20967	773.603	0.0851325	0.00183823	-53.3593	3.23294	20967
20975	2.74034	0.0355083	0.00700786	-150	44.6617	20975
20984	1140.75	0.115007	0.00235327	-14.972	2.38204	20984
21075	7.25759	0.0362107	0.00666773	-150	41.7513	21075
21180	0.133424	0.034461	0.00872608	-150	58.0897	21180
21191	524.678	0.113613	0.0039918	-9.635	3.91907	21191
21197	1.20955	0.0347267	0.0076219	-150	49.9454	21197
21200	4.9925	0.0356155	0.00629735	-150	38.7413	21200
21217	4.89883	0.0359719	0.00598477	-150	37.6612	21217
21284	6.5455	0.036099	0.00582382	-150	36.069	21284
21354	40.3224	0.058103	0.00507258	-76.9218	14.2105	21354
21364	88.0413	0.0997615	0.00756778	19.4716	1.29485	21364
21400	23.8784	0.0539992	0.00640753	-84.7547	20.1697	21400
21413	2.22639	0.0351135	0.00758681	-150	48.8244	21413
21417	4.49699	0.0361747	0.00588729	-150	37.9514	21417
21422	1041.71	0.120501	0.00478975	16	0.90913	21422
21426	11.0445	0.0515461	0.00751601	-84.6006	24.642	21426
21428	9.41397	0.0471681	0.0085088	-100.432	33.1262	21428
21437	9.28668	0.0367236	0.00600427	-150	36.6144	21437
21446	3.08292	0.0348988	0.00595784	-149.997	38.1299	21446
21461	2.48268	0.0351935	0.00699356	-150	45.1327	21461
21467	1536.31	0.117047	0.00211599	-15.3293	2.11687	21467
21496	0.954251	0.0345929	0.00757475	-150	50.5945	21496
21529	39.0188	0.0810684	0.0085379	-27.9622	13.1273	21529
21532	6.154	0.0361876	0.00551223	-148.86	34.1329	21532
21543	40.3519	0.0581706	0.00520686	-78.2746	14.7853	21543
21586	9.87895	0.0479066	0.0107132	-95.6412	40.0153	21586
21598	17.0641	0.0382361	0.00515218	-150	30.1265	21598
21610	1.99548	0.0393627	0.00817315	-121.934	40.8233	21610
21625	0.978996	0.0345526	0.00677562	-150	43.6334	21625
21634	2.99705	0.0349034	0.00625891	-148.811	40.594	21634
21647	22.848	0.0391333	0.00424153	-150	24.5607	21647
21652	4.17094	0.03509	0.00623651	-150	39.4844	21652
21697	6.38172	0.037511	0.00608754	-139.251	33.9325	21697
21793	45.5519	0.0614254	0.0053907	-70.5517	13.9629	21793
21797	19.2792	0.0386411	0.00454197	-150	26.2401	21797
21807	2.23326	0.0372017	0.00799695	-135.452	44.8734	21807
21857	1.97329	0.0350176	0.00751391	-150	48.0686	21857
21863	0.353518	0.0347177	0.00798668	-150	53.2246	21863
21900	1.29093	0.0363401	0.00739356	-139.851	42.5757	21900
21916	0.218154	0.0339388	0.00851688	-150	58.4897	21916
21920	0.859138	0.0347261	0.00749317	-150	49.6123	21920
21956	160.099	0.0984615	0.005318	-16.0979	6.24067	21956
21960	232.077	0.0851223	0.00381466	-39.6721	6.12478	21960
21967	134.696	0.101287	0.00588994	-11.4028	6.48856	21967
21976	4.62977	0.0431614	0.00643795	-110.294	27.7556	21976
21982	462.049	0.107072	0.00368103	-16.012	4.0205	21982
21999	0.401633	0.0348657	0.00877186	-150	57.8427	21999
22011	395.984	0.0910787	0.00292165	-35.8371	4.28812	22011
22035	3.93263	0.0352841	0.00688744	-148.801	42.2179	22035
22074	3.54352	0.0354519	0.00629518	-150	40.8001	22074
22077	0.42456	0.0343633	0.00808177	-149.917	51.6002	22077
22088	4.87638	0.0354479	0.0058417	-150	37.3244	22088
22108	5.83647	0.0360869	0.00677545	-150	41.5234	22108
22123	5.95978	0.0365854	0.00618203	-150	39.8548	22123
22143	45.2264	0.0477806	0.00415746	-118.521	17.2621	22143
22156	0.73897	0.0347225	0.0082336	-150	54.1018	22156
22162	17.116	0.043222	0.00741238	-124.898	34.8647	22162
22179	1.43643	0.0352888	0.00748529	-144.021	44.9164	22179
22198	1.27037	0.036245	0.00922698	-136.543	53.1089	22198
22248	1.52256	0.034704	0.00736388	-150	46.3316	22248
22272	0.0810055	0.034418	0.00801336	-150	52.5775	22272
22285	610.523	0.100691	0.0025989	-26.4147	3.24874	22285
22360	4.10441	0.0395558	0.00687606	-126.326	34.7433	22360
22372	2.64688	0.0352708	0.00676203	-150	42.7789	22372
22394	0.488622	0.0359948	0.0079938	-136.725	45.7873	22394
22469	1.34459	0.0405324	0.00705567	-117.958	33.2819	22469
22472	2.20299	0.035211	0.00679387	-148.96	43.9713	22472
22481	10.336	0.0405645	0.00572414	-130.316	28.8834	22481
22500	0.736048	0.0346151	0.00822744	-150	54.252	22500
22517	22.1726	0.0502758	0.00711251	-96.9213	25.572	22517
22521	0.390693	0.035745	0.00741785	-138.8	43.2758	22521
22533	20.3734	0.0419023	0.0055889	-129.431	27.3842	22533
22539	1.75003	0.0348237	0.00827744	-148.465	51.9605	22539
22559	12.4579	0.0637214	0.00961475	-51.0377	21.4636	22559
22648	553.126	0.103001	0.0029811	-22.4809	3.54643	22648
22649	5.1547	0.0371351	0.00714121	-140.077	40.6169	22649
22669	15.1039	0.0407438	0.00781291	-133.282	40.187	22669
22694	7.97516	0.0374995	0.00590842	-142.102	33.437	22694
22704	14.9869	0.0377835	0.0054152	-150	32.2805	22704
22713	51.6412	0.0799351	0.00789513	-32.1484	12.7103	22713
22722	1127.84	0.105295	0.00204954	-26.1378	2.45725	22722
22732	0.698928	0.0434776	0.00873395	-102.427	36.2147	22732
22765	1.51801	0.0358523	0.00814087	-142.112	48.5368	22765
22766	3.12931	0.0380458	0.00713367	-131.143	37.9401	22766
22783	1.44601	0.0348269	0.00818777	-145.731	50.4633	22783
22792	47.694	0.0803458	0.00890364	-31.1455	14.218	22792
22839	11.6945	0.0374156	0.0051378	-150	30.9241	22839
22848	1.75878	0.0350002	0.0078155	-150	51.3704	22848
22879	38.9676	0.0866077	0.00993467	-18.8875	13.4251	22879
22895	3.87593	0.0358356	0.00613387	-150	38.4294	22895
22905	4.13361	0.0389434	0.00752247	-129.527	39.3335	22905
22932	1.25122	0.0350628	0.00704914	-150	46.4738	22932
22995	0.494562	0.0382211	0.00830642	-127.971	43.7369	22995
23065	53.8689	0.0573626	0.00386565	-84.248	11.4417	23065
23085	6.48743	0.0366322	0.00674251	-150	41.8493	23085
23244	1.68372	0.0350991	0.00662375	-150	43.3519	23244
23481	9.79875	0.0366997	0.00589034	-150	35.7225	23481
23486	4.23289	0.039192	0.00692134	-127.524	35.5948	23486
23499	1.46039	0.0347011	0.00676407	-150	43.6846	23499
23568	283.348	0.0817834	0.00317036	-47.7695	5.5716	23568
23582	0.522576	0.0343154	0.0077408	-150	50.4921	23582
23610	2.6857	0.0354244	0.00678981	-150	43.1859	23610
23630	2.95454	0.0347415	0.00751048	-150	47.2178	23630
23672	0.0774421	0.0367819	0.00799252	-131.675	43.8594	23672
23688	393.825	0.0837643	0.00267647	-48.1989	4.6146	23688
23692	2.28037	0.0354362	0.00875476	-150	57.4123	23692
23714	8.68471	0.0369461	0.00580495	-150	35.8054	23714
23750	2003.18	0.116224	0.00184303	-18.4366	1.90339	23750
23755	0.584187	0.0351235	0.00795057	-141.618	47.5354	23755
23797	46.4816	0.102895	0.000381524	2.40637e-10	18.4493	23797
23799	153.672	0.0905675	0.00487566	-26.349	6.69146	23799
23810	18.8199	0.0525806	0.00661397	-85.2333	21.3351	23810
23857	2.22754	0.0442128	0.00707362	-102.3	28.782	23857
23868	1573.61	0.11173	0.00215727	-21.3418	2.37086	23868
23881	5.79156	0.0357663	0.00625908	-150	39.0498	23881
23911	14.1093	0.0376898	0.00514753	-150	30.4019	23911
23960	0.19047	0.0392744	0.00772293	-121.295	38.2285	23960
23964	902.734	0.118079	0.00317397	16	0.526918	23964
23978	2.90109	0.0369468	0.00696573	-138.175	39.5505	23978
23999	79.6302	0.0551943	0.00359848	-97.9439	11.9038	23999
24001	7.59215	0.0362965	0.00681976	-150	41.9807	24001
24007	5.71139	0.0404236	0.00676394	-125.998	33.6698	24007
24031	2.14317	0.0451323	0.0106349	-96.3795	41.9639	24031
24033	5.19188	0.0360264	0.00674423	-147.725	42.4031	24033
24051	0.820091	0.0380701	0.00960344	-127.098	50.9648	24051
24055	1.45508	0.0378273	0.00769995	-131.311	41.6557	24055
24056	2.34998	0.0347841	0.00777431	-150	51.4944	24056
24103	3.4711	0.0351985	0.00654413	-150	40.7724	24103
24145	6.50432	0.0367448	0.00579564	-150	36.0728	24145
24146	72.6211	0.0754275	0.00693716	-44.7205	12.9188	24146
24151	363.925	0.0860443	0.00285657	-43.2608	4.64914	24151
24155	2.98992	0.0351449	0.0065214	-148.917	41.7643	24155
24163	0.773832	0.0340835	0.0079712	-150	51.9197	24163
24297	103.148	0.0948439	0.00647083	-16.7148	7.90811	24297
24333	3.29197	0.0354493	0.00609529	-150	39.3517	24333
24345	10.3043	0.090346	0.0141087	-2.82532	15.7691	24345
24373	3.27863	0.0353385	0.00676261	-150	42.6499	24373
24401	0.576812	0.0343921	0.00854665	-149.409	54.8889	24401
24428	0.0819183	0.0342513	0.00822082	-150	52.5554	24428
24450	0.0877085	0.0341458	0.00843499	-150	56.9217	24450
24462	51.7794	0.0445014	0.-0.00481046666541268*I	-150	0.-27.85982215618385*I	24462
24513	12.8861	0.0373039	0.00469612	-149.997	28.2131	24513
24528	8.73019	0.0424051	0.00723017	-122.357	35.8016	24528
24549	3.13987	0.035515	0.00698618	-148.718	45.1294	24549
24553	6.862	0.0385909	0.00628297	-135.329	33.8152	24553
24555	0.894072	0.0349582	0.00719483	-150	47.7836	24555
24559	9.69517	0.0940742	0.0212329	-1.80523e-09	22.7333	24559
24571	7.80562	0.0936288	0.0211202	-2.40962e-11	22.7162	24571
24579	724.464	0.0990993	0.0026777	-30.2132	3.51118	24579
24596	7.94398	0.0370395	0.00681675	-142.446	39.1848	24596
24601	21.4873	0.043145	0.00492112	-126.815	23.174	24601
24626	4.63259	0.0357319	0.00685366	-150	43.877	24626
24667	7.26991	0.036408	0.00611939	-150	37.6966	24667
24691	0.582666	0.0344416	0.00856873	-150	55.8998	24691
24694	188.055	0.106766	0.00569525	-8.05141	5.81592	24694
24737	131.484	0.0823717	0.00408955	-37.9116	6.63082	24737
24753	1.61992	0.0389841	0.00754685	-123.043	37.6302	24753
24758	556.918	0.0829674	0.00218026	-53.5361	3.9248	24758
24789	2.67009	0.035507	0.00684372	-150	44.0422	24789
24826	6.55018	0.0441128	0.00745669	-106.105	30.6962	24826
24827	415.749	0.102208	0.00323069	-20.6176	3.80677	24827
24851	7.05026	0.0359813	0.00601456	-150	37.4035	24851
24858	19.1107	0.0383627	0.00469724	-150	27.6617	24858
24873	1.43793	0.0347743	0.00680647	-150	43.5708	24873
24901	1.24193	0.0347445	0.007718	-150	50.7202	24901
24904	4.65876	0.0361647	0.00741308	-150	47.3713	24904
24938	10.0343	0.0392501	0.0060121	-134.256	31.6157	24938
24965	1.65477	0.0346317	0.00677564	-150	43.9025	24965
24967	10.2021	0.036805	0.00559026	-150	34.0404	24967
24975	21.9194	0.0670516	0.00814732	-47.7683	16.8317	24975
24978	12.8024	0.0560415	0.00605796	-70.6451	16.7737	24978
25015	56.0948	0.0551331	0.00405401	-92.8337	13.0461	25015
25025	8.16878	0.0367812	0.00667184	-150	40.5479	25025
25092	3.99821	0.0355366	0.00655425	-150	41.8454	25092
25109	2.02587	0.0353332	0.0070979	-149.144	46.1764	25109
25111	0.53259	0.0405322	0.00881766	-115.452	41.6497	25111
25139	1.67167	0.0349386	0.00986411	-150	63.4877	25139
25148	147.822	0.100792	0.00533963	-12.867	5.96385	25148
25174	1.26546	0.0343766	0.00783263	-150	50.2154	25174
25187	6.25699	0.0440593	0.00742473	-108.684	31.7295	25187
25263	5.84813	0.0362135	0.00731726	-150	46.2216	25263
25294	18.4972	0.0722998	0.0112049	-36.5966	20.4157	25294
25372	0.328969	0.0364515	0.00831962	-138.271	48.1432	25372
25393	5.51725	0.0361449	0.00661127	-150	41.2785	25393
25399	0.195614	0.0344357	0.00861254	-150	55.8775	25399
25400	3137.09	0.137903	0.-0.0016643726605028197*I	16.0065	0.-0.4763881636183599*I	25400
25433	2.85239	0.0350994	0.00743021	-150	46.4611	25433
25478	10.3662	0.0463744	0.00683219	-103.434	26.9726	25478
25488	125.293	0.0824397	0.00552018	-37.3553	8.96863	25488
25523	0.711181	0.0343513	0.00785328	-150	52.0503	25523
25545	6.38579	0.0373847	0.0074571	-140.183	42.6318	25545
25559	2.57962	0.0350925	0.00663271	-150	42.1356	25559
25576	4.38369	0.0355887	0.00678056	-150	41.9182	25576
25579	8.64813	0.0377106	0.00628264	-143.42	35.7027	25579
25582	3.56704	0.0355387	0.00644953	-150	40.3884	25582
25662	8.01692	0.0367657	0.00624946	-150	39.4373	25662
25747	224.366	0.0776261	0.00344199	-53.1412	6.56356	25747
25763	2.46907	0.0353698	0.00574374	-148.993	36.8571	25763
25768	7.35696	0.0353898	0.00589715	-150	36.7084	25768
25777	6.79357	0.0434176	0.00707896	-110.031	30.5	25777
25780	3038.07	0.137068	0.-0.0013094882638792962*I	16.0064	0.-0.3681526924931592*I	25780
25793	64.6001	0.105521	1.29164e-05	0.339065	21.1523	25793
25842	0.0919791	0.0359239	0.00800479	-136.373	45.789	25842
25846	9.09919	0.0370573	0.00612832	-150	38.263	25846
25873	3.05988	0.0360785	0.00721934	-143.912	42.8648	25873
25946	10.4895	0.0369975	0.00534185	-150	32.1602	25946
25955	4.32114	0.0372335	0.0069523	-138.357	39.0117	25955
25964	1.91948	0.0346998	0.00804283	-150	51.2733	25964
25986	0.769574	0.034575	0.0072561	-150	46.9839	25986
25987	2.88249	0.0509914	0.0172636	-77.1949	55.2577	25987
26006	9.6103	0.0366862	0.00556494	-150	33.6181	26006
26010	9.42938	0.0368553	0.00561984	-150	34.489	26010
26054	186.069	0.0794765	0.0036106	-47.1714	6.46035	26054
26062	4.54149	0.0356482	0.00692184	-150	43.5813	26062
26072	1.95865	0.0345173	0.00823648	-150	53.8784	26072
26077	67.5711	0.0796965	0.00641264	-35.2228	10.5493	26077
26094	3.33311	0.035211	0.00567264	-148.96	36.8331	26094
26095	0.159105	0.0341187	0.00700988	-150	46.4056	26095
26102	138.162	0.102285	0.00606918	-10.3478	6.56813	26102
26134	3.13928	0.0357011	0.00666621	-150	42.0484	26134
26169	129.965	0.095669	0.00565711	-18.1869	6.94405	26169
26182	6.03618	0.0359829	0.00561264	-150	35.9118	26182
26193	9.39654	0.0397138	0.0063848	-130.451	32.6542	26193
26195	0.866318	0.0344363	0.00692007	-150	46.6583	26195
26234	5.37279	0.0368649	0.00743915	-142.153	43.4033	26234
26247	2.66857	0.0900201	0.0286077	-3.04746e-09	31.5721	26247
26266	2.13866	0.0401399	0.00858353	-121.391	42.4741	26266
26302	6.95218	0.0362956	0.00594884	-150	36.4429	26302
26348	7.55185	0.036464	0.00579084	-150	35.2103	26348
26366	3.19516	0.0358623	0.00547155	-148.052	34.0251	26366
26382	5.87708	0.0361311	0.00648472	-150	39.5708	26382
26493	0.189637	0.0342531	0.00742132	-150	48.6972	26493
26514	10.0322	0.0370083	0.0057924	-150	34.9726	26514
26519	181.274	0.100894	0.0050068	-14.2538	5.64993	26519
26598	3.78631	0.0348784	0.00831105	-150	52.6146	26598
26607	2.94357	0.0354901	0.00617953	-149.263	40.2113	26607
26643	4.95996	0.0360622	0.00590584	-150	38.6168	26643
26644	4.99394	0.0363354	0.00648857	-150	42.3605	26644
26697	5.70611	0.0355247	0.00650283	-149.997	40.7729	26697
26699	1.31996	0.0345356	0.00714517	-150	45.6028	26699
26715	2.93417	0.0349987	0.00636657	-150	39.6644	26715
26716	0.418246	0.0429853	0.01028	-103.886	43.9919	26716
26836	3.43067	0.0350347	0.00741558	-150	46.4912	26836
26855	1.129	0.0345651	0.00821131	-150	53.8789	26855
26880	2.96172	0.0355072	0.00724567	-150	46.272	26880
26885	196.303	0.092945	0.00400827	-25.6707	5.33978	26885
26957	2.73687	0.0422988	0.00787779	-109.724	34.7638	26957
26966	5.49224	0.0360984	0.0065729	-150	40.9752	26966
27036	1.14662	0.0347147	0.00682769	-150	46.0967	27036
27038	6.612	0.0363425	0.00599631	-149.533	37.8708	27038
27058	4.22723	0.0351455	0.00688589	-150	43.5476	27058
27064	9.11211	0.0369259	0.0055664	-150	34.6808	27064
27086	6.63707	0.0362194	0.00572751	-150	35.9891	27086
27126	9.26138	0.040648	0.00600281	-127.533	29.7741	27126
27136	7.56426	0.0371401	0.00614338	-146.031	35.8235	27136
27139	0.2974	0.0341069	0.00773247	-150	50.7745	27139
27193	9.27221	0.0372376	0.00612847	-146.657	35.7001	27193
27226	43.1295	0.102191	0.0116938	-0.583096	11.6176	27226
27251	9.08504	0.09278	0.0227502	-1.63683	25.1491	27251
27278	4.5327	0.0360691	0.00709299	-150	44.6091	27278
27311	2.81392	0.0380954	0.00729539	-131.083	39.1182	27311
27346	9.57604	0.0371323	0.00580125	-150	36.1186	27346
27364	257.086	0.107243	0.00523308	-10.171	5.43004	27364
27374	5.45831	0.0358939	0.00613031	-150	38.4592	27374
27378	9.58518	0.0395516	0.0058517	-133.588	30.5999	27378
27391	0.957883	0.0347431	0.00778438	-150	49.8209	27391
27417	12.8569	0.0373955	0.00555311	-150	33.1413	27417
27419	1.91744	0.0333711	0.00865692	-143.071	55.1456	27419
27424	295.71	0.0836952	0.00289506	-44.8347	4.87055	27424
27473	10.0865	0.0371062	0.00545555	-150	32.8934	27473
27513	2.16594	0.0353941	0.00707684	-148.515	44.7205	27513
27572	0.569776	0.0351718	0.0073724	-141.536	44.14	27572
27573	12.1111	0.0368032	0.00564773	-150	34.1838	27573
27627	8.98409	0.0368108	0.00584156	-150	36.5563	27627
27656	8.99135	0.0460159	0.008985	-103.068	36.0075	27656
27732	1.38698	0.0345234	0.00778299	-150	51.2892	27732
27746	1.72006	0.034454	0.00782781	-150	50.7998	27746
27778	2.22636	0.035134	0.00913505	-150	60.4475	27778
27808	272.031	0.0895196	0.00309299	-34.1477	4.53683	27808
27809	3.25172	0.0353581	0.00713977	-150	45.2837	27809
27841	4.18991	0.0355247	0.00698169	-149.997	44.1922	27841
27866	220.354	0.0755051	0.00311585	-57.426	6.24898	27866
27867	3.31701	0.0353644	0.00661732	-150	42.2936	27867
27868	5.12361	0.0409346	0.00819146	-119.842	39.1219	27868
27922	125.685	0.0986333	0.00669015	-14.4138	7.78797	27922
27943	107.643	0.0973636	0.00577983	-13.886	6.73265	27943
27950	10.7945	0.0372096	0.00574103	-150	34.5589	27950
27962	0.103802	0.0343036	0.00793438	-150	52.4704	27962
27963	8.65951	0.0370338	0.00579901	-150	35.2952	27963
27973	15.1581	0.0597142	0.00783993	-63.5671	20.0071	27973
27992	2.14891	0.0345354	0.0071034	-150	45.592	27992
28024	0.459385	0.0341746	0.00734728	-150	47.5572	28024
28100	3.45994	0.0354635	0.00644281	-150	40.3277	28100
28133	5.18738	0.0358447	0.006998	-150	43.6462	28133
28140	4.28172	0.0354925	0.00685978	-150	43.0695	28140
28253	384.159	0.0989171	0.00341802	-24.116	4.27008	28253
28314	12.3451	0.0929262	0.0026881	1.25495e-06	14.6823	28314
28328	6.78425	0.0364618	0.00569849	-150	35.9255	28328
28363	3.82973	0.0517948	0.01115	-75.9184	34.9151	28363
28379	7.29353	0.0362375	0.00582195	-150	36.4991	28379
28382	200.669	0.106493	0.00508706	-8.78419	5.2209	28382
28387	2.49742	0.0350533	0.00673359	-150	43.338	28387
28402	13.469	0.0377266	0.00533563	-150	31.7321	28402
28410	2.62631	0.035458	0.00690358	-150	44.1584	28410
28477	3.08446	0.0353898	0.0085015	-150	54.1895	28477
28511	0.604027	0.0461719	0.0118141	-89.3885	44.0916	28511
28521	0.213363	0.0342035	0.00757789	-150	49.0969	28521
28533	8.6738	0.0370488	0.00612974	-150	37.3389	28533
28560	1.21095	0.0338855	0.0116358	-150	76.856	28560
28563	9.81283	0.0399371	0.0054639	-133.581	28.3979	28563
28573	4.81672	0.0359477	0.00775722	-150	50.1534	28573
28610	4.24431	0.035798	0.0062138	-150	39.3033	28610
28619	0.960657	0.0348334	0.00803618	-150	54.4841	28619
28623	4.51753	0.0362933	0.0059686	-150	39.2124	28623
28640	253.764	0.0868165	0.00338424	-37.5822	5.24217	28640
28663	1.94304	0.0361655	0.0072902	-141.515	42.5891	28663
28668	0.801439	0.0340426	0.00835554	-150	54.954	28668
28673	74.4035	0.0973683	0.00990371	-9.9821	11.2068	28673
28678	3255.59	0.111719	0.0013595	-27.9189	1.56896	28678
28697	2.38093	0.0352115	0.0087818	-150	55.8862	28697
28708	18.599	0.0926374	0.0149082	-5.4261	16.9641	28708
28740	1347.2	0.108476	0.00214289	-23.9503	2.46585	28740
28746	119.264	0.107125	0.00725883	10.5107	4.81793	28746
28842	11.7948	0.0445126	0.00598775	-111.82	25.4438	28842
28909	190.491	0.095411	0.0045103	-21.9273	5.71246	28909
28927	1.2652	0.0351882	0.0085055	-145.582	52.0247	28927
28935	0.703581	0.034708	0.00814015	-150	51.956	28935
28947	0.0663343	0.0345049	0.00992402	-150	65.1507	28947
28958	245.347	0.0799776	0.00322457	-49.5313	5.84338	28958
28971	13.6591	0.0377286	0.00554201	-150	32.6197	28971
28986	15.3374	0.0377575	0.0051079	-150	30.4524	28986
29026	6.82429	0.0362147	0.00564334	-150	34.4722	29026
29027	8.42787	0.0365635	0.00557307	-150	34.5837	29027
29115	169.198	0.101528	0.00557656	-12.9272	6.2167	29115
29151	272.393	0.102501	0.00416049	-16.2085	4.71748	29151
29184	3.24656	0.0358051	0.00634777	-150	40.3626	29184
29220	4.66399	0.0350248	0.00708522	-150	44.9169	29220
29228	6.42776	0.0371988	0.00649807	-141.797	37.0252	29228
29244	0.936948	0.0341876	0.00762164	-150	49.4949	29244
29261	115.515	0.0777166	0.00487218	-45.1862	8.80562	29261
29315	4.65332	0.0716914	0.0127037	-27.7002	21.6139	29315
29333	8.25712	0.0366051	0.00538199	-150	33.9256	29333
29347	2.18465	0.0356299	0.00746153	-144.742	44.5566	29347
29356	147.333	0.0949327	0.0050869	-19.716	6.34619	29356
29381	1.26629	0.034535	0.00784971	-150	50.5889	29381
29417	64.7935	0.106017	1.56807e-05	0.475578	16.9272	29417
29421	0.75711	0.0340961	0.00617677	-150	42.2154	29421
29438	9.27471	0.03645	0.00544622	-150	33.6781	29438
29450	11.1377	0.0937572	0.0204031	-2.26346e-09	21.4962	29450
29473	1912.3	0.112717	0.00182162	-22.0324	1.99214	29473
29491	5.16907	0.0359231	0.00608887	-150	38.4376	29491
29595	6.36897	0.0356142	0.00487851	-149.997	30.563	29595
29673	12.2221	0.0768042	0.0116243	-24.7596	18.1488	29673
29688	3.99473	0.0356903	0.00729921	-150	47.4205	29688
29697	4.27649	0.0357909	0.00667087	-150	42.5068	29697
29702	49.3998	0.0538117	0.00406558	-94.6829	13.4802	29702
29728	16.7702	0.067587	0.010511	-45.2081	21.4343	29728
29830	0.799623	0.0421212	0.00887828	-103.591	38.1223	29830
29841	1018.24	0.111767	0.00240328	-17.5077	2.54796	29841
29844	7.0553	0.035861	0.00598191	-150	37.571	29844
29846	34.3276	0.0402812	0.00418736	-150	23.5381	29846
29850	7.45711	0.0360496	0.00686715	-147.729	41.295	29850
29861	5.45318	0.0364997	0.00626852	-150	40.3076	29861
29895	6.79711	0.0392158	0.00746498	-131.314	39.0638	29895
29914	0.629068	0.0345375	0.00758549	-150	49.317	29914
29936	5.84507	0.0361774	0.00611097	-150	38.3345	29936
29938	2.50289	0.0372519	0.00707781	-137.066	39.5771	29938
29940	5.05632	0.0357323	0.00617651	-150	38.1071	29940
29970	2.9725	0.035825	0.00698053	-150	46.085	29970
30022	1.46112	0.03504	0.00820255	-150	52.4046	30022
30063	1.00887	0.0359012	0.0057508	-141.763	37.2302	30063
30116	259.499	0.081623	0.00298243	-47.1516	5.21534	30116
30131	109.363	0.0933432	0.00548586	-19.1967	6.90711	30131
30189	4.12673	0.0358534	0.00675645	-150	42.7955	30189
30247	1.14928	0.0344126	0.00812915	-150	52.8611	30247
30250	20.9321	0.0934716	0.0130272	-5.4557	14.655	30250
30272	5.40641	0.0359178	0.00696075	-150	44.3305	30272
30282	0.389179	0.0347593	0.00644731	-150	42.5745	30282
30303	4.21982	0.0354558	0.00745698	-150	46.829	30303
30322	8.88351	0.0427958	0.00603347	-112.809	26.616	30322
30343	7.53851	0.0365897	0.00642878	-150	40.1115	30343
30350	9.09168	0.0416513	0.00581482	-122.158	27.3748	30350
30352	2.08031	0.0400101	0.00815771	-120.748	39.828	30352
30377	4.57753	0.035664	0.00666772	-150	41.8587	30377
30421	1603.41	0.104455	0.00185775	-30.6247	2.32823	30421
30427	435.657	0.0911517	0.0029407	-36.4555	4.33658	30427
30434	13.744	0.0374297	0.00553796	-150	33.111	30434
30459	5.19915	0.0357082	0.0069058	-150	42.9879	30459
30478	1.71571	0.0351927	0.00784374	-150	51.4253	30478
30488	487.658	0.108073	0.00347251	-15.1504	3.72889	30488
30514	1.80141	0.0352771	0.00797712	-150	51.7707	30514
30555	7.95374	0.0364116	0.00669547	-150	40.8473	30555
30578	1455.48	0.10666	0.00187479	-26.8099	2.23486	30578
30595	5.45434	0.0369727	0.0068244	-142.422	39.2814	30595
30628	9.04328	0.0370073	0.00595	-150	36.6998	30628
30642	2.30829	0.0348481	0.00600354	-149.256	39.9363	30642
30707	18.0241	0.0577519	0.00704345	-69.3336	19.1114	30707
30708	6.38775	0.0364633	0.00631755	-150	39.0702	30708
30717	13.3754	0.0580997	0.0069638	-64.8339	18.1576	30717
30737	4.48244	0.0360319	0.00658481	-150	42.1906	30737
30762	0.357476	0.0346336	0.00765187	-150	50.891	30762
30769	12.7982	0.0372802	0.00508997	-150	31.1128	30769
30772	3.46522	0.0354892	0.00715787	-150	45.8316	30772
30795	6.88723	0.0377033	0.00565548	-140.168	31.4065	30795
30866	0.48867	0.034628	0.00682562	-150	46.4936	30866
30884	0.107828	0.0345683	0.00937275	-150	60.0833	30884
30890	6.77608	0.0363321	0.0056475	-150	35.2131	30890
30894	12.4285	0.0373516	0.00504668	-150	30.9757	30894
30908	2.07925	0.0348866	0.005615	-149.995	36.3083	30908
30927	5.44606	0.0360285	0.00613324	-147.957	38.3686	30927
30991	8.35133	0.0375236	0.0223436	-146.337	130.917	30991
30992	0.891302	0.0352113	0.00722202	-147.803	46.8167	30992
31061	10.8776	0.0692924	0.012765	-37.7194	24.321	31061
31107	3.30255	0.0355006	0.00616375	-150	38.7019	31107
31141	7.78626	0.0361362	0.00666125	-150	40.7527	31141
31188	0.786265	0.0346242	0.00846409	-150	54.7912	31188
31207	1.40494	0.0341921	0.00706619	-150	46.0181	31207
31234	6.65311	0.0363471	0.00609576	-150	38.0062	31234
31246	0.590506	0.0347026	0.00837885	-150	55.5127	31246
31280	7.57925	0.0362276	0.00585739	-150	36.3175	31280
31290	1.32144	0.0387466	0.00734571	-125.279	37.5125	31290
31320	7.39565	0.0365101	0.00681267	-150	41.6352	31320
31346	9.37016	0.0367096	0.00572419	-150	35.5135	31346
31351	12.3175	0.0787838	0.0204331	-22.4634	31.3289	31351
31355	317.059	0.0856558	0.00301642	-42.095	4.88246	31355
31360	2172.47	0.119771	0.00187556	-15.4303	1.8403	31360
31436	2.64716	0.035211	0.00578659	-148.96	37.0594	31436
31447	5.91236	0.0379726	0.00906846	-138.377	51.1464	31447
31451	66.8181	0.100976	0.009672	-5.60978	10.1857	31451
31464	11.1091	0.0374304	0.00530363	-150	32.5257	31464
31517	17.288	0.0386119	0.00467549	-150	27.8849	31517
31586	1.74933	0.034424	0.00719169	-150	45.8065	31586
31607	7.07467	0.0365579	0.00619341	-150	38.3749	31607
31614	2.12008	0.0368984	0.00732115	-137.144	41.2493	31614
31645	1.3634	0.0351223	0.00813411	-150	53.9608	31645
31693	237.133	0.078284	0.00326374	-52.4698	6.14661	31693
31796	8.09606	0.0363909	0.00570626	-150	34.335	31796
31804	4.1494	0.0354428	0.00607093	-148.878	38.8341	31804
31818	6.09311	0.0363465	0.00670601	-146.791	39.7803	31818
31904	2.01424	0.0349484	0.00679631	-150	44.1923	31904
31928	1.49901	0.034691	0.00702845	-150	45.4015	31928
31991	13.2318	0.0498774	0.00746742	-90.5782	25.8941	31991
31994	70.0624	0.0953858	0.00752355	-12.357	8.79539	31994
32075	5.16831	0.0360373	0.00592459	-150	37.4631	32075
32094	10.4829	0.0369234	0.00545609	-150	33.1401	32094
32112	0.0837686	0.0338965	0.00799371	-150	52.3361	32112
32132	3.40213	0.0441544	0.00781142	-103.304	32.2111	32132
32160	65.3391	0.106063	1.26357e-05	0.488257	20.9819	32160
32199	2.48334	0.035413	0.00744581	-147.81	46.5642	32199
32201	6.54806	0.0362276	0.00605575	-150	38.5218	32201
32202	15.7078	0.057892	0.0107766	-67.9829	29.3115	32202
32204	2.47701	0.0354996	0.00727941	-150	47.5089	32204
32219	6.57765	0.0363249	0.00615256	-150	38.8727	32219
32240	1.75985	0.0346505	0.00796933	-150	50.9588	32240
32262	94.1633	0.0608548	0.00406677	-81.6094	11.3834	32262
32293	14.1556	0.0380698	0.00462699	-150	28.0572	32293
32333	27.0391	0.0498143	0.00544584	-100.863	19.9543	32333
32337	1.29258	0.0346931	0.00698295	-150	46.9331	32337
32389	2.1366	0.0370702	0.00690265	-136.652	38.3016	32389
32398	5.96278	0.0359755	0.0064305	-148.189	38.8425	32398
32417	3.03016	0.0350223	0.00736577	-150	46.4608	32417
32453	65.8116	0.068403	0.00519307	-57.6865	11.3644	32453
32538	1.52005	0.0348381	0.00761819	-150	49.3567	32538
32540	2.37661	0.0348796	0.00738773	-150	46.856	32540
32611	10.2764	0.0877925	0.0127515	-6.80452	15.1523	32611
32621	0.692748	0.0340582	0.00725794	-150	46.1063	32621
32640	2.01395	0.035411	0.00727308	-150	46.9063	32640
32645	9.90446	0.0732741	0.010822	-29.1585	18.1338	32645
32675	4.50699	0.0357549	0.00733857	-150	46.8246	32675
32685	3.0967	0.0351027	0.00709169	-150	44.4358	32685
32710	2.47688	0.0350087	0.00676991	-150	43.3717	32710
32722	3.69947	0.0353531	0.00709877	-150	45.008	32722
32748	1.50329	0.0348513	0.00689334	-150	44.1928	32748
32759	2.63604	0.0877654	0.0414252	-3.84374	49.5595	32759
32767	1.09249	0.0341234	0.00691192	-150	45.0669	32767
32804	1.12475	0.0832297	0.0237501	-6.71432	30.1606	32804
32825	66.1781	0.0749262	0.00710716	-44.2954	13.222	32825
32915	7.12233	0.0756024	0.014985	-24.3576	23.7773	32915
32928	2.16387	0.0353635	0.00714061	-150	46.0651	32928
32939	4.30495	0.0353582	0.00700866	-150	43.9573	32939
33109	13.8767	0.0691438	0.0109162	-39.3001	20.8729	33109
33125	5.34684	0.0394923	0.00688702	-125.145	34.6271	33125
33155	2.14634	0.0343662	0.00738437	-150	47.6961	33155
33166	1.64362	0.0349132	0.00782915	-148.031	48.5447	33166
33175	6.67703	0.0402863	0.00746379	-126.253	37.5174	33175
33214	1.18621	0.0349795	0.00731654	-150	46.5494	33214
33275	4.6295	0.0357162	0.00749434	-150	48.1021	33275
33302	4.16048	0.0357365	0.00702773	-150	44.5721	33302
33314	1.07116	0.0346352	0.0072704	-150	46.5233	33314
33329	12.777	0.0773425	0.0130631	-23.8654	20.2938	33329
33357	92.1427	0.0827201	0.00528696	-33.257	8.26298	33357
33377	13.3469	0.0422008	0.00699463	-124.668	33.5707	33377
33389	0.533728	0.0344688	0.0085399	-150	55.2343	33389
33409	834.095	0.0927995	0.00200213	-40.9952	2.99661	33409
33430	2.24099	0.0349658	0.00532767	-149.997	35.8651	33430
33449	458.088	0.113471	0.00364237	-8.72777	3.53471	33449
33474	1.04728	0.0341662	0.00651449	-150	42.4809	33474
33482	34.4519	0.0813232	0.00984967	-25.6327	14.8545	33482
33484	0.0543179	0.0361372	0.00737139	-137.511	42.4595	33484
33488	7.17012	0.0395886	0.00634552	-129.823	32.5416	33488
33498	83.9515	0.0959078	0.00753943	-13.7333	8.92452	33498
33505	3.93306	0.0366598	0.00951356	-147.546	58.8834	33505
33518	18.2374	0.0383181	0.00480591	-150	28.1455	33518
33609	1.77567	0.0385007	0.00874423	-128.027	46.105	33609
33617	503.687	0.0882643	0.00257493	-42.9292	4.09229	33617
33625	41.8194	0.0729684	0.00685562	-42.7836	12.8408	33625
33702	4.82871	0.0351429	0.00567197	-150	37.4215	33702
33707	99.7991	0.0746997	0.00465316	-49.2027	8.92232	33707
33749	2.02095	0.0350387	0.00686281	-150	43.7402	33749
33785	3.39545	0.0348392	0.00655048	-150	40.9787	33785
33828	3.29421	0.0356174	0.0065471	-150	41.7358	33828
34015	0.122624	0.0339908	0.00752521	-150	49.0296	34015
34043	9.68617	0.0376384	0.00603416	-143.939	34.4544	34043
34044	11.7973	0.0382565	0.00549694	-144.54	31.0152	34044
34247	689.462	0.113439	0.00306151	-12.2146	3.0671	34247
34256	0.47109	0.0346198	0.00836011	-150	53.4158	34256
34275	1.24002	0.0345128	0.00779534	-150	49.6921	34275
34294	5.27706	0.0359068	0.0062213	-150	39.3982	34294
34328	3.15272	0.0354598	0.0069509	-150	45.1937	34328
34334	0.832801	0.0340506	0.00841581	-150	55.3698	34334
34335	0.901619	0.0355633	0.00792927	-143.693	47.3063	34335
34353	11.6204	0.0381863	0.00536615	-144.266	30.2325	34353
34379	0.699108	0.0347979	0.0070639	-150	45.4209	34379
34401	2.87509	0.036552	0.00780923	-141.239	45.4159	34401
34407	127.887	0.0885118	0.0051113	-27.5757	7.23551	34407
34432	23.3244	0.039322	0.00446336	-150	25.8506	34432
34438	8.38106	0.0364906	0.00608252	-150	36.6696	34438
34440	5.84974	0.0399168	0.00715563	-126.376	36.1051	34440
34464	4.13052	0.0352724	0.00696654	-150	43.5484	34464
34552	41.7701	0.0801491	0.0119393	-30.7103	19.1702	34552
34579	1.08185	0.0364378	0.00831488	-139.607	48.5881	34579
34618	9.82191	0.0909711	0.0145951	-2.28285	16.1526	34618
34643	1.74812	0.0356261	0.00837583	-139.989	49.6374	34643
34657	1.36369	0.0348696	0.00799	-150	50.7247	34657
34690	7.60841	0.0359722	0.00637375	-150	39.5641	34690
34704	0.279163	0.0341067	0.00795796	-150	52.645	34704
34717	4.81389	0.0358924	0.00629571	-150	39.5745	34717
34738	4.39722	0.0359179	0.00615753	-150	39.2574	34738
34779	3.03762	0.0354199	0.00581422	-148.608	38.3875	34779
34808	8.60631	0.037182	0.00671898	-146.844	39.4093	34808
34874	1.63938	0.088377	0.00753653	1.14854e-13	28.8416	34874
34879	13.3074	0.0954834	0.00324872	1.37221e-06	23.4786	34879
34961	8.03298	0.037357	0.00651273	-144.524	37.626	34961
34987	15.4912	0.038392	0.00468994	-150	28.3462	34987
35001	66.4729	0.105127	2.17888e-05	0.230035	12.576	35001
35031	3.21438	0.0348866	0.00597385	-149.995	38.0313	35031
35058	5.65294	0.0358269	0.00688049	-150	43.8741	35058
35075	83.8048	0.100565	0.0072458	-7.86381	7.77783	35075
35092	17.3729	0.0383981	0.0045667	-149.528	26.8188	35092
35127	3.51099	0.0415964	0.0081815	-114.333	37.2689	35127
35166	19.0074	0.0928222	0.0132765	-4.34741	14.7652	35166
35186	1.61766	0.0345257	0.00665125	-150	43.8416	35186
35228	6.00307	0.0411272	0.00641159	-120.903	30.4834	35228
35241	1.93112	0.03456	0.00665754	-150	42.2031	35241
35242	21.7622	0.0608338	0.00965113	-63.2059	24.2519	35242
35249	229.037	0.10623	0.00446518	-10.3713	4.64543	35249
35323	4.40737	0.035816	0.0066313	-147.146	40.0761	35323
35332	0.618376	0.0346194	0.00736873	-150	48.495	35332
35370	24.3724	0.0391989	0.00459907	-150	26.1998	35370
35384	41.2082	0.0838573	0.00722194	-23.3059	10.3002	35384
35406	2.03361	0.0352095	0.00558126	-149.997	38.6005	35406
35433	0.498137	0.0342151	0.00756594	-150	49.5468	35433
35487	15.7487	0.0532602	0.00708304	-83.361	22.4877	35487
35490	50.5538	0.0821645	0.0108453	-28.5045	16.6691	35490
35509	1.71633	0.0349446	0.00717904	-150	47.3005	35509
35522	7.73807	0.0362627	0.00606697	-150	37.6996	35522
35582	4.71154	0.0361286	0.00607522	-150	38.7204	35582
35639	198.194	0.101528	0.00491985	-14.6188	5.56053	35639
35653	2.81304	0.0352043	0.00668423	-150	42.6919	35653
35693	0.552922	0.034621	0.00702675	-150	45.7002	35693
35700	0.385584	0.0561082	0.0160944	-57.7328	42.0999	35700
35717	3.39084	0.0357476	0.00734627	-150	47.35	35717
35738	2.35929	0.0348648	0.00726691	-150	46.2798	35738
35773	3.58141	0.0359965	0.00900482	-150	60.1716	35773
35816	99.4171	0.109313	0.00860854	21.3711	2.59627	35816
35831	1.14176	0.0344423	0.00824594	-150	53.0091	35831
35898	6.0321	0.0362761	0.00675232	-147.749	40.5734	35898
35935	2.8284	0.0894199	0.00609099	0.000129587	25.2094	35935
35953	15.3517	0.060944	0.00865463	-60.3495	21.2892	35953
35958	2.066	0.040853	0.00797243	-113.599	36.6671	35958
35963	1.11008	0.0342903	0.00780637	-150	50.4083	35963
35969	0.526755	0.0375104	0.00823264	-129.189	44.1843	35969
35993	3.0578	0.0355658	0.00592946	-150	38.0553	35993
35998	7.69175	0.0370403	0.00579208	-150	36.4462	35998
36020	5.93125	0.0361978	0.0060601	-150	38.7772	36020
36037	3.51811	0.0359854	0.00730762	-142.228	42.7103	36037
36060	1.12695	0.0345552	0.0074316	-150	47.8247	36060
36061	16.8992	0.0381573	0.00519417	-150	30.7153	36061
36070	58.9287	0.104321	1.89057e-05	0.00496253	15.9064	36070
36084	3.18294	0.0351572	0.00676726	-150	42.9579	36084
36118	9.94659	0.0371181	0.00603239	-148.311	35.6059	36118
36148	1.10164	0.0345511	0.00771014	-150	50.4447	36148
36189	12.0198	0.0801008	0.0139502	-20.3037	20.5702	36189
36240	11.4799	0.0373915	0.00511117	-150	31.2217	36240
36249	12.1635	0.064657	0.00906577	-48.037	19.4335	36249
36285	5.18625	0.0359899	0.00698033	-150	43.1326	36285
36355	17.7145	0.0780589	0.0104063	-24.9969	16.0314	36355
36370	40.0211	0.102213	0.0130869	3.05886	53.0676	36370
36460	0.532641	0.034342	0.00838247	-150	54.262	36460
36507	0.690362	0.0345963	0.00981087	-150	65.1376	36507
36510	0.252616	0.0342121	0.00724143	-150	47.49	36510
36529	6.3712	0.0363649	0.00595961	-150	36.8307	36529
36545	80.95	0.0948964	0.00811412	-14.657	9.78312	36545
36546	2.42675	0.0355763	0.00768162	-146.417	46.5727	36546
36554	14.8497	0.0412244	0.00694585	-132.968	35.9266	36554
36562	25.8286	0.0517786	0.00713704	-93.6708	24.6301	36562
36575	9.95067	0.0365237	0.00653997	-150	39.3847	36575
36586	2.70485	0.0363232	0.00702252	-138.048	39.8324	36586
36599	1.52121	0.0370418	0.00781766	-135.057	43.599	36599
36602	1.87034	0.0349107	0.00769262	-150	50.0645	36602
36619	9.87552	0.037573	0.00598327	-150	37.0073	36619
36673	5.82098	0.0360065	0.00653944	-150	40.7701	36673
36694	9.35297	0.0370887	0.00580117	-150	35.6239	36694
36752	263.875	0.0839612	0.00329379	-43.0651	5.47092	36752
36767	3.71501	0.035371	0.00660474	-150	40.8669	36767
36798	1.94326	0.035699	0.00689137	-143.705	41.3048	36798
36802	0.137144	0.034372	0.00651282	-150	42.7741	36802
36836	4.96704	0.0360677	0.00687722	-150	43.3051	36836
36883	5.44807	0.0369707	0.00674692	-141.597	38.8386	36883
36903	1.83492	0.0348037	0.00708106	-150	45.9822	36903
36936	7.53159	0.0368451	0.0060891	-150	37.7396	36936
36944	63.5477	0.0711175	0.00592389	-51.0867	12.0136	36944
37044	1.18469	0.0347293	0.00852963	-150	54.4612	37044
37090	7.00004	0.0361956	0.00652769	-150	40.2083	37090
37149	1.44435	0.0393498	0.00960423	-124.077	48.856	37149
37152	13.141	0.0372171	0.00594258	-150	35.4649	37152
37160	1.13995	0.0354277	0.0058509	-144.556	37.018	37160
37175	41.6652	0.0738995	0.00670569	-40.9715	12.2519	37175
37230	0.0243807	0.033901	0.00759158	-150	49.4987	37230
37238	10.3904	0.0367839	0.00545032	-150	32.5798	37238
37263	9.45941	0.0522056	0.00672351	-79.4254	20.7731	37263
37297	3.35557	0.0355392	0.00646613	-150	42.2107	37297
37309	7.12958	0.0366228	0.00742079	-150	47.1962	37309
37322	4.44168	0.0350794	0.00661473	-150	42.0314	37322
37341	1.49131	0.034662	0.00634617	-150	42.2232	37341
37381	0.794801	0.0402891	0.00739487	-116.816	34.977	37381
37385	2.16587	0.0354584	0.00637537	-150	41.6213	37385
37422	2.88544	0.0349332	0.00647894	-150	41.2547	37422
37423	0.146195	0.0340489	0.00834343	-150	53.9727	37423
37426	27.7333	0.0992996	0.00166626	2.15992e-06	21.6176	37426
37435	3.20731	0.0350388	0.00753236	-150	47.2999	37435
37474	0.679153	0.0340676	0.00754888	-150	49.7214	37474
37598	2.92111	0.0355354	0.00652008	-150	42.6235	37598
37610	4.5425	0.0359556	0.00608184	-150	37.2547	37610
37635	25.9876	0.0858485	0.0116181	-17.3075	15.6854	37635
37653	6.33009	0.0360977	0.00670038	-150	41.6533	37653
37654	1.25575	0.0347303	0.00693333	-150	44.2409	37654
37662	0.389978	0.0347049	0.00827819	-150	55.2434	37662
37694	3.83001	0.0353951	0.00689084	-150	43.889	37694
37695	6.88216	0.0358511	0.00583496	-150	36.7479	37695
37713	69.9556	0.0905257	0.00760134	-19.019	9.86866	37713
37776	97.7835	0.100106	0.00677661	12.4148	1.83017	37776
37777	17.7917	0.0950096	0.0131462	-1.77113	13.9816	37777
37784	7.74847	0.0369105	0.00576045	-150	35.9217	37784
37791	7.40691	0.0365105	0.0064253	-150	39.3696	37791
37817	3.60785	0.0392685	0.00655397	-124.115	32.8019	37817
37838	10.5887	0.0373671	0.00626001	-150	38.1058	37838
37890	0.100457	0.0337944	0.00787346	-150	52.1054	37890
37928	5.4492	0.0356295	0.00687366	-150	44.1227	37928
37952	0.138923	0.034091	0.0071224	-150	45.726	37952
38012	1.39261	0.034102	0.00757593	-150	49.2323	38012
38027	1.12268	0.0351818	0.00746414	-142.977	44.5444	38027
38051	3.53004	0.0347785	0.00628626	-150	40.9726	38051
38070	27.215	0.0930796	0.0131525	-7.71831	15.1844	38070
38083	5.46292	0.0381132	0.0072218	-132.528	38.6858	38083
38085	4.15948	0.0356859	0.0100087	-150	63.0281	38085
38145	5.43537	0.0359445	0.00624384	-147.876	39.0704	38145
38172	1.6916	0.0408371	0.00773248	-113.998	35.9556	38172
38177	154.442	0.105956	0.0061826	-7.38189	6.32303	38177
38230	1.70105	0.0353059	0.00692589	-150	45.4685	38230
38271	7.62469	0.0506933	0.00824788	-83.3206	27.0181	38271
38377	6.53282	0.0362299	0.00638183	-150	39.5084	38377
38403	5.70681	0.0361666	0.00583008	-150	37.1215	38403
38411	3.77283	0.0348866	0.00607234	-149.995	38.4502	38411
38439	0.950474	0.0345833	0.00801955	-150	52.6452	38439
38456	1.65118	0.0347708	0.00741942	-150	49.1598	38456
38476	4.8321	0.0380675	0.00671765	-132.22	35.9069	38476
38527	2.12672	0.0346162	0.00668625	-150	42.8355	38527
38544	10.9204	0.0369695	0.00545806	-150	33.2144	38544
38549	4.47509	0.0360111	0.00587927	-150	36.6253	38549
38565	18.1814	0.0953358	0.0135584	-1.80343	14.4684	38565
38576	2.93034	0.0350435	0.00731193	-150	46.1964	38576
38592	4.3601	0.035721	0.00550685	-150	35.1427	38592
38634	5.80315	0.0372375	0.00657791	-137.075	36.3368	38634
38661	2.87635	0.0440691	0.00790439	-101.189	32.0637	38661
38685	1.06968	0.0344004	0.00727691	-150	46.5274	38685
38709	5.3605	0.0379266	0.00591361	-136.669	32.2668	38709
38733	2.96572	0.0353983	0.00815446	-150	54.4825	38733
38761	3.6578	0.0354591	0.00588512	-150	37.946	38761
38867	8.00623	0.0378712	0.00760358	-142.456	43.2848	38867
38907	8.82038	0.0381471	0.00582325	-139.217	32.0583	38907
38956	3.60743	0.0350329	0.00681029	-150	42.7391	38956
39037	20.4023	0.0750964	0.00903155	-31.4069	15.1068	39037
39066	8.54467	0.0369117	0.00650002	-150	40.609	39066
39088	4.5649	0.0907451	0.0212229	-0.326494	23.5912	39088
39106	1.1274	0.0347045	0.00811208	-150	54.183	39106
39188	2.29245	0.035342	0.00740857	-150	48.2738	39188
39254	1.85153	0.0350917	0.00758078	-150	47.5288	39254
39270	9.11402	0.0367764	0.00666699	-150	40.5768	39270
39300	0.17519	0.0341717	0.00706206	-150	45.5933	39300
39304	1.851	0.0351603	0.00750644	-150	48.3075	39304
39338	1.19137	0.0345444	0.00806374	-150	53.034	39338
39340	1.45578	0.0432581	0.00736611	-105.122	31.0675	39340
39377	13.2425	0.0375644	0.00540438	-150	32.6961	39377
39433	0.840573	0.0343105	0.00761641	-148.943	47.8391	39433
39456	2.42107	0.0395993	0.00705885	-122.444	34.9952	39456
39611	12.0787	0.0373056	0.00549708	-150	32.8769	39611
39633	1.39771	0.0350586	0.00691968	-150	45.9313	39633
39663	0.603484	0.034474	0.00747972	-150	47.9762	39663
39674	26.3526	0.0528716	0.00579227	-87.7912	18.7108	39674
39776	10.615	0.0370998	0.0055219	-150	33.312	39776
39808	0.197661	0.0339705	0.00736729	-150	47.5031	39808
39842	0.276956	0.0344009	0.00721557	-150	47.665	39842
39845	8.67418	0.0373445	0.00606578	-144.531	35.0349	39845
39848	0.380987	0.0370244	0.00887531	-131.631	49.2013	39848
39851	16.5868	0.0379393	0.00495864	-150	29.007	39851
39897	4.71552	0.0359462	0.00611348	-147.126	36.6934	39897
39903	0.0343172	0.0344053	0.00731491	-150	51.3971	39903
39905	0.86737	0.0343574	0.00721253	-150	48.0411	39905
40025	0.770515	0.0354896	0.00878645	-148.485	56.3819	40025
40078	5.22664	0.0362037	0.00711755	-150	44.2455	40078
40079	31.5197	0.0831398	0.0100959	-21.3182	14.2874	40079
40098	4.34302	0.0354602	0.00677518	-150	42.0438	40098
40169	4.74046	0.0352413	0.00721385	-150	45.1526	40169
40237	0.285592	0.0343537	0.00820997	-150	55.0837	40237
40239	10.4068	0.0366449	0.00555374	-150	33.5682	40239
40243	5.40054	0.0815335	0.0153099	-13.1068	20.7267	40243
40254	6.75454	0.036336	0.00652807	-150	40.6345	40254
40319	1.33025	0.0345668	0.00667293	-150	43.4499	40319
40327	207.073	0.0783637	0.00319559	-50.3919	5.90823	40327
40382	92.4177	0.0816228	0.00504818	-35.3783	8.10761	40382
40391	1.11189	0.0349034	0.00587609	-148.811	38.3115	40391
40409	72.9279	0.106064	1.80434e-05	0.488394	13.8682	40409
40441	3.82565	0.0345886	0.00723007	-150	45.7946	40441
40456	3.07345	0.035557	0.00741581	-150	47.4773	40456
40491	1.70635	0.0345302	0.00891964	-150	57.5787	40491
40507	69.3598	0.0661694	0.00489367	-63.5386	11.4259	40507
40524	3.79855	0.0349902	0.00672745	-150	43.3529	40524
40535	179.394	0.102172	0.00605704	-12.7391	6.718	40535
40557	0.863426	0.035351	0.00828572	-139.951	49.129	40557
40664	1.36401	0.0344188	0.00738974	-150	47.9207	40664
40692	10.4683	0.0372977	0.00543592	-150	33.118	40692
40716	4.34208	0.0378333	0.00671586	-133.435	36.4039	40716
40721	6.2609	0.0373662	0.00637421	-143.208	36.5486	40721
40729	0.237585	0.0344679	0.00692384	-150	46.3202	40729
40741	0.444832	0.0341376	0.00821241	-150	54.3994	40741
40763	5.65336	0.0365387	0.00677671	-150	43.151	40763
40794	173.364	0.103025	0.00558856	-11.3804	6.0646	40794
40865	13.5545	0.0467606	0.00595834	-104.589	23.4677	40865
40869	0.00256941	0.0340069	0.00672722	-150	45.3071	40869
40879	9.28568	0.0369972	0.00577414	-150	35.4173	40879
40911	0.589476	0.038857	0.00672578	-124.899	34.2269	40911
40947	23.2024	0.0978919	0.00224846	1.10244e-06	22.4936	40947
40963	1.53084	0.0350854	0.0116309	-149.224	74.8216	40963
40994	2.21684	0.0349399	0.00758341	-150	48.018	40994
41112	2.55402	0.038287	0.00826572	-131.463	44.2715	41112
41136	4.52571	0.036092	0.00783038	-150	49.0456	41136
41211	0.179939	0.0343771	0.00847638	-150	57.322	41211
41228	27.149	0.0587137	0.00841206	-71.6979	23.048	41228
41279	4.71735	0.0353641	0.00735698	-150	46.3015	41279
41296	11.7446	0.0953873	0.00150385	0.950136	7.76456	41296
41342	0.50251	0.0342807	0.00963934	-150	61.931	41342
41343	7.13002	0.0376939	0.00676559	-137.79	37.3711	41343
41344	4.3087	0.0881	0.0161749	-3.33587	18.725	41344
41485	22.2869	0.0573755	0.00692334	-73.4589	19.419	41485
41488	4.73203	0.0363106	0.00675311	-145.348	39.9232	41488
41492	0.706707	0.034537	0.00870782	-150	55.9495	41492
41515	3.6123	0.0360847	0.00619564	-147.628	39.8351	41515
41533	178.215	0.0910543	0.00434507	-27.2605	5.97305	41533
41545	116.447	0.0916963	0.0070056	-22.6682	9.30803	41545
41592	17.6446	0.038005	0.00500568	-150	29.6076	41592
41619	0.912709	0.0349032	0.00739669	-150	49.7382	41619
41620	43.4278	0.0745052	0.00755724	-39.9718	13.6568	41620
41643	0.434614	0.073219	0.0230971	-21.1747	36.9829	41643
41668	6.66145	0.0364017	0.0066021	-150	40.2578	41668
41697	4.01326	0.0358414	0.00641356	-150	40.1342	41697
41744	3.7847	0.037552	0.00811258	-135.652	45.1799	41744
41745	1.71749	0.0351849	0.0084238	-146.636	52.4132	41745
41747	28.0572	0.0528436	0.00799248	-92.0585	27.0701	41747
41849	3.96811	0.0351643	0.00729732	-150	46.5937	41849
41889	14.1543	0.0523921	0.00838792	-83.4274	26.9698	41889
41902	0.524922	0.0343337	0.00741392	-150	50.8494	41902
41916	3.45785	0.0351396	0.00623349	-150	39.2293	41916
41944	12.7185	0.0476366	0.00812971	-100.326	31.1547	41944
42016	0.263367	0.0337414	0.00698671	-150	45.2426	42016
42069	2.51554	0.0353363	0.00799077	-150	50.8374	42069
42073	0.976092	0.034528	0.00669454	-150	43.7702	42073
42193	11.2474	0.0367136	0.00541197	-150	32.4899	42193
42227	0.875085	0.0340918	0.0086632	-150	56.3847	42227
42232	1.3587	0.034597	0.0085215	-150	54.8752	42232
42252	1.1146	0.0349955	0.00838723	-150	54.7361	42252
42280	1.05922	0.0389933	0.00775419	-124.062	39.1082	42280
42281	2.65151	0.0354775	0.00677718	-150	43.0178	42281
42307	1.69416	0.0351449	0.00695674	-148.917	44.5649	42307
42315	6.93712	0.0360594	0.00673619	-150	41.7794	42315
42331	286.438	0.0948175	0.00362742	-26.7311	4.79418	42331
42387	160.882	0.110511	0.00719056	-3.00206	6.82078	42387
42416	78.1675	0.107079	1.64969e-05	0.764338	13.7547	42416
42496	7.95325	0.0770865	0.0117387	-20.3244	17.5258	42496
42553	6.65811	0.0370967	0.00668914	-145.061	39.0841	42553
42575	5.79921	0.0360261	0.00573226	-150	35.3205	42575
42580	0.607644	0.034613	0.00780492	-150	52.6159	42580
42581	1.37498	0.0349942	0.0072357	-150	47.9803	42581
42628	35.6754	0.0613703	0.0072848	-67.9638	18.7223	42628
42641	36.475	0.0729491	0.00830012	-41.1044	15.4139	42641
42660	9.481	0.0366619	0.0059479	-150	35.7371	42660
42696	133.586	0.107594	0.00665636	-4.51969	6.53931	42696
42716	1.67943	0.0345145	0.00755305	-150	48.4021	42716
42744	0.674309	0.0357015	0.0076052	-139.397	44.4126	42744
42788	9.16435	0.0368894	0.00577767	-150	35.9761	42788
42850	1.15663	0.0347944	0.00894707	-150	60.0742	42850
42915	1.23998	0.0345986	0.00791666	-150	50.91	42915
42916	1.00431	0.034338	0.00755544	-150	48.8408	42916
42928	105.523	0.0797924	0.00450013	-40.0084	7.62243	42928
42949	2.48579	0.0353483	0.00751948	-147.122	46.2948	42949
42993	10.2675	0.0369289	0.00643151	-150	39.3044	42993
42994	4.35847	0.0359376	0.00744641	-150	46.89	42994
43002	0.288253	0.0883806	0.0139479	2.20929e-07	53.8975	43002
43065	128.77	0.0753723	0.00517538	-51.4021	10.078	43065
43076	0.0568285	0.034096	0.00809996	-150	54.2904	43076
43104	5.30267	0.0357654	0.00626748	-150	39.303	43104
43155	32.9275	0.0580736	0.00517058	-75.5112	14.438	43155
43178	22.6471	0.0533093	0.00673182	-87.1913	21.8036	43178
43209	16.0127	0.0376655	0.00480329	-150	28.6144	43209
43215	0.971789	0.0350235	0.0074359	-144.787	45.3459	43215
43315	8.81584	0.0373094	0.00672879	-150	41.7969	43315
43317	0.880824	0.0350446	0.00764623	-145.877	47.0211	43317
43361	733.013	0.0818957	0.00173654	-59.0037	3.26883	43361
43385	0.786361	0.0341724	0.00693836	-150	46.2602	43385
43386	9.14673	0.0370338	0.005747	-150	35.9827	43386
43413	4.29858	0.0352551	0.00636913	-150	39.6365	43413
43437	0.235089	0.0344097	0.0092392	-150	60.9974	43437
43440	0.799776	0.0343814	0.00806789	-147.728	50.6544	43440
43474	0.529189	0.034313	0.00746368	-150	48.3853	43474
43479	7.13393	0.0365264	0.0060705	-150	37.5017	43479
43483	6.5062	0.0914184	0.00491426	8.35416e-07	23.5121	43483
43578	0.652215	0.0345022	0.00726997	-150	46.0319	43578
43599	7.7529	0.036459	0.00539796	-149.997	33.2058	43599
43692	277.758	0.0830578	0.00298571	-45.1996	5.07417	43692
43714	4.69247	0.0359794	0.00703393	-150	43.5056	43714
43854	7.68374	0.0363082	0.00575577	-150	36.2795	43854
43895	3.39112	0.0349258	0.00725208	-150	45.4631	43895
43915	514.176	0.103419	0.00299251	-21.1089	3.5016	43915
43946	1.71695	0.040393	0.00878658	-118.664	42.3966	43946
43986	0.18859	0.0341918	0.00728857	-150	47.8369	43986
43988	0.200298	0.0373173	0.00773755	-130.011	41.7361	43988
44014	9.45039	0.0368688	0.00589286	-150	37.1285	44014
44020	2.69563	0.0351653	0.00700099	-148.349	43.219	44020
44048	32.6836	0.0636336	0.00648164	-60.8662	15.4279	44048
44060	61.6901	0.0788667	0.00620101	-35.579	10.2734	44060
44067	109.168	0.0932314	0.00542623	-19.6535	6.87769	44067
[truncated: 2,453 more rows]

## Sheet: WTevo2_adaptive_s_tau
BarcodeNo	Weight	s	s_err	tau	tau_err	Barcode
1	37.2513	0.0752587	0.00662449	-30.4285	9.88162	1
55	46.6019	0.0739529	0.00765676	-33.8459	12.0459	55
93	20.5465	0.121393	0.0290346	20.3137	18.6009	93
110	32.9948	0.0572059	0.00528326	-67.9759	13.3665	110
151	3175.48	0.106735	0.00141309	-32.9869	1.58489	151
162	1875.02	0.112091	0.00196727	-22.0027	1.91444	162
177	474.167	0.101773	0.00351981	-20.3567	3.68529	177
229	13.1149	0.0951024	0.0235797	1.87325	21.5502	229
262	11.0588	0.0393857	0.-0.002966943206876912*I	-150	0.-21.964495214882273*I	262
273	850.6	0.0881288	0.00188978	-45.2546	2.77292	273
289	410.751	0.100084	0.00347688	-21.1097	3.72038	289
313	19.2922	0.0812229	0.0134203	-13.7273	16.1442	313
323	4392.29	0.106925	0.00136195	-34.124	1.53561	323
326	8.61846	0.0770704	0.0156149	-15.7872	20.2707	326
373	169.616	0.0926829	0.00516693	-21.1279	5.93741	373
415	63.0693	0.10635	0.00956035	2.36974	7.70927	415
477	3.11297	0.0995684	0.0210708	13.6985	17.914	477
499	1030.45	0.100369	0.00226563	-30.0696	2.624	499
515	1596.47	0.104478	0.00197359	-29.1027	2.18502	515
562	1135.05	0.0887387	0.00187059	-45.8752	2.69171	562
621	0.399747	0.0330351	0.00747882	-136.711	44.5311	621
665	2.21238	0.0358941	0.00673972	-123.385	34.359	665
675	50.4481	0.0996711	0.0125523	-1.9614	11.1841	675
683	9.89111	0.0817105	0.0154372	-9.08043	17.6708	683
862	261.675	0.114198	0.00676949	-3.30657	5.42138	862
962	27.8535	0.0736424	0.00805879	-29.8042	12.2932	962
1055	46.1878	0.094093	0.0122891	-7.71953	12.3221	1055
1088	41.7526	0.0812527	0.00871317	-23.0776	11.5758	1088
1109	74.0911	0.0751378	0.00510453	-38.5784	8.19271	1109
1112	247.689	0.125946	0.0116765	3.2426	8.12826	1112
1119	2418.24	0.108369	0.00160854	-28.506	1.71108	1119
1138	18.8151	0.104561	0.019665	9.43109	16.8853	1138
1185	5391.24	0.119583	0.00141367	-23.6824	1.3214	1185
1193	41.8033	0.0810566	0.0111237	-22.841	14.8061	1193
1248	333.615	0.111208	0.00447251	-7.9345	3.83197	1248
1274	37.4276	0.0859677	0.0137221	-15.8222	16.2935	1274
1297	1.06792	0.0314444	0.0077613	-142.91	50.6277	1297
1322	5055.2	0.111675	0.00118287	-31.59	1.25803	1322
1379	21633.1	0.119995	0.000673541	-34.7835	0.688719	1379
1419	325.148	0.0998498	0.00488642	-19.2425	5.18224	1419
1420	39.9259	0.0841928	0.00938313	-18.3568	11.5336	1420
1431	49.8464	0.0697086	0.00567892	-43.7101	10.1618	1431
1435	8.03721	0.101009	0.0297473	9.79545	26.6394	1435
1442	292.905	0.101302	0.00453644	-16.4508	4.60821	1442
1458	2.98956	0.0365934	0.-0.004013303516694254*I	-150	0.-34.332224580698224*I	1458
1467	49.9619	0.0798053	0.00677376	-25.9859	9.27681	1467
1478	120.007	0.0674896	0.00395038	-59.4774	8.18197	1478
1488	1684.28	0.106605	0.00198416	-27.1374	2.11987	1488
1529	44.462	0.092176	0.0107884	-8.62559	11.0552	1529
1559	109.854	0.0978295	0.0075452	-8.91864	7.26062	1559
1615	65.5847	0.0908084	0.0094725	-14.2035	10.4127	1615
1618	162.341	0.0988207	0.00639621	-13.9387	6.51027	1618
1639	476.978	0.104565	0.00362345	-17.4242	3.60371	1639
1689	22.4616	0.0693555	0.00808219	-35.7404	13.6144	1689
1696	11.2688	0.0889621	0.0180044	-1.98832	17.7556	1696
1776	28.6472	0.0580841	0.00712408	-59.1477	16.8544	1776
1812	17.4949	0.067959	0.00976729	-35.4034	16.7242	1812
1889	19.7996	0.0616152	0.00802999	-49.322	16.7112	1889
1893	5.32669	0.0396542	0.00639245	-104.798	27.0966	1893
1916	348.232	0.094009	0.00402207	-26.9209	4.81446	1916
1938	100.172	0.100838	0.00877469	-7.33779	8.21532	1938
1978	8.88014	0.0874168	0.0205611	-2.88693	20.9933	1978
1981	2.2677	0.124496	0.0385587	31.25	19.9372	1981
1982	60.4569	0.0839108	0.00939621	-21.985	11.9826	1982
2038	22.6291	0.0699041	0.0124169	-34.818	20.9859	2038
2209	156.23	0.099006	0.00630967	-13.039	6.33475	2209
2221	1226.27	0.0984192	0.00199419	-34.19	2.43026	2221
2227	58.9945	0.0791573	0.00780962	-29.2737	11.1974	2227
2228	515.663	0.100142	0.00355157	-23.4059	3.89271	2228
2258	110.024	0.0874345	0.005902	-23.607	7.3159	2258
2270	42.895	0.0951257	0.0102654	-5.7724	9.93685	2270
2320	37.0407	0.0591294	0.00508546	-63.453	12.0754	2320
2340	0.773973	0.0421185	0.00849227	-88.0601	31.5725	2340
2406	67.8182	0.0863145	0.00707203	-20.0078	8.55917	2406
2450	576.936	0.103564	0.00359857	-20.5488	3.72963	2450
2451	1.57827	0.0321565	0.00670615	-145.148	42.6457	2451
2467	82.9789	0.085468	0.00749993	-22.3598	9.29375	2467
2468	464.616	0.0886194	0.00275063	-37.6903	3.79311	2468
2515	108.332	0.0726345	0.00402993	-46.9967	7.10008	2515
2619	4.10273	0.0330616	0.00680191	-143.422	42.1057	2619
2654	385.537	0.0950061	0.00353857	-26.9029	4.18783	2654
2657	45.8832	0.0672812	0.00697622	-48.7698	13.5649	2657
2768	815.619	0.0822518	0.00189762	-54.0484	3.16243	2768
2851	467.679	0.0793013	0.00216315	-53.3854	3.70138	2851
2897	50.4197	0.0923074	0.0120498	-9.50053	12.4919	2897
2930	750.262	0.095267	0.00254512	-33.1684	3.16939	2930
2949	11.4847	0.0781652	0.0102211	-15.1617	12.8625	2949
3030	15.1841	0.0718619	0.00840675	-28.2334	12.8371	3030
3090	10.3683	0.0691644	0.0104049	-29.811	16.7555	3090
3142	58.1109	0.0795076	0.00705281	-28.331	9.93467	3142
3298	75.8697	0.0789619	0.00538041	-32.019	7.82585	3298
3329	109.312	0.0925125	0.00640415	-16.5358	7.05298	3329
3361	112.293	0.0912097	0.0064404	-19.1137	7.39332	3361
3372	26.3703	0.0912994	0.0137199	-5.62047	13.7452	3372
3376	0.0549203	0.100236	0.037983	16.3763	31.53	3376
3400	20.4751	0.0629572	0.00748941	-46.9403	15.0164	3400
3406	315.076	0.0752807	0.00242153	-56	4.41514	3406
3432	29.9906	0.0786862	0.00934679	-22.5146	12.6156	3432
3500	429.787	0.0972414	0.00373981	-24.8759	4.26638	3500
3536	202.328	0.106849	0.0064439	-7.58545	5.72015	3536
3551	359.931	0.101461	0.00434041	-18.0603	4.46971	3551
3556	25.9829	0.0688262	0.00824006	-37.6342	14.304	3556
3627	2.56071	0.061261	0.0153293	-38.8769	30.293	3627
3638	5.11273	0.0672474	0.0145461	-28.3676	24.0871	3638
3687	1.36971	0.0610256	0.012928	-37.863	24.9242	3687
3715	31.7646	0.0679108	0.00782608	-42.3427	14.2679	3715
3753	33.9088	0.080395	0.0105463	-22.1606	14.0196	3753
3755	12.8023	0.0614709	0.00879401	-46.5147	18.0601	3755
3844	82.3278	0.0825085	0.00601873	-28.0232	8.19027	3844
3849	858.964	0.11245	0.00327567	-14.9528	2.98957	3849
3858	11.1306	0.0545713	0.00744462	-61.7081	18.826	3858
3945	3.03435	0.0617058	0.0171088	-38.5541	33.6691	3945
3983	1415.44	0.109467	0.00217344	-22.1797	2.16703	3983
4057	473.093	0.102036	0.00363814	-20.0676	3.79465	4057
4075	112.16	0.0751066	0.00428388	-42.9032	7.12181	4075
4112	118.439	0.0901665	0.0061535	-20.5148	7.20721	4112
4197	1388.78	0.103446	0.00201988	-28.8256	2.24811	4197
4273	84.3088	0.0854411	0.00634888	-22.4417	7.89434	4273
4277	429.754	0.0938465	0.003279	-29.2671	4.00638	4277
4283	27.9495	0.0810215	0.0097723	-19.8609	12.6071	4283
4302	182.666	0.0963287	0.00509546	-17.4532	5.46045	4302
4303	322.181	0.105974	0.00436007	-12.3511	4.07646	4303
4310	0.0501666	0.0401758	0.00801374	-100.416	33.9221	4310
4372	5.85874	0.0717246	0.0191444	-22.4014	28.4592	4372
4419	7.48544	0.0641977	0.0115753	-37.4477	21.47	4419
4425	17.5462	0.0686394	0.0100179	-33.3561	16.7239	4425
4439	205.936	0.0954668	0.00512535	-19.9851	5.68933	4439
4496	41.7793	0.0839434	0.0100327	-19.166	12.469	4496
4650	309.981	0.110306	0.00543391	-8.07631	4.71294	4650
4679	11.4747	0.0789422	0.0161609	-14.3417	20.2582	4679
4680	336.025	0.104431	0.00457692	-14.4894	4.44194	4680
4785	261.331	0.100978	0.00498181	-15.9341	5.06132	4785
4789	4.69673	0.0542968	0.00933097	-57.9331	23.1004	4789
4791	1.0773	0.0458934	0.00862142	-78.0399	27.9429	4791
4796	3.87283	0.124109	0.0401195	29.8321	21.3315	4796
4920	75.3409	0.0792896	0.00660746	-31.4615	9.59796	4920
4978	12.0873	0.0551123	0.00768835	-59.8873	19.0399	4978
4989	3.36336	0.0547581	0.0150557	-55.7404	37.4868	4989
5009	78.7356	0.0811155	0.00624254	-29.532	8.72882	5009
5024	17.6661	0.068046	0.00764302	-35.1521	12.9587	5024
5051	8.02016	0.0832238	0.0161724	-4.74221	17.2324	5051
5098	176.926	0.104531	0.00569917	-8.42104	5.18136	5098
5322	12.6376	0.0815651	0.0161153	-12.7507	19.4351	5322
5333	540.261	0.0910349	0.0029395	-35.007	3.85048	5333
5379	0.142774	0.0418763	0.00855409	-87.7501	31.9612	5379
5506	1.02784	0.0460352	0.0103036	-79.5276	34.559	5506
5583	2943.64	0.106691	0.00144558	-32.4582	1.61499	5583
5613	78.7415	0.0911676	0.00917413	-15.9665	10.2787	5613
5640	52.3811	0.0888599	0.00773236	-13.7187	8.56805	5640
5643	72.2025	0.101751	0.00897285	-2.72972	7.88296	5643
5748	180.989	0.106443	0.00645531	-6.83911	5.70573	5748
5751	36.2422	0.0689736	0.0066108	-40.669	11.5835	5751
5843	131.769	0.0931652	0.00675251	-18.1683	7.54348	5843
5854	5.34249	0.0330899	0.00665691	-145.169	41.3287	5854
5868	708.965	0.10226	0.00299029	-23.9835	3.23108	5868
5898	407.87	0.0975356	0.00374556	-23.882	4.217	5898
5899	245.07	0.0949262	0.00477795	-22.014	5.41515	5899
5900	92.9629	0.101375	0.00878146	-5.9146	8.03817	5900
5927	99.5119	0.0889647	0.00643295	-20.4316	7.61725	5927
6002	241.533	0.0951834	0.00419641	-21.647	4.71726	6002
6106	292.847	0.10376	0.00512451	-13.984	4.98576	6106
6120	2.02302	0.0797269	0.0276113	-7.53503	32.3531	6120
6307	309.825	0.108006	0.00497681	-10.1855	4.49184	6307
6391	32.9846	0.0701028	0.00622005	-37.3466	10.4759	6391
6493	66.0167	0.0715293	0.00480678	-43.4635	8.35223	6493
6504	26.4501	0.0743598	0.0135054	-28.4835	20.3777	6504
6544	326.642	0.093709	0.00386468	-26.5251	4.6178	6544
6582	87.3633	0.0796089	0.00617987	-33.2388	9.09698	6582
6593	74.0554	0.0948259	0.00817227	-10.6349	8.31106	6593
6603	2.10439	0.046299	0.00843906	-73.2531	26.5047	6603
6658	12.0416	0.0724566	0.0112629	-24.2888	16.5128	6658
6750	155.877	0.0894404	0.0053725	-24.4845	6.57695	6750
6760	100.356	0.0785664	0.00496837	-35.9965	7.52949	6760
6818	10.7986	0.0594137	0.00824392	-49.3523	17.6839	6818
6845	44.4386	0.0709408	0.00611847	-40.257	10.4831	6845
6921	58.4355	0.0901733	0.0104813	-12.2792	11.3511	6921
6951	200.497	0.0989075	0.00525112	-15.8892	5.43442	6951
6973	557.569	0.0990589	0.0028382	-25.4754	3.19244	6973
6975	45.126	0.0758374	0.00598763	-31.381	8.94393	6975
7026	38.2792	0.0730086	0.00683863	-34.3557	10.8644	7026
7060	378.569	0.109179	0.00427517	-10.8117	3.83684	7060
7174	486.955	0.0996544	0.00349787	-23.466	3.85272	7174
7216	4.4351	0.100575	0.0491705	12.9865	42.3932	7216
7269	69.2052	0.0657814	0.00445306	-56.4095	9.19464	7269
7283	379.622	0.101342	0.00402149	-18.9248	4.1789	7283
7308	11.6827	0.0573462	0.0107577	-54.1681	25.1929	7308
7371	201.393	0.0985518	0.00523343	-15.8973	5.41753	7371
7377	328.226	0.10353	0.0043938	-15.3322	4.33216	7377
7449	10.3971	0.110355	0.02703	17.2912	19.8563	7449
7457	11.598	0.0691134	0.0140299	-29.9801	22.9701	7457
7513	17.5488	0.0687432	0.0122201	-35.2592	21.1287	7513
7538	143.669	0.0751047	0.00397014	-46.765	6.80454	7538
7552	138.094	0.0916079	0.00542039	-20.1561	6.22107	7552
7562	1.42505	0.0599672	0.0143137	-37.942	28.3158	7562
7600	4.7574	0.112135	0.0446238	20.2437	31.2459	7600
7619	445.318	0.0915208	0.00315969	-32.8999	4.07397	7619
7709	45.1108	0.0754109	0.00626612	-31.8591	9.4513	7709
7710	17.7069	0.0541081	0.00715602	-67.2364	18.8454	7710
7735	170.11	0.0954309	0.00502112	-17.5094	5.40899	7735
7762	208.318	0.0932935	0.00428836	-22.8204	4.9671	7762
7774	117.836	0.0812493	0.00440579	-33.2803	6.31036	7774
7799	47.9678	0.0740282	0.00578787	-35.3188	9.15406	7799
7834	10.6171	0.106708	0.0198415	15.0925	15.4552	7834
7837	17.8651	0.0529053	0.00700524	-72.7779	19.6966	7837
7934	77.7584	0.080743	0.00544512	-29.3855	7.59942	7934
7935	1.44934	0.0401988	0.00740061	-99.0128	30.371	7935
7960	2.03075	0.0344649	0.00751218	-128.726	41.3112	7960
7961	117.282	0.0877825	0.00576714	-23.2603	7.08467	7961
8000	83.2972	0.0794936	0.00495748	-32.5905	7.2146	8000
8009	584.221	0.109523	0.00372528	-14.3641	3.45931	8009
8037	82.6575	0.0850308	0.00828181	-24.0799	10.6554	8037
8249	14.3735	0.0964071	0.0171896	3.69125	15.0391	8249
8422	107.993	0.0776265	0.00421828	-37.7995	6.50624	8422
8423	16.3584	0.0955588	0.0187759	2.72144	16.7468	8423
8494	32.025	0.091451	0.011666	-7.06629	11.8647	8494
8580	30.2491	0.089556	0.010124	-7.54539	10.4446	8580
8629	473.553	0.0921513	0.00313281	-32.5894	4.00487	8629
8745	194.582	0.0956978	0.00469549	-18.9751	5.13852	8745
8759	38.1641	0.0830967	0.0100825	-18.9809	12.6065	8759
8825	24.7047	0.06063	0.00732003	-56.5116	16.4473	8825
8853	17.0141	0.0681097	0.0117991	-36.5295	20.6738	8853
8892	142.225	0.0914701	0.00497086	-20.9614	5.75318	8892
8923	102.11	0.0840213	0.00517622	-27.9046	6.89601	8923
8986	167.521	0.0847805	0.00385614	-32.1234	5.27024	8986
9093	1.24114	0.043857	0.00784345	-83.3068	27.5271	9093
9121	49.8425	0.085153	0.00853165	-18.3879	10.3065	9121
9193	94.2182	0.101786	0.00928896	-5.75772	8.47768	9193
9216	9.53492	0.0409872	0.00625623	-108.857	27.0855	9216
9267	67.3424	0.0957259	0.00828595	-8.55006	8.15507	9267
9293	1.60471	0.0398478	0.00675757	-99.5962	27.7197	9293
9394	12.2519	0.0766753	0.0140339	-18.0779	18.7163	9394
9429	32.0814	0.0776235	0.0104408	-24.3452	14.5467	9429
9449	0.209033	0.0349805	0.008287	-119.992	43.7118	9449
9460	52.2866	0.0725456	0.00591819	-38.0692	9.73319	9460
9521	61.9475	0.079139	0.00523876	-29.832	7.43606	9521
9534	7.28138	0.112913	0.0314092	21.6785	21.2041	9534
9612	128.634	0.0854493	0.00502057	-28.0624	6.5928	9612
9651	2.55704	0.0339877	0.00695355	-136.029	40.5595	9651
9689	171.326	0.0628825	0.00282332	-75.3921	6.87541	9689
9793	608.945	0.0946308	0.00267526	-32.1248	3.32096	9793
9817	1419.72	0.0950834	0.00172135	-39.965	2.26547	9817
9857	1.23436	0.0476716	0.00943793	-70.203	28.3969	9857
9858	92.2188	0.0872371	0.00716709	-20.4012	8.52084	9858
9864	198.521	0.104773	0.00631406	-9.28995	5.8081	9864
9881	58.0556	0.0875385	0.00843545	-16.0722	9.64989	9881
9888	103.062	0.0835765	0.0049635	-28.6691	6.67321	9888
9931	126.385	0.0958495	0.00681993	-14.3199	7.1313	9931
10024	8.66557	0.110658	0.0395326	17.2772	29.2578	10024
10025	134.144	0.0935325	0.00548884	-17.8633	6.05292	10025
10075	3.42452	0.0432248	0.00693244	-87.3967	24.8896	10075
10097	7.85245	0.0354501	0.00694339	-133.71	38.7452	10097
10302	17.4765	0.0662726	0.0101798	-36.5383	18.0312	10302
10349	88.7571	0.077511	0.00707774	-36.4895	11.029	10349
10466	33.9235	0.0778489	0.00772357	-25.1349	10.7634	10466
10517	39.2279	0.0779034	0.00809767	-26.0238	11.3491	10517
10536	323.764	0.110359	0.00514842	-8.26383	4.46542	10536
10599	31.5176	0.0594828	0.00576195	-58.9818	13.1993	10599
10680	30.2773	0.079963	0.0104494	-20.9214	13.7621	10680
10832	5.02556	0.0819397	0.0153365	-4.29171	16.6329	10832
10848	351.268	0.0891881	0.00322813	-33.495	4.27334	10848
10851	93.281	0.0747857	0.00469015	-41.352	7.7291	10851
10988	0.488038	0.0389274	0.00920427	-101.284	40.3123	10988
11034	78.7125	0.096046	0.00818123	-9.51189	8.11444	11034
11071	9.92322	0.0350669	0.00555427	-139.945	31.6388	11071
11222	72.211	0.0767061	0.00566834	-35.5376	8.75014	11222
11245	311.502	0.0810379	0.00302762	-45.178	4.7981	11245
11321	60.5826	0.0751298	0.00568906	-35.2603	8.83863	11321
11322	9.19447	0.0957093	0.0213511	5.0208	18.5804	11322
11357	8.47705	0.0920544	0.0163286	2.48429	15.0323	11357
11423	7.84078	0.0757198	0.0161961	-17.0453	21.6737	11423
11491	16.8845	0.112637	0.0276925	16.0306	20.3601	11491
11528	78.9895	0.0942382	0.00672452	-11.719	6.90387	11528
11531	41.2012	0.111104	0.0191426	9.96286	15.2843	11531
11600	72.3413	0.0940944	0.00900921	-11.1932	9.30837	11600
11613	1.29019	0.0625026	0.0162973	-34.5515	30.4981	11613
11710	15.7376	0.0609321	0.00749622	-49.8136	15.8803	11710
11977	0.104896	0.0372411	0.00729558	-110.254	33.7497	11977
11979	473.043	0.0981805	0.0033395	-24.6041	3.75933	11979
12012	154.292	0.0955152	0.00548401	-16.5321	5.86436	12012
12131	68.3242	0.0849274	0.00768393	-21.056	9.54428	12131
12190	105.637	0.0706298	0.00461154	-51.3662	8.67801	12190
12202	9.3073	0.070603	0.00928323	-25.29	14.0502	12202
12283	4.3379	0.0368305	0.00674531	-122.612	34.2749	12283
12368	28.1063	0.0680254	0.00749211	-41.0106	13.4798	12368
12436	32.1312	0.0762851	0.00869399	-27.2626	12.5981	12436
12456	13.1766	0.0577984	0.00712615	-54.7602	16.3003	12456
12540	13.1401	0.0641033	0.00807995	-40.5407	15.0905	12540
12546	30.69	0.10754	0.0164274	8.65403	13.7849	12546
12592	27.3778	0.0856628	0.0101142	-12.0817	11.3778	12592
12633	90.5753	0.0803372	0.00483408	-32.0431	6.93776	12633
12668	71.6752	0.0673018	0.00541392	-52.8521	10.7639	12668
12754	25.9121	0.0929069	0.0153071	-3.22866	14.7208	12754
12837	45.7342	0.066748	0.00575663	-47.4713	10.931	12837
12848	2.99648	0.0574418	0.0108318	-46.459	23.6089	12848
12919	85.8814	0.0782362	0.00534509	-34.5608	8.03796	12919
13063	1.33326	0.0590466	0.0113349	-40.6206	22.9717	13063
13065	29.0703	0.0795804	0.0114933	-21.3821	15.2841	13065
13083	13.8447	0.0842295	0.0126153	-8.1597	13.8658	13083
13135	26.4096	0.0719155	0.00984941	-32.7103	15.8405	13135
13189	7.68635	0.0518809	0.00906144	-65.8629	25.0093	13189
13250	13.4841	0.0631523	0.00987855	-43.2809	19.4828	13250
13262	347.105	0.095844	0.00357654	-24.3705	4.10064	13262
13322	18.9654	0.0577691	0.00692297	-61.1033	16.6829	13322
13373	36.3304	0.0967201	0.0117592	-1.8847	10.707	13373
13410	8.78459	0.078035	0.0188026	-13.8454	23.776	13410
13641	65.4928	0.0936839	0.00855731	-10.872	8.83468	13641
13673	4.15039	0.0574731	0.00921709	-49.3188	20.3274	13673
13814	94.5385	0.0997948	0.00834782	-7.63572	7.89717	13814
13859	2.11626	0.0315241	0.00665628	-147.06	43.7988	13859
13972	86.4334	0.0776258	0.00497587	-35.748	7.57767	13972
14019	245.638	0.0942004	0.00420883	-22.9987	4.84102	14019
14035	68.4659	0.0658457	0.00503384	-55.2157	10.3368	14035
14135	13.2128	0.0807132	0.0198607	-14.0373	24.5614	14135
14253	174.9	0.100026	0.00612442	-13.1344	6.09871	14253
14280	122.274	0.0796407	0.00465908	-36.3851	6.98199	14280
14382	187.526	0.105542	0.00697223	-7.89716	6.28788	14382
14414	470.745	0.106719	0.00404005	-15.1401	3.87044	14414
14419	59.3563	0.0912851	0.00728012	-12.4443	7.73833	14419
14460	27.1347	0.0836129	0.0123825	-15.2403	14.89	14460
14482	10.1269	0.073859	0.010548	-20.1123	14.5852	14482
14497	0.571009	0.0718325	0.0187029	-17.1569	26.439	14497
14584	3.8778	0.0437383	0.00688156	-89.9628	24.9396	14584
14887	22.0235	0.0980624	0.0135593	3.34148	11.6058	14887
14915	5.0607	0.0440691	0.00628516	-90.0209	22.4992	14915
15026	14.0989	0.0593412	0.00785601	-52.7772	17.3937	15026
15039	13.2678	0.0780208	0.0122373	-17.3807	15.9636	15039
15130	172.921	0.0816602	0.00422149	-37.4339	6.25368	15130
15190	5.6422	0.0573733	0.0114877	-44.9418	24.6885	15190
15226	19.9143	0.0712351	0.0101012	-31.2959	16.2049	15226
15232	631.615	0.103193	0.00322863	-21.7514	3.38941	15232
15340	8.03712	0.0772245	0.0220787	-13.9299	28.0792	15340
15373	64.8503	0.0769116	0.00642465	-34.0668	9.81718	15373
15382	49.9941	0.0834306	0.00777229	-20.1006	9.67168	15382
15404	27.3527	0.0695153	0.00744354	-37.8573	12.8074	15404
15466	74.5011	0.112429	0.0139043	5.29693	10.4151	15466
15500	11.3258	0.0778958	0.0139755	-16.5784	18.0585	15500
15507	8.22268	0.0893182	0.0229357	-0.448837	22.2723	15507
15600	78.3855	0.0862162	0.00569252	-22.0506	6.98646	15600
15698	1.23686	0.0700214	0.0188023	-17.3899	27.0629	15698
15787	41.0758	0.0617707	0.0062138	-58.2371	13.8214	15787
15920	228.821	0.0789268	0.0029053	-45.4172	4.69838	15920
16078	52.1182	0.0995253	0.00895584	-3.1102	8.04632	16078
16172	167.938	0.101965	0.00658198	-10.0449	6.24539	16172
16224	2.00175	0.04424	0.0093056	-85.7338	33.4946	16224
16230	106.685	0.105519	0.00804441	-2.86094	6.85569	16230
16261	7.73986	0.270138	0.0922508	65.7509	9.54606	16261
16286	62.592	0.0980708	0.0110128	-5.04762	10.3035	16286
16291	12.1972	0.0635036	0.00970132	-41.7077	18.7315	16291
16308	72.3514	0.0924153	0.00785855	-12.8763	8.36194	16308
16331	126.007	0.0998363	0.00837415	-10.9253	8.24324	16331
16335	48.1534	0.083133	0.00748493	-19.9279	9.29867	16335
16342	84.8885	0.0800759	0.00584069	-31.5959	8.39536	16342
16386	14.3773	0.0778285	0.0124952	-17.1046	16.1934	16386
16393	633.768	0.0931584	0.00271576	-34.4883	3.49563	16393
16462	334.048	0.0949734	0.00397688	-25.24	4.64495	16462
16518	3.2037	0.0830789	0.0205909	-4.18953	22.159	16518
16632	0.589644	0.0352726	0.00760928	-124.395	40.4564	16632
16760	25.6534	0.100163	0.0158172	3.31707	13.4436	16760
16959	27.416	0.0759738	0.0088589	-26.8104	12.8681	16959
16987	170.636	0.104649	0.00756878	-8.19735	6.91673	16987
17118	210.709	0.0950294	0.00474666	-19.9451	5.264	17118
17163	11.9034	0.0900274	0.0171458	0.360104	16.4511	17163
17283	6.25908	0.0657889	0.0130787	-28.9052	21.8688	17283
17378	4.83166	0.093419	0.0274317	5.14151	24.5554	17378
17387	35.7672	0.0715914	0.00613073	-35.4007	9.9481	17387
17479	104.29	0.0987112	0.00741642	-8.39023	7.06645	17479
17496	250.525	0.0902381	0.00355114	-28.767	4.45914	17496
17534	26.7851	0.0728581	0.0107494	-31.6587	17.0253	17534
17614	48.1115	0.0767452	0.00751502	-31.1712	11.2168	17614
17617	15.1359	0.0688808	0.0110468	-32.7467	18.4416	17617
17620	69.7194	0.0762195	0.00505727	-36.2975	7.8575	17620
17680	45.6182	0.0871439	0.0092531	-15.4766	10.6806	17680
17691	104.985	0.0775626	0.00431043	-38.3295	6.71002	17691
17818	113.818	0.0792151	0.0055442	-36.1854	8.38512	17818
17956	6.40856	0.0672294	0.0137877	-30.1359	23.1092	17956
17980	204.424	0.105711	0.0063048	-8.59408	5.70971	17980
18068	12.0308	0.0817248	0.0166209	-11.54	19.7393	18068
18101	87.8609	0.0983484	0.00909413	-7.7799	8.69914	18101
18140	10.9815	0.0758128	0.0149912	-18.9061	20.427	18140
18192	1.0131	0.0663793	0.0238706	-27.3922	40.1496	18192
18254	4.57523	0.0501611	0.00839387	-70.0325	24.316	18254
18262	254.498	0.0972416	0.00409654	-19.7416	4.44476	18262
18269	35.733	0.0769628	0.00976644	-26.6366	13.9916	18269
18335	15.5298	0.0805499	0.015874	-15.0651	19.791	18335
18412	108.966	0.0908962	0.00596306	-18.381	6.76858	18412
18497	34.6679	0.0562557	0.00519852	-69.6363	13.459	18497
18501	24.2611	0.0650309	0.00738696	-44.1474	14.0982	18501
18670	10.1086	0.202372	0.0677313	53.772	13.71	18670
18678	93.5356	0.0782881	0.00477972	-36.1137	7.26763	18678
18713	17.3824	0.0922517	0.0157481	-1.43076	14.974	18713
18792	154.731	0.0627521	0.00280223	-74.2181	6.77369	18792
18865	48.105	0.0836452	0.00921675	-20.3312	11.5853	18865
18899	68.9453	0.0797263	0.00652571	-28.2827	9.12124	18899
18903	18.6139	0.069111	0.0097021	-34.4587	16.3253	18903
18911	23.826	0.108418	0.021198	10.7624	17.2801	18911
19103	13.2188	0.0730539	0.0118054	-23.6359	17.097	19103
19135	21.4314	0.0902475	0.0135045	-5.27363	13.6437	19135
19152	0.0318351	0.053572	0.0128619	-51.8276	31.114	19152
19297	0.472012	0.0398221	0.00819896	-99.8355	34.5485	19297
19326	2.94858	0.0523915	0.0125505	-59.5918	33.0269	19326
19327	180.14	0.0940505	0.00513498	-20.089	5.77282	19327
19328	32.7212	0.0838577	0.0118134	-16.245	14.2746	19328
19339	39.5834	0.0661307	0.00687714	-47.3805	13.3268	19339
19383	9.77537	0.0899117	0.0289124	-1.14361	28.2987	19383
19390	49.8367	0.0835012	0.0108609	-19.244	13.3799	19390
19406	29.5288	0.0856321	0.0141174	-14.0544	16.4887	19406
19407	127.756	0.0764907	0.0041291	-42.7478	6.75186	19407
19418	212.914	0.0893884	0.00419922	-27.8606	5.28558	19418
19443	21.4794	0.0900285	0.0151237	-5.74522	15.4609	19443
19707	23.3916	0.0556687	0.00642312	-68.6768	16.8628	19707
19935	0.429301	0.0327099	0.00725746	-137.221	43.7051	19935
19966	7.66684	0.0898965	0.0147075	0.486614	14.1147	19966
20005	36.121	0.0993435	0.013779	-0.130807	12.069	20005
20083	1.53688	0.04061	0.00773258	-98.3185	31.6156	20083
20134	1.10572	0.0773879	0.0218842	-9.88025	26.7779	20134
20143	2.37383	0.0377335	0.00742135	-113.148	35.2215	20143
20328	63.3956	0.0826748	0.00907399	-24.7674	12.0501	20328
20505	4.69399	0.0644831	0.0103598	-32.0294	17.9247	20505
20597	123	0.0902394	0.00661404	-21.3816	7.84466	20597
20619	23.2973	0.0735406	0.00957696	-28.8133	14.5475	20619
20632	0.772462	0.0313033	0.00711543	-150	47.5816	20632
20982	141.214	0.0933787	0.00523793	-18.7425	5.84571	20982
21106	11.4041	0.0721378	0.0135977	-25.3227	20.5026	21106
21381	36.5809	0.0711996	0.00813794	-36.2462	13.5665	21381
21398	54.8032	0.0756862	0.00689709	-34.0693	10.6898	21398
21756	33.9343	0.0785298	0.00958418	-23.994	13.192	21756
21793	20.1812	0.0598413	0.00676106	-54.6413	14.951	21793
21918	28.3551	0.0778526	0.0102768	-23.7225	14.2363	21918
21932	35.8827	0.0741332	0.00720418	-31.6755	11.0821	21932
21960	24.5899	0.076057	0.0112696	-25.4409	16.2189	21960
22053	13.8262	0.0814233	0.0147914	-13.8481	18.0054	22053
22078	2.08719	0.10471	0.0458471	17.8967	35.5674	22078
22143	9.77392	0.0441401	0.00649977	-97.6308	24.8187	22143
22148	10.0796	0.0711742	0.00928863	-25.7658	13.9637	22148
22248	1.97308	0.0307691	0.00682925	-150	45.7308	22248
22305	28.1179	0.0633915	0.00756443	-48.6102	15.2895	22305
22378	13.1756	0.0646563	0.0103158	-39.3862	19.3165	22378
22393	161.421	0.101098	0.00805972	-10.8784	7.78895	22393
22905	213.388	0.0983822	0.00558577	-16.5415	5.84121	22905
23065	71.4581	0.0597294	0.0037478	-70.4115	9.19807	23065
23477	34.9783	0.098819	0.0200393	-0.600195	17.8795	23477
23568	316.518	0.0865112	0.00380624	-36.2022	5.31676	23568
23604	46.7707	0.0913566	0.0114435	-11.0902	12.2053	23604
23616	10.671	0.0532781	0.0105107	-67.0649	28.7369	23616
23630	6.37961	0.036344	0.00596301	-121.876	29.5686	23630
23650	90.5247	0.102742	0.0093961	-4.28508	8.3517	23650
23688	35.2649	0.0625868	0.00602159	-54.2937	12.7591	23688
23882	120.773	0.0832894	0.00476662	-30.9708	6.56867	23882
24074	100.853	0.0989327	0.00792518	-9.09267	7.66472	24074
24134	51.8052	0.0910794	0.00792953	-11.6504	8.42067	24134
24141	134.212	0.0910695	0.00590939	-20.9887	6.90536	24141
24157	5.37349	0.0738621	0.0116051	-17.6131	15.581	24157
24342	194.268	0.0853694	0.00450371	-32.7562	6.17704	24342
24373	0.00224833	0.0318915	0.00718469	-139.098	44.1377	24373
24454	518.786	0.100789	0.00356353	-22.5091	3.85025	24454
24513	1.54792	0.0462099	0.00829317	-74.1434	25.9895	24513
24548	101.725	0.093978	0.00625479	-14.691	6.6778	24548
24586	182.325	0.0824705	0.00409796	-36.2422	5.9552	24586
24601	1.89549	0.0504851	0.00819924	-65.1664	22.7066	24601
24624	19.2627	0.0728715	0.00891049	-27.6558	13.4625	24624
24706	33.9492	0.0849881	0.0137307	-16.2377	16.5384	24706
24826	4.94044	0.0562423	0.00922223	-51.4981	21.1453	24826
25007	94.1862	0.0769875	0.00432022	-37.9519	6.73113	25007
25025	0.970499	0.0352467	0.00800924	-125.811	43.1219	25025
25232	2.61261	0.0626159	0.0102332	-33.0211	18.3246	25232
25240	121.209	0.0944292	0.00658802	-15.8862	7.09769	25240
25418	2.11572	0.0601411	0.0109464	-39.0866	21.5151	25418
25531	114.462	0.0966895	0.00573394	-12.8807	5.84976	25531
25629	50.3093	0.0683809	0.00536671	-45.7158	9.86062	25629
25721	10.1272	0.0921677	0.0233004	0.511307	22.2884	25721
25747	113.855	0.0692408	0.00403703	-54.9857	7.90323	25747
25935	22.7397	0.086036	0.0116704	-9.59211	12.7823	25935
26010	0.506475	0.0354666	0.00794308	-120.278	41.0138	26010
26024	0.463236	0.0852953	0.0201587	2.75521	19.7156	26024
26119	1.12768	0.0600804	0.0113226	-38.9241	22.1536	26119
26134	8.72287	0.0466641	0.00665183	-86.9922	22.7257	26134
26156	40.7994	0.0804686	0.00874276	-22.9932	11.6099	26156
26193	4.501	0.0369647	0.0069933	-118.538	34.2025	26193
26278	84.1904	0.0780735	0.00552987	-34.6241	8.32447	26278
26376	11.8336	0.0901146	0.0132714	-1.35967	12.656	26376
26384	318.866	0.0942776	0.00369626	-25.7049	4.35427	26384
26506	205.907	0.100804	0.00565688	-13.6965	5.62667	26506
26649	62.2078	0.0922719	0.00896569	-12.0135	9.51191	26649
26817	63.5381	0.0767453	0.0057282	-33.6813	8.67857	26817
26885	238.864	0.0902016	0.00376328	-27.8404	4.68687	26885
27058	29.2111	0.0758873	0.0100436	-26.2602	14.4977	27058
27142	206.204	0.0949334	0.00494126	-20.681	5.54583	27142
27453	0.0327053	0.0491416	0.00998274	-65.9466	28.7543	27453
27754	4.42239	0.0567264	0.0127838	-50.3236	29.3739	27754
27963	5.65334	0.039948	0.00676106	-107.652	29.3838	27963
28256	58.905	0.0843073	0.0074875	-20.1065	9.17643	28256
28511	10.7535	0.0558402	0.00813269	-57.4246	19.5616	28511
28512	15.1692	0.106867	0.0289025	12.4729	23.4832	28512
28616	5.14153	0.0838634	0.027056	-4.60965	29.2701	28616
28638	92.3826	0.0890957	0.00706637	-19.4678	8.30201	28638
28842	0.264688	0.0404529	0.00770273	-98.0983	31.2792	28842
29046	99.8312	0.0974412	0.0104734	-11.0019	10.4646	29046
29375	35.1787	0.0973904	0.0131684	-1.03776	11.8232	29375
29381	21.6847	0.0777191	0.0147459	-21.4287	20.1194	29381
29702	1.97331	0.0552079	0.00793892	-51.6528	18.2659	29702
29852	95.8086	0.0920244	0.00896815	-16.4829	10.0048	29852
29886	501.225	0.0939116	0.0027272	-30.9019	3.36469	29886
30082	18.3687	0.0692338	0.00861268	-33.3383	14.2033	30082
30229	6.11265	0.0651085	0.0104489	-32.7666	18.1713	30229
30386	10.8337	0.0805709	0.015465	-12.5859	18.811	30386
30715	116.058	0.0733945	0.00419969	-47.0679	7.36102	30715
30795	0.932622	0.0411287	0.0070383	-93.5757	27.0299	30795
30808	2.47466	0.0463915	0.00720864	-77.6926	22.893	30808
30830	23.0984	0.131391	0.0283292	26.8503	14.8595	30830
30860	51.7912	0.0825726	0.00862935	-23.1163	11.2777	30860
30924	0.589675	0.074759	0.0225047	-13.7154	29.8272	30924
31094	54.4022	0.0883648	0.00919565	-14.878	10.3596	31094
31117	113.911	0.0758548	0.00381757	-41.8967	6.21966	31117
31136	2.71792	0.10568	0.0359135	20.4281	26.3968	31136
31153	20.7947	0.076625	0.0108118	-22.6113	14.9884	31153
31328	0.0383308	0.0920434	0.0347943	7.83825	30.6529	31328
31448	9.93706	0.0872895	0.0143285	-2.23684	14.2216	31448
31477	2.37648	0.0660465	0.0135773	-27.3907	22.2375	31477
31517	3.29993	0.0320735	0.00693221	-150	45.9043	31517
31934	18.3438	0.0643432	0.00998932	-44.4214	19.5859	31934
31991	14.1319	0.0519239	0.00790043	-72.9588	22.5559	31991
32104	77.6259	0.0805115	0.00554828	-30.5007	7.85591	32104
32129	76.5081	0.0751532	0.00509306	-39.0192	8.22645	32129
32204	25.711	0.0808398	0.0131993	-18.7531	16.9387	32204
32262	5.87344	0.0426402	0.00699188	-95.2304	26.7203	32262
32383	0.754846	0.0429253	0.00771672	-86.2889	27.9353	32383
33103	3.57301	0.0678307	0.0135022	-25.7586	21.6021	33103
33191	1.0312	0.0505	0.00923151	-63.195	25.0795	33191
33773	24.3594	0.0755998	0.00892969	-25.6949	12.8363	33773
33851	25.6559	0.0712941	0.00753489	-32.5052	11.9937	33851
34272	114.827	0.0726683	0.00414756	-47.2347	7.31799	34272
34292	100.857	0.0844004	0.00590824	-26.9971	7.79003	34292
34407	103.362	0.0766426	0.00459797	-39.5724	7.32024	34407
34432	0.235343	0.0368323	0.00783152	-116.469	38.7635	34432
34628	13.7566	0.0632275	0.0106626	-43.4662	20.9563	34628
34678	13.907	0.0790681	0.0155882	-14.56	19.5871	34678
34767	22.8479	0.0620476	0.00628002	-50.2342	12.9925	34767
34978	11.5764	0.083444	0.0168772	-9.10292	19.1911	34978
34987	1.17826	0.0350336	0.00755671	-125.552	40.9216	34987
35039	2.53555	0.082144	0.0147548	-2.49726	15.3688	35039
35141	27.338	0.109453	0.0179895	10.8335	14.4649	35141
35288	9.61138	0.0736706	0.0114437	-20.5265	16.0411	35288
35312	19.575	0.107453	0.02076	11.6483	16.8684	35312
35457	0.229562	0.0626889	0.0141199	-32.9904	25.8595	35457
35487	4.33981	0.0482694	0.00798753	-72.9431	24.149	35487
35513	4.02141	0.0754993	0.0163089	-13.6504	21.0506	35513
35703	1.03558	0.0739772	0.0152387	-14.3899	19.9955	35703
36053	0.387537	0.042489	0.00889621	-87.232	32.6972	36053
36061	0.179066	0.037058	0.008258	-114.478	40.2606	36061
36403	90.834	0.0803029	0.00536386	-31.8448	7.68066	36403
36526	124.94	0.107223	0.00920147	-3.11301	7.79508	36526
36546	1.65621	0.0408025	0.00717153	-97.3191	28.7639	36546
37090	2.52604	0.0627603	0.0156098	-35.6253	29.4014	37090
37098	78.7527	0.0942108	0.0104317	-11.6218	10.8566	37098
37142	38.538	0.0809376	0.0073994	-21.7395	9.60666	37142
37338	45.8114	0.0719884	0.00678175	-39.0654	11.4331	37338
37648	85.9824	0.100684	0.00988001	-5.83961	9.10838	37648
37726	3.20114	0.0975165	0.022037	10.7044	20.0797	37726
37739	42.4377	0.094822	0.00956882	-5.30517	9.17438	37739
37838	0.218955	0.0337219	0.00795622	-132.021	46.0894	37838
37924	9.68461	0.0772581	0.0131721	-15.7306	16.9411	37924
38358	11.2327	0.0669963	0.010513	-34.063	18.2277	38358
38630	44.1636	0.0760254	0.00756227	-31.5593	11.4608	38630
38792	168.451	0.0949035	0.0066348	-18.9732	7.3689	38792
38914	25.2901	0.084447	0.0143194	-13.8456	16.8724	38914
39108	0.0780377	0.0470936	0.00920713	-73.2177	28.7001	39108
39165	54.4816	0.0788796	0.00651451	-28.9035	9.25282	39165
39185	5.77161	0.0736701	0.0139659	-17.5531	18.9597	39185
39361	11.097	0.0688166	0.00901852	-30.174	14.6008	39361
39422	25.4933	0.0793756	0.011732	-20.9925	15.6062	39422
39674	74.0348	0.313106	0.0717862	64.5443	6.75727	39674
39913	5.28121	0.0652303	0.0130635	-33.3304	23.1169	39913
40008	11.5179	0.0560656	0.00811879	-59.9252	19.9467	40008
40650	1.69074	0.0485521	0.00895575	-71.135	27.019	40650
41006	3.59715	0.0635513	0.0170665	-33.8017	31.0794	41006
41331	14.6909	0.0912494	0.022547	-2.18741	22.0311	41331
41437	8.12758	0.0697958	0.0133439	-26.7373	20.9205	41437
41462	111.858	0.0954513	0.00760406	-13.3239	7.91782	41462
41485	0.752618	0.0561388	0.0129113	-47.4349	29.2279	41485
41541	0.638329	0.0809444	0.0199615	-4.101	21.9154	41541
41747	10.3295	0.0524307	0.00819866	-68.9234	22.8387	41747
41816	0.206572	0.0702068	0.016707	-18.034	23.961	41816
42078	4.7886	0.0633919	0.0122284	-34.1888	22.163	42078
42140	1.8592	0.0610551	0.0130922	-34.8562	24.6794	42140
42448	14.0182	0.081903	0.0143373	-13.2359	17.2758	42448
42852	105.921	0.100219	0.00827787	-7.82125	7.79761	42852
42895	0.490098	0.0557823	0.0131854	-49.6527	30.7922	42895
43014	21.2716	0.0677713	0.00815926	-39.3399	14.5632	43014
43050	41.997	0.0701198	0.00552485	-41.4349	9.60742	43050
43178	3.03263	0.0493106	0.0104813	-68.1762	30.645	43178
43378	9.89236	0.0924534	0.0178953	1.69492	16.7185	43378
43386	0.752459	0.0365001	0.00836957	-118.356	42.3017	43386
43436	27.8801	0.0751277	0.011926	-28.3323	17.8445	43436
43528	1.40438	0.0814266	0.0293292	-5.85082	33.3233	43528
43581	7.80871	0.0777721	0.0202152	-14.9002	26.1022	43581
43722	13.392	0.103724	0.0335442	8.79321	29.7213	43722
43863	118.362	0.0804279	0.00455646	-35.159	6.70886	43863
44732	1.67509	0.0579543	0.0147095	-39.3046	30.4482	44732
44888	2.88037	0.056128	0.00944049	-49.8784	21.4852	44888
44905	4.18897	0.0608044	0.0105598	-39.3088	20.5767	44905
45032	2.21428	0.0441417	0.00867409	-86.5201	31.0377	45032
45119	18.9448	0.0635828	0.00746721	-45.956	14.756	45119
46794	1.87406	0.108148	0.0403769	19.7321	29.5415	46794
47220	0.187225	0.0393063	0.00782366	-100.727	33.1802	47220
47419	6.28138	0.0502395	0.00835883	-68.6959	24.0009	47419
47738	29.0732	0.0807047	0.00972469	-20.2278	12.5989	47738
48713	18.1209	0.0876218	0.013379	-6.00335	13.8895	48713
48732	5.13664	0.068544	0.0140301	-26.2661	22.2219	48732
48738	0.547039	0.067587	0.0160145	-23.2916	25.0777	48738
48785	1.15898	0.0583764	0.0126638	-42.2134	26.5534	48785
49435	177.659	0.096166	0.00531257	-17.7343	5.73342	49435
50302	4.35119	0.0492173	0.00977899	-70.8174	28.9152	50302
50892	23.1611	0.0887733	0.013544	-7.74524	14.2639	50892
50907	10.7521	0.0951764	0.0241068	4.00289	21.3732	50907
51070	12.4347	0.0936588	0.0134278	2.50334	12.098	51070
51102	1.69328	0.0589664	0.00954332	-41.1571	19.1668	51102
51112	49.8609	0.088496	0.0100216	-14.9005	11.3947	51112
51298	15.4471	0.0737984	0.0122749	-24.9305	18.0729	51298
51528	58.1842	0.0939132	0.0104231	-10.0291	10.7144	51528
51881	4.77228	0.072055	0.0123756	-18.9728	17.3456	51881
52303	2.76352	0.113675	0.0343196	25.7109	20.9499	52303
52722	4.51973	0.0410442	0.00770536	-99.0774	31.4803	52722
52916	10.9996	0.0740739	0.0126985	-22.0134	18.0643	52916
52987	0.788184	0.0461146	0.00845801	-76.078	27.1476	52987
53016	45.3592	0.114744	0.0174066	11.5223	13.1824	53016
53451	4.27086	0.075263	0.019408	-16.3602	26.1511	53451
53871	10.3501	0.0789608	0.0120938	-12.4098	14.5813	53871
54008	12.2365	0.0692272	0.0108557	-30.9288	17.6603	54008
54011	17.8517	0.0670865	0.00808087	-37.9602	14.2984	54011
54196	6.20176	0.0603288	0.00941054	-43.5474	19.0797	54196
55263	50.6562	0.0856082	0.00801524	-18.0126	9.60629	55263
55565	4.10789	0.0702533	0.0213442	-22.6173	32.4002	55565
56682	23.2653	0.0807264	0.0112178	-17.2123	14.1371	56682
56993	1.41621	0.057042	0.00961196	-46.387	20.9908	56993
57225	0.0171908	0.0612813	0.0124879	-33.4256	22.609	57225
57391	4.69125	0.053356	0.0100575	-57.5447	25.1359	57391
57751	0.391124	0.0407125	0.00764003	-94.532	29.8714	57751
57887	7.06574	0.0680984	0.00970598	-29.3309	15.6826	57887
57934	2.03919	0.0757124	0.0195113	-13.3362	25.3507	57934
58106	0.450554	0.0507789	0.00956445	-60.0646	25.1473	58106
58148	4.89095	0.0951216	0.0303075	7.35709	25.8137	58148
58194	3.4997	0.0430515	0.00770239	-87.9126	27.9686	58194
58336	3.51487	0.0580327	0.00896327	-44.8454	18.6092	58336
58627	1.20272	0.059019	0.00976739	-40.9718	19.8734	58627
58655	1.27595	0.049948	0.0107161	-64.0124	30.082	58655
58715	9.81125	0.0566827	0.0068885	-56.4435	16.1007	58715
59183	13.0211	0.0796755	0.0115864	-14.7317	14.3589	59183
59557	7.37189	0.117526	0.0286744	24.42	17.369	59557
59700	2.62221	0.0620106	0.0142677	-35.8552	26.9465	59700
59724	31.9078	0.0722515	0.00791408	-33.993	12.7709	59724
60190	39.3978	0.0443374	0.00397174	-113.397	16.0995	60190
60736	1.47913	0.0389183	0.00751035	-106.641	33.1208	60736
60740	0.254478	0.0593707	0.0153016	-38.245	30.3896	60740
60807	110.032	0.091183	0.00622226	-18.9638	7.11784	60807
61718	17.878	0.0638813	0.00654745	-43.7312	12.5406	61718
61788	25.1201	0.061688	0.00843704	-53.5917	18.3321	61788
62532	3.95774	0.0669552	0.0125999	-27.0231	20.5828	62532
62584	19.6308	0.102932	0.020903	7.65477	16.4582	62584
62776	4.08353	0.0361222	0.00607282	-121.868	30.5485	62776
63215	13.769	0.0821747	0.0151048	-11.729	17.8444	63215
64520	49.7539	0.0984995	0.0114672	-3.68691	10.5492	64520
65256	17.0222	0.0919588	0.012707	-0.966943	11.9072	65256
65406	8.8003	0.0582401	0.00801749	-50.9626	17.6526	65406
68506	29.0177	0.153932	0.0368295	36.704	14.0594	68506
68799	18.1582	0.0559894	0.00698676	-63.199	17.5526	68799
69460	5.86374	0.0739187	0.0124391	-17.2459	16.6908	69460
69502	0.903567	0.0638585	0.0126823	-29.5247	21.9228	69502
69575	3.42187	0.0429724	0.00714765	-90.5559	26.4369	69575
70230	0.886077	0.0398642	0.00769212	-102.129	32.7417	70230
70781	7.18669	0.0688989	0.0114476	-27.6076	18.2086	70781
71241	3.95409	0.0670773	0.00926299	-28.5615	15.0372	71241
71354	2.20013	0.0690608	0.014907	-23.5247	22.9632	71354
71474	5.43103	0.0520517	0.00846806	-63.9652	22.6424	71474
72418	18.8527	0.0991593	0.0196093	3.79134	16.8316	72418
72421	0.451686	0.0592053	0.0130482	-40.1456	26.421	72421
72443	10.9676	0.0962861	0.0251233	4.4365	22.0071	72443
72911	2.52977	0.0353934	0.00716593	-126.335	38.0303	72911
73345	32.9709	0.0679594	0.00693802	-42.0134	12.5294	73345
73459	12.1574	0.0868146	0.0138525	-4.95928	14.3588	73459
73831	9.93436	0.189254	0.0578084	52.0114	12.9637	73831
73883	3.97413	0.0610087	0.0142575	-40.9946	28.5452	73883
75144	3.84444	0.0477317	0.0081472	-70.5689	24.5287	75144
75801	0.784943	0.0407082	0.00804201	-95.6378	32.1781	75801
76432	1.91786	0.0516665	0.0087442	-61.7281	23.3508	76432
76492	7.79567	0.0935365	0.0269264	3.8658	24.3799	76492
76956	16.9247	0.0848468	0.0106478	-8.63795	11.6058	76956
78708	31.321	0.103486	0.0147163	4.90918	11.8445	78708
78713	0.216783	0.147385	0.0794982	41.8058	31.0892	78713
79953	0.519362	0.0422656	0.00802535	-89.7049	30.112	79953
80832	14.6741	0.0905674	0.0130628	-1.73281	12.4815	80832
81983	1.6966	0.065512	0.0150044	-27.1608	24.9341	81983
83313	15.5571	0.0632536	0.00694367	-43.9378	13.5338	83313
83933	16.2846	0.0899423	0.0150085	-2.83284	14.7178	83933
85497	1.61626	0.038391	0.00746554	-108.436	33.7238	85497
85702	11.0245	0.061414	0.0095186	-44.4729	19.2164	85702
86208	1.81836	0.0505616	0.00872554	-64.8118	24.3067	86208
87383	22.1102	0.0744127	0.0115137	-26.9982	17.1159	87383
87627	2.0804	0.0390404	0.00803849	-105.885	35.3355	87627
88678	2.57175	0.0413519	0.00743633	-98.5595	30.046	88678
88751	3.72817	0.0636786	0.017178	-34.1439	31.5374	88751
89045	1.93636	0.0649406	0.0117425	-28.7935	19.6449	89045
89656	3.82687	0.0381026	0.00758872	-111.347	35.1677	89656
89706	1.63695	0.05069	0.0112891	-60.3347	30.166	89706
89998	13.1583	0.0677382	0.00800294	-33.4294	13.4358	89998
91941	0.440723	0.0443183	0.00932666	-80.0942	32.1981	91941
92303	0.194726	0.0434416	0.00761633	-79.8473	25.7998	92303
92324	28.3363	0.09183	0.0129773	-5.06571	12.8225	92324
92590	67.0167	0.0729177	0.0047159	-41.163	7.90485	92590
94067	1.05172	0.0434945	0.00753921	-80.1907	25.4571	94067
94194	2.89531	0.0692732	0.0124355	-21.3331	18.4398	94194
94514	0.830746	0.0723847	0.0167212	-15.6065	22.9152	94514
95137	45.8646	0.0770009	0.00738296	-28.6556	10.6711	95137
95892	4.4316	0.0991269	0.0248377	12.6975	21.6526	95892
95967	0.503972	0.0389884	0.0075281	-105.14	33.2894	95967
97189	8.33895	0.111575	0.0358809	18.1017	26.0649	97189
97247	3.86865	0.0605064	0.0131169	-41.8764	26.5847	97247
97876	12.1882	0.0693213	0.0124888	-29.5854	20.1334	97876
98075	3.02385	0.128948	0.0448797	33.2965	21.6894	98075
103622	10.7187	0.0710147	0.012532	-25.9462	19.144	103622
108470	4.47129	0.0674399	0.0190568	-28.5803	31.6506	108470
108535	6.73085	0.0660612	0.011497	-29.2558	19.1084	108535
109089	2.62713	0.124741	0.0515631	31.2347	26.6046	109089
110538	2.31982	0.06569	0.0128298	-27.3059	21.1311	110538
111115	3.10421	0.0575769	0.0109886	-43.8211	23.2231	111115
114148	2.76202	0.0981094	0.0418844	11.8592	37.8651	114148
115506	7.99959	0.0675202	0.0108449	-30.9498	18.0968	115506
115524	6.44687	0.0658004	0.00903822	-33.5037	15.5987	115524
116731	1.3992	0.0710127	0.0176927	-18.951	25.3715	116731
117039	0.121805	0.0409967	0.0078492	-93.8984	30.8824	117039
117570	4.5281	0.0506707	0.00811153	-66.551	22.459	117570
119559	0.611913	0.144018	0.0560937	42.8577	21.922	119559
121154	18.618	0.0747799	0.00834396	-24.847	11.9676	121154
121205	3.65914	0.0509336	0.00845963	-65.3243	23.2314	121205
122325	9.8385	0.0655602	0.00801842	-35.9133	14.1598	122325
125238	0.21438	0.0644931	0.0150875	-28.2759	25.6219	125238
129359	4.65986	0.0650975	0.0109263	-33.4435	19.0033	129359
132086	0.688268	0.0465997	0.00999963	-68.7572	30.5848	132086
132622	0.081923	0.0428465	0.00747559	-86.5268	26.6036	132622
136792	5.98007	0.0667204	0.0137109	-31.0596	23.3899	136792
136928	4.1949	0.0729023	0.0140335	-17.3351	19.1945	136928
137295	0.449336	0.0474943	0.00836795	-69.3229	25.0054	137295
137956	3.84307	0.0746564	0.0127119	-15.7382	16.7226	137956
138050	8.05997	0.0536007	0.00751629	-63.0581	19.3609	138050
140224	0.0627561	0.0653011	0.0147973	-25.7484	24.1606	140224
141605	5.47315	0.0679473	0.0142243	-28.637	23.4254	141605
142578	0.155075	0.0437714	0.00752065	-77.0903	24.8117	142578
142614	1.48221	0.0529515	0.0101066	-55.3123	24.9009	142614
143972	2.97426	0.0867265	0.021915	1.84022	21.5896	143972
157094	2.6383	0.0961767	0.0241035	12.3985	21.684	157094
162814	1.59729	0.0526799	0.0131013	-55.5829	33.2001	162814
164801	4.43419	0.0832274	0.0188955	-3.3216	20.0459	164801
170935	3.8286	0.079031	0.0209512	-9.5768	25.0894	170935
172693	2.8797	0.067055	0.0124147	-27.8254	20.359	172693
174327	1.82941	0.0503566	0.00907516	-65.2651	25.3478	174327
174625	1.19554	0.0391589	0.00878411	-103.426	38.5225	174625
178617	0.611727	0.0387455	0.00766753	-101.286	32.7468	178617
181805	0.911103	0.0996904	0.0282902	16.7879	23.2453	181805
187263	1.92373	0.0573307	0.0148169	-45.2239	32.5273	187263
193831	2.57655	0.0622663	0.0142301	-36.0964	26.8232	193831
201476	1.58721	0.072074	0.0140227	-15.8158	18.9928	201476
211594	3.35117	0.0603025	0.0111399	-37.8337	21.5224	211594
219799	0.0796688	0.0612453	0.0129419	-35.5691	24.3212	219799
225451	1.89375	0.0639626	0.0149448	-29.8864	25.5893	225451
227038	1.8079	0.0535353	0.0111329	-50.5619	26.3797	227038
230045	4.43138	0.0687972	0.010965	-25.9437	16.981	230045
230954	0.985675	0.0508054	0.0134824	-62.3224	37.1204	230954
240371	1.80717	0.0350245	0.00779402	-115.743	39.7322	240371
244627	2.70294	0.0438299	0.00693637	-86.2449	24.543	244627
261164	0.44836	0.0746614	0.0194278	-11.1353	24.7852	261164

## Sheet: WTevo2_5to15_adaptive_s_tau
BarcodeNo	Weight	s	s_err	tau	tau_err	Barcode
1	71.546	0.0877584	0.00705154	17.082	6.47856	1
25	4.12488	0.0625426	0.0135996	8.00103	21.7232	25
55	85.9908	0.094954	0.00970496	19.6225	0.261303	55
93	36.7178	0.13247	0.0246465	24.0754	12.2742	93
110	63.9818	0.0805066	0.-0.007179904884348022*I	8	0.-0.47977646992350687*I	110
125	0.787484	0.0578746	0.0118131	8	19.577	125
133	4.17973	0.0622279	0.-0.009936061255773308*I	8	0.-0.6679887147886001*I	133
151	4947.28	0.126132	0.00152408	-35.6025	1.47818	151
157	1.20468	0.0630804	0.023196	8.00014	38.9634	157
162	2876.02	0.133979	0.00214485	17.61	0.0540519	162
177	749.585	0.123452	0.00380083	18.3115	0.0562893	177
186	3.41931	0.063932	0.-0.007189333223232519*I	8	0.-0.49343683350420164*I	186
229	27.3303	0.126436	0.0231275	23.3611	4.9416	229
245	2.84928	0.0631113	0.-0.02990663771375885*I	8.07336	0.-45.58059121011008*I	245
246	0.0721195	0.0620147	0.-0.00706603879446212*I	8	0.-0.49566908980099805*I	246
262	42.5877	0.0905388	0.-0.00679465457564532*I	8	0.-0.4664258908921126*I	262
273	1441.21	0.110942	0.00223414	8.00003	1.82187	273
289	664.856	0.119008	0.00373491	18.4275	0.0852231	289
313	36.1875	0.111402	0.0171353	20.7279	1.63902	313
320	1.67835	0.0605704	0.0140712	8.0004	21.8137	320
323	6853.19	0.132154	0.00154837	12.6947	0.992838	323
326	19.9811	0.101834	0.0198694	20.4268	1.06144	326
373	274.583	0.111451	0.00642352	18.8929	0.113534	373
415	102.117	0.127861	0.010554	21.0219	1.50365	415
423	0.0144074	0.0597928	0.027926	8.0007	45.8925	423
477	10.7422	0.120342	0.0210644	25.2624	11.0794	477
499	1629.9	0.118796	0.00246104	13.6138	1.74296	499
515	2484.84	0.124404	0.00216677	6.98351	0.419301	515
562	1815.79	0.124525	0.00248588	16.8787	1.61239	562
621	7.35542	0.0672246	0.-0.006530972662545019*I	8	0.-0.4541048529295347*I	621
628	2.59937	0.05582	0.0145525	8.00042	25.9006	628
647	3.90458	0.0996866	0.0403392	1.57295	2.55635	647
665	8.83458	0.0683138	0.0138547	8.00006	20.466	665
675	83.7931	0.140297	0.0142389	23.7234	3.24139	675
683	20.2815	0.106348	0.0200403	20.9033	1.84027	683
787	0.243308	0.060955	0.0186562	8.00527	30.691	787
795	0.677036	0.0589624	0.0106089	8.00003	16.4114	795
862	391.564	0.138728	0.00598301	19.5836	0.636897	862
962	53.7493	0.0895529	0.0101586	19.8738	0.297388	962
1055	78.3366	0.11808	0.0100667	20.092	0.821253	1055
1088	72.4633	0.0976943	0.0103629	19.5806	0.203918	1088
1109	145	0.0892052	0.00540723	11.0019	5.27502	1109
1112	414.131	0.150477	0.00703435	20.4453	1.12456	1112
1119	3806.65	0.12754	0.00168405	7.22439	0.270591	1119
1138	35.8746	0.131912	0.0189005	24.8876	9.30364	1138
1144	2.31869	0.0597601	0.-0.016370632417370523*I	8	0.-1.0930762344749718*I	1144
1153	3.16631	0.0645806	0.-0.006872766006873679*I	8	0.-0.47858759265839274*I	1153
1185	7939.34	0.142596	0.00152011	17.0871	0.046551	1185
1193	76.2948	0.106108	0.00840713	19.5452	0.124697	1193
1241	3.88295	0.0622063	0.0136587	8.09326	20.9879	1241
1248	510.413	0.12991	0.00451883	18.6272	0.147363	1248
1257	7.06618	0.114246	0.0294463	23.0919	5.7668	1257
1274	65.7748	0.112597	0.0109469	19.8272	0.565927	1274
1297	7.98615	0.0648461	0.-0.006953852392229119*I	8	0.-0.47767821435397934*I	1297
1320	0.475595	0.0600128	0.-0.008967692271979041*I	8	0.-0.6140421635023846*I	1320
1322	7797.29	0.130999	0.00123655	9.76272	0.829031	1322
1337	2.53831	0.0630959	0.029258	8.00004	46.2086	1337
1379	32286.3	0.143984	0.000701009	8.00004	0.436781	1379
1419	513.345	0.124333	0.00246427	2.88803	0.0125224	1419
1420	70.3932	0.102873	0.000920594	19.5693	0.0642334	1420
1431	96.5647	0.0833726	0.00660802	8.89456	7.0978	1431
1435	18.8879	0.112707	0.0116469	21.5944	1.6249	1435
1442	472.277	0.121983	0.00135996	18.5587	0.0274763	1442
1458	10.774	0.0810659	0.-0.005078221256490393*I	8	0.-0.3679605414641918*I	1458
1467	87.8986	0.0945596	0.00791293	19.6198	0.228986	1467
1478	213.661	0.0914052	0.00574777	8	5.76202	1478
1488	2620.77	0.126946	0.00213971	6.49622	0.583026	1488
1529	73.0672	0.113965	0.0076429	19.9469	0.479379	1529
1559	173.662	0.0956906	0.00741504	19.1999	5.83062	1559
1573	1.61887	0.0618712	0.0216588	8.00002	34.488	1573
1615	111.174	0.116294	0.0100915	19.5746	0.474767	1615
1618	263.937	0.120846	0.00647253	18.9246	0.142293	1618
1639	755.336	0.125526	0.00331476	18.2936	0.0338923	1639
1650	1.02174	0.0769315	0.0107529	2.96139	10.1565	1650
1689	50.2005	0.0842863	0.00901479	17.1376	8.67478	1689
1696	21.9374	0.121204	0.0261435	22.9774	5.17879	1696
1776	59.2836	0.0762208	0.0104893	8.00004	12.5677	1776
1805	3.62859	0.0648235	0.-0.00740900783107571*I	8	0.-0.5120637918635579*I	1805
1812	37.9843	0.0868642	0.0121004	-40.196	17.1035	1812
1889	40.0634	0.0748852	0.0103291	7.96748	0.699856	1889
1893	13.478	0.068056	0.011873	8.00001	16.9672	1893
1904	1.76981	0.0620294	0.0125613	8.00011	20.3293	1904
1916	575.384	0.116326	0.00434543	18.5251	0.111238	1916
1938	158.482	0.123786	0.00857702	19.6147	0.611773	1938
1978	19.6375	0.116351	0.0252801	22.2018	4.26346	1978
1981	8.91803	0.152245	0.0345791	39.5523	11.6343	1981
1982	106.987	0.110758	0.00863038	19.4169	0.177322	1982
2027	2.08181	0.0608509	0.0138198	8.00113	22.0229	2027
2038	44.5562	0.0941949	0.00700325	2.28058	10.6415	2038
2054	2.17844	0.0628564	0.017468	8.00006	27.852	2054
2097	1.44132	0.0624007	0.071905	8.00002	112.928	2097
2209	253.147	0.121159	0.00537417	18.9904	0.148842	2209
2221	1977.6	0.116985	0.00215974	7.72214	0.2102	2221
2227	98.9284	0.0991164	0.0104858	19.4514	0.243739	2227
2228	816.166	0.121599	0.00330394	18.29	0.0756463	2228
2258	187.58	0.106732	0.00662938	19.1097	0.13211	2258
2270	68.8446	0.152103	0.0253141	29.0873	10.4191	2270
2320	70.8565	0.0807632	0.00774873	8	8.89267	2320
2340	6.23524	0.0640846	0.-0.01020855511384241*I	8	0.-0.6761180722610536*I	2340
2363	0.0313211	0.0604066	0.0179347	8	30.0104	2363
2384	0.492638	0.0596411	0.118627	8.00035	194.877	2384
2406	119.701	0.104669	0.00708558	19.3361	0.0943903	2406
2423	3.09662	0.061973	0.0160207	8.0001	24.3287	2423
2450	904.449	0.123064	0.00300891	18.2313	0.0656055	2450
2451	7.84674	0.0677499	0.018667	8.00081	28.4352	2451
2467	137.932	0.122832	0.0102157	-10.9049	8.15185	2467
2468	771.856	0.105179	0.0030455	-43.6025	3.71426	2468
2489	6.23329	0.094538	0.0224729	20.8519	1.27235	2489
2515	193.127	0.0895235	0.00464852	8.00004	4.70736	2515
2619	10.6269	0.0689036	0.-0.007774656660367683*I	8	0.-0.5302680169524884*I	2619
2654	628.056	0.11426	0.00383407	18.5516	2.65621	2654
2657	90.4796	0.0828458	0.00880346	8.00002	9.70855	2657
2663	1.03412	0.0622153	0.-0.007061835718473333*I	8	0.-0.4958463911922486*I	2663
2747	4.57712	0.073915	0.043013	20.6635	1.29709	2747
2768	1361.56	0.110374	0.00260327	8.00005	2.14377	2768
2799	2.14284	0.063186	0.0143336	8.00004	23.8096	2799
2848	5.09921	0.0657905	0.-0.0063054960271190065*I	8	0.-0.442666880688712*I	2848
2851	812.802	0.105359	0.00282275	8	2.44564	2851
2897	84.8032	0.12097	0.0105985	20.3581	1.07895	2897
2930	1217.99	0.115088	0.00284702	13.4664	2.08542	2930
2949	25.7173	0.0910825	0.00775733	20.1216	0.115297	2949
2972	0.907056	0.0628288	0.0425243	8.19108	69.4539	2972
3030	35.9729	0.0838904	0.00905718	-44.1507	13.5303	3030
3090	27.8549	0.0837832	0.0119601	6.1352	3.45766	3090
3142	100.487	0.098098	0.00850022	19.4799	0.216289	3142
3221	0.226311	0.0602103	0.0152063	8.00002	25.3488	3221
3273	4.87613	0.0638328	0.-0.010933492630157034*I	8	0.-0.7239343044947947*I	3273
3298	135.688	0.0941703	0.00614876	16.6626	5.30567	3298
3329	181.074	0.113522	0.00550745	19.1288	0.0728715	3329
3361	189.821	0.11157	0.00494513	19.055	0.051399	3361
3372	47.591	0.107085	0.0074099	20.027	0.35376	3372
3376	6.66753	0.132683	0.0346085	32.4855	15.0182	3376
3400	44.6455	0.0762543	0.00925804	9.33407	10.8417	3400
3406	553.978	0.10138	0.00324497	8.00003	2.92944	3406
3428	1.21762	0.0621507	0.0544532	8.19585	87.3593	3428
3432	58.3081	0.0967499	0.0101223	19.7228	0.147482	3432
3500	679.665	0.119593	0.0043073	18.3989	0.0960282	3500
3529	1.3673	0.0622063	0.0865783	8.09326	138.967	3529
3536	317.847	0.128165	0.00367965	19.0311	0.194319	3536
3551	571.813	0.124445	6.13814e-06	18.45	0.0248087	3551
3556	52.4809	0.0858803	0.0109109	6.90555	2.04872	3556
3577	2.35033	0.063771	0.0766814	8.14169	120.153	3577
3582	2.59186	0.0632491	0.-0.03470823175312794*I	8.08386	0.-53.18495563694769*I	3582
3627	10.9502	0.0721501	0.0265239	15.4744	31.0893	3627
3638	14.7245	0.0840001	0.0211711	20.3087	0.391471	3638
3639	3.05823	0.0649884	0.-0.16388003817765562*I	8.00022	0.-258.61517576452576*I	3639
3671	0.189297	0.056633	0.0458071	8.00001	79.4639	3671
3687	11.1631	0.071864	0.0148707	15.8812	17.1423	3687
3715	60.8915	0.0849097	0.010311	14.896	10.1954	3715
3753	64.9395	0.101226	0.00449242	2.40022	0.0474778	3753
3755	33.926	0.0733273	0.010473	-62.3615	20.3015	3755
3763	0.337937	0.0621507	0.-0.041048705954983195*I	8.19585	0.-67.33928275769608*I	3763
3844	143.11	0.098527	0.00689741	19.3723	0.218115	3844
3849	1296.53	0.13358	0.000370857	17.9631	0.0162279	3849
3858	27.9987	0.0629632	0.00882217	-84.6616	22.5768	3858
3945	10.8546	0.0905018	0.0516525	20.2644	0.28652	3945
3983	2215.1	0.127847	0.00231269	17.8537	0.0715552	3983
4057	738.273	0.124509	0.00385028	18.3036	0.0456105	4057
4075	203.644	0.0897671	0.00489543	8.11513	4.91142	4075
4086	1.72202	0.0621507	0.0353231	8.19585	58.4443	4086
4103	0.511257	0.071849	0.0170187	4.49162	9.17119	4103
4112	198.032	0.112118	0.00413582	19.0431	0.0465661	4112
4197	2213.9	0.122862	0.00218607	14.4005	1.47975	4197
4273	146.546	0.106972	0.00637722	19.2524	0.0744232	4273
4277	689.227	0.113448	0.00380494	17.217	2.70324	4277
4283	56.7911	0.0980617	0.00924362	19.6838	0.122607	4283
4302	301.774	0.116125	0.00392887	18.8159	0.0420002	4302
4303	501.067	0.12615	0.00421634	18.5613	0.0715823	4303
4310	9.18914	0.0676101	0.0165428	8.00001	24.1889	4310
4322	8.78776	0.0658187	0.0156684	8.14168	22.6934	4322
4372	14.8859	0.107392	0.034381	20.9943	3.46509	4372
4418	2.61613	0.063469	0.-0.007651835461125625*I	8	0.-0.526889279209189*I	4418
4419	20.1827	0.0772694	0.0157422	7.23431	2.30113	4419
4425	36.9203	0.088697	0.0132013	-36.8037	17.8197	4425
4439	330.794	0.115988	0.00533969	18.7435	0.0656495	4439
4442	1.21811	0.0600886	0.0218696	8.00006	35.0719	4442
4471	3.62043	0.0609814	0.054249	8.00004	84.7179	4471
4496	75.8398	0.106618	0.00995259	19.551	0.154877	4496
4630	0.0558407	0.0614798	0.0164717	8.00003	28.3091	4630
4650	479.407	0.133849	0.00567873	18.8844	0.337227	4650
4679	27.0244	0.107215	0.0181765	20.6119	1.44237	4679
4680	534.812	0.126397	0.00425297	18.5045	0.060928	4680
4767	1.1708	0.0622063	0.-0.04095396311402669*I	8.09326	0.-64.25177103851632*I	4767
4785	404.816	0.122668	0.00431557	18.6328	0.0485767	4785
4789	17.0258	0.0693894	0.-0.024377057670122815*I	8	0.-1.589967206876706*I	4789
4791	10.6188	0.0671987	0.0114218	8.00002	16.1981	4791
4796	10.6749	0.154587	0.0384453	39.5852	12.7718	4796
4920	133.318	0.0974485	0.00871448	19.4289	0.273832	4920
4978	27.5297	0.0636111	0.00993999	-82.2524	24.8433	4978
4989	13.4134	0.068229	0.-0.024577173705824934*I	8	0.-1.6120348410124736*I	4989
5009	141.965	0.0985467	0.00691452	19.3762	0.21637	5009
5024	38.3306	0.0776837	0.00827388	-54.7616	14.3007	5024
5047	0.319091	0.0610671	0.-0.009150064440351425*I	8	0.-0.6272438387216669*I	5047
5051	17.0511	0.0737988	0.0234668	20.6468	23.1091	5051
5098	291.008	0.123667	0.00437174	18.9783	0.154273	5098
5282	0.255408	0.0618287	0.-0.03250679420745463*I	8.54168	0.-50.349297149587535*I	5282
5319	1.64553	0.063191	0.0183518	8.00009	29.6278	5319
5322	27.4643	0.1068	0.0193481	20.4232	1.32192	5322
5333	873.564	0.118073	0.00360264	18.3615	0.111483	5333
5347	0.856039	0.0611203	0.0203484	8.0018	33.1336	5347
5379	7.39325	0.0643077	0.0167813	8	24.946	5379
5504	0.140457	0.0600885	0.0119557	8.01994	21.9466	5504
5506	11.5765	0.0681819	0.-0.009711536313816667*I	7.99619	0.-0.6529204965363343*I	5506
5533	1.43743	0.0620051	0.0227212	8.01329	37.1092	5533
5583	4594.08	0.125491	0.00153661	9.96401	1.07377	5583
5613	135.348	0.116638	0.00957592	19.3595	0.338584	5613
5620	6.59895	0.0661311	0.-0.00755736906574817*I	8	0.-0.514521946218585*I	5620
5640	92.2355	0.10764	0.00783058	19.5354	0.144167	5640
5643	117.576	0.124022	0.0102906	20.2641	1.06625	5643
5748	274.644	0.129767	0.00747771	19.3454	0.545637	5748
5751	71.9206	0.0855238	0.00809587	14.8342	7.87176	5751
5843	214.718	0.117209	0.00683798	19.0089	0.107157	5843
5854	20.0736	0.044447	0.00659803	-150	32.839	5854
5868	1101.6	0.123449	0.00337391	18.1508	0.0868309	5868
5898	641.503	0.119825	0.00435601	18.4189	0.0875194	5898
5899	393.014	0.118937	0.00452435	18.6483	0.0434838	5899
5900	142.207	0.125074	0.0100098	19.8942	0.888644	5900
5927	169.48	0.109905	0.00558039	19.1282	0.0589169	5927
6002	404.172	0.113589	0.00446357	18.7137	0.101416	6002
6106	457.43	0.126704	0.00530601	18.6172	0.114876	6106
6120	8.77801	0.117989	0.0363243	23.5098	7.6971	6120
6264	2.62704	0.0625244	0.0149959	8.00003	24.4122	6264
6307	480.108	0.129909	0.00532371	18.6887	0.192883	6307
6382	2.14836	0.0616686	0.0123637	8.00032	20.0531	6382
6391	64.8136	0.0820468	0.00706657	7.66424	0.697567	6391
6397	5.11412	0.0642559	0.-0.008909143748350768*I	8	0.-0.6020041940911751*I	6397
6443	2.56917	0.0621572	0.0661638	8.00052	103.776	6443
6484	6.37415	0.0647295	0.-0.007050008442394649*I	8	0.-0.48199444058529384*I	6484
6493	126.545	0.0851322	0.0053001	8.00002	5.61889	6493
6504	52.0062	0.107142	0.0137622	19.828	0.46807	6504
6544	540.351	0.11423	0.00430405	18.6014	0.120828	6544
6582	150.8	0.0979974	0.00724501	6.56356	1.74199	6582
6593	123.955	0.116436	0.00889328	19.5065	0.385445	6593
6596	6.79519	0.0636273	0.0178223	8.00013	26.8217	6596
6597	2.72722	0.0618784	0.013571	8.00003	21.0205	6597
6603	11.5782	0.0650745	0.-0.01855851962060183*I	8	0.-1.2201999990976913*I	6603
6608	3.30877	0.0802612	0.0238133	20.6069	0.296764	6608
6658	26.7615	0.0909747	0.0128487	20.0709	0.159852	6658
6659	0.923812	0.0621507	0.026982	8.19585	44.4576	6659
6683	0.397168	0.0615702	0.-0.007844286014242184*I	8	0.-0.539609147207773*I	6683
6736	0.383923	0.0608207	0.019886	8.00005	32.0101	6736
6743	0.746347	0.0603153	0.0222999	8.00043	35.9966	6743
6750	263.503	0.109785	0.00578899	18.9317	0.122474	6750
6760	180.103	0.0943852	0.00566911	7.44071	0.712214	6760
6818	26.7439	0.0696369	0.00989904	-68.0641	20.7999	6818
6845	85.6996	0.0848185	0.00703042	7.73477	0.646884	6845
6849	1.94495	0.0628435	0.0542451	8.00002	86.5334	6849
6921	99.9576	0.119261	0.0114392	20.0911	0.957628	6921
6951	323.193	0.117734	0.00312332	18.7528	0.0357984	6951
6973	895.205	0.116092	0.00306446	6.34946	0.880717	6973
6975	82.1992	0.0896521	0.00684003	17.4514	6.13871	6975
6995	4.87684	0.0641623	0.-0.00816512916869734*I	8	0.-0.5542390023967859*I	6995
7026	74.513	0.0882632	0.00778907	17.1432	7.13469	7026
7060	587.108	0.129732	0.0043655	18.5023	0.106465	7060
7174	772.193	0.120191	0.00383927	18.3396	0.0937035	7174
7192	0.5269	0.0610894	0.0147071	8.00148	24.0908	7192
7216	11.6894	0.14662	0.0376607	36.1153	14.0256	7216
7269	127.53	0.0864454	0.-0.012194170549678678*I	8	0.-0.8093104490506952*I	7269
7283	605.805	0.122623	0.00439077	-22.2701	3.89845	7283
7285	2.45434	0.0612402	0.0116446	8.00002	18.5174	7285
7308	28.7472	0.0801012	0.0212603	-48.5288	34.8579	7308
7371	323.594	0.120853	0.00503795	18.7885	0.0724645	7371
7377	518.444	0.123843	0.000717904	18.4939	0.026451	7377
7449	21.6777	0.138314	0.0245118	30.3182	10.6231	7449
7457	27.5503	0.094806	0.00752671	20.0257	0.108805	7457
7513	36.751	0.0914268	0.0189247	19.8959	0.37324	7513
7538	256.373	0.0929329	0.00577424	8	0.381292	7538
7539	1.28932	0.0628049	0.-0.029222657217972434*I	8.16848	0.-46.169086019457545*I	7539
7552	231.487	0.111522	0.00566301	18.9771	0.0735523	7552
7562	11.1907	0.0773664	0.0218207	20.5193	0.614209	7562
7565	1.81784	0.0635963	0.-0.008024019748013912*I	8	0.-0.5507171798695707*I	7565
7600	13.1469	0.122412	0.0195412	23.863	4.35525	7600
7619	734.258	0.110958	0.00354645	7.10771	0.60657	7619
7709	93.3705	0.0901955	0.0066021	17.3324	5.89023	7709
7710	36.8013	0.0745889	0.-0.022074470678564474*I	8	0.-1.4426507562011732*I	7710
7735	273.143	0.115731	0.00221421	18.8767	0.0366172	7735
7762	348.99	0.110352	0.00460416	18.8236	0.123712	7762
7774	205.6	0.0956929	0.00494136	7.4134	0.635628	7774
7799	89.6285	0.0863757	0.00641109	7.58732	0.6894	7799
7827	0.328015	0.0603873	0.0124697	8.00004	20.1153	7827
7834	14.9576	0.0738111	0.0441472	20.6461	42.098	7834
7837	41.09	0.0763576	0.0110768	8.00001	13.5276	7837
7849	0.788269	0.0583258	0.0426804	8.00008	71.9464	7849
7934	136.146	0.095692	0.00628096	18.1199	5.23982	7934
7935	8.11805	0.0663433	0.0156607	8.00004	23.0891	7935
7960	7.99734	0.0666344	0.0247094	8.00003	36.1571	7960
7961	194.228	0.108525	0.00664191	19.0815	0.104246	7961
7989	3.20619	0.0631215	0.0173693	8.0004	27.4712	7989
8000	143.921	0.0923673	0.00554213	14.0083	5.0462	8000
8003	1.97899	0.0632315	0.-0.007094270487939739*I	8	0.-0.49116401900217377*I	8003
8009	895.712	0.12591	0.00233256	18.202	0.0358955	8009
8037	137.388	0.112359	0.00943302	19.2222	0.122651	8037
8175	1.50713	0.0621202	0.-0.007880503406125816*I	8	0.-0.5396550568584786*I	8175
8184	1.20623	0.0603891	0.0118799	8.00001	20.6787	8184
8249	24.9453	0.123662	0.0249318	23.1762	5.12697	8249
8289	1.16711	0.0613448	0.-0.009601252007205009*I	8	0.-0.6457070320576234*I	8289
8422	196.395	0.092008	0.00466987	7.7523	0.42327	8422
8423	24.8638	0.0780672	0.14964	20.4491	4.69853	8423
8485	0.794598	0.0607443	0.-0.22982485945884246*I	8.29551	0.-376.5032162346978*I	8485
8494	58.1766	0.112728	0.0129434	-13.0197	11.3836	8494
8530	1.95377	0.0625194	0.0195451	8.00003	30.8738	8530
8547	3.7379	0.0645028	0.-0.0066906964978779935*I	8	0.-0.46517743485407814*I	8547
8580	56.2271	0.108795	0.0111357	20.0785	0.597099	8580
8629	780.568	0.112052	0.00352181	7.00618	0.651888	8629
8718	6.86038	0.0653594	0.-0.013665677273455912*I	8	0.-0.9142570414411526*I	8718
8745	318.622	0.113446	0.00505963	18.8038	0.086617	8745
8759	70.1042	0.101674	0.00617558	2.40101	0.0549028	8759
8772	0.825874	0.0612242	0.0214374	9.24089	33.5674	8772
8825	54.4416	0.0785277	0.00956159	8.00002	11.2143	8825
8853	36.0495	0.0890315	0.0156874	5.4482	6.49629	8853
8892	241.379	0.10889	0.00538676	18.9865	0.113137	8892
8923	181.496	0.0993899	0.0056646	6.48658	1.42323	8923
8986	288.311	0.0995516	0.00424565	13.9248	3.57921	8986
9039	6.37136	0.108646	0.0258548	22.4791	4.29658	9039
9063	0.617275	0.0714237	0.0212394	5.81218	6.85293	9063
9093	8.44309	0.0659857	0.-0.01006214277433114*I	8	0.-0.6794486739290927*I	9093
9121	86.6022	0.106497	0.00802856	19.5096	0.109193	9121
9123	0.995098	0.058634	0.0130813	8	20.7226	9123
9193	150.243	0.127633	0.010311	20.0653	1.06482	9193
9216	29.0681	0.0453232	0.00651203	-150	31.4742	9216
9267	115.492	0.117426	0.00884625	19.6764	0.496107	9267
9293	9.07313	0.066807	0.00985418	8.00095	15.0471	9293
9394	29.0381	0.101004	0.0164062	20.174	0.583673	9394
9412	1.31465	0.062671	0.0335143	8	54.0711	9412
9429	57.4464	0.106851	0.0155444	19.7988	0.476746	9429
9449	5.93844	0.0639855	0.-0.007825839681590376*I	8	0.-0.5286937706883003*I	9449
9460	96.7698	0.0869304	0.00673401	7.55684	0.746346	9460
9461	0.926285	0.0616304	0.-0.059784361263457014*I	8.49026	0.-91.63438325984956*I	9461
9521	121.387	0.0922595	0.00551065	16.2061	4.86786	9521
9534	14.9877	0.143273	0.0329385	34.4614	12.8818	9534
9551	1.81596	0.0619835	0.02294	8.00029	36.526	9551
9612	225.034	0.103136	0.00555574	5.95028	1.89924	9612
9651	10.1731	0.0686005	0.0246943	8.00006	35.7295	9651
9688	1.64257	0.0616941	0.0203095	8	32.2238	9688
9689	284.494	0.0953051	0.00541877	8.00002	5.28396	9689
9793	990.228	0.112358	0.00288106	13.0145	2.17268	9793
9817	2326.01	0.115397	0.00195112	8.00002	1.5198	9817
9842	0.291398	0.0582889	0.0199767	8.00001	32.2842	9842
9857	7.25222	0.0649687	0.-0.018713881534892937*I	8	0.-1.2311181326894878*I	9857
9858	156.8	0.12398	0.00895664	19.7612	0.708819	9858
9864	316.223	0.12573	0.00488556	18.9559	0.195191	9864
9881	99.259	0.116953	0.0103001	19.8069	0.641261	9881
9888	183.489	0.0987572	0.00541206	6.68223	1.20339	9888
9931	207.441	0.119557	0.0073409	19.1315	0.223629	9931
10024	18.4391	0.117018	0.012163	22.177	2.06481	10024
10025	225.607	0.112232	0.00505055	18.9759	0.0595538	10025
10050	1.1843	0.0615409	0.-0.00848398690865173*I	8	0.-0.580744029289578*I	10050
10075	10.7738	0.0663841	0.-0.0076821799573404395*I	8	0.-0.5167101740928922*I	10075
10097	24.5697	0.0446957	0.00719334	-150	35.5006	10097
10235	0.814759	0.0619772	0.-0.006837653797737073*I	8	0.-0.4774478019402535*I	10235
10302	35.3433	0.0864665	0.0156499	-39.0144	22.029	10302
10307	0.158193	0.0606233	0.-0.009867664128398616*I	8	0.-0.6652580067048646*I	10307
10349	145.517	0.103977	0.00650462	3.62227	6.47198	10349
10466	65.0836	0.091927	0.00893154	19.7718	0.249182	10466
10517	71.5166	0.0970924	0.0101723	2.35234	0.141358	10517
10536	502.336	0.133485	0.00541466	18.8258	0.29776	10536
10599	67.3616	0.0787176	0.00739845	8.00002	8.61747	10599
10680	56.4288	0.102655	0.0104693	19.7204	0.144784	10680
10701	2.27175	0.059312	0.-0.011962489688046597*I	8	0.-0.7932565508190023*I	10701
10783	1.39088	0.0603683	0.0133521	8.00002	21.6767	10783
10832	13.4056	0.0992789	0.0197451	20.9343	1.46934	10832
10848	573.1	0.10735	0.00376407	14.0672	2.93762	10848
10851	167.7	0.0895359	0.00540451	9.80913	5.33108	10851
10988	7.25777	0.0643211	0.-0.008864645035469585*I	8	0.-0.5940253425324343*I	10988
10996	2.21	0.061963	0.082222	8.0001	125.876	10996
11034	130.097	0.112428	0.00388437	2.52057	0.0398142	11034
11071	20.8195	0.073214	0.014301	8.00002	19.4141	11071
11164	3.54694	0.0973613	0.0313972	21.2556	2.72245	11164
11222	134.872	0.0917693	0.00627646	14.2458	5.74629	11222
11245	535.943	0.100235	0.00356391	8.00002	3.21535	11245
11256	0.903759	0.061349	0.0149176	8.00001	25.3767	11256
11321	112.07	0.0916483	0.00660328	16.5286	5.8494	11321
11322	20.2096	0.121332	0.021686	23.1382	4.39669	11322
11357	18.1445	0.111362	0.0183572	21.6739	2.53305	11357
11423	20.3748	0.100563	0.0189273	20.3797	0.886828	11423
11456	0.457566	0.0603687	0.0135757	8.00004	22.5289	11456
11491	30.3953	0.143481	0.031786	30.4901	13.3412	11491
11528	133.644	0.114313	0.00713602	19.3734	0.207305	11528
11531	68.9587	0.145583	0.017148	27.8637	7.37067	11531
11600	118.551	0.116807	0.00604538	19.5381	0.290077	11600
11613	9.19624	0.080703	0.0267317	20.4215	0.595088	11613
11710	35.86	0.0740892	0.00942257	8.0001	11.6899	11710
11718	4.62902	0.0654509	0.-0.007883682729197178*I	8	0.-0.5421705052765191*I	11718
11809	6.40075	0.0636466	0.0177235	8.00001	25.9052	11809
11828	2.97153	0.0634104	0.0216929	8.00003	34.2638	11828
11834	1.16571	0.062561	0.0135562	8.00004	21.8695	11834
11977	5.10631	0.0653255	0.0134162	8.00003	20.8658	11977
11979	762.72	0.118304	0.00373693	18.3997	0.101976	11979
12012	250.081	0.115604	0.00103183	18.9296	0.038312	12012
12090	0.79952	0.0616359	0.-0.008998299544603525*I	8	0.-0.612782723292065*I	12090
12131	120.75	0.110134	0.0155805	19.3788	0.21861	12131
12190	190.268	0.0899188	0.00587026	8	5.93797	12190
12192	0.000889504	0.0603097	0.0127164	8.0011	21.1362	12192
12202	25.1581	0.0823762	0.0105359	20.2612	0.306519	12202
12283	19.0591	0.044321	0.00670628	-150	33.2751	12283
12292	3.90922	0.0640064	0.-0.010120142569190322*I	8	0.-0.6763218138875775*I	12292
12368	57.0852	0.0818861	0.0090604	7.67286	0.89336	12368
12388	8.61652	0.0820032	0.0156778	20.5113	0.233756	12388
12391	0.407522	0.0609376	0.0193791	8.00001	31.2434	12391
12406	3.83555	0.061796	0.-0.010354635074233216*I	8	0.-0.6986490585095956*I	12406
12436	63.568	0.0939151	0.0100378	19.722	0.239969	12436
12456	33.9658	0.0668056	0.0081824	-76.5808	18.8666	12456
12540	34.2748	0.075373	0.00873064	-57.923	15.8795	12540
12546	51.9731	0.134382	0.0171046	23.9612	3.91438	12546
12591	2.24138	0.0622542	0.0160756	8.00043	25.988	12591
12592	49.8147	0.106254	0.0117604	2.29078	0.164876	12592
12631	0.477975	0.0612068	0.-0.008622729452909846*I	8	0.-0.5851171420679759*I	12631
12633	160.454	0.0934682	0.00526176	7.39462	0.686852	12633
12668	130.728	0.0858848	0.00733255	8.00003	7.77899	12668
12754	46.8837	0.120834	0.0161103	21.4981	2.40075	12754
12780	0.0456589	0.060133	0.0206495	8.00003	33.4536	12780
12837	87.3191	0.0827944	0.00721715	7.88169	0.552514	12837
12848	14.392	0.0680509	0.0139138	9.69888	18.3072	12848
12919	151.366	0.0939155	0.00627003	15.2299	5.5394	12919
12981	0.78246	0.0600457	0.0297911	8.00004	47.2832	12981
13029	2.08264	0.0624915	0.-0.04539276020549911*I	8.00031	0.-71.87709904939184*I	13029
13063	10.2815	0.0686543	0.0140753	13.1347	17.6334	13063
13065	53.9173	0.105761	0.0145286	19.7853	0.384708	13065
13083	25.5765	0.103006	0.0163317	20.4267	0.919801	13083
13135	50.6009	0.0941031	0.0138533	19.7666	0.27019	13135
13173	0.984172	0.0601258	0.0117054	8.00006	19.6678	13173
13181	3.06631	0.0640352	0.-0.0070241191081484855*I	8	0.-0.4845714156266451*I	13181
13189	22.5371	0.0558797	0.0113971	-102.332	36.1481	13189
13211	0.898648	0.0623255	0.0161253	8.00004	26.2101	13211
13250	27.8972	0.0760941	0.0150816	-56.0376	27.26	13250
13262	556.216	0.114641	0.00406579	4.70897	2.70437	13262
13295	3.23109	0.0666	0.0477881	17.0076	59.5705	13295
13320	2.08978	0.061111	0.0173724	8.00002	27.1109	13320
13322	43.698	0.0771351	0.00909581	8.00018	10.9865	13322
13373	64.3419	0.11971	0.0124187	20.8233	1.47993	13373
13409	3.19233	0.0624912	0.0107483	8.00004	17.1753	13409
13410	22.7667	0.109182	0.0207661	21.0199	2.19083	13410
13550	2.32007	0.0630434	0.-0.059143445696627175*I	8.00071	0.-91.66838836700845*I	13550
13638	4.95225	0.0638168	0.0156313	8.00009	24.1999	13638
13641	115.821	0.114672	0.00864954	19.5081	0.330053	13641
13647	0.0570828	0.0599449	0.0139987	8.00001	23.0194	13647
13673	16.1758	0.0656552	0.00545986	8	8.26729	13673
13737	1.27812	0.0632897	0.-0.006402827720356651*I	8	0.-0.4552897093613375*I	13737
13755	0.149113	0.0600093	0.-0.007476938377479726*I	8	0.-0.5210171656330937*I	13755
13798	4.11569	0.0632321	0.-0.034855728305517426*I	8.08163	0.-51.733651377843294*I	13798
13814	154.595	0.122871	0.00927923	19.6311	0.643956	13814
13846	3.20623	0.0622063	0.-0.030204123483189863*I	8.09326	0.-46.90635425249692*I	13846
13859	8.76649	0.0666107	0.-0.006117730679337512*I	8	0.-0.42623899723087*I	13859
13948	3.59817	0.0636641	0.0185593	8.00002	29.1675	13948
13972	152.294	0.0921014	0.00553157	7.52188	0.64039	13972
14005	1.75846	0.0628288	0.0215957	8.19108	35.2526	14005
14019	410.5	0.113147	0.00458467	18.7165	0.110138	14019
14035	136.019	0.0859966	0.00630291	8.00003	6.6741	14035
14063	2.81054	0.0615932	0.-0.015335482143259645*I	8	0.-1.004414338298769*I	14063
14112	1.1842	0.0604919	0.0151556	8.00037	24.274	14112
14135	29.1285	0.114837	0.0170287	21.1245	2.11136	14135
14189	1.52561	0.0617139	0.0214706	8.0007	34.8641	14189
14192	2.86597	0.0636829	0.-0.007514925291541562*I	8	0.-0.5166787890918525*I	14192
14223	2.99067	0.0614571	0.0193124	8.00004	30.1822	14223
14232	0.719204	0.0600799	0.0181963	8.00004	30.1596	14232
14253	285.916	0.122241	0.00561284	18.9115	0.145438	14253
14268	6.35105	0.0676229	0.0239396	14.6105	30.0973	14268
14280	216.01	0.096354	0.00525697	7.41766	0.675811	14280
14382	292.257	0.13001	0.00613068	19.2967	0.437283	14382
14414	726.332	0.127978	0.00128374	18.3074	0.0247104	14414
14419	108.359	0.109394	0.00629686	19.4443	0.121159	14419
14460	50.8764	0.108128	0.0151256	-16.8446	14.3989	14460
14482	25.0504	0.0885947	0.0113251	20.1589	0.17641	14482
14497	9.63445	0.0913453	0.0185543	20.4404	0.407287	14497
14501	1.58517	0.0610239	0.0347892	8.2218	56.2182	14501
14584	17.3517	0.0481992	0.00686099	-129.889	28.209	14584
14589	0.980145	0.0619113	0.0144288	8.00012	23.8801	14589
14751	0.574196	0.0619974	0.0143522	8	23.8786	14751
14849	0.976468	0.0618123	0.0479118	8.00002	76.755	14849
14887	36.5594	0.0806154	0.016131	20.2921	14.3941	14887
14915	19.1008	0.048993	0.00625881	-127.91	25.0775	14915
15026	34.591	0.0739471	0.00968823	8.00013	12.0372	15026
15039	28.9738	0.096377	0.0110182	20.0246	0.154656	15039
15049	0.990163	0.0610143	0.-0.009636532800394773*I	8	0.-0.645881275518188*I	15049
15106	6.25173	0.06614	0.0287289	8	43.3836	15106
15130	296.164	0.0987437	0.00474789	7.56782	0.532549	15130
15190	16.6071	0.0745466	0.0201236	19.4542	21.37	15190
15226	42.9251	0.0901107	0.0129988	19.9076	0.318034	15226
15232	985.517	0.124398	0.00353263	18.1733	0.0727227	15232
15254	2.48052	0.0607808	0.0120244	8	0.758006	15254
15284	0.477916	0.0608094	0.01626	8.00008	26.8864	15284
15340	19.8671	0.113564	0.0176463	21.7726	2.6039	15340
15373	118.462	0.0931361	0.00740615	16.6747	6.50979	15373
15374	2.55926	0.0636852	0.0362041	8	58.3662	15374
15382	89.0177	0.103155	0.00528619	19.511	0.067676	15382
15387	1.68894	0.0605906	0.0201382	8.00184	31.9202	15387
15404	56.1083	0.0827192	0.00879892	7.54821	0.983911	15404
15466	115.769	0.141982	0.0143236	23.0874	3.09628	15466
15493	1.22369	0.0619288	0.0197715	8.00032	31.7963	15493
15500	26.8647	0.0997876	0.0150692	20.139	0.446084	15500
15507	19.9175	0.11934	0.0155371	0.307645	3.66369	15507
15600	139.137	0.10173	0.00603013	19.309	0.14986	15600
15698	8.44899	0.100712	0.0295594	21.2703	2.86012	15698
15720	2.25084	0.0693166	0.0330591	20.8751	37.439	15720
15779	3.23184	0.0624964	0.0186179	8.00183	29.8465	15779
15787	80.5212	0.0813629	0.00864051	8.00016	9.71143	15787
15920	410.885	0.0976632	0.00332585	8.00002	3.08676	15920
16060	2.68191	0.0621246	0.0133371	8.00001	20.8023	16060
16078	88.5231	0.1172	0.00923611	19.9383	0.647063	16078
16172	271.151	0.125852	0.00704168	19.1854	0.373452	16172
16224	10.1024	0.0675562	0.-0.02693786292189169*I	8.02622	0.-37.786507406866775*I	16224
16230	161.417	0.127435	0.00946816	20.0062	0.942775	16230
16261	10.879	0.298346	0.0883539	66.5653	8.21254	16261
16286	103.904	0.125171	0.0125553	20.5964	1.52302	16286
16291	26.9873	0.0767924	0.0140076	-54.2717	24.7446	16291
16308	125.064	0.113755	0.00841043	19.4206	0.25094	16308
16313	2.21003	0.0605069	0.0165695	8.00016	26.4499	16313
16331	202.006	0.124857	0.00910302	19.3066	0.523126	16331
16335	85.9623	0.097843	0.00425987	2.37379	6.48816	16335
16342	150.895	0.0974005	0.00667188	18.398	5.46148	16342
16360	2.86887	0.0611357	0.0360729	8.00003	54.9844	16360
16386	29.5261	0.100658	0.0173007	20.1605	0.574333	16386
16393	1005.58	0.112284	0.00314495	12.669	2.38983	16393
16453	3.90331	0.0640627	0.-0.00784550172015382*I	8	0.-0.5392616395793571*I	16453
16462	542.879	0.115789	0.00443958	18.5577	0.112241	16462
16518	12.0272	0.106347	0.020365	21.3773	2.35107	16518
16616	1.83266	0.061913	0.0334829	8.00002	53.1617	16616
16632	9.403	0.0677941	0.0158902	8.00001	23.2847	16632
16713	1.41977	0.062671	0.0158864	8.00002	26.2593	16713
16760	44.7669	0.126423	0.0181803	22.4951	3.44959	16760
16835	1.94754	0.0617526	0.0269289	8.00003	43.0818	16835
16859	3.47203	0.0909972	0.0127935	1.91207	0.189579	16859
16920	0.172642	0.0608846	0.-0.008576326219342085*I	8	0.-0.5848765352684685*I	16920
16959	52.8003	0.091314	0.0106142	19.817	0.283045	16959
16987	259.365	0.129599	0.00657577	19.3709	0.48868	16987
17053	2.41666	0.0638369	0.-0.00642448345816164*I	8	0.-0.45357663142822785*I	17053
17065	6.26942	0.0659367	0.-0.008320448759070592*I	8	0.-0.5635664807937256*I	17065
17073	0.51692	0.0603682	0.0373648	8.00013	59.171	17073
17118	340.845	0.116261	0.00490623	18.7621	0.0541791	17118
17123	4.95425	0.0642421	0.-0.0060581410752198524*I	8	0.-0.4202155105882823*I	17123
17163	27.016	0.116353	0.0177305	22.2045	2.94852	17163
17200	6.9133	0.0660208	0.-0.0073874905168676295*I	8	0.-0.5028216759447113*I	17200
17283	18.5922	0.0868566	0.0147489	20.3082	0.171419	17283
17378	12.2083	0.126577	0.0362947	26.5695	18.2249	17378
17387	71.8543	0.0846284	0.00690672	7.4531	0.83828	17387
17465	1.31774	0.061242	0.021655	8.00004	34.6914	17465
17479	167.173	0.133264	0.00969382	20.7592	1.38128	17479
17494	0.697816	0.062779	0.-0.03077028101575981*I	8.16696	0.-48.87124500348228*I	17494
17496	434.503	0.106079	0.00374384	6.96708	0.700175	17496
17506	1.10668	0.0620514	0.-0.007394187632472897*I	8	0.-0.5135236659026414*I	17506
17534	53.6836	0.0964104	0.0132337	19.7062	0.204448	17534
17614	88.4439	0.0942612	0.00866026	6.10209	2.65816	17614
17617	32.1786	0.0882739	0.0149332	20.0205	0.346973	17617
17620	130.748	0.089294	0.00543498	11.8201	5.24423	17620
17631	5.24645	0.0648257	0.-0.008318148094230605*I	8	0.-0.5623979016611789*I	17631
17673	1.5523	0.0629884	0.-0.10932227447480926*I	8.00004	0.-175.42950868152698*I	17673
17680	78.8708	0.10762	0.0098119	19.5688	0.192288	17680
17691	193.821	0.0911181	0.0046751	9.87332	4.52191	17691
17727	2.63744	0.0627003	0.0319719	8	51.0841	17727
17753	2.70049	0.0628288	0.0325188	8.19108	50.515	17753
17818	199.208	0.100172	0.00674027	6.58806	1.60507	17818
17866	2.78783	0.0642793	0.0205735	8	33.0908	17866
17956	18.2296	0.0875243	0.0180889	20.1874	0.265315	17956
17980	321.733	0.128427	0.00558224	19.0671	0.302504	17980
18068	26.3992	0.107111	0.0186685	20.567	1.4388	18068
18101	138.338	0.123711	0.00662636	19.8925	0.569052	18101
18140	26.4061	0.101258	0.0168697	20.2139	0.658707	18140
18145	0.76457	0.0614755	0.0149262	8.00004	24.8468	18145
18169	1.26743	0.0608411	0.0218443	8.00002	34.9558	18169
18187	5.65772	0.0648674	0.-0.007403129487732167*I	8	0.-0.5055769171501637*I	18187
18192	8.64316	0.100421	0.0157714	20.7107	1.07778	18192
18210	1.47248	0.0615118	0.0607738	8.0001	94.4116	18210
18254	18.8857	0.0547568	0.00905921	-106.048	29.6603	18254
18262	412.676	0.114481	0.00444556	18.6876	0.0945799	18262
18269	68.9826	0.102114	0.000925045	19.6104	0.0666363	18269
18335	33.133	0.109786	0.0185061	20.4862	1.48188	18335
18391	5.78677	0.0640992	0.-0.007718504257972013*I	8	0.-0.5249461052927179*I	18391
18412	184.7	0.110453	0.00465982	19.1129	0.0529299	18412
18414	1.2968	0.0613889	0.022568	8.0832	36.7962	18414
18497	70.8333	0.0802943	0.00793374	8.00108	9.1862	18497
18501	44.5022	0.0783209	0.0101892	11.4127	11.3574	18501
18576	2.87139	0.0625671	0.0126151	8.00032	19.6582	18576
18631	0.0294825	0.0612348	0.-0.007367224705412291*I	8	0.-0.5152106817501892*I	18631
18641	5.19186	0.0643503	0.-0.009297186011289078*I	8	0.-0.6242193949660562*I	18641
18670	16.6532	0.175366	0.0259884	44.7618	7.27534	18670
18678	169.398	0.0917252	0.00521643	7.70867	0.498967	18678
18695	0.184176	0.0588852	0.0588523	8.00003	95.4703	18695
18713	31.8351	0.116581	0.018283	21.4808	2.58048	18713
18764	0.920965	0.06153	0.-0.007220569029893944*I	8	0.-0.5010401933482598*I	18764
18792	264.518	0.0944901	0.00505016	8	4.981	18792
18865	82.1314	0.107356	0.0109041	19.5258	0.171953	18865
18899	122.219	0.0990961	0.00778383	4.56565	4.91843	18899
18903	38.923	0.0857784	0.0125651	-42.319	18.309	18903
18911	35.4227	0.0805755	0.-0.013696255248509464*I	20.2961	0.-0.44113470523215137*I	18911
19047	4.27433	0.0639511	0.-0.00790158820728135*I	8	0.-0.5415152268141948*I	19047
19103	30.7937	0.0950143	0.00392509	20.0254	0.10103	19103
19132	4.20904	0.0653579	0.-0.007828422200714707*I	8	0.-0.5415343189092005*I	19132
19135	39.4807	0.113237	0.0161876	20.6894	1.59892	19135
19152	7.79567	0.0639886	0.0198885	8.00002	28.4736	19152
19191	8.31087	0.0663002	0.0302722	8.66217	42.2962	19191
19297	9.64299	0.0666779	0.0148543	8.14167	21.705	19297
19326	12.5338	0.0669051	0.0279206	8.00032	38.7747	19326
19327	289.35	0.113988	0.00622835	18.8363	0.0794039	19327
19328	59.2622	0.111264	0.0136956	19.9728	0.757114	19328
19333	2.66109	0.0634393	0.0329732	8	51.5998	19333
19339	77.0898	0.0825562	0.00892065	10.7995	9.5092	19339
19383	22.6523	0.126968	0.0294548	24.0029	15.2608	19383
19390	79.3075	0.0896742	0.0124984	19.8252	10.5866	19390
19406	51.9891	0.0873514	0.0151475	19.9437	13.3978	19406
19407	233.286	0.0915782	0.00454335	8	4.47584	19407
19418	359.167	0.107771	0.00464936	18.8859	3.40108	19418
19443	41.5583	0.11658	0.0170351	20.9679	2.04038	19443
19635	1.6998	0.0628288	0.0229271	8.19108	36.9941	19635
19689	1.57679	0.0606333	0.0221121	8.00002	36.0513	19689
19707	49.4157	0.0783488	0.0101577	8.00001	12.1382	19707
19795	3.42715	0.0628288	0.0180005	8.19108	28.1818	19795
19904	2.81383	0.0633392	0.-0.009205292819193099*I	8	0.-0.6206568588745667*I	19904
19935	3.12087	0.0647556	0.-0.005983795559766745*I	8	0.-0.4215850561757121*I	19935
19953	0.267064	0.0605648	0.-0.010489586623285387*I	8	0.-0.7047973151898345*I	19953
19966	17.8533	0.107797	0.0168574	21.2041	1.84748	19966
19968	2.89493	0.0637656	0.0179154	8.00003	28.7755	19968
20005	62.5227	0.125695	0.0151818	-2.92222	10.9049	20005
20080	0.39966	0.0592806	0.0278887	8.00003	45.4231	20080
20083	8.43634	0.0665129	0.0183387	8.00006	26.8107	20083
20134	8.98973	0.100287	0.0242254	20.9257	1.87964	20134
20143	11.5576	0.0680113	0.0148956	8.00002	21.6145	20143
20227	2.45291	0.0630763	0.-0.011138062059078113*I	8	0.-0.7516555996071289*I	20227
20291	1.61928	0.0613674	0.0205796	8.00001	33.0328	20291
20311	5.02171	0.0632644	0.-0.009555265705391537*I	8	0.-0.6360860821084504*I	20311
20328	106.682	0.108997	0.00926798	19.3425	0.096504	20328
20391	2.8867	0.104817	0.0342498	21.9085	4.74841	20391
20457	1.82354	0.0620051	0.0252646	8.01329	41.6427	20457
20505	15.4766	0.0782624	0.0138629	20.4526	0.420955	20505
20597	207.234	0.107005	0.0049287	2.60981	7.97608	20597
20619	49.0802	0.0917794	0.0113102	19.8383	0.265862	20619
20632	5.52448	0.0667349	0.-0.005924512603436366*I	8	0.-0.4153080489326541*I	20632
20876	0.486637	0.0927695	0.0113928	1.77594	0.355763	20876
20916	0.272835	0.0601774	0.-0.02161420796258844*I	8.00074	0.-34.42770611492262*I	20916
20940	0.626178	0.0622063	0.-0.02574309460255423*I	8.09326	0.-40.904660660241206*I	20940
20982	233.438	0.110169	0.0055917	18.9727	0.0973313	20982
21106	26.6846	0.093886	0.00406184	20.0247	0.0957669	21106
21243	3.94765	0.10589	0.0354762	21.9841	5.08795	21243
21284	1.66037	0.0604205	0.0122961	8.00002	19.7729	21284
21381	69.434	0.0908241	0.010953	6.22146	3.12439	21381
21398	96.0963	0.0937659	0.00901299	19.1038	7.63969	21398
21496	3.76824	0.0632947	0.-0.00951880728343993*I	8	0.-0.6378413947509117*I	21496
21543	6.11805	0.0644615	0.-0.015324088369656076*I	8	0.-1.0098027665175764*I	21543
21647	3.96052	0.0648031	0.-0.008103627553867301*I	8	0.-0.5562236993092801*I	21647
21732	0.465798	0.0619064	0.0287554	8.00003	46.7932	21732
21756	65.1049	0.100318	0.00811647	19.6406	0.0846652	21756
21793	44.7449	0.0760073	0.00854735	8.00002	10.2865	21793
21831	1.36333	0.0619694	0.-0.02525072754262614*I	8.54578	0.-39.76793659400878*I	21831
21851	1.45402	0.0618685	0.0138542	8.0001	22.0749	21851
21900	5.51281	0.0637357	0.0124941	8.00001	18.5246	21900
21918	53.9462	0.100014	0.00261042	19.7094	0.0727541	21918
21932	70.7299	0.0897057	0.00845919	19.2191	7.44717	21932
21960	49.4493	0.0976901	0.0130508	2.32424	0.129327	21960
21962	5.31234	0.0656623	0.-0.0066482911355382705*I	8	0.-0.4629410098767578*I	21962
22003	0.902745	0.0607963	0.-0.007721405001919591*I	8	0.-0.5309534495781822*I	22003
22053	29.8023	0.101956	0.0152796	20.0841	0.509742	22053
22078	9.0613	0.144518	0.0382664	36.1265	14.4313	22078
22143	25.4609	0.073876	0.0139122	8.00004	18.1612	22143
22148	27.0654	0.0834452	0.0100716	20.2024	0.295839	22148
22171	0.175863	0.0584927	0.0232866	8.00004	38.2155	22171
22248	5.63176	0.0658182	0.-0.007083827284551487*I	8	0.-0.4863803339546222*I	22248
22305	55.3024	0.0813239	0.0107776	13.1176	11.3246	22305
22378	29.8603	0.0796959	0.0146473	-49.3974	24.1682	22378
22393	250.013	0.140813	0.00987507	20.787	1.54108	22393
22481	3.99461	0.06382	0.-0.007322172880363992*I	8	0.-0.49940853506813265*I	22481
22694	4.85069	0.0648175	0.-0.005987149768711642*I	8	0.-0.41659518322341155*I	22694
22766	3.01748	0.0627161	0.0116356	8.00031	18.6565	22766
22839	1.1811	0.0620552	0.0164236	8.00001	26.5974	22839
22905	344.937	0.121889	0.00550477	18.7641	0.0859249	22905
23052	3.40727	0.061675	0.0123615	8.00184	19.9031	23052
23065	127.007	0.0866033	0.00621802	8.00001	6.67859	23065
23477	59.1758	0.136805	0.0201723	23.7889	4.60033	23477
23486	0.85386	0.0617173	0.0285808	8.00085	46.1018	23486
23568	513.373	0.107794	0.00460115	15.3079	3.53673	23568
23604	82.072	0.11629	0.0123297	19.8747	0.796077	23604
23616	28.8165	0.0622725	0.0188099	-88.2168	50.2168	23616
23630	11.6198	0.0684475	0.0130889	8.00001	19.1524	23630
23650	145.315	0.128701	0.0102522	20.2975	1.18692	23650
23688	68.0104	0.0797519	0.00760783	8.00002	8.6837	23688
23807	2.92501	0.0634435	0.0162889	8	26.4128	23807
23882	209.177	0.0985293	0.0052127	15.9492	4.33798	23882
23886	3.83173	0.0635101	0.0257122	8.11277	39.1671	23886
23903	0.789219	0.061099	0.0309337	8.00004	51.6639	23903
23911	3.59391	0.0642596	0.-0.0069004414424755365*I	8	0.-0.47786007066804637*I	23911
24074	164.525	0.121882	0.00878617	19.4802	0.511643	24074
24103	6.35834	0.0652583	0.-0.010302071899687605*I	8	0.-0.6918879866524424*I	24103
24134	91.1468	0.108899	0.00806298	19.5356	0.17754	24134
24141	231.886	0.111631	0.00587289	18.9615	0.077831	24141
24147	0.249719	0.06327	0.0357118	7.56224	3.87689	24147
24157	18.5414	0.0905214	0.000478669	20.2486	0.112155	24157
24342	327.289	0.105439	0.00512037	17.5468	3.90645	24342
24373	3.5919	0.0645905	0.0159254	8.00003	26.008	24373
24454	825.624	0.122994	0.0038624	18.2693	0.0733495	24454
24462	4.41179	0.075442	0.-0.01284871764180856*I	8.00003	0.-16.944327431748125*I	24462
24513	10.3724	0.0656014	0.-0.024422049324349625*I	8	0.-1.6012496186487843*I	24513
24548	172.892	0.111785	0.000870656	19.1291	0.0452438	24548
24586	305.244	0.0996012	0.00479909	7.45419	0.600618	24586
24601	13.2785	0.0682631	0.0104056	8.00019	14.5332	24601
24622	2.90685	0.0590933	0.0193286	8.00201	32.1192	24622
24624	38.6226	0.0868402	0.0110873	20.0254	0.317655	24624
24676	3.60234	0.0624971	0.0177194	8.00002	26.7775	24676
24706	62.6253	0.111168	0.00738018	2.34384	0.158623	24706
24826	14.5056	0.0675704	0.0121728	8.00002	16.5791	24826
24967	1.75546	0.062968	0.0268518	8.00035	43.0855	24967
25007	170.193	0.0897553	0.00468798	9.78876	4.59903	25007
25025	6.50508	0.0668258	0.0392405	8.00001	58.2388	25025
25092	1.30789	0.0603389	0.0401686	8	62.4122	25092
25232	11.5491	0.0722251	0.0121988	18.0062	13.594	25232
25240	194.541	0.115543	0.00596029	19.0601	0.0859266	25240
25410	3.53538	0.0613412	0.0261495	8.00004	39.5456	25410
25418	13.5594	0.0726457	0.0134079	16.6045	15.1575	25418
25529	1.31658	0.0595167	0.0120626	8.00002	18.8767	25529
25531	191.026	0.113217	0.00150755	19.0704	0.0446867	25531
25622	0.574213	0.0615038	0.-0.007474745125979578*I	8	0.-0.518853378336595*I	25622
25629	95.7618	0.0822269	0.00637039	8.0001	6.98748	25629
25721	21.471	0.0779092	0.-0.025312045308221596*I	20.4341	0.-0.8134347188649647*I	25721
25747	217.959	0.0840785	0.00460384	-62.6086	7.89217	25747
25768	0.0726977	0.0605893	0.0152991	8.00001	25.0295	25768
25777	0.528126	0.0595646	0.0131762	8.00004	21.6588	25777
25935	40.9184	0.10982	0.0159345	20.4147	1.19885	25935
26006	3.18906	0.0639595	0.0179629	8.0001	28.4192	26006
26010	6.48787	0.0658609	0.-0.00869778508073241*I	8	0.-0.5888216647175314*I	26010
26024	7.82199	0.111351	0.0235133	-1.99348	18.4866	26024
26067	0.443036	0.0631635	0.-0.025917952958327873*I	8.04213	0.-42.10921396228914*I	26067
26119	11.553	0.0692532	0.0122211	13.0306	15.0488	26119
26134	26.2736	0.0495807	0.0066246	-130.557	26.7991	26134
26156	77.9235	0.101373	0.00814218	19.5548	0.0917886	26156
26193	11.4809	0.0679551	0.0179107	8.00112	25.4814	26193
26278	146.403	0.0951817	0.00665615	16.5749	5.70338	26278
26376	27.3788	0.110526	0.0145872	21.0391	1.56791	26376
26384	522.2	0.11296	0.00409082	5.41176	1.92006	26384
26506	324.514	0.123185	0.00599973	18.828	0.140412	26506
26607	2.44797	0.0629666	0.0695343	8.00003	108.739	26607
26649	108.488	0.114678	0.00964823	19.5549	0.394936	26649
26817	114.555	0.0917335	0.006763	15.9767	6.05652	26817
26882	1.76557	0.0625495	0.0217416	8.00002	35.0354	26882
26885	402.429	0.107253	0.00414172	17.5917	3.08845	26885
27038	0.0565837	0.060453	0.028083	8.00005	46.2048	27038
27058	54.8052	0.098712	0.00937032	19.7265	0.0917547	27058
27142	331.782	0.114671	0.00539226	18.7543	0.0853412	27142
27453	10.3117	0.0668281	0.0143008	8.66216	20.0484	27453
27532	3.69564	0.0629776	0.0201899	8.00002	31.7007	27532
27601	1.47782	0.0648235	0.-0.04272525111557302*I	15.962	0.-55.50127716408545*I	27601
27603	2.91524	0.0848204	0.0202969	20.6757	0.323538	27603
27754	15.8692	0.0693364	0.0228339	9.84265	29.7083	27754
27867	2.83672	0.0626483	0.0320349	8.00003	49.5893	27867
27963	20.7536	0.0442242	0.00665481	-150	32.5572	27963
28100	1.84722	0.0628288	0.0183086	8.19108	29.4196	28100
28140	0.0646092	0.0622653	0.0173336	8.00015	29.6108	28140
28256	100.86	0.111882	0.0093298	19.5505	0.295802	28256
28368	7.18143	0.0627315	0.0233556	8	1.51185	28368
28511	26.7799	0.066447	0.0104488	-74.9883	24.0207	28511
28512	26.8386	0.127827	0.0166197	23.9344	3.7604	28512
28608	0.153301	0.0606488	0.0237682	8.0011	39.7832	28608
28616	15.4372	0.113939	0.0176974	22.1399	2.88034	28616
28638	154.837	0.110765	0.00107645	19.1772	0.0471945	28638
28842	7.77436	0.0668477	0.-0.007163386272498785*I	8	0.-0.48828865096949486*I	28842
29046	163.164	0.125223	0.00935728	19.6705	0.730626	29046
29107	3.24958	0.0986529	0.033546	21.2882	3.12203	29107
29220	0.790878	0.0619351	0.-0.006659792071612784*I	8	0.-0.46782370446744614*I	29220
29244	1.3997	0.0603636	0.0306307	8	48.6208	29244
29272	2.84446	0.146847	0.0388302	38.0952	14.1232	29272
29333	0.594637	0.0596577	0.0666049	8.00007	107.585	29333
29375	58.6469	0.119455	0.00838242	1.7014	0.819756	29375
29381	40.3942	0.115262	0.0213438	-9.29151	17.8618	29381
29487	2.94616	0.0632491	0.0186402	8.08386	29.1317	29487
29688	0.0723085	0.0613915	0.-0.053476931319348525*I	8.00002	0.-89.53501699251397*I	29688
29702	13.8731	0.0678017	0.00915319	7.99506	0.598704	29702
29846	4.45256	0.0648263	0.-0.009089797202289243*I	8	0.-0.6139469829265578*I	29846
29852	160.045	0.120626	0.00967949	19.3805	0.473942	29852
29861	1.0608	0.0625214	0.0406409	8.0002	64.8852	29861
29886	845.461	0.111026	0.0029137	7.30168	0.424209	29886
29895	2.32764	0.0600982	0.0207088	8.00014	33.9064	29895
30082	37.4407	0.0832272	0.0105236	-45.3844	16.0262	30082
30229	17.0337	0.0760971	0.0129895	18.66	13.6122	30229
30386	24.0771	0.103969	0.0204931	20.4109	1.21293	30386
30421	0.48628	0.0606425	0.0183551	8.00004	31.1268	30421
30434	2.25547	0.0614427	0.0237954	8.00003	37.1272	30434
30530	7.35573	0.0654841	0.0173927	11.048	23.3907	30530
30595	0.888705	0.060915	0.0163807	8.00527	27.0176	30595
30707	5.14991	0.0620794	0.0235451	9.29289	34.3224	30707
30715	211.584	0.0907138	0.00488473	8.00001	4.8776	30715
30722	0.657455	0.0608353	0.-0.00862221964494185*I	8	0.-0.5910541877569216*I	30722
30737	3.68024	0.0646588	0.-0.006079572194893709*I	8	0.-0.4319185892647537*I	30737
30769	6.32361	0.065856	0.-0.007713404470507759*I	8	0.-0.5249723348952987*I	30769
30795	6.35887	0.0657985	0.-0.009126014857919086*I	8	0.-0.6165329605480512*I	30795
30808	11.6297	0.0676473	0.00993067	8.00652	14.2009	30808
30830	38.152	0.159316	0.020701	36.2326	7.14249	30830
30860	93.3476	0.103885	0.00832238	19.4185	0.0881763	30860
30924	9.57956	0.0961382	0.0237658	20.5568	1.05137	30924
31094	93.7576	0.119037	0.0111056	19.9912	0.867991	31094
31117	215.666	0.090229	0.00417037	8.00004	4.16954	31117
31136	7.00583	0.112449	0.0361431	-1.12699e-08	27.4791	31136
31153	40.5348	0.097017	0.0139181	-27.2511	16.0338	31153
31328	6.89539	0.124062	0.0333088	27.6413	16.7231	31328
31447	8.64394	0.0666668	0.-0.010685029901457668*I	8	0.-0.712307252652017*I	31447
31448	22.1136	0.109367	0.016546	21.2862	1.92811	31448
31464	1.61893	0.0632073	0.018888	8.00003	31.7653	31464
31477	9.90079	0.0739826	0.015519	20.635	16.168	31477
31517	9.37027	0.0684468	0.-0.05753389488501646*I	8.00002	0.-83.1409280925688*I	31517
31804	0.441343	0.0616457	0.0261213	8.00109	42.8169	31804
31818	1.5704	0.0622563	0.-0.007873700547706263*I	8	0.-0.537136974459012*I	31818
31934	39.3055	0.0827747	0.015189	7.21354	2.28729	31934
31991	32.0698	0.0743919	0.0127099	8.00002	15.9034	31991
32001	0.593354	0.0607488	0.0331872	8.00015	55.0499	32001
32104	140.114	0.0943633	0.00591357	16.1516	5.13377	32104
32129	139.983	0.0889083	0.00577852	10.6968	5.6944	32129
32204	50.8701	0.106198	0.0102026	2.3291	0.113338	32204
32262	20.9274	0.0469569	0.00691263	-135.956	29.9145	32262
32293	1.08496	0.0618123	0.025842	8.00102	41.5992	32293
32383	8.74782	0.0658253	0.0111901	8.00053	16.8044	32383
32525	3.98537	0.0630846	0.0393977	8.00005	61.3979	32525
32538	0.189861	0.0611366	0.-0.0065470760584820055*I	8	0.-0.4631341925813798*I	32538
32592	0.751015	0.075683	0.0108958	3.91063	7.33966	32592
32972	1.28269	0.062561	0.0127462	8.00013	21.1207	32972
33103	11.3463	0.0804303	0.0196389	20.432	0.453583	33103
33136	0.311358	0.0612225	0.0200235	8.0004	32.8358	33136
33191	12.2517	0.0671039	0.0112469	8.00001	15.6117	33191
33518	4.22178	0.064415	0.-0.0074103526111495765*I	8	0.-0.5090103509519656*I	33518
33642	1.05106	0.0594151	0.009738	8.00001	16.2458	33642
33773	48.6658	0.0920173	0.0107541	19.8418	0.243097	33773
33828	0.622024	0.0595196	0.0274151	8.00012	44.2882	33828
33851	49.0583	0.0857485	0.00930939	19.091	8.56184	33851
34170	1.80098	0.0606947	0.0286024	8.00065	45.1558	34170
34189	0.580339	0.06204	0.0344703	8	55.9566	34189
34241	0.473766	0.0579028	0.011354	8	19.4515	34241
34256	2.20543	0.0628288	0.-0.06655421259778321*I	8.19108	0.-103.8395417872151*I	34256
34272	208.396	0.0898034	0.00499723	8.00001	5.01738	34272
34292	172.008	0.103076	0.00682259	19.2077	0.179744	34292
34392	2.04245	0.0624366	0.0167034	8.0002	27.4086	34392
34407	188.645	0.0915089	0.0051935	10.5483	4.97188	34407
34432	7.1994	0.0671582	0.-0.006466137069247852*I	8	0.-0.4481113032483584*I	34432
34440	3.70221	0.0629792	0.0207536	8.00001	32.0415	34440
34454	0.121452	0.0613889	0.0714875	8.0832	116.21	34454
34628	33.0974	0.0834895	0.0143429	-44.7585	21.8926	34628
34678	26.8395	0.110335	0.0244375	20.958	2.573	34678
34690	1.12291	0.0611078	0.0183888	8	29.9808	34690
34717	0.178494	0.0609225	0.0352899	8.00117	57.5089	34717
34758	0.608607	0.0601686	0.-0.03957450582043818*I	8.07986	0.-63.88210990643936*I	34758
34761	1.28247	0.0761435	0.0483656	1.80044	0.597893	34761
34767	52.2907	0.0766435	0.00740893	8.00002	8.79186	34767
34961	4.84978	0.0640276	0.0176238	8	26.3954	34961
34978	25.8662	0.107461	0.0191117	20.6532	1.57995	34978
34987	7.48293	0.066535	0.0321614	8.0001	47.6531	34987
35038	9.48968	0.0673443	0.-0.02785928587782026*I	8.02941	0.-39.15858043089471*I	35038
35039	12.4109	0.0988894	0.0156831	20.9978	1.18686	35039
35141	45.0629	0.135928	0.0193398	25.2543	9.22831	35141
35288	23.08	0.0898348	0.011921	20.1558	0.144933	35288
35312	28.0925	0.0794337	0.0213716	20.3552	19.6987	35312
35323	2.62989	0.0613163	0.0136917	8.00018	21.3874	35323
35370	4.978	0.0634412	0.0164426	8	25.854	35370
35433	1.41341	0.0610185	0.0158226	8	25.6633	35433
35457	8.03921	0.0712139	0.017143	16.8366	19.9268	35457
35487	18.7011	0.0692235	0.0111317	8.00008	15.0888	35487
35513	14.4171	0.0962209	0.0184277	20.5131	0.758905	35513
35519	4.26684	0.0618396	0.0786451	8.00003	117.875	35519
35703	8.94072	0.0904777	0.0164644	20.4742	0.344509	35703
35993	2.95914	0.0631992	0.019169	8	30.439	35993
36053	7.22284	0.0649757	0.0175686	8.00124	25.6574	36053
36061	7.99586	0.0670128	0.0205132	8.00002	29.9526	36061
36084	1.22005	0.0602438	0.0195448	8.00002	30.6659	36084
36110	1.78686	0.0613339	0.0149046	8.00001	23.6301	36110
36403	166.329	0.0969091	0.00590735	6.82494	1.19318	36403
36457	0.950846	0.101757	0.0194483	1.18551	2.0094	36457
36526	196.679	0.128894	0.00568418	19.7589	0.525395	36526
36546	9.5852	0.0672134	0.-0.006389508383181129*I	8	0.-0.43867054124032606*I	36546
36554	1.68778	0.0617574	0.0164034	8.00001	26.7575	36554
36575	3.18341	0.063407	0.0200623	8.00002	31.3246	36575
36619	0.370302	0.0629589	0.-0.02258990512779903*I	8.00471	0.-36.115214332097985*I	36619
36903	2.41589	0.0619856	0.016431	8.00001	26.2213	36903
37088	0.189886	0.0585176	0.0425016	8.00005	68.7243	37088
37090	9.52345	0.0726612	0.0237988	16.8213	27.2682	37090
37098	128.811	0.12556	0.00936733	20.1082	0.944481	37098
37142	73.3862	0.0963549	0.00818995	19.6459	0.172747	37142
37322	4.57703	0.0636877	0.-0.010008140002911059*I	8	0.-0.6738584955712144*I	37322
37338	86.3948	0.086995	0.00795391	7.54477	0.899407	37338
37535	5.38868	0.1098	0.0292076	22.3412	4.82117	37535
37541	9.63041	0.06413	0.0217473	8	1.40112	37541
37648	140.99	0.125723	0.00827474	20.0156	0.799288	37648
37726	9.52672	0.118834	0.0274543	24.0049	14.9999	37726
37739	75.9686	0.114576	0.0104509	20.0473	0.715555	37739
37756	0.561169	0.059637	0.0112821	8.00006	19.4204	37756
37838	8.23121	0.0668327	0.0228889	8.00003	33.7105	37838
37924	21.1204	0.0953052	0.0162851	20.2023	0.308086	37924
38027	1.17587	0.0594587	0.0130957	8.00004	21.6178	38027
38113	1.84982	0.0615839	0.-0.011502897119516246*I	8	0.-0.7604800018886918*I	38113
38358	24.3468	0.080706	0.0150303	19.5768	14.8199	38358
38456	1.89406	0.0619384	0.-0.039796680927272496*I	8.39047	0.-62.05986727721912*I	38456
38630	83.6398	0.0923793	0.009023	6.48406	2.23887	38630
38661	0.235611	0.0608395	0.0177825	8.00026	29.7726	38661
38761	2.9897	0.0645126	0.-0.006626586012517071*I	8	0.-0.4630075864153006*I	38761
38792	276.332	0.117605	0.00263605	2.74287	0.0161542	38792
38914	48.0038	0.113491	0.0164033	-11.6675	14.2262	38914
39108	8.98104	0.0666663	0.-0.010259848903173578*I	8	0.-0.6842395529841214*I	39108
39141	6.15136	0.0803964	0.0171019	20.5612	0.279985	39141
39165	99.8187	0.0940242	0.00723415	19.4146	6.04801	39165
39185	16.4152	0.0959225	0.0183072	20.3988	0.598244	39185
39338	3.289	0.0630878	0.0367273	8.00002	56.847	39338
39361	28.8009	0.0807111	0.0101208	19.419	9.8999	39361
39422	48.9131	0.101937	0.0112131	19.7566	0.153496	39422
39674	86.5455	0.223218	0.0714954	50.2867	13.7846	39674
39776	2.01854	0.0614813	0.-0.007740832329476659*I	8	0.-0.5324387971926237*I	39776
39851	2.50154	0.0623292	0.-0.011860519249798702*I	8	0.-0.7938554800178921*I	39851
39913	18.4321	0.082662	0.0164012	20.2717	0.430382	39913
40008	29.8855	0.0735708	0.0111604	8.00022	14.0735	40008
40054	0.582075	0.0614656	0.-0.008262236668587237*I	8	0.-0.5709062722281546*I	40054
40098	3.97785	0.0987882	0.0294509	21.1783	2.59193	40098
40239	1.49359	0.0628288	0.0208743	8.19108	33.5105	40239
40357	0.165756	0.0590792	0.0144255	8.00059	23.5208	40357
40650	12.1278	0.0683788	0.0336998	7.99685	2.25617	40650
40715	6.25244	0.099809	0.0269863	21.0706	2.2843	40715
40716	0.914467	0.0597039	0.0137907	8.00022	22.5522	40716
40865	7.74493	0.0659266	0.0192436	8.14168	27.8237	40865
40917	2.56218	0.0600839	0.-0.2224130109804894*I	8	0.-14.392320634953181*I	40917
41006	13.9367	0.0903182	0.0128991	20.2752	0.149059	41006
41007	0.344805	0.0596925	0.0116347	8.00001	18.8163	41007
41255	1.35412	0.0627688	0.0189291	8.00078	30.5693	41255
41331	28.05	0.0799624	{0.006877772221447397*Abs[2[[1]]], Indeterminate}	20.3278	{0.006877772221447397*Abs[2[[2]]], Indeterminate}	41331
41334	0.213241	0.0611374	0.0181621	8	30.9755	41334
41437	19.1016	0.0889975	0.0169204	20.1606	0.202351	41437
41462	178.692	0.120678	0.00889921	19.3373	0.411978	41462
41485	8.59556	0.0649314	0.0186161	8.00001	26.5337	41485
41515	1.01755	0.0613667	0.0289666	8.00002	46.7817	41515
41523	0.61409	0.0610077	0.0189483	8.00109	30.1837	41523
41541	7.91773	0.103569	0.0233656	21.4939	2.67095	41541
41745	3.41478	0.0612152	0.-0.013177382006857606*I	8	0.-0.8667395099972411*I	41745
41747	29.6419	0.0570884	0.00935806	-103.282	29.2094	41747
41816	9.61724	0.0893963	0.0141938	20.479	0.277612	41816
42069	0.331514	0.0591693	0.0185992	8.00006	30.6224	42069
42078	17.5903	0.0797635	0.0158091	20.397	0.448408	42078
42127	3.34899	0.0619721	0.-0.03281869471537112*I	8	0.-2.1373938700917616*I	42127
42140	11.6486	0.0774731	0.018518	20.5371	0.496663	42140
42193	3.01276	0.0635132	0.-0.007331480745903572*I	8	0.-0.5077339464906523*I	42193
42275	3.08676	0.0626331	0.00914655	8.00002	15.1774	42275
42316	1.15024	0.0605299	0.0210366	8	34.3695	42316
42448	32.0882	0.102253	0.0144024	20.0661	0.480288	42448
42852	173.843	0.125464	0.00882901	19.722	0.71503	42852
42895	11.3125	0.0669718	0.0194862	8.03846	27.1403	42895
42949	0.744335	0.0617617	0.0207495	8.00001	34.2006	42949
43014	49.0832	0.0800297	0.00894957	11.9529	9.71358	43014
43050	88.4413	0.0822357	0.00577782	7.96575	0.393688	43050
43104	0.569179	0.0615472	0.0178	8.0005	29.733	43104
43170	0.260964	0.0762381	0.052827	1.81232	0.703723	43170
43178	14.5705	0.0674613	0.0196147	8.00003	26.9954	43178
43342	3.00319	0.0635329	0.-0.006882343136849119*I	8	0.-0.4728503245870652*I	43342
43359	3.09047	0.06286	0.-0.01022996801496283*I	8	0.-0.6902084303168587*I	43359
43378	21.1998	0.114365	0.0198626	21.7974	2.97539	43378
43385	0.998244	0.0613669	0.-0.008681466834885788*I	8	0.-0.5898749773424551*I	43385
43386	5.85925	0.0662124	0.-0.007646319105459422*I	8	0.-0.519463681478656*I	43386
43413	0.352851	0.0609128	0.0109925	8.00016	18.3994	43413
43436	55.9794	0.102483	0.00956933	19.6686	0.107634	43436
43437	0.824604	0.0597413	0.0230059	8.00007	37.7853	43437
43528	8.89302	0.112092	0.0305011	22.2377	5.0293	43528
43581	17.4903	0.107692	0.0265482	20.9048	2.57888	43581
43604	1.1193	0.0604759	0.0141054	8.02889	23.0535	43604
43722	26.3983	0.140445	0.0301289	29.1125	13.2688	43722
43808	1.72982	0.0611125	0.0311698	8.00044	49.3701	43808
43854	1.30972	0.0613451	0.0213331	8.08565	35.1225	43854
43863	213.435	0.0947188	0.00484841	12.34	4.38687	43863
43946	1.40789	0.0607238	0.0208612	8.00003	33.5382	43946
44020	2.74469	0.0628709	0.0151872	8.00027	24.4659	44020
44074	3.43004	0.0634438	0.-0.0063412583575457055*I	8	0.-0.4379687225504683*I	44074
44241	1.49351	0.0635051	0.-0.03264553152566913*I	8.00001	0.-51.656627815919336*I	44241
44324	2.25702	0.0620282	0.0202967	8.00001	31.7764	44324
44445	6.44085	0.066121	0.-0.006810704320335414*I	8	0.-0.4686506009678981*I	44445
44505	7.69776	0.0640376	0.0211825	8	1.37001	44505
44508	0.620919	0.0613889	0.0171424	8.0832	28.1313	44508
44555	1.40085	0.0620722	0.0200765	8.00002	32.9074	44555
44635	0.263132	0.0618552	0.0267659	8.00016	44.6928	44635
44732	8.86595	0.0735462	0.0305459	20.6996	0.892397	44732
44820	2.7136	0.0641547	0.-0.007301072762400453*I	8	0.-0.5029698997694971*I	44820
44823	0.0512729	0.060644	0.0932384	8.00003	152.288	44823
44888	14.1989	0.0674137	0.0127174	8.00227	17.3392	44888
44905	15.6923	0.0729674	0.013622	16.0816	15.4039	44905
45032	9.59184	0.0674111	0.0176132	8.0002	25.0939	45032
45085	2.62308	0.0640241	0.-0.007434816824197566*I	8	0.-0.5108368163189729*I	45085
45119	45.6668	0.0757701	0.00835824	8.05028	9.9993	45119
45208	4.23073	0.0633054	0.020541	8	31.2331	45208
45312	0.417009	0.0604033	0.-0.05267759447757816*I	8.1253	0.-83.63050944459471*I	45312
45403	2.00229	0.0632491	0.022147	8.08386	34.9284	45403
45413	0.235002	0.0591723	0.0372342	8.00006	60.1263	45413
45512	1.38192	0.0628288	0.0244903	8.19108	39.4141	45512
45719	1.7381	0.0613769	0.-0.010159988865783722*I	8	0.-0.6809381532122954*I	45719
45864	1.43129	0.269722	0.0886069	66.131	9.18163	45864
46244	2.75862	0.093341	0.0281502	20.9111	1.59715	46244
46652	0.414582	0.0598953	0.0316494	8.00034	53.3149	46652
46750	0.628864	0.0611681	0.022835	8.00029	36.39	46750
46762	6.71514	0.0654534	0.-0.013134773117909997*I	8	0.-0.8803341898911623*I	46762
46794	9.08596	0.134071	0.030675	31.3857	13.5022	46794
46830	1.97841	0.060139	0.-0.010884770139494215*I	8	0.-0.7224977752659831*I	46830
46874	3.21807	0.0629589	0.0148478	8.00024	23.0069	46874
46938	1.46385	0.0611463	0.-0.00894442832195708*I	8	0.-0.6053783874073487*I	46938
47220	6.52126	0.065615	0.-0.009346756455533577*I	8	0.-0.6305976893828792*I	47220
47407	0.380521	0.0605905	0.-0.009311930838933426*I	8	0.-0.6283777245443389*I	47407
47419	20.6701	0.0695075	0.0132284	8.00012	17.8096	47419
47738	56.2689	0.0985952	0.00895953	19.6924	0.104898	47738
47933	1.39982	0.0604125	0.0182992	8.00017	29.1229	47933
47975	1.10716	0.0596732	0.0158471	8.00004	25.8534	47975
48113	4.00574	0.0647322	0.-0.006431027336431753*I	8	0.-0.4448989904414058*I	48113
48160	0.945446	0.0604597	0.-0.009359925790111875*I	8	0.-0.6310909356511328*I	48160
48305	1.61788	0.0627032	0.0182959	8.00034	30.3972	48305
48713	34.6803	0.112231	0.0162113	20.8947	1.71232	48713
48722	1.92315	0.0627226	0.-0.008372610715800066*I	8	0.-0.5739259964397897*I	48722
48732	16.4879	0.0857077	0.0157957	20.2632	0.263174	48732
48738	7.64497	0.0842604	0.0183858	20.4591	0.188936	48738
48756	4.40479	0.061997	0.016681	8.00014	26.2824	48756
48785	9.6884	0.0696315	0.0189754	14.2123	23.3254	48785
48884	0.539367	0.0601866	0.0188531	8	30.9781	48884
48904	2.94109	0.064394	0.-0.007901611950873175*I	8	0.-0.5413836781107064*I	48904
48938	0.0759858	0.0611043	0.-0.008861978217324559*I	8	0.-0.6006410469129176*I	48938
49044	0.141163	0.0603527	0.-0.03023361798034547*I	9.26315	0.-46.59326730627875*I	49044
49272	0.781036	0.0614977	0.-0.007945489859896059*I	8	0.-0.5473199785844556*I	49272
49435	290.752	0.115401	0.00584913	-23.4107	5.54968	49435
49493	0.308245	0.0622959	0.0273405	8.00129	45.8715	49493
49582	0.401986	0.0599335	0.0138233	8.00012	22.4105	49582
49726	2.15288	0.0585778	0.0129259	7.91757	0.912036	49726
50180	2.88841	0.123978	0.0509046	28.8193	25.1838	50180
50207	1.71671	0.0590539	0.0126393	8.00002	19.433	50207
50302	14.4057	0.0684947	0.0271076	7.99421	1.79074	50302
50388	0.0336545	0.0585579	0.0166935	8	28.0209	50388
50419	0.242234	0.0613889	0.0250049	8.0832	40.5202	50419
50500	0.237813	0.0609804	0.-0.008533356621361217*I	8	0.-0.5823095129910363*I	50500
50584	4.36315	0.0629206	0.-0.018469631584324426*I	8	0.-1.212014353834401*I	50584
50733	0.268706	0.0605852	0.0176941	8.00004	29.2161	50733
50892	43.847	0.113246	0.0152913	20.5093	1.37425	50892
50907	22.9494	0.125161	0.0214006	23.7386	4.72756	50907
50936	1.29105	0.0603191	0.0243178	8.00003	39.3088	50936
51038	4.752	0.0624669	0.0173057	8.00001	26.1116	51038
51070	27.3581	0.112018	0.0145636	21.3297	1.81079	51070
51102	10.4995	0.0678608	0.0109474	12.0314	13.9392	51102
51112	86.8354	0.111305	0.0106857	19.5713	0.335275	51112
51200	3.53946	0.0646302	0.-0.03352631982204307*I	8.00005	0.-51.21947120865873*I	51200
51298	33.4938	0.0965821	0.0163598	-26.5637	18.8698	51298
51394	2.54471	0.0609592	0.0126428	8	20.4648	51394
51413	1.10468	0.0620063	0.-0.006742946435843785*I	8	0.-0.4741204898187243*I	51413
51472	1.4459	0.0613889	0.0163072	8.0832	26.2325	51472
51528	99.3919	0.117555	0.0109271	19.7481	0.667431	51528
51540	0.0184243	0.0613584	0.0187141	8.00003	31.3161	51540
51683	1.87149	0.0620981	0.0131371	8.00009	21.0507	51683
51734	4.58921	0.0610283	0.0149248	8	23.4525	51734
51881	13.4136	0.0869062	0.010004	20.3524	0.137331	51881
51953	3.41556	0.0613013	0.-0.013742598754315605*I	8	0.-0.904911796458426*I	51953
52049	3.89703	0.0646089	0.0200732	8	30.8894	52049
52191	8.59874	0.0654577	0.-0.010136819534030376*I	8	0.-0.676547286202056*I	52191
52298	0.793422	0.0603337	0.0189828	8.00018	30.6912	52298
52303	8.89241	0.113152	0.0444277	-1.25263e-08	33.1736	52303
52715	0.442964	0.060795	0.0712041	8.00071	114.051	52715
52722	9.82043	0.0667683	0.-0.00815330783602292*I	8	0.-0.5456075080601899*I	52722
52916	27.3965	0.0940661	0.00112478	20.0339	0.0949446	52916
52942	0.625842	0.0621507	0.0560239	8.19585	89.0388	52942
52987	7.31771	0.0658221	0.-0.012697808783993575*I	8	0.-0.8486157402428628*I	52987
53016	71.1247	0.123067	0.006598	20.9844	0.88264	53016
53159	3.14327	0.0667765	0.0183889	18.0713	22.1744	53159
53230	0.120966	0.0603618	0.0137315	8.00024	23.5882	53230
53451	14.8694	0.0982459	0.0215763	20.3907	0.874632	53451
53468	2.80094	0.0621395	0.0660151	8.00004	100.774	53468
53755	4.70202	0.0646187	0.-0.011506584334626863*I	8	0.-0.7706996842276236*I	53755
53786	0.0285375	0.0603522	0.-0.008691317831634038*I	8	0.-0.596683611359381*I	53786
53793	0.711424	0.058616	0.0115395	8	18.7571	53793
53871	23.2104	0.098476	0.0151906	20.3515	0.573924	53871
54008	29.7413	0.0861463	0.013083	5.57092	5.00758	54008
54011	41.9744	0.0804694	0.00925736	7.46651	1.10945	54011
54063	2.1196	0.0622949	0.0182833	8	29.3121	54063
54196	19.7463	0.0706583	0.0109933	7.87633	0.837626	54196
54466	1.55895	0.0623861	0.0289671	8.00001	45.3463	54466
54560	0.197677	0.0578235	0.0110817	8.00002	18.3682	54560
54880	3.34293	0.0628945	0.-0.009298009822550501*I	8	0.-0.6258646342800241*I	54880
54919	3.29651	0.0634586	0.-0.0077745926755474724*I	8	0.-0.5375656310418152*I	54919
55263	89.0065	0.10546	0.0038927	19.4865	0.0683099	55263
55411	3.68927	0.0632797	0.00995273	8	16.1917	55411
55516	4.35658	0.0628088	0.-0.011307181148085215*I	8	0.-0.7552469067931158*I	55516
55554	0.302731	0.0595891	0.-0.009633273231356593*I	8	0.-0.645697820648355*I	55554
55565	14.2971	0.105474	0.0255574	20.9584	2.39774	55565
55577	2.62919	0.0632491	0.0167778	8.08386	26.9623	55577
55788	2.26994	0.0625446	0.0152127	8.00116	24.2292	55788
55893	2.63721	0.0619855	0.0125956	8.00001	19.656	55893
56130	6.42383	0.0652541	0.0154612	8.00018	23.1337	56130
56312	3.00404	0.061927	0.0141877	8.00002	22.4195	56312
56682	47.3317	0.101839	0.0132661	-22.2226	13.9735	56682
56993	11.8365	0.0652517	0.00808648	8	11.6499	56993
57013	0.16706	0.0605681	0.-0.009507545571943827*I	8	0.-0.6453939031255739*I	57013
57197	0.656605	0.060657	0.0171066	8.00097	29.0277	57197
57225	9.58313	0.0804706	0.0156189	20.4907	0.320986	57225
57232	2.0244	0.075372	0.0120343	4.3213	7.0934	57232
57391	14.3075	0.0673575	0.0179484	8.09409	24.251	57391
57408	4.40809	0.0634398	0.0138683	8	21.8017	57408
57454	0.261318	0.0607086	0.0369011	8.00102	60.5829	57454
57458	1.87603	0.0627151	0.-0.07034575415342184*I	8	0.-112.84899343421014*I	57458
57463	2.93992	0.0624038	0.0129156	8.00003	20.1195	57463
57579	2.34821	0.0636894	0.0253139	8	40.7884	57579
57711	0.134014	0.0613864	0.0196674	8.00001	33.5271	57711
57751	6.39913	0.0653638	0.0127796	8	18.9921	57751
57887	21.4841	0.0803942	0.0109247	20.3166	0.352924	57887
57901	0.490457	0.0591003	0.0130469	8.00011	21.4613	57901
57934	12.2763	0.0970494	0.0208482	20.5176	0.928103	57934
58021	4.18735	0.0645392	0.-0.007552769442924972*I	8	0.-0.5159173079652233*I	58021
58106	9.41395	0.0651336	0.0117248	8	16.5471	58106
58148	13.8932	0.130215	0.029224	28.5521	13.7671	58148
58194	7.87811	0.0652397	0.-0.008849198816722135*I	8	0.-0.5893884462550457*I	58194
58220	0.821976	0.0598521	0.017418	8.00187	28.6833	58220
58310	2.14653	0.0634268	0.0356061	8.00006	57.4871	58310
58336	15.0953	0.067573	0.00904836	9.15375	11.849	58336
58395	2.07537	0.063161	0.0194147	8.00056	31.697	58395
58440	1.37175	0.0610333	0.-0.008637250713097145*I	8	0.-0.5943302884898248*I	58440
58464	4.2553	0.0631614	0.0163108	8.00003	24.6245	58464
58573	1.509	0.0605897	0.012472	8.00023	20.2586	58573
58627	13.4074	0.0667478	0.0105193	8.80915	14.2426	58627
58655	9.48089	0.0661103	0.0201457	8.66217	28.2089	58655
58715	29.5658	0.0650562	0.00713434	-80.392	17.1426	58715
58942	0.411452	0.06005	0.0146439	8.00001	23.4485	58942
59183	30.2448	0.0966114	0.0096594	20.0413	0.158494	59183
59391	3.12491	0.0629363	0.0133374	8.00018	20.6734	59391
59557	16.316	0.144232	0.0271057	34.5328	10.4877	59557
59700	11.5511	0.0792927	0.0245223	20.4461	0.637754	59700
59724	65.8767	0.088797	0.00943825	6.70539	2.02699	59724
59727	0.99765	0.0610085	0.0260072	8.00048	42.1539	59727
59857	0.491166	0.0601787	0.0118661	8.00017	18.709	59857
59913	0.445653	0.060608	0.00976344	8.00004	15.8965	59913
60085	4.74679	0.0654017	0.-0.007655077996858598*I	8	0.-0.5268004239163304*I	60085
60123	2.85665	0.0633939	0.0409174	8.00001	64.6392	60123
60190	66.7118	0.0822951	0.00947054	8.00004	11.077	60190
60441	1.34548	0.0623398	0.0390197	8.00002	62.8036	60441
60554	1.96184	0.0600098	0.0168161	8.00041	26.5335	60554
60606	4.41481	0.06244	0.0118414	8.00004	17.8551	60606
60736	7.80649	0.0670373	0.0172951	8.00002	25.3603	60736
60740	6.09816	0.0816728	0.0373467	20.4878	0.524542	60740
60807	186.804	0.109847	0.00490001	19.0707	0.0679493	60807
60965	6.30371	0.114685	0.0303107	23.6756	6.44026	60965
60993	0.63087	0.0616416	0.0165749	8.00006	27.0559	60993
61191	1.3147	0.0618039	0.0133065	8.00035	21.9944	61191
61365	2.43	0.0629168	0.0436884	8.00001	67.3805	61365
61374	3.78531	0.0660793	0.-0.0066794938852899515*I	8	0.-0.47023699275098985*I	61374
61589	5.93832	0.0596371	0.0147871	8.00073	23.8414	61589
61718	38.5887	0.0740985	0.0073017	8.00042	8.90846	61718
61788	52.2507	0.0777912	0.012181	7.99935	0.797136	61788
61874	2.61139	0.061119	0.0369674	8.00001	56.1965	61874
62343	3.21457	0.0624506	0.0180882	8.00004	28.0133	62343
62532	14.13	0.0791922	0.0158624	20.4463	0.428407	62532
62584	31.417	0.080302	0.0290351	20.3102	26.8527	62584
62776	10.1699	0.0681235	0.0137941	8.0006	20.7587	62776
62851	7.34027	0.0660598	0.0112213	8.00007	17.3726	62851
63215	30.2496	0.106125	0.0179804	20.3933	1.15749	63215
63458	0.17807	0.0608009	0.0388638	8.00003	62.7494	63458
63486	4.84879	0.0639226	0.0138613	8	21.1086	63486
63511	1.27522	0.0588675	0.0154869	8.00013	24.739	63511
63574	6.50677	0.0643524	0.0114408	8.00013	16.7301	63574
64187	0.830295	0.0616386	0.015459	8	24.9183	64187
64260	0.0911075	0.0598294	0.0183473	8.00089	30.517	64260
64341	0.173644	0.0590775	0.0153678	8.00001	25.8198	64341
64520	81.9809	0.11405	0.00582053	19.7844	0.319712	64520
64716	6.69693	0.0649814	0.028358	8.00034	41.9584	64716
64745	0.473981	0.0603383	0.00969016	8.00013	16.6659	64745
64935	0.647813	0.0608119	0.-0.008060752902920689*I	7.99996	0.-0.5567155028064871*I	64935
65190	1.40858	0.0618361	0.137713	8.00014	219.034	65190
65256	29.8939	0.0791961	0.0129689	20.3675	11.8536	65256
65266	1.97118	0.0623541	0.0120112	8.00001	19.0771	65266
65406	24.2458	0.0683287	0.00929288	-70.1927	20.1259	65406
65525	6.14647	0.0659238	0.0128849	8.00002	19.592	65525
65830	5.56664	0.0633311	0.0104534	8.00001	15.6248	65830
65893	2.50875	0.0628288	0.0195965	8.19108	30.5678	65893
66812	5.54821	0.109736	0.0317	22.4034	5.29066	66812
66897	0.0684563	0.0587064	0.0121234	8.0005	20.9678	66897
67315	1.72148	0.062139	0.-0.008440179318278862*I	8	0.-0.5731644413309918*I	67315
67620	3.25134	0.063763	0.0243795	8.00002	38.0044	67620
67637	0.64682	0.0607615	0.0161597	8.00527	26.8016	67637
67894	5.70318	0.065014	0.-0.008836344629485004*I	8	0.-0.5968825111709188*I	67894
68112	0.320435	0.0606539	0.0167531	8.00001	29.0085	68112
68197	0.0902752	0.058093	0.0131641	8.00008	21.4827	68197
68506	41.5948	0.188249	0.0356803	44.8702	9.24621	68506
68799	42.4813	0.0756719	0.-0.017756109279835328*I	8	0.-1.1695460876051365*I	68799
68804	5.93337	0.0696244	0.0286659	17.2441	34.1131	68804
68976	0.78647	0.0632491	0.027084	8.08386	44.3855	68976
69079	1.6744	0.0609677	0.-0.010263075474267963*I	8	0.-0.6851354150910927*I	69079
69087	0.408612	0.0617823	0.0245336	8.00054	40.3569	69087
69460	18.1627	0.0923539	0.0109752	20.2885	0.196907	69460
69461	0.153156	0.0600475	0.0225316	8.00001	37.3282	69461
69502	8.20763	0.0738249	0.0161536	20.6625	0.511801	69502
69575	10.3901	0.0673499	0.0145248	8.00001	20.9356	69575
69611	3.76492	0.0633269	0.-0.007553372890642005*I	8	0.-0.5143215864992252*I	69611
69687	5.9422	0.0649267	0.0448673	8.00003	66.4873	69687
70024	1.42422	0.0613511	0.0111641	8.00004	17.6912	70024
70230	8.59561	0.0671631	0.0174458	8	25.6074	70230
70323	6.31569	0.0636663	0.0253429	8.00008	37.1507	70323
70482	1.21848	0.063084	0.025629	13.5659	35.1254	70482
70666	3.97769	0.0714123	0.0149622	20.7937	0.475753	70666
70781	20.7042	0.0813834	0.0132205	20.3028	0.386891	70781
70811	2.0494	0.0611788	0.0186754	8.00001	29.2447	70811
70862	1.69463	0.063069	0.0253974	8.00003	41.6556	70862
70878	0.844707	0.0632491	0.-0.08010128985820276*I	8.08386	0.-129.8539109986489*I	70878
70881	1.86446	0.062847	0.0137287	8.0001	22.0962	70881
70915	3.87431	0.0637652	0.0222585	8.00001	34.8421	70915
71109	2.18147	0.0624183	0.0648578	8.00017	100.407	71109
71241	16.7682	0.0757314	0.00933295	18.2636	9.85959	71241
71279	1.60918	0.0607752	0.-0.009103573289909187*I	8	0.-0.6151768199192025*I	71279
71354	11.7443	0.082317	0.0180914	20.3794	0.367701	71354
71474	17.9116	0.0695092	0.-0.01711910956680301*I	8	0.-1.121141003326431*I	71474
71696	0.386189	0.0604069	0.0159351	8.74687	26.4259	71696
71719	2.50138	0.0648736	0.-0.007039633416969834*I	8	0.-0.49492793000808355*I	71719
71751	0.392877	0.0594127	0.0134356	8.00003	21.2273	71751
71840	1.65851	0.0612242	0.0165737	9.24089	25.9046	71840
71889	0.541444	0.0604197	0.0227281	8.58149	36.4192	71889
71923	2.27076	0.060443	0.0199525	10.2613	29.5076	71923
72258	2.94017	0.0626231	0.0155707	8.00115	24.2814	72258
72299	1.07186	0.0602365	0.0160281	8.00109	25.9072	72299
72418	32.4021	0.0817887	0.0216631	20.2333	19.9872	72418
72421	7.58399	0.0672332	0.0160802	12.132	20.851	72421
72437	0.360405	0.109012	0.0480115	-1.13492e-08	37.9869	72437
72443	22.7242	0.129112	0.0265956	25.1348	13.3826	72443
72687	1.91016	0.0611747	0.-0.009084100100057039*I	8	0.-0.6172654431087684*I	72687
72819	6.00009	0.0627227	0.0120112	8	18.0753	72819
72911	8.69004	0.0679894	0.-0.007426039935061607*I	8	0.-0.5087740407266124*I	72911
73054	0.524635	0.0603995	0.-0.020080038572333935*I	8	0.-1.324665834319139*I	73054
73345	66.2128	0.0831759	0.00849215	12.9663	8.72136	73345
73459	24.1355	0.10769	0.0181159	20.8107	1.6374	73459
73508	1.45625	0.0622496	0.0157563	8.00001	25.3129	73508
73831	15.958	0.218081	0.050038	54.911	8.8376	73831
73883	13.7877	0.0764815	0.0215525	18.6951	22.7839	73883
74037	1.7575	0.0597211	0.0190507	8.00046	29.8944	74037
74223	1.71234	0.0628806	0.0271581	8.00047	43.6683	74223
74441	4.66272	0.064595	0.-0.008140187628857947*I	8	0.-0.5541871218968341*I	74441
74566	1.09748	0.0619591	0.0295453	8.00003	47.8534	74566
74883	0.940901	0.0607716	0.0115211	8.00001	18.6382	74883
75075	0.021199	0.0599231	0.0261203	8.00003	42.6616	75075
75144	7.39939	0.0640338	0.-0.0106438413095084*I	8	0.-0.7040455923862374*I	75144
75501	2.89354	0.0645579	0.-0.006940882065240262*I	8	0.-0.48147055154281565*I	75501
75508	3.90447	0.0631953	0.-0.01000840439946026*I	8	0.-0.6697921470335495*I	75508
75799	4.91492	0.0634845	0.-0.03504732006449311*I	8.11066	0.-51.543675965236424*I	75799
75801	7.82102	0.0658491	0.-0.008288593777927976*I	8	0.-0.556847958097303*I	75801
76049	2.51885	0.0630307	0.0167666	8.00021	26.2024	76049
76432	14.617	0.0683139	0.0113058	8.00003	15.5922	76432
76492	18.9896	0.127197	0.0260077	25.3973	13.1944	76492
76655	2.04413	0.0620325	0.-0.02946180790725611*I	8.07942	0.-45.697990770431616*I	76655
76915	1.14034	0.0618449	0.0967838	8.00002	154.366	76915
76956	35.6731	0.107343	0.0184322	20.4641	1.30255	76956
77016	1.20813	0.061598	0.-0.008840245602237538*I	8	0.-0.5980573055269752*I	77016
77223	2.53429	0.0632491	0.0143482	8.08386	22.9793	77223
77339	3.94902	0.0902961	0.0294389	20.6787	0.955536	77339
77440	3.14439	0.0641522	0.-0.007238049453488321*I	8	0.-0.49545713164602684*I	77440
77498	2.49569	0.0617319	0.-0.009913210427774086*I	8	0.-0.661469783335072*I	77498
77886	0.231106	0.0569874	0.0147482	8.00111	26.6586	77886
78058	4.16263	0.0645864	0.-0.00746297998258977*I	8	0.-0.5094186300743224*I	78058
78320	1.46207	0.061987	0.0157933	8	26.0801	78320
78337	6.85247	0.0643965	0.01329	8	20.3143	78337
78378	2.31192	0.0628288	0.0580569	8.19108	91.3526	78378
78384	2.07678	0.0632491	0.0337717	8.08386	53.9457	78384
78438	3.03174	0.0634841	0.0173256	8.00003	27.4663	78438
78708	52.3721	0.128309	0.0152178	22.5213	2.91541	78708
78713	4.72657	0.178749	0.0560854	48.2399	14.0917	78713
78939	5.46634	0.0644615	0.-0.006636239176356534*I	8	0.-0.46150269391081605*I	78939
79060	4.41033	0.0636846	0.0117617	8	18.2558	79060
79440	3.79873	0.0658034	0.-0.006457659876700332*I	8	0.-0.4536387489508098*I	79440
79542	6.73379	0.0668322	0.0178389	13.6074	22.8736	79542
79706	0.0895229	0.0606816	0.0166602	8.00001	27.3982	79706
79953	8.00885	0.0662163	0.-0.008973234195782132*I	8	0.-0.6040193174343719*I	79953
80832	29.2052	0.0793767	0.0303535	20.4	0.927982	80832
80980	1.40937	0.062048	0.-0.008673930679501993*I	8	0.-0.5921276006666512*I	80980
81230	2.82452	0.0621321	0.-0.009027963186698032*I	8	0.-0.6020732833950804*I	81230
81491	6.11272	0.0657185	0.-0.008505620428719773*I	8	0.-0.5845538513550771*I	81491
81699	0.973515	0.0617079	0.0195156	8.00015	31.2836	81699
81723	0.0445256	0.0582765	0.0176315	8.00004	30.103	81723
81930	2.58211	0.0625032	0.0202845	8.00003	31.5762	81930
81942	0.744868	0.0618673	0.0227078	8.00053	36.7485	81942
81983	10.7576	0.0822651	0.0172941	20.4368	0.298522	81983
82539	1.10417	0.0605114	0.0120718	8.00002	19.6911	82539
82720	0.634879	0.0592005	0.-0.015462496267355602*I	8	0.-1.0137820330119633*I	82720
83313	36.8428	0.0713864	0.00757865	-67.1233	15.4508	83313
83663	0.409465	0.0583485	0.0194804	8.00001	32.1077	83663
83933	31.8942	0.116458	0.0156216	21.5761	2.24864	83933
83991	0.933999	0.111522	0.0662216	-1.45692e-08	51.6042	83991
84016	3.62177	0.0631078	0.0165125	8.00004	25.9015	84016
84658	0.328149	0.059965	0.0172068	8.00002	28.7935	84658
85497	10.732	0.0675602	0.0130138	8.00043	19.012	85497
85527	5.75148	0.0629338	0.0121537	8.00003	18.2235	85527
85661	0.134325	0.0608892	0.0130873	8.00004	21.6356	85661
85702	25.8573	0.0743513	0.0127397	12.5509	14.8177	85702
85777	1.9088	0.0599854	0.0250452	8.00003	38.9497	85777
85825	1.46031	0.0620473	0.0197876	8.0001	32.3105	85825
85848	1.17042	0.0612345	0.-0.009337002111179916*I	8	0.-0.6331388985505196*I	85848
86208	13.4485	0.0680797	0.0118934	8.00015	16.6508	86208
86482	0.433539	0.0607642	0.-0.008271550408356074*I	8	0.-0.5723007486802066*I	86482
86956	0.483927	0.0601597	0.0115643	8.00049	19.2581	86956
87383	45.0117	0.0984862	0.00352737	19.7848	0.0783872	87383
87467	4.15617	0.18026	0.058512	48.6909	14.4911	87467
87534	1.08028	0.0620886	0.0193155	8.00003	31.186	87534
87612	4.10513	0.0645815	0.-0.006438549100297635*I	8	0.-0.450594780336751*I	87612
87627	7.64205	0.0664516	0.-0.00830883860449839*I	8	0.-0.5568885211842665*I	87627
87698	0.5803	0.0610373	0.-0.008433669079498765*I	8	0.-0.5785923611839964*I	87698
87812	2.74295	0.0628288	0.0190051	8.19108	29.6417	87812
87996	1.85427	0.0602719	0.018862	8.00045	30.2152	87996
88063	1.5183	0.0614794	0.-0.008949563931525894*I	8	0.-0.6095807052954902*I	88063
88140	2.10663	0.0601735	0.0309598	8.00004	51.0418	88140
88191	1.02616	0.0963456	0.00983468	1.71948	0.439759	88191
188641	4.01041	0.0802283	0.0162424	20.6809	0.197755	188641
189102	1.19306	0.0590254	0.0131365	8.00003	20.8111	189102
190232	1.01772	0.0611612	0.-0.010546911647655878*I	8	0.-0.7097970620352555*I	190232
192407	3.48748	0.0613211	0.0187482	8.00005	28.7123	192407
193831	10.1204	0.0745654	0.0221663	19.2955	23.796	193831
194969	0.594816	0.0594139	0.0154473	8.00002	25.1818	194969
197508	2.46637	0.0609916	0.0154679	8.00005	23.8465	197508
197874	0.0846346	0.108395	0.158636	-1.35148e-08	125.566	197874
199416	1.94316	0.0607918	0.0212674	8.00006	34.6833	199416
201476	9.97551	0.0906361	0.0174479	20.5328	0.427167	201476
206530	5.55419	0.0644314	0.-0.009102521977958956*I	8	0.-0.6130708502796212*I	206530
207602	0.860157	0.0598176	0.0180624	8.00072	29.8239	207602
208400	3.02815	0.0625363	0.0133689	8.00006	21.2185	208400
208647	3.47483	0.0617682	0.0163668	8.00003	24.8919	208647
208837	1.79506	0.0597099	0.0104185	8.00003	16.5244	208837
209185	2.21178	0.0597248	0.0153774	8.00002	24.3983	209185
210387	4.45266	0.0635481	0.-0.007923144534355192*I	8	0.-0.5368941630369233*I	210387
210873	0.150493	0.0612268	0.0140817	8	23.8909	210873
210959	5.10098	0.13008	0.0370409	30.8945	16.9493	210959
211594	12.9515	0.0713776	0.0142261	16.8867	16.2354	211594
212306	7.10275	0.0651296	0.0102861	8.00013	15.7374	212306
212893	2.49825	0.0604168	0.0149792	8.00018	23.1304	212893
213664	2.79075	0.0624634	0.0173323	8.00003	27.1432	213664
215373	3.79557	0.06245	0.0110676	8.00004	17.2118	215373
216237	2.02457	0.0615388	0.0208229	8	32.7322	216237
217284	4.7106	0.0627638	0.0140047	8	21.6754	217284
218566	2.18879	0.0630602	0.0138788	8.0011	22.0015	218566
219282	1.97682	0.0615888	0.0360668	8.00003	56.6579	219282
219799	8.70342	0.0723647	0.0147606	18.2431	16.3913	219799
220728	3.62418	0.0629866	0.0182079	8.00002	28.7224	220728
222028	0.884893	0.0602774	0.0218953	8.00011	35.805	222028
222163	1.59776	0.0597624	0.0128394	8.00003	19.8627	222163
225451	12.0914	0.0890713	0.0123041	20.3898	0.176512	225451
227038	10.9136	0.0633151	0.0143429	8.00009	20.5687	227038
230045	17.437	0.0827633	0.0120027	20.3049	0.29886	230045
230567	0.752096	0.0586871	0.0180863	8	30.658	230567
230954	10.4143	0.0665976	0.0338886	7.99286	2.22793	230954
231601	0.449751	0.0761769	0.00648788	1.8233	8.6646	231601
233308	1.18998	0.0580673	0.0105253	8.00013	17.741	233308
234256	2.33793	0.0616612	0.0160805	8.00047	25.0412	234256
234738	1.66183	0.0601779	0.0176534	8.00018	28.2423	234738
234845	0.600637	0.060557	0.0150975	8.00004	25.1257	234845
236598	0.422333	0.0602825	0.0121813	8.00002	20.6873	236598
237084	1.23622	0.0612305	0.-0.009859826006959935*I	8	0.-0.6595239424031483*I	237084
238022	0.971025	0.0578637	0.0156606	8.0002	27.4816	238022
238706	0.295859	0.0578865	0.0165156	8.00003	27.763	238706
239926	2.26769	0.0591617	0.0267582	8.00001	42.1685	239926
240371	7.40662	0.0624854	0.0128624	8.00039	20.5232	240371
242143	1.78275	0.0604275	0.0210192	8.00003	33.7783	242143
243508	0.768018	0.0597068	0.011884	8.00003	18.8795	243508
243623	2.50852	0.0629567	0.0213222	8.00139	33.7527	243623
244580	1.64137	0.0591749	0.0118414	8.00004	18.6238	244580
244627	11.5197	0.0675229	0.0119577	8.00008	17.3337	244627
245144	2.62875	0.0628288	0.0134175	8.19108	21.1675	245144
247673	2.3798	0.0625023	0.0229889	8.00015	37.4079	247673
253396	0.385858	0.0603148	0.0228757	8.00017	37.8023	253396
255539	0.968502	0.0618287	0.0743855	8.54168	114.869	255539
256012	1.07088	0.0610716	0.-0.010730720183645358*I	8	0.-0.720697402840402*I	256012
257562	0.387161	0.0607959	0.0225879	8.31624	37.2968	257562
258396	1.6156	0.0609405	0.0111776	8.00527	17.9734	258396
261164	7.31111	0.101661	0.0279509	21.355	2.88945	261164
264683	3.20738	0.0615166	0.-0.057255136385811624*I	8	0.-3.71562710548921*I	264683
266028	0.35726	0.0747858	0.-0.027586842194970634*I	1.77696	0.-0.35922815360616794*I	266028
266643	0.0663361	0.0595575	0.0199428	8.00046	32.4187	266643
266802	0.259031	0.0585136	0.0132979	8.00121	23.2212	266802
268360	0.375958	0.184343	0.0724916	50.4852	16.9111	268360
270267	4.60145	0.147303	0.0443089	38.2232	15.8643	270267
270525	5.3377	0.0635168	0.0126181	8.00001	19.3073	270525
272854	1.26527	0.060536	0.0201666	8.00003	32.4043	272854
274614	2.57993	0.0608449	0.0215672	8.00055	34.0841	274614
274667	0.11846	0.0588859	0.0146961	8.00001	23.9961	274667
276581	3.04484	0.0768113	0.0189041	1.82531	0.254811	276581
278713	0.498905	0.0598658	0.0104654	8.00005	16.9786	278713
279716	0.984416	0.0613248	0.0137115	8.00001	21.7503	279716
281231	3.06274	0.0547646	0.0242258	8.00018	42.9969	281231
283269	1.83334	0.0611373	0.0102732	8.0006	16.9537	283269
284422	3.18564	0.0619888	0.0136365	8.00004	20.5249	284422
288717	1.92964	0.0579131	0.0174069	8.00002	29.099	288717
291191	4.0118	0.106518	0.032404	22.1783	4.91323	291191
294028	0.211889	0.0587299	0.0223592	8.00004	38.7726	294028
295272	4.0221	0.0621562	0.016203	11.4484	23.0635	295272
297322	0.445705	0.0607228	0.010823	8.00003	18.7011	297322
297630	0.887759	0.0776548	0.0303813	1.85675	41.6225	297630
299957	0.20325	0.056484	0.0117399	8.00122	19.9622	299957
304632	0.180194	0.0575488	0.0152658	8.00003	25.7261	304632
305806	0.341492	0.0582359	0.0116426	8.00004	20.1622	305806
309072	0.169485	0.0597054	0.017201	8.00137	28.64	309072
314736	0.478099	0.0585933	0.0186526	8	30.4421	314736
315867	4.49663	0.0616403	0.013886	8.15614	20.5867	315867
322820	1.69605	0.075656	0.0107869	3.22165	9.05453	322820
326139	0.0448892	0.0586908	0.016509	8.00008	26.9845	326139
330224	0.800773	0.0579816	0.022276	8.00003	36.6434	330224
331856	2.7465	0.0606751	0.0135012	8.00002	21.293	331856
332323	0.161259	0.0608713	0.0120864	8.00121	19.9391	332323
335706	9.23777	0.064593	0.0117893	10.488	16.1552	335706
337915	1.72309	0.0594982	0.0109636	8	16.9648	337915
342498	0.888468	0.0592785	0.0141095	8.00001	22.7842	342498
342987	4.54722	0.0633289	0.0132468	8.00002	20.5946	342987
343318	1.1557	0.0583696	0.0127867	8	20.8005	343318
343991	0.786064	0.0612554	0.0214404	8.00068	34.1501	343991
345121	4.24048	0.0620705	0.-0.011892987428831983*I	8	0.-0.7873368185426945*I	345121
350152	2.6102	0.0615564	0.0150158	8	24.1393	350152
351519	7.27185	0.0662892	0.0158572	11.8816	20.8764	351519
354352	7.91892e-05	0.069072	0.037732	6.58043	8.39434	354352
364764	2.60594	0.0618848	0.0124457	8.00001	19.8359	364764
366241	1.87617	0.0613627	0.-0.009419214930400594*I	8	0.-0.636185734905588*I	366241
382962	1.5756	0.0579683	0.012613	8.00012	20.9022	382962
408267	0.8186	0.0595001	0.012408	8	20.3134	408267
413226	3.09947	0.0773036	0.00482513	2.2298	5.58415	413226
445573	2.7028	0.0609867	0.-0.01067295541371794*I	8	0.-0.7139182855396209*I	445573
88678	10.99	0.0683898	0.0170163	8.00001	24.3258	88678
88751	12.7796	0.0932664	0.01679	20.2984	0.330279	88751
88858	4.01845	0.0878531	0.0331166	20.8003	1.01261	88858
88887	2.05252	0.0614916	0.0175481	8.00006	28.2206	88887
89045	9.18776	0.0739805	0.0136359	20.6411	0.45113	89045
89656	11.5449	0.0674118	0.0177795	8.00003	25.6336	89656
89706	11.0362	0.0650631	0.0171217	8.00003	24.0375	89706
89929	2.6208	0.061992	0.-0.00851000596292958*I	8	0.-0.5760183351482356*I	89929
89948	2.48668	0.0600709	0.-0.026827618519438864*I	8	0.-1.7515199828932524*I	89948
89957	4.19981	0.0613119	0.0177779	8.00017	27.6284	89957
89998	35.0612	0.0800792	0.00879782	-49.3318	14.2456	89998
90498	3.60841	0.0621066	0.-0.009429344750468662*I	8	0.-0.6307572148141363*I	90498
90708	6.80241	0.0615031	0.014179	8.00006	20.7823	90708
90905	3.39986	0.0621994	0.-0.009008208487280492*I	8	0.-0.6020633931412488*I	90905
91263	0.775146	0.0615133	0.-0.008736254066846935*I	8	0.-0.59513421664724*I	91263
91355	3.41985	0.0955007	0.0241827	21.0977	1.77998	91355
91395	2.19854	0.0628288	0.0187863	8.19108	29.6468	91395
91567	1.6488	0.0628288	0.017793	8.19108	28.6563	91567
91618	0.263306	0.0605796	0.016584	8.00003	27.6463	91618
91619	2.87188	0.0624043	0.00934349	8.00001	14.6289	91619
91941	9.37701	0.0651544	0.0159602	8.00174	23.4676	91941
92235	2.28037	0.0627626	0.-0.02977443662205279*I	8.1767	0.-45.87093316536518*I	92235
92303	5.6384	0.0631984	0.00930986	8	14.5727	92303
92324	52.508	0.117898	0.0142388	20.8912	1.68613	92324
92540	0.854585	0.0612851	0.0252814	8.0003	41.9667	92540
92590	126.412	0.0858991	0.00518717	8.83806	5.38893	92590
94067	6.663	0.0636825	0.00889221	8	13.8218	94067
94194	10.5163	0.0803831	0.0151487	20.4886	0.31729	94194
94489	1.97975	0.0628288	0.0185703	8.19108	29.7467	94489
94514	7.17413	0.0871199	0.0147509	20.5065	0.215487	94514
94838	4.59288	0.0638119	0.-0.007690147510644708*I	8	0.-0.5223455282920756*I	94838
94899	0.51444	0.0594584	0.0182677	8.00003	28.8765	94899
95137	85.8739	0.0960184	0.00890945	19.6067	0.217546	95137
95203	0.258678	0.0596362	0.0131664	8.00006	22.0252	95203
95892	12.2902	0.125575	0.0254366	27.5449	12.4962	95892
95967	10.2932	0.0676482	0.0134696	8.00003	19.8204	95967
96161	0.31534	0.0613889	0.0226067	8.0832	37.7998	96161
96555	2.0544	0.060893	0.0145641	8.00001	24.2935	96555
96721	6.57151	0.0776363	0.0236771	20.5505	0.589184	96721
97189	17.2909	0.125343	0.0192623	24	4.39865	97189
97247	13.5352	0.0734651	0.0190087	15.4934	21.7414	97247
97399	2.34162	0.0620051	0.0299505	8.01329	47.3099	97399
97485	0.0727555	0.0613428	0.-0.008609428445894917*I	7.94951	0.-0.6320445790240806*I	97485
97517	2.02317	0.0629521	0.0196755	8.00051	30.9788	97517
97876	28.1779	0.0947507	0.00563439	20.0291	0.103872	97876
97882	0.0702096	0.0566685	0.0116968	8.00001	19.4429	97882
98075	8.7849	0.159979	0.041088	42.2459	13.1681	98075
98205	0.470112	0.0614181	0.-0.008823049004357979*I	8	0.-0.6018509061422757*I	98205
98326	0.545848	0.0600614	0.-0.008582029079486927*I	8	0.-0.5831893010206565*I	98326
98537	2.07664	0.0766225	0.00879196	3.52222	6.86403	98537
98638	0.941696	0.0586955	0.0992887	8.00014	159.307	98638
98710	2.84967	0.0619605	0.014668	8.00003	22.8709	98710
99765	2.11012	0.0612878	0.0168966	8.00011	26.3219	99765
100112	1.99095	0.0628596	0.-0.008710785702559995*I	8	0.-0.5896119468760199*I	100112
100489	2.45341	0.0609798	0.014778	8.00012	22.9934	100489
100550	1.44732	0.0606385	0.-0.013849078844906153*I	8	0.-0.9102735013250873*I	100550
100918	6.82036	0.0634106	0.01423	8.00008	20.9296	100918
101506	0.993661	0.0618724	0.0611605	8.36268	97.1464	101506
101644	3.63296	0.0625632	0.0144539	8.00004	22.8123	101644
102630	3.00604	0.0597209	0.0271596	8	1.73949	102630
103313	1.17578	0.0628288	0.0229899	8.19108	36.318	103313
103622	23.1471	0.0882241	0.0157586	20.1303	0.258085	103622
103636	1.37725	0.0610239	0.0190632	8.2218	30.3861	103636
103648	4.06052	0.0623055	0.0166121	8.00013	25.738	103648
104117	0.826907	0.0612977	0.0203695	8.00108	33.0147	104117
104193	2.99899e-05	0.0610501	0.0163011	8.00016	27.2499	104193
104295	0.124035	0.0609333	0.0160238	8.00527	26.4576	104295
105317	1.14679	0.0600433	0.0110511	8.00002	17.9363	105317
105628	0.256756	0.0589203	0.0208142	8.00003	34.1659	105628
105644	0.199377	0.0599857	0.-0.007685041010452173*I	8	0.-0.5349084313044298*I	105644
107320	3.47553	0.0632966	0.-0.007424027201792351*I	8	0.-0.5149094503729038*I	107320
107403	2.01668	0.0614185	0.-0.008482593799661256*I	8	0.-0.5839378249086349*I	107403
107837	1.88087	0.0613159	0.0217557	8.00001	34.7093	107837
108302	0.360781	0.0611036	0.-0.02715363570305256*I	9.38914	0.-41.54783847219298*I	108302
108338	2.70361	0.0627496	0.0306918	8.32169	46.6019	108338
108470	13.9498	0.099239	0.027795	20.4209	1.26261	108470
108535	19.1569	0.081864	0.01453	20.3594	0.34637	108535
108624	1.00054	0.0618287	0.-0.0306229308264528*I	8.54168	0.-48.12082333021493*I	108624
108774	0.905499	0.0613935	0.0120541	8	20.1003	108774
109089	8.24641	0.116319	0.0606133	24.0882	33.4073	109089
109438	2.18802	0.0613164	0.-0.08352990956162568*I	8.00003	0.-129.0841990095271*I	109438
109923	2.33206	0.0634624	0.-0.0058726003246512785*I	8	0.-0.413068052109173*I	109923
110291	1.47533	0.0622063	0.0212606	8.09326	33.4155	110291
110522	2.26579	0.0608913	0.0219185	8.00009	35.3769	110522
110538	10.2635	0.0763835	0.0165733	20.5706	0.478073	110538
110673	4.66072	0.0636845	0.0270276	8	40.8376	110673
110710	3.31642	0.0626857	0.0135552	8.00019	21.4526	110710
111115	10.864	0.0707276	0.0184077	16.2319	21.494	111115
112335	6.42604	0.0623183	0.0148403	8.24859	21.7733	112335
112765	6.93113	0.0654855	0.0214201	8.0001	32.7036	112765
113002	1.59576	0.0606796	0.0178194	8.00037	28.6331	113002
113457	2.08191	0.0632491	0.01482	8.08386	23.9729	113457
114103	0.999418	0.062216	0.-0.0082432340092866*I	8	0.-0.5684171653714227*I	114103
114148	9.36151	0.148131	0.0439969	37.2866	15.8944	114148
114667	0.0411684	0.0601767	0.0223134	8	36.3896	114667
114694	1.29199	0.0619134	0.-0.035136937706853284*I	8.07849	0.-54.981706913043276*I	114694
115150	3.2501	0.0623818	0.0125159	8.00003	19.65	115150
115506	20.8769	0.0797652	0.0134259	20.3376	13.1916	115506
115524	19.2045	0.0752729	0.00987867	15.7168	10.8478	115524
115761	1.30664	0.0612792	0.0452211	8.00015	74.7589	115761
115997	3.1996	0.0636831	0.0172873	8	27.294	115997
116731	9.58749	0.0931044	0.0241054	20.5002	0.717934	116731
116835	0.692858	0.0623379	0.-0.007841691104315103*I	8	0.-0.5404092793484734*I	116835
117039	7.58565	0.065935	0.-0.007667261692662437*I	8	0.-0.52098306458963*I	117039
117570	15.4257	0.0687262	0.011816	8.00029	16.0908	117570
118969	1.68582	0.0617226	0.-0.029621709622832244*I	8.407	0.-46.66181759889339*I	118969
119559	4.24912	0.177633	0.0534968	49.7616	12.9614	119559
119758	2.33422	0.0599219	0.0360977	8	2.31666	119758
120968	1.43981	0.0634422	0.0254414	8	41.7239	120968
121071	0.15589	0.0594784	0.0171812	8	28.6317	121071
121154	38.6819	0.085603	0.00909562	-42.0343	13.1377	121154
121158	1.3077	0.0628288	0.0118033	8.19108	19.232	121158
121205	13.6799	0.0685378	0.0450587	7.99482	2.98959	121205
121606	3.27447	0.108548	0.0315889	22.8703	5.70917	121606
121806	5.52378	0.0982687	0.0272764	21.1184	2.26188	121806
122325	28.5611	0.0757237	0.00865431	-55.7748	15.4354	122325
122472	1.29118	0.0613436	0.-0.009401212732038646*I	8	0.-0.6342011579111112*I	122472
122862	0.435816	0.0590599	0.0130154	8.00002	21.4739	122862
123497	1.92659	0.0618117	0.0177001	8.00002	28.3273	123497
124059	3.41207	0.0611263	0.0380244	8.00016	57.7629	124059
124102	6.19296	0.0633101	0.0172104	8.00016	25.2979	124102
125079	2.04661	0.0632491	0.0235651	8.08386	37.3354	125079
125238	10.8494	0.0802718	0.0165023	20.4624	0.369283	125238
125296	2.0668	0.0624217	0.0185279	8.00004	29.1347	125296
125386	0.871406	0.0403419	0.0126526	-148.157	67.4115	125386
125948	4.37935	0.0637197	0.-0.008234939268120581*I	8	0.-0.5591975443427245*I	125948
126265	1.39719	0.060772	0.0106155	8.00035	17.9199	126265
126769	0.338018	0.0614425	0.-0.008298502472758667*I	8	0.-0.5658210449153659*I	126769
126864	3.58048	0.0619034	0.0172272	8.00007	27.144	126864
127731	1.0811	0.0617803	0.0164905	8.00002	26.776	127731
127835	0.615013	0.0613639	0.0214585	8.08565	35.5289	127835
128217	1.5337	0.0611356	0.013981	8.00042	24.0488	128217
128229	3.33236	0.0619887	0.0105514	8	16.752	128229
129359	15.3983	0.0773295	0.0119341	19.478	12.1539	129359
129539	0.494812	0.0613889	0.0274812	8.0832	45.2564	129539
129588	0.592922	0.055871	0.0111844	8	19.641	129588
129735	0.564618	0.0614565	0.0750805	8	122.855	129735
129863	0.205073	0.0600845	0.0203089	8.00145	33.9737	129863
130509	1.96635	0.0598378	0.0450217	8.00002	73.1904	130509
130938	1.19527	0.0612332	0.-0.009708102477757736*I	8	0.-0.6569616165691943*I	130938
131436	3.25073	0.0614284	0.0116829	8.00002	18.5081	131436
131815	2.16244	0.0697276	0.0211471	6.50441	4.81918	131815
131819	2.34565	0.060743	0.0115486	8.00004	18.46	131819
132086	9.92189	0.0633166	0.0159523	8.0002	23.5213	132086
132384	1.43669	0.0610765	0.-0.009032368173524381*I	8	0.-0.6124045435836706*I	132384
132403	2.2587	0.0593698	0.0179043	8.00004	28.4015	132403
132578	1.89517	0.0598309	0.0107988	8.00078	17.9219	132578
132622	7.78902	0.066151	0.0101376	8.00068	14.9115	132622
133100	0.120985	0.0611945	0.-0.009521641473018566*I	8	0.-0.642042574098142*I	133100
133396	3.14516	0.0604743	0.0259282	8.00008	40.2502	133396
133649	0.370209	0.0605642	0.-0.009040220566465397*I	8	0.-0.6149348462621694*I	133649
133815	0.275783	0.0589238	0.0250661	8.00173	40.8493	133815
134664	7.62131	0.0435823	0.00912901	-137.92	42.81	134664
135623	0.947275	0.0614373	0.0185403	8	31.2171	135623
136099	4.68436	0.0631359	0.0187912	8.00116	29.7486	136099
136214	1.04289	0.060187	0.0155479	8.00002	24.6263	136214
136356	1.84431	0.0626359	0.0123691	8.00001	20.3071	136356
136771	1.22272	0.0623332	0.0207295	8.00024	34.2204	136771
136792	19.7991	0.0792807	0.0172794	20.3575	17.1048	136792
136928	15.6443	0.0905375	0.0116315	20.3452	0.186211	136928
137019	1.58207	0.0618724	0.028338	8.36268	44.831	137019
137159	0.475225	0.0609742	0.0155418	8.00022	25.7146	137159
137164	0.209176	0.0606431	0.0207218	8.00119	34.2934	137164
137295	4.33066	0.0635242	0.0132758	8	20.2153	137295
137458	2.4056	0.0632491	0.0122617	8.08386	18.9804	137458
137715	1.88898	0.0624122	0.0405687	8.00003	64.2354	137715
137956	13.6769	0.0869323	0.0101919	20.3264	0.144785	137956
137988	8.65913	0.0664186	0.0121769	8.14167	17.6339	137988
138050	26.2766	0.0628056	0.00796675	-84.9577	20.3668	138050
138351	1.51843	0.0612857	0.0175121	8.00003	28.0669	138351
139053	1.76405	0.062655	0.0152348	8.00001	25.0127	139053
139877	1.4467	0.0611737	0.-0.01108779749489054*I	8	0.-0.7423069215176586*I	139877
140224	8.19883	0.084152	0.0144513	20.4861	0.165609	140224
141071	3.14729	0.0628288	0.0239652	8.19108	37.0884	141071
141467	2.49445	0.0639341	0.0162155	8.00002	26.0412	141467
141605	14.0834	0.0777774	0.0199455	20.4391	20.2033	141605
141908	3.2262	0.0617397	0.-0.010637648057597517*I	8	0.-0.7119984491672101*I	141908
142299	1.38337	0.0622716	0.0122221	8.00109	20.2821	142299
142578	7.44609	0.0635736	0.00845518	8.00002	13.2046	142578
142614	11.2873	0.0655653	0.0122048	8.00464	16.9974	142614
142618	0.777526	0.0604764	0.0127023	8.02906	21.1275	142618
142688	0.541665	0.0595553	0.0141028	8.00009	23.6955	142688
143009	2.73952	0.0638302	0.-0.007839693660647988*I	8	0.-0.5409180736414575*I	143009
143174	3.98343	0.0621135	0.0156225	8.00047	23.982	143174
143476	0.740294	0.0590743	0.-0.012001999632158181*I	8	0.-0.8067512278672081*I	143476
143972	11.844	0.113038	0.0237953	22.8441	4.38376	143972
144138	0.500237	0.0585862	0.0358311	8.00054	57.6033	144138
144473	1.34497	0.0613176	0.-0.04870284587053813*I	8.02909	0.-77.01084129040824*I	144473
144715	0.165118	0.0597467	0.0144179	8.00124	23.7689	144715
146501	1.26887	0.0614578	0.0171994	8.00004	27.9927	146501
146850	1.32469	0.0607556	0.0161911	8.00004	26.9315	146850
147252	0.523066	0.0629023	0.031287	7.62192	3.19677	147252
147634	0.252061	0.0605346	0.0186459	8.00003	30.7006	147634
147731	3.63071	0.0632419	0.0190712	8.00002	29.3051	147731
147737	2.66689	0.0626122	0.015297	8.00011	23.6489	147737
148953	5.58585	0.090708	0.0276934	20.502	0.642908	148953
149018	7.43022	0.0736211	0.0128055	20.702	0.392287	149018
149598	0.406088	0.0600408	0.0134029	8	23.1889	149598
149893	3.56623	0.0734433	0.017956	20.7768	0.462455	149893
150569	1.89161	0.0607457	0.0236952	8.00006	38.0185	150569
151803	0.0818574	0.0613889	0.-0.0342972304066439*I	8.0832	0.-56.90671437622509*I	151803
151882	4.09557	0.063072	0.-0.009661336144828184*I	8	0.-0.6583332002486711*I	151882
151950	4.80906	0.0626141	0.012787	8.00003	19.6151	151950
151971	0.689531	0.0603856	0.0149601	8.00002	23.3654	151971
152081	0.778735	0.058743	0.0209059	8.00006	34.9797	152081
152254	3.09706	0.0636496	0.0168332	8	26.0828	152254
152282	0.488047	0.060546	0.0213376	8.00009	35.6933	152282
152924	1.41941	0.0622007	0.0191179	8.00005	30.0954	152924
152947	2.09251	0.0613241	0.0109892	8.00001	17.4152	152947
153017	3.8666	0.0643848	0.-0.007422910643388816*I	8	0.-0.5080734205887805*I	153017
155126	5.9445	0.0642226	0.011057	8	17.1756	155126
156940	0.850106	0.0583213	0.0130378	8.00001	21.6753	156940
157094	8.19765	0.113059	0.0286613	-1.10735e-08	21.6499	157094
158191	0.757733	0.0613739	0.0155104	8.00025	25.9071	158191
158626	0.743349	0.0599565	0.0159515	8.00003	26.6857	158626
160055	0.616987	0.0668623	0.0304791	18.5771	37.1035	160055
160134	0.355598	0.0582439	0.0134386	8.00014	21.6351	160134
160771	3.31066	0.0638333	0.-0.0074972573148488625*I	8	0.-0.5144004838679976*I	160771
161102	0.347963	0.0609742	0.0199653	8.00001	33.0256	161102
161754	0.400077	0.0576179	0.0274652	8	45.7714	161754
162304	0.144726	0.0602599	0.00982211	8.0004	15.8811	162304
162814	10.2343	0.0697808	0.0267388	14.1713	32.7241	162814
163407	1.50028	0.0608673	0.0113728	8	18.3807	163407
164801	15.0321	0.107497	0.0193629	21.5649	2.44277	164801
165024	8.75757	0.062869	0.014885	8.00003	21.9492	165024
166184	0.324433	0.0581481	0.0113619	8.00099	19.3478	166184
166810	0.014981	0.068593	0.0218519	6.80778	4.17067	166810
170092	4.41571	0.0635101	0.0167177	8.11277	26.1521	170092
170234	1.39486	0.124618	0.0476399	29.2471	23.4222	170234
170935	13.8656	0.107289	0.0233708	21.3305	2.708	170935
171454	4.22284	0.0629753	0.-0.08231794231499494*I	8.0001	0.-124.31295169624785*I	171454
171528	0.402157	0.0611236	0.-0.009732293909740137*I	8	0.-0.6612148367674888*I	171528
171718	0.183982	0.0597665	0.0165298	8.00003	27.9864	171718
172693	13.4221	0.0769263	0.0151684	20.4894	0.491017	172693
173441	1.87593	0.0616682	0.013461	8.00003	21.7601	173441
174327	13.7096	0.0684723	0.0160721	7.99731	1.06497	174327
174625	6.82761	0.0655882	0.-0.011334625519415753*I	8	0.-0.7553692160464776*I	174625
174758	3.25169	0.0632004	0.0136354	8.00052	21.384	174758
175466	0.488924	0.0600661	0.-0.009897588191527956*I	8	0.-0.6657142921761111*I	175466
178617	7.15848	0.0645073	0.0127458	8	19.2978	178617
178974	2.28735	0.0610839	0.0145007	8.00038	22.7114	178974
181481	2.20811	0.06436	0.0176747	14.2156	23.4714	181481
181594	4.06765	0.0631213	0.00998504	8.00001	14.9071	181594
181734	1.65406	0.0614071	0.0100225	8.00102	16.4116	181734
181805	5.65832	0.111754	0.0321605	-1.12952e-08	24.5828	181805
182438	0.177975	0.0585652	0.0133048	8.00002	23.2213	182438
182586	2.99771	0.0744149	0.019391	20.7751	0.432897	182586
183868	0.321925	0.0593823	0.0122209	8.00002	19.6478	183868
184025	2.1806	0.0617241	0.0124638	8.00022	20.0884	184025
184341	2.51621	0.0632739	0.0134798	8.00004	21.6877	184341
186442	0.445305	0.0756082	0.00925951	1.95838	11.5809	186442
187263	11.4561	0.0738068	0.0369826	18.3652	40.7599	187263
188466	1.62299	0.0674683	0.0155805	6.67684	3.17991	188466
188470	5.41979	0.0950808	0.0504641	20.6984	2.48212	188470
