# Supplementary material for: Changes in the distribution of fitness effects and adaptive mutational spectra following a single first step towards adaptation
Source: Nat Commun. 2021 Aug 31;12:5193. doi: 10.1038/s41467-021-25440-7 (PMC8408183; doi:10.1038/s41467-021-25440-7)
Supplement: Supplementary file 6 — Source Data [file 41467_2021_25440_MOESM6_ESM.gz › SourceData/SupplementaryFig2/Lineage Trajectory Counts/Cyr1Evo2_CountsTimecourse.txt]

BC	0	8	16	24	32	40	48	56	64	72	80	88	96	104	112	128	136	144	152	160
GTAGCAACTCAAAAAGGTTTTGGCTA_GACAGAAAAGCCAAATGGATTTACCG	192	74	43	14	25	26	62	22	11	7	23	26	26	8	4	16	16	17	5	6
TCAGAAAAACATAATCTGCTTTTAAA_GACAGAAAAGCCAAATGGATTTACCG	49	25	7	6	6	1	4	2	1	0	9	7	11	7	0	11	6	7	10	3
CAGCTAACCTTGAACGACTTTGGGGT_GACAGAAAAGCCAAATGGATTTACCG	99	17	13	4	7	4	9	8	2	2	5	5	5	0	2	3	8	7	5	1
TGACTAAGTTTAAAAAGAGTTGTGTG_GACAGAAAAGCCAAATGGATTTACCG	28	17	8	4	7	7	12	13	4	1	10	14	12	2	1	12	14	10	0	1
ACGACAATTATCAACATTATTAAACG_GACAGAAAAGCCAAATGGATTTACCG	14	9	6	1	2	2	0	0	0	0	0	0	0	0	0	0	0	0	0	0
CATGGAATGACTAAATTAGTTGCGTG_GACAGAAAAGCCAAATGGATTTACCG	17	4	7	3	0	4	11	3	2	2	1	0	4	2	0	3	2	1	0	0
CTTCTAATGATCAATAGATTTGTTCC_GACAGAAAAGCCAAATGGATTTACCG	123	42	32	14	8	9	25	12	7	5	24	19	22	6	8	23	10	11	8	8
CAAGAAACATAGAATTGATTTATTAT_GACAGAAAAGCCAAATGGATTTACCG	1	0	0	0	1	0	0	0	0	0	0	0	0	0	0	0	0	0	0	0
TAAGTAAAACGAAATGTTATTGACGC_GACAGAAAAGCCAAATGGATTTACCG	158	59	52	24	24	14	55	21	22	10	41	47	31	12	19	27	20	17	30	17
CTATTAATTAATAACAGTCTTTATCC_GACAGAAAAGCCAAATGGATTTACCG	2	1	0	0	0	0	0	0	0	0	0	0	0	0	0	0	0	0	0	0
ACCGAAAAGCGTAATTATCTTAACGA_GACAGAAAAGCCAAATGGATTTACCG	33	12	9	4	0	4	7	1	5	0	0	2	0	0	2	0	2	4	11	3
AAAGGAAGATTCAAACGTGTTTATGC_GACAGAAAAGCCAAATGGATTTACCG	53	27	26	9	13	7	12	5	4	6	22	17	13	1	2	2	1	3	4	6
TTATCAATAATTAAAAACATTCTACT_GACAGAAAAGCCAAATGGATTTACCG	80	15	4	1	1	4	3	0	2	0	0	3	2	0	0	2	15	5	6	2
TGTGGAAGGGGAACGACATTCCGTA_GACAGAAAAGCCAAATGGATTTACCG	1	0	0	0	1	0	0	0	0	0	0	0	0	0	0	2	0	0	0	0
TTAAAAATGTGGAACCTCATTATGAA_GACAGAAAAGCCAAATGGATTTACCG	44	17	11	3	4	4	3	3	6	0	11	10	4	1	2	8	8	10	7	1
TCATAAATACACAAACGGCTTAAACC_GACAGAAAAGCCAAATGGATTTACCG	8	0	2	0	0	0	0	0	0	0	0	0	0	0	0	0	0	0	0	0
TGCGGAAAAGTTAACTCTGTTTTCGT_GACAGAAAAGCCAAATGGATTTACCG	57	13	14	5	8	4	11	9	3	1	16	15	18	8	8	20	12	11	15	5
ATATCAAAAAAAACTTAGTTTTTTA_GACAGAAAAGCCAAATGGATTTACCG	46	8	0	1	0	0	0	1	0	0	0	0	0	0	0	0	0	0	0	0
CAATAAAACATCAAGCTCTTTATCTG_GACAGAAAAGCCAAATGGATTTACCG	18	0	0	0	0	0	0	0	0	0	0	0	0	0	0	0	0	0	0	0
AATACAACTATAAATACTCTTTTTTG_GACAGAAAAGCCAAATGGATTTACCG	98	22	9	1	4	4	6	2	1	0	7	8	8	1	1	8	5	5	11	7
TATATAATGTCCAATTTGCTTTACGT_GACAGAAAAGCCAAATGGATTTACCG	51	20	9	8	5	3	11	2	4	3	13	8	15	2	7	6	3	6	4	8
AATCTAAAAGATAATTTCATTAGGAT_GACAGAAAAGCCAAATGGATTTACCG	162	38	10	4	8	3	27	8	3	2	10	19	7	3	5	25	27	11	20	8
CAAAAAACTTCCAAGTCTATTTCGTC_GACAGAAAAGCCAAATGGATTTACCG	32	13	2	2	1	2	2	2	0	0	0	0	1	1	0	1	1	0	0	0
CCAATAAAAGCGAAATGGGTTCACAG_GACAGAAAAGCCAAATGGATTTACCG	100	32	10	2	7	11	17	7	8	0	16	22	23	6	2	13	21	17	18	12
ATCGGAAAACAGAAGAGGTTTAAAAA_GACAGAAAAGCCAAATGGATTTACCG	59	20	6	4	7	2	6	3	2	0	5	5	10	2	3	6	10	3	2	4
ATACAAAGCCAGAACGGAGTTGGCAG_GACAGAAAAGCCAAATGGATTTACCG	94	41	23	13	12	16	21	10	7	6	16	15	21	8	7	9	7	2	5	4
ATAAGAACTTTTAAATGCATTAATCG_GACAGAAAAGCCAAATGGATTTACCG	196	61	16	8	5	13	22	6	9	7	8	8	6	1	0	13	11	7	6	3
TCGAAAAAAGAGAAGAGGTTTGCCTG_GACAGAAAAGCCAAATGGATTTACCG	101	69	27	14	18	14	27	17	5	4	28	32	16	5	8	16	10	17	7	5
TGCGGAATCAACAACGCGATTTTTTA_GACAGAAAAGCCAAATGGATTTACCG	73	31	21	4	6	1	14	4	3	2	9	13	9	2	1	8	12	13	3	0
TAGAAAAATAAAAAGGCACTTTGAGT_GACAGAAAAGCCAAATGGATTTACCG	74	25	11	6	9	3	16	2	4	1	8	8	6	5	1	17	23	13	18	12
TCTTGAACCTATAATTCCTTTCAAGA_GACAGAAAAGCCAAATGGATTTACCG	15	4	2	1	1	1	2	1	1	0	1	1	0	0	1	2	1	5	5	0
ATAAAAACAGCTAATATTGTTATTAA_GACAGAAAAGCCAAATGGATTTACCG	92	18	4	3	3	2	3	0	0	0	1	5	2	1	0	4	13	1	16	2
TGGAGAAAATCTAAGGTGATTACATA_GACAGAAAAGCCAAATGGATTTACCG	45	14	9	6	8	6	12	3	0	1	11	10	7	1	1	11	23	6	8	10
TGAGGAAGCTGAAAGACTATTCGGAC_GACAGAAAAGCCAAATGGATTTACCG	87	24	22	12	10	11	22	15	5	4	17	14	6	1	1	2	2	2	9	3
CGTCTAATAGGGAATTGATTTTCTTA_GACAGAAAAGCCAAATGGATTTACCG	111	17	12	4	2	3	16	4	5	3	6	7	5	1	1	6	16	9	3	2
TATGTAAAACTAAACCTTTTTGCCAT_GACAGAAAAGCCAAATGGATTTACCG	54	25	23	10	14	2	9	14	7	2	11	11	17	2	7	29	25	20	12	12
AGCTAAAAATGGAAAACCATTGGCAG_GACAGAAAAGCCAAATGGATTTACCG	74	19	22	12	18	19	45	26	24	19	83	133	164	77	102	368	447	448	524	495
AATTAAATGTAAAATTCCATTCATAT_GACAGAAAAGCCAAATGGATTTACCG	122	30	12	5	13	5	16	5	3	1	8	11	4	0	0	7	11	4	6	4
AGATTAACAGGAAAACGGGTTGGGTT_GACAGAAAAGCCAAATGGATTTACCG	88	27	24	5	12	8	22	4	3	1	12	9	9	2	4	11	14	12	14	10
TTGACAACCTCGAATTCAGAAATCAATTCGGTG_GACAGAAAAGCCAAATGGATTTACCG	144	71	42	24	32	19	67	10	10	11	50	47	34	17	21	62	64	35	62	57
TTGGTAATCGCTAATATTGTTTGTGT_GACAGAAAAGCCAAATGGATTTACCG	45	21	11	3	4	4	8	3	3	2	14	16	11	4	10	17	19	10	22	17
TAACCAACATGCAAATAGTTTGCAAG_GACAGAAAAGCCAAATGGATTTACCG	37	10	15	3	7	3	12	6	2	6	3	5	5	0	1	1	4	5	2	0
CCCCGAAACTTGAATCTTATTCTTTA_GACAGAAAAGCCAAATGGATTTACCG	18	2	3	0	2	1	3	1	0	0	1	1	3	0	1	2	0	3	0	0
ATAAGAATGTTAAATTATTTTGGGGT_GACAGAAAAGCCAAATGGATTTACCG	250	71	30	14	20	17	26	10	3	1	19	19	12	2	2	15	23	11	10	6
ATCACAATATGTAATATTTTTTAGAC_GACAGAAAAGCCAAATGGATTTACCG	281	66	22	12	2	3	10	6	2	2	13	15	10	2	0	15	34	7	14	9
GACTAAAATTTAAATCGTGTTTCAAG_GACAGAAAAGCCAAATGGATTTACCG	132	35	12	5	9	9	19	3	5	2	18	25	14	10	3	9	25	14	5	3
GGAAGAATCAGGAATAAACTTGATGT_GACAGAAAAGCCAAATGGATTTACCG	154	72	50	13	25	15	38	16	13	14	28	42	32	11	11	48	22	32	30	15
GGACCAAGCTATAACGGCCTTACGAA_GACAGAAAAGCCAAATGGATTTACCG	95	32	29	13	13	10	26	27	4	11	24	36	20	9	11	9	4	11	12	5
ACCCCAACTGGGAACCGCTTTTCCGA_GACAGAAAAGCCAAATGGATTTACCG	110	38	28	17	17	4	27	11	4	5	21	29	26	4	4	7	9	11	10	8
ACGAGAATTTTGAAATAGATTTTAAA_GACAGAAAAGCCAAATGGATTTACCG	37	8	2	0	0	0	0	0	0	0	0	0	1	0	0	2	3	3	3	0
GGTTCAATACTTAATCCCGTTAAACG_GACAGAAAAGCCAAATGGATTTACCG	152	70	38	17	40	25	35	19	7	6	18	27	21	1	1	20	30	13	15	17
AAGGGAATTAAAAATATCATTTTGAT_GACAGAAAAGCCAAATGGATTTACCG	124	34	15	4	10	3	17	1	3	0	10	11	7	4	2	10	28	11	8	10
ATGTTAAAATTTAATGGCATTGGCTA_GACAGAAAAGCCAAATGGATTTACCG	66	23	14	5	5	4	9	4	1	0	4	7	7	0	0	0	2	3	2	0
TCAGAAATGTACAAGGCGTTTTGGAA_GACAGAAAAGCCAAATGGATTTACCG	48	10	10	2	2	2	4	1	3	2	4	3	1	1	0	1	3	0	0	0
GGACTAACGCGCAAGAATGTTTAGTT_GACAGAAAAGCCAAATGGATTTACCG	84	37	21	16	14	7	26	19	7	2	12	15	12	9	1	11	21	9	12	8
ACGTCAACTCAGAAGCGGCTTAGTCC_GACAGAAAAGCCAAATGGATTTACCG	30	18	10	12	0	5	1	0	0	0	1	3	5	0	0	0	0	0	0	3
GTTCAAAGTGATAATGTAGTTTTCGT_GACAGAAAAGCCAAATGGATTTACCG	33	14	18	13	11	9	24	26	9	8	24	11	4	7	9	13	12	10	11	2
GCTACAAAAAACAAACGTGTTGGTTG_GACAGAAAAGCCAAATGGATTTACCG	244	61	61	32	50	40	73	36	14	9	54	43	45	15	14	35	16	20	34	17
CAACCAATACTCAACACCATTAACTT_GACAGAAAAGCCAAATGGATTTACCG	72	36	17	7	10	5	20	8	6	6	17	19	17	0	4	19	10	9	6	6
TAACAAATGTAAAAATATTTTGAGTA_GACAGAAAAGCCAAATGGATTTACCG	31	4	1	0	2	0	1	0	0	0	2	0	0	0	0	1	0	0	1	0
TGTATAATACGTAAAGCGGTTTCTGG_GACAGAAAAGCCAAATGGATTTACCG	125	21	13	10	9	9	15	9	3	4	15	18	14	5	11	24	13	9	9	5
GATTTAACCAAAAATCTGATTATTTG_GACAGAAAAGCCAAATGGATTTACCG	26	13	8	1	5	3	5	5	1	0	2	2	0	0	1	2	6	2	4	1
ACAAAAAACCCTAATAACATTTTTTG_GACAGAAAAGCCAAATGGATTTACCG	111	18	18	4	10	3	13	12	4	3	12	10	8	2	1	22	15	7	8	5
TGTTTAAGAAGTAATCACTTTTGACT_GACAGAAAAGCCAAATGGATTTACCG	10	7	0	0	0	0	0	0	0	0	0	0	0	0	0	0	0	0	0	0
CGGAAAATCCTTAAATGTCTTCTATT_GACAGAAAAGCCAAATGGATTTACCG	26	4	0	0	0	0	1	0	0	0	0	0	0	0	0	0	0	0	0	0
CATGTAATAATTAAAGCAGTTCGAGT_GACAGAAAAGCCAAATGGATTTACCG	37	17	19	3	3	3	11	4	1	1	6	14	4	1	2	2	5	1	1	3
GATGTAAATCGCAATGATTTTTCGTA_GACAGAAAAGCCAAATGGATTTACCG	80	22	20	10	18	14	19	15	6	6	13	16	17	5	7	11	15	10	16	6
AGCTCAAAAGTTAACCATTTTGCAGA_GACAGAAAAGCCAAATGGATTTACCG	37	7	5	1	4	3	0	0	0	2	0	0	0	0	0	0	0	0	0	0
GTCTGAAGATTAAAATCGTTTAGGAA_GACAGAAAAGCCAAATGGATTTACCG	38	3	0	3	1	0	3	3	1	0	5	2	5	1	1	1	1	2	1	0
TTGATAATTTTAAATTCCCTTAATAG_GACAGAAAAGCCAAATGGATTTACCG	41	10	8	1	2	0	7	2	1	0	8	7	5	2	1	10	20	9	14	15
AGATTAATCGAGAAATAAGTTGAACA_GACAGAAAAGCCAAATGGATTTACCG	24	6	5	4	3	1	8	3	3	1	3	8	2	1	1	2	3	3	0	2
ATGCCAACACGCAATTCGATTGAGGG_GACAGAAAAGCCAAATGGATTTACCG	333	180	116	64	71	52	101	67	59	31	84	80	69	31	34	67	40	43	40	39
AATAGAAAGTGTAATCCGGTTGAGAT_GACAGAAAAGCCAAATGGATTTACCG	142	50	30	12	21	7	33	16	12	4	22	15	14	8	4	17	7	17	14	10
AGGAAAACAGTCAAATGTGTTGTCAT_GACAGAAAAGCCAAATGGATTTACCG	89	20	16	11	5	4	17	8	3	4	9	16	9	5	6	11	8	7	9	6
GCGTTAAAATCTAACATTCTTTTCAT_GACAGAAAAGCCAAATGGATTTACCG	106	33	17	7	4	6	16	7	3	0	7	5	8	2	2	3	7	4	5	4
TCTTTAAAAGAGAATCTGATTGGAAC_GACAGAAAAGCCAAATGGATTTACCG	92	36	23	3	7	10	21	7	3	2	15	12	16	4	3	12	19	9	9	4
ACTAAAATCCGCAACACGGTTATTGC_GACAGAAAAGCCAAATGGATTTACCG	166	65	64	21	25	17	31	25	12	10	27	33	22	18	6	21	30	25	16	15
TCACAAAGTGATAAAATCATTGTATT_GACAGAAAAGCCAAATGGATTTACCG	86	22	3	3	3	4	1	1	0	0	0	0	0	0	0	0	0	0	0	0
GGGGTAAATACCAACCGTATTGCTCC_GACAGAAAAGCCAAATGGATTTACCG	35	4	1	1	1	2	1	0	1	0	8	6	0	2	1	2	2	1	0	2
AGTTCAACCTCTAACGTGTTTCCGGG_GACAGAAAAGCCAAATGGATTTACCG	182	45	41	16	17	18	30	21	13	6	31	33	26	7	7	25	23	19	21	14
CAGGTAATAAAAAACTATCTTCGGCG_GACAGAAAAGCCAAATGGATTTACCG	38	14	6	0	3	5	1	2	1	0	5	2	5	0	1	2	5	3	1	8
TTAAGAATACAGAACCATTTTGATGC_GACAGAAAAGCCAAATGGATTTACCG	27	19	13	6	5	4	9	11	4	2	11	5	7	5	5	14	13	13	18	7
AATAAAATACGAAAGGGAGTTGAGAG_GACAGAAAAGCCAAATGGATTTACCG	22	4	14	7	7	8	6	6	6	0	12	10	14	0	0	1	4	8	3	2
CTTTCAAAATTTAATGATGTTCGTTA_GACAGAAAAGCCAAATGGATTTACCG	16	1	0	0	0	1	2	0	0	2	1	2	1	2	0	0	0	0	0	0
TATTGAAGCGTAAATCTACTTAGTAA_GACAGAAAAGCCAAATGGATTTACCG	49	36	18	5	7	2	15	5	2	2	10	11	5	2	4	5	9	7	2	0
ATCGTAATGATAAAAGCTGTTGAGGC_GACAGAAAAGCCAAATGGATTTACCG	47	18	12	3	11	5	12	12	2	1	6	2	6	0	0	1	3	1	0	0
TTGGCAAAGGTCAAGCGGGTTCGGCA_GACAGAAAAGCCAAATGGATTTACCG	31	8	21	5	4	7	18	4	2	1	8	8	5	2	2	8	14	9	6	2
TCGAAAAGAGATAATAAATTTGGCTA_GACAGAAAAGCCAAATGGATTTACCG	165	55	25	16	23	10	28	4	6	5	29	19	18	3	3	26	31	13	27	4
TGCTAAAGGCGCAAACGTGTTTTATT_GACAGAAAAGCCAAATGGATTTACCG	83	15	10	3	4	2	10	6	3	2	8	12	11	3	7	6	4	1	2	1
CGTTCAACTTAAAAATACGTTGCGGC_GACAGAAAAGCCAAATGGATTTACCG	16	4	2	0	1	0	3	1	1	0	2	2	1	0	0	0	3	0	0	0
CTGGTAATAGAAAACTAGCTTCTACT_GACAGAAAAGCCAAATGGATTTACCG	4	1	1	0	0	0	0	0	0	0	0	0	0	0	0	1	0	0	0	0
TCAGAAATAATCAAGCCAGTTGGACT_GACAGAAAAGCCAAATGGATTTACCG	38	12	8	0	5	1	4	3	1	2	2	4	4	0	2	0	0	2	3	1
CACGAAAACCGAAATGTAATTTTAAA_GACAGAAAAGCCAAATGGATTTACCG	61	8	6	3	0	1	5	1	0	0	1	0	2	0	0	3	5	1	1	0
AAACTAAACCGAAAAACACTTTGATC_GACAGAAAAGCCAAATGGATTTACCG	63	29	20	4	7	11	17	5	5	3	6	7	12	8	1	18	9	11	9	6
TACCAAAAGTATAATCTCTTTATTCT_GACAGAAAAGCCAAATGGATTTACCG	59	5	2	0	0	0	1	0	2	0	3	3	5	0	1	3	5	0	0	0
TGTCCAAAAACGAATCCCGTTGTCAT_GACAGAAAAGCCAAATGGATTTACCG	71	21	17	2	6	5	9	1	2	0	0	2	2	2	1	6	4	4	4	0
TGCAAAACTTTTAAGTCTTTTGGGAA_GACAGAAAAGCCAAATGGATTTACCG	112	27	17	12	7	4	8	7	1	2	12	18	12	4	4	13	8	11	9	12
GCTTTAAACATAAAGTCAATTGGTAA_GACAGAAAAGCCAAATGGATTTACCG	46	13	10	2	5	4	9	0	2	6	2	5	3	0	4	5	5	7	5	3
CAATCAATTCTCAACGCATTTTTAAA_GACAGAAAAGCCAAATGGATTTACCG	101	21	7	8	6	4	10	2	4	0	7	7	6	4	5	9	5	5	8	2
GGGGAAATGGGGAACACGGTTCACGC_GACAGAAAAGCCAAATGGATTTACCG	25	6	6	0	9	3	6	1	2	2	2	2	0	0	1	0	2	0	0	0
TCTATAACCTTAAAAGCGCTTGAGAC_GACAGAAAAGCCAAATGGATTTACCG	15	7	4	1	0	0	0	1	0	0	0	1	0	0	0	0	0	0	0	0
TAAAAAAATAATAATTGTTTTTCATT_GACAGAAAAGCCAAATGGATTTACCG	19	1	0	0	0	0	0	0	0	0	0	0	0	0	0	0	0	0	0	0
ATATAAAGCAGCAATCTGTTTCCAGG_GACAGAAAAGCCAAATGGATTTACCG	100	32	33	15	11	13	10	12	6	2	12	12	5	1	2	4	6	5	7	5
CAGCTAATTGGTAAGTGAATTTCAAT_GACAGAAAAGCCAAATGGATTTACCG	27	10	3	3	4	0	5	2	0	0	0	3	1	0	0	4	1	0	2	0
AGAACAACCGGGAAACGGATTGGGGG_GACAGAAAAGCCAAATGGATTTACCG	113	41	32	8	26	8	28	18	5	5	34	37	30	8	18	43	42	45	47	40
CTCTCAACACTTAAACCTTTTGGAAT_GACAGAAAAGCCAAATGGATTTACCG	31	18	11	2	3	3	3	1	1	0	6	5	2	1	1	2	2	0	2	0
GAACGAACATTCAACCAAATTGATGT_GACAGAAAAGCCAAATGGATTTACCG	271	111	92	26	52	37	77	40	21	19	66	70	49	26	23	46	65	28	39	21
GTAGCAAGAGGTAAACCTTTTGGCAC_GACAGAAAAGCCAAATGGATTTACCG	113	36	22	17	8	24	21	6	8	5	17	24	14	9	13	18	20	22	8	7
CTATGAATAAAGAAGATTATTGAGCC_GACAGAAAAGCCAAATGGATTTACCG	73	20	14	8	10	2	12	3	0	3	4	11	6	3	4	14	12	2	22	10
CCCGTAAGCAAGAACAAAGTTCAATC_GACAGAAAAGCCAAATGGATTTACCG	29	8	2	3	0	1	1	3	0	0	0	4	2	3	2	0	1	0	0	2
CAATTAACTTTCAAGAAGTTTGGTCT_GACAGAAAAGCCAAATGGATTTACCG	63	22	5	2	3	4	8	6	1	0	10	8	6	4	5	8	13	15	13	15
GTGCAAATGCCAAACTTCGTTAATAG_GACAGAAAAGCCAAATGGATTTACCG	320	92	80	28	52	49	77	44	19	8	44	68	55	13	22	64	37	20	34	20
CAAATAATCTTCAATAAGTTTTCTGT_GACAGAAAAGCCAAATGGATTTACCG	51	3	0	1	0	2	1	1	0	0	1	2	0	1	0	1	4	1	3	0
AATAAAATTGTCAACCTCTTTATAGG_GACAGAAAAGCCAAATGGATTTACCG	18	5	1	1	1	1	0	0	0	0	0	0	0	0	0	0	0	0	0	0
CATTAAACTTGAAACACATTTATATT_GACAGAAAAGCCAAATGGATTTACCG	42	5	1	2	0	0	2	0	0	0	0	0	0	0	0	0	0	0	0	0
TCTACAAAGATTAATCGGGTTGTCTA_GACAGAAAAGCCAAATGGATTTACCG	56	38	13	3	9	7	15	8	3	2	9	6	2	0	7	2	1	4	4	2
TATGCAACTAGTAAACGAGTTCAGTT_GACAGAAAAGCCAAATGGATTTACCG	248	91	57	34	27	26	56	26	17	8	34	47	15	13	18	23	24	21	18	13
ACGAAAAGATGGAAATCATTTAACTA_GACAGAAAAGCCAAATGGATTTACCG	82	36	15	11	10	9	15	5	4	1	9	0	7	0	3	3	0	2	1	2
ACATCAAACGTGAAAAACTTTCTTTG_GACAGAAAAGCCAAATGGATTTACCG	68	16	17	3	10	9	23	16	13	5	13	19	12	10	7	16	14	8	13	7
CTAGTAACAATTAACGAGATTCAGGC_GACAGAAAAGCCAAATGGATTTACCG	29	9	2	1	2	0	4	3	2	1	8	3	2	2	3	2	5	0	5	3
CAACTAACATCAAACCATTTTCTTTA_GACAGAAAAGCCAAATGGATTTACCG	127	44	22	7	7	7	16	10	2	1	7	18	18	2	3	9	8	13	12	14
GCTTGAATGAAAAAAAATTTTTCGAC_GACAGAAAAGCCAAATGGATTTACCG	58	15	16	4	7	4	14	2	4	1	6	8	9	1	3	12	14	3	4	5
TGCAAAATACGGAAGCTACTTTGTCT_GACAGAAAAGCCAAATGGATTTACCG	43	12	5	1	3	3	3	1	0	0	3	0	0	0	1	0	0	0	0	0
TCTATAACGAACAATCTGGTTAGTTT_GACAGAAAAGCCAAATGGATTTACCG	2	0	0	0	1	0	0	0	0	0	0	0	0	0	0	0	0	0	0	0
TGAGGAACCGCTAACCTAATTTTGGG_GACAGAAAAGCCAAATGGATTTACCG	186	61	47	13	27	17	43	21	9	5	38	45	26	13	8	20	32	17	23	10
ATATTAAATACTAACGATTTTGCGTG_GACAGAAAAGCCAAATGGATTTACCG	365	84	56	29	17	26	31	12	5	8	41	37	22	10	8	15	15	13	5	3
ATTTCAACCTTAAATGGGTTTCTAAA_GACAGAAAAGCCAAATGGATTTACCG	67	14	12	1	4	6	7	3	4	4	9	10	11	5	4	11	9	11	10	6
ACCCAAACTGAGAAGATGGTTTGCTA_GACAGAAAAGCCAAATGGATTTACCG	53	22	14	5	8	7	16	12	3	3	8	9	6	1	1	1	2	1	0	3
ACTACAACACGAAAAGATCTTATTTA_GACAGAAAAGCCAAATGGATTTACCG	21	6	4	0	0	0	1	2	0	0	3	2	4	0	3	6	11	4	9	2
TACGAAAGTTTAAAACTACTTATAGC_GACAGAAAAGCCAAATGGATTTACCG	152	62	38	13	14	13	35	12	14	4	15	11	15	8	6	18	10	8	9	6
AAATCAAGCTAGAAGGGTGTTAGACA_GACAGAAAAGCCAAATGGATTTACCG	114	32	26	15	6	8	18	6	3	1	6	6	6	1	5	10	6	5	1	2
GTAGAAACGACGAAGCGCCTTGGACT_GACAGAAAAGCCAAATGGATTTACCG	100	35	33	12	14	24	33	13	11	5	28	24	20	5	5	19	14	6	2	7
CGCTTAAATCAAAATGCGATTGTGAC_GACAGAAAAGCCAAATGGATTTACCG	44	13	11	6	7	2	6	5	1	1	2	2	2	0	0	4	1	0	0	0
TGAACAATCATCAAGCGCGTTTTAAT_GACAGAAAAGCCAAATGGATTTACCG	71	23	16	4	9	3	16	3	5	1	5	6	3	2	1	5	4	0	2	1
CACACAACTATAAATCTCCTTTCTTG_GACAGAAAAGCCAAATGGATTTACCG	25	13	0	4	2	2	5	0	0	0	4	5	5	0	2	1	0	1	0	0
CTAAGAAATGTCAATTGGATTCGCCT_GACAGAAAAGCCAAATGGATTTACCG	22	9	4	6	4	0	3	5	1	0	6	10	5	1	2	3	1	2	4	2
AGAATAAGCTTCAATGGTCTTGCATA_GACAGAAAAGCCAAATGGATTTACCG	100	43	38	22	28	9	48	21	14	4	24	23	28	13	20	28	20	19	16	17
GGGTAAATACAGAAAGGTGTTACTGT_GACAGAAAAGCCAAATGGATTTACCG	24	1	1	0	0	1	2	0	1	3	1	0	1	1	0	0	0	2	1	1
AGCTTAATTATAAACGATTTTTGCTA_GACAGAAAAGCCAAATGGATTTACCG	22	13	3	6	1	1	4	1	0	0	1	6	2	1	1	1	0	2	1	3
GCGCAAACGAGGAAGAGGCTTTGCGC_GACAGAAAAGCCAAATGGATTTACCG	58	21	18	5	7	9	15	10	5	5	16	7	15	11	4	5	10	10	17	3
ACACCAATTGTGAATTGGATTAGATG_GACAGAAAAGCCAAATGGATTTACCG	122	56	32	16	21	16	22	11	2	2	18	23	9	8	3	9	3	4	1	5
ACTTCAATCGTCAATGAACTTGGGCC_GACAGAAAAGCCAAATGGATTTACCG	36	5	2	0	1	1	2	2	4	1	3	2	3	0	1	1	0	0	1	0
CCCCCAAGCGCGAAGGAGCTTGGGCG_GACAGAAAAGCCAAATGGATTTACCG	47	15	14	2	12	4	5	6	1	1	6	5	4	1	2	0	1	2	2	0
TGTAAAACAGTGAATCCAATTATATA_GACAGAAAAGCCAAATGGATTTACCG	145	33	7	2	7	3	6	1	0	0	9	5	2	1	1	7	7	6	10	3
TAAAGAATCGCAAACCAGGTTTAAGA_GACAGAAAAGCCAAATGGATTTACCG	61	24	10	10	13	4	21	9	4	1	13	9	6	3	5	15	13	8	9	14
TAACCAAAAATTAATAACTTTATTAT_GACAGAAAAGCCAAATGGATTTACCG	18	0	0	0	0	0	0	0	0	0	0	0	0	0	0	0	0	0	0	0
ACAGGAATAGAGAATCCACTTTACCC_GACAGAAAAGCCAAATGGATTTACCG	43	20	27	13	6	5	13	7	8	2	7	5	3	3	2	0	6	3	2	1
TGCTGAATCTCTAACGAGGTTTGGTG_GACAGAAAAGCCAAATGGATTTACCG	55	18	10	6	8	2	13	13	7	3	3	9	10	5	0	14	10	4	9	2
CCGTTAAAAGTTAAAAACCTTTTAGA_GACAGAAAAGCCAAATGGATTTACCG	36	7	6	0	1	1	3	0	0	0	2	0	0	0	0	5	4	1	1	3
ATACAAAAGACAAACACAGTTTTGTC_GACAGAAAAGCCAAATGGATTTACCG	126	73	44	17	36	23	40	22	14	11	35	35	26	13	16	24	27	7	20	8
CGGTTAAAGGATAAAACAGTTATGTA_GACAGAAAAGCCAAATGGATTTACCG	70	8	1	1	5	0	3	1	0	0	2	4	1	3	1	4	4	2	4	4
ATGAGAACTATAAAATCATTTGTAAG_GACAGAAAAGCCAAATGGATTTACCG	102	35	19	14	15	1	21	14	3	3	14	28	19	2	5	23	12	8	13	5
TATATAATTTATAAAACTTTTGTTTC_GACAGAAAAGCCAAATGGATTTACCG	37	1	0	0	0	0	0	0	0	0	0	0	0	0	0	0	0	0	0	0
GATTGAAATTGTAACGTGGTTATGCT_GACAGAAAAGCCAAATGGATTTACCG	180	85	46	17	15	18	11	6	4	5	24	18	10	4	9	13	5	6	4	2
AGTCGAATCAGAAATCTACTTCACCC_GACAGAAAAGCCAAATGGATTTACCG	43	21	12	7	6	2	4	3	3	0	1	6	0	0	1	4	0	1	0	0
TAACCAAACGAAAGTGTATTGCGAG_GACAGAAAAGCCAAATGGATTTACCG	116	35	20	8	15	10	14	20	2	4	9	19	7	5	3	8	15	4	6	8
TCTAAAACAACGAAATCCTTTTATTG_GACAGAAAAGCCAAATGGATTTACCG	61	22	23	6	11	6	12	9	1	1	7	9	5	1	3	2	0	0	2	1
GGAGGAAGAAGGAAGGGGGTTCGCGG_GACAGAAAAGCCAAATGGATTTACCG	58	17	20	7	11	10	11	6	2	3	7	5	4	5	3	4	6	6	3	0
ATTCCAAAGAGAAACATTATTGTTAA_GACAGAAAAGCCAAATGGATTTACCG	38	13	15	5	5	3	14	8	0	2	13	8	14	2	4	18	27	10	28	11
ATCACAAGAACGAAAGGTCTTGTTAA_GACAGAAAAGCCAAATGGATTTACCG	67	37	16	10	10	6	13	8	1	2	5	2	6	2	0	4	4	3	1	0
ATGCTAATTGATAACTGTCTTTTTA_GACAGAAAAGCCAAATGGATTTACCG	1	0	0	0	0	0	0	0	0	0	0	0	0	0	0	0	0	0	0	0
AAGTTAAGCCGAAAAGGCTTTTAGTA_GACAGAAAAGCCAAATGGATTTACCG	65	18	8	2	3	5	6	2	2	0	4	7	6	3	1	6	7	5	15	8
CAGCAAACCGCAAAGTCGCTTGTCAA_GACAGAAAAGCCAAATGGATTTACCG	71	12	8	5	4	2	3	3	1	2	1	1	1	0	0	4	1	2	3	0
GGGGGAATATGTAAGAAGTTTAGTTA_GACAGAAAAGCCAAATGGATTTACCG	29	7	3	3	0	3	3	2	2	0	5	3	3	1	0	5	3	1	5	0
AGAGAAATCTAAAAGTTACTTACATG_GACAGAAAAGCCAAATGGATTTACCG	50	20	7	1	5	2	7	1	1	0	5	2	3	0	0	0	0	0	0	0
ATTACAAGCATGAAGTGCGTTTGGTT_GACAGAAAAGCCAAATGGATTTACCG	57	16	18	11	9	9	10	6	3	2	4	5	2	4	2	4	10	4	5	3
CTTCCAAGCTATAAAATATTTGGCGC_GACAGAAAAGCCAAATGGATTTACCG	23	2	2	0	2	2	9	2	2	1	3	4	2	2	0	12	10	12	6	3
CAACGAACTGTAAATGGAATTAGGTA_GACAGAAAAGCCAAATGGATTTACCG	205	51	38	18	16	16	24	20	6	4	18	23	23	5	15	25	23	10	20	7
TGCAAAACCCGAAATACGTTTCGCGC_GACAGAAAAGCCAAATGGATTTACCG	122	32	25	16	26	18	37	27	6	7	31	31	21	11	16	31	23	17	16	11
GCTTTAAACAGAAAGTCCTTTGCTGC_GACAGAAAAGCCAAATGGATTTACCG	203	81	51	22	26	31	48	28	5	8	30	42	41	14	18	39	36	17	36	25
GGAGTAATAAATAAGCAACTTACGTT_GACAGAAAAGCCAAATGGATTTACCG	32	8	1	0	0	3	8	3	2	1	0	1	1	0	1	2	0	0	0	0
CGACTGATATTACTAACTTCGTATAA_GACAGAAAAGCCAAATGGATTTACCG	2	0	1	0	0	0	0	0	0	0	0	0	0	0	0	0	0	0	0	0
TCTGTAATGTTGAAACCACTTTCAAA_GACAGAAAAGCCAAATGGATTTACCG	88	40	22	11	21	3	38	16	10	2	27	23	14	6	14	14	29	22	28	7
ACTCTAATTATGAACGTATTTATACA_GACAGAAAAGCCAAATGGATTTACCG	89	37	29	15	14	12	19	5	5	2	13	16	13	2	4	9	13	10	12	8
CTTACAAACGTAAACGTGTTTAATGT_GACAGAAAAGCCAAATGGATTTACCG	113	33	13	15	15	11	12	12	3	5	14	14	12	5	4	10	9	9	6	6
GATTGAATCAATAACTGTATTTTACG_GACAGAAAAGCCAAATGGATTTACCG	38	16	12	7	8	3	3	0	1	1	4	1	3	0	0	1	0	0	0	0
ACTTTAACATGAAAATGTCTTGCGCT_GACAGAAAAGCCAAATGGATTTACCG	49	12	12	6	9	5	10	1	1	4	5	1	3	1	1	1	3	4	1	2
CGGAAAAATCAGAAAAGCTTTTTCAC_GACAGAAAAGCCAAATGGATTTACCG	8	1	0	0	0	0	1	0	0	2	2	0	0	2	1	1	1	1	0	1
CACTCAAGACAAAACATATTATACT_GACAGAAAAGCCAAATGGATTTACCG	30	8	1	0	1	1	3	1	0	1	0	1	0	0	0	2	3	2	1	0
TATATAATTGTAAACTAGATTCGCGT_GACAGAAAAGCCAAATGGATTTACCG	64	22	13	3	10	2	7	5	4	5	6	6	6	2	5	3	4	0	0	0
CACATAATAATTAAGCGGGTTGAAAT_GACAGAAAAGCCAAATGGATTTACCG	17	7	3	1	0	0	1	0	0	0	0	3	1	1	1	1	1	5	6	0
ACCCAAATTCATAATTGATTTACCCA_GACAGAAAAGCCAAATGGATTTACCG	105	30	18	14	12	7	19	6	12	5	17	25	20	3	2	13	10	15	4	4
ATGGAAACACTAAACACTCTTTTTTC_GACAGAAAAGCCAAATGGATTTACCG	18	6	3	0	6	2	2	3	2	1	6	7	3	2	1	8	6	1	1	3
TTATTAAACCATAAAAGACTTCAAGA_GACAGAAAAGCCAAATGGATTTACCG	159	35	19	3	9	6	22	6	4	2	9	13	9	2	2	12	8	9	8	10
GCAAGAACAGAAAATGATATTTGGCC_GACAGAAAAGCCAAATGGATTTACCG	42	17	16	5	4	3	18	6	2	3	8	7	11	3	4	7	4	4	2	0
AAGCAAATATATAAGTTATTTTAAGT_GACAGAAAAGCCAAATGGATTTACCG	42	0	0	0	0	0	0	0	0	0	0	0	0	0	0	0	2	0	1	0
AGGTAAAAGGCAAAGGAATTTAGGGA_GACAGAAAAGCCAAATGGATTTACCG	37	12	10	0	0	2	2	1	0	3	3	4	1	1	1	1	0	2	1	1
ACACAAAGTCCTAATCCTATTCGAAT_GACAGAAAAGCCAAATGGATTTACCG	37	8	3	3	2	4	3	3	0	1	10	9	7	2	1	3	4	7	2	3
AGGATAATAATAAATCCTGTTCACAA_GACAGAAAAGCCAAATGGATTTACCG	86	19	6	3	5	3	8	3	2	0	8	6	8	5	1	23	23	21	24	19
TCTAAAAACCTTAATAGGGTTTCATA_GACAGAAAAGCCAAATGGATTTACCG	34	9	1	0	3	3	3	0	0	0	1	1	1	0	0	1	0	2	0	0
CTTAAAAGACTTAAGGTTCTTCCTAC_GACAGAAAAGCCAAATGGATTTACCG	33	8	2	2	2	1	5	0	4	1	1	3	1	0	0	6	1	0	4	0
GGTATAAATCATAAAAACTTTAACGG_GACAGAAAAGCCAAATGGATTTACCG	30	7	6	0	0	0	0	3	0	1	3	2	2	3	1	3	2	3	3	0
AATATAATGTCAAATTTTATTTACTA_GACAGAAAAGCCAAATGGATTTACCG	155	25	3	4	0	3	0	0	0	0	2	0	0	0	0	3	13	2	6	6
TCATAAAAGAGCAATCGAATTCATGG_GACAGAAAAGCCAAATGGATTTACCG	219	65	36	19	20	22	35	33	16	9	22	30	29	18	8	14	14	24	10	7
TCTTGAAGTGTCAAATATATTCACGT_GACAGAAAAGCCAAATGGATTTACCG	143	59	30	21	23	13	43	27	9	5	31	29	19	11	6	24	13	23	11	11
CCTCCAATAGGCAATCGGGTTGCCTG_GACAGAAAAGCCAAATGGATTTACCG	19	3	3	4	2	0	6	5	1	0	10	8	8	5	3	4	3	1	1	0
CCTGGAAGCGGAAACTTACTTGGCTC_GACAGAAAAGCCAAATGGATTTACCG	46	6	5	3	6	5	5	3	0	0	5	4	7	1	4	4	6	4	3	2
CAAGAAAATAACAATTATGTTCTGTT_GACAGAAAAGCCAAATGGATTTACCG	69	19	5	3	3	6	10	5	3	1	2	5	0	0	2	5	2	3	5	0
TTGTTAATATTCAACCCCTTTGTATT_GACAGAAAAGCCAAATGGATTTACCG	145	44	16	13	3	4	22	9	5	1	16	21	21	4	4	25	18	13	14	11
AGATCAAACAGGTTTGTTTG_GACAGAAAAGCCAAATGGATTTACCG	41	16	13	3	3	2	15	2	4	1	12	17	12	6	3	12	5	6	3	1
TGCAAAAAATTAAATTTCATTTGTTC_GACAGAAAAGCCAAATGGATTTACCG	57	17	6	5	3	2	12	2	0	0	7	5	4	0	2	8	6	8	8	8
CCCCTAACCGTCAATTTGGTTGTTTT_GACAGAAAAGCCAAATGGATTTACCG	122	42	29	13	17	11	16	12	17	12	17	13	8	8	5	9	17	2	13	5
GACGAAATCCTTAAAAGTTTTATAAC_GACAGAAAAGCCAAATGGATTTACCG	67	25	13	3	3	3	3	1	1	2	1	3	3	1	1	9	5	4	6	4
CACCTAACACATAAGCATATTCGTCG_GACAGAAAAGCCAAATGGATTTACCG	36	14	15	10	26	11	31	16	11	15	48	63	65	54	54	180	219	246	326	234
ACCCGAATCGGAAACGGATTTACGTC_GACAGAAAAGCCAAATGGATTTACCG	118	34	26	12	16	15	16	15	10	6	19	22	17	3	3	10	9	7	10	5
TTAACAATAATCAATACAGTTTTAAC_GACAGAAAAGCCAAATGGATTTACCG	107	25	26	11	18	11	28	15	8	4	25	23	18	6	12	35	15	16	16	9
TATTCAACACCGAACGGTATTGGATA_GACAGAAAAGCCAAATGGATTTACCG	82	25	15	15	12	13	30	16	5	5	12	23	22	13	7	14	12	11	14	7
GCCTTAATGCTAAATGGACTTTGTGA_GACAGAAAAGCCAAATGGATTTACCG	44	13	7	3	9	6	21	9	4	4	14	6	5	3	1	9	4	6	5	12
TCATAAATCCACAAGCTTATTGTTAC_GACAGAAAAGCCAAATGGATTTACCG	9	0	7	1	3	2	2	1	1	1	5	3	5	1	1	1	1	2	2	0
CGGCCAAAGGGTAAACGGGTTCAGTT_GACAGAAAAGCCAAATGGATTTACCG	39	4	2	0	1	2	1	0	0	0	0	3	0	0	0	0	0	0	0	0
TCGTTAATTGGCAACTTAATTTGATA_GACAGAAAAGCCAAATGGATTTACCG	184	59	32	10	16	17	8	7	4	2	14	24	18	5	7	20	14	6	8	5
TTGTGAATAGAAAACCTTTTTCGGCC_GACAGAAAAGCCAAATGGATTTACCG	59	13	9	3	3	8	23	2	3	2	10	9	5	2	2	6	4	3	6	6
GTATTAATGCTGAAGACTCTTCTGAA_GACAGAAAAGCCAAATGGATTTACCG	110	54	31	21	21	12	38	16	17	3	21	42	24	7	10	22	16	18	11	7
CGTGGAAATTATAATGTATTTTAAGG_GACAGAAAAGCCAAATGGATTTACCG	13	0	0	0	0	0	0	0	0	0	0	0	0	0	0	0	0	0	0	0
CAAATAAGCTTCAAATCATTTTTTTA_GACAGAAAAGCCAAATGGATTTACCG	77	15	1	1	0	2	6	1	1	2	5	5	4	0	2	4	6	6	7	2
TAACCAATGGGGAAGGTTGTTGGGCG_GACAGAAAAGCCAAATGGATTTACCG	140	46	47	15	35	15	46	20	16	11	45	55	34	19	16	27	25	26	18	7
CGTAAAATCCAAAAATGTCTTTTGTG_GACAGAAAAGCCAAATGGATTTACCG	82	10	17	8	12	6	14	3	4	4	13	7	10	4	9	10	9	7	9	7
TATATAATCCTCAATCGTGTTATTTG_GACAGAAAAGCCAAATGGATTTACCG	25	4	10	2	3	2	6	0	0	1	4	2	4	1	0	6	6	8	8	3
ACATCAATGCTAAAACATGTTAAACT_GACAGAAAAGCCAAATGGATTTACCG	219	67	48	15	33	23	40	13	4	5	33	44	26	5	9	12	15	10	11	8
AACTAAAATAATAATAGGATTTAGGT_GACAGAAAAGCCAAATGGATTTACCG	269	54	20	1	4	11	18	3	1	2	18	19	13	1	4	21	40	28	28	3
CTCTCAATGAAGAATAGGGTTGGACC_GACAGAAAAGCCAAATGGATTTACCG	69	17	25	8	7	10	6	9	5	2	12	4	9	7	9	10	9	12	9	10
TAAATAAATGTTAACTATCTTTAACC_GACAGAAAAGCCAAATGGATTTACCG	198	67	41	20	14	12	36	15	3	3	34	28	23	3	3	21	32	13	31	18
TTACAAAAGATCAAGGTTATTCTTTG_GACAGAAAAGCCAAATGGATTTACCG	54	7	16	8	6	3	13	4	3	4	11	9	13	2	4	7	6	3	6	3
CAATAAACATAGAAGTGCGTTTGTAA_GACAGAAAAGCCAAATGGATTTACCG	20	2	6	0	4	5	9	2	0	3	13	9	6	2	1	5	9	4	6	2
TACCGAAGCTGAAATGTAGTTCCCGT_GACAGAAAAGCCAAATGGATTTACCG	80	26	21	13	9	9	15	9	3	2	7	7	4	2	5	0	2	1	6	4
GACTGAAAAGACAAGAGTTTTGCATT_GACAGAAAAGCCAAATGGATTTACCG	338	125	106	34	43	30	71	28	32	21	56	74	56	20	15	49	28	26	20	12
AGCACAACATCCAACTTGCTTGACTG_GACAGAAAAGCCAAATGGATTTACCG	160	75	69	40	51	33	101	54	33	22	64	60	46	14	21	40	29	16	22	10
ACTACAAAAAGTAAAAGAGTTATATA_GACAGAAAAGCCAAATGGATTTACCG	10	1	0	0	0	0	0	0	0	0	0	0	0	0	0	2	0	0	0	0
AAGGGAACGTTTAATAACCTTTAGAG_GACAGAAAAGCCAAATGGATTTACCG	57	16	13	1	5	4	8	4	1	2	2	3	1	2	1	1	0	0	0	1
AGATCAAACCAGAACTAGATTGGTGT_GACAGAAAAGCCAAATGGATTTACCG	23	6	7	6	10	3	8	6	2	0	9	10	7	4	8	11	19	9	12	11
AAATCAAGTGGAAATCAGGTTGTTGG_GACAGAAAAGCCAAATGGATTTACCG	64	11	8	4	6	5	2	1	1	0	3	0	4	1	3	0	0	0	0	0
GTTATAAATAGCAACCGTCTTAAGCC_GACAGAAAAGCCAAATGGATTTACCG	118	42	49	16	26	13	35	17	12	4	17	21	18	8	7	9	13	5	6	7
CTATGAACATCGAAGCTCCTTTTGCA_GACAGAAAAGCCAAATGGATTTACCG	60	27	8	1	3	2	5	1	1	0	11	5	3	1	1	5	5	1	1	0
GAGGTAAATACGAACATGTTTATGAC_GACAGAAAAGCCAAATGGATTTACCG	132	36	36	12	21	11	31	15	12	4	26	44	30	9	21	27	20	27	29	26
TACAAAACGAGGAAGGTTCTTAAGGA_GACAGAAAAGCCAAATGGATTTACCG	97	36	20	8	13	12	17	6	5	1	13	13	4	1	0	2	5	6	1	0
ATTTAAATGTATAAATTCATTAAAAG_GACAGAAAAGCCAAATGGATTTACCG	21	7	1	0	0	0	0	0	0	0	0	0	0	0	0	0	0	0	0	0
GAACAAATCCTTAATGGTGTTACGGC_GACAGAAAAGCCAAATGGATTTACCG	45	12	17	10	9	14	15	2	3	5	6	8	6	7	7	14	11	8	13	3
TTGTGAACTGATAAGCCCTTTCTTTA_GACAGAAAAGCCAAATGGATTTACCG	23	12	3	2	4	0	6	2	0	1	1	7	3	0	0	3	0	2	1	2
AGATTAAATAGAAAATCAATTAACTA_GACAGAAAAGCCAAATGGATTTACCG	22	1	2	0	0	1	0	0	0	0	0	0	0	0	0	0	0	0	0	0
AACTCAAAACTGAATAGGTTTAGTTT_GACAGAAAAGCCAAATGGATTTACCG	15	5	2	1	1	0	5	0	1	1	0	0	1	1	0	0	0	0	0	0
TGATCAATTTGGAAAAAAGTTCACAA_GACAGAAAAGCCAAATGGATTTACCG	12	10	10	3	2	2	3	2	0	0	4	4	3	2	1	3	2	3	3	0
CCTGAAAAATGTAACAAGCTTTTCCT_GACAGAAAAGCCAAATGGATTTACCG	231	47	40	8	11	20	27	6	7	3	17	26	17	8	7	21	12	12	9	6
AGTGGAATATGGAAATGGGTTTCGTA_GACAGAAAAGCCAAATGGATTTACCG	281	73	73	20	41	30	53	22	9	8	20	19	28	9	9	23	23	11	18	10
ACCCTAATAAAACACAAGTTTACTGG_GACAGAAAAGCCAAATGGATTTACCG	2	0	0	0	1	0	0	0	0	0	0	0	0	0	0	0	0	0	0	0
AATCTAACCACGAATCATTTTGTTTG_GACAGAAAAGCCAAATGGATTTACCG	28	18	15	10	17	4	8	5	2	3	7	9	6	3	2	3	5	0	4	0
CGCCGAAATTATAATTTATTTGGCGT_GACAGAAAAGCCAAATGGATTTACCG	116	22	2	4	4	2	6	1	1	0	3	3	4	0	1	3	6	1	2	1
ATTGAAACAATCAAATAAGTTTTTGG_GACAGAAAAGCCAAATGGATTTACCG	74	21	10	3	10	8	18	5	3	3	10	8	6	1	5	2	2	2	1	0
TCAATAAGGGTCAAGCCACTTATGTA_GACAGAAAAGCCAAATGGATTTACCG	195	80	62	18	14	29	37	19	18	5	49	40	41	11	20	36	34	18	18	15
TGGCCAAACCCTAAGCGTTTTTCAGC_GACAGAAAAGCCAAATGGATTTACCG	82	14	5	6	6	4	6	0	0	1	2	0	4	1	1	3	4	4	1	1
CAGTTAATTTGCAATAAGGTTTGTCA_GACAGAAAAGCCAAATGGATTTACCG	44	19	9	3	3	3	6	7	1	1	4	3	5	1	0	0	3	1	1	0
TAATAAATTTTTAAAAGTTTTCCCAA_GACAGAAAAGCCAAATGGATTTACCG	58	2	1	0	0	2	0	0	0	1	0	1	1	0	0	0	1	1	2	0
CATTAAACGATTAATAGATTTAAGGG_GACAGAAAAGCCAAATGGATTTACCG	24	7	2	1	3	0	5	1	3	1	3	4	4	0	1	12	6	1	3	3
GTGGAAAATTCCAATGCGATTTACAT_GACAGAAAAGCCAAATGGATTTACCG	47	22	13	4	5	3	7	5	2	2	12	7	14	8	1	24	15	11	25	15
CGTAAAAGGGCGAAAAAGGTTCATGA_GACAGAAAAGCCAAATGGATTTACCG	36	7	5	2	5	0	12	3	2	0	5	11	5	4	1	11	12	4	4	4
AACTCAAACTTTAATAAATTTTCCGT_GACAGAAAAGCCAAATGGATTTACCG	131	22	15	3	4	7	13	6	4	2	12	20	11	1	0	10	2	6	7	7
CCCCAAATTACGAATGACATTTAACT_GACAGAAAAGCCAAATGGATTTACCG	42	14	18	5	6	6	13	3	2	2	11	6	2	3	3	2	4	9	1	0
TGATGAATGCTTAAACATGTTATAGG_GACAGAAAAGCCAAATGGATTTACCG	49	27	15	18	9	3	6	5	3	1	10	6	1	2	1	1	0	0	0	0
TAATAAACCTGTAATCTGGTTTTTCG_GACAGAAAAGCCAAATGGATTTACCG	45	19	14	3	9	5	10	7	3	3	13	11	4	5	3	3	6	2	4	2
ACAAAAAATGCAAATGAATTTCGCTC_GACAGAAAAGCCAAATGGATTTACCG	41	18	8	4	9	3	8	3	4	1	3	3	4	2	0	0	0	0	0	0
TTTACAAATCATAACCCTCTTTTATA_GACAGAAAAGCCAAATGGATTTACCG	11	3	1	0	1	1	1	0	0	0	0	0	0	0	0	0	0	0	0	0
ACATAAACACCCAACAAAATTACCTA_GACAGAAAAGCCAAATGGATTTACCG	49	18	12	6	9	5	10	6	3	2	10	13	14	5	8	8	19	12	12	0
ACATGAACTAAGAAAGTGCTTTTCCT_GACAGAAAAGCCAAATGGATTTACCG	54	18	11	6	5	7	15	8	2	5	5	10	5	2	1	8	11	9	11	6
CACAAAAGTTTTAACTACGTTCACAG_GACAGAAAAGCCAAATGGATTTACCG	19	8	1	1	0	0	0	0	0	0	0	0	0	0	0	0	0	0	0	0
GGCTAAAACGAAAAGTCATTTTGTAA_GACAGAAAAGCCAAATGGATTTACCG	41	12	5	6	4	5	11	3	4	5	5	2	3	0	2	1	0	0	0	0
GCGTGAAAAAGTAACATCTTTCTTTA_GACAGAAAAGCCAAATGGATTTACCG	33	9	7	2	4	3	10	4	2	2	10	12	12	6	6	8	20	12	12	7
CAAGTAATGCCGAATAAAATTCCTCG_GACAGAAAAGCCAAATGGATTTACCG	386	131	90	34	49	31	62	35	24	12	45	58	51	14	20	47	43	44	41	21
TACGCAAAGTAAAACATGTTTGTTCA_GACAGAAAAGCCAAATGGATTTACCG	267	94	52	33	37	26	64	28	21	17	43	35	29	12	7	36	33	30	13	19
AATCTAAGAGTTAATTGAATTATTGT_GACAGAAAAGCCAAATGGATTTACCG	77	19	13	3	12	6	9	5	3	1	6	6	6	0	1	6	14	4	8	3
TGACCAAATAGGAATCTGGTTCAGTT_GACAGAAAAGCCAAATGGATTTACCG	74	21	15	12	19	7	23	8	7	4	15	13	11	0	3	16	9	13	12	4
ATAGCAAACATGAATCCGGTTGAGTG_GACAGAAAAGCCAAATGGATTTACCG	27	9	9	4	3	6	7	4	1	2	10	11	5	4	8	13	7	6	6	5
TTAAAAAACATAAAATGATTTAGAAA_GACAGAAAAGCCAAATGGATTTACCG	281	36	6	3	4	4	12	6	0	0	7	3	2	0	0	11	36	4	13	6
GAATGAATCTTAAATCGTGTTACAAT_GACAGAAAAGCCAAATGGATTTACCG	47	33	17	11	2	12	17	5	3	1	7	4	7	3	2	6	11	2	3	0
GCGGAAAGAGTAAAGTTTTTTATGTT_GACAGAAAAGCCAAATGGATTTACCG	89	12	4	1	0	2	1	2	0	0	4	3	1	1	1	3	3	1	1	2
GTCAGAATCAGTAATAAGGTTTGTAA_GACAGAAAAGCCAAATGGATTTACCG	53	14	18	4	14	11	18	9	13	3	24	9	14	2	3	15	5	2	6	8
GACTTAAAGAAGAAGTCACTTTCTAA_GACAGAAAAGCCAAATGGATTTACCG	100	25	20	7	6	6	19	7	5	1	10	6	13	0	1	20	3	3	4	0
CCCTAAACTCTAAAGAACCTTACTCG_GACAGAAAAGCCAAATGGATTTACCG	111	50	38	15	24	14	31	11	12	7	26	40	48	10	24	91	72	72	109	88
CATTGAAACTTCAATGGTATTATGGC_GACAGAAAAGCCAAATGGATTTACCG	31	7	2	3	4	0	0	0	0	0	1	1	2	0	0	3	0	0	0	0
AGCATAAATTAAAAAGAGTTTCGAAT_GACAGAAAAGCCAAATGGATTTACCG	142	35	24	10	11	4	22	14	12	2	29	25	17	3	5	33	29	30	29	20
GGTCTAATCTTTAACGATTTTAAAGT_GACAGAAAAGCCAAATGGATTTACCG	45	9	3	1	5	1	4	1	0	1	3	6	8	0	0	10	11	4	4	4
TCCCCAAGACTGAATAGTATTCAAGT_GACAGAAAAGCCAAATGGATTTACCG	14	8	2	3	1	0	0	0	0	0	0	0	0	0	0	0	0	0	0	0
GCGTAAATAACAAAAACATTTGAGTC_GACAGAAAAGCCAAATGGATTTACCG	132	38	36	11	14	4	19	13	8	6	14	16	13	6	14	10	8	4	7	2
GAAGTAAACGTTAAAAAATTTCGGA_GACAGAAAAGCCAAATGGATTTACCG	1	1	0	0	0	0	0	0	0	0	0	0	0	0	0	0	0	0	0	0
TCCTCAAGAGTTAAGTCTTTTTTTTG_GACAGAAAAGCCAAATGGATTTACCG	61	22	9	3	3	6	6	8	0	0	12	10	7	4	3	2	1	5	5	3
TGAATAAAATTAAAGATATTTTATCA_GACAGAAAAGCCAAATGGATTTACCG	26	1	0	0	0	0	0	0	0	0	0	0	0	0	0	0	1	0	0	0
ACATTAATGCAGAACCTTCTTCTTGC_GACAGAAAAGCCAAATGGATTTACCG	149	54	49	17	11	15	35	14	3	6	14	8	6	5	4	4	1	3	4	0
TCTGCAACGGCTAAGGGGCTTCCTGA_GACAGAAAAGCCAAATGGATTTACCG	11	3	2	1	1	1	0	0	1	0	7	3	0	1	3	3	1	0	0	4
TTCACAAATCCTAATAATCTTAAGTA_GACAGAAAAGCCAAATGGATTTACCG	91	28	15	7	3	2	8	0	0	1	1	3	3	0	0	4	3	2	1	0
ATGGAAACAGGAAAGTAGATTGATAT_GACAGAAAAGCCAAATGGATTTACCG	50	9	9	7	2	3	8	2	1	2	2	3	1	1	0	2	1	1	6	0
TTAGTAAGTTCAAATAAAGTTCAGGA_GACAGAAAAGCCAAATGGATTTACCG	210	45	40	20	22	16	37	17	15	10	20	25	20	9	9	14	15	5	11	7
TTCCAAATATTTAAAACGTTTTACTT_GACAGAAAAGCCAAATGGATTTACCG	53	7	1	0	0	1	5	1	1	0	0	2	2	0	1	4	6	3	3	0
TTAATAAGTTAAAACTAGATTAAGTA_GACAGAAAAGCCAAATGGATTTACCG	322	68	20	9	11	7	12	5	2	3	21	21	14	2	1	32	69	18	50	28
CAACCAACGTGGAAGTGTTTTGATGC_GACAGAAAAGCCAAATGGATTTACCG	73	27	22	7	4	6	8	1	2	0	5	2	5	1	0	0	1	0	0	0
ATGGCAACCTTTAATAAAATTCGTAT_GACAGAAAAGCCAAATGGATTTACCG	51	9	8	4	5	3	12	3	2	0	3	7	5	2	1	10	11	14	18	1
GTTAAAACTTGAAAGTCCGTTCAAAA_GACAGAAAAGCCAAATGGATTTACCG	174	68	39	9	10	7	36	12	7	5	24	16	16	3	1	16	15	13	13	6
GACGCAAA_GACAGAAAAGCCAAATGGATTTACCG	23	10	2	8	9	8	6	3	0	4	7	14	3	1	3	5	0	3	2	6
ATTAAAATTTGGAAGCAAATTTTGAG_GACAGAAAAGCCAAATGGATTTACCG	150	25	23	14	8	8	11	7	2	0	6	3	4	0	2	5	4	4	8	7
CCCATAAAACGCAACAGGTTTTGCGC_GACAGAAAAGCCAAATGGATTTACCG	119	34	22	4	13	9	19	7	6	1	14	8	2	4	2	10	8	2	10	4
AGGTGAATCGCAAAAGACGTTAATCT_GACAGAAAAGCCAAATGGATTTACCG	152	30	18	9	20	15	14	12	3	2	19	17	12	5	15	16	10	18	12	7
GTACCAACCATTAAGGCTGTTTAGCAG_GACAGAAAAGCCAAATGGATTTACCG	85	12	15	5	2	6	4	10	2	2	16	13	9	2	6	4	6	4	2	4
TACGTAACAGTGAAAGTCCTTAGGTA_GACAGAAAAGCCAAATGGATTTACCG	249	123	74	41	34	43	76	31	24	13	60	56	44	16	24	35	30	37	41	18
GCCAAAACTAACAATCAGGTTTCACA_GACAGAAAAGCCAAATGGATTTACCG	43	9	12	5	3	1	5	1	0	1	0	0	0	0	0	1	0	0	0	0
TTTAAAAAAGAAAATACCATTGTAAC_GACAGAAAAGCCAAATGGATTTACCG	60	18	11	6	6	3	9	0	0	1	8	5	2	4	0	6	11	2	2	4
CATATAAAAACAAAAATTTTTAATTG_GACAGAAAAGCCAAATGGATTTACCG	34	0	0	0	0	0	0	0	0	0	0	0	1	0	0	0	0	0	0	0
TAAAAAATTTTCAATGAACTTTTCTC_GACAGAAAAGCCAAATGGATTTACCG	94	15	9	1	2	5	2	4	1	0	4	4	3	0	1	3	2	1	2	1
TCTCAAAAGGTTAATACACTTCTGGC_GACAGAAAAGCCAAATGGATTTACCG	48	22	15	7	6	5	14	5	0	0	19	11	5	3	0	3	6	3	4	1
TTCGGAAACTTCAACGCATTTTTATC_GACAGAAAAGCCAAATGGATTTACCG	108	46	17	5	14	11	28	10	4	2	15	16	7	1	6	8	24	7	25	8
TATACAAACCTTAATAGTGTTCCTTC_GACAGAAAAGCCAAATGGATTTACCG	270	79	58	31	50	44	53	33	16	8	33	38	22	5	13	19	37	16	15	4
TTTATAAGTTACAACGCACTTCTACC_GACAGAAAAGCCAAATGGATTTACCG	165	80	50	15	24	17	27	10	3	7	19	20	11	5	3	7	4	15	4	6
GACAAAAGTACTAAAACACTTAATTT_GACAGAAAAGCCAAATGGATTTACCG	91	18	3	3	4	10	6	3	1	1	9	6	3	0	1	6	5	3	3	0
ATTTTAAGCATGAATCTTATTAGATC_GACAGAAAAGCCAAATGGATTTACCG	37	11	19	8	14	9	21	8	1	5	16	14	11	3	7	11	5	8	5	4
ATAATAAAAGACAAAACTATTCATTT_GACAGAAAAGCCAAATGGATTTACCG	21	6	3	0	1	0	2	1	0	0	1	6	0	1	1	3	1	4	1	1
AGCCCAAGTGTTAACAGGGTTCGAGG_GACAGAAAAGCCAAATGGATTTACCG	80	24	16	11	5	5	15	13	12	11	18	23	16	5	6	21	33	17	18	11
ATCGGTACCGTTAGATCATAACTT_GACAGAAAAGCCAAATGGATTTACCG	1	0	0	0	0	0	0	0	0	0	0	0	1	0	0	0	0	0	0	0
TAAGTAATTGCAAATACGGTTTTTTA_GACAGAAAAGCCAAATGGATTTACCG	58	18	14	4	3	9	10	4	4	1	7	14	16	2	2	13	20	11	12	13
ATGGTAAGAGTTAAGTTTTTTAGCTC_GACAGAAAAGCCAAATGGATTTACCG	108	42	19	12	17	20	15	13	3	3	18	10	5	4	7	7	7	12	9	4
GCCATAATGATAAAGGCGCTTTTGGC_GACAGAAAAGCCAAATGGATTTACCG	25	2	4	0	1	2	0	0	0	0	0	0	0	0	0	0	0	0	0	0
TCAGTAAACAATAATGTTCTTCAGGA_GACAGAAAAGCCAAATGGATTTACCG	155	70	75	24	32	22	47	25	16	8	38	40	44	13	13	42	28	26	29	15
TGTTTAAGGTCTAACTCCATTCTGAC_GACAGAAAAGCCAAATGGATTTACCG	24	3	5	2	5	2	5	1	2	1	4	4	4	0	2	0	0	0	0	0
TTCGCAATGGCTAATTCCTTTCAACC_GACAGAAAAGCCAAATGGATTTACCG	35	16	14	1	11	0	8	4	2	4	8	16	9	5	3	8	1	2	0	0
GAACGAATGGCGAATACTGTTTGGCT_GACAGAAAAGCCAAATGGATTTACCG	12	2	6	3	1	0	2	0	0	0	1	1	0	0	0	0	0	0	0	0
AGTATAACTGGCAAAATCTTTCTGCA_GACAGAAAAGCCAAATGGATTTACCG	18	5	4	0	2	2	5	3	0	1	4	6	2	1	3	12	9	12	13	7
TCGGAAATCAATAATGATATTGGCCG_GACAGAAAAGCCAAATGGATTTACCG	20	5	3	5	2	5	2	3	1	0	6	2	5	1	0	0	0	0	1	1
ATGGAAACAGGAAATAACGTTCCCTG_GACAGAAAAGCCAAATGGATTTACCG	157	63	45	26	22	30	38	18	6	5	12	19	14	10	7	21	9	5	5	3
TGTAAAAATAACAAGGTGTTTGTTAT_GACAGAAAAGCCAAATGGATTTACCG	5	1	3	1	0	0	3	0	0	0	1	0	0	0	0	0	3	2	0	0
GCGCGAATCCTGAATTGAATTTCAAA_GACAGAAAAGCCAAATGGATTTACCG	235	53	48	17	20	18	31	16	12	8	23	41	25	8	18	46	41	20	46	24
TTATCAAGTGGCAAGATGCTTCCGTA_GACAGAAAAGCCAAATGGATTTACCG	80	52	36	15	12	12	20	7	4	6	10	6	3	3	1	12	5	8	1	1
TAAAAAAGCCTGAATGAAGTTCCTTG_GACAGAAAAGCCAAATGGATTTACCG	37	8	9	2	5	10	4	0	3	0	3	1	5	1	1	0	0	0	0	0
GTATGAACCACCAATTCAATTTTCTT_GACAGAAAAGCCAAATGGATTTACCG	69	26	11	5	3	7	17	6	10	2	20	20	22	5	9	28	21	22	16	13
GGTTTAATACGTAAACGGATTCCTCT_GACAGAAAAGCCAAATGGATTTACCG	73	22	10	3	8	8	8	2	1	3	2	4	2	1	2	0	6	1	1	2
GCGAAAAGTATGAATGGTCTTTATCG_GACAGAAAAGCCAAATGGATTTACCG	41	21	16	8	4	6	30	9	5	5	13	13	9	6	5	13	8	3	3	2
GACAAAAGCCGCAACACCGTTTAATT_GACAGAAAAGCCAAATGGATTTACCG	128	11	11	5	7	8	12	5	1	1	9	8	13	2	4	14	4	10	8	7
CGTGAAATTCCTAAGATCATTATCTT_GACAGAAAAGCCAAATGGATTTACCG	35	12	6	7	2	5	9	5	1	1	11	7	2	2	1	3	1	6	7	1
TCACGAACGGGGAAGTGGCTTGGGAA_GACAGAAAAGCCAAATGGATTTACCG	25	10	8	4	5	2	8	6	6	0	1	3	0	2	1	1	2	1	2	1
CGTTTAACTTTTAATGCTTTTAAATC_GACAGAAAAGCCAAATGGATTTACCG	33	4	2	1	1	0	4	1	2	0	1	2	0	0	1	5	5	3	3	2
TCGCAAAAAAATAAATCAATTGGATC_GACAGAAAAGCCAAATGGATTTACCG	9	2	1	1	0	1	7	0	0	1	2	3	1	0	0	0	0	0	0	0
TCAAGAAAAAAGAACTCACTTCCAGT_GACAGAAAAGCCAAATGGATTTACCG	63	7	4	0	1	3	2	0	1	0	2	0	0	2	0	0	0	0	0	0
GTGCAAATTGTAAAAGGCTTTGGGTT_GACAGAAAAGCCAAATGGATTTACCG	59	8	10	1	1	5	4	1	0	0	0	0	2	0	0	1	7	2	0	1
AGAGGAACTAAGAATGGGATTAAAAT_GACAGAAAAGCCAAATGGATTTACCG	66	20	9	4	10	8	6	4	1	2	6	5	8	2	1	12	12	5	4	1
GTCAAAACATAGAATTATCTTGGGAG_GACAGAAAAGCCAAATGGATTTACCG	61	16	21	5	11	2	12	2	1	0	3	9	3	3	1	2	0	2	0	0
CCGACAAACACAAAACAAATTAATCT_GACAGAAAAGCCAAATGGATTTACCG	81	29	16	2	5	3	12	6	0	0	5	6	4	1	0	5	7	6	8	7
TTCTCAACACGCAACGCAATTATGGT_GACAGAAAAGCCAAATGGATTTACCG	38	18	10	5	6	1	7	2	1	3	2	10	7	5	5	7	4	4	0	0
CGGGCAAATATCAACCATGTTTTAAA_GACAGAAAAGCCAAATGGATTTACCG	47	9	4	1	0	1	5	0	0	0	0	7	4	0	0	0	1	1	1	0
CTGAAAATCCATAACTGTGTTAGTGT_GACAGAAAAGCCAAATGGATTTACCG	82	23	6	4	5	3	7	3	1	0	8	6	8	3	0	6	2	0	4	0
ACGCAAATAATCAAGGGCCTTACCGG_GACAGAAAAGCCAAATGGATTTACCG	339	117	70	39	50	40	85	38	17	16	43	42	38	22	24	39	47	25	31	16
AGAAAAAACATAAACCACCTTTTTAC_GACAGAAAAGCCAAATGGATTTACCG	110	49	48	13	14	16	35	17	7	4	16	22	18	4	7	21	31	25	17	9
AAAGTAAAATGAAACGTATTTAGTCG_GACAGAAAAGCCAAATGGATTTACCG	211	80	54	37	42	26	79	18	13	12	37	37	23	5	9	33	30	21	13	4
AACTTAAAAGATAACGCAATTAACGG_GACAGAAAAGCCAAATGGATTTACCG	461	203	197	116	161	133	397	278	237	159	793	1253	1483	777	1078	4366	4939	5161	6786	5560
TACCTAAAATGCAACGTCTTTTCACA_GACAGAAAAGCCAAATGGATTTACCG	75	20	10	8	14	9	19	12	6	7	14	22	22	8	4	13	11	22	7	4
CATGAAAACGTTAATAGAGTTATTCT_GACAGAAAAGCCAAATGGATTTACCG	37	5	1	0	1	1	1	1	0	1	2	2	4	0	1	1	0	0	0	0
TCGGAAATTACGAACATACTTTCCGG_GACAGAAAAGCCAAATGGATTTACCG	98	28	15	11	10	8	14	9	2	6	13	4	6	8	6	12	11	15	4	9
TCTGAAATAGCTAAAATAATTTATCG_GACAGAAAAGCCAAATGGATTTACCG	155	35	18	8	3	4	17	10	5	2	21	24	13	4	4	14	17	16	10	10
TAGGGAAGCAGGAAAGTGGTTGGCGG_GACAGAAAAGCCAAATGGATTTACCG	10	7	7	3	4	5	4	8	1	0	2	3	1	2	1	8	3	3	6	3
AACAGAATAGAGAATATTGTTATATG_GACAGAAAAGCCAAATGGATTTACCG	26	9	6	3	3	3	6	1	1	2	2	12	8	0	0	2	5	2	6	0
ACGTAAATATCTAAGTGTATTGATGT_GACAGAAAAGCCAAATGGATTTACCG	226	74	59	46	37	31	53	28	15	15	39	36	45	21	23	27	54	28	26	13
ATCATAATAAATAAGGTTCTTGCCAT_GACAGAAAAGCCAAATGGATTTACCG	120	53	30	12	31	8	50	10	10	5	23	36	31	12	14	26	41	22	21	8
CACATAACAGGTAAATACATTTCTCT_GACAGAAAAGCCAAATGGATTTACCG	120	42	16	10	7	6	28	10	4	3	12	14	20	4	3	6	8	4	15	7
AGCTCAATATTGAAGTTACTTTAGTA_GACAGAAAAGCCAAATGGATTTACCG	15	2	2	2	1	1	0	0	0	0	1	4	1	0	0	2	2	2	1	1
ACGTGAAAACGAAAGAAAGTTCTGTA_GACAGAAAAGCCAAATGGATTTACCG	36	16	14	7	2	3	8	1	2	2	7	2	2	5	0	5	1	2	3	2
AAACAAAAACTTAATCATTTTGTTTA_GACAGAAAAGCCAAATGGATTTACCG	230	57	28	12	8	10	32	6	10	2	20	30	27	4	7	33	39	24	25	7
AATGAAATAAGGAAA_GACAGAAAAGCCAAATGGATTTACCG	3	0	0	0	0	0	0	0	0	0	0	2	0	0	0	1	0	0	0	0
ACCACAAAATTTAAAACAATTTAATC_GACAGAAAAGCCAAATGGATTTACCG	86	18	5	0	2	4	5	1	2	1	3	8	1	0	0	9	3	1	2	1
CGGCTAATGTATAAATCTGTTATTAC_GACAGAAAAGCCAAATGGATTTACCG	49	8	13	1	1	2	5	0	0	0	5	3	2	0	0	3	3	1	2	5
ATACCAACGAAAAATGAAATTATCGT_GACAGAAAAGCCAAATGGATTTACCG	83	35	36	19	18	14	22	6	4	6	15	18	18	5	11	30	15	20	15	8
GTTCCAAATGACAAATGGCTTTTATA_GACAGAAAAGCCAAATGGATTTACCG	57	10	6	3	1	3	10	6	1	2	5	5	4	2	2	8	14	10	7	3
TTGTAAAATTTTAAAGGTTTTAGACG_GACAGAAAAGCCAAATGGATTTACCG	55	13	7	2	3	2	7	2	1	1	2	4	1	0	0	0	0	0	0	0
AATATAAAAAAGAATAGGATTTACAT_GACAGAAAAGCCAAATGGATTTACCG	65	10	1	0	0	0	3	1	0	0	2	2	0	0	0	5	5	1	3	2
AGTAGAAGATAGAAAATAATTGCTTC_GACAGAAAAGCCAAATGGATTTACCG	149	43	32	13	17	18	21	11	7	7	19	20	19	7	4	16	12	4	9	11
AGAACAATCGATAACATGTTTCACCT_GACAGAAAAGCCAAATGGATTTACCG	29	6	3	0	2	2	4	0	1	1	5	3	1	1	1	1	1	2	0	1
TTATCAATAAAAAAAAAGGTTCGATG_GACAGAAAAGCCAAATGGATTTACCG	13	3	0	0	0	0	0	0	0	0	0	0	0	0	0	0	0	0	0	0
ATCCAAACCAAAAAAGGCGTTTGCTC_GACAGAAAAGCCAAATGGATTTACCG	98	26	13	5	7	7	7	5	2	4	11	19	8	1	2	13	17	16	5	4
CATCTAAAGGTAAATAAGTTTTCAAC_GACAGAAAAGCCAAATGGATTTACCG	61	14	12	4	2	6	17	3	6	1	11	18	6	4	5	9	3	9	15	6
GGCCTAAAATCCAAGTGAGTTAGACC_GACAGAAAAGCCAAATGGATTTACCG	26	10	4	4	1	4	7	4	0	5	14	9	2	3	4	5	9	4	7	2
AGTTGAATGGCGAATTCTTTTGTACT_GACAGAAAAGCCAAATGGATTTACCG	247	72	38	11	23	11	40	22	8	6	35	29	26	9	4	25	30	24	12	14
TTACAAAAGCTCAATAATTTTCGATT_GACAGAAAAGCCAAATGGATTTACCG	173	36	17	8	10	13	17	8	1	3	6	5	6	1	3	9	6	7	7	6
AAAACAAATTGCAAAATACTTTACCG_GACAGAAAAGCCAAATGGATTTACCG	55	14	5	8	3	9	13	8	5	3	10	6	2	2	3	2	6	5	1	2
TTATAAATATGTAAACTTTTTTCCAG_GACAGAAAAGCCAAATGGATTTACCG	21	9	3	0	1	0	5	0	0	0	0	2	0	0	0	0	1	0	0	0
CACTAAAGACCCAACCCTCTTCTATT_GACAGAAAAGCCAAATGGATTTACCG	18	2	5	1	4	0	0	0	0	1	2	2	1	0	0	0	0	0	2	0
GCTGGAAAGAGGAAGAGTGTTTGCGC_GACAGAAAAGCCAAATGGATTTACCG	60	23	13	8	9	8	7	5	5	1	5	5	5	1	2	4	7	0	4	1
TACGCAACTGGGAAATGGGTTGTTAA_GACAGAAAAGCCAAATGGATTTACCG	16	10	15	9	4	5	6	8	6	0	7	8	5	5	1	10	7	2	2	0
GCACGAAATGACAAGGGGGTTGAGGG_GACAGAAAAGCCAAATGGATTTACCG	128	56	45	23	33	17	27	22	14	6	22	37	25	6	11	16	19	9	8	3
TAGATAAGCATAAATGATGTTCCCAC_GACAGAAAAGCCAAATGGATTTACCG	22	11	7	6	10	1	11	6	8	6	23	12	15	4	6	5	13	7	4	2
AATGGAATTCTAAATTTCCTTTGTTG_GACAGAAAAGCCAAATGGATTTACCG	121	41	22	16	21	12	41	17	11	10	21	25	20	4	2	16	11	7	13	4
GTGCTAAACATGAATTCGTTTTTTGA_GACAGAAAAGCCAAATGGATTTACCG	245	87	68	51	55	36	91	44	31	18	83	104	64	24	30	47	68	56	51	42
TAGAAAAGATCTAAAGGTCTTTATAC_GACAGAAAAGCCAAATGGATTTACCG	128	44	20	6	10	4	25	5	3	0	7	10	9	1	3	9	16	4	7	11
TATAAAATACGAAACGTGTTTCGGTA_GACAGAAAAGCCAAATGGATTTACCG	110	40	29	11	19	15	18	14	11	4	15	20	15	6	11	14	4	4	3	4
TTTCCAATTGCCAAGAATCTTATGCG_GACAGAAAAGCCAAATGGATTTACCG	68	35	27	14	17	4	19	11	8	7	21	26	25	15	9	34	32	30	39	22
TCCACAACGAACAATTATTTTTTTAG_GACAGAAAAGCCAAATGGATTTACCG	34	12	4	0	5	1	1	2	4	1	2	3	4	1	2	6	12	4	3	0
CGTCCAATTGTTAAATGAGTTTGGAT_GACAGAAAAGCCAAATGGATTTACCG	65	18	10	4	3	5	6	2	1	3	16	14	22	5	6	14	23	16	18	5
CTTTAAAGTCGAAATGTTTTTGGTTT_GACAGAAAAGCCAAATGGATTTACCG	73	17	11	2	3	2	13	4	2	3	7	7	5	1	0	3	6	4	0	1
AATGTAATATAAAAAAGCTTTCTGTA_GACAGAAAAGCCAAATGGATTTACCG	109	26	13	3	3	5	9	1	0	3	9	7	2	2	2	9	16	7	4	4
GTTAAAATACACAAGAGTATTTTAGA_GACAGAAAAGCCAAATGGATTTACCG	1	0	0	1	0	0	0	0	0	0	0	0	0	0	0	0	0	0	0	0
CTCTCAACAGCTAACCCAATTATAGT_GACAGAAAAGCCAAATGGATTTACCG	54	13	13	3	1	3	6	0	2	1	7	11	2	0	1	4	1	1	0	0
AGCCAAAGGATTAATCTATTTCAGCA_GACAGAAAAGCCAAATGGATTTACCG	40	7	17	2	1	5	7	1	2	1	2	0	1	2	0	5	4	3	3	0
AAATTAATTTGTAAGTTAATTAGCAT_GACAGAAAAGCCAAATGGATTTACCG	18	3	0	1	0	0	3	0	0	0	1	0	0	1	0	1	6	0	1	0
TTTACAACCTAGAATGGGTTTGATGG_GACAGAAAAGCCAAATGGATTTACCG	34	9	7	4	4	7	2	1	0	0	1	3	3	2	0	6	12	7	7	3
TTGACAAAGATCAATTTGCTTATATT_GACAGAAAAGCCAAATGGATTTACCG	28	10	3	2	5	0	4	1	2	0	0	1	2	0	0	2	9	2	3	0
ACTGCAAGATTTAAGTCGTTTTATTG_GACAGAAAAGCCAAATGGATTTACCG	42	11	1	0	1	2	2	0	0	0	0	0	0	0	0	0	0	0	0	0
TTAGAAAAAGAGAATACCCTTTCACC_GACAGAAAAGCCAAATGGATTTACCG	105	34	17	15	9	2	12	7	8	4	13	20	14	4	8	26	15	13	7	19
AAGATAACCACAAAACGTCTTTTCCA_GACAGAAAAGCCAAATGGATTTACCG	55	23	11	6	5	10	13	7	4	4	8	6	6	0	3	8	5	6	6	5
ACTAAAATGGTTAATTTTGTTATGGA_GACAGAAAAGCCAAATGGATTTACCG	189	52	20	12	10	14	11	3	11	4	11	9	7	2	3	7	8	3	2	3
GTAGTAAAATAAAAGCTCATTACTTT_GACAGAAAAGCCAAATGGATTTACCG	140	29	19	6	8	5	9	5	4	1	14	12	7	2	1	6	13	8	6	2
AAGTTAACCTTCAAGCTTTTTAAGTC_GACAGAAAAGCCAAATGGATTTACCG	15	4	3	2	3	2	5	1	1	2	4	3	1	1	2	5	3	1	1	0
GATATAACATTGAATAATCTTTTTTC_GACAGAAAAGCCAAATGGATTTACCG	116	20	16	6	7	6	13	10	6	0	21	30	9	7	2	17	9	8	3	16
ACAAGAAAATAAAACCCGCTTAGCTA_GACAGAAAAGCCAAATGGATTTACCG	12	4	1	0	1	0	2	0	0	0	1	0	0	0	0	0	0	0	0	0
TGTTAAACTACCAAGAGGATTCCGCG_GACAGAAAAGCCAAATGGATTTACCG	13	6	4	1	2	3	9	6	3	1	4	1	1	0	0	0	0	0	0	0
CTTTCAAGAACGAAAAATTTTTTGCT_GACAGAAAAGCCAAATGGATTTACCG	29	8	1	0	3	0	3	1	1	0	1	2	1	0	0	1	2	1	3	2
GTACGAACAGTTAATAATATTGCTCA_GACAGAAAAGCCAAATGGATTTACCG	88	33	14	7	19	10	10	7	6	1	13	9	11	3	4	7	2	4	4	4
TAGTTAATCGGTAATAAGCTTCACGT_GACAGAAAAGCCAAATGGATTTACCG	78	27	15	6	11	14	12	9	7	2	6	9	5	6	3	16	11	10	15	10
GCCTTAATTCTAAAACAGTTTGCTAT_GACAGAAAAGCCAAATGGATTTACCG	107	35	22	10	9	7	13	5	3	3	14	18	6	6	4	10	12	4	2	4
CTGGCAAAACACAAGACCGTTGGGTG_GACAGAAAAGCCAAATGGATTTACCG	156	48	44	13	35	20	43	24	5	4	28	33	20	11	9	18	20	14	10	8
GTATTAAGGGGAAAGAGCGTTCCCGT_GACAGAAAAGCCAAATGGATTTACCG	509	223	169	65	100	82	161	95	71	35	130	143	114	52	47	121	107	88	78	67
ACTACAAGTGGGAACCACCTTGTACA_GACAGAAAAGCCAAATGGATTTACCG	69	32	13	6	14	5	12	6	2	0	4	10	7	0	3	17	9	8	4	1
CCGTCAAGTAGTAAGATTATTGTGAA_GACAGAAAAGCCAAATGGATTTACCG	124	49	30	12	20	8	23	11	5	1	20	16	18	5	3	24	16	15	21	9
GTACCAAAGGGGAAAACAATTATTCT_GACAGAAAAGCCAAATGGATTTACCG	195	75	49	18	21	18	51	14	7	6	33	49	40	14	13	47	45	28	47	19
AACACAAGAGCAAATTTTTTTTGTGC_GACAGAAAAGCCAAATGGATTTACCG	55	15	12	8	3	6	15	2	6	3	7	16	12	2	6	14	11	8	6	4
AATACAATTTCTATTCCTTTGTGGA_GACAGAAAAGCCAAATGGATTTACCG	21	15	6	6	4	3	1	0	4	1	0	0	0	0	0	0	0	0	0	0
ACACGAAATAATAATCTATTTGTTAG_GACAGAAAAGCCAAATGGATTTACCG	174	53	34	13	13	5	21	9	7	3	20	14	22	5	4	17	11	13	23	7
AGGTCAATAGGAAACAAGCTTTCTAA_GACAGAAAAGCCAAATGGATTTACCG	13	3	0	1	3	1	2	0	0	0	1	5	0	1	0	1	1	0	1	0
ATTGAAATCTGGAAATATTTTGTGTA_GACAGAAAAGCCAAATGGATTTACCG	119	32	17	12	10	12	19	8	2	5	20	20	5	1	3	25	18	9	9	0
TGTAAAATATATAAGGTAGTTGCCCC_GACAGAAAAGCCAAATGGATTTACCG	19	3	0	1	4	2	1	1	0	0	0	0	0	0	0	0	0	0	0	0
GGGGAAACTAGAAAGGCTTTTATTAT_GACAGAAAAGCCAAATGGATTTACCG	22	2	0	0	0	0	0	0	1	0	1	0	0	0	0	0	2	0	0	0
CGCAAAAATTTAAAACTCATTTATTT_GACAGAAAAGCCAAATGGATTTACCG	16	4	1	0	0	0	0	0	0	1	0	1	0	0	0	0	0	0	0	0
GCGCCAGGGGGGAAGGGGGTTGGGGG_GACAGAAAAGCCAAATGGATTTACCG	1	0	0	0	1	0	0	0	0	0	0	0	0	0	0	0	0	0	0	0
TTAATAACACAAAAGCAAGTTATTCG_GACAGAAAAGCCAAATGGATTTACCG	135	24	13	7	6	0	14	4	7	4	9	11	10	5	3	5	4	3	2	2
GAAACAAATTTAAAGGACTTTGGCCA_GACAGAAAAGCCAAATGGATTTACCG	95	35	30	20	12	5	27	15	5	3	19	23	17	4	10	20	18	28	20	18
TTATTAACGGATAATAAGTTTGTGTC_GACAGAAAAGCCAAATGGATTTACCG	94	49	32	25	10	16	25	21	10	7	31	16	12	3	12	5	7	5	3	0
GTACCAAACCCCAATTTAGTTTGGGT_GACAGAAAAGCCAAATGGATTTACCG	30	13	9	6	7	7	8	7	0	0	8	6	6	1	1	4	0	3	6	0
TCTAAAACCTTAAACTAGATTGGCTG_GACAGAAAAGCCAAATGGATTTACCG	234	64	56	22	29	22	51	21	11	9	34	36	30	12	15	17	20	18	9	7
AGAGGAACCCTAAAGCTGTTTAGTGG_GACAGAAAAGCCAAATGGATTTACCG	29	12	9	0	5	5	9	4	0	0	0	1	0	1	1	4	1	2	0	0
GCCGAAACAAGTAAGAAGATTAATGT_GACAGAAAAGCCAAATGGATTTACCG	191	45	26	12	10	13	27	8	5	1	15	20	14	2	5	8	6	7	7	3
TAAATAACAGAAAAAAAATTTCACTG_GACAGAAAAGCCAAATGGATTTACCG	140	29	17	6	7	8	19	7	2	1	6	17	12	2	0	13	11	6	4	8
AACTTAACAGTAAAGTGCTTTCATTC_GACAGAAAAGCCAAATGGATTTACCG	54	10	23	4	3	2	2	3	2	4	4	5	5	2	5	3	3	6	1	2
GTGATAATCTGAAAGATATTTTAAGG_GACAGAAAAGCCAAATGGATTTACCG	53	21	14	10	7	5	10	3	1	0	3	5	2	1	0	1	6	1	3	0
GTAGTAATTAACAAGAAGGTTAACTT_GACAGAAAAGCCAAATGGATTTACCG	15	11	3	0	4	5	7	2	5	1	6	3	0	0	0	0	0	0	0	0
ACTTGAAAGGTAAATGCGTTTGTTTC_GACAGAAAAGCCAAATGGATTTACCG	62	18	16	1	2	1	22	9	5	0	16	11	6	4	0	5	3	1	7	2
CAGTGAAGTTGCAATAACCTTAATGG_GACAGAAAAGCCAAATGGATTTACCG	74	41	36	11	18	11	27	18	7	3	17	28	25	8	1	20	12	13	12	7
AGAAGAAAATATAATA_GACAGAAAAGCCAAATGGATTTACCG	1	0	0	0	0	0	2	0	0	0	0	0	0	0	0	0	0	0	0	0
GCTTTAACGTTAAAAATAATTTAACG_GACAGAAAAGCCAAATGGATTTACCG	52	21	7	2	7	4	5	1	2	1	3	4	1	0	1	3	0	1	0	3
CTTATAACCGAAAATTTAGTTTACTT_GACAGAAAAGCCAAATGGATTTACCG	13	4	1	0	0	1	1	0	0	0	2	0	1	0	1	1	1	4	3	3
GGAGTAAAATTCAAGTGGGTTTATAA_GACAGAAAAGCCAAATGGATTTACCG	20	7	1	1	0	2	3	1	0	0	2	0	3	0	0	0	4	2	3	0
ACTTTAACCCTGAAAAAATTAGCTA_GACAGAAAAGCCAAATGGATTTACCG	1	0	0	0	0	0	0	0	0	0	0	0	0	0	0	0	0	0	0	0
ATCAGAAGATACAAGAAGTTTAGAGG_GACAGAAAAGCCAAATGGATTTACCG	79	37	11	3	10	5	11	6	10	3	14	10	2	3	2	2	2	3	2	1
TCATTAACTGTCAAAGAAATTTTTCA_GACAGAAAAGCCAAATGGATTTACCG	1	0	0	0	0	0	0	0	0	0	0	0	1	0	0	0	0	0	0	0
TGCCTAAGACGGAATTTGTTTAGCGC_GACAGAAAAGCCAAATGGATTTACCG	43	11	15	7	7	1	6	4	0	3	0	0	0	0	0	0	0	0	0	0
TTAACAACTGATAAGCAATTTATGAT_GACAGAAAAGCCAAATGGATTTACCG	146	30	19	9	8	11	21	5	5	0	14	11	14	7	6	10	11	5	14	4
CAATGAACGCTTAAATAATTTAAAAG_GACAGAAAAGCCAAATGGATTTACCG	85	8	1	0	0	2	0	0	0	0	0	0	1	0	0	0	1	0	1	0
GTCCAAATAGGCAAGGGTGTTGGGGG_GACAGAAAAGCCAAATGGATTTACCG	85	24	22	12	10	13	10	8	4	2	16	19	9	2	4	4	2	4	3	0
AAAAAAACGGAAAATCTAATTTGAC_GACAGAAAAGCCAAATGGATTTACCG	36	14	13	3	3	2	2	1	0	0	0	2	0	0	0	1	0	0	0	0
TAGTCAACCAAGAAATTCGTTTCGTA_GACAGAAAAGCCAAATGGATTTACCG	168	41	43	22	27	19	65	32	13	9	42	36	33	13	4	15	19	10	17	2
ATTTGAAAAAGGAAATAGATTTTCCA_GACAGAAAAGCCAAATGGATTTACCG	49	11	17	5	4	2	9	3	3	0	7	3	6	0	3	5	4	3	6	4
GTAAGAACGGGCAAGCTCTTTGGGCG_GACAGAAAAGCCAAATGGATTTACCG	38	26	25	10	17	2	15	9	11	7	10	4	3	1	1	5	0	1	1	0
TTTTTAAATCACAAAGTATTTGCGAG_GACAGAAAAGCCAAATGGATTTACCG	39	8	4	2	4	0	9	2	1	0	2	1	0	1	0	0	0	0	0	0
TTTCGAATCCGTAAACTACTTATAGA_GACAGAAAAGCCAAATGGATTTACCG	17	6	2	0	3	2	1	3	1	0	2	1	6	0	0	3	4	1	4	0
TATTTAATTAGGAATCATATTTTGAG_GACAGAAAAGCCAAATGGATTTACCG	1	0	0	1	0	0	0	0	0	0	0	0	0	0	0	0	0	0	0	0
CTGGGAAATATTAATGTCATTAGTAG_GACAGAAAAGCCAAATGGATTTACCG	72	28	10	1	8	4	9	4	1	4	5	2	11	0	1	1	4	1	3	2
CACAAAAATTACAATGGTTTTAAAAG_GACAGAAAAGCCAAATGGATTTACCG	35	4	2	1	2	1	3	0	0	0	1	4	6	0	1	9	9	3	3	0
ACATGAATTAACAACCACGTTCAAAG_GACAGAAAAGCCAAATGGATTTACCG	59	16	26	8	9	9	17	8	11	3	15	31	27	9	14	28	12	9	8	9
ATGGCAAAACTCAAATATTTTGACTC_GACAGAAAAGCCAAATGGATTTACCG	53	21	8	5	9	6	19	5	5	5	18	22	12	4	4	12	3	5	4	4
TATGGAACATGAAACATTCTTCTCGG_GACAGAAAAGCCAAATGGATTTACCG	39	26	23	12	10	8	8	5	4	2	10	10	4	0	1	10	5	3	1	3
GGTATAATGATTAACAAGTTTGGATG_GACAGAAAAGCCAAATGGATTTACCG	54	13	13	5	7	7	18	8	7	2	16	23	15	8	4	4	9	2	6	2
CGTCAAAAGTAAAACATAATTGTTGT_GACAGAAAAGCCAAATGGATTTACCG	50	12	8	7	3	3	3	5	0	0	9	7	7	2	1	2	4	5	9	0
ACTTGAACCGAAAAGACTTTTTTTAT_GACAGAAAAGCCAAATGGATTTACCG	43	11	5	1	4	0	9	2	1	1	9	14	11	4	1	50	162	51	147	91
GTGTTAAGTTACAAAATGGTTTTATT_GACAGAAAAGCCAAATGGATTTACCG	101	41	24	6	15	8	14	10	1	2	11	17	11	5	8	12	19	10	22	14
CATTCAAATTTCAAGGTATTTAATGA_GACAGAAAAGCCAAATGGATTTACCG	36	5	7	3	3	1	3	0	0	1	6	4	0	0	0	4	4	3	4	4
ATACGAATAAGCAAAGTGGTTTCCGG_GACAGAAAAGCCAAATGGATTTACCG	89	25	14	8	4	3	9	5	3	5	5	2	8	1	2	0	0	0	0	0
CCACGAAATGTGAACCGTGTTGCTTA_GACAGAAAAGCCAAATGGATTTACCG	11	7	3	0	3	4	4	0	0	0	1	5	3	2	1	1	2	0	0	0
GACCTAAGCCTCAAGCAGCTTACAGG_GACAGAAAAGCCAAATGGATTTACCG	66	30	9	3	1	7	10	6	2	8	7	8	5	3	5	6	4	3	2	2
ATTGTAAAAGGCAAGGGGCTTTTTGG_GACAGAAAAGCCAAATGGATTTACCG	122	17	12	7	8	6	15	6	6	1	9	8	9	3	3	7	5	4	7	8
GGGACAACTGAGAAAGGGGTTAAGGT_GACAGAAAAGCCAAATGGATTTACCG	26	3	3	1	1	1	6	3	1	0	4	2	4	0	2	0	2	1	2	0
GCGTGAATGGAGAAGTGAATTAGTCA_GACAGAAAAGCCAAATGGATTTACCG	125	45	53	24	19	16	49	30	17	10	36	49	42	23	30	35	20	19	29	20
GCAGGAAAGATCAAATTTCTTTCTGA_GACAGAAAAGCCAAATGGATTTACCG	53	11	12	4	5	1	5	4	1	1	5	5	8	1	0	2	8	5	3	5
ACCATAAGAGCCAATTATGTTTACGA_GACAGAAAAGCCAAATGGATTTACCG	130	24	36	9	24	11	20	19	11	3	20	16	14	6	4	2	6	2	1	3
AAATCAACAAAAAATATCCTTGCATT_GACAGAAAAGCCAAATGGATTTACCG	50	17	17	5	10	4	12	7	1	1	11	12	14	2	5	2	5	0	0	0
TTCGGAAACTAGAAGCCGTTTCACGG_GACAGAAAAGCCAAATGGATTTACCG	9	4	6	2	0	0	4	5	1	1	5	9	10	2	3	15	44	32	36	24
ACAAGAATCAAGAATCATTTTAACTT_GACAGAAAAGCCAAATGGATTTACCG	77	21	15	5	6	7	14	1	1	1	9	18	19	1	5	18	35	21	16	15
CTACTAAATACTAAGGATATTGGCTT_GACAGAAAAGCCAAATGGATTTACCG	56	24	1	2	8	8	3	3	1	1	2	6	7	3	2	4	6	1	1	0
CGACAAAGAATGAAGTTGTTTCGTTA_GACAGAAAAGCCAAATGGATTTACCG	20	3	3	2	4	2	6	0	1	3	2	9	2	0	0	2	2	0	0	0
TCAAGAATTACAAATATAGTTTCCAG_GACAGAAAAGCCAAATGGATTTACCG	177	51	26	5	14	12	32	6	4	3	14	26	7	7	5	17	24	9	15	5
TGATAAAATACTAATAGTTTTAGTTG_GACAGAAAAGCCAAATGGATTTACCG	277	62	28	9	10	6	31	6	2	3	8	15	10	2	0	24	38	14	19	10
ATCCAAACATTCAAACCCTTTTTGTG_GACAGAAAAGCCAAATGGATTTACCG	108	32	26	12	21	13	11	5	9	5	9	9	10	4	6	16	13	19	14	6
CAGGCAATCGCGAAGGGGATTAGGTA_GACAGAAAAGCCAAATGGATTTACCG	3	0	0	0	0	0	0	0	0	0	0	0	0	0	0	0	0	0	0	0
TGTTCAAAATCAAAGGACATTAGACC_GACAGAAAAGCCAAATGGATTTACCG	119	59	42	22	24	25	62	28	13	19	46	54	37	11	4	39	27	38	33	25
ACACTAAGACTCAATAAGATTATCGG_GACAGAAAAGCCAAATGGATTTACCG	26	7	5	2	6	5	5	1	3	1	0	1	0	0	0	0	0	0	0	0
CTAGGAAAAGCTAAGGGCGTTTGTGG_GACAGAAAAGCCAAATGGATTTACCG	13	2	1	0	0	1	0	0	0	0	0	0	0	0	0	0	0	0	0	0
TTAAAAAACTTCAATAAGGTTTCGCT_GACAGAAAAGCCAAATGGATTTACCG	137	33	23	11	18	10	37	11	6	6	12	16	15	2	5	8	8	5	0	0
ATTCTAATAATTAAACTCATTAACGA_GACAGAAAAGCCAAATGGATTTACCG	210	64	27	11	14	12	31	13	5	2	27	21	18	7	9	16	22	24	19	19
GTCCTAATAATTAATTGAGTTAGTAT_GACAGAAAAGCCAAATGGATTTACCG	99	29	14	7	6	2	26	7	2	0	7	9	4	1	2	4	16	7	10	4
CACGTAAAACAAAAATCGGTTATCGA_GACAGAAAAGCCAAATGGATTTACCG	18	1	3	1	4	1	2	1	0	1	0	0	1	0	0	1	3	1	0	2
TCGTAAAATGGAAATGTGGTTCGTCG_GACAGAAAAGCCAAATGGATTTACCG	80	32	25	14	23	17	31	13	12	3	19	12	8	7	9	10	10	5	13	9
CGGATAAGAGCGAATCAACTTTTGGC_GACAGAAAAGCCAAATGGATTTACCG	221	37	20	16	20	12	29	21	10	2	19	12	19	7	9	14	22	23	20	14
TGAAAAATCGATAAGGGAATTGTATT_GACAGAAAAGCCAAATGGATTTACCG	103	45	24	7	9	12	12	7	3	0	16	20	4	0	2	11	20	2	7	3
TAGCTAAGGAGCAACACCCTTCTAAA_GACAGAAAAGCCAAATGGATTTACCG	108	37	8	4	10	11	22	9	4	3	11	9	3	2	2	3	3	8	0	6
CCCAGAAACACTAATTGACTTTATTT_GACAGAAAAGCCAAATGGATTTACCG	91	25	14	4	11	0	11	6	1	1	5	11	6	0	2	10	16	5	11	7
CATCGAATATTTAAAGGGCTTACTTA_GACAGAAAAGCCAAATGGATTTACCG	31	4	6	1	4	4	7	1	1	1	2	8	2	0	2	0	0	0	0	0
TAGCGAATACTGAAGCGGCTTGAGGA_GACAGAAAAGCCAAATGGATTTACCG	156	49	32	13	16	13	31	13	9	6	35	41	20	11	18	19	26	17	20	14
TGTGTAAACTTGAACGAATTTCGATA_GACAGAAAAGCCAAATGGATTTACCG	239	91	83	32	43	13	62	25	19	7	47	62	47	9	26	47	26	15	26	12
TTTCCAA_GACAGAAAAGCCAAATGGATTTACCG	1	0	0	0	1	0	0	0	0	0	0	1	1	0	0	0	0	0	0	0
GCGCAAAAGTTGAATACTATTGTATA_GACAGAAAAGCCAAATGGATTTACCG	62	9	7	2	1	2	2	3	1	2	4	2	6	1	0	3	5	6	4	5
ACTTAAATAAGCAATTTTTTTGTCTT_GACAGAAAAGCCAAATGGATTTACCG	81	21	13	2	7	2	11	5	2	0	9	11	9	3	2	12	17	4	7	5
TCGTGAAAAGTGAACGCGGTTGGGCG_GACAGAAAAGCCAAATGGATTTACCG	109	51	28	14	12	14	6	13	5	3	7	5	6	4	4	4	6	11	13	11
ACCAAAATTGAGAATAATTTTTGTCC_GACAGAAAAGCCAAATGGATTTACCG	41	6	3	1	3	2	3	2	1	0	1	2	0	0	0	0	0	0	0	0
ATAAAAAATGGTAACTGCATTTTCAA_GACAGAAAAGCCAAATGGATTTACCG	174	62	26	14	21	14	33	10	4	7	16	21	21	5	4	17	13	12	6	7
GCCCGAAAGAAAAAACGAATTATATT_GACAGAAAAGCCAAATGGATTTACCG	30	5	0	0	0	0	0	0	0	0	0	0	0	0	0	1	2	0	0	2
CGGCTAAAAAAAAATCATGTTATCAT_GACAGAAAAGCCAAATGGATTTACCG	1	0	1	0	0	0	0	0	0	0	0	1	0	0	0	0	1	0	1	0
CCCAGAAGACCGAAGGCTGTTTACCC_GACAGAAAAGCCAAATGGATTTACCG	82	27	12	3	1	5	6	3	2	2	1	4	7	2	2	2	4	1	1	1
AATTGAAACCAGAATGTGTTTCCGGT_GACAGAAAAGCCAAATGGATTTACCG	21	13	13	15	7	4	22	7	5	0	7	10	15	3	2	7	8	7	5	1
AGCCTAATAGGAAAATTACTTTCAAT_GACAGAAAAGCCAAATGGATTTACCG	31	7	1	0	3	1	0	0	0	0	0	0	0	0	0	0	0	0	0	0
TTTCCAAAGTGAAAACCGGTTTCTTA_GACAGAAAAGCCAAATGGATTTACCG	99	20	19	10	7	5	17	12	8	1	15	40	30	8	11	67	112	99	144	110
AGCAAAACGTGAAAGCTCTTTACGCA_GACAGAAAAGCCAAATGGATTTACCG	133	60	43	19	26	16	26	23	15	5	30	39	26	8	10	13	5	11	10	8
GAGAGAATAGTAAACAATATTGTTAT_GACAGAAAAGCCAAATGGATTTACCG	30	1	0	0	0	0	0	0	0	0	0	0	0	0	0	1	1	1	0	0
GCCTGAATACATAATAGACTTACAAA_GACAGAAAAGCCAAATGGATTTACCG	74	20	25	6	10	9	25	7	4	2	13	24	14	3	7	22	21	17	15	12
CATTCAACATGCAATTGATTTCTAAA_GACAGAAAAGCCAAATGGATTTACCG	28	8	3	0	3	1	2	1	0	1	0	2	2	1	2	1	2	0	0	0
GCGCGAACATGAAAAATTTTTGCCCT_GACAGAAAAGCCAAATGGATTTACCG	120	16	15	7	6	6	7	2	2	0	6	6	4	1	1	9	2	0	5	0
CCACCAAATCCGAAGTTCTTTTGGGC_GACAGAAAAGCCAAATGGATTTACCG	90	31	11	8	11	10	17	7	4	3	11	7	15	1	5	9	6	5	5	3
AACGTAACATAAAAGTTTGTTTGGGG_GACAGAAAAGCCAAATGGATTTACCG	69	29	20	6	18	13	17	6	6	0	16	21	11	2	4	19	26	10	13	4
GCAGTAAATGTCAATTTCTTTTAATA_GACAGAAAAGCCAAATGGATTTACCG	105	12	4	0	0	0	2	0	0	0	1	1	2	0	0	2	5	0	4	4
TAAACAACACTCAAGATAGTGGACA_GACAGAAAAGCCAAATGGATTTACCG	66	34	17	11	4	4	5	6	6	0	2	5	10	1	1	7	6	5	2	1
CTGATAACATATAAAACGATTGAACG_GACAGAAAAGCCAAATGGATTTACCG	46	11	7	2	8	2	7	3	1	0	4	7	2	3	5	5	3	8	5	1
TTACGAAATTGGAACGACTTTGACTT_GACAGAAAAGCCAAATGGATTTACCG	16	8	6	3	8	4	17	3	5	0	9	5	4	1	2	0	1	4	4	2
ACGCTAAATATTAATCCACTTGGACC_GACAGAAAAGCCAAATGGATTTACCG	92	28	24	9	12	14	25	12	12	4	15	14	14	9	8	9	5	12	13	6
TGCTCAAATAATAAGTACGTTATTGG_GACAGAAAAGCCAAATGGATTTACCG	28	4	1	0	2	8	1	1	0	0	1	1	2	1	0	0	0	0	0	0
TGTAAAACTGAGAATAATGTTCGTCG_GACAGAAAAGCCAAATGGATTTACCG	57	14	5	4	9	9	10	5	5	5	18	11	9	6	1	9	5	6	8	1
AATCTAATAAGAAACTAGGTTTTGGC_GACAGAAAAGCCAAATGGATTTACCG	200	50	36	13	25	13	25	8	4	3	24	21	15	10	10	11	12	8	8	3
GATTTAAGCTATAACCCAGTTGGTCT_GACAGAAAAGCCAAATGGATTTACCG	101	20	26	10	17	15	24	19	14	14	38	46	46	19	26	77	87	108	104	80
GGACAAAGTTGCAATGACGTTCCCGC_GACAGAAAAGCCAAATGGATTTACCG	40	17	13	5	11	4	13	6	3	0	11	11	13	2	3	7	5	11	9	6
TTCACAATGAATAAGAAGTTAGTGC_GACAGAAAAGCCAAATGGATTTACCG	1	0	0	0	1	0	0	0	0	0	0	0	0	0	0	0	0	0	0	0
TTTTCAAAAGAGAATGCGGTTTACAT_GACAGAAAAGCCAAATGGATTTACCG	59	23	7	9	9	6	10	3	1	2	13	17	10	3	4	5	4	0	0	0
AGATTAATGAGGAAAACTGTTTGCAA_GACAGAAAAGCCAAATGGATTTACCG	66	26	8	3	6	6	16	3	1	5	12	12	11	3	0	1	2	2	7	2
TGAGGAACACGTAACGGGCTTTTACG_GACAGAAAAGCCAAATGGATTTACCG	12	1	0	0	0	3	0	0	0	2	0	0	0	4	0	0	0	0	0	1
GTAGGAATCGAAAACGAAATTGACGT_GACAGAAAAGCCAAATGGATTTACCG	32	21	13	6	2	1	2	2	2	3	9	6	6	2	2	4	2	1	4	5
GTAATAACATCCAACGGTTTTAATCT_GACAGAAAAGCCAAATGGATTTACCG	169	51	29	17	8	15	31	17	14	10	46	49	37	17	9	44	47	33	38	18
AGCTAAACTAATAAGTGATTTTACGC_GACAGAAAAGCCAAATGGATTTACCG	26	12	9	2	3	6	12	0	1	2	7	2	8	2	1	2	1	3	0	0
TTCTTAAGGAACAATTTCGTTAGACT_GACAGAAAAGCCAAATGGATTTACCG	105	31	18	7	8	7	16	3	6	1	11	12	18	6	7	24	16	12	34	17
ACTTGAATATCAAATATCATTCAACT_GACAGAAAAGCCAAATGGATTTACCG	194	74	49	25	18	10	22	8	10	4	28	35	20	12	10	56	27	25	33	17
CTACTAAAAGTCAGTGCTTTTGGTA_GACAGAAAAGCCAAATGGATTTACCG	17	5	2	2	1	0	1	2	1	0	0	2	0	0	0	0	0	1	0	1
CCACAAAAAGTCAATCTGCTTCCGGA_GACAGAAAAGCCAAATGGATTTACCG	40	8	5	6	1	1	4	2	0	2	1	4	0	0	0	0	0	1	2	3
AACAAAACACATAAACCATTTAATTC_GACAGAAAAGCCAAATGGATTTACCG	39	17	12	4	10	7	10	5	2	3	8	12	18	2	2	17	8	14	12	2
ATGAAAAGCATTAATATACTTTCGAG_GACAGAAAAGCCAAATGGATTTACCG	32	4	3	1	2	2	3	1	0	1	0	4	2	0	0	0	0	0	0	0
TATGGAACCGTGAAATTCGTTAAACG_GACAGAAAAGCCAAATGGATTTACCG	75	26	18	14	12	13	20	15	12	3	10	22	7	6	2	6	2	7	3	2
AAGGCAAACGTGAAAATCATTAAGTC_GACAGAAAAGCCAAATGGATTTACCG	24	12	8	1	3	1	5	4	2	0	10	10	14	4	3	13	9	7	12	10
GTTTGAAGGGGGAAGCTGCTTGTGGG_GACAGAAAAGCCAAATGGATTTACCG	92	36	17	14	18	15	24	17	16	8	56	64	102	46	79	398	523	563	746	668
CTTGCAACATTTAATTAAATTTAACT_GACAGAAAAGCCAAATGGATTTACCG	10	0	0	0	0	0	0	0	0	0	0	0	0	0	0	0	0	0	0	0
ACAACAACAGGCAACCGGGTTCAATT_GACAGAAAAGCCAAATGGATTTACCG	79	21	15	5	5	1	9	3	0	0	4	3	0	2	1	4	3	1	2	2
TGAGCAATACATAACTGGTTTAGACG_GACAGAAAAGCCAAATGGATTTACCG	319	106	96	41	66	50	111	65	43	28	117	113	121	45	38	78	75	79	73	34
TTGCCAATTTTAAAAGATGTTTATGC_GACAGAAAAGCCAAATGGATTTACCG	26	5	0	5	4	0	14	2	0	2	4	7	7	1	2	7	9	3	1	1
GCGATAATTGTGAATGGTGTTTAGTA_GACAGAAAAGCCAAATGGATTTACCG	196	94	62	33	27	26	60	33	12	11	51	45	55	15	18	52	34	28	42	30
TTTTTAAACCTTAACGTCCTTTAAAC_GACAGAAAAGCCAAATGGATTTACCG	59	23	10	6	5	7	6	0	0	1	8	6	7	0	1	11	5	6	10	4
GAATTAAATTTGAACGTCGTTGATGA_GACAGAAAAGCCAAATGGATTTACCG	109	27	23	7	8	10	14	5	3	3	11	10	9	1	8	7	9	7	5	10
CTGAAAAGCTGCAATCGTGTTAGCAC_GACAGAAAAGCCAAATGGATTTACCG	35	18	7	5	4	4	4	2	2	0	6	4	6	1	0	12	3	1	3	2
CAGGTAAACGGGAATCCAATTTCGCG_GACAGAAAAGCCAAATGGATTTACCG	117	31	10	6	9	9	18	6	6	3	15	16	13	4	5	11	7	10	8	8
GTAACAAATGCCAAGGACATTGGAGT_GACAGAAAAGCCAAATGGATTTACCG	137	42	24	21	14	18	47	33	11	4	26	24	18	3	7	10	14	8	12	11
CTTCTAACACTAAAGGCCATTAGTGA_GACAGAAAAGCCAAATGGATTTACCG	5	2	0	0	0	1	2	0	0	0	0	0	0	0	0	0	0	0	0	0
TACCAAACAACGAACGGTGTTGTGAC_GACAGAAAAGCCAAATGGATTTACCG	176	60	55	14	30	22	39	17	15	9	31	28	21	8	14	12	17	18	11	3
TTCCAAAGCATCAAGATGCTTTGTTG_GACAGAAAAGCCAAATGGATTTACCG	39	21	12	7	6	9	14	3	7	3	9	13	12	4	4	7	3	6	7	6
TAACGAATTAAGAAGGAGGTTGTGGA_GACAGAAAAGCCAAATGGATTTACCG	36	7	8	4	5	4	3	8	1	0	2	0	2	0	1	0	0	0	0	0
TTTTGAACTAGCAATAGACTTCTTTC_GACAGAAAAGCCAAATGGATTTACCG	90	30	25	6	9	15	14	12	6	2	10	12	8	5	4	8	5	3	0	0
AAACAAAATGGTAAACATCTTTTTGG_GACAGAAAAGCCAAATGGATTTACCG	26	20	11	4	6	5	7	1	1	0	13	5	7	2	2	7	8	6	7	6
ATTTAAAAAGAAAAGCGCTTTTATAG_GACAGAAAAGCCAAATGGATTTACCG	76	11	5	2	3	3	7	0	6	1	3	8	8	0	3	6	27	4	10	9
CTTAAAACGGTAAAGACATTTAATAT_GACAGAAAAGCCAAATGGATTTACCG	50	9	1	0	0	0	0	0	0	0	0	0	1	0	0	1	1	1	0	0
AATACAAAATTAAAGTCATTTATAAA_GACAGAAAAGCCAAATGGATTTACCG	6	0	0	0	0	0	0	0	0	0	0	0	0	0	0	0	0	0	0	0
CATGTAAGATCGAAGGCATTTGGTGG_GACAGAAAAGCCAAATGGATTTACCG	118	33	20	14	17	12	17	12	4	3	15	7	9	4	2	3	1	3	0	0
AATACAATCGTAAAAGGATTTCCTGT_GACAGAAAAGCCAAATGGATTTACCG	68	22	21	4	8	6	12	4	1	0	5	2	4	2	1	4	7	6	18	7
CAGGAAAATTCGAACGGGCTTGAGCG_GACAGAAAAGCCAAATGGATTTACCG	31	3	1	1	0	0	3	0	0	1	3	1	1	0	2	5	4	1	1	0
TAAATAATTAGCAATGTTATTATATT_GACAGAAAAGCCAAATGGATTTACCG	33	6	0	0	0	0	1	0	0	0	0	0	0	0	0	1	8	0	5	2
CTCTTAATATTTAATAGGCTTTCTTA_GACAGAAAAGCCAAATGGATTTACCG	22	1	0	0	1	0	1	0	0	0	0	0	0	0	0	0	1	0	0	2
GCGATAAAGCAAATTTATTTACGAA_GACAGAAAAGCCAAATGGATTTACCG	18	6	4	0	1	0	0	0	0	0	0	0	0	0	1	0	0	0	0	0
AAGTGAATGCCAAACAATCTTGGTAG_GACAGAAAAGCCAAATGGATTTACCG	1	0	0	0	0	0	0	0	0	0	0	0	1	0	0	0	0	0	0	0
ACAGGAACACAGAAGCAGATTTGGGT_GACAGAAAAGCCAAATGGATTTACCG	280	108	63	25	51	39	65	35	17	13	51	50	50	21	23	61	52	45	26	31
TTTAAAATCTTGAATTGGGTTTGTTA_GACAGAAAAGCCAAATGGATTTACCG	6	1	0	0	0	1	2	1	0	0	0	0	1	0	0	0	0	0	0	0
AGGTGAATGGGGAAGGGGGTTGACGC_GACAGAAAAGCCAAATGGATTTACCG	61	21	14	3	6	2	9	1	1	2	2	4	2	1	3	0	1	1	3	0
TAACTAACGACGAATACTTTTCTATG_GACAGAAAAGCCAAATGGATTTACCG	22	4	2	1	0	0	1	0	0	1	0	0	2	0	0	0	0	0	0	0
TGTATAAATTGAAATAGGTTTATCGA_GACAGAAAAGCCAAATGGATTTACCG	21	8	3	1	1	0	0	0	1	0	0	0	0	0	0	0	0	0	0	0
CATGTAAACGAGAAATTTATTCATCA_GACAGAAAAGCCAAATGGATTTACCG	178	47	41	23	19	13	36	26	10	5	24	24	17	5	11	30	18	17	21	13
GTTGGAACTATCAAATATTTTTACGT_GACAGAAAAGCCAAATGGATTTACCG	154	49	21	10	19	15	25	7	5	5	17	23	16	7	2	12	17	7	24	11
CGAATAACCTTGAATAGGTTTGAGGC_GACAGAAAAGCCAAATGGATTTACCG	26	5	4	2	2	2	4	1	3	0	2	0	4	2	0	1	6	0	2	2
AGGTGAACAGACAAGTAGCTTAGCGG_GACAGAAAAGCCAAATGGATTTACCG	329	115	93	51	54	39	99	68	22	20	74	58	59	28	25	49	51	33	51	43
ATTTGAAGTCAGAATTGCATTGGGAA_GACAGAAAAGCCAAATGGATTTACCG	75	28	6	6	4	7	13	5	4	4	9	10	5	4	1	2	3	0	0	0
ACAACAACCCAGAACATCATTGTCCA_GACAGAAAAGCCAAATGGATTTACCG	135	43	44	16	12	18	12	12	14	9	22	17	13	5	10	34	18	28	16	9
TTCTGAAAATTTAACATTGTTGAAAA_GACAGAAAAGCCAAATGGATTTACCG	62	18	9	3	2	3	3	0	1	0	2	2	1	1	0	5	0	1	0	0
GTTATAAGCACGAATATGTTTATGGT_GACAGAAAAGCCAAATGGATTTACCG	20	7	8	9	6	2	1	3	1	0	1	0	0	0	0	0	0	0	0	0
TTAGTAATCTAAAATTTAGTTGTTAT_GACAGAAAAGCCAAATGGATTTACCG	36	10	3	1	0	2	0	0	0	0	3	3	1	0	0	1	4	0	1	5
TTGATAAATACTAAGTCGTTTCGGTT_GACAGAAAAGCCAAATGGATTTACCG	184	60	26	14	29	15	31	12	7	6	23	18	17	5	2	15	14	14	8	13
ATCCCAATTAAAAACCTCTTTTCAGA_GACAGAAAAGCCAAATGGATTTACCG	11	2	1	0	0	0	3	0	0	0	0	3	0	0	0	2	1	1	1	0
TGATCAACACGAAACAGTTTTTTACT_GACAGAAAAGCCAAATGGATTTACCG	31	13	15	8	3	2	11	6	4	2	6	13	10	2	9	13	11	7	6	6
GCGTAAATACTAAAGAGGTTTAGCTG_GACAGAAAAGCCAAATGGATTTACCG	170	47	36	18	13	6	18	6	5	5	20	10	14	2	3	9	5	5	9	8
AATCAAAGACATAAAGTAGTTGAATT_GACAGAAAAGCCAAATGGATTTACCG	38	12	7	9	11	9	20	13	9	5	13	15	12	4	10	19	12	7	6	4
TAAGTAATCGCGAAAGAAGTTGCGAG_GACAGAAAAGCCAAATGGATTTACCG	111	40	37	12	34	14	20	14	10	1	22	14	12	9	10	5	4	2	2	1
ATATTAATCAGGAAAGATATTGAATT_GACAGAAAAGCCAAATGGATTTACCG	63	18	6	1	0	1	1	1	2	0	1	1	1	0	0	0	0	0	0	0
CGAAGAATACGAAATCAGGTTGGTTT_GACAGAAAAGCCAAATGGATTTACCG	227	48	32	12	13	14	33	12	6	9	18	28	9	1	16	23	27	21	27	24
TACAGAACGTACAATTCTTTTCATCC_GACAGAAAAGCCAAATGGATTTACCG	33	13	5	4	3	0	4	1	2	0	2	3	4	4	3	5	5	3	4	5
CTCCCAATAGCTAACAAAATTAAATT_GACAGAAAAGCCAAATGGATTTACCG	97	16	4	3	2	0	5	1	1	0	4	5	3	0	0	8	14	4	3	5
ATATCAAAGCGGAAGGGATTTAGCAT_GACAGAAAAGCCAAATGGATTTACCG	1	0	0	0	0	0	0	0	0	1	0	0	0	0	0	0	0	0	0	0
CGTCAAAAACGGAAAAAGATTGCTAG_GACAGAAAAGCCAAATGGATTTACCG	37	7	4	2	6	0	6	4	0	0	4	4	3	0	1	2	1	0	0	0
TATAAAAATGGCAACATTATTGGCGA_GACAGAAAAGCCAAATGGATTTACCG	76	24	18	15	24	4	7	16	11	1	23	20	21	11	8	13	16	13	15	7
TACCTAAGTTGTAAATCGGTTTTTGG_GACAGAAAAGCCAAATGGATTTACCG	57	23	11	8	19	1	21	10	8	4	12	11	10	1	8	8	8	15	7	5
CCCAGAATTTGAAACGTAGTTCGGGA_GACAGAAAAGCCAAATGGATTTACCG	124	33	22	4	10	8	32	7	16	3	24	33	12	7	6	9	25	11	11	11
TCCTTAAATAGAAATTTTCTTCAAAG_GACAGAAAAGCCAAATGGATTTACCG	75	16	12	2	3	2	6	1	3	0	2	4	5	0	0	6	14	11	3	8
ACAACAAGCAAAAAAATTATTTTGTA_GACAGAAAAGCCAAATGGATTTACCG	122	19	5	1	2	0	4	1	0	0	3	5	0	1	0	2	6	1	3	0
CTACTAAACAATAAGCGCCTTCCTTA_GACAGAAAAGCCAAATGGATTTACCG	3	0	1	0	0	0	0	0	0	0	0	0	0	0	0	0	1	0	0	0
GGTAGAACGCAAAAATGGTTTAAAAC_GACAGAAAAGCCAAATGGATTTACCG	136	41	38	14	22	15	32	26	10	9	28	11	18	4	12	31	31	20	29	19
CTCGGAATTGAAAAATCTCTTCATGA_GACAGAAAAGCCAAATGGATTTACCG	83	19	17	5	6	6	15	3	3	1	4	7	5	0	4	0	5	8	2	2
CGCAAAAGTACCAAAGTATTTTTTAT_GACAGAAAAGCCAAATGGATTTACCG	15	1	0	0	0	0	0	0	0	0	0	0	0	0	0	0	1	0	0	2
CTTATAATGCTTAATCCACTTTCGAG_GACAGAAAAGCCAAATGGATTTACCG	40	12	6	3	5	1	4	2	0	1	2	3	2	1	3	1	6	3	8	2
CATGAAATAACGAATTGGTTTGATGG_GACAGAAAAGCCAAATGGATTTACCG	27	14	10	4	3	4	6	4	4	0	4	4	2	3	2	5	4	3	2	0
ACCGGAAACTTAAAGTAGATTATTCC_GACAGAAAAGCCAAATGGATTTACCG	145	40	27	12	6	6	21	13	3	2	25	22	10	7	3	12	9	12	11	4
CGTTAAATAGTTAATCATATTATGCA_GACAGAAAAGCCAAATGGATTTACCG	41	10	0	1	1	0	1	0	2	1	2	5	8	1	1	4	6	5	4	1
TTATTAACTCTAAAAAAGCTTTTCGC_GACAGAAAAGCCAAATGGATTTACCG	168	46	23	13	13	12	28	6	7	1	21	22	26	6	5	22	30	14	16	17
AATAAAAGCGTGAATTCCGTTCTTTT_GACAGAAAAGCCAAATGGATTTACCG	63	14	13	5	10	3	8	4	2	2	11	8	7	0	6	6	9	2	4	0
TCAGCAAGTTATAATTTAGTTGTAAT_GACAGAAAAGCCAAATGGATTTACCG	142	32	10	4	5	1	7	4	2	0	3	4	2	0	0	1	5	3	6	5
TAGTCAAAATTTAATTATTTTTTTGA_GACAGAAAAGCCAAATGGATTTACCG	3	2	1	0	0	0	0	0	0	0	0	0	0	0	0	0	0	0	0	1
CTGATAATTTGGAATCGGCTTATAAC_GACAGAAAAGCCAAATGGATTTACCG	37	6	4	1	0	0	0	0	0	0	0	1	0	0	0	2	0	0	0	3
ATCACAACTCGGAAAGACTTTAGCTA_GACAGAAAAGCCAAATGGATTTACCG	76	25	20	10	11	7	18	8	5	1	9	4	5	2	2	2	5	1	2	1
GATATAAACAGTAAGGCCTTTTTTGT_GACAGAAAAGCCAAATGGATTTACCG	165	39	28	8	10	14	15	7	1	3	17	23	7	1	2	7	13	4	11	4
ATACTAATAATCAAAAACTTTGGAGC_GACAGAAAAGCCAAATGGATTTACCG	34	13	4	4	7	5	9	5	1	3	8	16	10	6	7	8	11	12	5	4
TAAGCAATGCGTAAAATCATTTTGGA_GACAGAAAAGCCAAATGGATTTACCG	110	32	27	8	14	12	23	9	10	0	12	27	23	14	11	15	23	15	13	7
GTTATAATCCGTAATTCAGTTGTGGG_GACAGAAAAGCCAAATGGATTTACCG	66	25	26	4	7	4	8	9	3	2	13	10	5	4	5	12	15	6	6	6
CTTCTAATGGGGAAAAAAGTTGGTGA_GACAGAAAAGCCAAATGGATTTACCG	40	12	8	3	3	4	10	0	2	2	3	5	5	0	0	1	3	1	0	0
TTCTCAACCAGCAAAGAACTTCATGT_GACAGAAAAGCCAAATGGATTTACCG	96	31	20	5	10	10	12	2	2	1	0	9	8	4	2	5	6	5	8	2
ATACTAATACTAAATTCGATTTTCAT_GACAGAAAAGCCAAATGGATTTACCG	81	14	16	5	9	4	10	6	2	0	8	7	3	1	5	10	11	15	6	4
CGTTTAAAATAAAACATTATTGATTT_GACAGAAAAGCCAAATGGATTTACCG	61	8	1	0	0	0	0	0	0	0	0	0	1	0	0	0	3	0	5	0
TACGCAAATCCGAACTTCATTACGTA_GACAGAAAAGCCAAATGGATTTACCG	46	20	14	4	9	9	18	3	2	0	14	19	6	5	7	4	11	4	1	3
AATACAATTTCCAAGATTATTGCGGA_GACAGAAAAGCCAAATGGATTTACCG	18	13	7	3	1	3	8	1	0	0	2	2	1	1	0	3	2	0	0	0
ATGCTAACTACAAAGTCCTTTCCTAC_GACAGAAAAGCCAAATGGATTTACCG	126	62	37	23	35	26	50	26	15	3	35	28	25	6	17	37	31	20	28	8
CCCGGAAATTTAAACATAGTTTAGTA_GACAGAAAAGCCAAATGGATTTACCG	130	18	8	5	3	5	8	2	3	0	4	2	3	1	0	7	10	6	6	6
AACGCAACGAAGAAAGTTTTTATATT_GACAGAAAAGCCAAATGGATTTACCG	55	3	0	0	0	0	0	0	0	0	1	0	0	0	0	0	0	0	1	0
CCAACAAAATTGAAAAAGCTTTTTTG_GACAGAAAAGCCAAATGGATTTACCG	17	1	2	0	0	0	0	0	0	0	0	0	3	0	0	0	0	0	0	0
AGTCAAACAACGAAAACCTTTAGAAG_GACAGAAAAGCCAAATGGATTTACCG	62	19	12	1	5	2	10	5	2	2	3	6	10	2	0	8	4	0	1	4
TAGATAATTTTGAAACGTTTTTGCTT_GACAGAAAAGCCAAATGGATTTACCG	7	3	2	2	4	1	8	1	4	2	1	3	1	0	0	5	0	5	3	2
GACTCAATTGTTAACTCCGTTACTAT_GACAGAAAAGCCAAATGGATTTACCG	251	74	45	17	15	29	32	9	5	7	27	31	26	10	7	15	33	19	22	19
CCTTGAAGTGTCAAGGTTTTTTGAAC_GACAGAAAAGCCAAATGGATTTACCG	87	23	10	5	6	16	31	5	3	4	25	25	11	5	5	15	11	7	3	4
CTATCAATACGTAAGTCTATTAAGTG_GACAGAAAAGCCAAATGGATTTACCG	60	11	7	3	6	1	6	5	4	4	6	8	5	1	1	2	6	0	4	0
AGGTCAAACCTTAACAACGTTGCGTG_GACAGAAAAGCCAAATGGATTTACCG	79	25	13	9	9	10	11	9	12	5	16	22	18	6	6	11	11	4	10	5
GCAAGAAAGGGAAAGAAGATTAAGCA_GACAGAAAAGCCAAATGGATTTACCG	21	7	2	1	0	3	0	2	0	0	0	0	0	0	0	0	0	0	0	0
ATGAGAACCTGGAACTACATTCTACA_GACAGAAAAGCCAAATGGATTTACCG	185	41	31	9	16	15	26	12	9	4	21	29	18	1	10	11	8	11	11	7
AGTCTAAACGATAACAATGTTCTAGT_GACAGAAAAGCCAAATGGATTTACCG	106	29	22	12	10	12	15	9	3	1	5	6	9	5	2	9	21	6	3	6
AAGTGAAGAAGGAACGGTATTAGGGGA_GACAGAAAAGCCAAATGGATTTACCG	33	23	15	10	4	5	9	5	1	2	7	2	2	1	2	5	1	2	7	2
GACATAACCTGTAATGCTTTTGTAAG_GACAGAAAAGCCAAATGGATTTACCG	94	33	20	9	15	4	17	8	7	3	7	15	8	2	7	3	8	6	4	0
CGGAGAAGGCACAACGAGGTTAAGTC_GACAGAAAAGCCAAATGGATTTACCG	85	15	21	3	10	9	7	1	3	2	4	1	4	4	4	2	2	4	6	1
GGCACAAGAAACAAAGATTTTGGTC_GACAGAAAAGCCAAATGGATTTACCG	167	25	26	10	18	14	44	14	11	11	29	27	26	10	6	26	12	23	18	13
GTTCTAACGCTGAATCATATTAGGTA_GACAGAAAAGCCAAATGGATTTACCG	55	27	25	3	7	12	22	7	6	3	18	29	23	8	13	20	21	20	24	11
TAGGCAACGTGTAATCTCCTTATTTG_GACAGAAAAGCCAAATGGATTTACCG	79	56	54	26	27	17	58	23	17	9	32	53	29	14	13	21	19	15	26	9
GAACAAATTTTGAAGCTGTTTTAAAT_GACAGAAAAGCCAAATGGATTTACCG	120	19	3	2	3	2	1	3	1	0	0	2	3	1	0	5	7	0	1	1
ATTACAACATTAAACTTATTTTTCTT_GACAGAAAAGCCAAATGGATTTACCG	266	44	10	5	3	6	9	1	0	0	5	10	3	0	2	18	18	6	10	7
CCGCCAAATGCAAAACAATTTGTTTA_GACAGAAAAGCCAAATGGATTTACCG	106	25	14	4	8	7	20	8	5	2	12	11	10	4	4	15	25	5	19	5
GCTTGAAGGGGTAAGGATTTTGGTGG_GACAGAAAAGCCAAATGGATTTACCG	124	36	18	8	5	8	14	4	3	3	5	2	1	5	1	2	0	0	0	1
ACCTGAACTAGGAACGCCGTTTTTAT_GACAGAAAAGCCAAATGGATTTACCG	60	19	8	3	6	5	5	4	3	0	8	2	7	1	0	12	7	7	5	5
GGCAGAACTCATAACTTGTTTGCATA_GACAGAAAAGCCAAATGGATTTACCG	166	40	30	26	23	11	37	22	11	4	18	10	6	6	3	3	7	9	9	3
TCGTGAATTTTTAATTATGTTAGCAC_GACAGAAAAGCCAAATGGATTTACCG	30	10	9	6	4	3	6	1	0	0	2	5	6	3	0	7	3	7	8	5
CGGTGAAAGTCTAATTCACTTAACAT_GACAGAAAAGCCAAATGGATTTACCG	74	5	1	1	4	4	3	1	1	1	4	0	4	4	5	4	2	4	4	2
GCGTTAATGGAGATCGAATTGTCCC_GACAGAAAAGCCAAATGGATTTACCG	70	41	29	15	13	12	22	7	7	5	15	12	7	2	5	3	7	7	6	0
GACCGAAAATGTAATGGGGTTCGAAG_GACAGAAAAGCCAAATGGATTTACCG	30	12	15	4	4	3	3	1	2	0	4	7	7	3	1	7	1	4	4	3
TGATCAAATTAGAATGGTGTTGAGTA_GACAGAAAAGCCAAATGGATTTACCG	41	16	4	4	7	4	4	4	2	2	7	3	5	5	6	4	3	0	0	0
AGCCAAAGAACAAAGACGTTTATTCC_GACAGAAAAGCCAAATGGATTTACCG	34	7	5	5	3	2	1	2	0	0	1	0	0	0	0	0	0	0	0	0
TTATTAATTTTCAAGATCATTTTACT_GACAGAAAAGCCAAATGGATTTACCG	61	6	3	2	4	0	1	0	0	1	2	0	2	0	0	3	0	0	1	0
ACCCAAAATATGAACTTAATTGCTAT_GACAGAAAAGCCAAATGGATTTACCG	44	19	5	4	3	3	9	5	2	0	6	2	1	3	1	1	1	0	0	0
CAACAAAATAGAAATTGGATTGGAAG_GACAGAAAAGCCAAATGGATTTACCG	204	64	40	17	24	25	62	17	13	11	36	45	21	11	11	21	44	23	26	14
AAACAAACATATAACAGTATTTGGAT_GACAGAAAAGCCAAATGGATTTACCG	84	30	19	2	7	7	10	8	1	2	15	13	7	1	1	12	7	9	2	5
GAACAAATGCTAAACCTCGTTTAATT_GACAGAAAAGCCAAATGGATTTACCG	64	26	14	3	5	3	14	4	6	6	5	16	5	2	4	19	18	6	4	9
TTAGAAATACAGAATGTATTTGCTAT_GACAGAAAAGCCAAATGGATTTACCG	38	17	6	5	10	3	9	4	1	3	8	5	6	0	1	1	5	1	2	3
CCCACAATCTATAAGGGTATTAGTT_GACAGAAAAGCCAAATGGATTTACCG	1	0	0	0	0	0	0	0	0	0	0	0	0	0	0	0	1	0	0	0
TCCACAAGGCTGAAGGGCGTTGGGGG_GACAGAAAAGCCAAATGGATTTACCG	100	38	39	15	25	7	31	18	9	7	30	12	15	8	9	15	13	13	10	6
ACAGCAAGCCGGAAAGCTATTATCCC_GACAGAAAAGCCAAATGGATTTACCG	46	25	23	12	11	4	24	8	6	3	11	21	14	8	6	9	4	14	12	9
GCTGGAACGCGTAATGAGATTTCTAT_GACAGAAAAGCCAAATGGATTTACCG	377	109	62	21	36	24	56	24	20	7	32	35	43	8	15	35	31	31	22	14
TACTGAACGCGCAATTTGTTTATGCT_GACAGAAAAGCCAAATGGATTTACCG	27	9	5	1	0	0	3	2	0	0	0	0	0	0	0	0	0	0	0	0
GTAGAAAGAAGCAAACAATTTTAGAC_GACAGAAAAGCCAAATGGATTTACCG	94	34	14	6	11	10	11	6	3	1	9	5	5	3	3	3	3	2	9	1
ACTCCAACCGAGACAACTTTTGCTC_GACAGAAAAGCCAAATGGATTTACCG	36	16	16	4	9	9	9	6	3	3	9	14	5	4	7	0	1	1	0	2
CGTTTAAATCCTAAATAGATTTTTTA_GACAGAAAAGCCAAATGGATTTACCG	190	16	2	0	1	3	3	1	0	0	2	1	2	0	0	3	17	4	8	3
TCGGTACCTGATAACTCTATTCTGAA_GACAGAAAAGCCAAATGGATTTACCG	68	28	13	6	8	5	5	2	4	0	0	4	2	0	2	3	0	2	1	1
CGCCAAACGTGTAACGGGGTTACATA_GACAGAAAAGCCAAATGGATTTACCG	10	1	2	0	4	1	1	0	1	0	0	0	2	0	0	1	2	1	2	0
ATATTAATGGCTAACGGGTTTGTGAG_GACAGAAAAGCCAAATGGATTTACCG	120	39	41	21	10	15	26	11	7	5	18	36	28	11	11	8	12	6	10	6
CAGTCAACTTGCAAGGGTGTTGTATC_GACAGAAAAGCCAAATGGATTTACCG	63	9	7	1	0	3	10	6	2	4	5	4	6	0	0	2	0	4	1	0
GGAGGAACAACGAATACCATTGTGAC_GACAGAAAAGCCAAATGGATTTACCG	30	26	21	4	8	12	21	10	2	4	14	21	4	8	5	8	5	2	4	0
CTTAAAACCAACAATAACTTTTAATG_GACAGAAAAGCCAAATGGATTTACCG	31	9	6	1	2	1	2	1	2	1	1	7	3	0	1	1	2	1	0	0
ATGGCAACAGTCAAAAACCTTCAGAT_GACAGAAAAGCCAAATGGATTTACCG	313	112	99	29	41	22	58	24	12	9	37	58	36	5	14	44	34	18	27	22
ACAAAAATGATAAATGTAGTTCGCAC_GACAGAAAAGCCAAATGGATTTACCG	78	29	28	16	28	11	23	6	10	5	33	26	17	4	11	28	12	19	6	7
AAACTAATCATAAAATAACTTGGCGC_GACAGAAAAGCCAAATGGATTTACCG	49	11	14	5	11	2	13	2	9	2	11	13	7	6	6	3	3	3	4	3
CTCCAAAAGGATAAAAGGTTTGAACA_GACAGAAAAGCCAAATGGATTTACCG	9	1	2	0	0	0	0	0	0	0	0	0	0	0	0	0	0	0	0	0
ATCCAAATCACAAAATTGATTATGAT_GACAGAAAAGCCAAATGGATTTACCG	122	50	23	15	15	9	14	7	3	4	15	11	20	6	4	11	7	5	2	2
TAAGAAACACTAAAGCTCATTAATGG_GACAGAAAAGCCAAATGGATTTACCG	91	29	16	7	15	7	23	7	7	3	26	19	11	4	5	13	15	7	2	4
ATACGAACAGACAACATTTTTTATCA_GACAGAAAAGCCAAATGGATTTACCG	41	9	28	6	9	5	5	1	3	2	2	3	3	1	1	5	1	2	4	3
TGGACAAAAAACAATAATCTTCGGGC_GACAGAAAAGCCAAATGGATTTACCG	225	47	46	20	22	25	63	25	17	6	8	37	26	6	11	17	11	9	12	6
TCTCGAACCGGGAAACTTATTGCGTG_GACAGAAAAGCCAAATGGATTTACCG	339	162	79	40	56	45	78	45	30	13	49	67	40	13	18	30	18	13	17	7
ATCCTAAACGAAAAGACTCTTCTAGT_GACAGAAAAGCCAAATGGATTTACCG	79	23	24	6	10	3	6	1	4	0	3	2	3	1	1	2	1	2	2	0
CAGAAAACGATTAAACCATTTGTAGC_GACAGAAAAGCCAAATGGATTTACCG	161	71	34	20	22	18	44	24	7	6	18	29	22	5	5	18	17	13	19	12
GGTTCAATGAGTAATTTTTTTGTTA_GACAGAAAAGCCAAATGGATTTACCG	1	0	0	0	0	0	1	0	0	0	0	0	0	0	0	0	0	0	0	0
TAATAAACATGAAAGTTAATTGGTAA_GACAGAAAAGCCAAATGGATTTACCG	305	99	90	29	35	21	70	15	9	4	35	40	29	9	3	29	26	18	27	14
CTGATAATACGTAAGATGATTTTAAA_GACAGAAAAGCCAAATGGATTTACCG	6	5	0	0	0	0	0	0	0	0	0	0	0	0	0	0	0	0	0	0
AAGTGAAAGCTAAAGAAGTTTGTGTG_GACAGAAAAGCCAAATGGATTTACCG	84	24	12	5	6	4	17	8	4	3	9	12	19	2	1	6	6	3	6	2
CCGTCAATTTAAAATTATATTGGCAT_GACAGAAAAGCCAAATGGATTTACCG	60	15	3	1	1	2	3	0	0	0	2	0	1	1	0	3	2	2	7	5
CCGATAATCTCCAAGCTCTTTTAGCT_GACAGAAAAGCCAAATGGATTTACCG	21	17	15	3	3	6	7	3	4	5	8	9	9	4	5	14	9	4	2	4
GATAAAACTGCGAAGGATCTTTTCCT_GACAGAAAAGCCAAATGGATTTACCG	98	43	22	14	14	11	22	21	7	9	22	31	31	10	9	13	13	8	10	2
CTACGAATCCGGAACGCCTTTTATAG_GACAGAAAAGCCAAATGGATTTACCG	17	10	5	0	1	2	3	0	1	0	2	1	0	0	0	0	3	1	1	0
CCGAAAAGAAATAAACCCTTTCCCGT_GACAGAAAAGCCAAATGGATTTACCG	43	24	15	4	6	5	15	5	6	1	7	6	12	1	2	5	4	5	6	4
TAAGTAAAAGGTAAGGACTTTTTACA_GACAGAAAAGCCAAATGGATTTACCG	37	18	14	5	9	4	12	6	5	1	7	20	7	2	5	5	11	4	3	2
AGTTTAAGCCTTAAAGGGATTGATGA_GACAGAAAAGCCAAATGGATTTACCG	25	13	9	6	3	4	3	1	2	0	5	3	2	0	0	0	1	0	0	0
ATCGTAAAGGTAAACAAAATTTTGTG_GACAGAAAAGCCAAATGGATTTACCG	13	5	1	0	0	1	5	1	0	0	1	0	0	0	1	0	0	0	0	0
TTAAAAAATTCTAATATTCTTGTAGC_GACAGAAAAGCCAAATGGATTTACCG	34	15	3	1	5	2	2	0	1	0	7	3	5	0	0	2	3	1	3	2
CCCCTAAGCGTCAACGTGATTGTGTC_GACAGAAAAGCCAAATGGATTTACCG	128	44	23	12	12	13	26	13	5	11	22	10	11	8	3	9	2	4	5	3
CCTTTAACGCGTAATTAGCTTTAGAA_GACAGAAAAGCCAAATGGATTTACCG	170	42	26	9	20	13	21	8	4	4	15	18	6	3	8	16	8	12	4	3
CCTACAATATTCAAACAATTTATAGT_GACAGAAAAGCCAAATGGATTTACCG	25	8	1	0	0	0	0	0	0	0	0	0	1	0	0	4	1	1	2	1
ACCGGAACATTGAATGGACTTCGTCC_GACAGAAAAGCCAAATGGATTTACCG	58	23	15	10	10	9	16	14	7	5	9	9	13	5	5	9	8	9	7	7
AGTACAAATCTCAACAGATTTAAAGT_GACAGAAAAGCCAAATGGATTTACCG	143	47	27	9	19	10	21	4	6	3	20	32	30	9	2	9	18	16	18	8
ATTCAAATCGCGAACTTAATTTTTTG_GACAGAAAAGCCAAATGGATTTACCG	159	37	23	7	9	11	26	10	3	3	15	24	15	6	6	10	6	5	7	6
ATCTTAAACCGGAATCTACTTCATTC_GACAGAAAAGCCAAATGGATTTACCG	321	83	67	43	50	28	70	37	33	12	57	49	56	13	24	41	52	46	40	40
CTCTAAAAAGTCAACCAGATTAAATC_GACAGAAAAGCCAAATGGATTTACCG	39	18	11	7	2	6	15	7	3	0	12	14	15	3	5	18	6	10	15	6
CCCGTAAGAGGAAAGGGTATTGGGGG_GACAGAAAAGCCAAATGGATTTACCG	101	35	29	9	8	7	16	8	1	3	9	12	9	0	2	5	7	3	1	0
TGGACAATACGTAACGGTATTGAAGT_GACAGAAAAGCCAAATGGATTTACCG	13	2	6	5	4	2	12	4	5	4	3	1	5	2	3	3	2	1	1	0
GCTTTAAAAACTAAATGAATTGGTTC_GACAGAAAAGCCAAATGGATTTACCG	33	15	3	4	7	4	10	3	0	1	5	7	3	0	3	1	1	0	1	3
CGCATAAAGATTAAGCTGCTTCTGAC_GACAGAAAAGCCAAATGGATTTACCG	128	36	25	16	4	3	18	8	5	2	11	17	11	4	5	8	14	13	14	14
TATGAAAATACTAAAAGTTTTGTTAT_GACAGAAAAGCCAAATGGATTTACCG	40	12	1	0	1	0	2	2	0	0	0	0	1	0	0	1	0	2	3	0
GCGTTAAAGTGAAATTGTGTTCCTGA_GACAGAAAAGCCAAATGGATTTACCG	11	5	3	0	0	1	0	0	0	0	0	0	0	0	0	0	0	0	0	0
ATAAAAAATTTAAATTGAATTACTGT_GACAGAAAAGCCAAATGGATTTACCG	38	4	1	1	1	0	0	0	0	0	0	0	1	0	0	1	2	0	2	1
TTCTTAACATTTAATCAGATTGATAA_GACAGAAAAGCCAAATGGATTTACCG	14	3	2	1	3	0	5	0	0	1	3	4	4	1	1	9	8	8	7	2
TCAATAATCCCTAAGATCTTTGTCTA_GACAGAAAAGCCAAATGGATTTACCG	221	77	46	13	17	23	30	7	6	6	12	29	18	7	5	12	16	10	9	6
AAACAAATGAGAAAGAAACTTGTGTC_GACAGAAAAGCCAAATGGATTTACCG	32	12	9	1	3	5	8	4	4	0	7	7	10	2	3	5	14	7	13	9
GCTATAACCGTCAAAAAGATTTTTAC_GACAGAAAAGCCAAATGGATTTACCG	61	12	14	4	7	9	12	3	7	4	11	17	11	3	1	3	5	0	7	8
GTGTCAAGAGTCAACTCGGTTTCTAT_GACAGAAAAGCCAAATGGATTTACCG	56	38	20	4	6	2	3	2	0	1	3	5	8	1	1	4	3	3	2	0
CCAAAAACTATTAATCAGTTTTATTT_GACAGAAAAGCCAAATGGATTTACCG	3	0	0	0	0	0	0	0	0	0	0	0	0	0	0	0	0	0	0	0
GCAATAAATGTCAAGCGAATTAAAAA_GACAGAAAAGCCAAATGGATTTACCG	59	17	11	4	2	3	8	1	1	2	7	6	2	1	2	3	4	4	2	1
GCACCAAATGCCAAATATGTTTCACA_GACAGAAAAGCCAAATGGATTTACCG	514	191	158	72	65	93	148	73	49	22	107	107	89	36	34	83	77	62	58	32
GAAATAAAAGTTAATGCTGTTATTCA_GACAGAAAAGCCAAATGGATTTACCG	36	18	14	6	8	5	15	10	4	3	6	12	13	3	5	17	19	11	11	6
ATCAGAAACCACAAACGGTTTCGGTA_GACAGAAAAGCCAAATGGATTTACCG	92	35	22	14	18	9	28	17	9	20	69	98	97	48	45	207	237	201	242	148
CGCAAAAGTTTGAAGTATCTTTAGCT_GACAGAAAAGCCAAATGGATTTACCG	96	14	13	4	12	6	21	10	4	2	9	13	13	7	8	11	7	5	9	4
CAATGAATTGGCAAAAGAATTCCGGG_GACAGAAAAGCCAAATGGATTTACCG	19	6	3	3	1	2	4	0	4	0	2	7	2	0	3	5	3	4	4	2
ATGGTAACTAATAAGTAGCTTAGTTA_GACAGAAAAGCCAAATGGATTTACCG	97	32	19	7	10	11	21	19	7	4	16	21	18	9	12	10	5	9	3	0
GCTTGAATTCATAAAAATTTTTGTAA_GACAGAAAAGCCAAATGGATTTACCG	18	3	0	0	0	1	0	1	0	0	0	0	1	0	1	2	0	0	0	0
CACAGAAGTTTAAAACATCTTGTGGC_GACAGAAAAGCCAAATGGATTTACCG	42	2	7	2	5	3	3	3	1	0	0	2	3	0	0	2	2	0	0	0
ACCATAACACAAAAGGTTTTTGGTAC_GACAGAAAAGCCAAATGGATTTACCG	15	18	5	3	2	4	7	5	2	1	10	11	1	2	1	3	2	5	2	1
CTCCAAAATTCTAATATGGTTTACTT_GACAGAAAAGCCAAATGGATTTACCG	142	44	17	7	7	7	19	7	7	3	14	15	9	2	3	16	31	16	18	12
TAGCGAAGTGCCAAGCGCATTCGACT_GACAGAAAAGCCAAATGGATTTACCG	173	64	67	32	40	23	48	31	18	15	41	37	34	13	10	23	24	15	8	5
TCCAGAAACTTTAATGCTATTACTAT_GACAGAAAAGCCAAATGGATTTACCG	104	15	11	3	3	2	11	0	0	1	8	11	7	1	0	20	22	10	16	10
ACTTCAAACGGGAACAAGTTTTACGT_GACAGAAAAGCCAAATGGATTTACCG	136	61	66	38	58	36	146	72	65	48	224	370	370	193	240	840	976	898	1047	838
CTGAAAATCGTTAATCTGGTTGGCTG_GACAGAAAAGCCAAATGGATTTACCG	64	11	7	5	5	2	7	0	2	0	1	4	1	1	1	3	6	0	4	2
TGCCGAATTAACAAGGGGGTTTCGCC_GACAGAAAAGCCAAATGGATTTACCG	53	11	13	5	5	3	3	4	3	0	8	6	4	4	0	2	3	1	0	1
ATTCTAAATGCCAATCATATTCAGAT_GACAGAAAAGCCAAATGGATTTACCG	80	20	8	9	12	7	6	7	7	2	13	18	23	6	13	49	44	66	63	61
TGTGTAAACTCAAACAGATTTACAAT_GACAGAAAAGCCAAATGGATTTACCG	30	9	14	4	4	0	3	2	1	0	4	3	1	0	0	0	7	3	1	1
TAACGAATGAATAAGAACCTTGTCTT_GACAGAAAAGCCAAATGGATTTACCG	27	14	6	4	3	4	6	3	3	3	8	4	13	3	4	15	14	9	5	6
ATATGGACTAAAAGGAGGCTTTTGTCGACGGATCCGATATCGGTA_GACAGAAAAGCCAAATGGATTTACCG	1	0	2	0	0	0	0	0	0	0	0	0	0	0	0	0	0	0	0	0
ATTACAATTTTAAATAGCGTTAGTAT_GACAGAAAAGCCAAATGGATTTACCG	39	7	9	1	4	0	1	3	1	0	2	1	1	0	0	4	4	0	0	0
TTAACAAATACTAACAGGCTTTACTC_GACAGAAAAGCCAAATGGATTTACCG	26	8	4	1	2	0	2	0	0	0	6	4	8	2	3	4	3	4	4	4
CAAGAAATCTATAAGTAGTTTCTAAG_GACAGAAAAGCCAAATGGATTTACCG	77	14	6	2	5	3	5	3	0	1	8	7	5	1	2	8	2	4	4	6
AGCGGAAATACCAACTCATTTTATAT_GACAGAAAAGCCAAATGGATTTACCG	100	18	8	0	5	5	3	0	0	0	1	1	8	1	0	3	11	3	6	4
TCTCAAAGCTAAAAATGGGTAACCAC_GACAGAAAAGCCAAATGGATTTACCG	1	0	0	1	0	0	0	0	0	0	0	0	0	0	0	0	0	0	0	0
ACCGAAAACCTAAAACAACTTTAAAC_GACAGAAAAGCCAAATGGATTTACCG	59	15	8	1	2	1	5	4	0	0	3	1	2	0	0	2	1	2	0	0
AAGTCAATTGCGAAGAGTTTTGTCTT_GACAGAAAAGCCAAATGGATTTACCG	127	44	27	14	16	14	15	18	3	3	6	11	12	3	5	11	14	12	8	9
ACTATAATTATCAATGGACTTTTTCC_GACAGAAAAGCCAAATGGATTTACCG	213	62	31	16	30	21	56	23	9	6	36	33	19	10	13	21	21	18	14	9
CTAAAAAAAATTAACAACTTTACAAA_GACAGAAAAGCCAAATGGATTTACCG	138	13	4	2	1	1	4	1	0	0	2	8	0	0	0	5	9	1	4	5
CCTCAAATGACTAATGTTATTAACGT_GACAGAAAAGCCAAATGGATTTACCG	12	6	3	1	0	0	1	0	0	1	3	2	0	1	0	2	2	4	0	0
TTCTTAAGACGCAAATTGTTTCAGAA_GACAGAAAAGCCAAATGGATTTACCG	196	68	49	17	22	17	48	18	6	5	28	36	18	10	4	18	20	10	23	16
TGCATAACCCGTAATCCGTTTAGGAA_GACAGAAAAGCCAAATGGATTTACCG	135	38	14	9	18	5	16	7	7	4	16	14	16	2	8	19	18	9	8	7
TCGCCAATGCTGAAAATCTTTTTATG_GACAGAAAAGCCAAATGGATTTACCG	107	42	16	6	13	6	12	8	4	0	10	13	6	2	3	11	7	6	1	1
ACCCTAATAATGAATATCATTAGGGC_GACAGAAAAGCCAAATGGATTTACCG	194	105	59	51	46	37	50	34	23	7	56	57	63	26	42	95	96	128	145	112
GAACAAATATAGAAATTTATTCTAGA_GACAGAAAAGCCAAATGGATTTACCG	46	3	2	0	0	0	1	0	0	0	0	0	1	1	0	0	0	2	1	0
AAATAAAAATCAAAAACTGTTAGTGG_GACAGAAAAGCCAAATGGATTTACCG	29	9	0	3	1	1	3	0	0	0	4	1	3	1	0	4	11	13	7	3
TTCCTAAATATGAATCTATTTTGTTA_GACAGAAAAGCCAAATGGATTTACCG	270	47	32	12	18	9	19	10	4	3	19	21	14	3	5	26	28	14	22	22
TAGGTAATTGAGAAGGTGGTTGGGTG_GACAGAAAAGCCAAATGGATTTACCG	94	35	28	7	10	13	23	11	5	6	12	11	9	2	2	2	4	3	5	5
CATACAATATGGAAGACTCTTCATAC_GACAGAAAAGCCAAATGGATTTACCG	99	26	20	11	7	14	18	8	1	2	12	6	12	5	1	9	7	17	5	5
CACAAAATCATGAAAAAAGTTGTGTG_GACAGAAAAGCCAAATGGATTTACCG	197	61	41	19	19	8	29	15	13	4	36	25	18	7	12	20	31	15	14	16
TGAATAAACGTGAAGGTGTTTGATGA_GACAGAAAAGCCAAATGGATTTACCG	128	37	24	9	15	17	13	10	5	4	18	15	7	1	4	6	2	3	9	2
CCTCCAATCATGAACAGGTTTATGGG_GACAGAAAAGCCAAATGGATTTACCG	27	17	12	7	13	9	10	6	3	4	5	4	11	4	1	3	4	0	5	6
AGACCAAAAAAAAACATCCTTCTGCA_GACAGAAAAGCCAAATGGATTTACCG	114	40	28	16	22	14	37	22	13	1	25	22	25	7	4	20	8	13	11	3
TCTTCAAACATGAATCCGATTGAAAA_GACAGAAAAGCCAAATGGATTTACCG	135	45	16	8	15	2	14	7	5	1	6	9	6	1	6	12	5	5	2	11
ACTCCAAACTCAAACTGGCTTGTGAC_GACAGAAAAGCCAAATGGATTTACCG	26	17	7	9	7	1	6	3	1	0	6	7	7	2	1	4	4	2	6	3
CAATGAATTCCGAAGCGCATTAGATA_GACAGAAAAGCCAAATGGATTTACCG	49	8	6	3	10	5	9	4	0	1	7	6	5	0	2	4	4	3	4	7
TCGGAAATAACTAAAGCTTTTCATGG_GACAGAAAAGCCAAATGGATTTACCG	101	23	17	4	7	8	14	10	2	1	6	9	11	2	4	15	13	6	11	11
ACAGCAATACAGAAAGTGCTTTGAAC_GACAGAAAAGCCAAATGGATTTACCG	327	99	84	34	40	43	82	59	28	25	73	65	40	18	22	33	35	16	19	16
GGTCTAACATACAAGCAGGTTTTTGC_GACAGAAAAGCCAAATGGATTTACCG	82	22	7	8	10	6	17	5	4	1	12	16	8	2	1	8	8	5	1	2
CTTGAAAGATTAAAACTAGTTTTTCT_GACAGAAAAGCCAAATGGATTTACCG	284	78	25	5	20	5	30	14	4	3	8	25	24	3	3	33	52	17	25	17
CTTTAAAACGCTAAGCTTATTGTGTC_GACAGAAAAGCCAAATGGATTTACCG	51	26	11	4	7	8	15	9	6	2	12	12	6	3	7	7	9	8	14	7
GACTTAAATACGAAAAGTATTCCATC_GACAGAAAAGCCAAATGGATTTACCG	14	15	3	3	1	0	2	1	0	1	4	5	3	0	0	0	0	0	0	0
AGTTCAATAAAAAAGCATCTTACAAA_GACAGAAAAGCCAAATGGATTTACCG	10	9	7	0	0	0	1	0	0	0	0	1	0	0	1	0	1	0	0	0
GATTTAAAAGGGAATGATCTTAAGTT_GACAGAAAAGCCAAATGGATTTACCG	65	11	8	3	7	4	11	4	1	2	9	13	9	4	5	8	13	5	4	9
GGTTGAATCATGAATCCCGTTCGCGG_GACAGAAAAGCCAAATGGATTTACCG	69	19	13	5	1	7	8	8	2	2	12	9	8	5	5	8	2	4	3	0
ATGTCAATGTGAAAAATCTTTGCTTC_GACAGAAAAGCCAAATGGATTTACCG	8	7	1	2	6	1	2	0	2	1	0	0	0	0	0	0	1	0	0	0
GAGGAAATTGAAAAAGGGATTATGAA_GACAGAAAAGCCAAATGGATTTACCG	137	54	28	6	17	13	18	15	8	6	19	19	11	8	6	22	14	11	11	7
GGCAAAAATAGAAACTTGGTTAGAAT_GACAGAAAAGCCAAATGGATTTACCG	111	20	10	9	12	3	18	4	0	1	6	11	8	1	1	5	15	14	12	4
AAAGTAAATGGGAAGAAATTTTTGGA_GACAGAAAAGCCAAATGGATTTACCG	60	18	9	1	4	3	11	2	2	1	3	6	8	1	6	21	10	8	13	6
GCTATAAAGTTGAATTGCTTTAAAAC_GACAGAAAAGCCAAATGGATTTACCG	50	25	11	4	1	1	8	9	3	3	1	8	6	2	0	5	3	10	3	12
CGTCAAATACTAAATTGCATTCATTA_GACAGAAAAGCCAAATGGATTTACCG	20	0	0	1	2	0	0	0	0	0	0	0	5	0	0	0	0	0	0	0
CCAGTAAGCGGAAATGCTATTGGGGT_GACAGAAAAGCCAAATGGATTTACCG	23	8	11	3	5	4	4	3	2	1	3	6	4	0	3	3	7	14	11	8
AGGTGAACTCGTAAGTGTATTCTTAG_GACAGAAAAGCCAAATGGATTTACCG	60	16	5	4	7	6	21	15	14	3	12	14	11	2	6	19	18	12	4	12
AAAAAAAGCAGTAACACATTTATGGT_GACAGAAAAGCCAAATGGATTTACCG	285	97	44	31	51	22	41	23	16	7	40	45	26	8	13	32	19	14	13	12
CCAACAAAGGCGAATGGCGTTTTCCG_GACAGAAAAGCCAAATGGATTTACCG	74	15	16	5	6	9	4	4	1	4	0	0	0	1	2	0	0	0	0	0
GATTAAATTGCAAAGCTGGTTATTAT_GACAGAAAAGCCAAATGGATTTACCG	20	3	5	0	0	1	1	1	0	0	1	3	1	0	0	1	5	5	4	1
AACCGAAAAACGAAAGCGTTTTGGGC_GACAGAAAAGCCAAATGGATTTACCG	34	10	4	1	0	4	6	1	1	0	0	0	0	0	0	0	0	0	0	0
GACGTAAAGGGAAAGGTTGTTATTTG_GACAGAAAAGCCAAATGGATTTACCG	23	13	17	11	11	4	9	7	2	2	4	17	6	0	3	2	0	0	2	0
CTAATAAAATACAAACTTGTTACCCC_GACAGAAAAGCCAAATGGATTTACCG	12	3	2	2	1	0	3	0	0	1	2	1	3	0	0	1	1	1	1	0
CGCACAAATGGGAAGAGTTTTGTGAG_GACAGAAAAGCCAAATGGATTTACCG	19	1	0	0	0	0	1	0	0	0	0	0	0	0	0	0	0	0	0	0
ACCCGAATTATGAACAAAGTTTGAT_GACAGAAAAGCCAAATGGATTTACCG	8	0	2	2	1	0	1	0	0	0	1	0	0	0	0	0	0	0	0	0
TCCAAAACAAGCAAGACCGTTTATGA_GACAGAAAAGCCAAATGGATTTACCG	267	94	100	40	43	39	74	21	20	9	50	46	37	11	15	41	37	27	24	11
ATCGCAAGGGTAAAACGCATTAATGT_GACAGAAAAGCCAAATGGATTTACCG	14	12	17	4	10	7	23	7	9	9	27	29	31	9	11	18	11	11	21	18
TGGGTAAGGTTTAATCATTTTATTAT_GACAGAAAAGCCAAATGGATTTACCG	40	1	1	0	0	0	0	0	0	0	0	0	0	0	0	0	0	0	0	0
GCTATAAGCTATAAGTAGATTGACGG_GACAGAAAAGCCAAATGGATTTACCG	25	14	6	4	6	1	5	2	1	2	2	0	4	1	0	0	1	0	0	0
ACAAAAATAGGTAAATTAATTGCCGC_GACAGAAAAGCCAAATGGATTTACCG	92	35	32	19	24	13	47	14	7	3	21	25	14	5	10	34	19	19	14	7
AGCCGAAGGGGTAAGAGTGTTCTTGG_GACAGAAAAGCCAAATGGATTTACCG	90	28	12	4	6	5	8	1	1	0	4	7	2	0	2	1	2	0	1	0
TGGAGAAGCCTGAATTAACTTGTCTG_GACAGAAAAGCCAAATGGATTTACCG	136	54	41	12	18	15	22	7	5	1	15	12	10	5	1	16	13	7	9	5
TCATTAAGCATGAAATTTTTTCGACC_GACAGAAAAGCCAAATGGATTTACCG	62	29	18	4	11	3	19	12	4	4	13	5	8	2	2	13	11	7	7	4
GGTGGAACCGTAAACAGTGTTGGTGA_GACAGAAAAGCCAAATGGATTTACCG	92	43	25	14	26	17	29	16	8	7	19	24	12	9	19	8	2	3	5	8
TTATGAATAAGGAATCAGTTTGCCA_GACAGAAAAGCCAAATGGATTTACCG	105	47	27	14	14	9	30	7	5	3	6	16	10	3	3	9	13	5	7	2
GACGGAAACTGGAAACCATTTGTAGG_GACAGAAAAGCCAAATGGATTTACCG	97	44	22	10	9	2	15	3	5	2	7	10	6	4	10	10	12	4	6	3
CCTAAAATTGAAAAACACTTTATCAA_GACAGAAAAGCCAAATGGATTTACCG	115	26	15	5	5	3	13	0	5	1	15	10	8	1	3	15	18	11	20	11
TACCAAACCTAGAAACGCTTTTCTAT_GACAGAAAAGCCAAATGGATTTACCG	52	8	4	2	6	3	4	3	0	0	5	0	2	0	0	1	3	0	3	0
TTCTGAAATCAAAAATACCTTTATTG_GACAGAAAAGCCAAATGGATTTACCG	31	3	4	0	2	1	3	0	0	1	1	1	1	0	1	1	0	0	0	0
ACACAAAACGGAAAACTTATTCGCCC_GACAGAAAAGCCAAATGGATTTACCG	260	106	68	20	36	25	51	17	9	18	30	40	34	11	13	25	19	17	19	15
CGAGCAATTATAAAGAGACTTAAATA_GACAGAAAAGCCAAATGGATTTACCG	94	17	7	2	1	0	3	2	0	1	2	6	2	0	2	4	6	3	7	4
AGTAGAACCGTGAAGGAGCTTGGGGT_GACAGAAAAGCCAAATGGATTTACCG	7	3	1	0	2	0	3	0	0	0	0	0	0	0	0	0	0	0	0	0
ATTTGAATAAGTAAGACTATTCCATT_GACAGAAAAGCCAAATGGATTTACCG	34	11	14	6	6	5	11	7	0	1	4	7	1	2	2	1	4	2	0	1
TCTAGAACCGTGAAATGGATTGTGTC_GACAGAAAAGCCAAATGGATTTACCG	66	32	25	10	11	5	13	7	7	7	10	7	9	1	6	8	3	6	4	4
CATTAAATTCACAAATCTGTTAAAGT_GACAGAAAAGCCAAATGGATTTACCG	32	9	3	0	2	2	2	0	1	0	1	2	0	0	1	7	1	1	0	0
TATGAAAGACGGAAACAAATTTGTTA_GACAGAAAAGCCAAATGGATTTACCG	201	35	36	13	19	14	29	16	9	12	20	31	37	8	12	26	41	24	27	19
CCAGTAAAACCTAACAGATTTCGTTT_GACAGAAAAGCCAAATGGATTTACCG	27	11	9	3	2	4	6	1	1	0	5	1	6	4	2	1	0	4	1	1
ATAGAAAGCGGTAAAATGCTTGGACA_GACAGAAAAGCCAAATGGATTTACCG	69	44	50	20	23	20	41	27	16	7	45	74	57	15	18	56	49	31	47	40
CGTTAAACTTTTAAATTGGTTCGTTC_GACAGAAAAGCCAAATGGATTTACCG	24	5	3	0	1	0	2	2	2	2	4	5	2	0	2	4	1	0	2	1
TCGGAAATTGTTAACTCTATTCAGAG_GACAGAAAAGCCAAATGGATTTACCG	52	16	7	5	8	5	9	0	0	1	7	15	7	1	3	17	15	3	2	4
CATTCAAAGAAAAATGACTTTTCGTC_GACAGAAAAGCCAAATGGATTTACCG	60	7	1	1	4	2	3	0	1	0	4	4	0	0	1	5	2	0	1	1
ACTCAAATCCGCAACGCAGTTAAACT_GACAGAAAAGCCAAATGGATTTACCG	40	12	2	5	3	3	4	5	2	2	2	3	2	0	1	5	4	6	7	3
TGGCTAACAGAGAACAAATTTGCCTC_GACAGAAAAGCCAAATGGATTTACCG	182	75	46	26	22	21	62	29	24	11	65	61	39	20	17	34	22	25	11	1
ACTAAAAATGGGAACTTAGTTTGTTT_GACAGAAAAGCCAAATGGATTTACCG	18	11	8	2	3	3	5	0	2	2	3	6	2	0	0	5	7	7	17	6
GTCTGAATAGTTAAATGTTTTTGTTT_GACAGAAAAGCCAAATGGATTTACCG	53	13	13	1	2	2	7	1	0	1	5	3	2	1	1	5	5	8	1	6
CCGGCAAGGAGGAAGTGTTTTTGGTT_GACAGAAAAGCCAAATGGATTTACCG	63	11	10	3	4	5	0	1	4	0	2	7	3	3	2	6	3	4	0	0
GTGTGAACGGGCAACTTAATTATGTT_GACAGAAAAGCCAAATGGATTTACCG	24	7	3	1	3	2	2	0	1	0	2	3	0	1	1	3	3	1	1	3
AAACGAACACCGAAGTGTTTTCTTCA_GACAGAAAAGCCAAATGGATTTACCG	37	18	9	3	3	1	10	5	3	0	6	4	4	0	6	7	3	6	9	6
ATGTGAATGCTAAACTATATTCAAGT_GACAGAAAAGCCAAATGGATTTACCG	58	39	26	12	11	9	18	15	4	4	14	13	15	8	4	8	4	7	1	3
TTGAGAAGCGTTAAGTGGGTTGGGAA_GACAGAAAAGCCAAATGGATTTACCG	33	16	19	9	8	13	23	10	3	6	16	19	16	2	4	15	21	3	3	6
GGGCGAAGCGGGAAAGGGATTGGCGG_GACAGAAAAGCCAAATGGATTTACCG	56	13	7	1	2	2	1	3	0	2	2	0	1	1	0	4	1	2	2	0
GAAATAACCAATAACAGTCTTTCTTA_GACAGAAAAGCCAAATGGATTTACCG	7	2	0	0	2	0	1	0	0	0	1	0	0	0	0	0	0	0	0	0
TGAGAAACAGAGAATTCCATTAAAAG_GACAGAAAAGCCAAATGGATTTACCG	77	30	9	5	5	8	3	1	0	1	0	4	5	0	1	3	1	1	0	1
AGCAGAACATCTAATCTCTTTTAATT_GACAGAAAAGCCAAATGGATTTACCG	4	1	0	0	0	0	0	0	0	0	0	0	0	0	0	0	0	0	0	0
TTCTGAATCGATAATTCGGTTGTTCA_GACAGAAAAGCCAAATGGATTTACCG	150	50	28	34	18	22	37	24	7	8	40	39	30	16	10	39	49	22	26	19
GCTTAAACCGTAAAGTGTTTTGAAGC_GACAGAAAAGCCAAATGGATTTACCG	283	109	73	36	36	26	60	38	18	15	47	32	40	13	16	25	25	19	26	10
TGAGTAACACTGAAAATCTTTGAGAA_GACAGAAAAGCCAAATGGATTTACCG	61	28	16	11	11	11	14	6	2	1	5	5	7	2	2	2	0	4	2	0
AAGGGAAGCTTGAACCTTGTTCCTTT_GACAGAAAAGCCAAATGGATTTACCG	115	31	20	11	13	7	13	10	6	2	20	12	13	6	1	1	1	4	1	2
AGCATAATATTCAAAGCGGTTATGCT_GACAGAAAAGCCAAATGGATTTACCG	107	54	25	16	14	12	14	6	5	3	9	13	10	2	2	14	14	6	8	5
CACTAAATTGTTAATTCATTTTCAGA_GACAGAAAAGCCAAATGGATTTACCG	30	7	1	0	0	0	1	1	0	0	2	0	0	0	1	2	0	0	0	0
AGGCAAATTTAAAATTGTATTCAGTT_GACAGAAAAGCCAAATGGATTTACCG	72	12	14	3	3	0	9	3	2	3	6	7	12	4	3	7	11	8	7	9
GTCAAAAATTGTAAATTACTTACCAC_GACAGAAAAGCCAAATGGATTTACCG	64	19	16	9	7	5	19	5	5	2	8	5	8	3	3	8	15	3	7	7
GGCGCAATACAAAACAGCATTCACGG_GACAGAAAAGCCAAATGGATTTACCG	155	44	35	10	20	10	21	12	17	2	22	9	14	4	7	15	7	5	4	1
AAACTAATTGTTAATGTAGTTAACCA_GACAGAAAAGCCAAATGGATTTACCG	77	36	28	13	8	8	17	7	6	3	10	10	11	2	4	13	9	4	6	0
TACGTAAAGTATAAACATATTCCAGG_GACAGAAAAGCCAAATGGATTTACCG	9	2	0	2	0	0	0	0	0	0	0	0	0	0	0	0	0	0	0	0
AAATCAAGGGGGAACAATATTAATTC_GACAGAAAAGCCAAATGGATTTACCG	116	23	10	4	4	4	22	5	7	0	10	9	11	4	6	11	8	5	10	8
GGATTAAACTATAACCTCCTTGGTTC_GACAGAAAAGCCAAATGGATTTACCG	16	6	2	2	5	2	3	3	4	2	9	11	3	1	1	14	6	6	4	3
CATCGAAGCTCGAATTGTGTTTTAAA_GACAGAAAAGCCAAATGGATTTACCG	38	5	3	0	4	4	2	0	0	0	2	2	2	2	1	2	6	14	5	0
AATATAATGGGGAACACTGTTAAGCA_GACAGAAAAGCCAAATGGATTTACCG	23	11	19	13	10	2	5	4	2	3	5	13	13	5	5	5	5	4	3	1
CGACGAAAAACTAAAGCCGTTAGGAA_GACAGAAAAGCCAAATGGATTTACCG	58	8	2	0	0	0	3	0	3	0	1	1	1	0	0	5	1	0	1	1
TGGCAAAGGAGGAAGTCCATTTATGG_GACAGAAAAGCCAAATGGATTTACCG	44	11	8	8	9	1	17	6	3	2	7	12	4	2	1	2	3	2	2	1
AACACAATCGAGAAGGTTATTCTTAC_GACAGAAAAGCCAAATGGATTTACCG	47	10	13	10	10	8	8	3	4	0	3	4	5	0	1	2	4	1	1	1
CACGTAAAACTGAACACCGTTAGTCA_GACAGAAAAGCCAAATGGATTTACCG	21	13	4	6	1	0	3	0	1	0	2	1	0	0	0	0	0	0	0	0
AAGGAAACTTCTAACCATTTTGTAAG_GACAGAAAAGCCAAATGGATTTACCG	32	16	11	3	6	2	13	4	5	1	4	8	9	2	1	8	5	8	6	5
ATAACAATGTGAAAGGTCTTTTTTTT_GACAGAAAAGCCAAATGGATTTACCG	208	40	25	6	16	4	12	2	5	1	11	18	12	1	0	13	15	10	8	8
CCGTTAAGCGATAATCAGGTTTTGGA_GACAGAAAAGCCAAATGGATTTACCG	41	13	4	1	2	4	2	1	1	1	2	2	5	1	0	0	5	1	0	0
TATATAACAATTAACTGGATTATTCT_GACAGAAAAGCCAAATGGATTTACCG	85	10	7	6	3	0	12	6	0	0	8	8	4	0	1	13	10	2	9	0
GATTTAATCCTAAATGCGTTTTCCTT_GACAGAAAAGCCAAATGGATTTACCG	176	67	22	10	14	10	20	5	3	2	5	9	4	2	0	3	6	8	2	2
ACGGAAAAAATTAACATTGTTTCCTT_GACAGAAAAGCCAAATGGATTTACCG	13	6	0	1	0	1	0	0	0	0	0	0	0	0	0	0	0	0	0	0
CACCAAAACCTTAATAAGATTGCTTG_GACAGAAAAGCCAAATGGATTTACCG	73	24	17	9	14	9	9	10	7	5	18	8	8	5	4	7	7	6	8	6
GGCTTAATTGTTAAAAGCATTTTACA_GACAGAAAAGCCAAATGGATTTACCG	163	45	14	8	8	4	16	4	3	0	10	16	9	7	4	11	17	12	7	2
GTATGAAAATTGAATTTTGTTTTCTA_GACAGAAAAGCCAAATGGATTTACCG	323	91	51	16	16	10	43	13	6	3	15	33	21	5	9	21	37	18	21	10
GTCAAAACCCGCAAACTAATTTACAA_GACAGAAAAGCCAAATGGATTTACCG	8	5	1	1	0	0	2	1	0	0	0	1	3	0	0	0	0	0	0	0
TCTTTAATCGAGAAGTTCTTTGTGTC_GACAGAAAAGCCAAATGGATTTACCG	278	119	58	23	40	36	63	19	19	10	39	36	30	8	18	32	14	25	18	15
CAAGCAACATCAAAGGATTTTCCTGA_GACAGAAAAGCCAAATGGATTTACCG	38	4	3	4	1	0	0	0	0	0	0	0	0	0	0	0	0	0	0	0
TCCTCAAGATATAAGGCCGTTCCGCC_GACAGAAAAGCCAAATGGATTTACCG	280	110	61	33	44	22	57	35	21	11	49	36	36	10	8	13	13	12	14	10
TGCCAAATAGGGAAATCGCTTTGATA_GACAGAAAAGCCAAATGGATTTACCG	52	8	8	1	4	3	8	13	0	6	9	12	6	8	3	5	17	9	13	6
TCTAAAATATGCAAGCACGTTGGCTC_GACAGAAAAGCCAAATGGATTTACCG	36	4	7	3	4	1	5	2	1	1	4	10	4	2	0	2	1	0	0	0
ATCGGAACATCGAACTGGTTTTGTGG_GACAGAAAAGCCAAATGGATTTACCG	66	28	47	22	17	12	30	15	15	4	29	41	24	9	11	13	25	14	12	10
GCCAGAACTCCTAAGCATGTTCTATT_GACAGAAAAGCCAAATGGATTTACCG	52	17	6	7	10	9	12	9	1	1	7	12	3	1	9	10	4	4	1	0
TAATAAATGCGGAATGCGATTTCGTC_GACAGAAAAGCCAAATGGATTTACCG	14	0	0	0	0	1	0	0	0	0	0	0	0	0	0	0	0	0	0	0
GCACCAACCTAGAATGCCTTTATTTA_GACAGAAAAGCCAAATGGATTTACCG	44	16	5	2	3	3	7	1	1	0	1	3	1	1	0	1	0	0	0	0
CTGTAAAAACACAAGCTTTTTACTAG_GACAGAAAAGCCAAATGGATTTACCG	19	11	4	2	4	3	2	2	0	0	1	3	1	1	3	4	3	3	7	0
TATATAAATGGGAAGTTTGTTGGGAA_GACAGAAAAGCCAAATGGATTTACCG	116	39	16	12	10	10	11	8	3	1	17	19	13	3	8	13	13	9	7	10
TTTTCAAAGCGGAAGGACGTTAATCT_GACAGAAAAGCCAAATGGATTTACCG	64	15	7	7	1	4	3	2	3	1	5	3	5	4	3	4	7	5	9	11
CGGGCAACCTCTAACCCGCTTATTGC_GACAGAAAAGCCAAATGGATTTACCG	119	29	21	9	6	6	11	8	8	3	8	15	7	0	3	10	7	9	4	3
AATATAAAATTAAAAGGCGTTTCTGA_GACAGAAAAGCCAAATGGATTTACCG	86	11	1	0	2	4	3	3	0	1	2	4	2	1	0	4	7	4	16	3
ACAATAATTTTGAACCCGTTTACTCG_GACAGAAAAGCCAAATGGATTTACCG	61	18	10	1	4	3	14	9	2	3	17	27	20	9	3	26	20	26	13	6
AAACAAAAACACAAATTCCTTTGTAA_GACAGAAAAGCCAAATGGATTTACCG	11	4	3	3	3	0	1	0	0	0	0	2	0	0	0	0	0	0	0	0
TTAGCAACGACCAAGTGAATTGAGAG_GACAGAAAAGCCAAATGGATTTACCG	34	21	11	1	8	3	6	6	1	2	10	3	5	2	0	4	2	3	1	5
TTAGGAAAAAAGAACGTGGTTTGAAT_GACAGAAAAGCCAAATGGATTTACCG	27	9	5	1	0	4	2	1	1	0	1	5	1	0	0	0	0	0	0	0
ACCCGAACCATCAAATCACTTGCGAA_GACAGAAAAGCCAAATGGATTTACCG	226	69	69	46	56	42	69	43	30	14	54	87	41	20	26	62	44	44	39	20
ACATTAACTGTTAACCAGCTTGCTAA_GACAGAAAAGCCAAATGGATTTACCG	101	42	26	18	23	15	22	23	9	4	24	29	26	12	16	25	20	23	12	8
CCGGTAACGTTTAATGGAGTTGCACG_GACAGAAAAGCCAAATGGATTTACCG	60	12	4	7	2	5	19	6	5	2	7	11	11	5	3	12	2	2	13	5
AAACGAAAGGCAAATTAGGTTGATGG_GACAGAAAAGCCAAATGGATTTACCG	52	14	10	4	2	10	3	2	2	1	8	1	3	1	3	4	1	6	1	1
TTTTGAAAATCGAAAAATGTTTTTAG_GACAGAAAAGCCAAATGGATTTACCG	45	10	6	4	3	2	5	2	0	1	3	1	1	0	0	0	0	0	1	3
GTGGAAATAGAAAAGTAGGTTGGGGT_GACAGAAAAGCCAAATGGATTTACCG	110	19	31	6	4	11	14	14	8	1	10	8	5	3	3	11	20	5	8	1
AAGTAAATCTTAAAGGGATTTTTAAA_GACAGAAAAGCCAAATGGATTTACCG	97	14	1	0	0	4	0	0	0	0	3	2	1	0	1	3	6	0	1	1
TAATAAATTAACAAATCTTTTCCCGC_GACAGAAAAGCCAAATGGATTTACCG	105	26	14	2	13	5	15	4	3	1	7	6	6	0	1	12	4	7	6	6
TCATTAAAGACTAACATTATTTGTCT_GACAGAAAAGCCAAATGGATTTACCG	113	30	6	7	11	11	19	6	6	4	10	20	13	4	8	15	17	10	13	5
AGCAGAATCAATAAATCACTTAAGGC_GACAGAAAAGCCAAATGGATTTACCG	6	0	0	0	0	0	0	0	0	0	0	0	0	0	0	0	0	0	0	0
AACTTAAGACACAAGTAGCTTTGATT_GACAGAAAAGCCAAATGGATTTACCG	22	6	4	6	4	2	5	7	1	0	4	6	5	0	3	9	7	7	6	4
ATTCAAATGCGAAACTATATTATATT_GACAGAAAAGCCAAATGGATTTACCG	42	2	1	0	0	0	0	0	0	0	0	0	0	0	0	0	0	0	0	0
AAGCCAATGATTTG_GACAGAAAAGCCAAATGGATTTACCG	107	44	40	21	32	10	57	24	15	5	31	23	13	7	11	15	7	5	7	10
TTAACAAACATTAAGAGTTTTTAAGT_GACAGAAAAGCCAAATGGATTTACCG	91	19	8	3	3	6	9	2	1	0	4	7	2	0	1	6	11	5	7	4
CATTAAAATTCGAAGTTCCTTTGGGG_GACAGAAAAGCCAAATGGATTTACCG	229	62	51	18	33	14	46	17	12	6	46	45	30	8	10	46	42	29	41	16
TTCAAAAAACCTAAAAGACTTGAATA_GACAGAAAAGCCAAATGGATTTACCG	16	6	10	1	6	4	6	6	9	1	12	22	37	6	12	105	161	111	142	117
CGTCCAAGAAGTAATTTGATTTCGGG_GACAGAAAAGCCAAATGGATTTACCG	66	13	12	4	7	9	13	4	4	4	7	12	8	3	3	17	6	10	7	7
TTTGTAACAGGCAAGAGACTTTTGCT_GACAGAAAAGCCAAATGGATTTACCG	3	0	0	0	0	0	0	0	0	0	0	0	0	0	0	0	0	0	0	0
TAAGTAATTCGTAATTAGATTGTCTG_GACAGAAAAGCCAAATGGATTTACCG	66	19	13	5	3	3	6	3	0	2	9	3	2	0	0	2	0	0	0	0
TTGTAAAGGTCAAAGGCTTTTTGTTC_GACAGAAAAGCCAAATGGATTTACCG	51	7	9	3	1	6	4	4	2	0	1	2	2	1	1	2	5	4	5	3
TAGCCAATCGCTAAATGGCTTTTAGG_GACAGAAAAGCCAAATGGATTTACCG	133	27	25	15	11	16	42	12	6	10	26	24	20	7	9	16	8	10	15	9
TCGGTACCGCAGAAGCACGTTCGCAG_GACAGAAAAGCCAAATGGATTTACCG	98	59	41	25	33	9	31	24	13	10	11	18	6	8	5	16	3	7	0	3
CTCTCAACTATAAATGTTTTTAAGGC_GACAGAAAAGCCAAATGGATTTACCG	62	18	13	7	7	3	16	5	1	2	12	11	6	2	3	20	12	12	20	4
GTATCAAATGGCAAGAGCTTTATGCG_GACAGAAAAGCCAAATGGATTTACCG	78	48	25	22	18	11	39	28	15	10	29	40	42	19	18	18	16	6	9	5
ATTGAAATACCGAAAGGTTTTGGCCA_GACAGAAAAGCCAAATGGATTTACCG	115	36	21	5	12	12	11	9	6	2	8	5	5	6	1	4	1	2	0	0
TAGTGAACCTTAAAGTGGGTTGTGGG_GACAGAAAAGCCAAATGGATTTACCG	69	25	16	3	2	2	5	8	7	0	12	7	13	0	4	7	5	8	4	3
AATCCAAGATAAAACCCATTACGTT_GACAGAAAAGCCAAATGGATTTACCG	1	0	0	0	1	0	0	0	0	0	0	0	0	0	0	0	0	0	0	0
ATATTAAACATAAAGGTGATTATACA_GACAGAAAAGCCAAATGGATTTACCG	63	9	4	5	7	4	12	2	1	2	2	4	1	0	1	2	6	3	5	8
TGTGTAACATCCAACATTATTCCACG_GACAGAAAAGCCAAATGGATTTACCG	129	31	17	18	27	19	50	39	15	6	35	32	19	12	11	22	20	18	11	4
TGCCAAATAAGGAAATCAGTTGATAT_GACAGAAAAGCCAAATGGATTTACCG	33	10	9	4	3	2	2	2	3	1	6	4	5	0	0	1	0	0	0	0
GTGCTAATCTTTAATCGTCTTACGTT_GACAGAAAAGCCAAATGGATTTACCG	31	3	2	0	1	0	0	0	0	0	0	0	0	0	0	0	0	0	0	0
CCCACAAGCTTGAATAAATTTAAGAA_GACAGAAAAGCCAAATGGATTTACCG	2	0	0	1	0	0	0	0	0	0	0	0	0	0	0	0	0	0	0	0
CTTAGAATCTGGAAAGCAATTACCGA_GACAGAAAAGCCAAATGGATTTACCG	108	24	13	8	18	10	18	8	9	2	21	34	16	3	10	25	23	20	15	10
GACCCAAACAAAAACATTTTTAGATG_GACAGAAAAGCCAAATGGATTTACCG	125	65	33	11	18	14	40	14	9	8	23	31	24	5	4	15	15	9	12	5
ATTGTAAGATTGAATTAGCTTATAGT_GACAGAAAAGCCAAATGGATTTACCG	107	24	14	1	9	7	14	4	1	2	13	6	6	1	4	11	12	7	3	7
CGTCCAAACTCAAAAGAAATTATCAT_GACAGAAAAGCCAAATGGATTTACCG	11	3	2	0	1	0	1	0	0	0	0	0	0	0	0	0	0	0	0	0
GACTTAACGGTGAATGTCATTCGTCC_GACAGAAAAGCCAAATGGATTTACCG	75	24	28	18	16	17	15	9	7	5	20	25	22	7	11	19	8	9	18	15
ATGATAATATCAAACAGGTTTACGCA_GACAGAAAAGCCAAATGGATTTACCG	65	30	25	8	11	9	7	6	5	1	11	4	11	4	2	2	0	2	2	0
GCATCAAATAGTAACCTTTTTAAGAA_GACAGAAAAGCCAAATGGATTTACCG	27	7	5	2	3	1	7	0	0	1	3	1	0	0	0	0	3	0	0	0
ATGTCAAAAGCTAAACCATTTGTAGA_GACAGAAAAGCCAAATGGATTTACCG	222	79	63	26	42	22	59	19	21	7	47	33	33	15	21	40	34	42	20	29
CACTTAATGCGTAAGAGTCTTATATT_GACAGAAAAGCCAAATGGATTTACCG	40	13	3	2	1	0	2	1	0	1	1	0	0	0	0	1	0	3	4	0
ATTTAAACGGGTAATACGATTTGTTG_GACAGAAAAGCCAAATGGATTTACCG	106	47	18	8	18	7	24	9	1	1	5	9	5	2	7	6	6	4	9	1
TATTAAAAACCAAAGCCGTTTGGCGC_GACAGAAAAGCCAAATGGATTTACCG	30	10	3	4	1	1	1	2	1	0	4	1	2	0	0	2	1	1	2	0
GATCGAAAATTAAAAAGTCTTAACCG_GACAGAAAAGCCAAATGGATTTACCG	105	17	26	17	25	19	39	18	9	2	15	18	27	3	9	16	15	6	14	8
ATGCCAACATAAAATGTACTTTGCCT_GACAGAAAAGCCAAATGGATTTACCG	29	15	3	1	4	4	5	1	1	0	3	4	2	1	0	1	1	0	3	1
AACTCAAGTGGGAAGTGTATTATGAG_GACAGAAAAGCCAAATGGATTTACCG	46	18	9	2	8	2	32	12	2	2	9	7	11	5	5	5	10	5	5	2
TGTAAAATTAGAAAATGAGTTCTAGA_GACAGAAAAGCCAAATGGATTTACCG	32	9	3	0	1	0	7	2	1	0	5	10	3	5	4	6	6	7	7	6
CGCATAAATTATAATGGTATTATTGG_GACAGAAAAGCCAAATGGATTTACCG	56	6	3	2	0	2	1	1	0	0	2	5	1	0	2	0	1	0	0	0
TCTCAAAACAAAAACCTAATTTCAAC_GACAGAAAAGCCAAATGGATTTACCG	45	20	9	13	19	7	22	10	6	5	19	20	21	6	7	18	10	5	2	2
AGTGAAAGCGGCAAGCAGGTTGCGGG_GACAGAAAAGCCAAATGGATTTACCG	57	13	21	2	12	6	23	16	16	8	16	23	14	7	9	10	7	6	11	5
GTGCGAAAGAAGAAGGATCTTTGTGG_GACAGAAAAGCCAAATGGATTTACCG	39	16	6	6	6	5	12	6	1	0	3	7	1	0	0	1	0	0	0	0
ACCCGAACCCGTAAGAAAATTGATAG_GACAGAAAAGCCAAATGGATTTACCG	176	61	51	15	13	16	39	21	20	19	65	116	123	55	56	336	411	365	517	420
AAGTCAAAAACCAATGAACTTCCTGC_GACAGAAAAGCCAAATGGATTTACCG	125	61	31	30	19	11	48	19	7	4	17	18	11	2	12	18	15	11	22	10
ATGGGAACCATAAACGGTATTGGCTG_GACAGAAAAGCCAAATGGATTTACCG	13	6	3	1	2	1	1	2	2	0	2	1	1	1	0	0	0	1	1	0
TACTTAATTGGAAAAGAAATTGTGGA_GACAGAAAAGCCAAATGGATTTACCG	93	9	7	1	5	10	20	1	5	0	6	5	4	2	1	9	4	7	5	0
GATTAAAGAATTAATTTGATTTTTTG_GACAGAAAAGCCAAATGGATTTACCG	28	4	3	1	1	0	2	0	2	0	1	3	0	0	0	0	0	0	0	0
AAGGAAAACACAAACCAAATTGTATT_GACAGAAAAGCCAAATGGATTTACCG	164	51	17	9	19	18	13	9	7	1	13	20	11	2	3	28	28	19	18	12
TATCAAAGAACTAAACAAGTTTAAAG_GACAGAAAAGCCAAATGGATTTACCG	292	111	77	30	44	26	48	31	20	6	41	50	52	7	13	40	39	16	18	3
TTCCTAATTAGTAATTTGCTTTGAGG_GACAGAAAAGCCAAATGGATTTACCG	25	4	4	2	2	1	8	0	2	0	1	1	2	0	0	0	0	0	0	0
TACAAAATGCCGAACTTTTTTTCGTA_GACAGAAAAGCCAAATGGATTTACCG	85	39	24	6	18	6	19	14	9	6	16	29	23	3	4	37	22	43	31	28
CAGGTAACCACTAACAATGTTATTAC_GACAGAAAAGCCAAATGGATTTACCG	23	7	8	2	4	1	5	1	3	0	3	4	3	2	3	1	1	5	9	4
CCGCGAATGTAAAAACTTTTTTTTGT_GACAGAAAAGCCAAATGGATTTACCG	247	39	16	1	4	4	18	4	2	0	8	12	13	3	1	12	25	10	9	3
ATAGGAACAACGAATTCAGTTGATAC_GACAGAAAAGCCAAATGGATTTACCG	63	20	21	14	11	11	18	16	5	2	12	26	13	7	9	14	21	10	6	8
ACTGGAATTAACAAACAACTTTGGAG_GACAGAAAAGCCAAATGGATTTACCG	89	32	17	6	2	10	9	7	2	5	17	19	26	9	16	22	26	20	31	17
TACACAAAGAATAACAGTTTTATACT_GACAGAAAAGCCAAATGGATTTACCG	69	10	7	2	5	1	9	2	2	2	6	3	5	2	5	18	8	7	15	6
TATAGAACGTTCAAAGTAATTCAGTG_GACAGAAAAGCCAAATGGATTTACCG	173	40	52	24	41	19	42	31	11	11	32	49	32	6	11	26	22	15	22	19
TATCGAAACATTAATTGTATTTATAG_GACAGAAAAGCCAAATGGATTTACCG	59	20	1	0	0	1	0	0	0	0	1	0	1	0	0	2	3	1	6	2
CCTCTAATTCACAACGGTATTAATTG_GACAGAAAAGCCAAATGGATTTACCG	40	9	8	1	3	3	4	0	0	1	0	0	0	0	0	0	0	0	0	0
TGCCAAAACAAGAATAATGTTCCTAA_GACAGAAAAGCCAAATGGATTTACCG	45	7	15	3	5	4	7	2	1	2	7	0	0	2	1	3	6	1	3	1
CATTCAATAATTAACTTTGTTCGAGT_GACAGAAAAGCCAAATGGATTTACCG	27	8	3	0	3	3	5	2	0	0	4	3	1	1	1	0	0	0	0	0
TCTCTAAAATTTAACTTATTTATATC_GACAGAAAAGCCAAATGGATTTACCG	129	3	0	1	0	0	0	0	0	0	1	0	0	1	0	2	3	0	5	2
TCTCTAAATATTAAGAAAATTATTTG_GACAGAAAAGCCAAATGGATTTACCG	78	4	1	0	0	0	0	0	0	0	0	0	0	0	0	0	2	0	0	0
CATTAAATACTCAAGCGTTTGGGAT_GACAGAAAAGCCAAATGGATTTACCG	15	3	3	1	5	0	2	0	1	0	0	2	0	1	2	6	4	10	4	2
TTGTCAACGACGAAATGCGTTCAGCG_GACAGAAAAGCCAAATGGATTTACCG	56	13	3	6	0	8	6	5	2	2	0	3	2	0	0	0	0	0	0	0
TGCCTAACTATCAAATGGATTCACGT_GACAGAAAAGCCAAATGGATTTACCG	362	134	117	51	50	25	73	31	10	17	64	55	59	18	24	33	30	37	23	16
GCAACAAATACAAAGTCAATTATGGG_GACAGAAAAGCCAAATGGATTTACCG	18	9	2	0	3	0	4	6	0	0	1	6	3	0	0	4	3	1	3	0
TCGCGAAAGTTTAAGAGGTTTGTGCC_GACAGAAAAGCCAAATGGATTTACCG	62	12	13	12	9	8	19	7	2	5	14	6	12	2	1	2	9	9	4	3
ATGCCAAATATCGAAGTACTTTAAGGC_GACAGAAAAGCCAAATGGATTTACCG	49	20	6	1	3	2	5	0	1	4	7	8	4	2	3	4	7	1	4	4
GCGCGAATAACGAATGTTTTTACTG_GACAGAAAAGCCAAATGGATTTACCG	1	0	1	0	0	0	0	0	0	0	0	0	0	0	0	0	0	0	0	0
TTCGAAAATTTCAATTAGTTTTGCAA_GACAGAAAAGCCAAATGGATTTACCG	48	14	7	3	7	1	8	2	2	2	3	4	1	2	1	4	7	9	2	0
AGGCAAATGGTAAACTTGCTTAGTAA_GACAGAAAAGCCAAATGGATTTACCG	49	5	9	1	6	1	6	1	0	0	4	6	1	0	1	0	1	0	0	0
TAGCCAAGTGGTAATCTTCTTTTTTA_GACAGAAAAGCCAAATGGATTTACCG	37	12	6	2	2	1	6	1	0	0	1	0	0	0	0	0	0	0	0	0
CTTTAAAGCGACAATGCCCTTTTTTT_GACAGAAAAGCCAAATGGATTTACCG	22	5	3	0	0	0	1	0	0	0	1	0	0	0	0	0	0	0	0	0
TATGTAAATGTTAAGTGATTTGTGTG_GACAGAAAAGCCAAATGGATTTACCG	51	9	5	4	5	5	5	0	1	1	4	5	7	0	0	1	4	0	0	0
ACCTTAATTGATAATCGTTTTTGAG_GACAGAAAAGCCAAATGGATTTACCG	1	0	0	0	0	0	0	0	0	0	0	0	0	0	0	1	0	0	0	0
TTTTAAAGTGCGAAATTGATTGTCCG_GACAGAAAAGCCAAATGGATTTACCG	383	127	84	35	65	57	186	96	69	67	277	392	420	202	253	991	1204	1069	1366	1034
TCCACAAATTTAAATTCAATTTTCTT_GACAGAAAAGCCAAATGGATTTACCG	175	33	11	1	3	6	4	2	0	0	6	3	4	1	1	7	9	5	4	4
TATTAAATAGAGAATGTTTTTCCATG_GACAGAAAAGCCAAATGGATTTACCG	38	17	8	2	5	8	5	1	1	1	4	7	6	0	0	6	7	7	3	4
TAACAAAACGTAAACGGTTTTTTCAA_GACAGAAAAGCCAAATGGATTTACCG	71	7	9	5	6	5	12	7	1	4	5	12	11	6	1	2	5	7	2	3
GCTGAAATCAACAAGCGGATTCTGGA_GACAGAAAAGCCAAATGGATTTACCG	69	12	7	5	4	6	5	2	0	0	2	2	4	2	1	7	5	1	1	5
CGAGCAATAACAAAATTCTTTCAAGC_GACAGAAAAGCCAAATGGATTTACCG	39	12	2	1	3	1	6	1	1	0	3	5	9	3	5	7	3	4	3	4
AATACAAACAACAATATATTTGTCTC_GACAGAAAAGCCAAATGGATTTACCG	71	13	16	3	7	11	14	2	4	7	11	19	19	3	4	14	7	8	7	4
GGGACAATTCTCAACCTTCTTACTAC_GACAGAAAAGCCAAATGGATTTACCG	64	19	9	7	6	5	15	8	7	4	30	22	18	6	9	18	20	11	14	8
CCAAAAATTATTAATTAGTTTGGTAC_GACAGAAAAGCCAAATGGATTTACCG	25	1	0	0	1	0	2	0	0	0	1	3	0	0	0	0	2	3	2	0
CATTGAAGACTGAAAGATATTCGTGA_GACAGAAAAGCCAAATGGATTTACCG	30	8	7	3	1	1	2	3	1	0	2	7	4	0	3	0	3	1	3	0
TCGACAAATTGTAAGCATATTGTCAC_GACAGAAAAGCCAAATGGATTTACCG	58	18	23	7	12	9	15	5	5	5	16	28	20	8	12	17	16	15	22	8
TAGAAAATCATAAAATGGGTTGTAGT_GACAGAAAAGCCAAATGGATTTACCG	99	28	12	8	13	6	17	9	4	1	8	7	5	1	1	3	5	3	3	3
ACTTTAACTAGTAATCCCTTTAGTTT_GACAGAAAAGCCAAATGGATTTACCG	149	41	23	13	16	9	23	5	12	7	13	15	12	2	5	10	16	8	4	3
TGCAAAAACTGGAATACCCTTTTCAT_GACAGAAAAGCCAAATGGATTTACCG	69	15	8	2	2	6	3	7	1	0	2	3	4	3	2	5	6	5	2	1
AGATCAAGCCATAAAATGCTTGAGCA_GACAGAAAAGCCAAATGGATTTACCG	49	13	16	9	6	4	8	5	4	1	14	7	10	6	5	14	12	16	14	5
TTCTCAACCAGAAATGGCCTTATGGT_GACAGAAAAGCCAAATGGATTTACCG	33	7	5	4	3	3	5	4	2	1	0	2	1	0	1	0	1	0	0	1
CCCGGAAGACCGAAGCTGGTTAGAGC_GACAGAAAAGCCAAATGGATTTACCG	19	17	4	0	1	3	0	2	0	0	0	0	0	0	0	0	0	0	0	0
GGTGAAACAATTAAATAGTTTGTGGT_GACAGAAAAGCCAAATGGATTTACCG	70	21	4	1	3	2	3	3	2	1	8	6	4	1	0	1	4	2	1	3
CGTTGAAGCTTAAAATTGTTTTTTGT_GACAGAAAAGCCAAATGGATTTACCG	60	6	3	4	5	4	3	2	0	1	0	3	1	1	0	1	6	0	2	0
ACGTCAAGTTAAAATTAAATTTGGGT_GACAGAAAAGCCAAATGGATTTACCG	225	94	66	23	36	14	56	23	12	11	41	44	48	18	14	46	44	30	26	15
AGTCAAAATGTAAAGTTACTTCTGTT_GACAGAAAAGCCAAATGGATTTACCG	34	13	3	2	2	1	7	1	2	1	4	3	3	0	0	6	5	9	5	1
GCACTAAATGCAAAAAGAGTTAAGGT_GACAGAAAAGCCAAATGGATTTACCG	169	44	36	20	17	16	46	24	12	6	37	24	38	13	4	21	19	16	28	6
ATATTAAACCTAAAGATATTTTAGGG_GACAGAAAAGCCAAATGGATTTACCG	146	43	23	13	12	9	45	17	15	6	64	89	98	18	40	277	447	318	512	451
AGCATAATTCCTAAAAAAGTTTTATG_GACAGAAAAGCCAAATGGATTTACCG	90	23	18	6	11	4	8	4	3	1	6	6	4	0	0	4	7	3	7	6
ATTATAAGTTCCAATGGTATTTTCCT_GACAGAAAAGCCAAATGGATTTACCG	56	23	19	6	11	6	15	9	4	1	9	20	11	4	6	20	23	23	18	21
CAGAGAATTTTGAATCGTCTTAATTT_GACAGAAAAGCCAAATGGATTTACCG	39	1	1	0	1	2	3	0	0	0	1	1	1	0	0	2	0	0	4	0
TAACAAAAAAAAAAATTCGTTTTGGT_GACAGAAAAGCCAAATGGATTTACCG	24	2	2	0	0	0	0	0	0	0	0	0	0	0	0	1	1	0	0	0
GGACTAAAACCGAAACCTGTTGCAAA_GACAGAAAAGCCAAATGGATTTACCG	113	28	18	7	11	11	20	4	8	4	9	14	6	1	2	5	2	3	1	0
TGTAAAAGGCCCAAAGGACTTGACGG_GACAGAAAAGCCAAATGGATTTACCG	74	20	6	4	7	6	12	7	6	1	5	6	2	2	1	0	0	0	0	0
CCCCAAAAAACGAATGCATTTAATTT_GACAGAAAAGCCAAATGGATTTACCG	104	22	5	4	5	8	7	2	1	1	6	3	6	0	3	23	26	22	33	30
ATGATAAGCTCAAATATTATTGCAGT_GACAGAAAAGCCAAATGGATTTACCG	106	41	18	12	16	7	39	11	8	3	6	8	8	2	5	1	4	7	2	5
CAGTGAAAATCAAATCGCCTTACATT_GACAGAAAAGCCAAATGGATTTACCG	12	3	0	1	0	3	2	1	1	0	0	1	0	1	0	1	0	1	0	1
ATTTAAATGAAGAAGAGAGTTGTGGT_GACAGAAAAGCCAAATGGATTTACCG	51	12	3	3	3	4	18	7	7	4	11	11	23	5	13	17	13	4	14	6
GCGTCAATACTGAACGAGTTTGAACG_GACAGAAAAGCCAAATGGATTTACCG	65	42	44	22	39	23	97	71	46	31	118	161	143	90	99	282	217	234	244	184
GAACGAAAGTTGAACTTCGTTCATTG_GACAGAAAAGCCAAATGGATTTACCG	26	7	3	4	3	3	4	7	1	2	2	4	1	1	1	4	4	3	1	1
TGCAAAAGTTTAAAAAGGATTTCTGT_GACAGAAAAGCCAAATGGATTTACCG	253	80	46	16	14	14	22	10	5	3	22	19	17	3	2	16	22	30	17	13
TAGATAAAGTAAAAATCGTTTGTCTA_GACAGAAAAGCCAAATGGATTTACCG	45	17	11	4	3	6	1	1	0	0	1	5	4	1	3	5	4	1	1	3
ACATCAAATGTCAATAAAATTGGGAG_GACAGAAAAGCCAAATGGATTTACCG	206	69	66	39	49	26	63	29	9	9	45	46	59	19	8	39	36	22	27	19
GGGGGAAGGCGCAACTTTGTTGGCGT_GACAGAAAAGCCAAATGGATTTACCG	88	20	5	6	6	2	5	1	6	2	6	3	3	2	2	5	12	6	5	4
TTGTTAATTCTTAAGATAGTTTGAAC_GACAGAAAAGCCAAATGGATTTACCG	4	1	4	1	3	0	0	1	0	0	1	3	1	0	0	2	0	0	2	0
TTAGAAAATGATAAGCATATTTCAGG_GACAGAAAAGCCAAATGGATTTACCG	190	57	35	7	23	11	24	11	5	1	25	22	16	5	7	6	8	3	10	2
GTATAAACCTTCAACCTCGTTAGCAT_GACAGAAAAGCCAAATGGATTTACCG	77	36	17	15	13	13	24	10	4	7	24	14	25	10	14	18	24	15	11	10
ATCACAAACTTAAATCGGGTTGCTAG_GACAGAAAAGCCAAATGGATTTACCG	1	0	0	0	0	0	0	0	0	0	0	0	1	0	0	0	0	0	0	0
TTCAAAATACGCAAAAATTTTTTAGT_GACAGAAAAGCCAAATGGATTTACCG	37	3	0	1	0	0	0	0	0	0	0	1	0	0	0	1	3	1	0	0
CACGGAAATAAGAACTTCATTGTCTC_GACAGAAAAGCCAAATGGATTTACCG	3	1	0	0	0	0	0	0	0	0	0	0	0	0	0	0	0	0	0	1
AGTCAAATCAAGAATATTGTTCACCA_GACAGAAAAGCCAAATGGATTTACCG	87	38	52	14	18	11	34	18	8	8	33	34	44	11	16	28	14	17	38	13
CAATAAAAACTTAACAATTTTCAACT_GACAGAAAAGCCAAATGGATTTACCG	78	6	11	2	7	2	5	1	1	1	3	2	0	0	0	5	4	2	2	2
TACGTAAAACGTAAGAATGTTGGTCA_GACAGAAAAGCCAAATGGATTTACCG	116	26	7	4	2	13	13	8	9	1	10	15	10	7	5	8	9	12	9	3
CGTAAAAACTCTAATTTTTTTACGGT_GACAGAAAAGCCAAATGGATTTACCG	123	18	9	1	3	1	7	2	1	1	6	6	3	2	0	3	7	4	9	3
ATCCGATATCGGTACCTAATTTAAAC_GACAGAAAAGCCAAATGGATTTACCG	46	3	4	6	4	6	9	3	0	3	4	7	4	2	4	9	8	0	7	3
GAGCCAATGTGTAAAAAGATTTTCACC_GACAGAAAAGCCAAATGGATTTACCG	34	15	10	7	7	5	13	2	3	3	10	13	10	3	0	8	2	3	0	1
CATGTAAATGTTAAAGTTTTTTTTAC_GACAGAAAAGCCAAATGGATTTACCG	31	4	8	2	0	0	3	2	0	0	2	2	4	0	0	2	9	0	3	0
GAACCAAACTGTAAGGTAATTACGGA_GACAGAAAAGCCAAATGGATTTACCG	257	90	55	32	47	30	56	36	27	8	42	46	34	17	13	20	21	18	32	14
GTCCAAATCATGAATTAATTTTATGT_GACAGAAAAGCCAAATGGATTTACCG	230	37	17	5	9	9	18	3	4	0	9	8	8	0	1	14	19	9	18	10
GCGGAAACCTACAATACAGTTCAACT_GACAGAAAAGCCAAATGGATTTACCG	44	20	15	8	15	17	25	16	7	2	23	24	19	4	6	9	14	10	12	1
GTTTTAAGAGTAAATGTTCTTGGCCT_GACAGAAAAGCCAAATGGATTTACCG	44	11	14	1	2	2	10	6	4	1	11	13	5	3	0	19	11	5	14	7
CCCTGAATCTAAAATGGCCTTCTTCC_GACAGAAAAGCCAAATGGATTTACCG	164	51	30	21	9	13	32	12	12	4	22	19	9	7	5	11	10	10	15	11
ACATGAAATCTCAACTCGGTTTTACA_GACAGAAAAGCCAAATGGATTTACCG	91	34	25	11	10	10	43	12	5	3	35	31	32	15	13	44	28	24	22	21
TTTCAAATTACTAATAACATTGATGA_GACAGAAAAGCCAAATGGATTTACCG	24	10	1	2	1	3	3	0	1	0	5	1	2	0	1	1	2	0	0	0
CACCTAACGCTAAAGGTGGTTAGTAG_GACAGAAAAGCCAAATGGATTTACCG	14	7	8	2	4	2	5	3	1	2	2	1	1	0	1	5	3	3	3	3
AGGGAAAATATAAATGGGGTTTCGGA_GACAGAAAAGCCAAATGGATTTACCG	50	2	8	4	4	1	5	1	1	1	2	3	4	3	4	3	5	2	4	4
GTCCTAAATGTGAATTGACTTACCGT_GACAGAAAAGCCAAATGGATTTACCG	133	36	36	14	18	10	44	21	12	8	25	22	25	11	9	27	22	12	10	4
CCACCAAATAAAAATGTTGAATTGCGTTAGGCA_GACAGAAAAGCCAAATGGATTTACCG	124	34	23	17	15	14	33	9	6	7	24	25	16	6	7	19	18	8	14	8
ACCTAAATAGCTAATTAAATTAGCCA_GACAGAAAAGCCAAATGGATTTACCG	129	75	58	17	21	17	38	32	11	9	30	32	30	7	7	31	21	25	5	12
CTCCCAATCGTAAAGTCTCTTAATTA_GACAGAAAAGCCAAATGGATTTACCG	59	9	9	0	7	4	11	1	2	0	8	13	5	2	2	8	6	9	14	10
CTCGAAACATTAAATGCTATTTAATA_GACAGAAAAGCCAAATGGATTTACCG	70	19	6	1	1	1	6	1	0	0	2	5	3	0	0	2	4	2	1	2
CGAAAAAACTACAATGTTTTTTAACC_GACAGAAAAGCCAAATGGATTTACCG	18	2	3	1	2	0	3	0	1	0	4	4	4	0	0	2	4	8	2	4
GACCCAAGAAAGAAGCCTATTGTATC_GACAGAAAAGCCAAATGGATTTACCG	9	1	0	0	0	0	0	0	1	0	1	1	0	0	0	0	0	0	0	0
GCCATAAGCGGCAATTGCTTTTAATA_GACAGAAAAGCCAAATGGATTTACCG	91	31	9	3	7	6	13	4	2	3	3	8	6	1	3	16	45	28	35	27
TCAACAAAGAACAAGTCCTTTATGTC_GACAGAAAAGCCAAATGGATTTACCG	16	10	0	1	3	1	1	4	1	0	3	2	4	3	1	10	3	5	7	2
ATCTCAATATCTAAAGGCTTTATATC_GACAGAAAAGCCAAATGGATTTACCG	45	11	10	4	8	3	14	5	6	3	5	6	11	2	4	2	5	3	5	1
TTCGGAAAAGGTAAAAAGTTTTGGCA_GACAGAAAAGCCAAATGGATTTACCG	84	20	8	9	4	8	10	5	1	3	7	12	6	1	4	10	10	8	5	6
AACCGAAGAAACAAACCACTTCGATC_GACAGAAAAGCCAAATGGATTTACCG	116	40	23	9	17	16	26	16	12	9	32	28	28	9	11	33	26	33	38	23
ACCCAAAAAGTGAATATCGTTTAGCG_GACAGAAAAGCCAAATGGATTTACCG	221	92	78	39	59	35	88	41	25	23	62	54	42	22	17	39	51	42	38	20
AATTTAAAATCTAACACTCTTCGGTC_GACAGAAAAGCCAAATGGATTTACCG	131	48	30	27	32	5	33	16	11	6	19	19	19	5	6	12	13	14	3	6
TACCGAAGATTAAAGGGGTTTGGTTT_GACAGAAAAGCCAAATGGATTTACCG	143	35	21	6	8	9	10	7	4	1	7	8	6	5	4	10	17	11	17	8
CTTTAAATGAGAAATGCACTTTTTAA_GACAGAAAAGCCAAATGGATTTACCG	13	11	3	2	2	0	1	0	0	0	1	2	0	0	0	0	0	0	3	0
TTGGAAAACCGGAAACTGCTTCTTCA_GACAGAAAAGCCAAATGGATTTACCG	73	39	14	5	8	10	18	6	3	1	12	16	17	2	1	12	19	7	22	4
TTTCAAACGCGTAAAGACATTCCCAT_GACAGAAAAGCCAAATGGATTTACCG	188	70	68	32	28	32	53	25	23	11	40	46	39	14	16	45	28	25	36	24
AATTCAAGCTTCAAGGATATTAGTAT_GACAGAAAAGCCAAATGGATTTACCG	8	0	0	0	0	0	1	0	1	0	3	2	3	1	0	6	1	2	1	1
AGTGCAAACGAAAAGCATTTTGTGTG_GACAGAAAAGCCAAATGGATTTACCG	135	52	53	17	26	10	43	13	13	6	29	40	41	17	22	21	22	15	9	12
TTATGAAGTTGCAACTGGCTTGGTAG_GACAGAAAAGCCAAATGGATTTACCG	66	38	33	18	30	3	24	9	6	4	19	21	16	7	5	7	1	8	8	4
ACGCAAATCCCAAACGTATTTTCACA_GACAGAAAAGCCAAATGGATTTACCG	432	183	135	64	70	54	116	76	42	27	104	104	80	30	23	68	45	45	39	28
TAATGAAGTTCGAAGATATTTTCCGG_GACAGAAAAGCCAAATGGATTTACCG	3	0	1	0	2	2	8	1	4	8	21	16	35	5	24	60	56	81	60	48
CGTAAAAAAAGTAACGCACTTCTTTC_GACAGAAAAGCCAAATGGATTTACCG	15	4	0	0	0	2	0	0	0	0	0	0	0	0	0	0	0	0	0	0
TGTGAAACACTAAAGATTGTTAAAGA_GACAGAAAAGCCAAATGGATTTACCG	31	7	5	1	6	5	2	1	0	2	1	7	0	0	0	0	0	0	0	0
TCTTGAATATCTAACGCGGTTCGGAT_GACAGAAAAGCCAAATGGATTTACCG	61	17	13	2	4	3	11	5	4	0	5	5	0	0	5	0	3	2	2	0
CACACAAATCCGAAGAGTATTTTAGT_GACAGAAAAGCCAAATGGATTTACCG	92	23	10	2	2	4	8	4	0	2	9	11	9	4	3	11	17	4	11	6
TCCGGAAGCAGAAAATTACTTGGGAC_GACAGAAAAGCCAAATGGATTTACCG	16	3	4	3	2	1	1	0	1	0	0	0	0	0	0	0	0	0	0	0
CCAGGAACAGAGAACTTGGTTCCAAG_GACAGAAAAGCCAAATGGATTTACCG	16	11	9	1	2	0	9	0	2	2	6	11	0	0	0	4	1	0	3	3
CTCAAAACTCAAAATATACTTATTGT_GACAGAAAAGCCAAATGGATTTACCG	39	7	6	1	0	0	4	0	1	0	4	7	1	0	1	4	7	8	2	3
CATTAAAATGTGAACTGGGTTGTTCG_GACAGAAAAGCCAAATGGATTTACCG	35	12	4	1	3	3	3	6	2	0	3	2	1	2	0	1	2	2	1	1
CCCTGAAAACGGAAATCTGTTGCTTC_GACAGAAAAGCCAAATGGATTTACCG	68	19	6	6	2	5	3	2	1	2	3	2	0	2	1	6	3	5	7	3
CGGTAAACCTATAAGTAGATTTTCTA_GACAGAAAAGCCAAATGGATTTACCG	31	7	1	1	3	0	1	0	0	0	1	0	0	0	0	2	3	0	1	0
AAAACAATAAAAAAGTTCATTCTGA_GACAGAAAAGCCAAATGGATTTACCG	18	1	1	0	0	1	0	0	0	0	0	0	0	0	0	0	0	0	0	0
GCTAGAAATTAAAAATGTATTTGCAT_GACAGAAAAGCCAAATGGATTTACCG	33	15	10	7	9	5	5	4	0	1	9	10	11	3	4	11	8	6	5	5
TAAAGAACTTAGAATACATTTGAAGT_GACAGAAAAGCCAAATGGATTTACCG	35	9	2	0	1	1	1	0	1	1	1	0	1	0	0	0	0	0	0	0
CTCCAAATAATTAATGCCTTTTTAAG_GACAGAAAAGCCAAATGGATTTACCG	1	0	0	0	0	0	0	0	0	0	0	0	1	0	0	0	0	0	0	0
CCGGCAACATAAAACGGGGTTCGGAA_GACAGAAAAGCCAAATGGATTTACCG	40	9	7	2	3	5	8	2	2	0	3	4	3	0	0	0	5	0	2	0
ATGTTAAATTGTAAGTTCGTTGTTGG_GACAGAAAAGCCAAATGGATTTACCG	66	30	22	13	22	5	20	6	4	2	23	12	12	4	7	25	19	23	10	6
CAAGTAAACTGCAATCCTATTTATCT_GACAGAAAAGCCAAATGGATTTACCG	135	61	15	14	18	8	39	11	6	5	31	38	41	9	15	41	67	34	49	31
TGAACAATGAGGAATTTTTTTGTATT_GACAGAAAAGCCAAATGGATTTACCG	109	27	9	4	3	3	12	2	2	2	21	8	2	1	0	14	32	5	17	14
GTAACAAAAAATAAAGCTTTTCGTGT_GACAGAAAAGCCAAATGGATTTACCG	75	8	15	6	8	12	16	10	5	5	12	12	11	3	4	10	4	2	5	1
AATCTAATGGATAAATCACTTTACCA_GACAGAAAAGCCAAATGGATTTACCG	27	6	4	4	4	2	5	2	1	1	3	0	0	1	2	5	3	7	3	4
TGAGCAACTCAAAACGCGTTTCTCTA_GACAGAAAAGCCAAATGGATTTACCG	174	62	36	26	12	19	25	14	5	7	23	15	23	6	6	23	21	19	18	11
CTCTAAATTCGAAATAAGATTATACT_GACAGAAAAGCCAAATGGATTTACCG	41	3	4	1	1	0	1	1	0	0	0	3	1	0	0	5	5	1	8	2
ATCCTAAGTTAGAATTTAGTTAACAC_GACAGAAAAGCCAAATGGATTTACCG	16	6	8	5	4	1	4	0	0	1	1	4	6	2	4	5	5	10	13	6
ATTTGAATATTCAACGAGATTGTCCT_GACAGAAAAGCCAAATGGATTTACCG	14	3	1	0	4	0	0	0	0	0	1	1	0	0	0	0	0	0	0	0
GAGTTAATTTCCAAACCTTTTCTCTC_GACAGAAAAGCCAAATGGATTTACCG	189	53	27	17	15	19	28	11	5	6	26	22	30	9	9	25	29	24	21	19
TACCTAAAAGCTAAAGGTATTTTGTC_GACAGAAAAGCCAAATGGATTTACCG	48	19	17	7	5	7	10	5	5	1	6	11	10	5	5	6	7	2	3	2
TCGGTACCTATTAAGAAACTTAAGTC_GACAGAAAAGCCAAATGGATTTACCG	188	88	58	30	33	13	59	25	13	9	41	38	24	11	12	41	32	27	10	12
TAGATAAATTTCAAGGTCGTTAGAAG_GACAGAAAAGCCAAATGGATTTACCG	304	97	63	23	36	11	33	10	14	7	28	42	26	4	10	21	25	12	18	9
TTTTTAAGATCTAATGAGCTTAATCC_GACAGAAAAGCCAAATGGATTTACCG	34	24	18	2	6	4	26	12	4	3	10	13	8	3	8	11	5	13	7	3
AAGCGAACCCGCAAAGGGATTTCTTC_GACAGAAAAGCCAAATGGATTTACCG	21	8	2	3	2	0	5	0	0	0	4	3	2	0	1	2	4	1	1	1
CCTACAAGATGTAAACCGCTTTGAGT_GACAGAAAAGCCAAATGGATTTACCG	90	20	12	8	8	6	4	4	1	0	0	5	2	1	0	2	1	0	1	1
GGTATAATGTTTAAAAGAGTTTCACG_GACAGAAAAGCCAAATGGATTTACCG	120	31	10	6	7	6	7	3	0	2	0	3	1	0	0	1	0	0	0	1
GTTAAAAACGACAATTACATTCAAAT_GACAGAAAAGCCAAATGGATTTACCG	119	48	46	28	38	13	71	37	25	19	135	144	162	52	91	372	399	332	508	363
AGTTAAATTGCAAAGTTTTTTTTTTC_GACAGAAAAGCCAAATGGATTTACCG	48	5	3	1	0	3	2	1	0	0	0	1	1	0	1	2	8	3	3	5
ATATGAATAATTAAAGGCTTTTAGTG_GACAGAAAAGCCAAATGGATTTACCG	35	4	6	4	0	7	7	3	4	2	6	7	7	0	3	9	2	4	3	0
TAAACAACCGAAAACGAGGTTAATAT_GACAGAAAAGCCAAATGGATTTACCG	224	55	38	13	25	10	45	11	9	2	33	29	33	7	4	15	20	15	23	8
GATGCAACTGAGAAGGGTCTTGTTTC_GACAGAAAAGCCAAATGGATTTACCG	50	25	12	6	10	5	9	4	6	2	11	2	5	2	1	5	3	2	7	6
AGGCGAATCACTAAGGTGATTTAGGT_GACAGAAAAGCCAAATGGATTTACCG	61	28	17	8	17	6	9	9	8	4	17	16	3	0	5	7	10	10	10	9
TAGGCAAATCTCAACTTCCTTGCATG_GACAGAAAAGCCAAATGGATTTACCG	4	0	4	1	7	0	4	0	1	0	1	1	1	0	0	0	0	0	0	0
TTTACAATACTGAATGCGATTAGTTG_GACAGAAAAGCCAAATGGATTTACCG	69	25	12	10	10	6	15	9	1	2	11	14	8	1	8	4	9	8	17	4
TTGCTAATCAAAAAATATATTCCTCA_GACAGAAAAGCCAAATGGATTTACCG	17	6	3	2	2	2	5	0	0	1	1	3	8	0	1	3	4	3	0	1
ATCTTAACGTGTAATTAAATTGTAAT_GACAGAAAAGCCAAATGGATTTACCG	86	24	2	2	3	5	11	2	1	0	2	7	1	0	1	3	13	4	5	6
GAAGGAAACGTCAAGGGGTTTATGGT_GACAGAAAAGCCAAATGGATTTACCG	77	19	21	4	8	6	18	6	7	7	13	8	5	2	2	6	4	4	4	3
GTGTGAATCGGGAAATGGGTTTCCGT_GACAGAAAAGCCAAATGGATTTACCG	67	18	14	6	9	9	8	4	0	1	15	10	6	3	2	2	9	1	2	1
CAGACAAATTGCAATGCAATTTATGC_GACAGAAAAGCCAAATGGATTTACCG	84	25	20	13	13	4	27	8	1	3	10	17	8	2	1	5	9	7	4	2
TGCCTAACCTCTAAGGTACTTGTCGT_GACAGAAAAGCCAAATGGATTTACCG	3	0	1	1	0	0	3	0	0	0	1	0	0	0	0	1	0	1	0	0
TTAACAATCTCTAATCAAGTTCCTTT_GACAGAAAAGCCAAATGGATTTACCG	85	21	15	5	8	9	27	5	6	1	22	20	12	3	7	10	13	8	9	8
ACAGTAAACTTCAATTATCTTCCGTC_GACAGAAAAGCCAAATGGATTTACCG	82	24	21	6	13	9	21	15	5	0	15	25	13	5	7	20	22	5	5	3
AAGTCAATCGGGAAACTGCTTCTATG_GACAGAAAAGCCAAATGGATTTACCG	48	17	14	8	15	15	15	19	6	5	12	17	7	6	1	14	10	14	8	4
TGGATAATAACGAATTTTGTTGTTCT_GACAGAAAAGCCAAATGGATTTACCG	62	20	14	7	2	7	11	2	3	1	9	9	14	1	2	3	5	1	3	4
AACACAAGAGGGAACTTTCTTCGGGT_GACAGAAAAGCCAAATGGATTTACCG	110	51	29	15	15	11	18	11	9	9	17	20	19	1	7	18	10	15	12	7
GACGAAAACAAAAAGCTGGTTAAGTG_GACAGAAAAGCCAAATGGATTTACCG	21	4	4	0	7	2	2	1	2	0	0	1	3	0	1	0	3	1	1	0
GAGATAAACTACAAATGTATTTGTTG_GACAGAAAAGCCAAATGGATTTACCG	76	26	12	6	7	0	8	1	4	5	13	10	8	6	5	14	11	13	3	9
TCTCCAAGTCTCAACAAGTTTAAGAG_GACAGAAAAGCCAAATGGATTTACCG	57	31	16	7	9	6	18	7	4	3	5	9	10	1	5	7	1	0	0	0
CATCGAATAATTAAGGACCTTCATGT_GACAGAAAAGCCAAATGGATTTACCG	28	8	2	3	2	0	1	2	0	0	2	5	2	1	0	4	2	1	0	0
TCAGAAACTCGCAATTTACTTTGATT_GACAGAAAAGCCAAATGGATTTACCG	131	39	7	5	9	2	5	4	0	0	1	3	3	0	0	7	8	5	1	3
CACCTAATCACAAAGTGTCTTGCCGC_GACAGAAAAGCCAAATGGATTTACCG	423	105	96	49	45	37	86	50	23	19	38	53	43	17	19	27	26	26	21	14
ATTAAAAAATCCAATCTGATTGTGCA_GACAGAAAAGCCAAATGGATTTACCG	186	104	60	26	27	24	44	35	18	15	46	46	37	13	13	42	32	26	27	19
GAAAAAATAAATAATTTCATTTTTTC_GACAGAAAAGCCAAATGGATTTACCG	2	0	0	1	0	0	0	0	0	0	0	0	0	0	0	0	0	0	0	0
TTTGAAAACAACAACTGTCTTCACGG_GACAGAAAAGCCAAATGGATTTACCG	151	56	61	27	23	18	33	14	17	10	39	29	24	8	3	20	17	7	8	10
AGTGGAACAATAAAAAAACTTCCTCA_GACAGAAAAGCCAAATGGATTTACCG	108	30	20	14	20	13	33	12	10	5	23	20	17	3	2	34	24	15	14	8
TTGTGAATTTATAATGGTCTTAATGA_GACAGAAAAGCCAAATGGATTTACCG	88	35	6	2	5	5	3	2	3	2	7	4	7	1	2	4	5	4	8	3
AACTGAAGTCCGAACTGTGTTGATGG_GACAGAAAAGCCAAATGGATTTACCG	37	17	20	2	15	1	10	10	5	1	5	7	8	3	6	10	8	7	6	3
TTCCAAATTGGCAATGCGATTGGTTA_GACAGAAAAGCCAAATGGATTTACCG	141	52	47	32	20	22	41	20	12	9	54	42	34	15	10	30	20	10	1	1
AGTTTAACAATAAATAGTATTGCCTA_GACAGAAAAGCCAAATGGATTTACCG	34	15	2	3	7	1	14	6	4	0	18	8	7	1	4	2	5	2	3	3
TTGTTAAAATTAAAATACATTTCGAG_GACAGAAAAGCCAAATGGATTTACCG	127	29	16	6	4	3	12	3	2	0	2	11	3	1	2	6	10	8	5	6
GATACAATGCTAAACATAGTTATTGA_GACAGAAAAGCCAAATGGATTTACCG	90	37	26	6	15	11	24	22	7	10	48	56	52	21	39	101	90	96	106	88
TGCCTAACCAGAAAGAACGTTGTACG_GACAGAAAAGCCAAATGGATTTACCG	81	17	19	16	14	11	20	13	9	5	13	20	17	7	9	5	7	8	14	12
TTACCAAACGTTAAGTCTGTTTGCCT_GACAGAAAAGCCAAATGGATTTACCG	37	8	1	1	1	0	1	1	0	0	1	2	0	0	0	0	0	0	0	0
TTTTAAAACGGGAATCTCGTTCGGTT_GACAGAAAAGCCAAATGGATTTACCG	40	7	3	2	2	2	0	1	1	0	1	0	1	0	0	0	1	1	0	2
CCTTAAATCAATAAATATGTTGATGA_GACAGAAAAGCCAAATGGATTTACCG	76	22	17	11	11	15	13	6	0	0	5	9	6	3	4	8	15	3	17	1
GTTAAAAATTTTAACACAATTCGCGC_GACAGAAAAGCCAAATGGATTTACCG	147	44	41	11	27	18	43	15	7	5	29	30	18	7	12	16	27	14	15	12
TCTTCAAAGCTCAAAGTTGTTATGTA_GACAGAAAAGCCAAATGGATTTACCG	17	4	6	3	4	0	4	1	0	0	0	7	7	1	0	3	3	5	0	4
AATTTAATAATTAATTCTGTTGATCG_GACAGAAAAGCCAAATGGATTTACCG	221	47	14	6	5	8	13	1	0	2	12	11	7	2	4	15	33	30	40	20
AAACCAATTTATAAATTACTTACTAT_GACAGAAAAGCCAAATGGATTTACCG	123	5	0	0	1	0	1	0	0	0	0	0	0	0	0	0	17	1	16	3
ATGCCAAAGAATAATTGGCTTCTTGA_GACAGAAAAGCCAAATGGATTTACCG	8	1	0	0	0	0	0	0	0	0	0	0	0	0	0	0	1	0	0	0
ATAGAAAGATCAAATGTATTTGCAGC_GACAGAAAAGCCAAATGGATTTACCG	147	55	33	18	16	32	38	21	10	7	27	25	23	5	13	12	11	6	17	4
TTGGCAATTTGTAATGCAGTTGTGAG_GACAGAAAAGCCAAATGGATTTACCG	67	32	32	11	21	6	41	20	17	1	9	18	9	6	4	7	4	0	0	2
CGCTTAAGTTACAAAGAGATTAAGGG_GACAGAAAAGCCAAATGGATTTACCG	83	19	2	3	2	4	1	6	1	2	5	7	2	0	3	0	0	0	0	0
TGATAAAACACCAATATACTTGTTCT_GACAGAAAAGCCAAATGGATTTACCG	34	15	10	2	1	0	4	3	1	1	1	2	0	0	0	0	0	0	0	0
CTATTAAACACTAATCGTTTTGTATT_GACAGAAAAGCCAAATGGATTTACCG	61	22	4	3	4	4	5	4	1	0	1	1	1	0	0	1	2	1	0	2
CTTCGAACTAAGAAGTTGTTTGGTCT_GACAGAAAAGCCAAATGGATTTACCG	141	41	28	5	10	11	22	8	9	5	23	20	18	9	9	11	15	13	11	8
GATATCGGTACTAAGGTGTTTTAGAG_GACAGAAAAGCCAAATGGATTTACCG	18	3	5	3	2	0	4	5	1	2	5	6	3	1	1	3	1	5	2	0
CGCACAACCATGAAGCCTTTTGGTTG_GACAGAAAAGCCAAATGGATTTACCG	10	3	1	1	1	0	2	1	0	0	3	0	3	0	2	1	6	0	0	0
GCAGGAATAAGAAAGTGTGTTAATAG_GACAGAAAAGCCAAATGGATTTACCG	160	27	26	6	19	5	25	5	5	4	5	10	1	7	4	3	12	1	4	2
CTGGAAACATTAAAGGACTTTCCCAG_GACAGAAAAGCCAAATGGATTTACCG	24	6	2	1	3	1	0	0	0	0	0	0	0	0	0	0	0	0	0	0
AGCGGAACCTAGAAATGGCTTTCGAG_GACAGAAAAGCCAAATGGATTTACCG	303	68	53	25	31	22	73	32	13	6	27	34	28	13	16	43	36	24	32	20
TCAGCAAACTCTAAGGTAATTAGTGG_GACAGAAAAGCCAAATGGATTTACCG	176	56	38	14	10	12	12	12	5	2	14	24	11	8	8	12	27	13	14	4
GGGTGAACATGTAAGGTTGTTGGCTA_GACAGAAAAGCCAAATGGATTTACCG	52	13	10	6	6	5	9	7	6	2	6	0	2	0	1	2	3	0	2	1
CAAGGAATACGCAATCCTCTTTCCCC_GACAGAAAAGCCAAATGGATTTACCG	50	30	21	6	11	5	19	5	2	4	9	10	16	6	5	22	18	19	25	20
CTTACAAGACGTAAATGTGTTTTCTC_GACAGAAAAGCCAAATGGATTTACCG	66	22	11	6	4	7	8	8	6	8	8	10	3	2	4	3	4	4	2	1
GACTGAACCGCAAAGACGTTTTTCAG_GACAGAAAAGCCAAATGGATTTACCG	1	0	0	0	0	0	0	0	0	0	0	0	0	0	0	0	0	0	0	0
TTGGGAATAATAAAGCTATTTGTGTG_GACAGAAAAGCCAAATGGATTTACCG	37	11	11	1	5	3	4	1	0	2	11	7	3	2	0	5	2	1	0	2
CTTACAAGGGTCAACGAAATTCGACC_GACAGAAAAGCCAAATGGATTTACCG	228	90	50	24	41	28	43	29	11	19	50	65	46	15	10	34	26	24	21	8
CAAAAAAGCCCAAATCTTATTCATAG_GACAGAAAAGCCAAATGGATTTACCG	26	7	9	4	5	5	7	1	2	0	5	3	3	2	1	5	8	1	3	0
TACTTAACGCGTAAACCCGTTTTTTG_GACAGAAAAGCCAAATGGATTTACCG	77	27	23	7	7	3	9	6	3	5	8	8	5	5	3	1	1	0	5	3
CACGCAATCATTAAAGGAATTGTTTA_GACAGAAAAGCCAAATGGATTTACCG	39	17	12	3	3	2	15	1	0	4	9	9	7	2	1	3	3	6	6	1
TTGGTAACCTACAAATACGTTCTCAC_GACAGAAAAGCCAAATGGATTTACCG	114	39	28	16	8	9	18	9	3	5	11	14	4	5	5	9	6	2	8	3
AAGAAAAACGCGAACGGGATTGGGAT_GACAGAAAAGCCAAATGGATTTACCG	52	23	10	9	15	8	25	10	8	2	14	34	17	9	4	30	19	7	19	7
ATGTCAAGTTTGAATCATTTTGTTTA_GACAGAAAAGCCAAATGGATTTACCG	43	7	5	2	3	5	9	2	0	0	10	9	11	1	1	11	7	3	0	1
TAAAGAAACGCGAATGGTTTTGCATT_GACAGAAAAGCCAAATGGATTTACCG	107	33	15	9	16	9	25	9	10	5	17	31	19	4	4	14	18	10	17	6
ACACGAAGTGACAAGGTTCTTCGGGC_GACAGAAAAGCCAAATGGATTTACCG	106	45	31	17	9	13	34	23	8	10	29	32	33	16	17	29	28	20	24	14
CTTGCAAGCTGGAAGGAGATTGCCGG_GACAGAAAAGCCAAATGGATTTACCG	248	80	41	18	27	19	46	25	16	8	44	31	48	13	22	26	30	23	11	12
ACTAAAAATTGTAAAAATCTTAGGCC_GACAGAAAAGCCAAATGGATTTACCG	98	22	15	2	1	4	7	3	4	2	4	11	4	1	5	9	15	7	8	6
AACCCAATTCAAAATGCGATTTTTTA_GACAGAAAAGCCAAATGGATTTACCG	128	22	12	4	6	13	15	3	1	0	10	10	10	1	5	9	15	2	3	0
TACCGAAATGGTAAGAGGATTTTTAA_GACAGAAAAGCCAAATGGATTTACCG	74	25	17	7	10	9	15	5	2	3	15	29	19	7	10	37	68	27	49	30
GGAATAAGTTCAAATTTCATTAACTC_GACAGAAAAGCCAAATGGATTTACCG	51	10	10	5	2	4	9	3	1	1	6	8	11	3	1	8	5	2	3	3
ATCAGAATAAGCAATGCATTTACCAA_GACAGAAAAGCCAAATGGATTTACCG	128	61	38	23	28	16	34	14	4	9	26	35	17	5	7	17	13	7	8	5
ATTACAATACTGAATTGCATTCTCAG_GACAGAAAAGCCAAATGGATTTACCG	114	53	39	21	23	10	20	11	3	6	10	7	13	4	5	12	10	2	2	3
CATTCAACTTGTAATCTGATTACGTA_GACAGAAAAGCCAAATGGATTTACCG	54	12	9	8	2	6	1	4	2	3	5	12	7	4	6	16	16	6	9	7
TGTGAAAGTATTAACTACTTTCTAGA_GACAGAAAAGCCAAATGGATTTACCG	183	41	24	19	11	14	28	11	2	3	12	10	11	7	3	5	12	6	7	6
ATTCAAAGGCTAAATAAGATTATACT_GACAGAAAAGCCAAATGGATTTACCG	138	44	10	11	4	5	13	6	1	2	6	5	9	0	2	12	27	9	19	9
CCCCCAAATTACAAACGACTTCTGGT_GACAGAAAAGCCAAATGGATTTACCG	21	13	6	0	0	4	7	2	1	1	7	5	9	0	2	1	3	1	0	0
CGTCTAAGAGTCAAGTAGATTTGCCT_GACAGAAAAGCCAAATGGATTTACCG	29	16	10	7	7	3	9	7	5	2	5	3	2	0	5	5	4	0	1	0
CCATCAAATTAGAATCTGTTTGCTGA_GACAGAAAAGCCAAATGGATTTACCG	33	8	6	7	10	4	16	7	9	3	13	12	15	3	2	11	18	10	5	8
TAGGTAATATAGAATTAAGTTTGTCC_GACAGAAAAGCCAAATGGATTTACCG	68	31	27	8	6	14	44	9	16	8	56	92	97	40	63	313	448	390	472	459
TTCTAAACGTCCAATGGCATTTCGTT_GACAGAAAAGCCAAATGGATTTACCG	106	40	43	24	31	21	33	20	10	5	22	21	13	11	7	24	21	6	13	11
CAGTAAATTATTAAAAGACTTCGGTA_GACAGAAAAGCCAAATGGATTTACCG	123	19	3	2	2	2	2	1	1	0	3	3	3	0	3	10	17	3	7	4
GCAGCAACTCGGAAGGGGGTTGGGGG_GACAGAAAAGCCAAATGGATTTACCG	1	0	0	1	0	0	0	0	0	0	0	0	0	0	0	0	0	0	0	0
CACATAAAATGAAAATAGTTTTTCAT_GACAGAAAAGCCAAATGGATTTACCG	19	5	2	0	0	0	0	1	0	1	2	0	2	0	0	1	1	0	0	0
CATATAACGATTAACACTGTTCATTG_GACAGAAAAGCCAAATGGATTTACCG	81	37	20	6	10	11	21	9	5	4	12	17	5	7	4	16	10	10	10	6
CCGTAAACACTGAACTCGTTTGGTTT_GACAGAAAAGCCAAATGGATTTACCG	5	3	0	0	0	0	0	0	0	0	0	0	0	0	0	0	0	0	0	0
CAGATAATATCCAAGTAACTTCTCAA_GACAGAAAAGCCAAATGGATTTACCG	29	8	4	4	1	2	2	3	1	4	7	4	3	1	2	6	5	2	5	4
GCACAAAACCGCAAGGTATTTAGTGT_GACAGAAAAGCCAAATGGATTTACCG	78	40	19	2	7	1	13	7	1	4	10	16	16	6	7	15	6	7	6	14
TGACGAACATAAAAGGCGTTTTCAAC_GACAGAAAAGCCAAATGGATTTACCG	23	12	4	6	3	5	8	2	0	0	0	3	2	1	1	3	3	0	0	3
TTAGGAACGCTTAACTCAATTCCACG_GACAGAAAAGCCAAATGGATTTACCG	15	2	7	1	4	0	0	1	1	0	1	1	3	2	1	2	1	2	5	0
TACTAAACGGCAAAACGTATTACCCA_GACAGAAAAGCCAAATGGATTTACCG	40	10	18	4	4	6	13	4	5	4	13	8	5	2	8	3	9	4	4	4
TCCAAAAGTTTAAACGCCTTTGTGCT_GACAGAAAAGCCAAATGGATTTACCG	109	34	8	7	7	11	12	9	3	0	6	10	10	5	5	7	18	10	5	3
ACTAAAAGTTACACTCTCTTTGCGT_GACAGAAAAGCCAAATGGATTTACCG	11	6	0	0	1	0	0	0	0	2	0	0	0	0	0	0	0	0	0	0
CCTGTAAAATTGAACAGGGTTCTTGC_GACAGAAAAGCCAAATGGATTTACCG	59	20	10	8	13	5	11	1	1	3	8	4	3	2	2	7	1	1	4	4
ATAGCAAGGCAAAAGCAATTTATAAA_GACAGAAAAGCCAAATGGATTTACCG	259	56	19	8	7	6	27	6	2	0	11	19	16	0	2	15	21	15	16	10
TTCTCAACGTAAAAGAACTTTAGCCG_GACAGAAAAGCCAAATGGATTTACCG	78	15	19	6	7	10	10	6	4	3	9	13	6	1	0	11	7	4	0	2
ACCTCAAAAATAAAAGGTATTAAAGA_GACAGAAAAGCCAAATGGATTTACCG	26	6	2	0	0	2	2	0	0	0	1	1	1	1	1	0	4	1	4	4
TTAAAAAAGAGTAAGATTGTTCTTCG_GACAGAAAAGCCAAATGGATTTACCG	131	67	42	18	24	9	34	15	5	3	15	25	19	9	2	34	39	32	19	16
GCCGTAAATCGAAACTGTTTTATGTT_GACAGAAAAGCCAAATGGATTTACCG	240	44	33	14	20	19	33	13	7	3	34	21	20	15	18	16	19	8	15	8
GCAAAAACCCTGAAGTAATTTTTCGC_GACAGAAAAGCCAAATGGATTTACCG	69	18	15	5	15	3	22	4	3	1	8	12	8	3	3	14	17	14	8	3
GAGAAAAATTTAAACTGTTTTAATCA_GACAGAAAAGCCAAATGGATTTACCG	31	5	7	0	2	0	2	0	0	0	0	2	0	0	1	12	9	3	9	3
CTGATAATAGAAAATGCACTTCGGCG_GACAGAAAAGCCAAATGGATTTACCG	89	16	7	3	7	6	17	2	3	0	3	5	8	0	0	2	0	0	0	0
TGATAAATAAAGAAACCATTTAACTA_GACAGAAAAGCCAAATGGATTTACCG	48	9	6	1	2	0	0	1	0	1	1	1	1	0	0	2	6	4	7	4
CTGCCAACCTGGAATTAGTTTCCTTT_GACAGAAAAGCCAAATGGATTTACCG	192	62	50	13	20	19	45	18	7	4	27	34	19	7	10	37	25	24	22	18
AGAGGAAAAAGAAAAGCATTTAAGTG_GACAGAAAAGCCAAATGGATTTACCG	27	5	3	1	2	1	7	0	2	1	5	9	6	4	4	12	8	8	11	4
ACACAAAAGTATAACCGATTTTGTAA_GACAGAAAAGCCAAATGGATTTACCG	20	8	11	3	2	3	16	6	3	0	4	2	6	1	2	5	8	7	7	3
TACACAACAGCCAACCTTCTTCAAGT_GACAGAAAAGCCAAATGGATTTACCG	231	84	66	22	31	20	48	31	21	16	43	64	35	26	19	44	56	33	29	49
AGGGAAACTTCAAAGTTTTTTGTAAC_GACAGAAAAGCCAAATGGATTTACCG	84	20	9	7	3	12	12	9	5	3	9	8	9	3	0	10	5	5	0	1
CATCCAAACGTTAACAAATTTGTCGG_GACAGAAAAGCCAAATGGATTTACCG	438	168	146	105	133	125	403	270	249	215	881	1390	1409	745	1135	3802	4685	4819	6226	5100
TGACTAAAAGCAACACACTTATAAT_GACAGAAAAGCCAAATGGATTTACCG	42	13	2	2	0	0	0	0	1	0	0	0	1	2	0	1	0	0	3	1
AAAGTAAAAATTAACTAGATTGTCTT_GACAGAAAAGCCAAATGGATTTACCG	51	25	6	3	4	2	9	2	2	1	1	6	2	1	1	8	16	3	12	5
GGTCGAAATTGAAAAGAGGTTACATT_GACAGAAAAGCCAAATGGATTTACCG	55	15	9	4	2	1	5	3	3	0	5	5	0	0	0	0	0	0	0	0
CGTTGAATTAAAAAACGGTTTAGCAG_GACAGAAAAGCCAAATGGATTTACCG	21	3	0	0	0	0	0	0	0	0	0	0	0	0	0	0	0	0	0	0
GAAGGAAGAGGGAATAGTCTTCGGTA_GACAGAAAAGCCAAATGGATTTACCG	92	44	22	16	8	8	17	10	5	2	9	5	6	4	4	3	5	9	4	3
CATGCAATTCCAAACTGCTTTTATAA_GACAGAAAAGCCAAATGGATTTACCG	45	5	6	2	2	2	4	1	0	0	2	3	1	0	0	0	4	3	6	1
CTAAGAACCGGAAAGGGTGTTTCGGG_GACAGAAAAGCCAAATGGATTTACCG	27	9	7	3	2	3	4	1	0	1	7	5	0	1	3	3	3	4	7	2
ACCCAAAGGTCGAAACAATTTCAGC_GACAGAAAAGCCAAATGGATTTACCG	205	65	60	21	31	24	60	30	29	19	36	40	32	8	14	26	34	33	30	28
TAGACAAGTTGCAAATGCATTGCTCA_GACAGAAAAGCCAAATGGATTTACCG	143	62	57	23	33	25	31	14	11	8	25	30	16	8	13	18	20	16	13	4
CAATGAAAATATAACGAAGTTAACAT_GACAGAAAAGCCAAATGGATTTACCG	100	17	12	5	1	1	3	3	2	1	6	7	4	0	2	3	4	2	3	3
AATTTAACTAATAACCTGTTTTCCAT_GACAGAAAAGCCAAATGGATTTACCG	28	9	5	0	2	5	1	0	0	0	1	0	0	1	0	0	0	0	0	0
GTCCCAACTAAAAAACAGCTTAGCAT_GACAGAAAAGCCAAATGGATTTACCG	14	2	10	2	0	0	0	0	0	0	0	0	0	0	0	0	0	0	0	0
CTACGAACCCATAACGCGATTATCAG_GACAGAAAAGCCAAATGGATTTACCG	144	40	49	9	16	14	23	7	8	3	13	22	21	10	11	20	30	23	12	16
AACCAAACTCCAAACGAGATTCAATA_GACAGAAAAGCCAAATGGATTTACCG	101	29	23	3	8	5	21	8	5	3	9	19	9	2	2	12	9	6	6	1
CCGTTAAGATTCAAACATGTTAACGA_GACAGAAAAGCCAAATGGATTTACCG	61	14	5	1	12	6	10	5	5	1	7	12	10	4	4	6	5	14	4	4
AGCTGGCTTTGCCC_GACAGAAAAGCCAAATGGATTTACCG	49	14	16	3	4	7	8	3	2	3	13	8	4	2	3	2	0	1	1	1
AGCTTAAAAA_GACAGAAAAGCCAAATGGATTTACCG	3	0	0	0	1	0	0	0	0	0	0	0	0	0	0	0	0	0	0	0
CTCTTAAACGTTAAATCGATTTGGGT_GACAGAAAAGCCAAATGGATTTACCG	26	6	6	4	3	3	2	0	2	0	0	1	5	0	1	1	2	1	0	0
GTGACAATATGAAATCACTTTGGTGC_GACAGAAAAGCCAAATGGATTTACCG	79	30	29	8	15	9	23	11	4	4	9	15	7	7	2	6	11	3	6	9
ATGGTAAGTGTTAAGACGTTTTGTT_GACAGAAAAGCCAAATGGATTTACCG	1	0	0	1	0	0	0	0	0	0	0	0	0	0	0	0	0	0	0	0
TTAGAAAGCCGTAAGATATTTTAAAT_GACAGAAAAGCCAAATGGATTTACCG	68	4	1	0	1	1	0	0	0	0	1	1	0	0	0	1	4	0	2	0
TTCGCAAATTCTAATTCTTTTCAGTT_GACAGAAAAGCCAAATGGATTTACCG	80	10	12	4	2	3	5	5	3	4	4	6	3	1	1	11	5	8	2	5
CCATGAAACAATAAGACTTTTGATAC_GACAGAAAAGCCAAATGGATTTACCG	41	22	10	5	9	4	13	14	3	5	12	17	10	7	4	18	18	16	14	6
CCGGTAATCATGAATCACTTTGTCTC_GACAGAAAAGCCAAATGGATTTACCG	26	8	6	2	4	1	0	1	4	1	1	3	3	1	1	0	0	0	0	0
AACACAAGCGTAAAGCTAATTACTTA_GACAGAAAAGCCAAATGGATTTACCG	59	10	7	4	2	4	2	1	1	1	7	2	1	2	0	2	0	0	2	0
AACACAAATTGTAAATTGTTTTTAAT_GACAGAAAAGCCAAATGGATTTACCG	41	1	3	0	2	1	0	1	0	0	3	2	0	0	0	2	6	3	2	0
TGTTTAATGGTGAAGTTACTTCACGG_GACAGAAAAGCCAAATGGATTTACCG	68	21	22	10	6	4	10	13	3	2	8	8	9	2	1	4	4	2	6	1
TTGAGAACTCTCAATAGCATTCGGGG_GACAGAAAAGCCAAATGGATTTACCG	228	111	100	31	45	24	106	52	24	14	64	99	75	25	31	67	79	60	37	37
GTGGAAAATTGTAAAGTACTTTTAAT_GACAGAAAAGCCAAATGGATTTACCG	114	20	6	3	2	4	9	1	1	0	5	9	6	3	1	9	21	12	17	10
ATACGAATCTTCAACACTGTTTAGCC_GACAGAAAAGCCAAATGGATTTACCG	12	6	4	2	3	2	0	0	0	0	0	0	0	0	0	0	0	0	0	0
TTGTTAAACAATAAATGTATTTAAAG_GACAGAAAAGCCAAATGGATTTACCG	39	10	1	0	0	0	1	0	0	0	0	0	0	0	0	0	0	0	2	3
TTTATAATCGTGAACTTTATTCCAAA_GACAGAAAAGCCAAATGGATTTACCG	150	32	24	12	14	9	19	6	5	1	22	11	16	5	8	18	23	22	14	10
AGATGAACGGCCAATGTGGTTATGTG_GACAGAAAAGCCAAATGGATTTACCG	6	3	6	3	0	1	7	3	0	1	1	1	3	0	0	3	4	1	1	1
AAAATAAGAGAGAACGCATTTTCGGG_GACAGAAAAGCCAAATGGATTTACCG	31	10	0	5	5	3	7	2	4	1	14	8	10	2	2	2	2	0	1	0
GTGTTAATCTCAAAGTTCGTTGTACT_GACAGAAAAGCCAAATGGATTTACCG	194	63	54	27	22	20	31	17	10	8	46	34	39	18	12	38	17	33	17	23
AAAAGAAATCACAAGCGATTTTAAAG_GACAGAAAAGCCAAATGGATTTACCG	38	8	5	4	4	1	8	4	0	0	3	0	4	1	1	5	2	5	0	0
CAATCAATCATAAATGCATTTTGCCT_GACAGAAAAGCCAAATGGATTTACCG	51	20	22	5	10	6	9	6	5	2	16	12	6	4	6	5	6	0	0	0
CAACAAAAATGTAACTTTCTTCGAGT_GACAGAAAAGCCAAATGGATTTACCG	30	12	2	9	0	5	2	1	3	1	0	1	1	0	0	0	0	0	1	0
TGTGCAACATTCAAAAGGATTGAGACA_GACAGAAAAGCCAAATGGATTTACCG	50	21	13	7	11	8	20	18	8	6	24	25	32	3	18	31	17	22	16	13
GGGGCAACTATTAAGGGGGTTAGGCG_GACAGAAAAGCCAAATGGATTTACCG	49	6	5	7	3	9	4	4	0	1	4	3	4	0	0	0	2	4	4	6
TTAGTAAGATACAACATTTTTTCTTT_GACAGAAAAGCCAAATGGATTTACCG	177	36	21	3	0	6	20	2	1	1	5	10	8	1	1	15	20	9	7	1
CAAAGAAGCGCCAAAATTATTTACCT_GACAGAAAAGCCAAATGGATTTACCG	6	1	1	0	0	0	0	0	0	0	0	0	0	0	0	0	0	0	0	0
GTTGAAACGTGTAACCTGGTTGTTTA_GACAGAAAAGCCAAATGGATTTACCG	53	13	17	7	7	10	22	3	3	3	10	15	18	4	6	20	6	5	9	5
AGCAGAACTTTAAATTGTCTTTGGAA_GACAGAAAAGCCAAATGGATTTACCG	22	15	4	0	2	3	3	0	0	1	0	0	0	0	0	0	0	0	0	0
AGAATAAAATAGAACCATCTTGTATA_GACAGAAAAGCCAAATGGATTTACCG	18	5	1	0	3	0	3	1	2	0	1	1	1	2	0	3	3	2	5	1
AAATAAAAAGCTAAGATTCTTAAATG_GACAGAAAAGCCAAATGGATTTACCG	95	21	26	6	4	5	12	3	3	4	7	7	7	0	0	11	15	3	13	9
CCGACAAGCCTAACGGCCTTCCTGG_GACAGAAAAGCCAAATGGATTTACCG	67	29	18	10	6	4	16	5	7	6	9	27	8	5	6	12	8	6	12	2
CTCACAAAGCTTAAAAGACTTTATCT_GACAGAAAAGCCAAATGGATTTACCG	16	9	0	1	3	0	4	1	0	0	0	0	2	0	0	0	1	0	2	2
GTTAGAAAAAGTAAAACGGTTTGGAC_GACAGAAAAGCCAAATGGATTTACCG	54	16	8	3	2	1	4	2	2	0	3	5	0	1	1	0	0	0	0	0
GTTTAAAAACACAACGTCGTTGGGAC_GACAGAAAAGCCAAATGGATTTACCG	48	23	5	4	3	4	3	4	2	1	1	5	1	2	0	1	1	0	0	0
ATTAAAATACCGAACTTGATTCCATA_GACAGAAAAGCCAAATGGATTTACCG	208	96	52	26	26	25	67	35	24	15	79	93	77	35	50	125	144	94	92	47
ACTGTAAAATTAAATTTCCTTAATTC_GACAGAAAAGCCAAATGGATTTACCG	116	32	14	6	8	5	20	3	1	1	10	15	18	4	5	32	25	20	18	15
CTAGAAATAAGAAAAGTGATTTCAAG_GACAGAAAAGCCAAATGGATTTACCG	44	19	8	0	5	1	8	0	0	3	6	5	4	3	1	5	3	10	3	2
ATTGGAACCGAGAACACTATTTTTCC_GACAGAAAAGCCAAATGGATTTACCG	40	17	7	6	7	1	3	1	1	1	4	1	5	0	4	3	2	3	2	1
GAGGCAAGCGGAAAGGACGTTGGAGG_GACAGAAAAGCCAAATGGATTTACCG	174	95	66	38	35	26	63	38	22	15	43	54	49	26	31	56	36	23	19	25
CTGATAAAAGCAACTTAATTTAAGT_GACAGAAAAGCCAAATGGATTTACCG	1	0	0	0	0	0	0	0	0	0	0	0	0	0	0	0	0	0	1	0
TACAAAACCGGAAATTTGGTTAAATT_GACAGAAAAGCCAAATGGATTTACCG	74	16	2	1	0	3	1	0	0	0	1	4	1	0	0	6	8	3	5	5
ATTTAAACTATAAACTTTATTGTATC_GACAGAAAAGCCAAATGGATTTACCG	47	6	5	0	2	2	4	2	0	1	2	6	1	0	0	3	5	4	1	2
AATAAAAAATACAAGGTTATTAAGTG_GACAGAAAAGCCAAATGGATTTACCG	98	15	13	7	7	4	13	5	2	1	2	6	2	0	0	1	7	0	1	2
AAGATAAACGTGAAGGTCATTGCCCC_GACAGAAAAGCCAAATGGATTTACCG	50	19	24	9	11	7	20	4	7	0	16	25	10	3	5	9	11	8	9	5
TAAATAATTATCAATCATATTTAAGT_GACAGAAAAGCCAAATGGATTTACCG	43	5	0	0	0	0	0	0	0	0	0	0	0	0	0	0	0	0	0	0
GGGAGAACAGCGAATATGCTTCAGGT_GACAGAAAAGCCAAATGGATTTACCG	38	5	3	4	5	7	5	3	0	1	12	8	2	1	3	5	7	5	7	3
TCGTTAAGCGCCAATTGTATTATTAA_GACAGAAAAGCCAAATGGATTTACCG	36	10	5	1	0	1	3	2	0	0	0	2	0	0	0	3	0	0	6	1
CATTTAATGAAAAAAGGTATTAAGGC_GACAGAAAAGCCAAATGGATTTACCG	70	36	13	4	8	6	9	1	1	0	9	5	7	2	2	5	5	2	2	1
CACAGAATATACAAATAGATTATTTT_GACAGAAAAGCCAAATGGATTTACCG	11	2	0	1	0	0	0	1	0	0	0	0	0	0	0	0	1	0	0	0
TTCGGAAGTCGGAAATAATTTGCTCT_GACAGAAAAGCCAAATGGATTTACCG	147	53	30	20	18	9	13	16	3	4	19	21	16	5	4	18	12	13	17	8
ATTCAAAAGCAAAATGGGTTTATAAG_GACAGAAAAGCCAAATGGATTTACCG	28	13	1	0	2	0	2	0	3	0	1	2	1	0	0	4	3	3	1	0
AAGTGAATACCGAACAGGTTTGGCGA_GACAGAAAAGCCAAATGGATTTACCG	63	25	28	13	20	12	68	27	23	28	84	133	129	77	111	364	453	429	530	381
GAGCAAACGTTAAAGTACTTTCATGT_GACAGAAAAGCCAAATGGATTTACCG	41	16	11	3	3	1	3	3	1	3	2	1	3	1	1	0	0	1	0	0
GGAGAAAACTGAAAGTTACTTGCTCT_GACAGAAAAGCCAAATGGATTTACCG	11	5	6	1	2	2	7	1	1	0	2	1	1	0	0	0	0	0	0	0
GAAGTAATGTTGAAGAACTTTAATTC_GACAGAAAAGCCAAATGGATTTACCG	238	89	52	28	24	26	35	23	3	6	24	32	37	15	11	31	23	10	26	7
TTTTAAAAAATAAACTAGTTTGCTAC_GACAGAAAAGCCAAATGGATTTACCG	128	21	17	3	4	6	7	0	1	1	9	9	5	1	2	6	2	3	1	2
CTCTAAAAAAGAAAGAAAGTTAAACG_GACAGAAAAGCCAAATGGATTTACCG	42	11	2	0	1	5	6	5	1	0	5	0	2	0	1	1	3	0	0	0
ACAAGAACCCGGAAATTGATTTCGTC_GACAGAAAAGCCAAATGGATTTACCG	55	6	2	3	3	0	1	1	2	0	0	0	0	0	0	0	0	0	0	0
ATCTGAAACGTTAACTGGCTTTTTTG_GACAGAAAAGCCAAATGGATTTACCG	33	5	6	2	4	5	11	2	2	2	8	6	4	2	8	9	1	0	4	2
CTTTCAACTGGTAACCAGCTTTAAGT_GACAGAAAAGCCAAATGGATTTACCG	87	25	12	5	9	6	21	4	3	6	10	9	8	4	2	9	6	11	12	6
TTAGGAACACGTAAGATTCTTTTAAG_GACAGAAAAGCCAAATGGATTTACCG	172	45	34	17	21	9	23	11	7	5	25	27	12	5	11	28	38	16	16	19
AATCCAATCCTAAATGTCGTTTTTAG_GACAGAAAAGCCAAATGGATTTACCG	58	37	31	10	25	5	23	13	6	10	20	21	16	4	12	25	26	9	22	10
TTCCAAACCAAAAATTTTGTTTGCCT_GACAGAAAAGCCAAATGGATTTACCG	112	39	19	11	3	3	23	10	6	2	12	22	11	6	1	14	15	11	15	8
CCCGCAAACTTAAAGCTTGTTCCATC_GACAGAAAAGCCAAATGGATTTACCG	16	6	6	2	2	1	7	1	0	0	0	4	2	0	0	0	0	0	0	0
AGCTCAAAAGGCAACGGGTTTGGCCC_GACAGAAAAGCCAAATGGATTTACCG	32	12	8	8	4	3	8	7	2	3	3	7	2	3	1	8	10	4	10	0
GTCTTAAACGGCAAAAAGGTTCTCCT_GACAGAAAAGCCAAATGGATTTACCG	116	37	35	18	33	19	24	16	10	7	18	27	22	2	14	17	10	6	7	6
GCATTAACTTCAAATGTCGTTCGTCG_GACAGAAAAGCCAAATGGATTTACCG	11	5	8	6	8	7	4	2	2	3	6	3	2	2	2	3	5	1	0	0
TAATAAATCTGCAATATCTTTAGTAA_GACAGAAAAGCCAAATGGATTTACCG	20	7	8	2	2	1	2	0	0	0	2	0	1	0	0	3	0	1	0	0
CTAAGAACTTCAAAAACAATTTTATA_GACAGAAAAGCCAAATGGATTTACCG	31	4	1	0	0	0	0	0	0	0	0	1	0	0	0	1	2	1	3	0
ACAACAAACAAAAATAATCTTAGTAA_GACAGAAAAGCCAAATGGATTTACCG	415	80	23	7	6	6	11	4	0	2	9	14	12	1	2	27	44	12	21	19
TATTCAATGTTTAACATTTTTGAAA_GACAGAAAAGCCAAATGGATTTACCG	1	1	0	0	0	0	0	0	0	0	0	0	0	0	0	0	0	0	0	0
CTGATAAAGCTGAATAAGCTTCAGAC_GACAGAAAAGCCAAATGGATTTACCG	71	16	19	9	9	6	19	5	6	2	14	18	16	3	5	12	7	9	9	9
ACTAAAATTTGTAACCGATTTAAATC_GACAGAAAAGCCAAATGGATTTACCG	52	28	19	8	11	3	13	10	8	4	12	9	15	2	0	7	6	1	4	3
TCATGAAACACAAATGAGTTTTGTCA_GACAGAAAAGCCAAATGGATTTACCG	65	15	10	2	1	3	6	1	1	1	4	5	0	0	1	1	1	1	3	4
TTTAAAACTTAGAACGACGTTTACGT_GACAGAAAAGCCAAATGGATTTACCG	65	20	8	7	5	3	4	3	2	2	3	10	11	1	3	6	13	4	5	2
TGACAAACGTTGAATGTCATTTTTAG_GACAGAAAAGCCAAATGGATTTACCG	71	14	9	8	7	12	10	12	10	3	16	26	13	5	1	11	4	8	7	2
AGGCGAAAAATGAATGGTATTGGCCA_GACAGAAAAGCCAAATGGATTTACCG	25	12	3	3	4	3	0	0	0	0	0	0	0	0	0	0	0	0	0	0
CTTGTAAATACAAACAGCATTCGGCG_GACAGAAAAGCCAAATGGATTTACCG	74	38	12	10	10	5	12	16	5	5	19	17	14	3	6	12	3	6	14	4
CCTATAACGCGGAAATCATTTACACA_GACAGAAAAGCCAAATGGATTTACCG	15	3	0	2	0	0	0	4	2	3	3	5	5	1	0	3	4	1	0	2
TTATGAACAAATAAAGAGATTTCTAA_GACAGAAAAGCCAAATGGATTTACCG	53	15	3	2	8	1	9	2	1	0	2	5	3	0	0	3	4	4	5	0
ACAGTAACGAAGAAGTTAATTGATAA_GACAGAAAAGCCAAATGGATTTACCG	26	8	2	0	0	1	2	3	0	0	1	1	0	0	0	1	0	1	0	0
AGGAAAAACGTAAAGGGCATTAACTT_GACAGAAAAGCCAAATGGATTTACCG	176	32	20	11	21	11	22	6	3	3	18	22	16	3	7	17	17	12	18	7
GCTGGAACCGTGAATACTTTTTATGG_GACAGAAAAGCCAAATGGATTTACCG	87	23	11	2	4	4	4	1	7	1	3	0	0	1	0	0	1	0	0	0
TTAAAAATTATAAATATTGTTAATCG_GACAGAAAAGCCAAATGGATTTACCG	30	0	0	0	0	0	0	0	0	0	0	0	0	0	0	0	0	0	0	0
TGGCAAAAGCTGAACGATTTTGGGTG_GACAGAAAAGCCAAATGGATTTACCG	52	16	16	4	4	3	12	10	2	2	14	31	13	5	5	6	15	12	10	3
CAAGTAAATCTTAACTGATTTATAGC_GACAGAAAAGCCAAATGGATTTACCG	13	6	1	1	1	0	4	0	0	0	2	2	4	0	5	2	1	1	5	3
CTCAGAAGGTATAATTATGTTTAGCG_GACAGAAAAGCCAAATGGATTTACCG	64	16	8	6	3	5	10	7	2	2	10	8	10	2	3	6	0	2	4	1
TTCAAAATCAATAATAATCTTTAACC_GACAGAAAAGCCAAATGGATTTACCG	52	5	2	1	3	1	3	0	0	0	0	0	0	0	0	0	0	0	0	0
GCAGTAAATTACAATGAACTTAAATT_GACAGAAAAGCCAAATGGATTTACCG	2	0	0	0	0	0	0	0	0	0	0	0	0	0	0	0	0	0	0	0
ATAAGAAATCGTAAATAAGTTTATCT_GACAGAAAAGCCAAATGGATTTACCG	82	29	11	3	4	3	7	6	0	0	7	8	4	0	0	3	8	4	2	1
AATTGAACGGTTAAACCCTTTGACGT_GACAGAAAAGCCAAATGGATTTACCG	72	34	21	15	17	11	34	14	11	2	22	37	15	4	8	7	23	8	1	1
GTCCAAATCGAAAATGCACTTTACAG_GACAGAAAAGCCAAATGGATTTACCG	138	47	37	18	24	8	39	14	12	10	20	41	22	11	20	17	10	14	15	5
CACTCAATTCAGAATTGTCTTGGAAT_GACAGAAAAGCCAAATGGATTTACCG	38	8	9	4	10	2	13	6	4	1	7	12	7	0	3	7	3	7	5	0
CATGCAACAATCAACGTCATTATCCA_GACAGAAAAGCCAAATGGATTTACCG	97	19	9	5	3	5	4	1	0	3	1	4	6	2	1	1	2	4	1	2
CATTCAAATCCAAATTGCTTTTATTT_GACAGAAAAGCCAAATGGATTTACCG	38	6	0	0	0	2	0	0	0	0	0	1	0	0	0	0	0	0	1	2
TGCCAAATATCCAACATTTTTCTTAG_GACAGAAAAGCCAAATGGATTTACCG	88	18	9	7	11	4	21	13	1	3	25	21	21	5	9	15	23	15	13	3
GAAGAAAGTGGGAAAGGGGTTTCTTG_GACAGAAAAGCCAAATGGATTTACCG	7	0	1	0	0	0	0	0	0	0	0	0	0	0	0	0	0	0	0	0
CCTTAAAGAAGCAAGGTTCTTATGTA_GACAGAAAAGCCAAATGGATTTACCG	63	6	3	1	3	4	1	4	1	1	3	5	2	1	1	3	3	2	1	2
TCCGGAAGGTTAAATACGCTTCATTA_GACAGAAAAGCCAAATGGATTTACCG	51	19	9	7	6	4	8	6	4	2	7	2	3	3	1	10	6	3	2	0
ATATCAATCGTCAATGTTATTTTATA_GACAGAAAAGCCAAATGGATTTACCG	38	4	4	0	3	0	0	1	0	0	0	2	1	0	0	2	2	1	1	2
CCGCCAATCGGGAAGATCATTATCTG_GACAGAAAAGCCAAATGGATTTACCG	52	27	14	8	5	6	10	5	2	5	8	9	4	3	3	8	17	8	7	9
ATATTAAAATACAAACGTCTTTACAA_GACAGAAAAGCCAAATGGATTTACCG	61	12	10	1	2	3	2	1	1	0	2	2	0	0	0	2	2	1	5	5
CAGCAAAAGGATAAATGTTTTTATGA_GACAGAAAAGCCAAATGGATTTACCG	15	1	2	0	1	0	0	0	0	0	0	0	0	0	0	0	0	0	0	0
AACGTAAAGAGAAACCAAGTTAGCGA_GACAGAAAAGCCAAATGGATTTACCG	160	38	28	20	17	16	41	18	10	8	30	41	21	15	8	18	7	18	3	2
AGAATAAGACAGAACAATGTTCAATA_GACAGAAAAGCCAAATGGATTTACCG	35	16	21	6	4	4	10	6	1	0	7	4	4	0	0	0	1	2	1	3
GGATCAATGGATAATAGGCTTGTTAT_GACAGAAAAGCCAAATGGATTTACCG	130	33	34	20	20	13	35	15	12	11	42	70	60	20	41	104	111	107	106	94
AGCACAAGCCGGAACTTCATTTGGAG_GACAGAAAAGCCAAATGGATTTACCG	49	14	9	11	8	3	10	6	1	0	1	4	1	0	1	0	0	0	0	0
ATCTAAAGATGGAATTAGCTTGTACT_GACAGAAAAGCCAAATGGATTTACCG	33	10	2	2	1	0	3	3	1	1	8	2	8	0	0	1	1	0	0	0
TTTACAATTTTAAATGATTTTTGGGT_GACAGAAAAGCCAAATGGATTTACCG	30	3	0	1	0	0	0	0	0	0	0	0	0	0	0	0	0	0	0	0
CATTTAAAATTGAAAAGTCTTGATGT_GACAGAAAAGCCAAATGGATTTACCG	102	25	8	2	7	3	8	1	3	0	2	5	4	1	0	1	4	1	2	1
AGTCCAAGGCGAAAGTCTATTACAAT_GACAGAAAAGCCAAATGGATTTACCG	328	73	69	15	38	21	69	25	22	9	46	62	47	8	16	35	47	48	59	39
CTTGTAACTTAGAATGGTATTGTTTA_GACAGAAAAGCCAAATGGATTTACCG	83	29	14	5	4	4	3	6	2	1	4	3	8	1	2	5	9	8	5	11
TTTTGAACGTGAAACTTGCTTGAAGT_GACAGAAAAGCCAAATGGATTTACCG	142	33	19	12	27	11	39	22	11	2	29	26	26	5	6	20	16	15	19	2
GGAGAAAGGCTCAAGTGGTTTGAGGC_GACAGAAAAGCCAAATGGATTTACCG	62	22	16	9	10	5	15	3	5	4	9	6	6	2	5	2	5	7	4	0
GAAAAAACGGGTAAACCTCTTAGCTA_GACAGAAAAGCCAAATGGATTTACCG	102	45	20	12	18	12	26	10	3	3	13	16	15	9	8	24	24	19	21	14
TTACAAATTGGTAAAATCATTAGATT_GACAGAAAAGCCAAATGGATTTACCG	114	19	15	6	2	2	11	3	1	1	4	1	3	1	1	3	8	0	2	0
CTTAAAATATGCAAATTAATTCTGGG_GACAGAAAAGCCAAATGGATTTACCG	17	10	5	0	1	0	1	2	1	0	5	0	2	0	1	3	3	5	1	2
CTTATAAGTCCCAATGCTCTTTAGTA_GACAGAAAAGCCAAATGGATTTACCG	18	7	3	3	1	2	2	2	0	1	2	3	4	1	0	1	1	3	0	1
AGGGAAATCCATAACTCTTTTGGGTG_GACAGAAAAGCCAAATGGATTTACCG	4	0	1	0	0	0	0	0	0	0	0	0	0	0	0	0	0	0	0	0
CTTGCAAGACTCAATTCGGTTATACA_GACAGAAAAGCCAAATGGATTTACCG	49	22	13	7	3	4	6	3	3	0	1	1	2	3	3	4	3	2	1	0
TTTCAAAATCTAAATGGCATTCCAAG_GACAGAAAAGCCAAATGGATTTACCG	72	11	6	3	3	5	17	10	1	2	14	14	11	3	4	19	8	5	2	1
AACCTAACGTTTAATGTGATTTTATT_GACAGAAAAGCCAAATGGATTTACCG	41	13	6	1	1	1	2	0	3	0	0	0	0	0	0	0	0	0	0	0
ACCAAAAGTGTTAACGAGCTTGATTT_GACAGAAAAGCCAAATGGATTTACCG	148	46	40	19	17	21	35	23	14	3	23	25	34	13	11	41	35	14	12	16
TGTTTAACTATGAATGCCATTCTCCA_GACAGAAAAGCCAAATGGATTTACCG	49	12	4	1	2	9	11	10	0	4	12	5	5	7	7	2	2	4	4	2
TAGATAACGATAAACTTATTTACTAG_GACAGAAAAGCCAAATGGATTTACCG	44	14	7	7	6	2	8	2	0	2	4	3	5	3	3	3	9	8	8	3
GTTTAAATAAGTAAGATTATTGATAA_GACAGAAAAGCCAAATGGATTTACCG	90	14	4	0	1	0	2	1	0	0	4	9	4	0	0	5	22	3	9	5
ACTATAACTTGGAAGCAAATTATGGT_GACAGAAAAGCCAAATGGATTTACCG	197	72	63	19	22	27	65	31	15	12	45	64	38	31	29	28	45	33	31	24
GACATAACCGAAAACTTGTTTTTAAA_GACAGAAAAGCCAAATGGATTTACCG	68	33	14	0	6	9	12	9	1	0	6	8	11	0	1	14	18	7	11	1
CACGAAAGGCTAAAGTAGCTTTAATC_GACAGAAAAGCCAAATGGATTTACCG	56	11	6	4	7	8	8	6	0	2	1	5	0	0	0	0	0	0	1	0
AATCTAACTCGAAATCGTGTTCCTGT_GACAGAAAAGCCAAATGGATTTACCG	100	31	35	14	22	19	32	15	6	7	20	15	12	2	9	27	10	16	16	4
TCGCAAAGTGATAATTTTGTTACCTT_GACAGAAAAGCCAAATGGATTTACCG	85	36	21	11	5	7	13	8	4	2	11	13	6	2	1	12	12	5	3	1
GTAGGAAATTGTAAAGCTTTTCTTTG_GACAGAAAAGCCAAATGGATTTACCG	52	8	2	7	2	3	1	1	2	0	1	0	4	0	0	2	2	3	1	1
TACTAAACAGGGAATGGTTTTCAGCT_GACAGAAAAGCCAAATGGATTTACCG	79	35	25	16	14	6	12	4	5	6	7	15	9	5	4	5	4	7	5	3
AAGTTAAGGTGCAAGTCGCTTTTGTT_GACAGAAAAGCCAAATGGATTTACCG	12	0	4	0	0	0	0	0	0	0	0	0	0	0	0	0	0	0	0	0
TGAAAAAGGAATAATTCGTTTAAAT_GACAGAAAAGCCAAATGGATTTACCG	110	28	6	2	2	3	3	0	1	0	3	6	2	0	0	4	5	2	5	2
CAGATAATTTGGAACGTTATTCATCA_GACAGAAAAGCCAAATGGATTTACCG	20	5	0	1	2	0	2	1	0	0	1	1	0	1	0	1	1	0	0	0
CTAGTAACGAATAATAAGTTTATTTG_GACAGAAAAGCCAAATGGATTTACCG	19	5	4	0	6	0	8	0	0	0	4	5	5	1	2	8	6	3	1	1
CCCTGAAACAGTAATGATGTTATTGA_GACAGAAAAGCCAAATGGATTTACCG	26	8	3	4	3	0	4	3	1	0	0	0	1	0	0	0	0	0	0	0
TCTACAAACTCAAATGAGATTGAGGC_GACAGAAAAGCCAAATGGATTTACCG	232	86	70	20	32	22	27	16	13	7	37	32	28	6	18	21	3	3	12	5
TATCAAACTATAAAACTCGTTTCCGC_GACAGAAAAGCCAAATGGATTTACCG	60	22	15	9	5	4	18	4	2	2	4	10	4	1	6	2	1	1	0	1
ACTTAAATGACTAACGGCTTTGTCGG_GACAGAAAAGCCAAATGGATTTACCG	102	24	27	10	9	13	20	9	6	3	8	9	11	5	4	4	6	2	1	3
TAGTCAAATTGATTACTCCTAACTT_GACAGAAAAGCCAAATGGATTTACCG	151	87	80	26	34	23	52	24	8	11	37	42	29	7	12	18	22	22	12	18
AGCCCAACGGGGAAGGGGATTGCGGG_GACAGAAAAGCCAAATGGATTTACCG	168	59	46	19	25	10	28	16	4	5	25	33	18	13	8	13	11	4	1	6
TCTTAAAAACATAAGAACATTAACCG_GACAGAAAAGCCAAATGGATTTACCG	8	7	0	0	0	0	0	0	0	0	0	0	0	0	0	0	0	0	0	0
ACGTGAACGTGCAACGGATTTTCTCT_GACAGAAAAGCCAAATGGATTTACCG	260	91	63	37	47	33	86	43	22	12	63	68	42	18	23	47	41	34	27	19
AATAGAACAACCAACTATCTTAAGAA_GACAGAAAAGCCAAATGGATTTACCG	136	36	24	19	8	4	17	15	3	3	8	15	26	5	6	9	8	3	7	1
CGTGTAAACTAAAAGGATTTTTGCAG_GACAGAAAAGCCAAATGGATTTACCG	57	8	3	3	1	0	10	1	0	1	2	3	1	1	1	2	1	1	2	1
TACTAAACCGTTAAGGGTATTGGCGG_GACAGAAAAGCCAAATGGATTTACCG	124	39	39	9	20	21	25	7	14	3	12	25	7	3	3	19	16	8	12	7
AGTGTAACACATAAAGATCTTGAACG_GACAGAAAAGCCAAATGGATTTACCG	169	84	56	26	30	30	68	29	16	8	27	33	37	17	20	31	16	20	13	11
GTTATAACACCTAAATAGCTTGGATG_GACAGAAAAGCCAAATGGATTTACCG	321	136	82	32	39	39	66	40	24	15	53	56	71	39	38	146	134	168	169	143
TACATAATAAAAAAAGCGATTAAGAG_GACAGAAAAGCCAAATGGATTTACCG	28	5	1	0	1	0	0	0	0	0	0	0	0	0	0	0	0	0	0	0
AGATCAAAACCCAACATTCTTGCATA_GACAGAAAAGCCAAATGGATTTACCG	97	37	25	13	12	17	19	13	2	1	7	11	10	6	13	16	20	10	4	4
CTACAAACCGTAAAGTCGATTTGGTT_GACAGAAAAGCCAAATGGATTTACCG	85	28	22	7	10	8	14	10	1	4	3	14	3	1	6	6	8	6	8	2
CTCGCAATTAACTTACCGG_GACAGAAAAGCCAAATGGATTTACCG	169	49	33	16	22	15	32	17	9	6	23	27	21	7	13	22	21	13	13	11
GGACCAAGCGGGAAGGGGGTTTGGGG_GACAGAAAAGCCAAATGGATTTACCG	340	94	85	29	39	26	68	37	18	12	52	55	31	19	14	29	33	17	23	15
TCGCCAATTTCGAAAAGAGTTTGGTT_GACAGAAAAGCCAAATGGATTTACCG	15	6	2	0	0	0	1	1	0	0	0	4	4	0	0	8	3	3	0	1
CGGGGAAGGGTTAAGCGTCTTCTTCC_GACAGAAAAGCCAAATGGATTTACCG	3	1	0	0	0	0	0	0	0	0	0	0	0	0	0	0	0	0	0	0
ACGACAACAATGAAGCTACTTCTCAG_GACAGAAAAGCCAAATGGATTTACCG	215	97	91	38	57	37	74	39	21	25	51	57	46	16	22	59	30	25	17	11
CGATCAAACTTAAACTTGTTTAACAT_GACAGAAAAGCCAAATGGATTTACCG	34	9	6	2	1	1	2	3	0	0	1	0	0	0	0	0	2	1	3	1
ACACGAAAATTTAAAGCTGTTGAGCT_GACAGAAAAGCCAAATGGATTTACCG	15	6	3	2	10	2	11	5	2	2	7	10	6	0	6	10	10	7	6	2
AACTAAAATAGCAACTGTCTTTAAAA_GACAGAAAAGCCAAATGGATTTACCG	51	25	5	1	2	3	4	2	2	2	5	10	10	1	0	11	12	6	9	5
AGCGGAATGATAAACGTATTTAAATA_GACAGAAAAGCCAAATGGATTTACCG	66	21	10	6	2	5	6	2	0	0	4	2	4	0	1	10	12	2	3	3
TTGCAAAATATAAAAAGCCTTGTTAC_GACAGAAAAGCCAAATGGATTTACCG	52	14	7	3	7	6	5	8	2	1	11	8	4	1	1	3	7	3	2	3
AACTAAAGTGTCAAGCTGTTTTGAAC_GACAGAAAAGCCAAATGGATTTACCG	43	36	25	18	16	9	20	12	9	2	24	22	15	8	7	13	21	21	29	13
GCATCAACTTTTAAATTTCTTCTGTT_GACAGAAAAGCCAAATGGATTTACCG	82	12	8	1	4	2	13	7	1	1	7	9	4	0	1	10	15	2	11	2
CAGGAAATTTGGAACATTTTTTTTGA_GACAGAAAAGCCAAATGGATTTACCG	13	1	1	1	3	0	5	0	0	0	1	3	3	1	0	10	8	5	5	5
GTACAAAATAGTAAGTAATTTTGCGG_GACAGAAAAGCCAAATGGATTTACCG	155	56	29	13	23	9	23	7	2	5	12	16	17	3	7	14	15	9	7	4
AACAAAACAAATAATTTGATTAGAAC_GACAGAAAAGCCAAATGGATTTACCG	40	5	4	4	5	1	8	4	3	4	10	12	5	2	3	12	15	10	18	13
GACGAAATGTTGAATGGGGTTAATTG_GACAGAAAAGCCAAATGGATTTACCG	37	19	13	5	8	4	9	5	2	3	5	5	2	0	1	0	2	3	7	3
AACATAAAATTAAAGTACTTTTCACT_GACAGAAAAGCCAAATGGATTTACCG	187	42	24	4	12	6	23	5	5	2	25	20	5	4	5	15	23	9	15	7
AAGTTAACCTTAAAGACATTTTCAAG_GACAGAAAAGCCAAATGGATTTACCG	149	49	25	8	13	9	17	7	4	5	12	15	13	4	11	9	16	6	5	2
ATGCGAAAAGGCAAATCGTTTTTGCA_GACAGAAAAGCCAAATGGATTTACCG	37	13	14	8	5	1	6	5	0	3	6	13	11	4	6	5	7	5	6	7
CATACAATATATAATATTCTTTTCCA_GACAGAAAAGCCAAATGGATTTACCG	15	1	0	0	0	0	0	0	0	0	0	0	0	0	0	0	0	0	0	0
ATCCTAACCGACAAAATGATTGTATC_GACAGAAAAGCCAAATGGATTTACCG	57	20	16	3	6	5	15	3	3	5	5	10	15	8	5	12	23	10	20	19
TTGGGAAGGGGTAAGCAGCTTGACT_GACAGAAAAGCCAAATGGATTTACCG	1	0	0	0	0	0	0	0	0	0	0	0	0	0	0	1	0	0	0	0
TAAAGAACAAGCAAAATGTTTGGATG_GACAGAAAAGCCAAATGGATTTACCG	61	28	31	10	15	7	27	14	10	6	22	34	19	6	7	16	14	10	6	7
AAGGAAAGAATAAATCACATTGAAGT_GACAGAAAAGCCAAATGGATTTACCG	108	41	38	7	15	13	15	14	8	4	28	17	24	5	1	8	6	6	3	5
TTACTAACGGTAAACCTCATTTAAGT_GACAGAAAAGCCAAATGGATTTACCG	62	18	19	3	5	6	10	4	1	1	8	16	6	3	2	12	9	7	8	6
CAAGAAACCGTGAATATTTTTAAGTG_GACAGAAAAGCCAAATGGATTTACCG	43	15	2	1	3	0	4	0	0	0	1	5	3	0	2	3	11	3	6	4
ATCGAAATTTTAAATGACGTTGATAG_GACAGAAAAGCCAAATGGATTTACCG	37	9	15	10	10	4	12	13	6	3	11	12	11	3	3	18	12	16	10	5
TCGTTAAAGGGCAATCTTTTTTTGTA_GACAGAAAAGCCAAATGGATTTACCG	174	58	33	21	26	9	28	10	3	3	16	20	17	9	7	32	30	29	47	35
GAAGCAAAAACGAATTCGGTTCGCGG_GACAGAAAAGCCAAATGGATTTACCG	7	2	0	1	5	0	0	1	1	0	4	5	2	0	3	1	1	2	1	1
TGGAGAACGTGTAAATTTTTTATCTG_GACAGAAAAGCCAAATGGATTTACCG	199	45	22	6	5	6	16	1	2	2	13	7	6	1	1	4	12	3	9	0
TTCAAAATGTGTAAACGTTTTCTAAT_GACAGAAAAGCCAAATGGATTTACCG	56	12	5	1	6	0	6	1	0	0	3	2	1	1	0	2	0	0	0	0
GCATAAAGACGTAAGGGCATTTTTTA_GACAGAAAAGCCAAATGGATTTACCG	226	94	48	25	18	15	52	19	13	9	27	38	31	6	6	31	39	20	30	19
TGGCCAATAATAAACGGCTTTTTTGT_GACAGAAAAGCCAAATGGATTTACCG	24	4	5	4	1	1	5	0	1	0	3	6	10	0	2	0	5	1	4	1
GCTAAAATAAACAACTCGATTTTTCT_GACAGAAAAGCCAAATGGATTTACCG	137	39	34	13	19	14	18	7	4	0	11	10	7	4	3	12	4	1	6	5
TGGCTAATGGTGAATTTCTTTTTTTC_GACAGAAAAGCCAAATGGATTTACCG	65	20	20	5	9	8	9	3	2	1	4	7	2	4	4	2	8	0	2	1
TTACAAACTTTTAAGACTCTTTGTGA_GACAGAAAAGCCAAATGGATTTACCG	41	20	14	4	8	4	14	3	3	2	8	11	14	6	4	23	15	11	13	11
TCCGAAATGCATAAGTTTCTTGCTCG_GACAGAAAAGCCAAATGGATTTACCG	69	20	15	6	7	10	16	5	4	5	3	6	3	0	3	6	3	10	6	0
CTTCGAAAAATTAAATAAGTTAAAAA_GACAGAAAAGCCAAATGGATTTACCG	19	0	0	0	0	0	0	0	0	0	1	0	0	0	0	0	2	0	1	0
TCCGGAAAGTGTAAGTGCATTTATTA_GACAGAAAAGCCAAATGGATTTACCG	37	3	4	1	3	2	2	0	0	0	0	1	0	1	0	1	0	0	0	0
TTTAAAATACGGAAATGCCTTGGGTG_GACAGAAAAGCCAAATGGATTTACCG	38	17	8	11	14	6	9	6	7	1	11	5	12	1	2	13	5	6	7	1
CTAATAACAACCAAACTTATTTTCAG_GACAGAAAAGCCAAATGGATTTACCG	45	18	15	2	8	1	10	3	1	1	3	9	3	1	1	3	0	0	1	3
TACAGAAAATACAATTTACTTAAAAA_GACAGAAAAGCCAAATGGATTTACCG	33	2	0	0	0	0	1	0	0	0	0	0	0	0	0	0	0	0	0	0
CCGCGAAAGTTCAAGTGACTTTGCGG_GACAGAAAAGCCAAATGGATTTACCG	43	12	4	1	1	3	1	1	1	1	2	0	2	1	0	1	2	3	0	0
GTGTTAATCTTAAATTAGCTTTGGTT_GACAGAAAAGCCAAATGGATTTACCG	77	18	18	4	17	16	14	5	3	4	6	16	7	6	9	7	11	6	8	4
ATAATAAACTACAAAATACTTAGGTG_GACAGAAAAGCCAAATGGATTTACCG	3	0	0	0	0	0	0	0	0	0	0	1	0	0	0	0	0	0	0	0
TGCTGAACATGCAATCGCATTGGGCG_GACAGAAAAGCCAAATGGATTTACCG	14	0	3	0	0	2	0	0	0	0	0	0	0	0	0	0	0	0	0	0
GAACAAAAACCCAACCCAGTTCGGTG_GACAGAAAAGCCAAATGGATTTACCG	59	25	10	5	5	4	12	1	1	2	5	10	4	2	6	2	1	1	1	4
TATGTAACCGATAACTCGATTAGGGT_GACAGAAAAGCCAAATGGATTTACCG	291	108	39	27	26	24	40	18	14	10	31	28	35	10	7	31	19	8	5	12
GTCCTAAAACAAAACAACTTTGGGAT_GACAGAAAAGCCAAATGGATTTACCG	278	83	35	13	10	12	21	9	5	1	8	23	26	8	9	24	15	11	12	6
TTCAAAACAGAAAAGGCGCTTGTCCG_GACAGAAAAGCCAAATGGATTTACCG	40	11	7	5	0	5	5	2	2	0	5	1	7	1	0	2	0	0	3	1
TCTGTAAGGAATAAAAGATTTTGAGG_GACAGAAAAGCCAAATGGATTTACCG	12	5	8	6	2	1	12	5	3	3	20	36	23	16	16	85	80	71	81	38
AGGCTAAATAGTAATCTCGTTTTATG_GACAGAAAAGCCAAATGGATTTACCG	164	61	35	13	29	21	53	9	7	4	16	19	19	7	6	18	16	13	11	6
TGCCGAATGCACAAAGTAATTCTTCCA_GACAGAAAAGCCAAATGGATTTACCG	26	15	4	2	1	3	9	1	0	0	3	1	0	0	0	0	0	0	0	0
AATTCAATGGAGAACTTGATTAGCGG_GACAGAAAAGCCAAATGGATTTACCG	36	19	9	2	5	4	9	1	0	0	3	4	1	0	0	1	0	0	0	0
GAAGCAATAAATAATATGGTTCAACA_GACAGAAAAGCCAAATGGATTTACCG	29	5	7	3	5	0	1	0	0	0	3	1	9	4	2	14	4	0	1	1
TCCTCAACGTGTAAAAACATTTATGA_GACAGAAAAGCCAAATGGATTTACCG	151	54	23	17	18	16	27	19	11	7	34	51	35	14	11	96	104	89	124	101
CGGTTAAGGGGAAAAGCGCTTGGTAT_GACAGAAAAGCCAAATGGATTTACCG	46	7	4	1	0	0	5	1	0	0	0	2	3	0	5	1	2	1	0	2
AAAGAAATTTTGAATGCCCTTTGTTT_GACAGAAAAGCCAAATGGATTTACCG	36	6	5	4	0	3	1	0	0	0	1	0	2	1	2	8	3	2	6	1
AAGTAAAGCGGAAAATGGTTTAGAAC_GACAGAAAAGCCAAATGGATTTACCG	39	20	9	3	9	6	9	0	1	2	6	9	8	4	5	3	9	14	9	13
AGTTCAACTGTAAATGGCCTTTGTAT_GACAGAAAAGCCAAATGGATTTACCG	98	26	21	5	10	11	42	13	10	4	11	9	14	4	8	15	24	9	6	8
ATAGGAATTGATAATGGGATTGCCGG_GACAGAAAAGCCAAATGGATTTACCG	36	14	4	7	3	3	6	4	0	0	0	5	2	0	1	0	1	0	0	0
TAAACAAGCGTAAACGTTATTGTAAG_GACAGAAAAGCCAAATGGATTTACCG	73	19	15	7	9	12	18	5	2	4	9	5	9	6	4	6	7	1	3	0
CCACCAATTTTGAAAATTGTTAATGG_GACAGAAAAGCCAAATGGATTTACCG	11	7	5	2	3	0	3	1	1	0	7	6	3	1	0	4	1	2	2	1
GATCTAACCCTAAAGGACTTGTGGT_GACAGAAAAGCCAAATGGATTTACCG	1	0	0	0	0	0	0	1	0	0	0	0	1	0	0	0	2	1	1	0
GCATAAACTCATAAATCGCTTTCGAA_GACAGAAAAGCCAAATGGATTTACCG	97	26	14	8	9	13	32	9	4	5	27	14	8	4	10	1	10	5	1	1
TCAATAACCTTCAATAGCTTTCAAAG_GACAGAAAAGCCAAATGGATTTACCG	30	2	5	2	1	2	9	4	4	2	6	12	11	2	4	4	6	6	3	2
CAAACAAGTTGCAAAAGCATTTCCAG_GACAGAAAAGCCAAATGGATTTACCG	25	15	5	5	4	1	7	3	6	1	5	6	3	0	1	4	6	0	2	0
CCGCGAACATTAAATTTGTTTATATG_GACAGAAAAGCCAAATGGATTTACCG	96	28	20	5	8	2	22	5	2	8	26	38	42	11	6	117	190	87	161	117
TCTTGAACTAATAATATTTTTGAGTT_GACAGAAAAGCCAAATGGATTTACCG	66	11	2	0	0	0	1	0	0	1	3	2	0	0	0	5	3	0	0	2
AGATGAACGGTTAAATTCGTTTAAGG_GACAGAAAAGCCAAATGGATTTACCG	60	35	14	10	5	4	13	7	1	1	7	8	7	0	1	7	8	1	3	0
CCAACAATTTTCAAAGAATTTCTCAA_GACAGAAAAGCCAAATGGATTTACCG	27	9	5	2	10	3	9	4	6	1	14	19	9	7	10	37	61	35	49	28
TATAGAAAATACAACTTAATTTCAGG_GACAGAAAAGCCAAATGGATTTACCG	116	12	12	7	11	4	16	8	9	1	9	14	17	2	4	12	16	4	10	11
GGTCAAATGCTAAACATGGTTGTTAC_GACAGAAAAGCCAAATGGATTTACCG	207	91	84	37	37	33	60	33	23	13	66	39	27	13	16	21	16	17	13	9
TATCCAATCATTAAAAAACTTCTCAT_GACAGAAAAGCCAAATGGATTTACCG	9	4	3	1	2	0	3	0	0	1	1	0	2	0	0	0	1	0	0	0
TCCGATATCGGTACCGATCTTTCACC_GACAGAAAAGCCAAATGGATTTACCG	1	0	0	0	1	0	0	0	0	0	0	0	0	0	0	0	0	0	0	0
GAGGCAATGACCAATACTTTTGCCAA_GACAGAAAAGCCAAATGGATTTACCG	45	14	14	4	4	5	14	1	1	1	5	6	10	7	1	3	0	0	0	0
CCTTAAAAATCAAACTTTTTTGTTCG_GACAGAAAAGCCAAATGGATTTACCG	1	0	0	0	0	0	0	0	0	0	0	0	0	0	0	0	0	0	0	0
TAAGTAATCGTGAATAATCTTCTGTT_GACAGAAAAGCCAAATGGATTTACCG	45	10	2	1	2	1	0	0	0	0	0	0	0	0	0	3	11	5	1	1
CCTACAATCCTAAAGGATATTTTAAT_GACAGAAAAGCCAAATGGATTTACCG	136	15	2	1	2	3	3	1	0	0	4	2	2	0	0	4	6	5	5	5
TTACCAATGATAAAACTGCTTGCAAG_GACAGAAAAGCCAAATGGATTTACCG	346	135	93	46	56	39	68	25	23	17	39	60	54	12	23	39	33	24	26	11
TCGCAAAAATTTAAGAAGTTTTCACT_GACAGAAAAGCCAAATGGATTTACCG	110	20	23	4	14	7	14	6	7	1	14	10	11	1	4	17	12	10	14	6
TTTACAATCAAAAACAATTTTTAATG_GACAGAAAAGCCAAATGGATTTACCG	150	18	11	5	4	4	10	4	4	4	16	9	13	1	4	11	21	11	23	20
CCATAAAATGTTAATTCAATTGGGAT_GACAGAAAAGCCAAATGGATTTACCG	96	21	13	3	17	3	10	6	3	4	11	8	7	3	4	4	6	1	1	3
ACATGAATCTATAATGTGTTTTAGAT_GACAGAAAAGCCAAATGGATTTACCG	19	7	1	1	4	1	1	1	0	0	0	0	0	0	0	0	0	0	0	0
CGCGGAACCGCTAAAATGGTTGACTT_GACAGAAAAGCCAAATGGATTTACCG	148	27	9	3	3	9	10	6	4	2	15	17	7	4	7	14	4	7	7	1
TTAAAAATCTTGAAATTAATTTACTG_GACAGAAAAGCCAAATGGATTTACCG	266	71	7	3	2	0	11	3	0	0	8	5	4	2	0	6	17	4	7	5
CGTATAAAGAGAAAGGGACTTACAGC_GACAGAAAAGCCAAATGGATTTACCG	98	10	10	5	11	7	14	3	5	3	12	9	8	4	2	13	11	3	6	5
AGGGCAAACTTTAAGAAGCTTGATTA_GACAGAAAAGCCAAATGGATTTACCG	1	0	0	0	1	0	0	0	0	0	0	0	0	0	0	0	0	0	0	0
TGTTGAACTTCAAAGTGCATTAGCTT_GACAGAAAAGCCAAATGGATTTACCG	154	29	20	16	19	12	25	16	11	4	27	29	25	16	13	20	24	28	19	16
CGTACAAAATGTAAGTCTGTTACTGA_GACAGAAAAGCCAAATGGATTTACCG	167	20	26	6	9	8	13	4	10	3	20	18	12	5	1	18	10	4	10	6
TAATCAATACGAAAACCAGTTCTCTA_GACAGAAAAGCCAAATGGATTTACCG	75	29	17	7	5	6	5	4	2	3	3	1	4	0	2	0	0	1	0	0
GGGTGAATGA_GACAGAAAAGCCAAATGGATTTACCG	84	24	36	23	21	14	27	5	7	5	14	22	9	9	10	20	13	14	11	3
AATATAATTGGGAAGTTTGTTTAGCT_GACAGAAAAGCCAAATGGATTTACCG	228	71	47	12	36	19	23	8	6	4	17	8	17	4	7	18	23	7	16	5
GCTACAACAGCAAAGTAGGTTCCATT_GACAGAAAAGCCAAATGGATTTACCG	50	26	16	5	2	3	9	8	3	2	5	3	0	4	4	12	5	3	5	1
GCAGTAATACCAAATTTTTTTGTAC_GACAGAAAAGCCAAATGGATTTACCG	2	0	0	0	1	0	0	0	0	0	0	0	0	0	0	0	0	0	0	0
GATCTAATTGGGAAGTTAGTTGGGGG_GACAGAAAAGCCAAATGGATTTACCG	28	11	6	2	7	11	13	4	2	1	13	11	3	4	4	5	8	5	8	5
ATGGTAATTCCCAAAATTTTTGTGAG_GACAGAAAAGCCAAATGGATTTACCG	37	14	8	3	3	5	3	0	2	1	1	3	1	1	1	2	1	1	2	1
ATAGAAATTGGAAAAGCTGTTTGTCA_GACAGAAAAGCCAAATGGATTTACCG	125	27	18	6	10	13	12	4	1	2	2	4	3	0	2	2	3	1	3	5
ACCACAACCGACAAGGACGTTTATAA_GACAGAAAAGCCAAATGGATTTACCG	211	79	52	28	30	14	57	30	5	10	32	38	28	5	10	30	38	26	29	17
ACCAAAATTTGCA_GACAGAAAAGCCAAATGGATTTACCG	1	2	0	0	1	0	0	0	0	0	0	0	0	0	0	0	0	0	0	0
TTGTAAATCATAAAGGGGGTTACTGA_GACAGAAAAGCCAAATGGATTTACCG	79	11	10	3	1	4	6	1	0	0	2	3	1	1	0	4	1	4	7	1
GTATTAAGCGGTAAATATCTTTTCGT_GACAGAAAAGCCAAATGGATTTACCG	39	17	12	4	7	2	6	3	2	3	5	10	4	4	0	3	7	4	3	1
ATACAAAGATGAAAGCCAGTTATTGC_GACAGAAAAGCCAAATGGATTTACCG	34	14	5	3	0	6	2	0	0	1	2	3	5	1	1	0	0	0	0	0
AACCAAAAGGGAAAAAGGGTTTACGG_GACAGAAAAGCCAAATGGATTTACCG	3	0	0	0	0	0	0	0	0	0	0	0	0	0	0	0	0	0	0	0
AGTCTAAAAAGTAACTACTTTATTCA_GACAGAAAAGCCAAATGGATTTACCG	86	28	6	5	4	6	15	3	3	1	5	4	2	2	2	3	4	0	2	2
TTCACAAAACGAAACAAAATTGAATC_GACAGAAAAGCCAAATGGATTTACCG	80	20	10	6	8	3	2	1	0	4	5	4	2	3	0	5	2	5	4	5
CAACGAAACTTGAAAGCCTTTGCTGG_GACAGAAAAGCCAAATGGATTTACCG	317	69	44	17	25	22	40	13	12	8	18	25	20	6	8	23	21	11	17	5
TATTCAAAGACGAACAGTATTTGTGT_GACAGAAAAGCCAAATGGATTTACCG	76	14	5	4	5	2	5	5	0	4	0	2	5	0	2	0	0	2	0	0
CCACCAAAGGGGAATACGGTTTGGAG_GACAGAAAAGCCAAATGGATTTACCG	57	32	16	7	19	13	11	12	1	3	12	9	10	6	6	9	18	4	2	1
GCTAGAAAGTAAAAAGAGCTTATCTT_GACAGAAAAGCCAAATGGATTTACCG	25	8	6	1	5	4	16	4	3	1	10	12	16	3	1	10	9	11	18	9
TTCTGAATTGTAAACGGTTTTCGCTA_GACAGAAAAGCCAAATGGATTTACCG	41	12	19	4	6	4	12	5	4	4	9	8	1	2	8	5	12	3	6	4
GTATAAAGCCAGAATTTTATTGCACT_GACAGAAAAGCCAAATGGATTTACCG	31	7	2	2	1	5	4	0	0	0	0	0	0	0	0	0	0	1	0	0
CTAAAAATCACAAATCTAATTGACAA_GACAGAAAAGCCAAATGGATTTACCG	52	23	10	4	5	0	5	5	6	1	7	6	3	1	4	4	10	1	6	2
TAGATAAGAAGTAAAGAATTTGAATT_GACAGAAAAGCCAAATGGATTTACCG	249	51	38	11	12	8	19	7	2	2	22	15	18	1	5	28	51	22	31	14
ACTGGAAATTGAAATTCTGTTTCGCC_GACAGAAAAGCCAAATGGATTTACCG	416	150	107	79	77	54	109	56	36	32	88	100	85	38	26	101	68	55	62	26
CGCGAAATAGCTAAAAATTTTCAGCT_GACAGAAAAGCCAAATGGATTTACCG	66	5	3	1	4	2	2	3	2	0	1	1	2	0	0	0	1	1	0	0
GCGGCAACTGTGAAAGCCTTTATTTA_GACAGAAAAGCCAAATGGATTTACCG	31	16	5	3	6	2	7	0	1	0	1	3	3	1	2	20	10	4	5	2
CACTCAAATGACAAGTAAGTTGCGTC_GACAGAAAAGCCAAATGGATTTACCG	17	0	3	0	1	0	2	2	0	1	2	1	0	0	0	0	0	0	0	0
TTTATAAATTAAAATCCTGTTCATTC_GACAGAAAAGCCAAATGGATTTACCG	8	0	1	0	0	0	0	0	0	0	0	2	0	0	0	1	1	0	0	0
CACATAATTATAAAGAATCTTCTTGA_GACAGAAAAGCCAAATGGATTTACCG	55	6	2	0	0	0	3	1	1	0	1	2	2	0	0	6	13	4	3	4
TATTGAACCTTAAATTGATTTGGATA_GACAGAAAAGCCAAATGGATTTACCG	57	27	15	3	6	9	17	7	2	3	5	3	5	1	1	2	1	3	7	0
CTGTAAACAAGTAAGAATATTCGGGT_GACAGAAAAGCCAAATGGATTTACCG	33	9	4	5	1	1	6	0	0	1	1	5	0	1	0	1	2	0	0	0
AGGTGAATTAGCAATACTTTTTATCG_GACAGAAAAGCCAAATGGATTTACCG	190	52	32	20	23	15	23	14	3	7	13	20	20	7	2	16	18	11	10	3
CTCTAAATTATTAAACTCTTTTCCGG_GACAGAAAAGCCAAATGGATTTACCG	81	23	5	1	4	4	14	5	4	3	17	28	21	2	6	70	141	77	98	82
TACAGAATAACAAATTTAATTCCCAT_GACAGAAAAGCCAAATGGATTTACCG	138	37	15	8	8	10	28	7	5	2	16	12	18	6	3	25	27	13	25	17
TTCGAAAATTGTAAGCAATTTATACA_GACAGAAAAGCCAAATGGATTTACCG	157	35	13	8	7	6	14	5	2	2	2	3	2	1	1	4	2	1	3	2
CTTTGAATATATAATCACTTTTCCTC_GACAGAAAAGCCAAATGGATTTACCG	27	11	6	2	1	1	6	1	0	1	5	10	5	0	1	6	9	1	5	7
TAACAAATCTAAAATCAATTTGCCTC_GACAGAAAAGCCAAATGGATTTACCG	19	5	4	0	1	0	0	0	0	0	0	0	0	0	0	0	0	0	0	0
TGATAAACCAATAACAAAATTTGGAG_GACAGAAAAGCCAAATGGATTTACCG	45	17	7	5	4	3	7	1	2	0	2	4	4	4	1	3	4	1	0	3
ATAGAAATGTGCAACTTTTTTCGAGG_GACAGAAAAGCCAAATGGATTTACCG	36	20	18	6	7	1	6	4	3	0	5	3	6	0	1	4	9	8	3	1
ATGGAAACAAATAATTAGATTATGGT_GACAGAAAAGCCAAATGGATTTACCG	16	8	3	0	0	0	0	1	0	0	1	0	0	0	0	1	0	0	0	2
TTATTAACAGAAAAGTAATTTGCACA_GACAGAAAAGCCAAATGGATTTACCG	18	2	3	3	3	1	5	4	1	1	4	6	3	1	3	7	2	4	2	2
CTAATAACTCAAAAGTTTGTTGGTGG_GACAGAAAAGCCAAATGGATTTACCG	7	1	0	0	2	0	3	0	0	0	1	1	2	0	0	1	0	0	0	0
TTTACAATACAGAATAAGTTTCGTGC_GACAGAAAAGCCAAATGGATTTACCG	195	59	58	20	25	27	33	19	12	6	26	36	27	11	8	20	13	26	11	16
AATGTAACAAGTAACTTGTTTTGTTA_GACAGAAAAGCCAAATGGATTTACCG	1	0	0	0	1	0	0	0	0	0	0	0	0	0	0	0	0	0	0	0
ATGTTAAACCTAAATAAGTTTCGTTA_GACAGAAAAGCCAAATGGATTTACCG	238	92	69	27	27	34	76	36	21	17	59	47	41	17	18	47	53	28	32	28
TTTCAAAAATGCAAATCTGTTAGAGC_GACAGAAAAGCCAAATGGATTTACCG	126	39	15	8	12	9	14	6	5	1	7	8	5	2	8	5	0	5	9	4
CCGTTAAACCGTAATCCCCTTCGAGG_GACAGAAAAGCCAAATGGATTTACCG	21	9	4	3	7	2	10	2	3	6	1	1	1	0	0	0	0	0	0	0
TAACCAAATATTAATTCATTTATTCA_GACAGAAAAGCCAAATGGATTTACCG	15	1	0	0	0	0	0	0	0	0	0	0	0	0	0	0	0	0	0	0
TTATTAACCACAAATTCTTTTTACCG_GACAGAAAAGCCAAATGGATTTACCG	189	51	24	11	21	17	32	12	8	6	18	25	18	6	6	25	25	21	27	14
AGGTGAACCTCTAATACTTTTTCTTG_GACAGAAAAGCCAAATGGATTTACCG	40	19	5	2	6	0	9	2	3	1	2	3	1	2	0	2	5	0	1	0
GACTGAAACGCTAAAAAGATTTAGGT_GACAGAAAAGCCAAATGGATTTACCG	274	82	34	20	20	19	49	23	14	7	25	23	26	7	13	20	16	14	13	11
TGTGTAACATTAAAGTGCGTTCGAGT_GACAGAAAAGCCAAATGGATTTACCG	47	17	10	0	7	5	9	5	4	2	9	1	0	1	0	2	0	0	0	3
GAACCAAGGGACAAGTTTATTAGTAA_GACAGAAAAGCCAAATGGATTTACCG	158	59	32	11	11	2	24	5	5	1	18	5	13	3	5	13	17	7	26	20
CTCCAAAGATCGAAATGATTTATGTG_GACAGAAAAGCCAAATGGATTTACCG	15	5	5	1	0	0	0	0	0	0	0	0	0	0	0	0	0	0	0	0
TTCTGAAATCTTAAGGATTTTCTGCA_GACAGAAAAGCCAAATGGATTTACCG	27	9	3	2	4	4	4	4	1	1	3	10	5	3	1	5	11	3	3	2
GAATCAACCGGAAACATACTTAATTC_GACAGAAAAGCCAAATGGATTTACCG	105	23	22	9	11	9	22	4	5	4	8	13	7	4	3	3	2	4	1	1
CTTTTAAAAGAGAATAGGTTTCATTT_GACAGAAAAGCCAAATGGATTTACCG	51	17	4	2	0	1	4	0	0	1	2	1	0	0	0	3	6	1	4	1
TATTGAATTTCTAAGTTCATTGATAC_GACAGAAAAGCCAAATGGATTTACCG	129	40	32	11	14	8	21	12	7	5	19	38	25	8	7	24	20	21	14	21
CCTTGAATTACCAATTATTTTTCTCC_GACAGAAAAGCCAAATGGATTTACCG	25	6	6	1	0	0	1	0	0	0	0	0	0	0	0	0	0	0	0	1
CTTGCAATTTCAAATTTTGTTTATTC_GACAGAAAAGCCAAATGGATTTACCG	12	3	2	0	0	1	2	1	0	0	1	3	0	0	0	0	0	0	2	1
ATAGCAATGTAAAGTTTATTAAAGA_GACAGAAAAGCCAAATGGATTTACCG	11	4	3	2	0	0	1	0	0	1	0	1	1	0	1	3	3	1	3	1
TGTCAAAAAACCAAATTGCTTGTTGA_GACAGAAAAGCCAAATGGATTTACCG	70	19	13	7	13	6	23	8	6	6	15	16	11	12	3	18	22	10	8	4
ATTATAACGGCGAAGGTTCTTCTGTT_GACAGAAAAGCCAAATGGATTTACCG	50	22	11	4	5	5	5	3	0	2	0	1	2	0	2	1	3	2	1	6
AGCTTAAACGATAAATGGATTGGATA_GACAGAAAAGCCAAATGGATTTACCG	76	19	21	7	8	4	9	2	4	1	12	11	9	2	1	4	4	3	2	2
CCTCTAAACATAAAGAACTTTACTCT_GACAGAAAAGCCAAATGGATTTACCG	285	58	29	7	13	8	11	10	7	1	15	19	26	7	7	24	27	16	29	21
AGACTAAGTTGGAATAGCTTTATGGG_GACAGAAAAGCCAAATGGATTTACCG	83	28	24	4	13	9	19	5	4	5	12	22	10	1	9	13	18	14	15	11
GGCCAAAACCATAACTAGGTTTGGGG_GACAGAAAAGCCAAATGGATTTACCG	42	17	12	3	3	3	11	8	2	3	5	11	12	7	5	18	10	6	7	3
AAGATACATTTAATTTTATTGCTAC_GACAGAAAAGCCAAATGGATTTACCG	12	3	4	1	0	1	2	0	0	0	0	0	3	0	1	1	1	1	0	0
GAAAAAATACCAAACGTCTTTAGCGT_GACAGAAAAGCCAAATGGATTTACCG	77	14	24	13	22	16	32	22	4	5	19	21	10	1	3	12	17	14	6	6
CTTGCAAACTAGAAACGATTTTAATT_GACAGAAAAGCCAAATGGATTTACCG	102	26	6	0	6	2	4	2	0	1	4	9	4	0	3	5	11	5	10	3
GGCGGAAGAGTAAAGGGCTTTCCGGC_GACAGAAAAGCCAAATGGATTTACCG	35	7	5	2	3	9	5	1	2	0	1	5	4	1	2	4	0	0	0	0
AAAAAAAATGGCAAGCAAGTTCCTGC_GACAGAAAAGCCAAATGGATTTACCG	57	18	9	8	12	6	11	6	3	2	3	2	6	6	3	6	3	1	7	2
AGAGAAACAAATAACCTCGTTTGCGC_GACAGAAAAGCCAAATGGATTTACCG	110	28	20	14	7	9	14	1	1	1	4	3	4	0	0	3	2	4	2	3
CCGCAAAAATATAAGCCACTTCCGAG_GACAGAAAAGCCAAATGGATTTACCG	235	77	60	11	18	24	39	12	9	3	33	40	25	5	7	28	47	22	21	13
ATTCAAACTTATAAGTCCGTTGCTTT_GACAGAAAAGCCAAATGGATTTACCG	33	7	6	12	4	8	9	4	3	0	7	3	5	1	1	3	1	1	3	2
GTCGGAACCTTTAATAAATTTTCAGA_GACAGAAAAGCCAAATGGATTTACCG	133	30	12	5	4	2	18	8	0	0	2	11	7	3	3	11	16	6	11	8
CTTATAATTCGGAATCATTTTCTGTC_GACAGAAAAGCCAAATGGATTTACCG	100	33	16	3	12	6	6	6	2	0	5	7	9	6	0	5	6	3	2	3
CGCCAAACCGCCAAACCGATTGGGGC_GACAGAAAAGCCAAATGGATTTACCG	48	15	13	4	7	6	12	4	2	2	15	5	7	3	3	3	2	3	7	1
TGTTAAACCGACAATTGTATTGGGCA_GACAGAAAAGCCAAATGGATTTACCG	37	17	7	7	7	1	11	6	3	0	14	14	8	3	3	6	9	7	7	2
GTGAGAACACTCAAAAGGCTTAGGGG_GACAGAAAAGCCAAATGGATTTACCG	74	21	16	4	13	11	15	10	9	4	15	10	10	4	2	4	4	3	6	3
ATCTTAAAGTATAAAGCACTTACGTA_GACAGAAAAGCCAAATGGATTTACCG	45	5	6	4	1	0	3	0	0	1	2	3	2	1	1	1	2	4	2	3
GCTTCAAGTTGCAAATATTTTCGCA_GACAGAAAAGCCAAATGGATTTACCG	2	0	0	0	0	0	0	0	0	0	0	0	0	0	0	0	0	0	0	0
ATATAAACAGGTAATCAGTTTTCTGT_GACAGAAAAGCCAAATGGATTTACCG	134	43	27	5	16	15	27	8	6	1	11	16	8	5	3	6	9	9	6	10
ATTGTAACCTGTAAACAGTTTCGGTC_GACAGAAAAGCCAAATGGATTTACCG	65	24	19	9	11	4	7	5	0	1	1	1	5	3	0	4	11	6	1	2
AGTCAAATAACGAATATTTTTCCGGA_GACAGAAAAGCCAAATGGATTTACCG	52	14	5	3	5	2	8	5	3	2	4	5	5	4	4	1	1	4	4	1
TAGCAAAGTGGGAATAGTGTTTCGTA_GACAGAAAAGCCAAATGGATTTACCG	31	10	9	2	1	0	0	0	0	0	0	0	0	0	0	0	0	0	0	0
GTATTAATTTACAAATGAGTTGTAAA_GACAGAAAAGCCAAATGGATTTACCG	86	25	12	6	7	8	12	4	4	1	13	19	7	4	5	9	23	11	9	2
CCGGTAAGTGCGAACTGCGTTCGAAA_GACAGAAAAGCCAAATGGATTTACCG	72	21	15	7	15	7	12	3	4	3	5	11	12	7	5	12	8	4	4	0
CATATAAATATGAAGGAAGTTTTGAG_GACAGAAAAGCCAAATGGATTTACCG	32	6	7	3	4	1	3	5	1	1	6	7	4	0	1	2	8	2	2	0
CTACGAAATTCGAAGTTATTTTAGTT_GACAGAAAAGCCAAATGGATTTACCG	60	12	6	2	8	0	10	2	3	1	10	11	7	2	3	16	25	8	24	12
ACGTTAACAAGAAAATTTTTTTGGTT_GACAGAAAAGCCAAATGGATTTACCG	58	16	16	3	8	4	9	4	4	1	8	8	11	1	2	6	10	11	14	3
GGGACAAAGGTAAATATTTTTTGATA_GACAGAAAAGCCAAATGGATTTACCG	66	14	1	2	2	2	7	1	1	0	2	2	1	0	1	8	21	12	19	10
ATGTTAAACTTAAATTCACTTTGGTC_GACAGAAAAGCCAAATGGATTTACCG	199	99	54	41	34	40	63	26	13	16	56	60	54	20	26	47	41	31	38	23
CGTGGAAGTAGTAATTACGTTGGGGT_GACAGAAAAGCCAAATGGATTTACCG	45	5	7	2	4	3	2	1	0	0	0	1	0	1	0	0	0	0	0	0
AAGGGAACCCGCAAATCCTTTGGAGA_GACAGAAAAGCCAAATGGATTTACCG	41	8	2	1	3	3	4	5	0	2	2	3	2	1	0	4	5	2	0	2
GCGGTAAAGTTAAACGAATTACATC_GACAGAAAAGCCAAATGGATTTACCG	1	0	0	0	0	0	0	0	0	0	0	1	0	0	0	0	0	0	0	0
ATTTAAAATTTGAAAAGATTTATATA_GACAGAAAAGCCAAATGGATTTACCG	18	0	0	0	0	0	0	0	0	0	0	0	0	0	0	0	0	0	1	0
TTACTAAGAAGAAATTGTCTTGCAGG_GACAGAAAAGCCAAATGGATTTACCG	422	151	93	45	45	32	65	27	13	9	62	63	47	24	12	62	46	37	19	21
TGGTCAACATGCAACTACTTTGTCAG_GACAGAAAAGCCAAATGGATTTACCG	18	7	5	5	3	2	12	4	2	0	3	2	2	0	0	0	0	0	0	0
AGTCGAATATGAAACCACATTGGGGA_GACAGAAAAGCCAAATGGATTTACCG	109	59	57	10	16	15	34	16	8	6	36	26	39	7	8	37	23	6	9	11
CAATTAAAGTCTAAAGGTGTTTTCTA_GACAGAAAAGCCAAATGGATTTACCG	1	0	0	0	0	0	0	0	0	0	0	0	0	0	0	0	0	0	0	0
CGTACAAAAGTGAATTCAATTTTCTG_GACAGAAAAGCCAAATGGATTTACCG	172	33	10	14	8	11	17	6	5	2	9	9	8	2	1	3	3	4	7	7
CGTAAAATTAGAAATGCGATTGTTAG_GACAGAAAAGCCAAATGGATTTACCG	20	2	2	1	2	1	1	1	1	0	0	2	2	1	1	1	0	0	0	0
AACAGAAAATAAAAACAGGTTAGGGA_GACAGAAAAGCCAAATGGATTTACCG	90	16	10	3	4	4	5	3	0	2	12	8	7	2	1	9	6	1	4	2
TCCCCAAACAGTAAGGTCATTTTTAT_GACAGAAAAGCCAAATGGATTTACCG	10	1	2	0	3	0	0	0	0	0	1	0	4	0	1	6	5	4	5	2
GGATAAATGCCTAAGCCTTTTTCGCA_GACAGAAAAGCCAAATGGATTTACCG	89	27	15	10	11	3	13	12	0	2	11	13	6	8	2	6	3	3	3	2
CCACAAATCATTAATTGATTTTAAAT_GACAGAAAAGCCAAATGGATTTACCG	48	6	0	0	0	0	1	0	0	0	1	1	0	0	0	1	4	1	0	1
GAGCAAAACCCTAAGTCTCTTCAAAA_GACAGAAAAGCCAAATGGATTTACCG	11	2	0	0	0	0	0	0	0	0	0	0	0	0	0	0	0	0	0	0
AATGAAAATACTAAACGATTTGTATT_GACAGAAAAGCCAAATGGATTTACCG	151	31	6	2	5	4	8	4	2	3	15	4	3	1	9	10	13	7	9	6
ACTTGAATCAGTAAGTTCCTTTGTGC_GACAGAAAAGCCAAATGGATTTACCG	45	17	14	1	7	6	6	5	2	2	6	5	0	3	1	11	9	13	7	7
CCAGGAATTTGAAAAAAACTTGTTAT_GACAGAAAAGCCAAATGGATTTACCG	24	2	2	0	0	0	0	0	0	0	0	0	0	0	0	0	0	0	0	0
ACAAAAAAGGTGAAGGGCGTTGGCGA_GACAGAAAAGCCAAATGGATTTACCG	30	16	16	6	14	10	12	8	4	0	5	17	7	3	2	6	9	3	5	4
AAAGAAAAACTTAAAATGGTTTAGTG_GACAGAAAAGCCAAATGGATTTACCG	300	81	47	14	26	23	56	22	7	5	55	70	50	18	23	109	127	104	132	83
AACGCAAGTCCTAACGGAATTTTAGA_GACAGAAAAGCCAAATGGATTTACCG	96	24	47	14	20	8	20	8	8	2	15	13	14	0	2	5	2	2	5	2
TTCATAAAAGATAATTCTATTGAGGT_GACAGAAAAGCCAAATGGATTTACCG	69	21	5	4	5	2	4	7	0	1	4	4	8	1	2	13	13	7	11	5
TCTGTAAAAAGCAAAAGCATTACTTA_GACAGAAAAGCCAAATGGATTTACCG	57	18	8	2	1	6	9	2	0	0	5	4	5	0	0	0	1	1	0	1
GAACTAAAAAACAACCTCTTTTTCCG_GACAGAAAAGCCAAATGGATTTACCG	101	31	27	16	18	10	30	17	9	5	17	15	21	5	4	17	8	8	6	9
ATTCGAAAAAATAATTTTTTTTTATT_GACAGAAAAGCCAAATGGATTTACCG	26	0	0	0	0	0	0	0	0	0	0	0	0	0	0	0	0	0	0	0
CTATGAAAATCTAAGGATTTTGTGTT_GACAGAAAAGCCAAATGGATTTACCG	16	7	2	0	2	2	3	1	3	1	2	3	1	0	0	3	0	0	5	0
TGTCGAAATGAAAAATATTTTTATGA_GACAGAAAAGCCAAATGGATTTACCG	2	0	0	0	0	0	0	0	0	0	0	2	1	0	0	1	1	0	0	0
ACGGTAACTACTAATAATATTTCGTC_GACAGAAAAGCCAAATGGATTTACCG	148	32	16	2	6	1	8	5	2	1	6	8	4	2	0	0	3	4	0	0
ATGCCAAGGGACAAACACTTTGAGGG_GACAGAAAAGCCAAATGGATTTACCG	51	14	24	14	19	11	19	1	3	6	5	1	5	2	3	0	1	4	5	0
TCACAAAATCGTAACGAAGTTTGACT_GACAGAAAAGCCAAATGGATTTACCG	47	11	18	8	7	5	7	3	2	1	12	13	8	2	3	6	4	1	1	0
CCAACAATGTTCAAAATATTTCGCCA_GACAGAAAAGCCAAATGGATTTACCG	141	65	44	22	13	17	34	22	6	8	32	20	32	8	12	29	18	20	17	10
GGGTTAATTACGAAGCTCTTTATCAA_GACAGAAAAGCCAAATGGATTTACCG	162	30	7	3	8	5	7	1	1	0	5	11	6	4	1	7	4	7	4	1
GTTAAAAATTCCAAAATTATTGTTTG_GACAGAAAAGCCAAATGGATTTACCG	146	34	19	9	14	9	18	6	4	1	11	5	10	3	2	4	6	8	6	1
TTAGAAACGAGGAAATTTTTTACAGT_GACAGAAAAGCCAAATGGATTTACCG	118	13	16	3	9	7	7	2	2	2	6	9	5	1	1	9	6	6	12	11
GCGATAATCGCAAACAAGCTTGGGCA_GACAGAAAAGCCAAATGGATTTACCG	146	76	57	30	14	15	71	28	7	11	32	30	23	18	12	27	23	16	25	18
CGACAAAAACCAAACCGAATTTAAGC_GACAGAAAAGCCAAATGGATTTACCG	21	2	3	1	3	2	2	1	1	0	0	3	0	0	0	2	0	0	0	0
GTCCCAATAATGAAACATATTTGTTT_GACAGAAAAGCCAAATGGATTTACCG	48	25	10	6	12	2	16	9	2	0	12	11	17	4	2	8	11	3	2	0
ACATTAAAGCAAAAGTTAATTAATGA_GACAGAAAAGCCAAATGGATTTACCG	74	12	2	0	2	0	1	0	0	1	1	1	2	1	0	0	7	2	0	2
GTAGTAATCACTAAGTCTATTTTCTG_GACAGAAAAGCCAAATGGATTTACCG	34	17	11	7	10	3	5	3	6	0	3	3	6	1	0	1	0	1	1	0
CTGCTAAGCTGAAAGTGTTTTTTCGG_GACAGAAAAGCCAAATGGATTTACCG	85	20	9	5	10	2	12	6	8	5	13	11	12	2	0	11	5	4	2	2
TGTTTAACTTCTAACATCTTTTCTAC_GACAGAAAAGCCAAATGGATTTACCG	14	4	0	0	1	0	0	1	0	2	0	5	1	1	0	2	0	4	0	0
TTAGAAATTTTAAACTGTATTTCGAA_GACAGAAAAGCCAAATGGATTTACCG	119	24	15	3	2	8	4	2	0	1	11	5	6	1	1	8	11	1	5	0
CTTACAAAATCTAACTATGTTACACT_GACAGAAAAGCCAAATGGATTTACCG	104	27	9	3	7	6	8	3	0	0	2	1	0	1	0	3	3	1	0	0
TCTGAAAGTTGCAATTTTGTTCCTTG_GACAGAAAAGCCAAATGGATTTACCG	118	50	41	14	19	27	26	13	16	8	25	15	20	8	9	17	24	16	17	11
TACCTAACTATTAATACTCTTCGCTC_GACAGAAAAGCCAAATGGATTTACCG	34	9	14	6	9	8	12	5	3	0	5	5	4	1	4	3	4	1	2	0
AGGGTAAATGCCAATATAATTTTCTT_GACAGAAAAGCCAAATGGATTTACCG	27	3	2	0	0	1	2	0	0	0	0	0	0	0	0	0	0	0	1	1
CACACAAAAAGTAACCTCGTTATTTA_GACAGAAAAGCCAAATGGATTTACCG	78	21	10	9	12	2	17	6	2	1	9	9	11	4	2	11	13	3	4	3
CGAGGAAAAGGTAACTCGGTTGTGAC_GACAGAAAAGCCAAATGGATTTACCG	97	18	7	10	6	3	13	3	5	3	13	8	8	3	2	11	10	3	8	2
AAAGCAAAGTAAAAGTATATTAAATT_GACAGAAAAGCCAAATGGATTTACCG	17	0	0	0	0	0	0	0	0	0	0	0	0	0	0	0	1	0	2	1
ATCTTAACTACCAAGGTAATTTTACA_GACAGAAAAGCCAAATGGATTTACCG	142	40	23	8	14	8	20	4	4	4	11	14	21	5	6	19	10	17	13	13
AATCGAACTATTAATACTATTTATGT_GACAGAAAAGCCAAATGGATTTACCG	78	14	3	0	0	0	1	0	0	0	1	5	1	1	0	1	10	0	2	4
CCACAAATTGTTAAACCCCTTATCAA_GACAGAAAAGCCAAATGGATTTACCG	22	1	2	1	0	0	0	0	0	0	0	0	0	0	0	0	0	0	0	0
ATGCGAACAGTCAATAGGTTTCGATT_GACAGAAAAGCCAAATGGATTTACCG	28	3	3	4	0	2	2	1	0	0	0	0	0	0	0	0	1	0	0	0
GTACCAATCTTTAAAAGAGTTGCATC_GACAGAAAAGCCAAATGGATTTACCG	15	9	1	0	0	0	0	0	0	0	0	0	0	0	0	0	0	0	0	0
GCTATAATATTGAACACAGTTTCGGT_GACAGAAAAGCCAAATGGATTTACCG	195	56	50	17	30	18	31	13	14	11	22	34	34	9	13	22	11	14	17	1
TACTGAACCTGAAAGTGGGTTCGGTG_GACAGAAAAGCCAAATGGATTTACCG	53	8	9	5	7	4	10	8	1	2	11	6	4	4	3	15	6	5	2	4
CCAAAAAGCGGCAAGTCAATTAAGAA_GACAGAAAAGCCAAATGGATTTACCG	52	11	8	5	3	3	11	10	3	1	9	11	7	7	2	15	14	21	13	13
TACCTAACAGTAAAACTCTTTCTTAC_GACAGAAAAGCCAAATGGATTTACCG	113	52	33	13	13	10	39	17	11	4	21	23	19	10	16	30	17	19	22	10
ATGACAATACTTAAATACCTTAAAGC_GACAGAAAAGCCAAATGGATTTACCG	112	64	36	12	13	12	33	12	7	6	18	19	16	5	4	22	18	10	15	5
CTTGTAATCATAAAGGTAGTTCATTA_GACAGAAAAGCCAAATGGATTTACCG	77	17	18	5	5	4	10	4	2	3	10	9	13	4	6	13	13	7	11	11
GCGTTAACATAAAATCGCTTTCCTTA_GACAGAAAAGCCAAATGGATTTACCG	43	9	7	0	2	3	5	6	3	5	7	10	1	0	3	0	1	0	0	0
GTTACAAAAGCTAACGGAGTTAAGCA_GACAGAAAAGCCAAATGGATTTACCG	41	11	13	3	2	2	16	9	4	3	12	9	5	3	1	8	17	6	7	7
AACCAAAGTAAAAACCATGTTACAGG_GACAGAAAAGCCAAATGGATTTACCG	213	61	49	24	40	13	46	20	16	18	28	34	33	14	17	24	22	15	14	2
TTGGAAAGGTATAATTCGATTTTCGC_GACAGAAAAGCCAAATGGATTTACCG	219	124	69	41	45	30	104	41	20	19	66	85	62	18	24	46	38	30	37	41
TACGAAAACCTTAACCGCCTTATATG_GACAGAAAAGCCAAATGGATTTACCG	22	3	6	0	6	8	3	1	3	2	2	1	1	2	0	3	5	1	2	2
TTGGTAAACACAAAGCGAATTATCAT_GACAGAAAAGCCAAATGGATTTACCG	184	50	32	12	12	11	23	11	5	3	11	15	15	9	8	15	16	19	13	11
TTATTAACCAGCAAAAGCTTTATTCA_GACAGAAAAGCCAAATGGATTTACCG	138	57	41	19	17	14	38	13	6	2	22	24	18	6	4	17	21	22	12	4
TTCATAACGTAAAAATGTGTTTGGCT_GACAGAAAAGCCAAATGGATTTACCG	169	60	53	24	32	16	57	25	16	6	32	34	22	14	14	16	14	14	21	8
CATATAAAGTTGAAACTAATTTATAC_GACAGAAAAGCCAAATGGATTTACCG	43	10	3	0	0	0	0	1	0	0	0	0	0	1	0	0	0	0	0	0
CCCCTAAGACGCAACCAACTTTCGTA_GACAGAAAAGCCAAATGGATTTACCG	124	33	24	10	15	10	25	11	7	4	22	24	28	9	7	13	10	8	6	4
ATATAAATTTACAAATATATTGGGTG_GACAGAAAAGCCAAATGGATTTACCG	29	3	1	1	0	1	0	0	0	0	1	0	0	0	0	0	1	0	0	0
AACTCAAGTTACAACTCAGTTAGATT_GACAGAAAAGCCAAATGGATTTACCG	141	44	35	33	28	13	49	35	11	19	53	58	55	21	30	81	91	65	81	58
TCGAGAATTCACAATGTTATTAGGTC_GACAGAAAAGCCAAATGGATTTACCG	87	47	24	10	10	13	25	6	2	3	6	14	9	4	3	10	10	2	4	2
ACAGAAATTTAAAAGATAGTTCCTAT_GACAGAAAAGCCAAATGGATTTACCG	67	17	6	5	1	1	6	0	0	1	6	5	3	1	1	1	8	4	2	1
GAGGTAATCGTAAACTAGATTTCAGC_GACAGAAAAGCCAAATGGATTTACCG	72	33	14	10	16	10	27	14	11	9	25	19	21	8	5	19	7	12	13	10
CTTTCAAAAATAAAGAGCATTATGGG_GACAGAAAAGCCAAATGGATTTACCG	111	36	25	8	9	8	24	2	9	3	12	18	9	1	1	6	8	3	4	6
TACATAACAAACAATTCACTTTCTGA_GACAGAAAAGCCAAATGGATTTACCG	38	17	6	2	13	8	11	6	5	0	7	6	10	4	5	2	1	2	4	0
AATCGAATCCCCAATCTAGTTACAAA_GACAGAAAAGCCAAATGGATTTACCG	39	14	6	3	1	1	6	2	1	2	8	5	1	0	1	0	2	2	2	6
AATTCAACCAAAAAGTTCATTTTTGG_GACAGAAAAGCCAAATGGATTTACCG	19	11	13	3	9	2	12	3	6	1	9	7	6	4	4	7	11	5	2	3
ACATTAAAATTCAATGAATTTATTTA_GACAGAAAAGCCAAATGGATTTACCG	121	19	0	0	0	2	4	1	0	0	1	1	1	0	0	5	10	3	14	3
CATTAAACAACGAAATCCCTTTTGAT_GACAGAAAAGCCAAATGGATTTACCG	34	8	7	2	5	5	6	2	0	2	1	0	0	0	0	0	0	0	0	0
CAACGAAAGCATAATAGCATTGGGGG_GACAGAAAAGCCAAATGGATTTACCG	32	14	19	0	6	6	9	9	1	3	11	4	8	6	5	5	9	5	3	1
ATGTAAACATATAAAAGATTTCCAAT_GACAGAAAAGCCAAATGGATTTACCG	44	21	8	4	4	2	7	0	2	0	0	7	0	1	0	7	6	4	6	1
CGTCTAAAGGGTAAGTTAATTGTGAA_GACAGAAAAGCCAAATGGATTTACCG	9	0	2	0	0	0	0	0	0	0	0	0	0	0	0	0	0	0	0	0
ATATTAATCGCGAACCGTTTTTATTG_GACAGAAAAGCCAAATGGATTTACCG	68	14	17	7	8	4	11	6	4	1	6	13	2	2	2	4	2	0	0	0
CGCATAATTCAGAAGGGTGTTAAGTT_GACAGAAAAGCCAAATGGATTTACCG	10	1	1	0	1	0	0	0	0	0	0	1	0	0	0	0	0	0	0	0
ACTCGAATTAACAACATTATTGACTA_GACAGAAAAGCCAAATGGATTTACCG	924	362	263	115	125	124	225	107	47	36	165	166	163	58	52	147	118	94	97	62
AAATAAACCATTAAATATGTTCGTAA_GACAGAAAAGCCAAATGGATTTACCG	28	6	8	10	5	8	6	2	1	1	1	0	2	0	0	0	0	0	0	0
GATTTAATCTGTAACAATTTTAGGAC_GACAGAAAAGCCAAATGGATTTACCG	129	37	23	18	11	5	23	7	2	0	15	12	13	2	3	14	7	8	10	4
CATGCAACGGATAATGCATTTTAGCA_GACAGAAAAGCCAAATGGATTTACCG	100	47	22	11	9	20	22	9	5	5	14	15	19	7	8	21	12	13	15	5
CGCTAAATTAGAAAAATAATTCGATT_GACAGAAAAGCCAAATGGATTTACCG	18	2	0	0	0	0	4	1	0	0	1	0	1	0	0	0	0	0	0	0
ACATTAAGAGCTAAGCGGCTTCATCA_GACAGAAAAGCCAAATGGATTTACCG	65	14	13	11	8	9	12	11	8	4	16	14	32	4	4	29	30	18	33	19
CGTAGAACATTTAATCGCATTTGGGC_GACAGAAAAGCCAAATGGATTTACCG	45	11	22	4	2	8	9	4	4	6	7	12	5	3	1	5	2	3	2	0
GGATCAAGAGGCAATGGGTTTACCAG_GACAGAAAAGCCAAATGGATTTACCG	36	16	8	7	4	4	3	1	1	3	5	4	4	0	0	4	4	8	10	5
CGACTAATTTATAAGTATTTTAACTA_GACAGAAAAGCCAAATGGATTTACCG	8	0	0	0	0	0	0	0	0	0	0	0	0	0	0	0	0	0	1	0
AATACAATAGTGAACGTTATTGTTTA_GACAGAAAAGCCAAATGGATTTACCG	82	36	25	11	21	12	24	14	4	0	21	20	17	6	3	15	7	16	17	9
CTGTGAATCGGCAAAATATTTTGCG_GACAGAAAAGCCAAATGGATTTACCG	66	28	16	7	7	9	20	4	6	3	5	23	7	6	0	18	7	1	9	3
CCAAAAATAATTAAGAGGTTTTACAG_GACAGAAAAGCCAAATGGATTTACCG	39	6	2	0	1	1	1	0	0	2	0	2	2	0	1	2	5	2	2	4
TATAGAATCCTTAAATAGCTTAGTAT_GACAGAAAAGCCAAATGGATTTACCG	129	47	10	4	6	3	13	0	0	0	0	2	1	0	1	9	1	5	3	1
TTTACAAGCCTTAAACTCATTTCAGT_GACAGAAAAGCCAAATGGATTTACCG	198	88	62	21	26	17	70	27	19	8	62	63	55	12	17	33	52	26	23	11
CAACCAAAAAATAACAGTATTTTATT_GACAGAAAAGCCAAATGGATTTACCG	23	3	0	0	0	0	0	0	0	0	1	1	1	0	0	1	5	0	4	2
ATATTAACTAAGAACCAGTTTGTACC_GACAGAAAAGCCAAATGGATTTACCG	83	19	7	1	4	2	5	2	0	0	3	5	1	1	2	1	2	3	11	4
GTCTCAAAGCAGAACTCGATTATTGC_GACAGAAAAGCCAAATGGATTTACCG	40	22	9	6	16	9	8	6	6	3	9	5	6	3	2	9	5	2	4	5
GAGGTAAACGTGAACGATATTAATGT_GACAGAAAAGCCAAATGGATTTACCG	119	27	21	12	11	7	13	7	2	7	17	28	11	6	7	7	13	11	19	2
GGGGGAACGACGAACGGGCTTGCGCG_GACAGAAAAGCCAAATGGATTTACCG	59	22	17	11	8	9	16	14	10	3	26	16	16	8	9	15	14	10	6	6
TCGAGAATAGGGAACAGGGTTATTCA_GACAGAAAAGCCAAATGGATTTACCG	109	32	17	12	27	10	18	9	5	3	12	11	15	2	3	8	4	4	2	5
TTTTAAATATCCAATAGGTTTATCAC_GACAGAAAAGCCAAATGGATTTACCG	111	34	18	2	10	6	12	2	2	2	4	7	11	0	1	8	4	3	2	1
CGTGGAAGTAGTAATTTGTTTCTGAC_GACAGAAAAGCCAAATGGATTTACCG	83	23	11	6	8	4	13	4	0	2	3	14	7	6	2	6	6	2	1	0
ACGCAAACCATGAACATCATTATAGT_GACAGAAAAGCCAAATGGATTTACCG	108	50	46	23	13	12	37	23	13	6	36	48	38	13	5	30	31	28	20	15
ATAATAAACCGCAATCTCATTTCAGA_GACAGAAAAGCCAAATGGATTTACCG	82	18	14	9	21	5	18	2	8	2	20	19	15	6	6	17	9	10	7	6
CAAACAAAATAGAACCCATTTCCTC_GACAGAAAAGCCAAATGGATTTACCG	175	63	41	7	18	16	42	22	8	2	29	25	36	15	2	20	24	17	18	11
GAGACAAAATCCAACCAGTTTGAGTG_GACAGAAAAGCCAAATGGATTTACCG	130	29	22	5	22	18	16	14	6	1	17	14	6	5	8	9	7	7	8	8
AATTTAAAGTAAAATAAGTTTTGTTT_GACAGAAAAGCCAAATGGATTTACCG	67	11	1	1	1	0	1	0	0	0	3	2	2	0	0	2	9	0	6	2
CGTCGAAAATATAAGGGAATTGTTCC_GACAGAAAAGCCAAATGGATTTACCG	79	17	7	2	3	3	4	3	1	2	2	1	7	1	1	0	0	0	1	0
TATGTAAAATCAAATTTACTTAGTTG_GACAGAAAAGCCAAATGGATTTACCG	121	31	14	5	1	9	8	5	4	2	4	11	3	2	2	4	4	4	0	0
TAGTAAAGCCTTAAATTATTTTATAC_GACAGAAAAGCCAAATGGATTTACCG	41	6	1	0	0	0	0	0	0	0	0	1	0	0	0	0	2	0	1	0
CTAAGAACCTGTAACACTTTTCTTAT_GACAGAAAAGCCAAATGGATTTACCG	80	17	8	1	10	5	10	3	3	2	5	9	7	0	3	7	14	6	11	5
TATTCAACCGCGAATTTCGTTACTAT_GACAGAAAAGCCAAATGGATTTACCG	30	5	6	4	3	4	4	0	0	0	4	3	5	4	7	18	30	26	14	10
GGCGTAAGTTTCAATCATCTTCTGTT_GACAGAAAAGCCAAATGGATTTACCG	322	104	91	32	27	27	56	19	12	11	32	50	30	9	10	15	21	34	15	15
CTATAAACACACAACGCCGTTTTACG_GACAGAAAAGCCAAATGGATTTACCG	50	22	16	11	8	9	21	11	7	4	16	32	19	8	6	19	24	14	17	8
TCCACAACATTTAAACCCATTGTTCA_GACAGAAAAGCCAAATGGATTTACCG	80	40	24	10	16	5	17	7	6	6	11	9	7	3	6	4	12	8	8	7
TTGGGAAGCAATAACTACGTTGAAAT_GACAGAAAAGCCAAATGGATTTACCG	40	20	12	4	7	5	16	9	3	3	10	6	7	5	3	9	7	10	13	8
CGATTAACACGGAATCGCTTTCTCGA_GACAGAAAAGCCAAATGGATTTACCG	116	24	21	5	7	7	16	10	4	2	7	11	16	3	6	16	26	9	6	13
AATATAACTTTAAAGCTTATTCAGGT_GACAGAAAAGCCAAATGGATTTACCG	67	25	24	3	8	8	14	6	1	2	20	7	15	3	1	16	16	13	10	11
TAAATAAAAATGAATGTTATTCACAT_GACAGAAAAGCCAAATGGATTTACCG	33	9	1	1	2	0	3	0	0	1	0	0	0	0	0	0	6	1	0	0
GGCGAAAAGGCGAAGATAGTTCTCGT_GACAGAAAAGCCAAATGGATTTACCG	43	28	17	11	14	12	17	13	1	1	12	13	11	2	4	9	3	1	2	0
GTTCAAAACCAAAATTAAATTGTGAC_GACAGAAAAGCCAAATGGATTTACCG	172	50	44	21	38	47	96	51	38	17	147	197	196	90	142	538	625	590	798	629
TTAACAAAGCATAACAAGTTTTTTCA_GACAGAAAAGCCAAATGGATTTACCG	93	31	19	9	17	19	24	5	2	3	19	20	13	3	8	15	21	12	14	3
GACACAACACACTTGGCAT_GACAGAAAAGCCAAATGGATTTACCG	77	25	25	8	10	9	17	8	9	2	8	10	10	6	6	5	5	10	4	0
AATCAAACAAAGAAGCAAGTTGAATT_GACAGAAAAGCCAAATGGATTTACCG	135	57	34	12	16	11	30	8	6	3	43	45	45	17	14	57	29	33	36	15
TTTAAAAAATGTAAGTAAATTCAAAA_GACAGAAAAGCCAAATGGATTTACCG	44	8	6	0	1	0	2	0	0	0	1	3	2	0	0	3	5	2	4	2
TATACAAACTGAAAGGTTATTAATTT_GACAGAAAAGCCAAATGGATTTACCG	10	5	1	0	0	0	0	0	0	0	0	0	0	0	0	4	4	1	5	2
ACTGCAATCTTGAATTGATTTGGAGG_GACAGAAAAGCCAAATGGATTTACCG	49	14	15	5	13	6	19	8	7	5	18	23	9	7	8	5	10	1	1	0
TTCATAATTCATAATATAATTTAGCG_GACAGAAAAGCCAAATGGATTTACCG	189	20	8	1	0	2	4	1	1	2	1	1	1	0	1	5	12	0	7	1
TGTTAAAATATTAATTGTTTTTAGCG_GACAGAAAAGCCAAATGGATTTACCG	25	5	3	0	0	0	0	1	0	0	0	0	1	0	0	0	0	0	0	0
CGCGAAAAGCTTAAGTACCTTGTTAT_GACAGAAAAGCCAAATGGATTTACCG	121	34	44	15	31	18	60	18	18	6	31	36	35	9	11	33	20	18	17	15
TCTTCAATTAAAAGGCAGTTTTAAC_GACAGAAAAGCCAAATGGATTTACCG	1	0	0	0	0	0	1	0	0	0	0	0	0	0	0	0	0	0	0	0
AGGATAATACGAAAGAGATTTCTGAC_GACAGAAAAGCCAAATGGATTTACCG	37	12	1	0	3	2	6	4	2	4	6	7	4	0	3	6	4	2	7	6
AAATGAATCCGAAACGGTTTTAAGGT_GACAGAAAAGCCAAATGGATTTACCG	29	2	0	1	0	5	0	0	0	0	0	0	0	0	0	0	0	0	0	0
GTTAGAACGGGTAATGGTGTTTTCTA_GACAGAAAAGCCAAATGGATTTACCG	23	2	1	2	4	2	5	3	0	2	3	2	5	0	2	2	6	6	9	2
TATCGGTACCATAAGCCATTTTTTTT_GACAGAAAAGCCAAATGGATTTACCG	30	10	7	0	3	0	5	1	2	0	4	3	7	3	2	2	3	1	0	4
TTGCAAATAAATAAGATTTTTACAAG_GACAGAAAAGCCAAATGGATTTACCG	6	1	0	0	0	0	0	0	0	0	0	0	0	0	0	0	0	0	0	0
ATGAAAATCTACAACTCGTTTGTCTG_GACAGAAAAGCCAAATGGATTTACCG	266	97	50	32	28	32	50	23	14	5	37	30	27	13	13	27	30	14	14	2
GAGCCAAATGTAAACTAGATTATTTC_GACAGAAAAGCCAAATGGATTTACCG	157	52	39	18	20	19	38	24	8	9	36	23	27	9	14	39	26	24	18	11
ACAGTAATTTCGAAATTGTTTTCTTA_GACAGAAAAGCCAAATGGATTTACCG	45	23	8	2	2	0	2	2	3	0	1	4	3	0	0	0	0	0	0	0
TTTCGAAAACTAAATAAGGTTAATAC_GACAGAAAAGCCAAATGGATTTACCG	18	9	2	2	1	4	4	0	1	0	3	2	1	0	1	3	1	1	0	0
CGGCTAAATCAGAATATCTTTAAGAC_GACAGAAAAGCCAAATGGATTTACCG	65	11	3	2	0	2	4	1	2	0	2	3	2	0	2	0	1	3	2	2
CCACGAAACTCTAATGCTTTTGCTTA_GACAGAAAAGCCAAATGGATTTACCG	3	0	0	1	5	0	1	0	0	0	1	3	1	1	0	4	4	2	1	0
GAGAAAACGATGAAGTAGTTTGAGTT_GACAGAAAAGCCAAATGGATTTACCG	60	22	20	13	7	1	13	7	2	0	6	0	5	2	0	5	11	8	9	7
CGAAAAAGATTGAATTATTTTTCGGG_GACAGAAAAGCCAAATGGATTTACCG	62	18	9	1	5	4	3	4	3	3	14	7	9	1	3	6	9	4	6	7
ATCCGAAAAATCAAGCTACTTAGGGA_GACAGAAAAGCCAAATGGATTTACCG	29	7	13	1	3	2	12	1	0	4	4	6	1	0	0	2	4	0	0	8
CTGAGAAGTATTAACGCTTTTTGACT_GACAGAAAAGCCAAATGGATTTACCG	24	8	3	2	1	2	1	3	0	0	0	1	4	2	3	2	4	2	4	5
TGTTAAAAATTTGAAGTTATTTACGTC_GACAGAAAAGCCAAATGGATTTACCG	80	17	6	3	8	2	12	4	2	0	1	2	4	1	2	2	3	1	0	0
AATGGAAAGACAAAGTGGCTTCGTGG_GACAGAAAAGCCAAATGGATTTACCG	33	13	1	3	1	7	2	2	1	0	3	0	1	0	0	0	0	0	0	0
CATTCAATCGAGAATATAGTTACAGT_GACAGAAAAGCCAAATGGATTTACCG	284	79	54	30	24	17	45	28	22	9	28	42	37	17	23	59	53	44	54	21
CTCGAAATCGCTAACAGGGTTATTGT_GACAGAAAAGCCAAATGGATTTACCG	27	9	4	1	3	6	6	3	1	1	5	3	1	0	1	0	2	0	0	0
GTGCTAAACAAAAAGCTTCTTACTGT_GACAGAAAAGCCAAATGGATTTACCG	52	11	15	1	2	10	6	1	0	1	0	2	1	0	1	1	0	0	0	0
AGCTTAAGCAGGAACAGTATTTATGT_GACAGAAAAGCCAAATGGATTTACCG	175	57	56	21	20	17	37	24	9	4	31	41	23	11	4	25	32	24	18	14
CCAGAAATTTAAAACAGTGTTAAGAC_GACAGAAAAGCCAAATGGATTTACCG	52	20	14	1	2	2	7	5	1	3	3	9	8	3	1	9	7	3	3	2
TTTACAATTAGTAAAAAACTTTTCCT_GACAGAAAAGCCAAATGGATTTACCG	48	11	4	2	4	1	3	1	0	1	5	8	5	2	1	2	6	0	1	1
ATATAAAACGTAAATAATTTTAATGA_GACAGAAAAGCCAAATGGATTTACCG	108	13	1	0	0	0	3	1	0	0	0	0	0	0	0	0	8	0	5	5
GGTAAAAAGGATAATCATTTTCGCTG_GACAGAAAAGCCAAATGGATTTACCG	23	1	3	0	0	0	4	1	2	1	3	2	1	2	0	1	2	0	0	0
ACTACAAAAGGTAATAATGTTGGACG_GACAGAAAAGCCAAATGGATTTACCG	66	37	39	18	19	14	28	13	2	3	21	21	13	6	5	9	9	4	4	4
CTCCCAAAATGTAAGCGTGTTGGGCC_GACAGAAAAGCCAAATGGATTTACCG	16	2	9	1	5	3	3	5	0	2	11	4	3	0	1	0	2	1	0	2
AATTAAACCGCGAAATCCCTTTTAAT_GACAGAAAAGCCAAATGGATTTACCG	52	12	5	2	4	2	10	0	2	0	5	2	2	1	0	8	19	8	11	4
ACTATAACGTGGAAAGAGTTTGGTAA_GACAGAAAAGCCAAATGGATTTACCG	16	2	3	3	8	7	6	2	4	2	2	4	5	0	1	2	2	1	4	1
CAGCAAAAAAAGAAGTAATTTACCGC_GACAGAAAAGCCAAATGGATTTACCG	85	25	15	9	12	5	14	5	5	0	13	23	13	3	2	9	8	12	9	5
TACGGAACGAGGAACTTATTTCAGAA_GACAGAAAAGCCAAATGGATTTACCG	75	30	11	1	1	1	4	5	0	3	1	0	0	1	1	4	1	1	0	0
ATGTTAATTTTTAAACAATTTCGCTT_GACAGAAAAGCCAAATGGATTTACCG	39	11	9	3	4	4	6	4	2	0	5	6	4	1	0	2	9	4	2	2
CATACAACTTTCAATTGCGTTAGGTA_GACAGAAAAGCCAAATGGATTTACCG	109	49	40	23	19	14	30	29	17	4	22	24	19	12	7	6	10	6	2	3
TTACCAAACCTAAAGTCCCTTCCCTT_GACAGAAAAGCCAAATGGATTTACCG	111	48	31	14	21	4	13	14	17	11	20	35	23	8	9	11	7	7	12	4
ATCCCAATTATGAACAGGGTTACCTA_GACAGAAAAGCCAAATGGATTTACCG	97	39	27	17	14	10	30	20	11	6	30	38	27	15	15	22	19	20	9	12
ACAAGAACTGTAAACTTCGTTAAGGT_GACAGAAAAGCCAAATGGATTTACCG	174	78	55	28	20	21	43	28	19	9	41	39	31	18	20	33	26	21	19	17
TAATTAATGAAAAAGTTTGTTCTATT_GACAGAAAAGCCAAATGGATTTACCG	121	29	9	2	1	3	10	2	1	0	8	19	11	1	3	10	13	5	8	7
TAAAGAATACGCAAACATGTTGGAAT_GACAGAAAAGCCAAATGGATTTACCG	384	169	108	53	70	42	90	34	21	10	68	79	62	29	33	48	54	41	34	18
TACCGAAATTACAATACAATTATCTT_GACAGAAAAGCCAAATGGATTTACCG	11	3	0	0	0	0	1	0	0	0	0	0	1	0	0	0	0	0	0	0
GGCCAAAAGAGAAAGTCTATTCTTTA_GACAGAAAAGCCAAATGGATTTACCG	92	23	16	3	5	4	14	2	1	0	5	8	5	2	0	2	2	2	3	6
GCAGGAAGCTGAAATCTCATTTGTGC_GACAGAAAAGCCAAATGGATTTACCG	146	71	36	23	32	34	41	22	13	22	40	42	44	15	16	49	27	30	28	19
TAGTAAATTGGAAAATTGATTATCTA_GACAGAAAAGCCAAATGGATTTACCG	41	11	4	4	3	0	1	1	0	1	3	1	3	0	1	4	7	2	3	1
ACCCGAACAGACAAAAAAATTCAACA_GACAGAAAAGCCAAATGGATTTACCG	21	5	4	1	2	1	2	0	0	1	2	3	4	2	2	1	0	1	0	0
GGTTTAACTTCGAAACCGGTTCCGTA_GACAGAAAAGCCAAATGGATTTACCG	43	26	8	3	7	4	8	2	2	0	3	6	6	0	5	8	5	3	6	4
TAATTAAAGCGTAAAAGCCTTCATGA_GACAGAAAAGCCAAATGGATTTACCG	149	41	25	11	22	12	41	15	9	3	29	27	24	8	12	27	24	22	6	7
GGGTCAATCAATAAACATCTTTGTGA_GACAGAAAAGCCAAATGGATTTACCG	74	14	9	2	4	1	12	5	1	0	3	7	4	1	1	6	5	4	5	9
AATACAAGTTCCAACTACCTTTTATT_GACAGAAAAGCCAAATGGATTTACCG	163	47	25	9	10	10	29	14	3	3	15	18	20	6	5	15	12	18	23	8
GCTTCAAAGAATAAAGATCTTCTCAT_GACAGAAAAGCCAAATGGATTTACCG	55	14	9	7	8	4	17	3	3	1	9	13	7	5	3	7	8	3	4	4
GCATTAATGGATAAAACATTTTAAGC_GACAGAAAAGCCAAATGGATTTACCG	54	26	21	19	25	7	25	9	7	3	24	23	17	9	3	9	3	14	9	5
AAGCTAATGGAGAAAACTTTTAGTTC_GACAGAAAAGCCAAATGGATTTACCG	142	39	30	16	25	16	31	14	7	6	31	28	26	7	2	19	15	10	8	19
AAAGAAAAATTAAACTTGTTTATCGT_GACAGAAAAGCCAAATGGATTTACCG	99	19	18	4	8	2	4	4	3	1	8	13	12	2	2	18	13	13	7	3
CAGTTAAACGGGAATGTGGTTAATGT_GACAGAAAAGCCAAATGGATTTACCG	113	16	16	8	7	3	31	10	3	3	8	17	14	4	6	8	15	9	7	4
TCGCGAATTTCCAAATTTGTTATATA_GACAGAAAAGCCAAATGGATTTACCG	7	0	2	0	1	1	3	0	0	0	0	0	0	1	0	2	5	2	3	0
TTTAGAAGTCGGAATCGGATTCAGCC_GACAGAAAAGCCAAATGGATTTACCG	292	111	72	37	60	34	97	47	33	14	69	68	64	30	35	74	87	47	46	49
TACACAATCATCAACAGATTTGGTTT_GACAGAAAAGCCAAATGGATTTACCG	149	82	25	15	29	20	32	14	12	9	26	32	32	11	7	27	14	13	16	7
AACTTAACTTCAAAAAGAGTTCGATG_GACAGAAAAGCCAAATGGATTTACCG	56	23	24	7	8	10	16	4	2	2	27	12	12	3	4	14	16	12	7	14
TTGGGAATTATGAAAATCGTTTTTTT_GACAGAAAAGCCAAATGGATTTACCG	81	10	6	1	7	5	11	1	2	2	9	17	16	3	7	59	107	40	89	70
TTCCCAAAATTCAATCGTTTTCCAGT_GACAGAAAAGCCAAATGGATTTACCG	218	54	46	16	17	15	43	11	19	5	22	40	36	18	17	34	22	26	25	16
GGACTAATAGATAATGTATTTTAACA_GACAGAAAAGCCAAATGGATTTACCG	70	20	5	1	4	3	3	1	0	0	1	2	2	0	0	3	13	2	5	1
CCATCAACAGCGAACTCCCTTTTTAC_GACAGAAAAGCCAAATGGATTTACCG	129	53	22	20	19	20	48	17	8	14	35	46	37	16	23	43	23	22	25	12
TAAAGAAAAGTAAAGTCTGTTCATGT_GACAGAAAAGCCAAATGGATTTACCG	7	4	1	1	0	0	0	0	0	0	0	0	0	0	0	0	0	0	0	0
AAGGGAAGGGTCAAGGTAATTAAGCT_GACAGAAAAGCCAAATGGATTTACCG	63	19	27	9	16	6	24	11	8	3	11	18	20	5	4	4	5	4	3	1
ACCGAAAAATGTAAGGGGGTTGTTCG_GACAGAAAAGCCAAATGGATTTACCG	51	12	8	5	5	5	20	6	1	4	9	16	6	4	3	7	4	2	0	0
CGTGGAACAGGAAACTCCGTTCTTGT_GACAGAAAAGCCAAATGGATTTACCG	67	16	13	0	4	3	13	2	3	3	4	6	6	3	3	3	4	5	5	3
AGCGAAACGTATAACACGCTTCGTGA_GACAGAAAAGCCAAATGGATTTACCG	40	18	13	11	10	15	13	4	5	7	16	14	8	6	3	4	12	3	6	4
TGTACAAGGGTCAAGGGGGTTGCGCT_GACAGAAAAGCCAAATGGATTTACCG	139	65	47	20	17	19	38	28	13	8	29	41	29	13	16	21	18	29	21	13
TTATAAAGCTGAAATTGGATTACCCT_GACAGAAAAGCCAAATGGATTTACCG	97	28	21	10	20	7	30	16	6	3	12	20	12	7	5	10	12	13	6	8
ATAATAAATAGTAAAGAAGTTCGATT_GACAGAAAAGCCAAATGGATTTACCG	63	14	13	2	5	5	10	4	1	0	10	11	10	3	3	16	26	11	9	7
ACGAGAATAGATAACAAAATTCTCGC_GACAGAAAAGCCAAATGGATTTACCG	239	65	66	37	32	16	50	19	15	16	41	47	45	18	17	30	18	26	15	9
GCTCTAAAAAGTAAAGGCTTTGTATA_GACAGAAAAGCCAAATGGATTTACCG	38	8	10	4	6	7	12	1	2	1	5	4	6	0	1	12	10	3	7	11
GAGGGAAAGGGAAAACGGCTTGGCAT_GACAGAAAAGCCAAATGGATTTACCG	78	15	15	9	8	1	10	5	4	0	5	14	9	4	4	12	10	10	12	7
ACCACAACCTGGAAGGGCCTTGGGCG_GACAGAAAAGCCAAATGGATTTACCG	91	38	22	9	12	9	26	19	9	3	22	21	19	12	8	11	21	17	16	14
CCGACAATGCACAACCAAATTAAATA_GACAGAAAAGCCAAATGGATTTACCG	168	51	7	11	9	8	16	9	5	0	12	19	4	1	3	18	12	9	8	3
TGGCGAAATGTGAACGAGGTTTTGCA_GACAGAAAAGCCAAATGGATTTACCG	28	10	4	3	3	2	13	7	1	2	8	8	4	0	2	5	3	3	3	2
ATTAAAAGGGCCAACACTTTTCTCTG_GACAGAAAAGCCAAATGGATTTACCG	64	22	15	10	11	6	15	10	7	2	9	17	15	5	1	5	10	4	2	8
ATGGCAACACAAAAGCGCTTTATAAG_GACAGAAAAGCCAAATGGATTTACCG	3	1	0	0	0	0	0	0	0	0	0	0	0	0	0	0	1	0	0	0
AGTCAAAAGCGGAAGGGGCTTGAAGG_GACAGAAAAGCCAAATGGATTTACCG	75	20	8	8	4	7	19	5	1	4	10	11	16	3	8	13	5	10	4	4
GCATAAACCTGAAAAGCTATTTACCT_GACAGAAAAGCCAAATGGATTTACCG	14	5	2	1	0	0	5	2	1	1	0	3	3	1	1	3	1	0	0	2
TCAAAAATTAAAAAGTTAATTTCTTT_GACAGAAAAGCCAAATGGATTTACCG	68	2	0	0	0	0	0	0	0	0	0	0	0	0	0	0	0	0	1	0
CGCTGAAATTAAAATTGGCTTGTGGC_GACAGAAAAGCCAAATGGATTTACCG	86	27	7	2	6	7	6	7	3	0	2	5	4	5	3	5	3	3	4	2
ATTCTAAATATAAACTGTCTTATCTC_GACAGAAAAGCCAAATGGATTTACCG	141	30	21	2	17	6	18	8	2	1	10	16	22	3	5	10	6	8	11	7
TTTTTAATGTACAAATTCTTTATTAT_GACAGAAAAGCCAAATGGATTTACCG	40	0	1	0	0	0	0	0	0	0	0	0	0	0	0	0	0	0	0	0
CAATAAATCGGAAACTACTTTTGCTA_GACAGAAAAGCCAAATGGATTTACCG	337	88	68	18	20	31	71	19	13	4	30	40	25	7	6	23	18	13	12	8
CAGAAAAACAGCAAGCAGGTTGAAGG_GACAGAAAAGCCAAATGGATTTACCG	163	54	49	13	18	18	40	21	14	5	28	31	13	15	11	20	6	11	7	5
AAAAAAACTTGTAACCTGTTTAGAAG_GACAGAAAAGCCAAATGGATTTACCG	174	35	29	6	15	10	32	9	6	4	15	14	21	3	5	14	18	10	19	12
AGGGCAAAGTGAAAGGAGCTTTCATG_GACAGAAAAGCCAAATGGATTTACCG	188	52	36	17	17	16	31	18	4	10	19	21	23	8	13	21	19	11	10	14
AGATTAATATGGAAGGGTGTTACTAG_GACAGAAAAGCCAAATGGATTTACCG	86	26	19	5	11	5	9	5	3	2	10	8	12	1	2	7	5	1	0	0
TCCTAAAATTCTAAACAGTTTCGATC_GACAGAAAAGCCAAATGGATTTACCG	10	8	7	2	4	0	9	9	1	1	2	15	10	2	2	16	9	6	9	4
CTACGAAAAATCAAAACATTTGTAAA_GACAGAAAAGCCAAATGGATTTACCG	121	17	11	8	3	0	4	2	2	0	10	3	8	2	1	9	13	3	11	5
GAATCAACACATAACTGCTTTGACGG_GACAGAAAAGCCAAATGGATTTACCG	167	65	64	27	30	15	40	19	18	7	33	30	35	9	15	10	16	6	5	7
TATTTAAGCGTTAAACGAGTTAACAC_GACAGAAAAGCCAAATGGATTTACCG	75	25	12	4	12	8	17	6	8	1	6	11	8	2	1	3	9	10	0	1
TGAAAAATCTATAATCACATTAAAAT_GACAGAAAAGCCAAATGGATTTACCG	71	7	0	2	0	0	1	1	0	0	1	3	0	1	0	3	16	3	9	1
TTGAGAATCCGAAAGCATTTTTTGCT_GACAGAAAAGCCAAATGGATTTACCG	91	25	12	3	3	7	9	5	1	2	3	2	0	2	0	2	1	1	2	1
CGCTGAAGTTTTAAGAGAGTTCCGAT_GACAGAAAAGCCAAATGGATTTACCG	116	14	18	7	8	6	18	8	3	1	7	16	4	1	4	7	14	6	4	1
CACTCAAGATTGAAATTAGTTATTAA_GACAGAAAAGCCAAATGGATTTACCG	25	4	3	0	0	0	2	0	0	0	0	0	1	0	0	3	5	0	0	1
GCTTCAATCTCTAACACTATTTCACG_GACAGAAAAGCCAAATGGATTTACCG	467	222	203	87	114	83	181	96	74	49	167	156	159	56	56	142	99	92	68	41
GCCTTAACGGATAAAAACTTTATATT_GACAGAAAAGCCAAATGGATTTACCG	90	5	0	0	0	0	0	0	0	0	1	1	0	0	0	0	4	1	6	2
ACAATAATAGGCAATCTTCTTGCGCC_GACAGAAAAGCCAAATGGATTTACCG	121	60	27	18	28	13	33	23	15	8	20	22	42	15	18	16	20	18	19	1
TGGGAAAGCAATAAGTGCTTTAGCAC_GACAGAAAAGCCAAATGGATTTACCG	7	1	1	0	0	5	1	0	1	0	1	0	0	0	4	0	0	0	0	0
ATCACAATCAGCAAGGAAATTTCGCG_GACAGAAAAGCCAAATGGATTTACCG	54	26	20	19	26	12	32	18	10	5	19	25	19	8	7	10	9	4	2	3
ATTTAAAATTTGAATTACGTTGGTCG_GACAGAAAAGCCAAATGGATTTACCG	50	12	16	5	6	9	19	5	3	2	5	17	9	7	3	12	8	1	0	1
GTAAGAACATACAAGAACGTTTCGAA_GACAGAAAAGCCAAATGGATTTACCG	76	7	8	5	5	7	11	8	4	2	5	4	2	1	0	6	2	5	3	2
TACTAAATCTCGAAGCAGCTTTTGGA_GACAGAAAAGCCAAATGGATTTACCG	81	12	8	3	1	2	4	2	1	0	4	1	2	0	0	0	0	0	0	0
GGCTCAAGCCTAAATCCAATTAGGTG_GACAGAAAAGCCAAATGGATTTACCG	80	30	28	30	8	15	37	11	5	0	16	11	5	6	3	10	15	9	8	4
GCGCGAAAGCAGAAGTAGGTTGGGTG_GACAGAAAAGCCAAATGGATTTACCG	94	40	33	17	23	16	29	19	8	5	16	8	23	4	8	22	9	12	15	11
CATCCAAAGGGAAAGGAGATTACGTG_GACAGAAAAGCCAAATGGATTTACCG	96	32	28	9	12	6	15	10	7	5	10	15	15	7	10	17	17	13	15	6
TAATTAAGCGCTAATTAACTTAAGGT_GACAGAAAAGCCAAATGGATTTACCG	32	21	10	3	3	4	9	1	5	0	3	1	1	0	0	3	3	4	4	0
TTGTAAACCCATAAGGCGTTTCAGGA_GACAGAAAAGCCAAATGGATTTACCG	61	7	5	2	2	3	1	2	2	0	3	7	1	2	0	2	2	1	0	3
CTATTAACAGCAAAGGATTTTGATAC_GACAGAAAAGCCAAATGGATTTACCG	15	5	3	0	2	0	2	0	1	0	1	3	0	1	0	0	0	0	0	0
AGGACAAACATCAAAGGTATTGTTTC_GACAGAAAAGCCAAATGGATTTACCG	16	6	2	0	0	4	1	1	0	0	0	0	0	0	0	0	0	0	0	0
AAAGCAACCGTGAAGTTTATTCTGTA_GACAGAAAAGCCAAATGGATTTACCG	71	28	12	10	10	4	13	6	6	1	17	17	17	3	3	16	8	5	4	2
AAAATAATTCCTAAGTGAATTGTAAT_GACAGAAAAGCCAAATGGATTTACCG	134	49	44	10	13	18	36	8	9	4	17	39	21	2	9	29	28	24	26	18
GACAGAAGGTTATTTAACT_GACAGAAAAGCCAAATGGATTTACCG	49	12	4	3	5	3	6	2	0	1	1	3	0	0	0	1	0	1	0	0
TCGCTAACCGGAAAGGCCGTTCGGGC_GACAGAAAAGCCAAATGGATTTACCG	36	7	3	1	3	3	3	0	0	0	1	1	1	0	0	0	0	0	0	0
GAACGAAAGGTTAAGCGTTTTTGGTA_GACAGAAAAGCCAAATGGATTTACCG	74	28	18	5	7	5	13	12	5	1	14	15	19	4	8	12	5	12	8	5
GTCGTAAACCCAAACAGGTTTAGTGG_GACAGAAAAGCCAAATGGATTTACCG	29	4	1	3	0	2	3	1	0	0	0	0	0	1	0	0	0	0	0	0
AAAAAAAACTACAACGTTATTCCTAT_GACAGAAAAGCCAAATGGATTTACCG	36	9	8	3	7	2	11	1	3	2	11	5	8	0	1	10	11	10	15	2
ATAAAAACATTCAATATGTTTTTCCC_GACAGAAAAGCCAAATGGATTTACCG	31	12	6	2	4	2	3	2	1	1	4	5	2	1	4	4	3	3	1	0
TGTGCAACAATGAAATTGAATTTCTAG_GACAGAAAAGCCAAATGGATTTACCG	5	3	0	1	0	0	7	0	1	0	0	0	1	0	0	1	2	1	8	8
CCGGGAAGCGTTAATACCGTTTAGGA_GACAGAAAAGCCAAATGGATTTACCG	27	8	2	0	3	1	0	2	0	0	5	4	3	1	0	3	6	4	2	1
GACCTAAGATCAACAGTGTTCCTTC_GACAGAAAAGCCAAATGGATTTACCG	76	20	23	11	7	8	20	8	3	3	14	5	1	1	0	5	0	2	1	1
CATTCAAACTTAAATAAGATTCATAC_GACAGAAAAGCCAAATGGATTTACCG	149	26	20	3	9	8	12	7	6	1	11	17	16	3	3	17	15	12	8	6
CCTCAAAGATTAAATTTCATTGCCTA_GACAGAAAAGCCAAATGGATTTACCG	21	5	2	1	0	0	2	0	0	0	0	0	0	0	0	0	0	0	0	0
ACCGTAATACGTAACGGGCTTAGTTT_GACAGAAAAGCCAAATGGATTTACCG	168	51	44	21	25	18	32	19	10	7	23	32	22	10	10	18	14	11	7	13
TCTAAAACTGGTAACCGGTTTGATGT_GACAGAAAAGCCAAATGGATTTACCG	60	20	18	6	9	6	11	7	6	1	10	15	13	6	12	19	16	6	12	3
GACACAAGCTATAATGCACTTGAAGA_GACAGAAAAGCCAAATGGATTTACCG	156	55	40	16	17	16	23	10	6	4	20	22	13	6	10	17	12	17	10	9
CTTCAAAGTCAGAAGATAGTTGTTTC_GACAGAAAAGCCAAATGGATTTACCG	35	13	5	6	3	2	8	0	1	0	0	4	0	0	0	0	0	0	0	0
TGAGTAAAGAAAAAGTAGGTTGAGTT_GACAGAAAAGCCAAATGGATTTACCG	97	29	18	5	4	3	12	1	3	2	9	0	2	3	1	1	1	1	3	2
GAAGGAACATAGAATTGAGTTAGATG_GACAGAAAAGCCAAATGGATTTACCG	81	25	31	10	33	18	48	33	23	5	47	61	50	17	25	66	38	26	19	17
TGGTTAACAAAAAAATTTATTGAGTT_GACAGAAAAGCCAAATGGATTTACCG	33	2	2	0	2	0	1	1	0	0	0	1	0	0	0	0	1	2	2	2
AAAAAAATCACAAATTGTTTTCAGAG_GACAGAAAAGCCAAATGGATTTACCG	10	3	2	0	2	7	12	2	1	2	5	2	5	0	9	2	4	2	1	0
CAACCAACCTACAATATATTTATGCA_GACAGAAAAGCCAAATGGATTTACCG	216	53	43	10	20	12	38	16	7	3	31	38	22	7	7	10	20	18	17	15
CTTATAATAGTTAAAGCTCTTTAGTT_GACAGAAAAGCCAAATGGATTTACCG	79	12	5	2	2	0	0	1	0	0	1	4	8	2	0	6	8	2	2	5
GGTCAAAATTTGTTTTGCG_GACAGAAAAGCCAAATGGATTTACCG	63	16	10	2	7	1	8	6	6	0	2	7	4	4	1	6	5	4	6	2
CCAGAAATGTAAAACCAAATTAGTAG_GACAGAAAAGCCAAATGGATTTACCG	58	23	19	8	10	5	10	3	1	3	6	15	13	2	1	5	7	0	2	0
CACAGAAGTCTTAATAATCTTGAGGC_GACAGAAAAGCCAAATGGATTTACCG	38	19	18	4	6	3	13	6	3	4	9	8	14	9	7	11	13	5	8	8
TTCGTAATTATAAAAATTCTTATCAT_GACAGAAAAGCCAAATGGATTTACCG	109	9	1	0	0	0	0	1	0	0	1	1	2	0	0	1	10	1	9	2
TTATTAATACACAAAATGCTTATTGA_GACAGAAAAGCCAAATGGATTTACCG	128	33	32	7	13	6	22	4	3	2	9	5	3	1	0	9	5	7	9	3
GCTGAAAGATTAAATTCCATTAATGG_GACAGAAAAGCCAAATGGATTTACCG	205	53	48	19	39	10	42	21	11	10	44	43	35	9	15	25	30	14	26	8
GGCAGAACGCGCAAAATCCTTCGAAG_GACAGAAAAGCCAAATGGATTTACCG	67	33	24	11	17	3	15	11	10	3	8	8	12	5	0	4	1	1	7	1
ATTCAAACGGTTAAATGGCTTGTCAG_GACAGAAAAGCCAAATGGATTTACCG	45	7	13	6	9	2	8	6	4	0	9	12	8	1	10	16	3	3	6	0
TAGCCAATTAGCAAAATCATTCAAGC_GACAGAAAAGCCAAATGGATTTACCG	45	15	7	2	4	2	3	1	0	0	0	0	0	0	0	0	0	0	0	1
TTCACAATCATTAATCAATTTGCATC_GACAGAAAAGCCAAATGGATTTACCG	54	16	19	5	10	4	4	3	2	3	11	5	9	3	7	12	7	10	3	7
AGTGAAACAATTAACTCCATTGAAAC_GACAGAAAAGCCAAATGGATTTACCG	110	34	32	13	22	9	29	9	7	5	20	22	17	13	4	35	16	18	17	5
CGACTAATTTGTAAGTAACTTGAGTC_GACAGAAAAGCCAAATGGATTTACCG	165	51	32	9	20	15	21	10	4	6	13	14	16	6	9	10	16	12	11	12
GACGGAAGTCGAAAAGGCGTTTTGCG_GACAGAAAAGCCAAATGGATTTACCG	148	48	42	22	16	13	40	20	8	9	23	31	30	16	13	33	32	26	34	18
GAGATAAGAGTAAAGGCGATTTTCTG_GACAGAAAAGCCAAATGGATTTACCG	85	24	15	9	11	9	11	3	1	0	0	7	5	0	1	6	4	5	2	0
TACCTAAACGGGAATGTGGTTAGAGA_GACAGAAAAGCCAAATGGATTTACCG	24	9	3	0	1	0	4	0	0	0	3	1	2	2	1	4	1	2	0	6
CTGTCAAGACTTAAAAAATTTCAAAC_GACAGAAAAGCCAAATGGATTTACCG	111	23	16	5	6	7	10	5	4	3	8	13	11	3	1	11	16	7	11	5
GATTAAAGACTAAAGTTCTTTTAAGT_GACAGAAAAGCCAAATGGATTTACCG	32	18	5	3	3	4	13	5	2	0	3	4	0	0	1	1	6	1	4	0
CAGGCAAACTGAAAATGAGTGTTGG_GACAGAAAAGCCAAATGGATTTACCG	38	6	8	8	7	5	6	4	0	3	9	11	8	6	2	3	6	10	7	0
TGATGAATAGCAAAATCCGTTACACA_GACAGAAAAGCCAAATGGATTTACCG	51	25	14	12	14	11	16	2	1	3	15	16	17	4	3	18	24	10	9	2
GGGCAAATGGGGAACGGAGTTCAAAC_GACAGAAAAGCCAAATGGATTTACCG	28	10	5	2	5	0	6	4	1	0	6	2	3	1	1	6	4	3	2	0
AGTTAAAGGGCTAATTATATTGTAGG_GACAGAAAAGCCAAATGGATTTACCG	37	26	14	7	9	7	17	5	6	1	6	14	19	5	10	7	13	9	11	9
CACGCAAGTGTTAAGTACTTTATGAA_GACAGAAAAGCCAAATGGATTTACCG	46	8	6	3	9	7	7	4	1	2	4	6	4	0	0	7	7	1	1	2
AGCCCAAACTGGAACGTGGTTAATCA_GACAGAAAAGCCAAATGGATTTACCG	43	9	10	12	6	4	3	0	1	0	2	1	1	0	1	2	3	5	2	1
CACTTAAACATAAATATCCTTTTGGC_GACAGAAAAGCCAAATGGATTTACCG	20	4	5	1	0	1	12	4	1	1	4	6	2	0	1	4	5	2	0	1
CACGAAAGGTTCAAGGGGGTTGTGTG_GACAGAAAAGCCAAATGGATTTACCG	21	9	8	2	3	2	2	5	0	1	6	4	3	2	0	4	2	4	0	1
AAAGTAAGCAAAAACGGGGTTGCGCG_GACAGAAAAGCCAAATGGATTTACCG	39	14	12	5	5	1	5	0	1	1	4	9	13	4	3	8	13	1	3	4
TTTCTAAATCTCAAGTTGGTTTTTAT_GACAGAAAAGCCAAATGGATTTACCG	45	4	2	1	0	0	0	0	0	0	1	0	0	0	0	0	0	3	2	2
TTAGCAACTCATAATGGTCTTGTAAT_GACAGAAAAGCCAAATGGATTTACCG	10	3	5	0	1	0	0	2	1	1	0	5	4	1	2	3	1	2	0	3
ACCACAATCTTAAAGGGTTTTCAGTA_GACAGAAAAGCCAAATGGATTTACCG	89	30	34	10	17	11	40	13	8	5	16	24	20	7	0	21	12	8	8	2
TGCTGAATAGAAAAATGAGTTGTTGT_GACAGAAAAGCCAAATGGATTTACCG	94	28	26	3	11	13	12	5	5	3	11	24	25	10	6	16	23	8	9	4
AGGTCAAGAGAAAAGCCGTTTGTGGA_GACAGAAAAGCCAAATGGATTTACCG	111	13	8	6	5	7	10	3	0	0	2	3	7	2	3	4	3	3	2	3
CCAGTAAGCTAAAAAGTATTCTTTT_GACAGAAAAGCCAAATGGATTTACCG	139	31	13	3	8	2	5	1	0	0	3	5	4	1	0	2	9	6	4	4
TCGGTACCTTCAAAAACTATTAGATT_GACAGAAAAGCCAAATGGATTTACCG	11	6	0	2	3	0	0	0	0	0	2	1	0	1	0	0	0	2	3	2
ATGGAAACTTAAAATTTTGTTCCCCT_GACAGAAAAGCCAAATGGATTTACCG	59	13	5	2	9	1	8	2	5	2	0	5	2	0	1	2	1	1	2	0
ACACAAAGGATGAATGAGTTTTGGTT_GACAGAAAAGCCAAATGGATTTACCG	107	47	38	15	15	6	30	10	9	7	10	12	4	5	2	9	8	7	3	3
AGCTGAATTGTTAATCATGTTAGCCC_GACAGAAAAGCCAAATGGATTTACCG	41	10	17	12	10	8	21	12	3	1	14	10	10	4	7	6	2	4	0	0
GTTAAAACTCACAAGGCATTTGGTGC_GACAGAAAAGCCAAATGGATTTACCG	32	7	2	1	7	2	6	2	3	2	1	0	3	2	1	2	0	0	1	0
CTAGGAATGGCTAAGTCCGTTTGAGA_GACAGAAAAGCCAAATGGATTTACCG	110	35	19	4	6	4	13	4	6	2	14	20	19	3	6	14	15	11	10	8
AATATAAAGTCTAAGCGGGTTTCCAT_GACAGAAAAGCCAAATGGATTTACCG	48	16	3	5	5	3	5	4	3	1	7	2	4	0	0	0	2	3	3	0
CGTACAAATGTTAAATCACTTTACCG_GACAGAAAAGCCAAATGGATTTACCG	18	3	3	2	3	8	2	3	1	0	4	4	2	1	2	2	1	0	1	0
GTTCCAAAACTTAACTTGCTTATATC_GACAGAAAAGCCAAATGGATTTACCG	24	1	2	0	3	2	6	2	1	1	2	0	1	0	1	2	5	3	0	0
AACATAATTTTCAATTTTATTGATTT_GACAGAAAAGCCAAATGGATTTACCG	249	32	4	2	3	2	9	1	0	0	4	4	2	0	0	6	21	3	23	5
ATAAGAATATGGAAGAGGTTTTCACC_GACAGAAAAGCCAAATGGATTTACCG	23	13	10	4	9	3	8	2	4	1	12	1	6	2	3	9	11	9	5	3
ACTTGAAAATAGTGTTACATA_GACAGAAAAGCCAAATGGATTTACCG	67	20	18	11	6	2	18	6	6	3	14	9	12	6	4	12	11	9	9	11
TAACTAAATCTGAATCTTATTTCATT_GACAGAAAAGCCAAATGGATTTACCG	71	22	9	4	8	5	13	4	1	0	6	12	9	1	3	9	7	2	4	2
GCATTAAAATGTAAGACTTTTATAAA_GACAGAAAAGCCAAATGGATTTACCG	173	34	4	0	1	1	8	0	0	0	3	2	3	0	0	7	17	2	10	5
GCAAGAACCCGTAACGGTGTTAATCT_GACAGAAAAGCCAAATGGATTTACCG	13	2	2	0	0	0	0	0	0	0	0	0	0	0	0	0	0	0	0	0
CTTCGCGATTAACTTCGTATAATGTA_GACAGAAAAGCCAAATGGATTTACCG	2	0	0	1	0	0	0	0	0	0	0	0	0	0	0	0	0	0	0	0
GTGGGAAGCGCAAAGATGGTTAGGGC_GACAGAAAAGCCAAATGGATTTACCG	45	11	19	4	15	4	16	13	10	2	29	27	34	18	19	31	31	29	24	10
CCGAGAACAGTTAATGAGGTTGGTAC_GACAGAAAAGCCAAATGGATTTACCG	53	20	20	7	7	4	16	4	4	1	11	9	9	4	4	6	4	2	0	1
ACTTCAAAAGATAAGCTGATTTACCA_GACAGAAAAGCCAAATGGATTTACCG	37	17	13	1	3	2	5	3	2	2	5	8	10	3	1	3	2	0	0	0
CATTTAACATGAAACCGAGTTACAAT_GACAGAAAAGCCAAATGGATTTACCG	94	25	23	2	6	4	16	7	4	1	8	7	7	3	2	3	3	4	0	9
TTATAAATGGGAAAAGCATTTTGTCG_GACAGAAAAGCCAAATGGATTTACCG	80	25	28	11	17	8	21	21	5	10	23	28	14	12	9	23	14	8	10	20
CATCCAAGATAAAAATATGTTGGCCT_GACAGAAAAGCCAAATGGATTTACCG	120	30	20	5	12	7	17	6	3	2	12	15	7	1	5	16	13	13	8	3
TCGCCAAGAAGCAATTGACTTAGTCA_GACAGAAAAGCCAAATGGATTTACCG	51	25	15	7	6	7	28	11	9	7	20	11	6	4	6	16	13	11	8	9
AACTTAAACCTCAATTGCCTTATAAT_GACAGAAAAGCCAAATGGATTTACCG	91	32	20	6	10	6	16	7	5	2	10	9	5	1	3	7	7	1	6	2
TGTATAAACCCAAAATCAGTTAGTAT_GACAGAAAAGCCAAATGGATTTACCG	68	29	21	5	8	1	11	4	4	3	7	13	5	3	4	12	14	6	16	6
CATTTAAGCAATAAAGGCGTTTAGCT_GACAGAAAAGCCAAATGGATTTACCG	21	14	7	3	5	2	7	2	1	0	5	4	5	1	0	3	5	5	4	1
TCGCAAAGCGATAACACCATTTTGTG_GACAGAAAAGCCAAATGGATTTACCG	80	18	17	11	10	14	13	8	6	5	27	14	14	5	4	3	8	5	9	4
AGACAAACTAATAACAGGTTTATGTT_GACAGAAAAGCCAAATGGATTTACCG	16	5	5	1	0	1	0	3	1	1	2	1	2	1	1	4	1	4	1	0
ATACAAATATTTAAGGTAATTGTAGG_GACAGAAAAGCCAAATGGATTTACCG	50	4	11	4	7	4	7	5	2	0	5	3	3	0	2	1	0	0	0	0
AACACAATGATGAACCCTCTTAAGCC_GACAGAAAAGCCAAATGGATTTACCG	48	22	12	6	11	6	7	6	3	2	9	12	8	3	4	6	7	2	6	1
GGTTGAAATACAAAGCTAGTTACATC_GACAGAAAAGCCAAATGGATTTACCG	55	19	6	6	4	5	15	3	6	0	5	8	3	0	3	2	0	1	1	3
CGGTAAAGTCGTAAAAAGTTTTGATA_GACAGAAAAGCCAAATGGATTTACCG	20	2	1	1	1	1	2	0	0	0	0	0	1	0	0	1	0	1	2	3
GCCGAAATCCGTAATGGCTTTGTACG_GACAGAAAAGCCAAATGGATTTACCG	110	37	19	9	11	18	15	7	5	2	7	12	7	3	7	3	8	6	5	1
AGCCTAACAAGGAATTCGGTTGCTAT_GACAGAAAAGCCAAATGGATTTACCG	87	25	23	16	12	5	27	12	9	5	15	12	20	6	4	20	14	13	13	14
TTGCAAAGGGCCAATAAAGTTAGAGG_GACAGAAAAGCCAAATGGATTTACCG	171	65	45	23	26	15	39	23	5	4	31	24	18	11	8	29	31	24	16	9
TAACTAAGCTTAAACTCTTTTATCTG_GACAGAAAAGCCAAATGGATTTACCG	41	18	9	4	5	5	13	2	4	3	18	18	22	5	8	32	36	20	23	17
TGTTGAATGGGCAACATCTTTATGAT_GACAGAAAAGCCAAATGGATTTACCG	57	24	9	0	4	3	6	2	5	0	11	10	5	3	2	8	2	1	1	0
AACTAAAGTAGTAATATGGTTTTCAT_GACAGAAAAGCCAAATGGATTTACCG	1	0	0	0	0	0	0	0	0	0	0	0	2	0	0	0	0	0	0	0
CAGTGAAGTAGAAAGCACCTTTTGCT_GACAGAAAAGCCAAATGGATTTACCG	4	1	1	0	2	0	0	0	0	0	0	0	0	0	0	0	0	0	0	0
GGAGGAACCTTCAAAATCATTAACAC_GACAGAAAAGCCAAATGGATTTACCG	67	16	7	1	7	3	3	0	0	1	2	2	1	0	0	1	2	2	1	0
GTGTAAAATTGCAAAATGATTTGAAG_GACAGAAAAGCCAAATGGATTTACCG	201	82	63	27	38	27	41	28	21	6	33	40	32	11	7	24	19	18	18	10
GTGCAAACGTCGAATTTCGTTGGGAG_GACAGAAAAGCCAAATGGATTTACCG	2	0	0	0	0	0	0	0	0	0	0	0	1	0	0	0	0	0	0	0
ATAAGAAAGTAAAACCAAATTATGTC_GACAGAAAAGCCAAATGGATTTACCG	89	29	14	9	13	11	17	1	1	3	10	15	7	0	2	18	2	3	1	4
GTGCTAAGGGCGAACCAACTTCGCGG_GACAGAAAAGCCAAATGGATTTACCG	154	65	50	22	23	14	27	21	13	4	37	34	32	13	28	35	31	42	21	7
CAGGGAATCTTAAAGGCAGTTTCTCG_GACAGAAAAGCCAAATGGATTTACCG	43	7	11	4	4	0	5	0	0	0	1	3	1	0	1	0	2	1	1	0
TAGAGAATTCACAACTCATTTTATTT_GACAGAAAAGCCAAATGGATTTACCG	74	18	7	3	4	1	2	4	1	1	5	5	3	0	1	5	19	8	5	8
GTGGTAAATATTAAGAAAGTTACTAA_GACAGAAAAGCCAAATGGATTTACCG	76	18	4	1	1	3	5	0	0	0	3	4	4	0	0	3	4	3	3	1
TTTCGAAAGCTCAAGTAACTTCGACT_GACAGAAAAGCCAAATGGATTTACCG	93	47	39	24	24	12	18	11	4	3	15	16	15	3	6	10	21	5	8	10
ATTAAAATTGTGAATCTCGTTAGCTC_GACAGAAAAGCCAAATGGATTTACCG	62	13	17	8	9	6	14	11	4	2	9	9	9	3	8	11	4	6	1	3
TTATTAATACACAAGACTATTACGCA_GACAGAAAAGCCAAATGGATTTACCG	137	51	51	14	24	15	28	12	13	4	30	24	14	6	1	12	3	1	5	5
ATCATAATACAAAATTGTATTACATG_GACAGAAAAGCCAAATGGATTTACCG	109	40	24	5	10	5	13	4	5	3	13	12	13	4	2	6	4	5	3	2
TCGTGAATGATGAAGCTCTTTCTCCA_GACAGAAAAGCCAAATGGATTTACCG	14	10	5	5	2	4	1	0	0	0	1	0	0	0	0	0	0	0	0	0
CCTCAAAGGGTAAACGGGTTTACAGC_GACAGAAAAGCCAAATGGATTTACCG	88	31	26	11	15	20	31	18	6	4	23	19	21	8	11	28	21	21	24	19
GATCAAACAAATAATTGCTTTATCTG_GACAGAAAAGCCAAATGGATTTACCG	28	4	7	5	2	3	1	1	0	0	0	0	0	0	0	0	0	4	2	0
CTTATAAAATCGAATTAATTTTAGAT_GACAGAAAAGCCAAATGGATTTACCG	20	1	1	0	0	0	0	0	0	0	0	0	0	0	0	0	0	0	0	0
AGAGGAAGTGGGAAGGCAGTTCTCGG_GACAGAAAAGCCAAATGGATTTACCG	82	32	18	10	12	6	10	5	3	0	4	2	7	0	0	1	0	0	0	0
GTGAGAATAACGAAATCCTTTGTCTC_GACAGAAAAGCCAAATGGATTTACCG	62	26	12	13	12	5	16	11	5	1	16	15	14	0	4	14	14	11	6	6
AAATTAAGTTTGAAGTGTCTTGTGTA_GACAGAAAAGCCAAATGGATTTACCG	61	20	25	20	15	7	16	10	3	4	11	9	8	2	1	8	2	4	6	9
CCTTAAAACTCCAAACAATTTTATGT_GACAGAAAAGCCAAATGGATTTACCG	9	5	2	0	3	0	2	2	0	0	0	3	1	0	0	1	1	0	0	0
TAGCCAATATGTAACCGGATTAAGCT_GACAGAAAAGCCAAATGGATTTACCG	245	83	63	18	26	26	68	36	22	12	34	49	36	9	20	40	39	38	28	14
CTTTTAAGAAGGAAAGTAGTTAAAAT_GACAGAAAAGCCAAATGGATTTACCG	22	10	2	2	2	2	2	2	0	1	1	0	0	0	0	0	1	0	0	0
AACGTAAAGTTTAACCGGGTTGCGGG_GACAGAAAAGCCAAATGGATTTACCG	14	2	0	0	0	1	0	0	0	0	0	0	0	0	0	0	0	0	0	0
TGGCCAAAACTTAAACCATTTTCCAC_GACAGAAAAGCCAAATGGATTTACCG	105	35	22	13	12	11	23	14	6	7	19	15	17	5	6	10	12	14	5	3
TGTCTAATCCGGAAGCAGTTTCCGTA_GACAGAAAAGCCAAATGGATTTACCG	120	26	29	12	12	6	14	15	6	2	13	19	20	8	8	21	18	11	10	8
TCTTTAATAACAAATGATGTTTTTTA_GACAGAAAAGCCAAATGGATTTACCG	30	8	4	0	1	0	0	1	0	1	0	3	0	0	0	3	5	0	0	0
GCTCTAAAATCGAAAGTTTTTGGGAA_GACAGAAAAGCCAAATGGATTTACCG	33	9	9	3	5	1	1	0	1	0	0	1	1	0	0	0	1	1	0	0
AAAACAATCTAAAAATAGCTTAAAGA_GACAGAAAAGCCAAATGGATTTACCG	18	2	0	0	0	0	3	1	0	0	0	0	0	0	0	0	0	0	0	0
AATCTAATCGCCAAAGCTCTTCCAGG_GACAGAAAAGCCAAATGGATTTACCG	194	63	58	27	32	27	41	29	17	10	33	44	30	7	11	24	19	13	19	3
CTCACAAAAAGCAACCGGTTTGGAAA_GACAGAAAAGCCAAATGGATTTACCG	33	5	5	4	1	1	8	0	2	0	5	2	6	0	0	2	1	0	0	0
AGCGTAAAACATAAGGTACTTTTTCG_GACAGAAAAGCCAAATGGATTTACCG	64	30	6	10	6	12	9	7	2	0	4	5	1	0	1	0	3	1	1	1
AGCTTAACCCAGAATTAGATTTAACG_GACAGAAAAGCCAAATGGATTTACCG	309	104	59	28	39	32	51	31	13	8	36	60	29	15	21	31	22	19	3	4
TGACAAAAGTTTAAGGTTTTTGTGCC_GACAGAAAAGCCAAATGGATTTACCG	79	24	17	9	10	10	31	10	3	3	14	17	13	3	2	6	5	10	6	8
TTGTCAAATCTGAAGCATTTTCGAGA_GACAGAAAAGCCAAATGGATTTACCG	137	37	31	8	25	18	30	12	9	6	39	34	22	10	7	20	12	20	17	18
GTTAAAAGAAAAAATCTTCTTACTTT_GACAGAAAAGCCAAATGGATTTACCG	241	43	13	6	7	3	8	2	0	0	11	14	5	0	0	11	13	6	10	10
ACATAAATAGCCAAATAGGTTCAATG_GACAGAAAAGCCAAATGGATTTACCG	325	127	86	57	56	43	103	35	21	13	60	88	71	26	29	45	59	23	21	18
GAAAAAAAGTTGAATATATTTGCATG_GACAGAAAAGCCAAATGGATTTACCG	57	7	4	1	1	4	3	1	1	1	3	1	3	0	2	2	7	4	3	2
GGGCTAATTATAAAACCTGTTGGAAA_GACAGAAAAGCCAAATGGATTTACCG	24	10	2	1	3	0	6	0	0	0	1	2	2	1	1	3	1	0	0	0
AGCAGAACAGTCAAGGGACTTAGGGG_GACAGAAAAGCCAAATGGATTTACCG	137	71	28	20	10	24	38	22	19	11	37	46	34	11	13	18	11	21	3	4
TCCATAATTGAGAATTTAATTTACTT_GACAGAAAAGCCAAATGGATTTACCG	29	9	2	0	0	0	0	1	0	0	1	0	1	0	0	4	5	3	2	0
CCAAAAACCGTCAAAAGGATTCAACT_GACAGAAAAGCCAAATGGATTTACCG	24	2	1	1	0	2	5	0	0	0	2	1	1	0	4	1	1	2	1	1
GGGCAAAGTGAAAATTAAGTTCGTAT_GACAGAAAAGCCAAATGGATTTACCG	15	9	0	2	3	0	8	1	2	0	2	4	2	2	0	7	8	2	6	1
CTATTAAAGGTAAAGGACTTTTTACG_GACAGAAAAGCCAAATGGATTTACCG	1	1	0	0	0	0	0	0	0	0	0	0	0	0	0	0	0	0	0	0
CTCTGAAACGCTAATGTGATTTTGGA_GACAGAAAAGCCAAATGGATTTACCG	71	27	14	5	7	6	9	3	1	1	7	8	11	0	4	7	3	2	3	2
CCCACAATAGTTAAAAGAATTGTCTA_GACAGAAAAGCCAAATGGATTTACCG	120	36	16	8	5	6	15	4	2	0	9	8	2	0	0	1	2	7	0	2
TTTCAAAAAGTCAAATCGGTTAATTA_GACAGAAAAGCCAAATGGATTTACCG	74	20	11	2	4	7	9	6	3	1	3	5	6	1	1	9	1	3	2	0
CTTAAAAAAGGGAACGTAATTCATTT_GACAGAAAAGCCAAATGGATTTACCG	80	30	5	8	5	5	11	9	3	4	7	20	17	7	7	12	16	13	6	4
AAGCTAATTATTAAGACTATTTTGAC_GACAGAAAAGCCAAATGGATTTACCG	78	24	18	10	8	3	19	4	5	1	6	26	22	3	4	17	9	7	11	6
TGCCAAATACGCAATGTACTTAGCAA_GACAGAAAAGCCAAATGGATTTACCG	53	27	15	9	7	8	14	9	6	1	8	4	1	1	0	6	4	6	4	1
TGACTAACATTTAACGAGTTTTAGTG_GACAGAAAAGCCAAATGGATTTACCG	84	18	27	6	16	8	14	8	7	2	17	11	11	6	2	4	4	1	2	0
ATCGTAAGCATCAAAGAGTTTAGTAG_GACAGAAAAGCCAAATGGATTTACCG	46	12	6	2	3	3	1	4	1	0	0	0	0	0	0	0	0	0	0	0
TTCTAAATAGTAAATGATTTTATTAA_GACAGAAAAGCCAAATGGATTTACCG	27	1	0	1	0	0	0	0	0	0	0	0	0	0	0	0	0	0	0	2
GCGTGAACTTTAAAATGCTTTATTAC_GACAGAAAAGCCAAATGGATTTACCG	135	53	47	16	24	15	31	14	12	9	24	31	21	14	17	21	32	18	29	13
CTTTCAAACTAGAACTTGTTTATCCC_GACAGAAAAGCCAAATGGATTTACCG	31	7	8	2	5	3	3	4	0	3	5	2	2	1	1	8	6	10	6	3
GTTTAAAGCACTAAGATCCTTCCATA_GACAGAAAAGCCAAATGGATTTACCG	5	2	0	4	0	1	4	2	0	0	0	1	2	1	1	0	0	0	0	0
GCCTTAACAACAAATTCGATTACCTT_GACAGAAAAGCCAAATGGATTTACCG	32	5	3	2	1	0	0	0	0	0	0	0	0	0	0	0	0	0	0	0
CATGAAAAACGAAATTTATTTACCAA_GACAGAAAAGCCAAATGGATTTACCG	63	30	13	6	9	3	13	5	2	3	14	4	7	0	1	6	6	4	6	3
AATGAAACCTCCAACGATGTTGGATC_GACAGAAAAGCCAAATGGATTTACCG	91	21	28	7	12	0	13	6	2	4	10	5	11	1	6	5	10	9	10	9
CTTCCAATGAATAAGTGATTTAGCCC_GACAGAAAAGCCAAATGGATTTACCG	112	44	25	20	19	13	24	11	11	5	20	30	21	12	13	13	20	9	12	11
GTTACAACCTCAAATTAGATTCAAAC_GACAGAAAAGCCAAATGGATTTACCG	231	59	45	35	37	20	52	21	19	9	50	38	34	20	11	27	21	25	21	15
GAATAAATACGGAAGAGTCTTGGAAG_GACAGAAAAGCCAAATGGATTTACCG	1	0	0	0	0	0	0	0	0	0	0	0	0	0	0	0	0	0	0	0
CCTTCAATCATAAACTATTTTAAACG_GACAGAAAAGCCAAATGGATTTACCG	2	1	0	0	0	0	0	0	0	0	0	0	0	0	0	0	0	0	0	0
TAAGTAAGGAAAAATGCTATTCACGC_GACAGAAAAGCCAAATGGATTTACCG	68	31	19	14	11	19	23	14	7	3	15	12	9	5	0	5	13	7	7	2
AACACAATAGGCAATTATTTTTTTAT_GACAGAAAAGCCAAATGGATTTACCG	94	7	0	0	0	2	3	1	0	0	0	0	0	0	0	1	13	2	6	2
CATAAAAACTGGAAAGCAATTTATAT_GACAGAAAAGCCAAATGGATTTACCG	114	16	7	1	3	4	5	1	0	0	5	6	4	1	1	10	25	12	8	3
AGCCGAATAGATAAAACGCTTATTGC_GACAGAAAAGCCAAATGGATTTACCG	199	95	71	24	37	12	54	17	18	6	56	54	44	19	18	67	51	47	50	27
ATTATAATAGTGAATTAGGTTGAGTC_GACAGAAAAGCCAAATGGATTTACCG	19	4	0	1	1	4	0	1	0	0	0	0	0	0	0	0	0	0	0	0
TAAGTAACGAATAAGTGACTTGCGCT_GACAGAAAAGCCAAATGGATTTACCG	19	1	14	1	2	3	7	0	1	2	2	7	4	0	2	8	4	4	7	4
CATAAAAAATATAATGTGATTGACGT_GACAGAAAAGCCAAATGGATTTACCG	42	12	5	3	2	3	6	0	1	0	1	4	4	0	2	1	3	2	1	1
TGTAAAAAAAGTAACCTTTTTATCTG_GACAGAAAAGCCAAATGGATTTACCG	49	13	10	2	3	4	4	4	0	0	8	4	4	0	0	6	1	1	0	2
ATTCAAATCCTCAAGACCGTTTGTTT_GACAGAAAAGCCAAATGGATTTACCG	36	8	4	2	3	0	0	1	1	0	3	3	0	0	1	4	2	0	2	1
ACTTAAAGCAGAAATAGGCTTATCGC_GACAGAAAAGCCAAATGGATTTACCG	55	11	8	3	2	0	3	5	1	1	2	4	3	0	1	4	0	0	0	0
TTGAAAATTAGTAAGTGAGTTCAGTG_GACAGAAAAGCCAAATGGATTTACCG	55	12	19	8	6	5	12	4	7	2	15	5	7	3	1	8	5	2	2	5
TAATCAAACCCGAATAACATTAATCC_GACAGAAAAGCCAAATGGATTTACCG	32	25	15	13	11	3	19	8	8	3	9	18	17	2	6	13	10	16	22	8
ATTCCAAACACAAAGTATGTTCTATG_GACAGAAAAGCCAAATGGATTTACCG	96	43	41	17	29	11	30	27	15	11	27	31	13	7	7	22	10	18	9	3
ATTTTAAATCTGAATATTTTTCGTAT_GACAGAAAAGCCAAATGGATTTACCG	36	7	8	1	2	0	3	1	0	0	1	3	0	0	0	3	8	1	5	2
TAGAAAATAGACAAAGAGGTTGCGCT_GACAGAAAAGCCAAATGGATTTACCG	62	25	26	8	8	2	27	6	7	1	7	5	8	4	4	12	5	4	2	1
CACGCAAATGTAAACGAGCTTGCCCG_GACAGAAAAGCCAAATGGATTTACCG	63	20	20	8	8	5	9	9	1	5	8	10	6	1	4	7	8	7	11	10
TAAAAAAATTCTAAGAAGCTTTTTCT_GACAGAAAAGCCAAATGGATTTACCG	129	14	8	3	1	1	4	1	0	2	7	9	7	0	3	7	23	4	9	3
TAGTTAAAAGAGAAGTATTTTGGAAG_GACAGAAAAGCCAAATGGATTTACCG	26	8	8	1	5	6	9	5	1	1	9	3	5	1	4	9	4	3	6	3
TATTAAAGATATAAGGTAGTTGGGAT_GACAGAAAAGCCAAATGGATTTACCG	95	22	10	6	5	7	10	0	5	0	1	5	4	0	1	8	4	4	5	3
CGTAGAATATGCAACAATGTTGCAAT_GACAGAAAAGCCAAATGGATTTACCG	28	4	1	1	3	0	0	0	0	0	1	2	2	0	1	0	0	0	1	1
GTCTTAAAACTAAAAACCTTTTCCGC_GACAGAAAAGCCAAATGGATTTACCG	54	16	6	1	1	1	4	4	2	1	3	6	2	1	1	4	9	6	5	6
CAAGTAATACTCAAGCGGTTTTGGTC_GACAGAAAAGCCAAATGGATTTACCG	36	9	8	2	3	4	11	1	0	0	2	10	5	4	2	5	9	5	9	8
ACCTGAATTGTAAAATGTGTTTGGGA_GACAGAAAAGCCAAATGGATTTACCG	7	5	1	0	3	2	1	0	0	1	7	3	5	2	2	7	4	7	0	1
GGACCAAGTTCCAATTGGCTTTAAGG_GACAGAAAAGCCAAATGGATTTACCG	139	45	24	10	11	14	13	11	2	1	12	22	16	5	5	6	9	6	13	10
CGTTTAACGTATAATATGTTTATGTC_GACAGAAAAGCCAAATGGATTTACCG	58	6	1	4	2	3	3	2	3	0	4	5	2	0	1	5	0	0	1	0
TGGAAAAATGATAAACTAATTCAGTC_GACAGAAAAGCCAAATGGATTTACCG	34	14	14	4	1	2	10	0	0	1	0	2	2	1	2	4	4	2	3	3
ATACAAATTCTGAAGATTGTTAA_GACAGAAAAGCCAAATGGATTTACCG	1	0	0	1	0	0	0	0	0	0	0	0	0	0	0	0	0	0	0	0
TTGGGAAAAACGAAATTTCTTCATAC_GACAGAAAAGCCAAATGGATTTACCG	62	11	8	5	6	3	8	0	0	2	9	7	5	1	1	11	9	2	6	7
CACTGAATTGCTAAATAGGTTGTCCC_GACAGAAAAGCCAAATGGATTTACCG	11	0	7	3	4	3	4	8	1	1	8	13	16	2	1	9	7	2	4	5
TCGTCAAACGACAACTCTGTTGTTCG_GACAGAAAAGCCAAATGGATTTACCG	252	67	58	29	19	27	54	22	14	5	29	31	25	11	8	30	7	10	6	1
TAGTTAACCAAAAATAGCCTTGTGCC_GACAGAAAAGCCAAATGGATTTACCG	87	33	18	11	10	14	30	19	19	10	42	28	22	4	15	33	30	18	34	15
TGCCGAACGCGGAACGTAGTTCGTAC_GACAGAAAAGCCAAATGGATTTACCG	25	2	6	7	4	2	2	2	0	3	1	6	3	2	2	6	2	0	0	2
TCCAAAACTGCAAACGCATTTACAAT_GACAGAAAAGCCAAATGGATTTACCG	62	29	19	14	17	6	15	9	5	3	14	16	14	3	2	11	11	8	14	1
TTGTAAACAGCTAATTTGATTTACAC_GACAGAAAAGCCAAATGGATTTACCG	79	32	25	4	9	10	14	15	8	8	20	8	7	2	5	7	2	5	5	6
TGTCCAACAATAAAAGATCTTTTTCT_GACAGAAAAGCCAAATGGATTTACCG	139	39	18	6	10	7	12	6	3	0	12	19	6	2	5	16	20	13	15	15
TCAGGAATGTGAAATACCGTTTGTAA_GACAGAAAAGCCAAATGGATTTACCG	88	27	8	6	5	9	24	12	7	6	14	30	25	3	7	16	11	8	9	4
ATCCGATATCGGTACCTTCTTAAGAG_GACAGAAAAGCCAAATGGATTTACCG	1	0	0	0	0	0	0	0	0	0	0	0	0	0	0	0	0	0	0	0
AAGTAAAGCAGCAATAGTATTTGGTG_GACAGAAAAGCCAAATGGATTTACCG	227	81	45	23	25	19	45	22	10	16	43	41	50	15	12	31	15	16	27	12
AACTTAATATTAAAAATCGTTCCATG_GACAGAAAAGCCAAATGGATTTACCG	175	45	36	18	20	10	40	16	16	5	24	29	31	6	8	26	27	8	14	8
AACCTAATAGGGAAACGGGTTTGCAC_GACAGAAAAGCCAAATGGATTTACCG	72	38	31	7	11	5	12	17	5	3	7	13	13	5	5	6	9	4	0	2
CAAAAAATAGGCAAGATTATTAACAC_GACAGAAAAGCCAAATGGATTTACCG	54	23	15	6	13	6	17	7	8	3	6	12	5	2	1	13	10	4	5	2
ACCATAATTTCTAAAATCGTTTGTTT_GACAGAAAAGCCAAATGGATTTACCG	40	6	3	3	3	5	12	2	1	2	4	1	4	4	2	3	4	1	6	0
CCCTTAATCAATAATACAATTGAGTT_GACAGAAAAGCCAAATGGATTTACCG	22	2	3	0	0	3	2	0	2	0	0	3	3	0	1	3	0	0	1	1
TCGCTAAAAGGAAACTGTATTGAGGG_GACAGAAAAGCCAAATGGATTTACCG	43	20	17	12	10	12	40	18	18	7	33	39	26	10	6	11	8	17	17	7
GTACAAAGACGAAAGTTCGTTGGAAG_GACAGAAAAGCCAAATGGATTTACCG	218	79	49	33	39	15	52	31	22	16	45	44	38	12	23	46	30	28	37	16
CCTAAAAAAGCTAATTGGTTTCCTTG_GACAGAAAAGCCAAATGGATTTACCG	46	13	4	1	1	3	3	1	0	1	1	0	1	0	0	0	0	0	0	0
AGACAAAAACGCAATATTATTTTCTG_GACAGAAAAGCCAAATGGATTTACCG	143	60	23	10	10	11	14	6	3	3	10	17	8	2	2	13	11	5	14	5
TCATTAATCATAAACTCCATTCCGGG_GACAGAAAAGCCAAATGGATTTACCG	35	19	10	10	15	5	10	8	11	3	16	11	22	8	6	18	17	14	9	6
TACCCAATATACAAGTAGTTTTTGAC_GACAGAAAAGCCAAATGGATTTACCG	28	5	2	1	2	4	0	0	0	1	0	0	1	0	1	1	0	1	0	0
AAAAGAAATATGAAGAACGTTAATAT_GACAGAAAAGCCAAATGGATTTACCG	12	7	5	0	4	3	3	3	1	0	6	3	2	2	0	4	6	4	1	1
AACTGAAAACATAACAGAGTTGAACA_GACAGAAAAGCCAAATGGATTTACCG	11	2	1	0	0	0	1	0	1	0	1	1	6	2	5	11	11	3	15	1
TACGTAACCAATAACACTGTTTAAGA_GACAGAAAAGCCAAATGGATTTACCG	107	54	43	19	16	11	35	18	14	3	23	21	20	10	5	27	15	25	14	9
AAAAAAAACGGGAATATATTTATTCA_GACAGAAAAGCCAAATGGATTTACCG	122	11	5	1	0	3	3	2	0	1	1	3	2	0	0	6	9	1	4	4
TTACGAAATTCCAAGTATTTTGTCAC_GACAGAAAAGCCAAATGGATTTACCG	33	13	11	6	8	4	16	11	7	1	10	20	10	6	4	8	17	11	6	3
[truncated: 615,452 more rows]
