# Supplementary material for: Changes in the distribution of fitness effects and adaptive mutational spectra following a single first step towards adaptation
Source: Nat Commun. 2021 Aug 31;12:5193. doi: 10.1038/s41467-021-25440-7 (PMC8408183; doi:10.1038/s41467-021-25440-7)
Supplement: Supplementary file 6 — Source Data [file 41467_2021_25440_MOESM6_ESM.gz › SourceData/SupplementaryFig2/Lineage Trajectory Counts/Tor1Evo2_CountsTimecourse.txt]

BC	0	16	24	40	48	64	72	88	104	112	120	128	136	152	160
AGGGTAAATGGTAAGTTATTTAAGAC_ATCAGAAGTTCGAATCAAATTACGAA	23	3	3	1	5	0	0	0	0	0	0	0	0	0	0
CAGCCAATACTTAAGGTTATTACCGG_ATCAGAAGTTCGAATCAAATTACGAA	55	9	9	5	9	2	3	2	0	0	0	0	0	0	0
TTCTGAAATCTGAATTGGGTTGAGTT_ATCAGAAGTTCGAATCAAATTACGAA	10	0	1	1	9	0	0	4	0	3	0	3	0	0	0
AAATTAAACGGTAAGGGGGTTGAAGG_ATCAGAAGTTCGAATCAAATTACGAA	31	5	2	5	3	0	0	4	4	2	1	0	0	0	0
GACTTAAACAGGAATCACATTAATTA_ATCAGAAGTTCGAATCAAATTACGAA	4	3	2	6	2	0	0	0	0	0	0	0	0	0	0
GGGCAAAGCGTTAATATCATTTTTTG_ATCAGAAGTTCGAATCAAATTACGAA	35	35	22	43	72	9	23	96	109	204	175	390	93	189	123
GATTTAAACACGAATAGTGTTAACAC_ATCAGAAGTTCGAATCAAATTACGAA	64	14	10	6	5	0	3	5	8	1	0	3	0	0	4
AAAGAAAAACTTAACCGGTTTGATTA_ATCAGAAGTTCGAATCAAATTACGAA	17	9	12	4	8	0	1	2	2	3	5	0	0	1	1
AATTAAAATGGCAAAAGGCTTCGAGT_ATCAGAAGTTCGAATCAAATTACGAA	27	9	5	9	11	1	1	4	0	7	0	0	0	0	0
TTGATAAACTCTAAACAGTTTCATGT_ATCAGAAGTTCGAATCAAATTACGAA	88	19	19	7	19	1	2	3	1	1	3	2	0	1	0
ATAGTAACAAGAAATGGCGTTAATGT_ATCAGAAGTTCGAATCAAATTACGAA	39	7	11	6	7	0	3	6	2	14	7	4	2	0	1
CGCCTAAGAAGTAAATAATTTAAAAC_ATCAGAAGTTCGAATCAAATTACGAA	25	4	0	2	0	0	0	0	0	0	0	0	0	0	0
GTAATAATCTATAAGCCGGTTTTTTT_ATCAGAAGTTCGAATCAAATTACGAA	6	1	1	1	2	0	0	0	0	0	0	0	0	0	0
CAGGTAAATAAAAATTACCTTTTTCA_ATCAGAAGTTCGAATCAAATTACGAA	41	22	6	3	4	0	0	1	0	0	0	1	1	0	0
TACTAAACCGTAAAGCAGCTTCAGTT_ATCAGAAGTTCGAATCAAATTACGAA	38	12	9	13	17	1	1	2	1	2	0	0	0	0	0
AAAACAAGTAGTAACAGGCTTTTGAA_ATCAGAAGTTCGAATCAAATTACGAA	39	7	8	3	11	0	1	0	4	8	1	3	0	0	0
GCAATAATAGATAAAACAGTTGTTAC_ATCAGAAGTTCGAATCAAATTACGAA	15	2	3	1	2	0	1	0	0	1	1	0	0	0	0
TCAGAAAATGGTAAGATTTTTGAATA_ATCAGAAGTTCGAATCAAATTACGAA	27	6	4	3	7	0	0	0	0	0	2	0	0	0	0
GGTTAAAACTAGAATTTGATTGAAAG_ATCAGAAGTTCGAATCAAATTACGAA	67	18	10	5	5	0	1	0	0	0	0	0	0	0	0
GTAGAAAACACAAACTATTTTGTGTT_ATCAGAAGTTCGAATCAAATTACGAA	83	20	16	12	10	0	0	4	4	1	1	1	0	1	0
AAAAAAATCAATAACAATTTTTAGCA_ATCAGAAGTTCGAATCAAATTACGAA	70	13	4	6	8	0	0	7	2	0	0	0	0	0	0
GAATTAATAACAAAGCTACTTCTCTA_ATCAGAAGTTCGAATCAAATTACGAA	52	27	15	7	11	0	2	9	1	4	5	7	1	0	1
ATTAGAATCCTCAACAGTATTTGTAT_ATCAGAAGTTCGAATCAAATTACGAA	16	0	2	5	1	0	0	0	0	0	0	0	0	0	0
TATTCAAAATTTAATGGTTTTTTTTG_ATCAGAAGTTCGAATCAAATTACGAA	5	3	1	3	0	0	0	1	0	0	0	0	0	0	0
TAAAAAATCAGTAACAACATTTGAGA_ATCAGAAGTTCGAATCAAATTACGAA	15	1	9	3	6	0	0	0	0	0	0	0	0	0	0
ATTTTAAATAGTAAGAATATTGTAAT_ATCAGAAGTTCGAATCAAATTACGAA	10	1	0	0	0	0	0	0	0	0	0	0	0	0	0
CTGTCAAACATGAAACGTGTTTAAGT_ATCAGAAGTTCGAATCAAATTACGAA	8	1	3	2	2	0	1	0	0	0	0	1	1	0	0
TCTTGAAAATGCAAGGTGTTTTGGTG_ATCAGAAGTTCGAATCAAATTACGAA	92	33	35	16	27	6	5	6	5	15	1	3	2	1	0
CGCGGAACAGATAAGTGGTTAGGCG_ATCAGAAGTTCGAATCAAATTACGAA	103	19	16	7	9	4	0	1	6	2	0	2	0	0	0
GCTAGAATTCGAAACTGGTTTCCTTT_ATCAGAAGTTCGAATCAAATTACGAA	73	0	0	14	0	0	0	11	0	0	8	0	0	5	0
CAACAAAATAGAAATTGGATTGGAAG_ATCAGAAGTTCGAATCAAATTACGAA	76	19	19	18	33	0	2	6	5	4	4	5	0	0	0
AAAACAAGATCTAAGTTATTTTAGCC_ATCAGAAGTTCGAATCAAATTACGAA	152	34	28	18	21	7	2	9	2	5	7	3	0	0	0
TTAGAAATTGCGAAAGGGCTTGTTAT_ATCAGAAGTTCGAATCAAATTACGAA	47	10	2	5	11	0	0	3	1	0	2	1	0	0	0
TGCAAAACAACGAACCCGATTGAATA_ATCAGAAGTTCGAATCAAATTACGAA	35	2	3	1	8	0	0	0	1	0	0	0	0	0	0
CGACAAAAATTAAAATGTATTAGGAC_ATCAGAAGTTCGAATCAAATTACGAA	40	20	6	7	13	3	0	0	0	0	1	0	0	0	0
TAGTTAACTAGGAAATCAGTTCATAA_ATCAGAAGTTCGAATCAAATTACGAA	102	29	26	11	36	5	1	7	2	3	1	3	0	1	1
GATCGAAAGCTGAATGGCATTAGGAT_ATCAGAAGTTCGAATCAAATTACGAA	79	16	12	4	19	1	3	7	3	0	1	0	1	0	0
CTACTAAACGGGAATAACATTTATTC_ATCAGAAGTTCGAATCAAATTACGAA	43	5	10	8	12	1	4	3	0	3	2	5	0	0	0
TCATTAAGTATCAAAGTTCTTATGAT_ATCAGAAGTTCGAATCAAATTACGAA	34	10	6	4	5	1	0	1	0	3	0	0	0	0	0
CTGCCAATGTTAAACATGGTTTTGGA_ATCAGAAGTTCGAATCAAATTACGAA	95	17	28	6	7	0	0	3	0	2	0	0	0	0	0
TTCTGAACATGGAATTTTATTTTCAG_ATCAGAAGTTCGAATCAAATTACGAA	44	9	4	3	4	0	0	1	0	0	2	0	0	0	0
TCTGAAAACTATAAGACGATTAAGGA_ATCAGAAGTTCGAATCAAATTACGAA	17	8	6	10	6	0	2	1	1	0	2	1	0	0	0
GAGAAAATTTAGAAGTACCTTGCAAA_ATCAGAAGTTCGAATCAAATTACGAA	70	12	29	25	46	4	13	61	73	132	86	204	74	122	91
CTAACAACGCGGAACCGATTTCATAG_ATCAGAAGTTCGAATCAAATTACGAA	132	26	22	6	18	1	1	0	0	0	2	2	1	0	0
CCGATAAGCAGAAAGGGTTTTGGGGC_ATCAGAAGTTCGAATCAAATTACGAA	24	17	12	6	17	3	0	0	1	1	1	0	0	0	0
AAGTCAAAGGTGAAGGGTTTTGGGGA_ATCAGAAGTTCGAATCAAATTACGAA	56	11	8	4	5	0	0	0	0	0	0	0	0	0	0
CATGAAAATAATAACTATATTGTTAG_ATCAGAAGTTCGAATCAAATTACGAA	21	3	2	1	2	0	0	0	0	0	0	1	0	0	0
TGATTAAAGATTAACTTCCTTCGATA_ATCAGAAGTTCGAATCAAATTACGAA	62	28	16	6	28	2	10	8	8	26	11	32	10	16	7
ACGATAATATGGAAGACTCTTGGTTA_ATCAGAAGTTCGAATCAAATTACGAA	37	22	13	6	14	4	5	6	5	3	2	0	1	0	0
AATTTAAATCTCAACATCCTTTTTGG_ATCAGAAGTTCGAATCAAATTACGAA	85	17	22	23	21	3	3	5	0	0	0	0	0	0	0
GTCCTAATCATAAAAGAGCTTACATC_ATCAGAAGTTCGAATCAAATTACGAA	31	7	16	4	6	1	0	1	1	2	0	2	0	0	0
TCTAGAAAAGTAAACAAGATTTTGAC_ATCAGAAGTTCGAATCAAATTACGAA	84	25	23	9	10	0	0	4	4	0	0	0	0	0	0
AAATTAATGCGAAATGTAGTTCCGGT_ATCAGAAGTTCGAATCAAATTACGAA	17	6	14	2	6	1	1	0	1	5	0	2	0	2	0
GTCATAATTTGGAACTTACTTTTCGG_ATCAGAAGTTCGAATCAAATTACGAA	47	5	0	1	3	0	0	1	0	0	1	1	0	0	0
GTTAAAATACATAAGTTTCTTACAAA_ATCAGAAGTTCGAATCAAATTACGAA	11	1	0	0	0	1	0	0	0	0	0	0	0	0	0
CATTCAACCAAGAATTGACTTTTAGA_ATCAGAAGTTCGAATCAAATTACGAA	46	9	12	5	3	0	1	0	4	2	2	3	1	0	0
AAGGAAATGCAGAAGAACGTTGGGAA_ATCAGAAGTTCGAATCAAATTACGAA	22	4	3	2	3	3	0	0	2	0	0	0	0	0	0
CTATAAATACAGAACGATTTTCGTTT_ATCAGAAGTTCGAATCAAATTACGAA	20	9	5	1	4	0	0	1	0	0	0	0	0	0	0
AACGCAATTGATAATTCTCTTTTCCG_ATCAGAAGTTCGAATCAAATTACGAA	21	6	2	4	16	0	4	3	2	7	1	0	0	0	0
AGCGTAAACGGGAAATGCATTATGCC_ATCAGAAGTTCGAATCAAATTACGAA	103	20	33	10	15	0	4	5	1	3	1	5	0	0	0
AGCCTAATTAAGAATGTCATTGTTCC_ATCAGAAGTTCGAATCAAATTACGAA	96	54	37	44	36	10	12	9	29	58	31	79	28	26	44
ACAGTAACAGCGAAGTAGGTTGATTT_ATCAGAAGTTCGAATCAAATTACGAA	43	5	9	6	6	0	3	1	2	3	2	2	1	0	4
CGAACAAGAACTAATTAAGTTCATTT_ATCAGAAGTTCGAATCAAATTACGAA	120	47	22	28	89	15	15	85	99	160	166	509	51	250	151
TCCCTAAAAGCAAATCAAGTTCATAT_ATCAGAAGTTCGAATCAAATTACGAA	6	0	0	1	3	0	0	2	1	0	0	0	0	0	0
AACTGAACATCAAACACATTTAGCAC_ATCAGAAGTTCGAATCAAATTACGAA	22	12	10	1	10	2	2	1	0	1	2	3	0	0	0
AGTATAAGTTTCAAAGACCTTAAGTC_ATCAGAAGTTCGAATCAAATTACGAA	95	46	35	45	61	18	26	78	124	201	152	312	102	169	163
TCGGCAAACTTGAAAGTAGTTGTATT_ATCAGAAGTTCGAATCAAATTACGAA	36	9	5	10	13	1	1	3	1	1	0	0	0	0	0
TCTTGAAAGTTCAATTTGTTTGTATG_ATCAGAAGTTCGAATCAAATTACGAA	12	1	7	3	2	0	0	1	0	0	0	0	0	0	0
CAGCCAAACTACAAGGATATTCAATT_ATCAGAAGTTCGAATCAAATTACGAA	110	22	34	11	20	2	0	10	3	7	5	5	0	0	0
ATTATAAATCGTAATGGAGTTGGCAA_ATCAGAAGTTCGAATCAAATTACGAA	44	14	17	4	17	1	4	1	2	2	1	4	0	0	0
GCTGAAAAAAATAACTGTCTTGAAAT_ATCAGAAGTTCGAATCAAATTACGAA	76	14	15	12	3	1	0	0	1	0	0	1	0	0	0
ACATAAATACTTAAGCTACTTTTCTT_ATCAGAAGTTCGAATCAAATTACGAA	35	2	6	0	1	0	1	1	1	2	1	0	0	0	0
CACTTAAGGGGCAATAGATTTTGAGT_ATCAGAAGTTCGAATCAAATTACGAA	18	11	2	1	4	1	0	0	0	0	0	0	0	0	0
GTGTGAATCGCCAATGGTATTCCTAA_ATCAGAAGTTCGAATCAAATTACGAA	61	9	14	2	7	2	1	1	5	1	1	1	1	1	2
AACTGAACGAAGAAGGGCATTTTCGT_ATCAGAAGTTCGAATCAAATTACGAA	139	26	27	19	21	4	9	4	5	1	4	0	0	0	0
GTACGAATAACAAACGTACTTTGTAG_ATCAGAAGTTCGAATCAAATTACGAA	134	39	24	12	28	1	2	4	5	3	1	3	1	0	0
ATCCCAAGATCTAACATTATTGCATC_ATCAGAAGTTCGAATCAAATTACGAA	88	26	25	6	16	7	7	4	1	2	1	6	0	2	1
GCTTGAAGTGCTAAGGTTATTTTCGT_ATCAGAAGTTCGAATCAAATTACGAA	60	16	16	5	5	0	2	0	3	0	0	0	0	0	0
TCGGTACCACATAAAGCCGTTATTTT_ATCAGAAGTTCGAATCAAATTACGAA	30	8	11	7	3	0	1	2	2	1	1	2	0	0	0
TTTACAATTCTAAATGCATTTGATTT_ATCAGAAGTTCGAATCAAATTACGAA	38	15	6	3	18	0	1	4	3	4	3	2	1	1	0
GATTCAACCTGCAATTCCCTTGACTG_ATCAGAAGTTCGAATCAAATTACGAA	104	17	37	19	16	2	12	9	3	10	2	0	0	0	0
TGCAGAATTCTAAAGGTGGTTAGGGC_ATCAGAAGTTCGAATCAAATTACGAA	22	2	1	0	1	1	0	0	2	5	2	1	0	0	0
TAAGAAAACTTCAAAAGTATTATGAA_ATCAGAAGTTCGAATCAAATTACGAA	19	4	0	4	6	0	0	0	0	0	0	0	0	0	0
TTTATAATGCTAAATGTGTTTGTAGT_ATCAGAAGTTCGAATCAAATTACGAA	31	4	4	1	8	0	0	0	1	0	0	0	0	0	0
CCATCAAGAGCAAAAGGCCTTTTCCC_ATCAGAAGTTCGAATCAAATTACGAA	50	7	2	3	2	0	2	0	0	0	0	0	0	0	0
GTAATAAACTATAAGTTAATTGTCCA_ATCAGAAGTTCGAATCAAATTACGAA	18	5	0	1	4	0	0	0	0	0	0	0	0	0	0
CTACAAATTCAAAACAAGTTTTCACC_ATCAGAAGTTCGAATCAAATTACGAA	17	6	7	2	4	0	0	1	0	1	0	0	0	0	0
ATTCGAAATGGCAAACTTGTTCAACC_ATCAGAAGTTCGAATCAAATTACGAA	22	2	0	1	0	0	0	0	0	1	0	0	0	0	0
CATTCAAGCTCAAACTTTGTTCAAGC_ATCAGAAGTTCGAATCAAATTACGAA	43	8	8	6	6	0	2	2	0	0	0	0	0	0	0
TTGAGAACCACCAAATAAATTACTGT_ATCAGAAGTTCGAATCAAATTACGAA	86	24	17	8	9	1	3	5	2	1	1	1	0	1	0
CAATTAAGCCGTAATGCTCTTAATTT_ATCAGAAGTTCGAATCAAATTACGAA	37	5	8	5	6	0	1	1	1	3	4	2	0	0	1
TGTATAATAACGAAAGACCTTAGTCA_ATCAGAAGTTCGAATCAAATTACGAA	15	7	5	4	10	1	1	0	1	1	2	0	0	0	0
GCTAGAAAGCAAAAATCAATTGATAC_ATCAGAAGTTCGAATCAAATTACGAA	62	37	17	15	46	2	7	26	18	27	15	40	15	15	13
CTATGAAAGCGGAAGCTGGTTTGGTT_ATCAGAAGTTCGAATCAAATTACGAA	101	23	13	21	21	4	6	3	1	1	1	1	0	2	0
CATTCAAAGGCCAATGTAGTTATAAT_ATCAGAAGTTCGAATCAAATTACGAA	82	15	2	3	4	0	0	0	0	0	0	0	0	1	0
TCGCTAACGCTGAAGTCTGTTGCACG_ATCAGAAGTTCGAATCAAATTACGAA	7	6	5	3	9	2	2	0	0	0	2	1	2	0	1
CCGACAAGTTGCAAGCGAATTGTAGA_ATCAGAAGTTCGAATCAAATTACGAA	100	29	22	12	14	0	2	3	3	4	0	0	0	0	0
CCGGTAACAGGGAAACGATTTAGAAC_ATCAGAAGTTCGAATCAAATTACGAA	6	1	3	0	1	0	1	0	0	0	0	0	0	0	0
AATTTAATAATCAACATACTTAACTT_ATCAGAAGTTCGAATCAAATTACGAA	12	2	1	0	0	0	0	0	0	0	0	0	0	0	0
ACGTGAAAACGGAAGGTAGTTGTGTG_ATCAGAAGTTCGAATCAAATTACGAA	175	23	42	19	41	12	7	2	18	16	1	5	4	3	4
GAAGCAAAAGATAAATTCATTCATAG_ATCAGAAGTTCGAATCAAATTACGAA	29	10	11	2	5	0	0	2	0	0	0	0	0	0	0
AGATGAAGCGTAAAACTATTTATATG_ATCAGAAGTTCGAATCAAATTACGAA	22	6	1	3	4	0	0	0	0	0	0	0	0	0	0
TCCTCAAGTTAGAACCTTTTTACGTT_ATCAGAAGTTCGAATCAAATTACGAA	29	4	7	1	2	0	0	2	0	0	0	0	0	0	0
AGCCCAACAACGAATACGTTTCTACG_ATCAGAAGTTCGAATCAAATTACGAA	74	24	13	17	31	3	2	7	1	0	0	0	0	0	0
TCTGCAAGTGCAAATAAGTTTTGAGT_ATCAGAAGTTCGAATCAAATTACGAA	55	27	12	8	7	2	2	4	3	3	1	4	0	0	0
CAAAAAACAACAAAAAAATTTTATGC_ATCAGAAGTTCGAATCAAATTACGAA	66	10	3	7	19	1	0	2	0	1	0	0	0	0	0
AGCACAAATCGAAATCCGGTTCTTGG_ATCAGAAGTTCGAATCAAATTACGAA	44	5	18	2	6	0	0	3	3	5	1	2	0	0	0
AACGGAACGATCAACCAATTTGTCAC_ATCAGAAGTTCGAATCAAATTACGAA	153	29	29	10	17	1	7	8	11	10	5	10	4	0	1
TGGCCAACTATGAATGCTTTTCGTTT_ATCAGAAGTTCGAATCAAATTACGAA	23	1	4	0	3	0	1	0	0	3	2	5	1	2	0
TTCTGAAATATTAACGGTATTGCGGG_ATCAGAAGTTCGAATCAAATTACGAA	58	8	6	6	9	1	0	3	0	0	3	1	0	0	0
ATTTAAAGATCCAACACTGTTGGAGC_ATCAGAAGTTCGAATCAAATTACGAA	68	36	17	18	52	7	9	14	16	20	6	7	2	0	1
ACGGGAAGTGGTAAGGGTGTTTGTAA_ATCAGAAGTTCGAATCAAATTACGAA	84	31	21	13	11	2	4	2	8	6	2	1	4	0	1
AGGTCAAATAGGAACCGATTTCATAC_ATCAGAAGTTCGAATCAAATTACGAA	150	53	29	20	42	6	9	17	19	14	8	14	5	0	3
GCGGTAATTAGTAACATAGTTCGTCC_ATCAGAAGTTCGAATCAAATTACGAA	39	9	7	3	7	2	0	0	0	1	0	0	0	0	0
CCACGAAGCTTTAAACTCGTTAGAAC_ATCAGAAGTTCGAATCAAATTACGAA	46	19	20	10	7	0	1	0	1	0	0	0	0	0	0
TAGGAAACTGATAACATTGTTACGTT_ATCAGAAGTTCGAATCAAATTACGAA	83	21	23	9	23	5	10	13	16	26	12	31	6	20	9
GATATAAAAGTTAATTGTGTTGTCGT_ATCAGAAGTTCGAATCAAATTACGAA	30	16	8	5	4	0	0	0	3	0	0	0	0	0	0
AGACAAAATACTAATCTATTTGCGAT_ATCAGAAGTTCGAATCAAATTACGAA	115	17	26	18	65	3	9	39	56	104	68	144	55	64	57
GTAATAATTGTTAAAATTCTTGCCGA_ATCAGAAGTTCGAATCAAATTACGAA	14	1	0	0	0	0	0	0	0	0	0	1	0	0	0
TATTCAACAATGAAGAGTCTTATAGA_ATCAGAAGTTCGAATCAAATTACGAA	197	52	32	24	33	3	2	9	2	5	8	6	0	2	0
TTCAGAAATCGTAACGGCCTTGTGTC_ATCAGAAGTTCGAATCAAATTACGAA	20	5	7	1	3	1	1	3	0	1	0	2	0	0	0
CCACTAACCAAGAAGATTCTTTAGGA_ATCAGAAGTTCGAATCAAATTACGAA	144	13	25	12	9	3	1	2	3	3	0	7	0	0	0
AATGCAATATAGAAGTGCGTTTGAAT_ATCAGAAGTTCGAATCAAATTACGAA	87	18	16	5	11	2	2	5	1	5	1	0	1	0	0
CGGGGAAAGAGTAAATGGATTGGTAG_ATCAGAAGTTCGAATCAAATTACGAA	98	40	31	28	41	5	6	23	21	26	14	30	10	16	8
ATAAGAACACAAAACAGACTTGGAAC_ATCAGAAGTTCGAATCAAATTACGAA	100	31	21	8	21	4	2	6	5	3	5	1	0	1	0
CCATAAAAACCGAAATTTCTTCTACT_ATCAGAAGTTCGAATCAAATTACGAA	20	10	2	5	3	0	0	1	0	0	0	0	0	0	0
AAGTTAAGTCAAAATACTATTGCAAG_ATCAGAAGTTCGAATCAAATTACGAA	33	15	7	3	7	0	0	0	1	1	0	3	1	0	0
TGGAGAATCGGAAAATAACTTTTGTT_ATCAGAAGTTCGAATCAAATTACGAA	24	7	5	3	4	0	0	0	0	1	1	0	0	0	0
TAATTAATACTGAAATAGGTTCTATT_ATCAGAAGTTCGAATCAAATTACGAA	55	12	6	6	10	1	0	2	0	0	1	5	0	0	0
GAGTTAAGGAACAATTTCTTTTATGT_ATCAGAAGTTCGAATCAAATTACGAA	5	3	0	0	1	0	0	0	0	3	0	0	0	0	0
TAAGGAAGTGCGAATGAGATTGGGAG_ATCAGAAGTTCGAATCAAATTACGAA	28	16	16	4	8	4	5	0	2	4	0	0	0	0	0
CCGTGAAATTCTAAACGTCTTGCTCT_ATCAGAAGTTCGAATCAAATTACGAA	15	10	0	1	2	1	4	1	3	0	4	3	0	1	0
TCGAAAATACTCAAGGAATTTGTCCT_ATCAGAAGTTCGAATCAAATTACGAA	5	0	0	0	0	0	0	0	0	0	0	0	0	0	0
ACAGAAACAGCCAATCGCCTTAGCTA_ATCAGAAGTTCGAATCAAATTACGAA	38	6	6	3	4	1	1	4	0	1	0	0	0	0	0
GGGAAAAAACACAAACGAATTGTCAG_ATCAGAAGTTCGAATCAAATTACGAA	51	15	14	0	4	0	0	0	0	0	0	0	0	0	0
TCTCAAAAATATAAAATCATTCAAAC_ATCAGAAGTTCGAATCAAATTACGAA	44	3	5	4	10	0	0	1	0	0	0	0	0	0	1
ATGGTAACAACGAACATTATTTTGGC_ATCAGAAGTTCGAATCAAATTACGAA	17	2	4	0	0	0	0	0	0	0	0	0	0	0	0
CCAAAAATATGTAAGGCCTTTCAAAG_ATCAGAAGTTCGAATCAAATTACGAA	7	4	2	2	2	0	0	0	0	0	0	0	0	0	0
CGCGAAAATAACAACATCGTTTTTTT_ATCAGAAGTTCGAATCAAATTACGAA	293	78	66	46	76	7	6	10	13	8	9	12	0	0	0
CTTCCAAGCATTAAAGTTATTAGTTA_ATCAGAAGTTCGAATCAAATTACGAA	87	17	6	6	14	0	0	1	0	1	0	3	0	0	0
TCAGTAAGATATAAGCATGTTTGTAA_ATCAGAAGTTCGAATCAAATTACGAA	55	28	35	14	20	4	2	2	0	3	3	2	0	0	0
CACTTAACAGGCAAGTTATTTTACGT_ATCAGAAGTTCGAATCAAATTACGAA	114	26	40	16	25	1	3	8	5	5	4	2	0	1	0
ATAGAAATAGGCAATGGCGTTTTCCT_ATCAGAAGTTCGAATCAAATTACGAA	105	17	17	11	13	1	2	7	4	0	1	1	0	0	0
GCAAGAATTTAAAACGTGTTTACCCA_ATCAGAAGTTCGAATCAAATTACGAA	99	20	18	4	18	1	5	0	2	0	1	2	0	0	0
CCTTAAAAAATGTAGAAACTTGACTT_ATCAGAAGTTCGAATCAAATTACGAA	42	5	2	7	10	0	0	4	1	2	1	1	1	0	0
CCCTAAAGTTTGAACGGTTTTTAGGG_ATCAGAAGTTCGAATCAAATTACGAA	79	21	26	10	18	0	1	5	5	1	1	2	3	4	0
GTCGGAACCCGTAATTCGCTTTGCTT_ATCAGAAGTTCGAATCAAATTACGAA	19	0	6	3	2	0	0	0	0	0	0	0	0	0	0
ACACAAAAACATAAGTATTTTATTGC_ATCAGAAGTTCGAATCAAATTACGAA	41	9	12	11	19	1	3	4	4	1	3	2	0	0	0
TGATTAACCCAGAAGTTTTTTGCGTG_ATCAGAAGTTCGAATCAAATTACGAA	16	4	6	5	9	0	1	0	1	0	0	0	0	0	0
ATACAAAAGTTAAAAGCTTTTTACAT_ATCAGAAGTTCGAATCAAATTACGAA	39	9	6	8	11	2	0	2	0	1	0	0	0	0	0
TATAGAATTTACAATTCATTTGGTTC_ATCAGAAGTTCGAATCAAATTACGAA	23	3	2	0	4	0	0	0	0	0	1	0	0	0	0
TAGAGAACTTAGAAATCGCTTATCGC_ATCAGAAGTTCGAATCAAATTACGAA	27	10	10	2	1	0	0	1	0	0	1	0	0	0	0
CCATTAACATCAAAGTGTTTTATCAA_ATCAGAAGTTCGAATCAAATTACGAA	25	20	5	3	8	1	1	1	0	5	0	2	1	1	0
ATGTTAACCTCTAATTGTATTATCCG_ATCAGAAGTTCGAATCAAATTACGAA	41	13	6	7	5	0	0	4	1	2	0	0	0	0	0
GAGCAAATCTGGAATAAACTTTGTGT_ATCAGAAGTTCGAATCAAATTACGAA	15	5	4	0	3	0	0	0	0	0	0	0	0	0	0
TTCTGAAACGAGAACATATTTATGAG_ATCAGAAGTTCGAATCAAATTACGAA	37	3	3	2	0	0	0	2	0	1	0	0	0	0	0
TTCTGAATATTTAAACTGATTGCATT_ATCAGAAGTTCGAATCAAATTACGAA	6	2	1	1	0	0	0	0	0	0	0	0	0	0	0
ATTTAAAGTGGGAAGAAGCTTAGTAA_ATCAGAAGTTCGAATCAAATTACGAA	93	24	20	16	23	3	7	12	5	10	2	15	3	2	0
CACATAAGTAACAAGCCACTTTACGA_ATCAGAAGTTCGAATCAAATTACGAA	44	5	2	0	0	0	0	0	0	0	0	0	0	0	0
ACTCGAAGTATTAAGATCTTTCTCTG_ATCAGAAGTTCGAATCAAATTACGAA	38	5	8	11	4	0	1	4	1	2	1	1	0	0	0
TGCGTAAGGTAAAATTGAGTTCGCTT_ATCAGAAGTTCGAATCAAATTACGAA	25	10	9	7	7	0	0	1	1	0	0	0	3	1	0
CCTTTAACGTGTAAGTGTTTTGCGTA_ATCAGAAGTTCGAATCAAATTACGAA	52	15	7	3	6	0	2	2	4	12	3	1	2	0	0
TGTATAAAGTCAAAGTCTATTATCGG_ATCAGAAGTTCGAATCAAATTACGAA	3	0	2	0	0	0	0	0	0	0	0	0	0	0	0
TAGTCAATGTGGAAGGGTTTTGGCAT_ATCAGAAGTTCGAATCAAATTACGAA	42	11	10	4	11	1	0	1	1	2	1	0	0	0	0
AAATCAACCAACAACCACATTTTTTA_ATCAGAAGTTCGAATCAAATTACGAA	138	46	13	12	20	1	1	2	4	4	1	7	0	0	0
CTTACAAAACGCAAACTTTTTCAAAA_ATCAGAAGTTCGAATCAAATTACGAA	64	7	5	9	23	2	0	8	6	12	16	36	6	20	11
TATTCAACAATTAAGTTCTTTGGTTC_ATCAGAAGTTCGAATCAAATTACGAA	86	25	25	5	26	2	3	3	11	7	7	7	0	0	0
ATACGAATAGAGAAAATCTTTTCGCG_ATCAGAAGTTCGAATCAAATTACGAA	48	19	21	19	26	3	7	8	12	9	5	5	2	0	0
GGCCAAACTTGAAAGTGGATTGTAGG_ATCAGAAGTTCGAATCAAATTACGAA	72	8	14	11	7	1	1	0	2	1	0	3	1	0	0
TGTCTAAACTTAAATCATTTTCTATG_ATCAGAAGTTCGAATCAAATTACGAA	58	14	5	5	8	1	0	1	1	0	0	0	0	2	0
TTAATAATGTTGAATCATTTTATTGC_ATCAGAAGTTCGAATCAAATTACGAA	160	46	34	18	32	4	10	9	7	9	6	9	1	0	2
TACGCAAGTCTAAAGCACTTTGGTAA_ATCAGAAGTTCGAATCAAATTACGAA	34	5	10	8	17	6	9	34	85	145	59	152	66	84	108
CTAGAAACTGCTAAATCTGTTTTTGA_ATCAGAAGTTCGAATCAAATTACGAA	10	7	5	7	11	0	0	6	1	4	4	2	1	0	0
TACGAAAAATGAAAAGCAATTATGAA_ATCAGAAGTTCGAATCAAATTACGAA	98	28	14	13	21	0	0	6	2	2	0	1	0	1	2
CTTAAAACAGCAAATAATATTTCAAA_ATCAGAAGTTCGAATCAAATTACGAA	35	1	1	3	8	0	1	2	1	0	1	0	0	0	0
ACAATAAGTGCGAAGGGGGTTCGGCA_ATCAGAAGTTCGAATCAAATTACGAA	90	10	27	12	12	1	5	3	1	6	9	0	1	0	0
CGAAAAATCGCTAAGGTTATTCAACT_ATCAGAAGTTCGAATCAAATTACGAA	47	6	6	8	5	0	0	2	3	0	1	3	3	0	0
ATGCCAACTCGCAAGTTTCTTGCAGG_ATCAGAAGTTCGAATCAAATTACGAA	102	28	40	21	53	7	21	26	34	58	37	80	35	27	37
TTGATAATTGTTAAATACGTTTACAT_ATCAGAAGTTCGAATCAAATTACGAA	123	29	29	20	47	4	2	4	2	2	4	13	0	0	0
TCTTCAATTAGCAATATATTTTATCC_ATCAGAAGTTCGAATCAAATTACGAA	61	21	7	7	6	0	0	2	0	2	0	1	0	0	0
ACTTTAAACGTGAATCAGCTTGACTT_ATCAGAAGTTCGAATCAAATTACGAA	74	29	23	12	22	3	4	3	1	1	2	0	0	0	0
AGTTTAACATGTAATGACGTTTGGTC_ATCAGAAGTTCGAATCAAATTACGAA	39	6	6	3	4	0	1	0	0	0	0	0	0	0	0
GCCACAAAAGAGAAGGGGGTTGGGGG_ATCAGAAGTTCGAATCAAATTACGAA	14	4	0	0	1	1	0	0	0	3	0	1	0	0	0
GCCAGAAGCTTAAATACTTTTCTTAT_ATCAGAAGTTCGAATCAAATTACGAA	47	7	0	1	3	0	0	0	0	0	0	0	0	0	0
TAAATAATCTTTAATCAGTTTCCGGT_ATCAGAAGTTCGAATCAAATTACGAA	66	11	8	2	8	0	1	1	0	0	0	0	0	0	0
CGTAGAATAGAAAATAAAATTTAGAT_ATCAGAAGTTCGAATCAAATTACGAA	1	0	0	0	0	0	0	0	0	0	0	0	0	0	0
AGATTAAGAAAAAACTCATTTATTCG_ATCAGAAGTTCGAATCAAATTACGAA	185	47	19	15	42	6	8	17	28	39	32	66	21	23	18
GATGTAACTGATAAGTAGATTCCGGA_ATCAGAAGTTCGAATCAAATTACGAA	24	1	4	0	2	0	0	0	0	0	0	0	0	0	0
TGAGGAACAGTTAAGCGTCTTTCAAT_ATCAGAAGTTCGAATCAAATTACGAA	18	0	3	3	6	0	1	4	2	7	6	15	3	10	8
TGTTGAAACTTAAATATGATTTTTTT_ATCAGAAGTTCGAATCAAATTACGAA	3	0	0	0	0	0	0	0	0	0	0	0	0	0	0
AACAAAATTATCAAGGTTCTTTGATT_ATCAGAAGTTCGAATCAAATTACGAA	59	8	5	6	24	2	2	14	8	25	29	49	6	32	12
GGGCTAATTGAAAATGGGGTTTGCAT_ATCAGAAGTTCGAATCAAATTACGAA	10	1	1	0	2	0	0	0	0	0	0	0	0	0	0
CAATAAATAAGGAATAAGATTGACTA_ATCAGAAGTTCGAATCAAATTACGAA	139	52	31	15	23	4	1	5	3	2	0	10	2	3	0
TCTAAAACATCGAAACTATTTGCAAG_ATCAGAAGTTCGAATCAAATTACGAA	19	7	8	0	3	0	2	3	1	0	0	0	0	0	0
TCCCCAAGAGATAAGTATTTTTGCGC_ATCAGAAGTTCGAATCAAATTACGAA	31	2	4	0	8	0	1	3	0	3	0	2	0	0	0
ATCGTAATAATTAAAGGGTTTAATCT_ATCAGAAGTTCGAATCAAATTACGAA	14	2	1	1	1	0	0	1	0	0	0	0	0	0	0
GGTTTAATAACTAAATTAGTTTATTC_ATCAGAAGTTCGAATCAAATTACGAA	84	12	4	2	5	0	0	3	0	0	1	6	0	0	0
TCCAAAACCGGCAAGGAGTTTAAACG_ATCAGAAGTTCGAATCAAATTACGAA	77	29	21	19	29	1	2	3	0	3	2	2	0	0	1
GCCATAAAGTCAAAAGTAATTATGTC_ATCAGAAGTTCGAATCAAATTACGAA	147	51	31	20	42	9	9	41	55	95	62	106	37	62	44
GACTGAAGTCAAAGCTATTTGCATT_ATCAGAAGTTCGAATCAAATTACGAA	44	1	2	1	2	0	0	0	0	0	0	0	0	0	0
CATGTAAGGGCCAACCACCTTGCGAG_ATCAGAAGTTCGAATCAAATTACGAA	56	20	11	9	8	3	3	0	0	0	0	0	0	0	0
ACAGAAATCAAAAAACCATTTCTGCA_ATCAGAAGTTCGAATCAAATTACGAA	151	53	48	29	60	5	11	27	20	45	27	46	26	32	27
ACATTAATTTGAAATAAGCTTTTTAC_ATCAGAAGTTCGAATCAAATTACGAA	2	0	0	0	0	0	0	0	0	0	0	0	0	0	0
GATAAAATCACAAAATAGGTTCTTTG_ATCAGAAGTTCGAATCAAATTACGAA	29	4	3	1	4	1	0	0	0	1	1	0	0	0	0
TTGGGAACCAGCAAGGGTCTTTGTAG_ATCAGAAGTTCGAATCAAATTACGAA	40	17	8	12	10	1	1	0	0	0	1	1	0	0	0
CGTTAAACAGGCAAGAGTATTGCGGG_ATCAGAAGTTCGAATCAAATTACGAA	8	1	0	0	0	0	0	0	0	0	0	0	0	0	0
TAAGTAATTGTTAACTGTTTTATATT_ATCAGAAGTTCGAATCAAATTACGAA	4	1	0	0	0	0	0	0	0	0	0	0	0	0	0
GGGTCAACGCCCAACGGTTTTGGGAG_ATCAGAAGTTCGAATCAAATTACGAA	19	11	5	12	6	0	1	1	1	0	0	3	0	0	0
TAACGAACCAGCAAAAATTTTAAGCT_ATCAGAAGTTCGAATCAAATTACGAA	15	1	1	1	1	0	0	0	0	0	0	0	0	0	0
AGTACAATAAATAAAGACTTTGCGTT_ATCAGAAGTTCGAATCAAATTACGAA	76	40	22	12	20	3	3	6	7	7	3	2	1	0	0
CGCCGAAATAAAAAGCAATTGACAA_ATCAGAAGTTCGAATCAAATTACGAA	76	17	12	15	30	0	4	3	1	0	0	1	0	1	0
CCGAGAAACTTCAAAAGTTTTCTTGA_ATCAGAAGTTCGAATCAAATTACGAA	38	7	2	5	9	0	0	1	0	0	0	0	0	0	0
CGTGAAATATTGAAAATTTTTAACAG_ATCAGAAGTTCGAATCAAATTACGAA	7	1	1	1	0	0	0	0	0	0	0	0	0	0	0
ACAGTAACCGTTAACGAACTTTTGTT_ATCAGAAGTTCGAATCAAATTACGAA	47	17	8	4	9	0	0	3	0	1	0	1	0	0	0
GTTTAAAAAGCAAAAATTATTCTTTT_ATCAGAAGTTCGAATCAAATTACGAA	40	5	1	2	3	0	0	0	0	0	0	1	0	0	0
GGTGTAAACTAAAAATGCCTTAAATC_ATCAGAAGTTCGAATCAAATTACGAA	6	1	0	0	0	0	0	0	0	0	0	0	0	0	0
AGCAGAAGGATGAAAGTATTTAGTGG_ATCAGAAGTTCGAATCAAATTACGAA	80	27	17	8	14	1	1	1	4	1	0	1	1	0	0
CACCAAAATAACAATCCTTTTAACTG_ATCAGAAGTTCGAATCAAATTACGAA	5	6	0	5	9	0	2	0	2	2	1	4	0	0	1
CTTCAAAGATTGAACAATTTTTCGTT_ATCAGAAGTTCGAATCAAATTACGAA	45	6	10	3	2	0	1	1	0	0	0	0	0	0	0
CCTCAAATACGGAAACAGATTAATCG_ATCAGAAGTTCGAATCAAATTACGAA	40	12	11	3	8	0	2	0	2	3	0	0	0	0	0
TAAACAATCTTCAACGAAGTTGATAT_ATCAGAAGTTCGAATCAAATTACGAA	42	19	13	12	10	1	0	1	1	0	0	0	0	0	0
CCCCAAAGAAAGAACCCTTTTTGGAT_ATCAGAAGTTCGAATCAAATTACGAA	79	8	5	8	11	1	6	22	32	33	32	62	13	23	14
AACGTAAGCAGCAAAAATTTTGAGTT_ATCAGAAGTTCGAATCAAATTACGAA	50	12	6	7	12	2	1	3	0	0	1	0	0	0	0
TCATATACAAGCGCATTCATTT_ATCAGAAGTTCGAATCAAATTACGAA	73	5	9	3	11	0	0	0	1	0	0	2	0	1	0
GTGGGAACCTGCAAGCCAATTGCGGG_ATCAGAAGTTCGAATCAAATTACGAA	2	0	1	0	0	0	0	0	0	0	0	0	0	0	0
TCCATAACCTTTAAATACATTGGTTG_ATCAGAAGTTCGAATCAAATTACGAA	19	1	5	8	8	1	2	0	2	1	0	0	0	0	0
TGGGCAATCATCAAAATCATTGTAAA_ATCAGAAGTTCGAATCAAATTACGAA	13	1	1	0	4	0	0	0	0	0	0	0	0	0	0
ACACGAAATAAAAACTTGCTTCGCAA_ATCAGAAGTTCGAATCAAATTACGAA	92	17	18	15	24	3	5	3	4	7	3	2	0	0	0
TAGGCAACAAAAAAATCTTTTGCATG_ATCAGAAGTTCGAATCAAATTACGAA	133	33	22	5	5	0	2	1	4	1	4	3	0	0	0
CGAACAAACGATAAAACGTTTGAATA_ATCAGAAGTTCGAATCAAATTACGAA	20	3	4	1	2	0	0	0	0	0	0	0	0	0	0
CCTTTAACATGGAATCCTGTTCCGCT_ATCAGAAGTTCGAATCAAATTACGAA	4	2	0	0	0	0	0	0	0	0	0	0	0	0	0
AATATAAGAGTCAAGCTACTTGGAGT_ATCAGAAGTTCGAATCAAATTACGAA	37	5	13	7	4	2	0	0	0	0	1	0	0	0	0
TGATTAATGTTGAATCTACTTGTGCC_ATCAGAAGTTCGAATCAAATTACGAA	8	5	2	0	7	0	1	0	1	0	0	0	0	0	0
TTAAGAATACGTAACCTTGTTGGTCT_ATCAGAAGTTCGAATCAAATTACGAA	34	5	6	1	1	0	0	1	0	2	2	3	0	3	1
AACTCAACGATCAATATAATTGCACT_ATCAGAAGTTCGAATCAAATTACGAA	50	18	15	4	12	3	3	4	6	2	1	4	0	0	0
TCGGGAAGAATGAACGCGTTTATTTT_ATCAGAAGTTCGAATCAAATTACGAA	21	9	2	1	1	0	0	0	0	0	0	0	0	0	0
TATGCAAATTCGAAATACCTTTTGTC_ATCAGAAGTTCGAATCAAATTACGAA	70	13	33	7	4	2	3	3	3	2	3	0	0	0	1
CAACCAAACGTAAAAAATGTTAAGAG_ATCAGAAGTTCGAATCAAATTACGAA	46	7	7	12	35	6	6	46	82	128	84	198	53	107	89
ATTTAAACCGCAAATCTAATTAATTG_ATCAGAAGTTCGAATCAAATTACGAA	30	3	3	1	4	0	1	0	1	0	0	0	1	0	0
GGGTTAAAAAAAAACAAGTTTATCCC_ATCAGAAGTTCGAATCAAATTACGAA	68	22	15	8	15	0	1	6	1	0	0	3	0	0	0
ATCCTAAGGGTAAATTGAATTTCCCA_ATCAGAAGTTCGAATCAAATTACGAA	61	12	13	10	31	1	0	0	2	6	5	0	0	1	0
AGATAAAAAATGAATGCATTTGGTCC_ATCAGAAGTTCGAATCAAATTACGAA	258	69	41	22	12	6	5	12	7	5	5	3	1	3	0
GCCAGAATCGAAAATCGTTTTTTTGT_ATCAGAAGTTCGAATCAAATTACGAA	43	19	9	8	14	0	3	2	2	1	2	0	1	0	0
AGAAGAACGTCGAACAAAGTTTTTGT_ATCAGAAGTTCGAATCAAATTACGAA	87	18	14	11	8	1	1	0	3	7	1	2	1	2	0
TAACAAAACCGTAATTTTCTTTATTA_ATCAGAAGTTCGAATCAAATTACGAA	10	1	0	0	0	0	0	0	0	0	0	0	0	0	0
CCACTAAGTAGCAAATGGATTCAAAC_ATCAGAAGTTCGAATCAAATTACGAA	31	1	0	0	1	0	0	0	0	0	0	0	0	0	0
CAGTCAACTTTTAATGTTGTTATTTT_ATCAGAAGTTCGAATCAAATTACGAA	75	22	8	9	11	0	1	4	0	0	0	1	0	0	0
GAAGGAATCTTGAACAGCTTTCGTGG_ATCAGAAGTTCGAATCAAATTACGAA	93	15	11	9	18	1	3	1	1	3	1	0	0	0	0
TGCTCAAGCGTCAAACCGCTTGGAGG_ATCAGAAGTTCGAATCAAATTACGAA	141	13	6	8	15	1	2	2	1	6	4	0	0	0	0
AACTTAATAGGCAATGTAGTTAGGGT_ATCAGAAGTTCGAATCAAATTACGAA	43	14	17	6	16	3	0	0	1	1	2	8	0	0	0
TTAGAAATAAGGAAACTGATTCTGTT_ATCAGAAGTTCGAATCAAATTACGAA	40	14	9	5	14	0	0	0	0	2	1	1	0	0	0
GTCGGAAGCAGTAATATGATTTAGCC_ATCAGAAGTTCGAATCAAATTACGAA	3	2	4	1	2	0	1	0	0	0	0	0	0	0	0
TACTAAAGGAGTAATTGTCTTGGTCT_ATCAGAAGTTCGAATCAAATTACGAA	100	22	26	8	15	4	9	4	6	5	2	1	0	1	0
CGGGGAAAGACTAAAACAATTCTTAG_ATCAGAAGTTCGAATCAAATTACGAA	16	4	1	2	3	0	0	0	0	0	0	0	0	0	0
TATTGAATATTTAACTACTTTGGTTT_ATCAGAAGTTCGAATCAAATTACGAA	6	2	4	2	7	0	1	2	2	0	0	0	0	1	0
AGGCTAATTGGGAAATCACTTCCACA_ATCAGAAGTTCGAATCAAATTACGAA	85	23	19	9	15	2	6	14	5	9	6	11	1	1	0
AGCACAAGTCCAAAAACACTTAACCG_ATCAGAAGTTCGAATCAAATTACGAA	34	6	6	8	9	1	3	0	0	0	0	0	0	0	0
ACCCTAATCTATAATTCTGTTAGTTT_ATCAGAAGTTCGAATCAAATTACGAA	52	20	6	9	16	2	1	4	1	1	1	2	0	0	0
AATGAAACTTTTAAAACTCTTTAGTC_ATCAGAAGTTCGAATCAAATTACGAA	53	15	12	7	15	2	5	3	1	0	0	1	0	0	0
GGTACCAATCCAAATCAGTTTGTAAA_ATCAGAAGTTCGAATCAAATTACGAA	1	0	0	0	0	0	0	0	0	0	0	0	0	0	0
CGGCAAAGTTAGAAGTACCTTCCGAC_ATCAGAAGTTCGAATCAAATTACGAA	6	1	0	0	0	0	0	0	0	0	0	0	0	0	0
TAGACAATATCCAAAGAGATTCGAGG_ATCAGAAGTTCGAATCAAATTACGAA	63	15	10	6	3	0	1	2	3	3	1	5	3	1	0
TTGTGAATTTCAAACAACTTTAAAAC_ATCAGAAGTTCGAATCAAATTACGAA	15	4	7	3	3	1	1	3	0	0	0	0	0	0	0
CCCTCAAATACGAATGGCATTTGCAA_ATCAGAAGTTCGAATCAAATTACGAA	44	11	6	1	0	0	0	0	0	0	0	0	0	0	0
ACAGGAAGCGGGAATGGCGTTTGTGA_ATCAGAAGTTCGAATCAAATTACGAA	17	4	0	0	0	0	0	0	0	0	0	0	0	0	0
GCGAAAACGATGAAATGTTTTCTGTG_ATCAGAAGTTCGAATCAAATTACGAA	10	5	8	5	2	1	1	0	1	0	0	0	0	0	0
CACATAATTGCAAAATGCATTTCTGC_ATCAGAAGTTCGAATCAAATTACGAA	65	26	22	14	14	3	2	2	2	0	0	0	0	0	0
AGGACAAAGTACAAACGTCTTTTTTC_ATCAGAAGTTCGAATCAAATTACGAA	67	15	17	8	15	1	1	3	1	0	0	0	0	0	0
TAATCAACCGTAAAGGCATTTAGATC_ATCAGAAGTTCGAATCAAATTACGAA	119	14	23	6	5	4	3	3	2	0	1	1	0	0	0
CAGCAAAAATATAACTTACTTCGTAG_ATCAGAAGTTCGAATCAAATTACGAA	21	6	4	2	7	0	1	1	0	0	0	0	0	0	0
GTGAGAACTGTCAACTTGGTTTATTT_ATCAGAAGTTCGAATCAAATTACGAA	19	11	7	5	13	0	0	3	2	4	2	4	0	5	0
AAAGTAAAATCCAATAGTTTTATGTG_ATCAGAAGTTCGAATCAAATTACGAA	8	0	0	0	0	0	0	0	0	0	0	0	0	0	0
TATAAAACGTGGAAGGCGGTTCGGTT_ATCAGAAGTTCGAATCAAATTACGAA	9	5	1	1	0	0	0	3	0	0	0	0	0	0	0
ATACAAATTAGCAATATTCTTAATAA_ATCAGAAGTTCGAATCAAATTACGAA	10	0	0	1	0	0	0	1	0	0	0	0	0	0	0
ATCTAAAAATCGAATATCTTTAGAAT_ATCAGAAGTTCGAATCAAATTACGAA	2	0	0	0	1	0	0	0	0	0	0	0	0	0	0
TTGAAAAATTTAAATAGTCTTTTTTG_ATCAGAAGTTCGAATCAAATTACGAA	43	10	3	4	9	0	0	2	0	1	1	1	0	0	0
GGCTAAATGGAGAACGCAATTGGGCT_ATCAGAAGTTCGAATCAAATTACGAA	4	1	0	0	0	0	0	0	0	0	0	0	0	0	0
ATGAAAACTTGTAAGCACATTCTGCT_ATCAGAAGTTCGAATCAAATTACGAA	91	26	24	15	33	14	33	47	91	131	80	180	77	86	77
GTTGCAATGCATAAATGATTTGTCAT_ATCAGAAGTTCGAATCAAATTACGAA	39	16	22	8	2	2	2	1	2	1	1	3	1	0	0
AAACCAAAGACAAAATACTTTGAGAT_ATCAGAAGTTCGAATCAAATTACGAA	52	9	8	8	4	2	0	4	0	2	0	4	2	0	0
TCCCCAAGACACAAAACGCTTGTTTA_ATCAGAAGTTCGAATCAAATTACGAA	33	8	8	8	16	1	0	2	0	2	1	1	0	0	0
AACAAAATGCGTAAATGGCTTAGGAA_ATCAGAAGTTCGAATCAAATTACGAA	44	12	4	4	11	0	3	5	2	7	5	5	0	0	0
CCATGAAATTTTAATCCCGTTCATTG_ATCAGAAGTTCGAATCAAATTACGAA	7	1	0	0	1	0	0	0	0	0	0	0	0	0	0
AGTTTAAGAAGAAATTGCTTTGTCAG_ATCAGAAGTTCGAATCAAATTACGAA	40	8	9	7	11	0	0	2	0	3	0	0	0	0	0
TTGAAAAATGGTAAAACAATTGTTAG_ATCAGAAGTTCGAATCAAATTACGAA	27	0	2	3	0	0	0	0	2	2	1	0	0	0	0
ATTGGAACACGGAACAAGATTAAAAG_ATCAGAAGTTCGAATCAAATTACGAA	64	9	7	2	2	1	1	0	0	1	1	0	0	0	1
CATGAAATTGTGAATGCATTTTTCTA_ATCAGAAGTTCGAATCAAATTACGAA	63	22	12	8	6	1	0	2	0	4	0	0	0	0	0
CCGAGAAACCTGAAAAGATTTTTCAC_ATCAGAAGTTCGAATCAAATTACGAA	116	23	21	21	34	2	2	7	5	9	8	8	0	3	1
AGTCGAAGACATAAAATACTTGACTG_ATCAGAAGTTCGAATCAAATTACGAA	18	3	10	2	2	0	0	0	0	0	0	0	0	0	0
ACGAAAAACACGAACTTTTTTTTATT_ATCAGAAGTTCGAATCAAATTACGAA	7	0	0	0	0	0	0	0	0	0	0	0	0	0	0
TCGCCAATACGCAATGGGGTTCACCT_ATCAGAAGTTCGAATCAAATTACGAA	62	23	36	38	82	15	51	81	154	327	177	409	148	194	202
CAGGGAACAGCGAACAATCTTCGGGG_ATCAGAAGTTCGAATCAAATTACGAA	83	23	37	5	19	1	2	1	5	4	1	4	0	0	0
TCATAAATGTGGAAATCTATTGCAAG_ATCAGAAGTTCGAATCAAATTACGAA	87	18	28	8	19	4	2	5	5	3	5	7	0	1	1
TTGTAAACGATTAACGCCGTTGCTTT_ATCAGAAGTTCGAATCAAATTACGAA	73	15	16	16	10	0	2	8	5	10	3	2	0	1	0
TATCGAAACCTAAACCTAATTTTTAG_ATCAGAAGTTCGAATCAAATTACGAA	116	27	28	13	20	2	1	5	3	7	1	5	1	0	0
GACTGAAGCAAGAAAGGTTTTATTGA_ATCAGAAGTTCGAATCAAATTACGAA	54	13	13	10	17	1	1	3	0	1	0	0	0	0	0
TTTCGAAATAAAAACGCTATTTCTAG_ATCAGAAGTTCGAATCAAATTACGAA	27	4	9	6	10	0	2	3	2	3	2	2	2	0	0
TGGCGAAAGCTTAACTTCTTTATTAT_ATCAGAAGTTCGAATCAAATTACGAA	7	0	0	0	0	0	0	0	0	0	0	0	0	0	0
GAAATAAAATAAAATAACCTTTCACC_ATCAGAAGTTCGAATCAAATTACGAA	67	15	6	5	8	1	0	1	1	1	1	0	2	0	0
TAATTAAAGAACAAAAGGTTTGTATT_ATCAGAAGTTCGAATCAAATTACGAA	44	9	9	2	6	0	0	0	0	1	0	0	0	0	0
CATTTAACAGAAAACGAGGTTTAGGA_ATCAGAAGTTCGAATCAAATTACGAA	91	19	9	11	15	1	2	3	2	1	2	1	0	0	1
CGTTGAATTGTTAAATGATTTTGAAA_ATCAGAAGTTCGAATCAAATTACGAA	24	2	2	8	13	1	0	3	2	0	0	0	0	0	0
GACGAAACACGGAACGCAATTGACGT_ATCAGAAGTTCGAATCAAATTACGAA	44	4	3	0	0	0	1	0	2	0	0	1	0	0	0
GCCCCAAGTCCAAATTCAATTTCTTA_ATCAGAAGTTCGAATCAAATTACGAA	16	2	1	3	2	0	0	1	0	0	0	1	0	0	2
CGCATAATAGAAAAAGAAATTTCTGG_ATCAGAAGTTCGAATCAAATTACGAA	34	5	4	7	3	0	1	1	1	1	1	5	1	1	1
AAAATAAGTCAAAAGATCGTTCAGTT_ATCAGAAGTTCGAATCAAATTACGAA	170	57	45	29	39	10	4	11	11	18	4	3	3	0	4
TCTATAATCGGTAAGACTATTGGTGA_ATCAGAAGTTCGAATCAAATTACGAA	12	6	1	3	10	1	2	2	0	0	0	0	0	1	1
TATGAAACAACCAATTGAATTATAAG_ATCAGAAGTTCGAATCAAATTACGAA	49	8	8	6	9	0	0	1	0	0	0	2	0	0	0
TGTCAAAGAGTAAAGCTCCTTTTTTT_ATCAGAAGTTCGAATCAAATTACGAA	8	0	0	1	1	0	0	0	0	0	0	0	0	0	0
CCCTGAACTATGAAGAAAATTAGCTG_ATCAGAAGTTCGAATCAAATTACGAA	26	9	6	9	11	3	1	1	6	2	1	3	0	1	0
AAAGCAATGCCAAAATTCTTTGATTC_ATCAGAAGTTCGAATCAAATTACGAA	40	15	10	5	5	1	4	2	0	1	0	0	0	0	0
GAACCAATAGGCAACAGAGTTAGGAG_ATCAGAAGTTCGAATCAAATTACGAA	33	10	8	0	9	0	0	0	1	5	0	0	0	0	0
GAGGGAAGGTAGAATCACCTTTGTTG_ATCAGAAGTTCGAATCAAATTACGAA	27	5	2	3	2	1	0	0	0	1	1	2	0	0	0
GACAGAAAATCAAAACCGATTTAAGA_ATCAGAAGTTCGAATCAAATTACGAA	22	4	3	1	3	0	0	0	0	0	0	0	0	0	0
TTTAAAACGGGAAATTTAGTTAACCC_ATCAGAAGTTCGAATCAAATTACGAA	23	2	0	7	1	1	0	0	0	0	0	0	0	0	0
AACACAAATATAAACTTCGTTCTACC_ATCAGAAGTTCGAATCAAATTACGAA	21	10	19	2	13	1	1	0	1	2	0	2	0	0	0
TACAAAAATGACAACTTGCTTTTCCT_ATCAGAAGTTCGAATCAAATTACGAA	142	27	26	16	24	0	2	3	3	3	3	5	4	0	0
CCTCCAAACTTGAACGCCGT_ATCAGAAGTTCGAATCAAATTACGAA	56	16	14	7	16	2	2	2	2	2	0	0	0	0	0
CCCTAAAACCTAAAATGCGTTAGGCA_ATCAGAAGTTCGAATCAAATTACGAA	3	0	0	0	0	0	0	0	0	0	1	0	0	0	0
AAAACAATCGGGAACTACGTTCTTGT_ATCAGAAGTTCGAATCAAATTACGAA	109	20	13	17	28	4	14	13	58	118	55	123	35	49	53
TCGTAAACTTTTAAATTTCTTTTGTT_ATCAGAAGTTCGAATCAAATTACGAA	23	1	0	0	5	0	0	1	0	0	0	3	0	0	0
CACATAAACTTGAACCTTGTTGCCGT_ATCAGAAGTTCGAATCAAATTACGAA	58	6	11	4	24	4	4	4	5	3	2	3	2	0	0
AATACAAAAGTAAACAGGTTTGTTGA_ATCAGAAGTTCGAATCAAATTACGAA	24	4	1	1	4	0	0	0	0	0	0	0	0	0	0
ATAAGAATGGACAACCAGGTTATGCT_ATCAGAAGTTCGAATCAAATTACGAA	113	15	9	5	6	1	0	3	5	4	0	0	0	0	0
AAGAAAACTCGGAATGGACTTTTCGG_ATCAGAAGTTCGAATCAAATTACGAA	39	1	7	0	1	0	0	0	2	0	0	0	0	0	0
GCAGTAAGAAAGAATAGTATTATGCA_ATCAGAAGTTCGAATCAAATTACGAA	62	7	9	4	14	0	1	1	0	0	0	0	0	0	0
CGATTAACAGCTAAACGTGTTTACTT_ATCAGAAGTTCGAATCAAATTACGAA	106	16	21	12	19	1	1	3	1	3	1	0	0	0	1
AAGAAAACACGAAAATTCATTCATAT_ATCAGAAGTTCGAATCAAATTACGAA	11	3	0	0	0	0	0	0	0	0	0	0	0	0	0
GGGTGAACTACAAAGGCATTTAGCGA_ATCAGAAGTTCGAATCAAATTACGAA	61	13	14	1	1	0	1	2	2	0	0	0	0	0	0
CCCAAAATGACGAAATTTCTTGATTT_ATCAGAAGTTCGAATCAAATTACGAA	51	9	3	2	4	0	0	1	0	1	3	1	0	1	0
CTCGGAACCAATAAAATATTTGTTGC_ATCAGAAGTTCGAATCAAATTACGAA	78	21	5	9	4	0	2	1	5	1	0	1	0	0	0
GACCTAATGCCAAAAAGTATTACTCT_ATCAGAAGTTCGAATCAAATTACGAA	9	1	4	4	6	0	0	0	0	0	0	0	0	0	0
CTACCAAGAGCTAATCCCGTTGTATT_ATCAGAAGTTCGAATCAAATTACGAA	117	19	20	10	14	0	0	2	5	6	4	4	1	0	0
ACATAAAAATCGAATAGGCTTTCATG_ATCAGAAGTTCGAATCAAATTACGAA	90	14	14	7	12	0	1	1	1	0	2	6	0	0	1
AGCTAAATTGGGAAACGCATTACACT_ATCAGAAGTTCGAATCAAATTACGAA	25	11	9	8	28	1	3	6	5	7	1	2	1	0	0
GGTTTAAGGCTTAAGCGGTTTAGCG_ATCAGAAGTTCGAATCAAATTACGAA	1	0	0	0	0	0	0	0	0	0	0	0	0	0	0
GCTCAAATCCTGAATAATATTAGGGT_ATCAGAAGTTCGAATCAAATTACGAA	86	26	18	16	19	0	1	6	2	2	4	10	2	2	0
CGCTCAATCCCGAAAGAGTTTATCGT_ATCAGAAGTTCGAATCAAATTACGAA	83	21	21	10	21	2	5	7	12	25	9	24	8	12	18
GGTTAAATATGTAATCCCGTTGTACC_ATCAGAAGTTCGAATCAAATTACGAA	199	28	38	11	17	4	5	4	4	3	0	1	1	1	0
AACAAAACTCATATCAGATTTTCGC_ATCAGAAGTTCGAATCAAATTACGAA	114	20	16	8	10	2	3	0	0	0	3	3	0	0	0
TCACTAAAAGTCAAATGTGTTTGCCG_ATCAGAAGTTCGAATCAAATTACGAA	220	54	46	19	13	5	6	6	5	8	4	1	4	0	5
ATTGAAAATGCGAAATATGTTGATAC_ATCAGAAGTTCGAATCAAATTACGAA	80	20	25	14	18	2	2	0	7	2	0	0	2	0	0
TCGTTAAAAGTTAATCCCATTGCTAC_ATCAGAAGTTCGAATCAAATTACGAA	76	19	18	9	25	4	3	4	2	2	2	1	0	1	0
AACAGAATCTGTAAATGGCTTAATCC_ATCAGAAGTTCGAATCAAATTACGAA	52	16	14	2	3	1	0	0	0	0	0	0	0	0	0
TAGCCAAACGTAAAGTAAATTTCGCT_ATCAGAAGTTCGAATCAAATTACGAA	27	5	6	9	3	1	2	1	2	3	2	2	0	0	0
GTGACAAATAAGAATCCGCTTTACGG_ATCAGAAGTTCGAATCAAATTACGAA	147	32	32	18	31	2	5	5	0	6	5	2	1	0	0
GCCATAACCGGTAAAGAGCTTCATTC_ATCAGAAGTTCGAATCAAATTACGAA	9	7	2	0	0	0	0	0	0	0	0	0	0	0	0
CCGAAAACGGGGAAGGGGTTTGGCGG_ATCAGAAGTTCGAATCAAATTACGAA	88	19	20	17	6	3	0	2	4	0	1	1	0	0	0
TTTATAAAGGACAATTATATTGTCGA_ATCAGAAGTTCGAATCAAATTACGAA	47	3	7	3	0	0	1	0	0	0	2	1	0	0	0
CCTCTAACAGCGAAGCCGCTTCTCAG_ATCAGAAGTTCGAATCAAATTACGAA	85	15	19	14	18	5	2	5	6	5	4	4	1	0	0
GAGTAAAATCGGAACACTCTTGCAATT_ATCAGAAGTTCGAATCAAATTACGAA	7	4	8	0	1	0	1	0	0	0	0	0	0	0	0
TTTTTAAACACAAATGTCTTTTGCA_ATCAGAAGTTCGAATCAAATTACGAA	1	0	0	0	0	0	0	0	0	0	0	0	0	0	0
CCGGCAAAGTTAAAAACATTTGCCGT_ATCAGAAGTTCGAATCAAATTACGAA	2	1	1	0	0	0	0	0	0	0	0	0	0	0	0
CAATAAAACATAAAGCGGTTTTTAAC_ATCAGAAGTTCGAATCAAATTACGAA	4	0	0	1	0	0	0	0	0	0	0	0	0	0	0
TCCTAAACGTATAATAGTGTTAAAAT_ATCAGAAGTTCGAATCAAATTACGAA	3	0	3	0	0	0	0	1	0	0	0	0	0	0	0
ACATAAAATCCAAATTCAGTTAGCGT_ATCAGAAGTTCGAATCAAATTACGAA	19	3	1	1	3	0	0	0	0	0	0	0	0	0	0
CTTATAAAAGACAATTCGTTTACGTC_ATCAGAAGTTCGAATCAAATTACGAA	68	17	19	9	14	1	1	1	0	0	0	0	0	0	0
TTAGGAATAACTAAAGTGTTTGGATC_ATCAGAAGTTCGAATCAAATTACGAA	73	15	23	32	83	25	45	165	293	538	430	928	329	488	426
CATTTAAATTTGAACTTGGTTTACCG_ATCAGAAGTTCGAATCAAATTACGAA	59	18	9	7	7	3	1	3	0	1	0	0	0	0	0
ATCATAATGCCTAAAAACATTATTAG_ATCAGAAGTTCGAATCAAATTACGAA	26	4	3	0	0	0	0	0	0	0	0	0	0	0	0
AGGATAATAATGAAGCTATTTCATTG_ATCAGAAGTTCGAATCAAATTACGAA	92	25	5	6	15	3	1	2	3	2	1	3	2	1	0
TTTCCAACCTATAAATTGCTTGGTAG_ATCAGAAGTTCGAATCAAATTACGAA	53	12	14	6	14	0	0	5	5	2	2	0	0	0	0
TAGAAAACCAAAAATATATTTTTGCA_ATCAGAAGTTCGAATCAAATTACGAA	8	2	0	1	1	0	1	0	0	0	0	0	0	0	0
CGGTCAACGTTAAAAGTGCTTATCTG_ATCAGAAGTTCGAATCAAATTACGAA	41	3	0	1	1	0	0	1	0	0	0	0	0	0	0
CAGTTAATGAGCAATGAGCTTGTTCC_ATCAGAAGTTCGAATCAAATTACGAA	10	1	0	0	0	0	0	0	0	0	0	0	0	0	0
ATCATAACCCCAAACGATCTTACTGG_ATCAGAAGTTCGAATCAAATTACGAA	60	16	7	5	20	2	2	4	4	1	0	0	0	0	0
ACTCTAACTTCTAAATGGTTTACTCT_ATCAGAAGTTCGAATCAAATTACGAA	91	17	22	8	18	0	2	3	2	5	1	2	0	0	0
TTTGTAACTGATAAATCTCTTCATGG_ATCAGAAGTTCGAATCAAATTACGAA	22	2	4	2	3	1	0	1	0	0	1	0	0	0	0
GTGAAAAAGGGGAATGATCTTATACC_ATCAGAAGTTCGAATCAAATTACGAA	15	2	4	0	3	0	0	0	0	0	0	0	0	0	0
TGGATAACTGTGAATTTATTTTGCTC_ATCAGAAGTTCGAATCAAATTACGAA	28	18	18	12	21	2	2	6	3	2	5	4	2	0	0
GTGGTAACTGTCAACAGTGTTGCCAA_ATCAGAAGTTCGAATCAAATTACGAA	8	4	0	0	0	0	0	0	0	0	0	0	0	0	0
TTATCAAACCATAAGTAAGTTCTTAT_ATCAGAAGTTCGAATCAAATTACGAA	31	3	4	2	1	1	0	0	0	0	0	0	0	0	0
GCATCAAAAAAAAAGTGAATTCCACC_ATCAGAAGTTCGAATCAAATTACGAA	29	10	10	6	9	0	1	1	2	1	4	0	0	0	0
GGTTAAAGATGAAATATGTTTGGTGG_ATCAGAAGTTCGAATCAAATTACGAA	105	35	33	15	22	3	3	5	4	5	2	5	0	1	0
TATCCAACTCTTAAGTAGATTGCCTA_ATCAGAAGTTCGAATCAAATTACGAA	3	0	0	0	0	0	0	0	0	0	0	0	0	0	0
TAGGCAAATTTTAAATTGTTTTTATA_ATCAGAAGTTCGAATCAAATTACGAA	8	0	0	1	1	0	0	0	0	0	0	0	0	0	0
GGCCCAATAGGGAAGGCACTTGTAGA_ATCAGAAGTTCGAATCAAATTACGAA	67	32	19	14	28	2	2	12	8	3	3	6	0	1	0
CAGGGAATACCGAAGCTCCTTCGGTA_ATCAGAAGTTCGAATCAAATTACGAA	22	4	3	3	5	0	0	3	0	1	1	2	1	0	0
ACAACAACCCAAAAGTAAATTAGCCT_ATCAGAAGTTCGAATCAAATTACGAA	45	10	10	6	1	0	1	2	5	6	2	1	0	0	0
TATAAAATATCTAAGCTTATTGTGGA_ATCAGAAGTTCGAATCAAATTACGAA	39	14	2	5	9	1	2	0	0	0	0	0	0	0	0
TTTGGAAATCTTAAGATGGTTAGTGA_ATCAGAAGTTCGAATCAAATTACGAA	85	29	17	16	25	2	5	5	2	6	12	2	1	2	0
ATGGAAAAACGCAACACTTTTACTTC_ATCAGAAGTTCGAATCAAATTACGAA	33	4	5	3	2	0	0	1	0	0	0	0	0	0	0
TACTAAACCCGCAATATGCTTATCGT_ATCAGAAGTTCGAATCAAATTACGAA	38	5	2	2	2	1	3	4	3	3	1	4	0	0	0
CAACCAACCGTTAAGTAAATTTGTGC_ATCAGAAGTTCGAATCAAATTACGAA	113	22	17	15	25	3	3	4	5	4	0	1	0	0	0
AAAGTAATATCAAACTCAGTTTTGCA_ATCAGAAGTTCGAATCAAATTACGAA	13	0	1	2	4	0	1	1	1	0	0	0	0	0	0
AAGTTAAACCGAAAATGGGTTGGTTT_ATCAGAAGTTCGAATCAAATTACGAA	7	1	3	1	4	1	0	0	0	0	0	0	0	0	0
CAAGCAAAATGAAAGTCTTTTGGTAT_ATCAGAAGTTCGAATCAAATTACGAA	82	18	15	14	24	1	2	4	1	2	2	0	0	0	0
AGTCGAATTCTAAAGAATGTTTATTA_ATCAGAAGTTCGAATCAAATTACGAA	35	14	2	5	5	0	1	3	0	0	0	1	0	0	0
GCACGAACTGAGAATGAGTTTGGGGG_ATCAGAAGTTCGAATCAAATTACGAA	13	6	2	1	0	0	0	0	0	2	0	0	0	0	0
AACTGAAACCTTAATGCTTTTCGTAA_ATCAGAAGTTCGAATCAAATTACGAA	27	4	9	6	7	2	1	2	2	1	0	1	0	1	0
TCCGCAATGGCTAATGACTTTGTGTC_ATCAGAAGTTCGAATCAAATTACGAA	1	0	0	0	0	0	0	0	0	0	0	0	0	0	0
ATTGAAAACGTTAAGATTGTTAGTGT_ATCAGAAGTTCGAATCAAATTACGAA	65	4	10	3	2	1	4	2	3	3	0	5	0	0	0
CAGAAAAAAACTAATTCATTTGAACA_ATCAGAAGTTCGAATCAAATTACGAA	54	7	4	8	5	0	0	1	0	1	0	2	0	0	0
GATAAAATAATCAATATTATTCAACG_ATCAGAAGTTCGAATCAAATTACGAA	31	14	5	6	18	0	1	1	0	0	1	1	0	0	0
ATCCTAATGGTTAAGGTATTTATACC_ATCAGAAGTTCGAATCAAATTACGAA	72	28	40	3	15	2	7	10	7	8	3	8	2	0	2
CATGAAACCACTAATAGTGTTAAACA_ATCAGAAGTTCGAATCAAATTACGAA	6	0	0	0	0	0	0	0	0	0	0	0	0	0	0
CAAACAAACCAAAATTACTTTCGCGA_ATCAGAAGTTCGAATCAAATTACGAA	16	2	0	5	1	0	0	0	0	0	0	0	0	0	0
TTAAAAACCAATAACCGAGTTTTTAT_ATCAGAAGTTCGAATCAAATTACGAA	75	12	7	27	25	1	1	7	0	2	0	3	0	3	2
TAATAAAGAGATAAGTTTATTGAATC_ATCAGAAGTTCGAATCAAATTACGAA	36	4	1	5	4	0	0	1	2	0	0	4	1	0	0
TTGAAAATTGTTAACCTGGTTTAGAA_ATCAGAAGTTCGAATCAAATTACGAA	47	10	6	6	7	0	1	4	1	0	2	1	0	3	0
AACTCAATGATCAATAATTTTTCGTA_ATCAGAAGTTCGAATCAAATTACGAA	5	0	0	0	0	0	0	0	0	0	0	0	0	0	0
CTTTGAATGTAGAATAATGTTGGTGG_ATCAGAAGTTCGAATCAAATTACGAA	56	8	5	10	13	0	1	11	6	9	4	2	0	0	0
TCACCAAAAAAGAATCGCCTTGAATA_ATCAGAAGTTCGAATCAAATTACGAA	75	23	20	14	16	0	1	1	0	1	1	3	0	0	0
ATTCTAAGGGGGAAAGGGGTTTATGG_ATCAGAAGTTCGAATCAAATTACGAA	164	37	52	11	26	3	7	9	2	7	0	3	0	0	1
TGCATAATCTTAAATTGTCTTTAAAC_ATCAGAAGTTCGAATCAAATTACGAA	87	27	13	9	10	0	1	4	2	4	1	2	0	0	0
ACCTTAAAATTCAAGGGTTTTAAGAA_ATCAGAAGTTCGAATCAAATTACGAA	21	5	0	1	0	1	0	0	0	0	0	0	0	0	0
GGTAGAAACGTTAATAATGTTTGTGT_ATCAGAAGTTCGAATCAAATTACGAA	7	0	2	0	0	0	1	0	0	1	0	0	0	0	0
CGGTAAATATTGAACCCTCTTCTGGT_ATCAGAAGTTCGAATCAAATTACGAA	23	7	8	6	6	1	0	0	2	4	0	2	1	0	2
CAATAAATCTTTAACAATGTTCTGCT_ATCAGAAGTTCGAATCAAATTACGAA	80	12	18	7	13	4	1	3	2	6	2	3	4	0	0
TCAAGAAATCGCAACCAGGTTTGAAA_ATCAGAAGTTCGAATCAAATTACGAA	9	0	0	0	0	0	0	0	0	0	0	0	0	0	0
ATTTGAATGTAGAATTCGGTTTTAGC_ATCAGAAGTTCGAATCAAATTACGAA	144	43	31	14	20	6	10	7	4	6	2	1	0	2	0
ACACAAATCGCCAATGAAGTTTCACA_ATCAGAAGTTCGAATCAAATTACGAA	85	14	22	6	21	4	4	2	3	7	1	1	0	2	0
ACGATAAACTGTAATTGTTTTCATCC_ATCAGAAGTTCGAATCAAATTACGAA	98	44	28	16	30	3	10	9	7	14	5	10	4	0	0
ATTAAAATACAAAATGTGATTCTACG_ATCAGAAGTTCGAATCAAATTACGAA	31	14	19	10	6	2	3	4	5	0	2	2	0	0	0
TAGCGAAAGGTCAAGGATGTTTCATT_ATCAGAAGTTCGAATCAAATTACGAA	36	13	17	3	11	2	4	3	2	4	5	2	1	0	0
TCGCAAAATAAGAACTCTCTTATGAG_ATCAGAAGTTCGAATCAAATTACGAA	7	7	7	1	4	0	1	1	0	2	0	0	0	0	0
TGACTAAGTCCAAAGGGCGTTGCCAA_ATCAGAAGTTCGAATCAAATTACGAA	22	1	7	0	7	1	0	0	0	2	0	0	0	0	0
GGTCAAAATTTGAAACACTTTTATTC_ATCAGAAGTTCGAATCAAATTACGAA	69	14	23	12	10	1	2	7	1	3	3	1	0	0	0
CTTTGAATCGTTAATTTGATTTCGTT_ATCAGAAGTTCGAATCAAATTACGAA	17	3	4	2	0	0	0	0	0	1	1	6	0	0	0
CTGTGAACTAAGAACCAGCTTAAATG_ATCAGAAGTTCGAATCAAATTACGAA	46	8	11	2	6	2	2	3	0	0	0	0	0	0	0
GTTATAATAGACAAAATCGTTATAAG_ATCAGAAGTTCGAATCAAATTACGAA	41	6	12	1	3	0	1	0	2	0	0	4	1	0	0
CTATAAACCAGCAATTTTTTTGTTGT_ATCAGAAGTTCGAATCAAATTACGAA	2	0	0	0	0	0	0	0	0	0	0	0	0	0	0
TAGCCAACTGACAAGCGGATTCGTGG_ATCAGAAGTTCGAATCAAATTACGAA	49	35	17	7	4	3	7	7	10	6	4	7	2	0	1
TGGCAAAGAATAAAACGTATTATGAT_ATCAGAAGTTCGAATCAAATTACGAA	23	1	3	1	1	0	0	1	0	1	0	0	0	0	0
ATGGGAAGTAGAAAGCTTATTGTTTG_ATCAGAAGTTCGAATCAAATTACGAA	28	1	4	0	4	1	0	0	0	0	0	0	0	0	0
AATTCAATATGGAACTCCGTTCGCTA_ATCAGAAGTTCGAATCAAATTACGAA	106	28	31	6	16	1	2	3	10	6	9	7	1	0	0
ATAGAAAACTTAAACAATCTTAGAAT_ATCAGAAGTTCGAATCAAATTACGAA	49	7	5	2	1	0	0	1	0	0	0	0	0	0	0
CCTCCAAAAGGTAATATAGTTTGGGG_ATCAGAAGTTCGAATCAAATTACGAA	43	17	9	4	7	0	1	3	1	4	0	0	0	0	0
CAAGGAACTGCAAAACGGGTTAACCG_ATCAGAAGTTCGAATCAAATTACGAA	67	11	9	13	25	2	1	7	6	6	3	7	2	2	1
GGGTCAAGCGACAAAAGGCTTTAGAT_ATCAGAAGTTCGAATCAAATTACGAA	42	2	3	1	2	0	0	2	1	1	5	2	0	0	0
TAATTAACGTCGAATGTAATTTCTTT_ATCAGAAGTTCGAATCAAATTACGAA	36	13	4	4	9	1	0	2	0	0	1	0	0	0	0
AGCCTAAGAAAAAATCGCCTTCCTTT_ATCAGAAGTTCGAATCAAATTACGAA	37	8	3	7	5	0	0	1	0	1	0	0	0	0	0
AATTTAAATGGGAATAATATATACA_ATCAGAAGTTCGAATCAAATTACGAA	18	0	0	1	0	0	0	0	0	0	0	0	0	0	0
CCTTCAAACTAAAATTTACTTTGCTT_ATCAGAAGTTCGAATCAAATTACGAA	1	0	0	0	0	0	0	0	0	0	0	0	0	0	0
ATTTAAATAGACAAGCTTATTAGGTC_ATCAGAAGTTCGAATCAAATTACGAA	230	46	49	19	28	6	6	11	10	17	2	9	1	3	2
ATAGCAACTCGCAATTGTGTTTAACT_ATCAGAAGTTCGAATCAAATTACGAA	13	4	4	0	1	0	2	1	2	1	2	2	0	0	0
GTTAAAATAGAAAAGACTGTTATGAG_ATCAGAAGTTCGAATCAAATTACGAA	46	3	13	2	5	0	1	5	3	0	1	0	1	0	0
TTGATAAGCAAAAAGACCTTTTTCTG_ATCAGAAGTTCGAATCAAATTACGAA	108	30	15	22	30	1	11	6	3	5	1	0	1	0	0
CTTTCAAAATTAAAATGCTTTATAC_ATCAGAAGTTCGAATCAAATTACGAA	22	8	5	7	7	0	0	2	0	1	0	0	0	0	0
AATGAAAGTTTCAAATCCATTTGCAT_ATCAGAAGTTCGAATCAAATTACGAA	11	6	8	1	1	0	2	0	0	0	0	0	0	0	0
TAGCCAACATTCAATTTTTTTTTTTG_ATCAGAAGTTCGAATCAAATTACGAA	62	15	8	9	15	1	0	2	0	2	3	1	0	0	0
TCTGAAACACAAAACCAGTTTAAATC_ATCAGAAGTTCGAATCAAATTACGAA	68	27	29	17	48	3	8	5	6	15	11	11	1	0	0
CTGTTAATGGGCAAGCGCGTTGAACA_ATCAGAAGTTCGAATCAAATTACGAA	42	27	15	6	17	0	1	0	3	6	1	1	1	2	0
TCAACAAAATTCAAAAAGTTAATTG_ATCAGAAGTTCGAATCAAATTACGAA	73	13	14	7	16	1	0	4	6	5	3	12	1	1	1
TGATTAACAAGCAACCCGGTTTAAGG_ATCAGAAGTTCGAATCAAATTACGAA	72	22	16	14	17	3	0	2	6	5	1	0	0	0	0
GTCACAACATTTAAGTTACTTTGGGC_ATCAGAAGTTCGAATCAAATTACGAA	68	24	24	16	25	5	2	0	1	0	1	1	0	0	0
TTAACAAAATAAAAAAGCCTTTTGGG_ATCAGAAGTTCGAATCAAATTACGAA	8	4	8	5	7	0	0	0	0	0	0	0	0	0	0
GTGCAAACATTTAAGTAGGTTTACTG_ATCAGAAGTTCGAATCAAATTACGAA	2	1	0	0	0	0	0	0	0	0	0	0	0	0	0
TTTTCAACGTTGAACAAGCTTCCAAG_ATCAGAAGTTCGAATCAAATTACGAA	26	4	13	4	10	2	1	6	1	3	0	0	1	0	1
TCAACAATCGGTAATGGTATTATGGA_ATCAGAAGTTCGAATCAAATTACGAA	70	9	18	4	2	1	0	0	2	0	0	0	0	0	0
TGGTAAAAGGAAAAAGGGGTTATTCT_ATCAGAAGTTCGAATCAAATTACGAA	58	23	7	5	13	0	3	3	0	0	0	1	0	1	0
AGTAAAAGATAAAACAGCATTTTAAC_ATCAGAAGTTCGAATCAAATTACGAA	19	5	4	2	1	0	0	1	1	2	1	1	0	0	0
AAGTTAAAAAGTAAAAATTTTAATTC_ATCAGAAGTTCGAATCAAATTACGAA	10	0	1	2	1	0	0	0	0	0	0	0	0	0	0
AAATAAATTTAGAATAGCGTTGCCTG_ATCAGAAGTTCGAATCAAATTACGAA	19	1	2	4	3	0	0	0	0	0	0	0	0	0	0
GGGGGAAGGAGTAAACGGATTATGTA_ATCAGAAGTTCGAATCAAATTACGAA	141	40	45	23	70	7	7	17	32	46	33	89	21	37	50
TACTTAATGGACAATGACATTTCGCT_ATCAGAAGTTCGAATCAAATTACGAA	36	9	3	4	4	2	1	1	0	0	0	0	0	0	0
TGGACAACCGGTAAATCTTTTCGGGA_ATCAGAAGTTCGAATCAAATTACGAA	34	6	3	1	6	0	1	0	0	1	0	0	0	0	0
ACCAAAAATTGTAATTAACTTACTTG_ATCAGAAGTTCGAATCAAATTACGAA	19	3	1	3	2	0	0	1	1	0	0	0	0	0	0
TTACTAAAAATCAACCATGTTTGGAC_ATCAGAAGTTCGAATCAAATTACGAA	62	12	19	22	36	3	5	8	13	15	8	16	10	9	10
CATCAAAAGGATAACCGGGTTGTGTA_ATCAGAAGTTCGAATCAAATTACGAA	62	12	14	9	5	1	2	1	0	2	1	3	2	0	0
CTCCTAAGGGAGAACGGGGTTTAGAA_ATCAGAAGTTCGAATCAAATTACGAA	3	2	0	0	0	0	0	0	0	0	0	0	0	0	0
GCTTTAAGAAAGAATGGATTTTGCTC_ATCAGAAGTTCGAATCAAATTACGAA	35	10	5	3	8	0	0	3	2	0	0	0	0	0	0
CTTCAAAAGGTTAACGGGTTTTTTTT_ATCAGAAGTTCGAATCAAATTACGAA	1	0	1	0	0	0	0	0	0	0	0	0	0	0	0
GGTAAAAATGATAAGTGGATTCGATT_ATCAGAAGTTCGAATCAAATTACGAA	46	25	15	6	3	1	1	3	5	0	1	0	0	0	0
GCTAAAACTATAAAAGCTGTTTAATC_ATCAGAAGTTCGAATCAAATTACGAA	112	30	36	26	21	1	1	9	4	4	0	1	0	0	1
TTCCTAAGTATAAAAGTCTTTTCTCT_ATCAGAAGTTCGAATCAAATTACGAA	29	10	2	3	4	0	0	2	2	2	1	0	0	0	0
GGCAGAAATGGCAAGTTATTTGAACT_ATCAGAAGTTCGAATCAAATTACGAA	53	13	13	7	22	1	3	4	1	4	6	2	0	0	0
ATGTAAATAATAAACGAACTTTATAG_ATCAGAAGTTCGAATCAAATTACGAA	7	0	0	4	0	0	0	0	0	0	0	0	0	0	0
TCTCTAATTGTCAATTTGGTTTTTAT_ATCAGAAGTTCGAATCAAATTACGAA	41	10	7	10	9	0	0	2	1	2	2	0	0	0	0
CAATCAAACATTAACAGTGTTTAATG_ATCAGAAGTTCGAATCAAATTACGAA	43	7	5	2	6	2	0	2	0	0	0	0	0	0	0
CGCAAAAGTTTGAAGTATCTTTAGCT_ATCAGAAGTTCGAATCAAATTACGAA	130	37	31	12	24	5	4	7	1	5	5	4	5	2	3
CAAAGAAAAGGTAATATTTTTCCTTA_ATCAGAAGTTCGAATCAAATTACGAA	5	0	0	4	2	0	0	0	0	0	0	0	0	0	0
CAATCAAAGAATAACATTCTTCAGGC_ATCAGAAGTTCGAATCAAATTACGAA	9	16	13	0	1	0	0	1	0	5	0	1	1	0	0
CAAAGAACATAGAGATCTTTAGTAA_ATCAGAAGTTCGAATCAAATTACGAA	36	3	7	4	1	1	0	0	1	1	0	0	0	0	0
AAAATAAACTAGAATTCAGTTATCTT_ATCAGAAGTTCGAATCAAATTACGAA	2	0	0	0	0	0	0	0	0	0	0	0	0	0	0
CCACTAAACTTTAACTATCTTTTGTG_ATCAGAAGTTCGAATCAAATTACGAA	74	18	16	6	3	1	3	0	0	0	0	3	1	0	0
AATTCAACCGGTAAGAATTTTGTTAC_ATCAGAAGTTCGAATCAAATTACGAA	335	92	68	59	73	9	8	28	16	15	9	16	5	4	7
TTGAAAACATGAAAAACGGTTGTCCA_ATCAGAAGTTCGAATCAAATTACGAA	79	12	31	13	18	2	1	8	1	3	1	6	1	1	0
CAACCAACCTGAAACATATTTTTATT_ATCAGAAGTTCGAATCAAATTACGAA	1	0	0	1	0	0	0	0	0	0	0	0	0	0	0
CTATAAACTCCTAAACATGTTGCCTA_ATCAGAAGTTCGAATCAAATTACGAA	23	11	10	11	8	3	0	1	0	1	0	0	0	0	0
CTGTCAACACGTAATTCTATTAGAAA_ATCAGAAGTTCGAATCAAATTACGAA	2	2	0	0	0	0	0	0	0	0	0	0	0	0	0
AATAAAAAAACTAAGAAAGTTTCTTA_ATCAGAAGTTCGAATCAAATTACGAA	24	5	1	4	7	0	0	4	1	1	0	2	0	0	0
CGAGAAACCCATAAAGCCATTGAAGA_ATCAGAAGTTCGAATCAAATTACGAA	31	9	4	6	7	0	0	1	3	4	1	1	0	0	0
ACTAAAATCAAGAAACGGGTTAGTGC_ATCAGAAGTTCGAATCAAATTACGAA	1	4	0	0	0	0	0	0	0	0	0	0	0	0	0
GTTTAAATGCGAAAAACAATTACGAA_ATCAGAAGTTCGAATCAAATTACGAA	39	8	7	7	6	0	0	0	2	0	0	0	0	2	0
GGAGGAATTCAAAAAAGTATTTGAGA_ATCAGAAGTTCGAATCAAATTACGAA	8	1	0	1	0	0	0	0	0	0	0	0	0	0	0
TTGCAAAAAAGTAAGGTGTTTGGTTT_ATCAGAAGTTCGAATCAAATTACGAA	57	10	9	3	6	0	2	2	1	1	0	2	2	0	0
CAATTAAACATGAATCATATTAGGGT_ATCAGAAGTTCGAATCAAATTACGAA	267	50	33	29	61	3	5	5	7	5	2	9	0	2	0
GGAAGAAATCCGAACTGCCTTCCCAT_ATCAGAAGTTCGAATCAAATTACGAA	53	26	20	4	7	3	1	4	2	12	7	6	2	2	0
TTAGTAAGGTCGAAGCGTTTTTACTC_ATCAGAAGTTCGAATCAAATTACGAA	37	11	10	7	11	0	1	0	0	0	0	0	0	0	0
TTAGCAATCTGCAACCTCTTTGGCCT_ATCAGAAGTTCGAATCAAATTACGAA	91	28	22	22	11	3	7	8	2	4	0	1	0	0	1
CAAATAAAGAAGAAAGTGTTTAGACA_ATCAGAAGTTCGAATCAAATTACGAA	45	8	9	0	13	2	1	3	1	4	1	1	1	0	1
AACCCAACTTTGACGT_ATCAGAAGTTCGAATCAAATTACGAA	182	30	33	24	20	3	5	6	6	6	2	4	3	0	0
TACTAAATATGAAACTTCATTGACAT_ATCAGAAGTTCGAATCAAATTACGAA	13	1	0	0	0	0	0	0	0	0	0	0	0	0	0
GTATCAATGTGCAAGGTTGTTGTTAT_ATCAGAAGTTCGAATCAAATTACGAA	91	17	20	11	11	2	1	8	3	2	0	0	2	0	1
CCGGGAAATAGTAAACTGATTAGTGA_ATCAGAAGTTCGAATCAAATTACGAA	86	15	14	7	6	0	0	2	3	6	1	4	0	1	1
TATGAAATGTTAAATCACTTTGTGTG_ATCAGAAGTTCGAATCAAATTACGAA	76	17	32	9	28	3	5	6	18	12	10	13	9	2	2
GGCGGAAGCGGGAAGGGTGTTAGCAG_ATCAGAAGTTCGAATCAAATTACGAA	9	6	3	0	0	0	0	0	0	0	0	0	0	0	0
CCATTAAGAAGCAAGGAATTTTGTTT_ATCAGAAGTTCGAATCAAATTACGAA	23	4	1	1	1	0	0	0	0	0	0	0	0	0	0
TTCAGAACACATAACATTGTTTAGAC_ATCAGAAGTTCGAATCAAATTACGAA	21	0	4	5	4	0	0	0	0	0	0	0	0	0	0
ACCGGAATATAGAAGTTTATTCAGGT_ATCAGAAGTTCGAATCAAATTACGAA	5	1	0	1	0	0	0	0	1	0	0	2	0	0	0
GAGCTAACAAGTAAGTTTATTATACA_ATCAGAAGTTCGAATCAAATTACGAA	104	32	4	6	6	2	0	1	1	0	1	5	0	0	0
TTGAAAACATAAAAAAAATTTGTCGG_ATCAGAAGTTCGAATCAAATTACGAA	8	0	0	0	0	0	0	0	0	0	0	0	0	0	0
GCGAGAAGGGTAAAGACGATTGTACT_ATCAGAAGTTCGAATCAAATTACGAA	43	5	9	9	3	0	2	3	1	0	0	0	0	1	1
CGATTAACACGGAATCGCTTTCTCGA_ATCAGAAGTTCGAATCAAATTACGAA	96	26	13	6	11	2	4	3	3	3	3	5	1	3	2
TACAAAAAACTCAAGATTTTTGTTAA_ATCAGAAGTTCGAATCAAATTACGAA	38	4	8	1	4	1	0	0	0	1	1	11	0	0	2
GTTTAAAATCGAAATTACTTTAAATT_ATCAGAAGTTCGAATCAAATTACGAA	5	1	0	0	0	0	0	0	0	0	0	0	0	0	0
TGAAAAACACTTAAGACAGTTGGGCG_ATCAGAAGTTCGAATCAAATTACGAA	22	11	9	5	10	2	0	1	2	0	0	0	2	0	0
AGATAAATTTATAAGATCATTGTACG_ATCAGAAGTTCGAATCAAATTACGAA	65	12	5	4	10	0	0	1	1	0	0	0	0	0	0
GTAGCAATGGAAAAGCATGTTTTAAC_ATCAGAAGTTCGAATCAAATTACGAA	9	1	4	4	4	0	0	0	1	0	0	0	1	0	2
CTAGTAATACGTAATATTTTTGTTAA_ATCAGAAGTTCGAATCAAATTACGAA	28	2	1	1	2	0	0	0	0	0	0	0	0	0	0
TTCATAAACGAAAATAACTTCCGTT_ATCAGAAGTTCGAATCAAATTACGAA	11	0	0	1	1	0	0	0	0	0	0	0	0	0	0
ACCCTAATATTTAATTGTTTTGGTAT_ATCAGAAGTTCGAATCAAATTACGAA	45	11	5	5	10	2	0	1	0	3	0	0	0	0	0
AAAAAAAAAAATTAAGGGGATTTACGA_ATCAGAAGTTCGAATCAAATTACGAA	1	0	0	1	0	0	0	0	0	0	0	0	0	0	0
AATCGAAGTTGTAAGGGGTTTGGTGG_ATCAGAAGTTCGAATCAAATTACGAA	5	10	5	1	7	2	3	5	4	3	2	1	2	0	0
TTCACAAGTACTAATTTAATTGTCCG_ATCAGAAGTTCGAATCAAATTACGAA	21	9	4	3	5	0	1	1	1	2	0	4	0	0	0
ACAGGAAGCAGAAAGGTAGTTAATGA_ATCAGAAGTTCGAATCAAATTACGAA	170	24	26	15	20	4	4	11	15	36	16	21	17	15	23
ACTGCAATTATTAACTTATTTGCGTA_ATCAGAAGTTCGAATCAAATTACGAA	116	45	27	7	17	2	2	4	2	2	1	0	0	0	0
CATATAAGATCGAACATCGTTCTAAA_ATCAGAAGTTCGAATCAAATTACGAA	19	5	11	4	4	0	1	2	2	0	1	0	0	0	0
CGAATAACATACAAGTGCTTTAAGGG_ATCAGAAGTTCGAATCAAATTACGAA	36	5	4	3	2	0	2	3	3	4	4	1	0	0	0
CTATTAAGAGGTAAAGTAGTTTGAGT_ATCAGAAGTTCGAATCAAATTACGAA	46	7	14	5	10	1	1	2	3	5	0	0	0	1	0
TGTGAAAACCAGAATCTTGTTTGAAG_ATCAGAAGTTCGAATCAAATTACGAA	1	0	0	0	0	0	0	0	0	0	0	0	0	0	0
TCCTGAAGGGAAAATAGTCTTAGTTG_ATCAGAAGTTCGAATCAAATTACGAA	10	0	0	1	0	0	0	1	0	0	0	0	0	0	0
ACGTGAAGCGTTAACCGCGTTTTGTA_ATCAGAAGTTCGAATCAAATTACGAA	168	32	43	11	28	9	7	3	9	4	2	9	3	0	2
AACACAACTTTTAACCTGGTTCTCTC_ATCAGAAGTTCGAATCAAATTACGAA	270	34	48	36	46	4	5	4	7	9	2	3	2	1	0
ATGTGAAATGTTAAAGACGTTCTTGG_ATCAGAAGTTCGAATCAAATTACGAA	141	30	34	18	25	1	6	6	9	3	1	1	2	2	0
CCGGAAAACGCAAAAACGTTTTTAGA_ATCAGAAGTTCGAATCAAATTACGAA	23	1	4	2	2	0	0	0	0	0	0	0	0	0	0
AGACAAAATTTTAAACAAATTAACTC_ATCAGAAGTTCGAATCAAATTACGAA	82	12	6	10	11	0	0	2	1	3	0	1	0	0	0
TCGGTAAGTTCGAAGTTGTTTGCCGA_ATCAGAAGTTCGAATCAAATTACGAA	48	16	10	4	11	0	3	2	5	0	1	1	0	0	0
AATGGAAACTCGAAGGGCTTTGTGCT_ATCAGAAGTTCGAATCAAATTACGAA	46	16	8	1	1	0	0	0	0	1	0	0	0	0	0
ATATGAAACTAGAAGTTGCTTAGGTG_ATCAGAAGTTCGAATCAAATTACGAA	75	23	11	12	10	2	4	1	5	3	3	0	0	0	0
GTGAAAATCTTTAAAAGGCTTACCTC_ATCAGAAGTTCGAATCAAATTACGAA	40	18	5	0	8	0	1	0	0	0	0	0	0	0	0
AACGTAATGTGTAATGTAATTGGTCA_ATCAGAAGTTCGAATCAAATTACGAA	72	13	25	13	8	2	12	15	11	9	2	8	4	2	8
TTCTCAATTAGAAACTATATTAGTCA_ATCAGAAGTTCGAATCAAATTACGAA	9	0	0	2	0	0	0	0	0	0	0	0	0	0	0
TATGTAAGAGTTAACAGGGTTGGGTC_ATCAGAAGTTCGAATCAAATTACGAA	35	4	8	0	5	1	0	1	2	0	2	0	0	0	0
GCATCAAACGTTAAAGCTCTTTCTAT_ATCAGAAGTTCGAATCAAATTACGAA	12	1	4	3	3	0	0	1	1	0	4	2	0	0	0
TATCGAAGGTCAAATAATATTCATTC_ATCAGAAGTTCGAATCAAATTACGAA	55	11	9	7	12	0	0	0	0	0	0	0	0	0	0
CACTGAAAAAAGAACTGTTTTGTTGC_ATCAGAAGTTCGAATCAAATTACGAA	77	34	49	30	69	21	40	80	152	278	165	372	137	134	159
TACGCAACCTTTAAGGACCTTTGTGT_ATCAGAAGTTCGAATCAAATTACGAA	9	3	1	2	3	0	0	1	4	0	1	5	2	0	0
GTCTAAATGGGGAACACACTTTTTTT_ATCAGAAGTTCGAATCAAATTACGAA	57	9	7	12	21	2	1	10	2	6	2	6	0	0	0
ACGGAAAGGGCGAAGCGGGTTTGAGG_ATCAGAAGTTCGAATCAAATTACGAA	52	15	6	4	2	0	0	0	0	0	0	1	2	1	0
AGTTTAAAATGAAAACCCGTTCATCT_ATCAGAAGTTCGAATCAAATTACGAA	26	8	5	0	4	0	0	5	0	0	0	2	0	0	0
TGTTGAATCCGTAAACCGTTTCATTC_ATCAGAAGTTCGAATCAAATTACGAA	10	14	2	4	6	0	1	2	1	8	2	5	0	1	0
TGAATAAATCGAAAAAGAGTTGTTGC_ATCAGAAGTTCGAATCAAATTACGAA	9	2	1	1	3	0	1	0	0	0	0	0	0	0	0
AAGACAAAAAAAAAGGCGGTTGCTGC_ATCAGAAGTTCGAATCAAATTACGAA	43	18	8	12	17	0	1	6	2	1	0	0	0	0	0
TAAACAAAACGTAATATTATTCTGGC_ATCAGAAGTTCGAATCAAATTACGAA	77	16	10	4	12	2	2	1	4	1	0	0	1	0	0
AGATAAAATAATAAATTCTTTTGAAG_ATCAGAAGTTCGAATCAAATTACGAA	11	0	0	0	2	0	0	0	0	0	0	0	0	0	0
GACGGAAAGCGTAAGGGGATTTAGGG_ATCAGAAGTTCGAATCAAATTACGAA	112	22	27	4	14	1	4	5	0	5	2	4	1	0	0
TGTTAAACAATAAATCCTTTTATGCA_ATCAGAAGTTCGAATCAAATTACGAA	66	22	16	11	17	5	6	5	2	8	2	8	0	0	0
GTTTTAAATTCTAACATTGTTTTCAT_ATCAGAAGTTCGAATCAAATTACGAA	7	0	0	1	2	0	0	0	0	0	0	0	0	0	0
AATACAATATGAAAGAATTTTAACTA_ATCAGAAGTTCGAATCAAATTACGAA	37	5	0	2	1	0	0	0	0	0	0	1	0	0	0
CCTCTAAATATAAATACGATTTGTGT_ATCAGAAGTTCGAATCAAATTACGAA	11	2	1	0	1	0	0	0	0	0	0	0	0	0	0
AATAAAAAACCTAAGCGCGTTAGAAC_ATCAGAAGTTCGAATCAAATTACGAA	43	10	12	7	10	5	0	2	0	0	0	1	0	0	0
ACAAAAATCAGTAATTCAATTTATAT_ATCAGAAGTTCGAATCAAATTACGAA	11	0	0	0	0	0	0	0	0	0	0	0	0	0	0
AGGCAAATTGGCAAACGTATTTGATT_ATCAGAAGTTCGAATCAAATTACGAA	143	28	28	17	17	3	4	2	1	2	1	5	0	1	1
TGCCGAAGTCACAAGGCCCTTCGAGG_ATCAGAAGTTCGAATCAAATTACGAA	20	8	6	2	4	0	2	1	1	5	2	1	0	0	0
GACACAATAAATAATATGATTGCATC_ATCAGAAGTTCGAATCAAATTACGAA	47	5	3	1	3	1	1	1	0	0	0	0	0	0	0
TTACTAATGAGTAAAATCCTTCCATT_ATCAGAAGTTCGAATCAAATTACGAA	10	4	1	4	3	1	0	1	0	0	0	0	0	0	0
TAGTCAACGGAAAAGTATATTTAGGC_ATCAGAAGTTCGAATCAAATTACGAA	23	2	2	4	9	1	2	1	1	0	1	0	0	0	1
AAAAAAATAAGTAAAATATTTGTTGT_ATCAGAAGTTCGAATCAAATTACGAA	51	4	0	0	1	0	0	0	0	0	0	0	0	0	0
TCAGGAAAAATCAAACTCATTTAATG_ATCAGAAGTTCGAATCAAATTACGAA	10	6	1	1	4	0	0	0	2	1	1	1	2	3	2
CGACGAACGGGCAAAGCAATTACCCG_ATCAGAAGTTCGAATCAAATTACGAA	43	11	20	5	13	1	1	3	2	9	1	0	0	2	1
CTTTTAATAATGAATCTAATTGACAA_ATCAGAAGTTCGAATCAAATTACGAA	25	1	4	2	2	0	0	0	0	0	0	0	0	0	0
GCCTGAAGCAGTAAACGATTTTGTAT_ATCAGAAGTTCGAATCAAATTACGAA	55	8	9	2	11	0	2	0	2	1	0	1	0	0	0
ATACTAATATGGAAGACAATTAAATC_ATCAGAAGTTCGAATCAAATTACGAA	18	0	1	2	3	0	0	0	1	0	0	1	0	0	0
AGCGCAATTAAGAATTCTTTTAATAT_ATCAGAAGTTCGAATCAAATTACGAA	3	0	0	0	0	0	0	0	0	0	0	0	0	0	0
TACTAAACATAGAATATGATTCGGTT_ATCAGAAGTTCGAATCAAATTACGAA	60	21	18	16	16	3	1	5	3	4	0	1	0	1	0
TTTAGAACTTAGAAGCTAGTTCCGAG_ATCAGAAGTTCGAATCAAATTACGAA	12	8	2	2	3	0	0	1	3	2	1	1	0	0	0
TGCGCAACATTTAAGTATTTTTATGT_ATCAGAAGTTCGAATCAAATTACGAA	7	0	0	0	0	0	0	0	0	0	0	0	0	0	0
CTGGAAACAGGTAAGGGGGTTGACGG_ATCAGAAGTTCGAATCAAATTACGAA	44	12	11	4	3	0	0	1	0	5	0	2	1	0	1
CAGCTAAACAACAAGATTGTTACGAC_ATCAGAAGTTCGAATCAAATTACGAA	145	28	38	12	41	5	8	9	5	11	0	8	3	0	0
GCCATAAGCACCAACTGTGTTCAAGC_ATCAGAAGTTCGAATCAAATTACGAA	127	30	47	18	29	6	7	8	8	6	3	5	0	5	0
ATCACAAGTAGCAAGATAGTTAGTGA_ATCAGAAGTTCGAATCAAATTACGAA	112	21	18	13	19	3	7	9	18	18	14	28	13	8	10
GCGCGAAAAAGCAAATTTGTTCTGTT_ATCAGAAGTTCGAATCAAATTACGAA	33	12	13	2	5	1	0	0	2	1	1	0	1	0	0
CGGGTAACATTGAAATGGCTTTTACT_ATCAGAAGTTCGAATCAAATTACGAA	3	0	0	0	0	0	0	0	0	0	0	0	0	0	0
AGAACAATCGTTAAAAAGATTCGTTT_ATCAGAAGTTCGAATCAAATTACGAA	31	11	10	7	7	0	0	0	0	0	0	0	0	0	0
CGTCGAAAAAAAAACAGGGTTTGCAA_ATCAGAAGTTCGAATCAAATTACGAA	2	0	0	0	0	0	0	2	0	0	0	0	0	0	0
GACATAATTTTAAATAAACTTTCGTC_ATCAGAAGTTCGAATCAAATTACGAA	5	2	0	3	0	0	0	0	0	0	0	0	0	0	0
TCTGAAACGTATAATGGATTTCTATA_ATCAGAAGTTCGAATCAAATTACGAA	89	11	9	3	10	0	0	3	0	0	1	1	0	0	0
GGGTCAAGTTAAAATTGTTAGGCC_ATCAGAAGTTCGAATCAAATTACGAA	23	3	4	1	0	0	0	0	0	0	0	0	0	0	0
AGCCCAACTGCTAAAATATTTTCGGT_ATCAGAAGTTCGAATCAAATTACGAA	16	5	2	2	4	1	0	1	0	2	1	0	0	1	0
TGTCCAAAGTGGAAGATGGTTCTGTT_ATCAGAAGTTCGAATCAAATTACGAA	12	3	3	4	3	3	2	7	11	20	11	27	7	9	13
CATAGAAGACGTAAGTGCTTTAGTAC_ATCAGAAGTTCGAATCAAATTACGAA	10	1	5	2	5	0	1	2	0	0	0	0	0	0	0
TTGTAAAACTGTAAAGTACTTTAGTT_ATCAGAAGTTCGAATCAAATTACGAA	97	22	9	7	15	0	1	3	0	0	1	1	0	0	0
ACCGCAACGAACAACAAGATTTGACG_ATCAGAAGTTCGAATCAAATTACGAA	16	4	7	0	7	1	0	0	0	0	0	0	0	0	0
AAATAAAGTATGAAGTTCATTCCGGC_ATCAGAAGTTCGAATCAAATTACGAA	167	40	49	30	57	8	2	9	7	18	4	9	1	1	0
AAGCGAAAGTGTAAGGTTATTTAACT_ATCAGAAGTTCGAATCAAATTACGAA	121	31	19	5	28	2	3	8	16	31	22	63	17	24	26
CCATAAATAGCCAATATAATTTGGTA_ATCAGAAGTTCGAATCAAATTACGAA	78	18	9	10	8	3	1	1	0	0	0	0	0	0	0
AGTGAAATCGTTAATCGGGTTTGGTA_ATCAGAAGTTCGAATCAAATTACGAA	83	30	13	8	11	1	2	2	1	4	2	2	0	0	0
GATCCAAATCAGAAATTTGTTTGATT_ATCAGAAGTTCGAATCAAATTACGAA	37	10	6	3	6	0	0	1	3	1	1	1	0	0	0
CCAGCAAAATATAAGGCGCTTAATAC_ATCAGAAGTTCGAATCAAATTACGAA	67	24	20	10	23	2	1	2	2	5	1	5	0	2	0
GCAACAAATTCTACAAGTTTATGCG_ATCAGAAGTTCGAATCAAATTACGAA	139	25	29	10	10	0	2	2	4	3	1	0	0	0	0
AAAACAAAGATAAATTTACTTTGTCA_ATCAGAAGTTCGAATCAAATTACGAA	30	1	0	1	1	0	1	2	1	0	0	0	0	0	0
TAGATAACCGATAATGTCTTTTGCAG_ATCAGAAGTTCGAATCAAATTACGAA	155	33	29	16	25	5	7	7	6	9	3	4	1	0	0
CAGAAAATAAGCAAAAACGTTAGATA_ATCAGAAGTTCGAATCAAATTACGAA	28	5	2	5	8	0	1	1	0	0	0	1	1	0	0
TACCGAATACATAAGCGGGTTTAAAT_ATCAGAAGTTCGAATCAAATTACGAA	111	32	18	22	24	1	3	8	11	9	7	20	0	1	3
TAACAAAATTATAATGGAGTTATTGA_ATCAGAAGTTCGAATCAAATTACGAA	24	7	0	6	9	1	0	2	1	2	0	0	0	0	0
AAATAAAGGTGTAAATGTATTAGAAC_ATCAGAAGTTCGAATCAAATTACGAA	1	0	0	0	0	0	0	0	0	0	0	0	0	0	0
ACAGCAACCCGCAAGCTACTTATTCA_ATCAGAAGTTCGAATCAAATTACGAA	191	56	38	21	35	2	1	12	1	3	1	2	0	0	0
AACGAAACTCTAAAGAGAGTTGTGGT_ATCAGAAGTTCGAATCAAATTACGAA	2	0	0	0	0	0	0	0	0	0	0	0	0	0	0
GGACTAATGCTAAAGTTACTTATTTT_ATCAGAAGTTCGAATCAAATTACGAA	25	1	0	1	1	0	0	2	0	0	0	0	0	0	0
CCTAAAAATGCCAAGCAGTTTTTTAA_ATCAGAAGTTCGAATCAAATTACGAA	33	23	4	24	36	7	7	65	48	85	112	213	26	122	42
GTCGAAATCGTAAATGTTATTACCGC_ATCAGAAGTTCGAATCAAATTACGAA	120	43	31	30	31	10	13	13	42	74	27	61	43	34	36
AGAGCAAGACATAAGAATTTTACTTA_ATCAGAAGTTCGAATCAAATTACGAA	73	22	2	6	11	2	0	2	0	0	0	0	0	0	0
GCTCCAAGGGGAAACGTACTTGGAAA_ATCAGAAGTTCGAATCAAATTACGAA	19	8	6	11	22	9	9	18	29	46	24	45	18	21	17
CTTATAACGACCAAGGAATTTTGGGG_ATCAGAAGTTCGAATCAAATTACGAA	28	1	2	4	4	0	0	2	3	5	0	0	0	0	0
AGAATAATTTGTAAGGTGTTTTTGTT_ATCAGAAGTTCGAATCAAATTACGAA	12	11	2	6	8	1	1	0	1	1	1	1	0	0	0
GAATAAAAGGTGAAGTGAGTTATGGG_ATCAGAAGTTCGAATCAAATTACGAA	187	35	40	15	23	7	8	7	8	5	6	7	2	1	0
ATGTTAATACTTAAACTTTTTTGATG_ATCAGAAGTTCGAATCAAATTACGAA	24	3	5	1	3	0	0	0	0	1	0	1	1	0	0
GCACAAATGTAAAAGCAGCTTGATG_ATCAGAAGTTCGAATCAAATTACGAA	41	10	10	2	14	1	0	3	0	1	1	1	0	1	0
CTGACAAATGCAAATGTAGTTCCGCA_ATCAGAAGTTCGAATCAAATTACGAA	16	6	10	2	6	1	1	2	2	0	0	0	0	0	0
AAGGTAAATTCTAAAAACTTTCGAAG_ATCAGAAGTTCGAATCAAATTACGAA	48	10	9	8	18	0	2	3	2	3	1	2	0	0	0
CACTCAACATAGACATTGTTAATCT_ATCAGAAGTTCGAATCAAATTACGAA	62	10	8	5	5	1	1	1	3	4	1	2	0	0	0
GTACAAACCCTTAATAACGTTTGTTG_ATCAGAAGTTCGAATCAAATTACGAA	66	20	17	8	5	1	2	0	6	0	1	0	0	1	0
CACTAAAACTTAAAGTTATTTTGGAA_ATCAGAAGTTCGAATCAAATTACGAA	130	36	18	17	33	1	1	5	0	0	0	1	0	0	0
ATGTCAACTTAGAAAATATTTCTGGC_ATCAGAAGTTCGAATCAAATTACGAA	58	11	12	4	9	3	3	3	5	1	0	2	0	0	0
TTCTCAATGCTTAAGTGGATTGGAAA_ATCAGAAGTTCGAATCAAATTACGAA	90	22	6	10	22	0	6	2	0	3	0	2	0	0	0
TTTAAAACCTGCAAGATTCTTCCCAA_ATCAGAAGTTCGAATCAAATTACGAA	22	2	3	1	1	0	0	1	0	0	0	0	0	0	0
AGACAAACATCCAAGGCGTTTGGGGT_ATCAGAAGTTCGAATCAAATTACGAA	73	14	23	10	18	1	2	0	4	3	2	5	0	0	1
TACCAAACGAAAAAGCCACTTTTCTC_ATCAGAAGTTCGAATCAAATTACGAA	64	9	9	9	22	0	1	0	1	3	2	0	0	0	0
CAATTCAATTTACATACACTTCCGGA_ATCAGAAGTTCGAATCAAATTACGAA	4	4	0	0	10	2	1	0	12	16	2	25	6	1	10
GCCTTAAGCTTGAAGTAATTTACCCG_ATCAGAAGTTCGAATCAAATTACGAA	27	1	5	3	2	0	1	1	0	0	0	3	0	0	0
GGCCCAAGGGGGAATGTACTTCGGTG_ATCAGAAGTTCGAATCAAATTACGAA	24	5	5	2	10	0	1	6	7	4	0	0	0	0	0
TATAAAAAATAGAACTAAGTTAGTGC_ATCAGAAGTTCGAATCAAATTACGAA	122	20	18	15	25	1	2	5	1	1	1	3	0	0	0
ATGCAAAAACTCAATCCCATTCTTTA_ATCAGAAGTTCGAATCAAATTACGAA	31	10	2	1	7	0	0	0	0	0	0	0	0	0	0
GTCAGAATATGGAAGGTATTTAAGTA_ATCAGAAGTTCGAATCAAATTACGAA	3	3	0	0	3	0	0	0	0	0	0	0	0	0	0
TAATGAAGATGTAAAGTGGTTCCGGT_ATCAGAAGTTCGAATCAAATTACGAA	101	30	20	5	29	3	4	5	5	4	2	6	0	1	1
ACGGGAAGTGCTAAGTAACTTTGGTG_ATCAGAAGTTCGAATCAAATTACGAA	211	64	31	14	22	3	12	4	3	7	0	3	1	0	0
GTAGCAACCTTTAAGCTCGTTTCAAA_ATCAGAAGTTCGAATCAAATTACGAA	21	6	4	2	4	0	1	2	0	5	1	2	0	0	0
GCCCGAAAAGTCAACTTTATTGTCCT_ATCAGAAGTTCGAATCAAATTACGAA	20	4	4	6	7	0	0	0	0	0	0	0	0	0	0
CTCATAACAAATAAACGGTTTTATGA_ATCAGAAGTTCGAATCAAATTACGAA	203	49	30	22	42	8	18	41	40	71	54	127	38	66	38
TTGTCAAGCTGCAAACGTCTTAGTGT_ATCAGAAGTTCGAATCAAATTACGAA	193	45	49	20	30	7	4	11	8	6	2	3	1	0	0
CTTTAAAGCAGGAACTATGTTTCCGG_ATCAGAAGTTCGAATCAAATTACGAA	28	1	4	1	4	1	0	0	0	0	0	0	0	0	0
ACATGAACCATAAAGTGTGTTTTTAT_ATCAGAAGTTCGAATCAAATTACGAA	12	1	1	0	0	0	0	0	0	0	0	0	0	0	0
CCTTAAACAGTCAACCAGGTTAAGCC_ATCAGAAGTTCGAATCAAATTACGAA	31	3	5	2	2	3	1	4	1	0	0	0	0	0	0
AATCTAAGTGCAAAGATTTTTGTAGC_ATCAGAAGTTCGAATCAAATTACGAA	5	2	0	0	3	1	0	2	0	2	0	0	0	0	0
CAGGCAAGCGGGAACTATGTTTAGTT_ATCAGAAGTTCGAATCAAATTACGAA	81	16	13	6	4	2	0	0	0	0	0	0	0	0	0
GCAAAAAGAATAAATTGTGTTTACGT_ATCAGAAGTTCGAATCAAATTACGAA	13	1	3	3	1	0	0	0	0	0	0	0	0	0	0
AAGGGAACTGGCAACAGCCTTTATGA_ATCAGAAGTTCGAATCAAATTACGAA	71	22	17	14	16	1	2	2	0	1	0	2	0	0	0
CTAGCAATATAAAAGTCATTTGAAAC_ATCAGAAGTTCGAATCAAATTACGAA	7	1	1	1	1	0	0	0	0	0	0	0	0	0	0
GGCAAAATACGTAAGTCGTTTCAACA_ATCAGAAGTTCGAATCAAATTACGAA	13	0	1	1	0	0	0	0	0	0	0	0	0	0	0
CCAATAATTAAAAAGTGAGTTGGAAA_ATCAGAAGTTCGAATCAAATTACGAA	75	22	11	22	47	1	2	11	4	5	4	9	0	1	0
GCTTTAAGACGGAAAATTGTTCGCTC_ATCAGAAGTTCGAATCAAATTACGAA	104	34	28	8	17	2	5	1	6	7	3	1	0	0	0
TACCAAAACTATAATGAGGTTGGACT_ATCAGAAGTTCGAATCAAATTACGAA	22	9	3	5	3	1	2	5	4	15	4	0	0	1	0
TTGGTAAATGCTAAAGAACTTGAGTT_ATCAGAAGTTCGAATCAAATTACGAA	10	0	1	2	7	0	3	5	4	12	9	13	5	3	6
TAGTCAATTTTGAAAGCAGTTGGGCA_ATCAGAAGTTCGAATCAAATTACGAA	40	5	22	15	42	11	18	29	68	107	58	112	43	75	59
CATTCAATCGAGAATATAGTTACAGT_ATCAGAAGTTCGAATCAAATTACGAA	74	14	10	9	12	0	1	1	4	2	1	1	2	1	1
ATGAAAATGAAAAAACAGCTTGTATT_ATCAGAAGTTCGAATCAAATTACGAA	65	22	18	8	6	1	0	2	3	1	1	2	0	0	0
TTTCCAATGTTGAACTTAGTTTATTT_ATCAGAAGTTCGAATCAAATTACGAA	55	15	7	11	18	2	0	4	1	2	3	9	0	2	2
AACCGAACGGGGAAGGGGGTTGAGGA_ATCAGAAGTTCGAATCAAATTACGAA	81	37	38	34	68	17	36	81	168	249	164	391	174	173	218
GTCGAAATGCTAAACGCGATTAGAAT_ATCAGAAGTTCGAATCAAATTACGAA	63	20	20	3	13	2	6	3	4	9	1	9	3	0	0
ACGTCAAGCCCTAACAAATTTCACGA_ATCAGAAGTTCGAATCAAATTACGAA	43	6	5	0	10	1	2	1	0	1	0	0	0	0	0
CTTCCAATGTCTAATGCAGTTCGGAG_ATCAGAAGTTCGAATCAAATTACGAA	49	12	22	5	20	3	4	10	7	5	7	8	2	1	2
TTTCAAAGTTTAAACTTGATTATAGT_ATCAGAAGTTCGAATCAAATTACGAA	15	5	3	2	0	0	1	0	0	1	0	0	0	0	0
TCCATAAGTGAGAATACAGTTCTATT_ATCAGAAGTTCGAATCAAATTACGAA	123	16	22	10	15	2	0	3	8	7	7	5	0	2	2
AGAATAAAACGGAAAATAGTTACGTT_ATCAGAAGTTCGAATCAAATTACGAA	68	6	13	1	2	2	0	0	0	0	1	1	0	0	0
AGGGTTTACAAG_ATCAGAAGTTCGAATCAAATTACGAA	20	2	3	5	2	0	0	0	0	0	0	0	0	0	0
TCCATAATGCGCAAAAAGTTTGATA_ATCAGAAGTTCGAATCAAATTACGAA	47	17	13	5	6	0	2	2	0	2	0	0	0	0	0
ATGTTAATCAGAAATTTGGTTGTTTG_ATCAGAAGTTCGAATCAAATTACGAA	23	13	4	1	5	0	1	0	0	0	0	0	0	0	0
GATAAAAACTTTAAACCAGTTAACTC_ATCAGAAGTTCGAATCAAATTACGAA	78	15	19	5	15	3	2	7	5	2	4	3	1	2	0
TATAAAAAAAGAAAATTCGTTTGGTC_ATCAGAAGTTCGAATCAAATTACGAA	22	9	9	9	9	1	1	8	2	4	1	4	1	1	0
ACAGAAAATTGGAAGTAAATTTGGGG_ATCAGAAGTTCGAATCAAATTACGAA	11	5	0	0	1	0	0	0	0	0	0	0	0	0	0
TCGAAAAACACCAAGTCTATTGAGAT_ATCAGAAGTTCGAATCAAATTACGAA	20	3	1	0	0	0	0	0	0	0	0	0	0	0	0
GTCAAAAACGTTAACTTGCTTATGGG_ATCAGAAGTTCGAATCAAATTACGAA	75	4	11	3	4	0	1	3	0	1	1	3	0	0	0
CATAAAATGGACAATCATGTTGTATA_ATCAGAAGTTCGAATCAAATTACGAA	25	9	4	2	0	0	1	0	0	0	0	0	0	0	0
ATCCTAAAAGATAAGAAAGTTCTACC_ATCAGAAGTTCGAATCAAATTACGAA	38	2	3	4	5	1	0	1	1	0	0	0	0	0	0
TCAAGAAAGCGAAATATTATTCTATC_ATCAGAAGTTCGAATCAAATTACGAA	138	33	18	14	37	3	1	7	7	3	6	4	1	0	1
GCAAAAATCTTCAATCTGATTCCCGA_ATCAGAAGTTCGAATCAAATTACGAA	30	8	13	5	17	2	0	0	0	0	0	0	0	0	1
CTCGAAACGTTTAAAACTCTTTTAAG_ATCAGAAGTTCGAATCAAATTACGAA	42	4	4	4	3	3	2	3	0	3	0	2	1	2	0
TCCCAAACCTAAAATTGACTTTCTTG_ATCAGAAGTTCGAATCAAATTACGAA	78	20	20	14	21	3	5	3	7	4	2	1	1	0	0
CCCACAATTGAAAAAGTGCTTTTTTG_ATCAGAAGTTCGAATCAAATTACGAA	96	15	17	9	12	2	3	2	2	1	2	3	1	0	0
ATGATAATATCAAACAGGTTTACGCA_ATCAGAAGTTCGAATCAAATTACGAA	24	4	6	9	13	0	7	1	1	8	0	6	1	1	4
CTCGTAACGAGAAACATAGTTAGTAG_ATCAGAAGTTCGAATCAAATTACGAA	19	2	9	2	3	0	3	0	0	0	0	0	0	0	0
TAATTAAAAAGCAATTCTTTTACGAG_ATCAGAAGTTCGAATCAAATTACGAA	60	20	4	5	6	1	1	1	0	1	0	2	0	1	0
ACTGTAACGTCGCGTTGTCAA_ATCAGAAGTTCGAATCAAATTACGAA	80	17	24	6	33	1	1	3	5	4	1	3	1	2	1
TAGGAAAATAGGAAGTAATTTTCGGG_ATCAGAAGTTCGAATCAAATTACGAA	96	32	15	15	18	0	0	8	4	5	2	2	1	0	2
CGTTTAACACAAAACGATATTAAGGA_ATCAGAAGTTCGAATCAAATTACGAA	121	26	13	10	22	2	6	5	6	6	0	2	0	0	0
TTTTAAAAGGATAAGGGGCTTGCGGC_ATCAGAAGTTCGAATCAAATTACGAA	20	7	6	9	12	0	1	1	2	2	1	2	0	0	0
TTACCAATGTTCAAGTTTTTTAGAAC_ATCAGAAGTTCGAATCAAATTACGAA	18	2	5	2	4	0	0	0	0	0	0	0	0	0	0
TCAAGAATCAAGAACGGCATTAGTCA_ATCAGAAGTTCGAATCAAATTACGAA	51	13	7	4	7	2	2	2	0	5	2	1	1	0	0
GAGAAAAGCTATAACTATATTCGGAA_ATCAGAAGTTCGAATCAAATTACGAA	12	10	4	5	10	0	0	1	0	0	1	4	0	0	0
TAATAAATAGTCAAATATGTTTAATT_ATCAGAAGTTCGAATCAAATTACGAA	47	3	1	1	4	0	0	0	0	0	0	3	0	0	0
TGAGTAATTATCAATAGTCTTGGGCT_ATCAGAAGTTCGAATCAAATTACGAA	39	2	10	4	2	1	0	0	0	0	1	2	0	1	0
GTCCAAATACTGAAAATATTTGCGAT_ATCAGAAGTTCGAATCAAATTACGAA	91	35	35	22	39	1	1	6	6	4	1	7	2	2	0
GGGCGAACCGTGAAAGCGCTTGAACC_ATCAGAAGTTCGAATCAAATTACGAA	158	27	38	15	16	2	4	6	6	1	3	5	0	0	0
GCAGTAAAAGGAAAGCATTTTGTAGT_ATCAGAAGTTCGAATCAAATTACGAA	31	3	1	1	8	0	0	0	0	0	0	0	0	0	0
GTGTAAATACTCAAGATTTTTGGATT_ATCAGAAGTTCGAATCAAATTACGAA	10	3	1	0	1	0	0	0	0	0	0	0	0	0	0
TCTCTAAATGAGAACTTCCTTTCAAA_ATCAGAAGTTCGAATCAAATTACGAA	61	11	8	14	23	0	3	8	5	7	7	14	3	8	6
GCAATAAAATATAACTTGGTTTCTAA_ATCAGAAGTTCGAATCAAATTACGAA	65	13	9	6	21	1	0	7	0	3	0	1	0	1	0
ATGGTAAAAACAAATTGCTTTAAAGA_ATCAGAAGTTCGAATCAAATTACGAA	55	12	2	2	0	0	0	0	0	0	0	0	0	0	0
CAACTAAATATAAATACTATTAGGAG_ATCAGAAGTTCGAATCAAATTACGAA	6	2	1	1	1	0	0	2	0	3	1	11	0	5	1
GTTTAAAATAAGAAAATTTTTGCAAT_ATCAGAAGTTCGAATCAAATTACGAA	2	0	0	0	0	0	0	0	0	0	0	0	0	0	0
GTCATAACAGCTAATTGTATTTTAAA_ATCAGAAGTTCGAATCAAATTACGAA	8	0	0	0	0	0	0	0	0	0	0	0	0	0	0
CAATCAATCCGGAATAACTTTTATAA_ATCAGAAGTTCGAATCAAATTACGAA	8	1	1	4	0	0	0	0	0	0	0	0	0	0	0
GCATTAAAAGCGAACTGGGTTTTCTT_ATCAGAAGTTCGAATCAAATTACGAA	13	3	1	1	3	0	0	1	1	0	0	0	0	0	0
TAACTAAACGTTAATTAGCTTGAATT_ATCAGAAGTTCGAATCAAATTACGAA	71	18	15	10	17	6	4	1	6	3	2	6	0	0	0
GTTTAAAACTTTAAAGTCTTTTCGGT_ATCAGAAGTTCGAATCAAATTACGAA	87	27	6	5	13	0	1	4	0	2	1	1	0	0	0
ATATTAATGGTAAACGTCTTTTTGTT_ATCAGAAGTTCGAATCAAATTACGAA	28	8	2	8	12	0	0	15	15	32	28	28	7	7	17
GTCGGAATAGTGAAGGTGTTTAGTGG_ATCAGAAGTTCGAATCAAATTACGAA	10	2	2	2	3	1	1	0	1	0	0	0	0	0	0
GGATCAAAATACAAGGGCTTTGTTTT_ATCAGAAGTTCGAATCAAATTACGAA	32	7	11	4	6	0	0	0	0	0	0	0	0	0	0
TAACAAAATCAAAAAGCAATTAGGAT_ATCAGAAGTTCGAATCAAATTACGAA	21	4	8	1	4	1	1	1	0	1	0	0	0	0	0
GGGACAAACGCTAAGTTCATTTTGGG_ATCAGAAGTTCGAATCAAATTACGAA	197	48	36	33	35	6	8	7	12	10	8	9	8	1	1
TTCCAAAATAAAAAGGCATTTATGTT_ATCAGAAGTTCGAATCAAATTACGAA	30	3	4	1	3	0	1	1	0	1	1	0	0	0	0
GATGAAACGAGAAATCCTATTGCAGT_ATCAGAAGTTCGAATCAAATTACGAA	95	34	30	16	24	2	7	4	2	1	4	0	0	1	0
TTAAAAATTGAAAACCTTGTTCTACA_ATCAGAAGTTCGAATCAAATTACGAA	14	0	1	1	0	0	0	0	0	0	0	0	0	0	0
CGTTCAATGGAAAATCTTTTTAGACT_ATCAGAAGTTCGAATCAAATTACGAA	56	12	4	6	15	0	3	1	7	3	3	2	1	3	3
GGCTGAATCCGAAACTAAGTTTAATT_ATCAGAAGTTCGAATCAAATTACGAA	20	5	2	3	4	0	0	0	0	0	0	0	0	0	0
CTGAAAATCAACAATACAGTTTCGGT_ATCAGAAGTTCGAATCAAATTACGAA	52	6	13	11	12	3	1	0	2	2	0	0	0	0	0
GAACTAATATTGAAAGTTTTTCCATG_ATCAGAAGTTCGAATCAAATTACGAA	17	4	4	2	6	0	0	0	0	2	2	0	0	0	0
CGAATAAACAACAACCACATTTCGTT_ATCAGAAGTTCGAATCAAATTACGAA	402	92	78	35	67	6	11	13	11	8	0	4	0	1	0
GAGAAAACCGAGAATTTTTTTATTGA_ATCAGAAGTTCGAATCAAATTACGAA	2	0	0	0	4	0	0	0	0	0	0	0	0	0	0
GTGCGAAGGAGAAAATTATTTGGAAA_ATCAGAAGTTCGAATCAAATTACGAA	14	6	2	2	6	0	0	0	1	0	0	1	0	0	0
TCATTAATCGTAAAGCAGGTTCTTGG_ATCAGAAGTTCGAATCAAATTACGAA	51	10	24	4	10	2	0	1	0	0	0	0	0	0	0
CCTTAAATCAATAAGGTTATTTGGGC_ATCAGAAGTTCGAATCAAATTACGAA	101	17	13	15	36	7	5	8	8	16	15	14	1	2	0
ACCAAAAAGGTGAAATGATTTAAGTC_ATCAGAAGTTCGAATCAAATTACGAA	162	35	38	24	47	2	4	8	4	9	7	3	0	0	3
GTTTCAATTTGGAAGTTTGTTTAGTT_ATCAGAAGTTCGAATCAAATTACGAA	32	9	14	4	15	0	0	2	2	2	1	0	0	0	0
CTCAAAATCTATAACTGTGTTGCGT_ATCAGAAGTTCGAATCAAATTACGAA	47	9	8	3	3	0	2	4	2	0	0	0	0	0	0
TTATTAAAACTCAATGTCCTTAGTTC_ATCAGAAGTTCGAATCAAATTACGAA	35	8	3	2	4	2	0	0	0	1	2	1	0	0	0
TCAGAAAAAGGCAAACAAATTTAAAT_ATCAGAAGTTCGAATCAAATTACGAA	30	2	0	4	3	0	1	0	0	0	0	1	0	0	0
TTTCAAAATATTAAGATTTTTACTAC_ATCAGAAGTTCGAATCAAATTACGAA	38	1	1	2	3	0	0	2	0	0	0	0	0	0	0
CGATGAAGATTCAAAGCCCTTCTTTT_ATCAGAAGTTCGAATCAAATTACGAA	21	6	10	11	7	0	0	2	0	0	1	0	0	0	0
ATATCAAAAAGGAATCCTCTTCGTCT_ATCAGAAGTTCGAATCAAATTACGAA	126	15	21	8	9	0	2	3	1	1	0	0	0	0	0
TAGGAAAGGAGTAAGGGCATTGCGAG_ATCAGAAGTTCGAATCAAATTACGAA	8	2	1	0	1	0	0	0	0	0	0	0	0	0	0
GAGTGAATAATCAACTGGCTTCAAGA_ATCAGAAGTTCGAATCAAATTACGAA	15	5	4	5	2	0	1	2	0	0	0	2	0	0	0
GTACAAACCATTAAATCTATTGGAAC_ATCAGAAGTTCGAATCAAATTACGAA	54	5	8	0	0	0	0	0	0	0	0	0	1	0	0
GGTCTAAGTTAAAATCAAATTCCATG_ATCAGAAGTTCGAATCAAATTACGAA	5	1	2	0	0	0	0	0	0	0	0	0	0	0	0
TGAAAAATCTGCAATCATATTATCTT_ATCAGAAGTTCGAATCAAATTACGAA	25	2	1	4	5	0	0	1	0	0	0	0	0	0	0
ATACGAAGAGGAAAGAGAGTTGGGAG_ATCAGAAGTTCGAATCAAATTACGAA	128	16	15	7	5	0	0	0	0	0	0	0	0	0	0
AAAAAAATTGCGAAGGTGATTTCCGG_ATCAGAAGTTCGAATCAAATTACGAA	65	25	20	7	11	0	1	3	1	5	3	5	0	1	1
ACCTAAAGTGAGAATCTGTTTTCTGG_ATCAGAAGTTCGAATCAAATTACGAA	19	1	0	0	1	0	0	0	0	0	0	0	0	0	0
ATCGGAACAAAGAAGTCCATTTTTTG_ATCAGAAGTTCGAATCAAATTACGAA	36	6	12	6	4	0	0	0	0	0	0	0	0	0	0
TCCATAAGAGTTAACCAATTTTTGAA_ATCAGAAGTTCGAATCAAATTACGAA	13	3	1	2	1	0	0	0	0	0	0	0	0	0	0
ACTCTAACTAATAACCAACTTCTTAG_ATCAGAAGTTCGAATCAAATTACGAA	1	0	0	0	0	0	0	0	0	0	0	0	0	0	0
CCATCAAACATTAAATAGTTTCTATC_ATCAGAAGTTCGAATCAAATTACGAA	14	1	2	1	1	0	0	0	0	0	0	0	0	0	0
CAGATAACCAGGAATTACCTTACAAA_ATCAGAAGTTCGAATCAAATTACGAA	47	11	7	8	12	1	1	5	2	3	1	2	0	0	0
ATCCAAACAAACATCCTTTTAGTAT_ATCAGAAGTTCGAATCAAATTACGAA	16	8	6	2	8	2	0	2	3	0	0	3	0	0	0
GTTACAAGAGTTAAAAGTTTTTTCAT_ATCAGAAGTTCGAATCAAATTACGAA	18	1	0	3	1	1	0	0	0	0	0	0	0	0	0
CGGTGAATCGGCAAATCCCTTTCCAA_ATCAGAAGTTCGAATCAAATTACGAA	54	17	20	11	10	3	2	0	1	0	1	1	0	0	0
TATAAAAATGGCAACATTATTGGCGA_ATCAGAAGTTCGAATCAAATTACGAA	28	27	20	11	14	4	4	1	3	5	0	2	0	2	0
TACGGAAGCTATAAATTCATTTGAAA_ATCAGAAGTTCGAATCAAATTACGAA	14	1	0	0	0	0	0	0	0	0	0	0	0	0	0
CCAACAATGACAAATTAGTTTAAGCT_ATCAGAAGTTCGAATCAAATTACGAA	164	40	30	18	21	4	4	2	3	7	2	3	0	0	0
ACGCAAACCTAGAAGTACCTTCGTAG_ATCAGAAGTTCGAATCAAATTACGAA	22	4	0	0	0	0	0	0	0	0	0	0	0	0	0
CACGTAAACTGGAATGGCTTTCTCAG_ATCAGAAGTTCGAATCAAATTACGAA	46	7	3	0	1	0	0	0	1	0	1	0	0	0	0
CATGTAAGACAGAAACTGGTTATTAT_ATCAGAAGTTCGAATCAAATTACGAA	39	5	3	0	1	0	0	0	0	1	0	3	0	0	0
CAGGCAAAGATAAAGCTTTTTGGTTT_ATCAGAAGTTCGAATCAAATTACGAA	33	3	5	3	2	0	1	4	3	6	8	17	2	7	1
AACAGAATTTACAATGCTATTGCGTG_ATCAGAAGTTCGAATCAAATTACGAA	118	29	14	7	8	4	3	1	1	0	0	0	0	0	0
GCCGTAACACCGAACAGAATTTAGAC_ATCAGAAGTTCGAATCAAATTACGAA	28	16	21	7	15	1	2	4	3	2	0	1	1	1	0
TTGGTAATTATGAAAATTTTTAGCGC_ATCAGAAGTTCGAATCAAATTACGAA	21	3	4	4	3	0	0	1	0	1	0	0	0	1	0
CAAAGAACCTGTAATATATTTTTCCA_ATCAGAAGTTCGAATCAAATTACGAA	4	1	0	1	3	0	0	0	0	0	0	0	0	0	0
GCCATAAAGGAAAAATTAATTTCCAT_ATCAGAAGTTCGAATCAAATTACGAA	28	8	1	5	4	0	0	2	0	1	1	3	0	0	0
CCGTAAACAAGGAACTTTCTTTGATT_ATCAGAAGTTCGAATCAAATTACGAA	75	17	11	11	10	1	1	4	1	1	0	3	0	1	0
ACAAAAACTGGAAAATTGATTATCAG_ATCAGAAGTTCGAATCAAATTACGAA	7	0	0	0	0	0	0	0	0	0	0	0	0	0	0
TAGGCAAAATTCAAGTCAGTTCCCAA_ATCAGAAGTTCGAATCAAATTACGAA	116	21	16	12	4	5	3	4	5	6	1	0	0	0	0
GTTATAAATGGGAACTCAGTTGTATG_ATCAGAAGTTCGAATCAAATTACGAA	137	25	20	15	30	6	13	8	3	7	1	5	0	2	2
TGTTCAATTTGGAATTTTATTGGTGA_ATCAGAAGTTCGAATCAAATTACGAA	37	2	4	0	1	0	0	0	0	0	0	0	0	0	0
TTAAAAACCGACAATTTCCTTTAATT_ATCAGAAGTTCGAATCAAATTACGAA	21	4	0	4	6	0	0	0	0	0	0	0	0	0	0
CATCTAAATTCCAAACATCTTATTAT_ATCAGAAGTTCGAATCAAATTACGAA	67	3	3	5	5	0	0	0	0	0	0	0	0	0	0
GCCGAAAAATACAATCGTGTTGAATA_ATCAGAAGTTCGAATCAAATTACGAA	10	2	2	0	1	0	0	1	1	2	0	0	0	0	0
TAATAAATAATTAACTCATTTCACAA_ATCAGAAGTTCGAATCAAATTACGAA	31	1	1	5	2	0	0	2	1	1	1	1	0	0	0
TACGCAAGCGACAAGAATGTTCATAC_ATCAGAAGTTCGAATCAAATTACGAA	44	8	11	4	14	0	2	3	0	0	0	0	0	0	0
TTTCGAAAGTGTAAACATGTTGTCAG_ATCAGAAGTTCGAATCAAATTACGAA	49	4	2	5	1	2	4	1	3	4	3	1	1	1	0
GTACCAATTTAGAAGGCTGTTGTTTA_ATCAGAAGTTCGAATCAAATTACGAA	5	7	2	1	1	0	0	0	0	0	0	0	0	0	0
ATAAGAAACGGAAATTTAATTTAACC_ATCAGAAGTTCGAATCAAATTACGAA	13	0	0	0	0	0	0	0	0	0	0	0	0	0	0
TCATAAATGTGAAAGTGGGTTTCTTT_ATCAGAAGTTCGAATCAAATTACGAA	85	33	17	14	11	0	3	8	6	8	1	4	0	0	0
ATGCTAAGGTATAAATACTTTTTAAC_ATCAGAAGTTCGAATCAAATTACGAA	21	2	0	1	5	0	0	0	0	0	1	0	0	0	0
TTGTAAAATGTGAATAATCTTATTTT_ATCAGAAGTTCGAATCAAATTACGAA	16	0	0	0	1	0	1	0	0	0	0	4	0	0	0
TAACTAAGACCAAAGGTGGTTGCATA_ATCAGAAGTTCGAATCAAATTACGAA	11	2	1	3	1	1	0	0	2	1	0	0	0	0	0
GCTGAAATTGACAACCCTTTTGTGAT_ATCAGAAGTTCGAATCAAATTACGAA	181	52	55	26	35	11	8	9	8	12	5	11	2	1	0
AGAGAAAAGGCTAAGCTTGTTGGGCG_ATCAGAAGTTCGAATCAAATTACGAA	40	12	2	1	0	0	0	0	0	0	0	0	0	0	0
TGTTAAACGGTTAACGTCTTTTTAAG_ATCAGAAGTTCGAATCAAATTACGAA	206	45	35	18	23	0	1	5	4	4	5	5	1	1	1
TGATTAAAACTAAATAGAGTTCTGTA_ATCAGAAGTTCGAATCAAATTACGAA	7	0	0	0	0	0	0	0	0	0	0	0	0	0	0
CATTCAACCGTGAACGCGTTTAGGAT_ATCAGAAGTTCGAATCAAATTACGAA	45	10	15	4	11	0	1	1	1	0	0	0	0	0	0
ACAAAAACTAGAAAATATATTGGTGA_ATCAGAAGTTCGAATCAAATTACGAA	75	9	0	5	1	0	1	2	0	1	0	1	0	0	0
ATGGAAACAATGAAACCCGTTTACAC_ATCAGAAGTTCGAATCAAATTACGAA	88	18	8	10	7	4	1	4	3	7	1	8	1	0	1
AGACTAAACGCAAAAGTAATTGGCAG_ATCAGAAGTTCGAATCAAATTACGAA	123	35	22	13	27	0	3	3	5	7	0	4	0	1	0
CTTTAAATAGATAATCTCATTTTACA_ATCAGAAGTTCGAATCAAATTACGAA	69	14	9	8	13	1	0	1	1	3	0	0	0	0	0
GCAATAATTGATAAAAAATTTTCGAG_ATCAGAAGTTCGAATCAAATTACGAA	11	2	0	0	2	0	0	2	1	0	3	5	0	3	1
CTAGCAACGCGTAAATATATTCGCTC_ATCAGAAGTTCGAATCAAATTACGAA	53	6	9	6	16	3	3	1	2	1	0	1	0	0	0
TCCCCAACGGTGAAGTGCTTTCGGGT_ATCAGAAGTTCGAATCAAATTACGAA	74	14	12	9	14	1	6	2	10	0	1	0	0	0	0
TCATTAACGACCAACATTGTTTTACA_ATCAGAAGTTCGAATCAAATTACGAA	14	5	1	1	2	0	1	0	0	0	1	2	0	0	0
GGTCGAACGATAAAGGGCGTTCCGAT_ATCAGAAGTTCGAATCAAATTACGAA	23	7	0	0	9	0	2	1	0	0	0	4	1	0	0
ACAACAACAAGCAATCGCATTGCATG_ATCAGAAGTTCGAATCAAATTACGAA	57	22	11	7	17	4	5	4	0	2	0	0	0	0	0
GGCAGAAACCGGAAGGGGGTTGGACA_ATCAGAAGTTCGAATCAAATTACGAA	53	13	11	9	9	0	2	0	1	5	3	4	0	0	0
CCTGCAACTTGAAAGGGCATTCAGGG_ATCAGAAGTTCGAATCAAATTACGAA	16	2	5	0	1	0	0	0	0	1	0	0	0	0	0
TCGGCAAAATATAAGAGGATTGATTA_ATCAGAAGTTCGAATCAAATTACGAA	64	5	7	6	8	1	0	3	2	2	0	0	0	1	0
GTCGAAATTCGTAAGGATGTTATAAA_ATCAGAAGTTCGAATCAAATTACGAA	89	10	6	2	1	0	1	0	1	0	0	0	0	0	0
ATTTGAACTATCAATTACTTTACCAT_ATCAGAAGTTCGAATCAAATTACGAA	96	27	9	14	18	2	0	3	0	1	2	1	0	0	0
TCGTCAAGCCATAAAATTATTCAATG_ATCAGAAGTTCGAATCAAATTACGAA	137	31	30	11	13	1	3	5	2	2	2	0	0	0	0
CGCACAACTACAAAGTTTGTTCGGCT_ATCAGAAGTTCGAATCAAATTACGAA	34	12	4	1	4	0	0	0	0	1	0	0	0	0	0
GTATTAAACATAAACACGATTGTGAT_ATCAGAAGTTCGAATCAAATTACGAA	51	5	4	4	6	1	2	0	0	0	0	0	0	0	0
CATCAAAAAGAAAACTATTTTTGTCA_ATCAGAAGTTCGAATCAAATTACGAA	59	15	12	10	14	0	2	0	1	0	0	0	0	0	0
ATGTTAAGTGCAAAATGGCTTCGATC_ATCAGAAGTTCGAATCAAATTACGAA	127	42	44	17	32	5	6	12	13	15	13	7	4	1	0
TTCCAAACATCTAACCCTGTTTCGGG_ATCAGAAGTTCGAATCAAATTACGAA	15	0	3	0	1	1	0	0	1	0	0	0	0	0	0
TCTGGAAAATTGAAGATCTTTAGCTG_ATCAGAAGTTCGAATCAAATTACGAA	16	7	2	3	4	0	0	0	0	0	0	0	0	0	0
GAGGTAATGGAGAAGCAACTTTCAAC_ATCAGAAGTTCGAATCAAATTACGAA	12	2	1	2	5	0	1	0	0	0	0	0	0	6	2
TTGACAACCATGAATACTGTTTTGTG_ATCAGAAGTTCGAATCAAATTACGAA	9	0	0	0	0	0	0	0	0	0	0	0	0	0	0
TAGGCAACACAGAAGCGAGTTGGGGG_ATCAGAAGTTCGAATCAAATTACGAA	96	35	30	15	20	11	3	5	9	11	0	2	1	0	0
GATGTAAAAAGTAATCTGATTAGTTA_ATCAGAAGTTCGAATCAAATTACGAA	10	3	0	0	6	0	0	0	0	0	0	0	0	0	0
CATCGAAGTATCAAAACATTTATCGT_ATCAGAAGTTCGAATCAAATTACGAA	44	10	18	0	1	0	0	0	0	0	0	0	0	0	0
TCGTAAACCGGAAAGGAGTTTGTGGA_ATCAGAAGTTCGAATCAAATTACGAA	34	6	2	4	5	1	1	0	0	0	0	0	0	0	0
TGTCGAACTGTGAATCGTGTTCCACC_ATCAGAAGTTCGAATCAAATTACGAA	10	5	2	2	3	0	1	0	0	0	0	0	0	0	0
ACCAAAATTTTTAAAGCTATTTACTG_ATCAGAAGTTCGAATCAAATTACGAA	2	0	0	0	1	0	0	0	0	0	0	0	0	0	0
TGCGAAAACAAAAAGGAGGTTGAGGG_ATCAGAAGTTCGAATCAAATTACGAA	27	18	9	2	8	2	0	6	5	2	1	0	0	0	0
GGGGAAAGCGCGAATAGCCTTGTAAC_ATCAGAAGTTCGAATCAAATTACGAA	62	25	24	12	14	1	1	2	5	5	4	15	1	0	0
TTGGTAAGCAGTAAGGTCGTTGGTTG_ATCAGAAGTTCGAATCAAATTACGAA	117	16	16	13	11	0	4	3	0	7	3	1	2	0	0
TGCGGAATCACGAAGGTTATTGGGTA_ATCAGAAGTTCGAATCAAATTACGAA	42	2	6	3	4	0	0	0	4	0	0	0	0	0	0
CGATTAAATGCGAATCGCATTAGAGG_ATCAGAAGTTCGAATCAAATTACGAA	190	50	50	26	37	7	6	10	14	7	3	4	0	0	0
TGAAAAAGTGTCAAGCGGCTTGAGAT_ATCAGAAGTTCGAATCAAATTACGAA	46	17	8	22	7	0	2	7	5	9	4	1	0	1	1
CCAATAATGGTGAATTTGCTTGTCGT_ATCAGAAGTTCGAATCAAATTACGAA	6	0	0	4	0	0	1	1	0	0	0	0	0	0	0
CGCGCAAAAACAAAACTATTTTGCTG_ATCAGAAGTTCGAATCAAATTACGAA	55	14	4	7	5	2	3	5	6	11	9	22	2	5	1
AATTAAACAAAAAAAGTCATTGAACA_ATCAGAAGTTCGAATCAAATTACGAA	2	5	0	0	0	0	0	0	0	0	0	0	0	0	0
ACCTAAACCCTGAACGGATTTCTAAA_ATCAGAAGTTCGAATCAAATTACGAA	63	18	28	7	9	0	1	4	0	7	2	0	1	0	0
GTACTAATTTTAAATGCATTTTTCCA_ATCAGAAGTTCGAATCAAATTACGAA	37	16	11	10	25	2	2	7	7	3	4	1	0	0	0
GACCTAATCCAAAAACTATTTCAGTC_ATCAGAAGTTCGAATCAAATTACGAA	35	12	20	7	8	0	3	2	2	4	2	2	0	0	0
GTATGAAAGACGAAGATTATTACAGT_ATCAGAAGTTCGAATCAAATTACGAA	67	21	17	10	14	0	0	1	1	1	0	0	0	0	0
TCTTTAACCTGGAAGTAGGTTGCTTT_ATCAGAAGTTCGAATCAAATTACGAA	95	16	16	10	13	2	0	7	5	7	0	0	1	0	1
CCGAAAAAAACTAAAGGAGTTAAGTC_ATCAGAAGTTCGAATCAAATTACGAA	208	55	38	34	43	2	2	9	5	6	6	8	0	1	0
TTCATAAGTAGGAACTATTCGTCG_ATCAGAAGTTCGAATCAAATTACGAA	13	3	5	3	3	0	0	0	0	0	0	0	0	0	0
GACGTAACACGTAAGTATTTTTTCCG_ATCAGAAGTTCGAATCAAATTACGAA	58	24	12	7	18	0	1	2	4	0	0	1	0	0	0
TGGCAAACGTGTAACATAGTTTCCAC_ATCAGAAGTTCGAATCAAATTACGAA	84	16	21	7	10	6	10	4	10	12	2	8	2	1	0
ATTTAAATAGTAAATCTAGTTTTCTT_ATCAGAAGTTCGAATCAAATTACGAA	19	5	1	3	5	0	0	0	0	0	0	1	0	0	0
TATTCAAATGTAAACGTGGTTGTGGG_ATCAGAAGTTCGAATCAAATTACGAA	153	26	33	8	24	2	7	10	14	13	11	5	1	1	0
CGATTAAGCACTAATTTCATTTCTGC_ATCAGAAGTTCGAATCAAATTACGAA	20	12	17	5	2	3	1	3	1	1	1	0	0	0	0
ATCACAACTTTAAAAATCCTTGCCAT_ATCAGAAGTTCGAATCAAATTACGAA	69	14	18	13	9	1	3	12	3	1	1	1	0	2	3
GCAGGAAGTCTCAACAGGTTTGGTGG_ATCAGAAGTTCGAATCAAATTACGAA	112	38	44	15	33	8	9	12	6	17	8	7	2	2	1
TCTGTAATACTCAAGTGTATTCGTGG_ATCAGAAGTTCGAATCAAATTACGAA	19	0	4	1	3	2	0	0	0	0	0	0	0	0	0
TACCGAAAATTCAATCGCGTTATCGC_ATCAGAAGTTCGAATCAAATTACGAA	75	14	10	9	8	2	3	0	2	2	2	2	0	0	0
CCTAAAACACCCAATTTCGTTTCATT_ATCAGAAGTTCGAATCAAATTACGAA	171	51	46	25	53	5	12	12	10	8	6	19	8	0	0
ATGTTAAATGGCAAGAATTTTACAGT_ATCAGAAGTTCGAATCAAATTACGAA	90	30	20	12	25	0	2	4	4	1	3	1	2	0	0
ATGCTAACCCCTAACCGTGTTTTTTG_ATCAGAAGTTCGAATCAAATTACGAA	41	19	12	6	13	0	0	0	0	0	2	0	0	0	0
GATTAAATCATGAACGATTTTTTAAC_ATCAGAAGTTCGAATCAAATTACGAA	36	6	7	3	3	1	0	7	5	12	7	1	0	0	0
ACCCTAAACTCTAATGCCGTTCCGAG_ATCAGAAGTTCGAATCAAATTACGAA	77	22	17	6	17	3	4	12	1	10	2	2	1	0	2
AATAAAATCATAAAACGTTTTAGGGC_ATCAGAAGTTCGAATCAAATTACGAA	32	10	6	2	2	0	1	0	2	3	0	1	0	0	0
ACATAAAACAGAAAACGTGTTATCGT_ATCAGAAGTTCGAATCAAATTACGAA	10	0	1	0	0	0	0	0	0	0	0	0	0	0	0
ATACCAAAAAAGAAACGTGTTCTCTT_ATCAGAAGTTCGAATCAAATTACGAA	41	6	5	6	6	0	0	0	0	0	0	0	0	0	0
ACCTCAAAAAGCACGTGATTAGCCA_ATCAGAAGTTCGAATCAAATTACGAA	48	13	5	1	5	0	0	0	0	0	0	0	0	0	0
CGTTAAAACAAAAAGGTTATTTTACT_ATCAGAAGTTCGAATCAAATTACGAA	55	8	4	6	13	0	0	1	0	0	0	0	0	0	0
TATTCAAAACTGAACGATCTTGTATA_ATCAGAAGTTCGAATCAAATTACGAA	43	12	11	13	14	1	1	4	3	2	0	1	0	0	0
GCCCTAATATAGAAAGTCGTTGTGGG_ATCAGAAGTTCGAATCAAATTACGAA	140	34	26	18	31	3	9	8	9	5	2	3	0	0	0
AAAATAATATACAAACGTTTTATTTC_ATCAGAAGTTCGAATCAAATTACGAA	11	0	0	0	0	0	0	0	0	0	0	0	0	0	0
ACGGAAAATATAAAGCAGTTTATGCC_ATCAGAAGTTCGAATCAAATTACGAA	11	2	0	0	0	0	0	0	0	0	0	0	0	0	0
CGCGCAACTATTAAAGGTTTTTCCTG_ATCAGAAGTTCGAATCAAATTACGAA	114	33	18	14	21	1	2	6	2	2	2	7	1	1	0
GGTGCAAGTTAAAAGTTGTTTTGAAC_ATCAGAAGTTCGAATCAAATTACGAA	97	21	19	7	12	1	1	0	2	8	0	3	0	0	0
CTGGAAAAAAGTAAGTGTTTTATCAT_ATCAGAAGTTCGAATCAAATTACGAA	6	4	3	2	1	0	0	0	0	0	0	0	0	1	0
ATATCGGTACCCAAAAACGTTCCCGG_ATCAGAAGTTCGAATCAAATTACGAA	17	0	3	2	3	0	0	0	0	0	0	0	0	1	0
CGCTAAACGAAAAAATAACTTGTTGC_ATCAGAAGTTCGAATCAAATTACGAA	57	13	5	1	4	2	1	0	1	3	0	0	0	0	0
ATGTGAATTCTAAAAGGCGTTCTATT_ATCAGAAGTTCGAATCAAATTACGAA	19	5	9	3	6	0	1	0	1	0	0	0	0	0	0
CCTAGAAACTCCAAGAGGCTTGGCCC_ATCAGAAGTTCGAATCAAATTACGAA	14	9	4	6	13	0	1	0	0	1	0	2	0	0	0
AGAAAAAATTCTAAACTTTTTCGGGC_ATCAGAAGTTCGAATCAAATTACGAA	27	9	6	3	9	0	0	5	1	1	0	1	0	0	0
ACATAAATCCTTAATTCATTTAGATC_ATCAGAAGTTCGAATCAAATTACGAA	28	16	19	25	71	18	25	127	195	342	179	484	139	205	201
ACTTCAACTTTAAAGCAACTTGACCT_ATCAGAAGTTCGAATCAAATTACGAA	93	26	26	21	33	6	5	14	8	10	4	8	3	1	0
TGCTCAATAGTCAAAGGAATTTCCGA_ATCAGAAGTTCGAATCAAATTACGAA	36	7	8	6	7	2	3	4	0	1	0	2	0	0	0
CACGAAACCAGGAAAGTTCTTAGCGG_ATCAGAAGTTCGAATCAAATTACGAA	243	66	67	28	32	4	9	16	12	6	9	4	3	0	0
TAGGAAATTAGGAATTCTCTTATGGT_ATCAGAAGTTCGAATCAAATTACGAA	11	5	1	1	6	0	2	1	1	1	4	3	0	0	0
GTCCAAATCACAAATTGTATTTGTTT_ATCAGAAGTTCGAATCAAATTACGAA	14	9	7	7	8	0	1	1	1	0	1	1	1	0	0
TTTTGAATATTAAACTAGTTTCTACC_ATCAGAAGTTCGAATCAAATTACGAA	3	1	1	0	0	0	0	0	0	0	0	0	0	0	0
CATTAAAACGGCAAGAGGGTTGGGGG_ATCAGAAGTTCGAATCAAATTACGAA	180	58	33	33	55	9	8	5	3	13	3	3	2	0	0
ATAGTAAATTTTAAATTGATTACTAA_ATCAGAAGTTCGAATCAAATTACGAA	2	0	0	0	0	0	0	0	0	0	0	0	0	0	0
TGAGTAAACAGAAAAATTCTTACAAC_ATCAGAAGTTCGAATCAAATTACGAA	5	0	2	0	0	0	1	0	0	0	0	0	0	0	0
TCGTTAATTCATAATACTCTTAAGGT_ATCAGAAGTTCGAATCAAATTACGAA	49	5	7	3	4	0	0	0	0	0	0	0	0	0	0
GCGTTAATTATAAAAGTGGTTCACCC_ATCAGAAGTTCGAATCAAATTACGAA	23	8	3	6	4	1	0	2	0	0	0	2	0	0	0
AATATAATCTGAAAATTAGTTTCAAC_ATCAGAAGTTCGAATCAAATTACGAA	16	10	4	2	8	0	0	0	0	0	0	2	1	0	1
ACGATAATGGAGAACTCTCTTGTGCA_ATCAGAAGTTCGAATCAAATTACGAA	154	56	45	27	56	9	17	23	25	48	25	37	12	11	9
ACTTGAAGATACAAATTTTTTCGATT_ATCAGAAGTTCGAATCAAATTACGAA	105	27	13	11	23	1	0	4	3	4	2	2	0	0	1
CCTACAACTTAAAACAATTTTTCCAC_ATCAGAAGTTCGAATCAAATTACGAA	18	1	6	0	0	0	0	0	0	0	0	0	0	0	0
TAATAAATATAGAACTATGTTAACTA_ATCAGAAGTTCGAATCAAATTACGAA	18	2	1	0	0	0	0	0	0	0	0	0	0	0	0
GCGAGAACCCTTAAGCAGGTTTGCCA_ATCAGAAGTTCGAATCAAATTACGAA	63	20	9	7	15	0	1	2	5	6	2	1	1	0	2
TTTTTAAAATCGAATCTTATTGTCTC_ATCAGAAGTTCGAATCAAATTACGAA	86	30	16	15	21	1	1	5	2	5	2	7	0	0	0
CTAATAAAAATGAATTACGTTATGCA_ATCAGAAGTTCGAATCAAATTACGAA	64	8	6	10	8	0	3	1	9	3	2	10	1	0	0
CTTTTAAGAGCGAAGGTTGTTTTGTT_ATCAGAAGTTCGAATCAAATTACGAA	25	8	6	0	2	0	0	1	0	0	0	0	0	0	0
ACCAAAACCTTCAATTTTCTTATTGT_ATCAGAAGTTCGAATCAAATTACGAA	76	12	2	5	9	0	0	2	0	1	0	1	0	0	0
AGGCTAAACCTCAACGTTCTTGGTTA_ATCAGAAGTTCGAATCAAATTACGAA	51	8	18	6	6	0	5	3	3	0	0	2	0	0	0
GTTCGAAATAACAATTTTCTTCCGTG_ATCAGAAGTTCGAATCAAATTACGAA	108	34	27	13	25	3	3	5	5	14	4	7	2	0	2
TACTGAAAATATAAAATAGTTACTCG_ATCAGAAGTTCGAATCAAATTACGAA	1	1	0	0	0	0	0	0	0	0	0	0	0	0	0
CGAAGAAGCGTGAACAATGTTGGGGA_ATCAGAAGTTCGAATCAAATTACGAA	69	11	4	5	19	0	5	10	18	26	11	14	10	8	7
GCGTGAAGGAGGAATTGGATTTCAGA_ATCAGAAGTTCGAATCAAATTACGAA	53	16	16	11	18	4	3	7	3	5	1	1	0	0	0
AATATAATCGTTAAATAACTTAGAAG_ATCAGAAGTTCGAATCAAATTACGAA	70	9	9	13	16	2	0	11	1	0	0	2	0	3	1
GTGTGAATAGTGAAGAGTATTGCACT_ATCAGAAGTTCGAATCAAATTACGAA	100	15	24	12	7	3	2	4	8	9	1	10	3	0	0
ACAGGAATCGTGAAACTGTTTGTTTT_ATCAGAAGTTCGAATCAAATTACGAA	51	12	7	2	11	0	1	2	2	1	1	0	1	0	0
ATCAAAAACTAGAAAACGATTTACAC_ATCAGAAGTTCGAATCAAATTACGAA	18	6	15	3	6	0	2	0	3	3	0	0	0	1	0
AAGAGAATTGAAAACTTTGTTATCGC_ATCAGAAGTTCGAATCAAATTACGAA	77	11	12	0	5	0	3	2	3	4	1	4	0	0	0
AACATAACGTCAAAAATCCTTAGGTA_ATCAGAAGTTCGAATCAAATTACGAA	103	15	17	5	16	1	0	3	5	6	0	0	0	0	0
TCTATAAAAGTTAAATAGATTTTTGC_ATCAGAAGTTCGAATCAAATTACGAA	49	5	3	6	11	0	0	0	0	0	0	2	0	0	0
GTTCAAAGACGTAAGATAGTTTGCGA_ATCAGAAGTTCGAATCAAATTACGAA	69	22	23	3	6	2	5	2	1	9	4	2	3	0	0
TTACTAAAGTGAAAGGGTATTGTCGA_ATCAGAAGTTCGAATCAAATTACGAA	38	12	10	4	7	0	2	4	3	2	0	0	0	0	1
TCTTGAATGAGGAACTTCTTTTCCGC_ATCAGAAGTTCGAATCAAATTACGAA	7	1	0	0	0	0	0	0	0	0	0	0	0	0	0
CAAGAAAACCTAAAGCCCTTTGGTGT_ATCAGAAGTTCGAATCAAATTACGAA	33	20	20	21	42	5	15	66	68	133	100	165	54	106	62
AAATAAATTTTAAATACATTTGAGGT_ATCAGAAGTTCGAATCAAATTACGAA	33	7	3	7	3	0	0	1	0	0	0	0	0	0	0
GTCGAAATTTTGAATGTCATTTGGTT_ATCAGAAGTTCGAATCAAATTACGAA	54	11	11	5	6	1	0	0	0	0	0	0	0	1	0
AAGATAAGAATCAACCGTGTTTGCGC_ATCAGAAGTTCGAATCAAATTACGAA	212	58	50	33	26	2	7	10	15	7	5	7	1	0	0
GCATAAATATTGAATTGAATTACTAA_ATCAGAAGTTCGAATCAAATTACGAA	1	0	0	0	0	0	0	0	0	0	0	0	0	0	0
AGGAGAAGTAGAAAAAGGCTTTAACC_ATCAGAAGTTCGAATCAAATTACGAA	31	9	5	6	3	0	1	4	2	1	6	3	0	1	0
ATGCGAAACCCAAATGAGTTTGGATA_ATCAGAAGTTCGAATCAAATTACGAA	107	28	19	9	15	3	3	2	8	16	0	6	3	2	0
TTGCTAAAAAAAAAATCTTGTGAT_ATCAGAAGTTCGAATCAAATTACGAA	1	0	0	0	0	0	0	0	0	0	0	0	0	0	0
ATACCAATACTGAAATTCGTTTGAGC_ATCAGAAGTTCGAATCAAATTACGAA	429	102	102	30	55	12	22	15	21	23	7	10	3	1	0
TTCTAAATCCTAAAGAACCTTGTATG_ATCAGAAGTTCGAATCAAATTACGAA	5	1	1	0	0	0	0	0	0	0	0	0	0	0	0
TCAAGAAAAATCAACTAAGTTATTCC_ATCAGAAGTTCGAATCAAATTACGAA	63	17	19	8	11	1	3	8	4	11	2	4	0	0	0
CAAGGAAGCGGCAAGGGGGTTGGGGG_ATCAGAAGTTCGAATCAAATTACGAA	2	9	10	0	12	0	0	0	1	0	0	2	0	0	1
CCTAAAAGGTGAAACGGCATTTCTAG_ATCAGAAGTTCGAATCAAATTACGAA	41	5	5	10	6	0	2	0	2	2	1	1	0	0	0
CCACCAATAGTAAAATAAGTTAATGA_ATCAGAAGTTCGAATCAAATTACGAA	47	8	6	9	10	3	0	16	11	9	10	53	0	21	8
CTTCTAACTATGAATTTTTTTCATTG_ATCAGAAGTTCGAATCAAATTACGAA	157	37	24	23	30	1	5	7	3	1	2	2	0	1	0
GATTAAATGGTGAAGCAGGTTTAACG_ATCAGAAGTTCGAATCAAATTACGAA	97	39	31	12	13	9	17	12	15	15	9	7	6	1	2
AATATAACCTAAAAAGTGTTTTTCCA_ATCAGAAGTTCGAATCAAATTACGAA	13	6	4	3	16	0	2	2	2	0	1	1	0	0	0
TGGGAAACATCGAATGTTTTTTGCGC_ATCAGAAGTTCGAATCAAATTACGAA	8	3	0	0	0	0	0	0	0	0	0	0	0	0	0
CGGCCAATTACGAAAATTGTTGCCGT_ATCAGAAGTTCGAATCAAATTACGAA	9	0	1	3	6	1	3	4	2	2	0	1	0	0	0
GAATAAACCCAAAACCCTTTTTTAAA_ATCAGAAGTTCGAATCAAATTACGAA	35	6	1	7	7	0	0	3	0	0	1	0	0	0	0
CCGTAAATTTATAAGGGCTTTTCTAG_ATCAGAAGTTCGAATCAAATTACGAA	17	4	1	5	8	1	0	9	2	10	6	30	4	15	3
CACTAAAATGCTAATTAGTTTAGCTA_ATCAGAAGTTCGAATCAAATTACGAA	74	9	9	9	12	2	3	3	2	2	0	3	0	0	0
TCTCTAATCAGCAAGATAGTTTCCTT_ATCAGAAGTTCGAATCAAATTACGAA	60	31	14	10	8	0	1	5	0	2	1	1	0	0	0
AAGCCAAAATGTAAAGCCGTTAGCTA_ATCAGAAGTTCGAATCAAATTACGAA	41	11	3	2	1	0	0	3	1	1	1	0	0	0	0
TGTATAAGTGACAAGCTGTTTAGTAT_ATCAGAAGTTCGAATCAAATTACGAA	95	20	19	9	20	0	1	4	2	3	2	9	0	0	1
ATAAGAAAAGTAAAAACTCTTGTTCC_ATCAGAAGTTCGAATCAAATTACGAA	44	5	5	4	8	1	0	0	0	1	0	1	0	0	0
GCCACAAATGGAAAGGGGCTTGGGGC_ATCAGAAGTTCGAATCAAATTACGAA	8	2	2	0	2	2	1	1	0	0	0	0	1	1	1
TGCCGAATCAAAAAAAGGGTTGGGGG_ATCAGAAGTTCGAATCAAATTACGAA	44	21	11	11	17	1	2	2	5	4	1	1	0	0	0
ATTACAAGCTTAAATGCTATTTCGCT_ATCAGAAGTTCGAATCAAATTACGAA	166	42	46	31	61	7	10	9	11	4	1	0	0	2	0
ACGTAAACTTTCAAACCCGTTGTCGC_ATCAGAAGTTCGAATCAAATTACGAA	67	18	15	10	13	2	2	1	2	9	0	1	3	0	0
ATGAGAAATAGTAATGAAATTTTTGA_ATCAGAAGTTCGAATCAAATTACGAA	146	28	18	20	27	0	1	4	4	4	0	1	0	1	0
TACTTAATCGTCAAGATGGTTCACGT_ATCAGAAGTTCGAATCAAATTACGAA	3	10	6	3	0	0	0	0	3	3	0	0	1	1	1
TTTTTAAACTATAACGCCTTTATGAA_ATCAGAAGTTCGAATCAAATTACGAA	1	0	0	0	0	0	0	0	0	0	0	0	0	0	0
CGTCAAAAATGGAACCACCTTAGCGT_ATCAGAAGTTCGAATCAAATTACGAA	87	25	13	16	20	2	8	4	9	4	0	5	0	0	0
AACAAAATAACGAAATGTTTTTTGAA_ATCAGAAGTTCGAATCAAATTACGAA	16	4	6	4	19	0	0	0	7	3	2	8	0	0	2
TCGCCAACTATAAACAAGGTTAGTTT_ATCAGAAGTTCGAATCAAATTACGAA	22	9	5	1	3	1	0	2	0	0	0	0	0	0	0
AATCGAACGGTAAACTGGGTTGAAGG_ATCAGAAGTTCGAATCAAATTACGAA	90	15	19	5	6	1	1	0	0	0	0	1	0	0	0
ACGGGAATAATTAACTCCATTTAGCC_ATCAGAAGTTCGAATCAAATTACGAA	65	36	16	14	32	7	2	3	4	6	4	0	0	0	0
ATTCGAATCCAGAAGTAGTTTTCTTG_ATCAGAAGTTCGAATCAAATTACGAA	122	42	31	19	22	3	4	4	0	0	0	0	0	0	0
AAGCGAAACGTCAAGGGACTTGCCAG_ATCAGAAGTTCGAATCAAATTACGAA	10	6	3	1	0	0	0	0	0	0	0	0	0	0	0
AGGGTAAAACGTAATCGCGTTTAGGC_ATCAGAAGTTCGAATCAAATTACGAA	22	0	5	2	1	0	0	0	0	0	0	0	0	0	0
ATTTCAAATTTGAATTCTATTTTTTT_ATCAGAAGTTCGAATCAAATTACGAA	3	1	1	0	0	0	0	0	0	0	0	0	0	0	0
AAACGAAAAAGGAAATCTGCTTGTTTG_ATCAGAAGTTCGAATCAAATTACGAA	23	4	10	3	7	1	2	1	3	1	0	0	0	0	0
ATGTAAATCTGCAACACCGTTCTTGA_ATCAGAAGTTCGAATCAAATTACGAA	50	9	13	8	16	0	3	0	0	4	0	1	0	0	0
CGATGAAACTGAAAAAGTGTTGAATA_ATCAGAAGTTCGAATCAAATTACGAA	76	18	16	21	21	0	3	4	6	5	2	1	0	0	0
TTGTAAATCTCTAAGACCTTTTTTAG_ATCAGAAGTTCGAATCAAATTACGAA	45	14	8	8	2	1	0	0	0	0	0	1	0	0	0
GATTGAAGTGCGAACGTAGTTTGAGG_ATCAGAAGTTCGAATCAAATTACGAA	52	4	11	4	11	1	1	4	0	9	2	1	1	2	0
ATCGGAAAGTCGAACTAAATTCGGGG_ATCAGAAGTTCGAATCAAATTACGAA	12	6	3	2	1	1	0	0	0	0	1	2	0	2	0
AGGCGAAGAAGAAAGGGTCTTAGGGA_ATCAGAAGTTCGAATCAAATTACGAA	13	7	5	3	6	0	2	2	1	1	2	2	1	2	0
GACCGAACAACAAAAGAGCTTGGGTG_ATCAGAAGTTCGAATCAAATTACGAA	10	3	2	0	3	2	0	3	1	0	0	0	0	1	0
AAGCAAAAATATAAGAAAATTCGAAT_ATCAGAAGTTCGAATCAAATTACGAA	11	0	0	0	2	0	0	0	0	0	0	0	0	0	0
GCCTAAACATAAAACTCACTTGTAAT_ATCAGAAGTTCGAATCAAATTACGAA	69	21	10	6	10	3	0	4	0	1	0	4	1	0	0
GTAATAAATGTTAATCCAGTTTTCGT_ATCAGAAGTTCGAATCAAATTACGAA	61	11	15	8	6	1	0	3	1	1	0	0	0	0	0
GCAACAATAAGGAAGGGCATTCCCGC_ATCAGAAGTTCGAATCAAATTACGAA	10	3	5	3	2	0	0	0	0	0	0	0	0	0	0
GCCGCAACGCTCAATAGAGTTATAAG_ATCAGAAGTTCGAATCAAATTACGAA	22	1	1	1	0	0	0	0	0	0	0	0	0	0	0
CTGTCAAACTTGAAATTCTTTCGTCG_ATCAGAAGTTCGAATCAAATTACGAA	31	5	5	3	16	2	4	4	1	0	3	0	0	1	0
TCGTAAAATTGCAAATACGTTTCAGT_ATCAGAAGTTCGAATCAAATTACGAA	34	9	4	3	8	1	1	0	0	5	0	2	0	0	0
TAAAAAACCTTGAAATAGTTTAGGGT_ATCAGAAGTTCGAATCAAATTACGAA	12	6	1	3	2	0	1	1	2	2	2	2	0	0	0
CAGGAAAGTGGGAAGGAAGTTATGCT_ATCAGAAGTTCGAATCAAATTACGAA	35	14	1	1	4	0	0	0	0	0	0	0	0	0	0
GTCTAAAATGCCAATAAATTTTCGAT_ATCAGAAGTTCGAATCAAATTACGAA	33	5	6	1	7	1	3	3	3	3	0	2	0	1	0
TTTGCAAACTGGAACTGGGTTGCACA_ATCAGAAGTTCGAATCAAATTACGAA	23	1	9	2	8	1	0	1	3	2	0	2	0	0	0
GGGTTAAAAGCGAATTGGATTAAATT_ATCAGAAGTTCGAATCAAATTACGAA	15	7	0	2	6	0	0	0	0	1	0	1	2	0	0
CCAATAAATCGTAAAATCCTTAGTTT_ATCAGAAGTTCGAATCAAATTACGAA	39	7	7	3	6	1	1	1	0	0	0	0	0	0	0
AACAAAACAGCCAACTAATTTGATTA_ATCAGAAGTTCGAATCAAATTACGAA	16	3	4	1	2	0	0	0	0	0	0	0	0	0	0
AGTTAAAATTGAAAGGAAATTGTGGG_ATCAGAAGTTCGAATCAAATTACGAA	123	28	38	20	47	4	7	20	7	17	10	29	5	13	7
TGTATAACATGAAAATAGTTTAAATT_ATCAGAAGTTCGAATCAAATTACGAA	12	0	0	0	0	0	0	0	0	1	0	0	0	0	0
ACTCGAACAACGAAAAGTGTTATGGT_ATCAGAAGTTCGAATCAAATTACGAA	69	9	10	2	6	0	0	3	1	1	0	5	0	0	0
CTATTAACCATAAAACCAATTTAATT_ATCAGAAGTTCGAATCAAATTACGAA	45	6	1	3	5	0	0	0	0	0	0	0	0	1	0
GGGTAAAGAAGTAAAATCATTAGCGA_ATCAGAAGTTCGAATCAAATTACGAA	145	37	26	10	19	2	5	1	1	2	1	3	0	1	1
AGATGAACACCTAAGGGCTTTTAGTG_ATCAGAAGTTCGAATCAAATTACGAA	64	30	37	24	29	3	1	5	6	1	4	7	4	1	0
AGTAGAACTTCGAATATGGTTGTTGG_ATCAGAAGTTCGAATCAAATTACGAA	21	11	12	7	2	1	0	1	5	6	3	2	0	1	0
AATTAAACACTCAACCATCTTAAGTT_ATCAGAAGTTCGAATCAAATTACGAA	22	1	3	0	0	0	1	0	0	0	0	0	1	0	0
CAAACAATTTCAAAGTAACTTTTTTG_ATCAGAAGTTCGAATCAAATTACGAA	1	1	2	0	0	0	0	0	0	0	0	0	0	0	0
GATATAACTCGTAAGATGCTTGAAAC_ATCAGAAGTTCGAATCAAATTACGAA	64	14	19	6	13	4	1	3	4	2	0	6	1	0	0
TGTTTA_ATCAGAAGTTCGAATCAAATTACGAA	55	9	10	5	5	0	0	1	0	0	0	0	0	0	0
ATTTGAATCGAAAACCGGGTTTACTC_ATCAGAAGTTCGAATCAAATTACGAA	33	11	4	2	1	0	0	0	0	0	0	0	0	0	0
ATCGCAACATGTAAGTCTTTTCTACT_ATCAGAAGTTCGAATCAAATTACGAA	44	19	21	5	11	0	0	1	3	0	1	4	0	0	0
TTTCGAAAGTCAAATACACTTGTAAA_ATCAGAAGTTCGAATCAAATTACGAA	37	11	11	11	5	1	0	2	4	3	2	4	0	1	1
GCACCAATCCCTAACTCGTTTTGTAG_ATCAGAAGTTCGAATCAAATTACGAA	98	18	38	10	14	2	4	2	4	5	0	0	0	0	0
CTAAAAATATATAAGCTCATTTCTCC_ATCAGAAGTTCGAATCAAATTACGAA	32	5	2	4	11	0	0	0	0	0	0	0	0	0	0
GCATCAAGAGAAAAGTCGTTTCTTGA_ATCAGAAGTTCGAATCAAATTACGAA	14	4	3	2	0	0	0	0	0	0	0	7	0	0	0
CAGATAAGCATGAAAATCATTAAGGT_ATCAGAAGTTCGAATCAAATTACGAA	36	16	13	8	21	2	3	4	10	6	0	3	1	1	0
TTTAAAAATACAAATGGATTTATGTC_ATCAGAAGTTCGAATCAAATTACGAA	1	0	0	0	0	0	0	0	0	0	0	0	0	1	0
TAATCAATATAAAATTGCGTTGTTTA_ATCAGAAGTTCGAATCAAATTACGAA	15	10	3	1	8	0	0	2	0	0	0	4	0	0	0
TTATTAAAATCAAACATGGTTTGACC_ATCAGAAGTTCGAATCAAATTACGAA	39	9	9	2	6	1	1	0	0	0	0	0	0	0	0
TCATGAAAGTATAACATCTTTGGCTA_ATCAGAAGTTCGAATCAAATTACGAA	85	14	15	10	16	7	10	38	57	106	55	119	39	67	70
CATATAAAATACAAATCTTTTTAGAA_ATCAGAAGTTCGAATCAAATTACGAA	4	1	0	0	0	0	0	0	0	0	0	0	0	0	0
CGACGAAACTTTAAAGTATTTACTTA_ATCAGAAGTTCGAATCAAATTACGAA	10	2	0	1	1	0	0	1	0	0	0	1	0	0	0
TGAGCAATTCGAAAGCATCTTAATTT_ATCAGAAGTTCGAATCAAATTACGAA	3	0	0	0	1	0	1	1	0	0	0	0	0	0	0
GAATGAAATCATAACGAATTTGGGGT_ATCAGAAGTTCGAATCAAATTACGAA	57	7	16	12	15	5	13	18	34	28	17	26	10	14	5
ATGGTAACTCTTAAAAGCTTTTTGTA_ATCAGAAGTTCGAATCAAATTACGAA	94	50	31	29	63	3	5	23	20	29	23	70	11	25	14
CAACAAATCTTTAATTCATTTGATAT_ATCAGAAGTTCGAATCAAATTACGAA	61	7	3	8	10	0	0	0	0	0	0	0	0	0	0
ACATTAATACTAAAATTAATTCGGTT_ATCAGAAGTTCGAATCAAATTACGAA	6	1	0	0	0	0	0	0	0	0	0	0	0	0	0
ATAGAAACTTTGAATACATTTGCGAT_ATCAGAAGTTCGAATCAAATTACGAA	76	13	11	7	5	1	1	2	1	0	0	0	0	0	0
ATCTTAATGCGAAATATAATTGATAC_ATCAGAAGTTCGAATCAAATTACGAA	24	1	0	2	1	0	0	0	0	0	0	0	0	0	0
TCCCGAAATGCAAAAGAGGTTAGTTA_ATCAGAAGTTCGAATCAAATTACGAA	23	3	1	1	0	0	0	0	0	0	0	0	0	0	0
TTTATAAGGATTAAATAAATTCATCC_ATCAGAAGTTCGAATCAAATTACGAA	39	8	4	12	26	3	1	12	13	17	19	86	7	42	12
AACGGAATTGCGAATTGTGTTATCTT_ATCAGAAGTTCGAATCAAATTACGAA	13	5	3	0	2	0	0	2	1	2	0	4	0	0	0
GATGGAATCTAGAAAATGGTTCATCG_ATCAGAAGTTCGAATCAAATTACGAA	168	42	44	21	42	6	11	11	3	4	1	3	1	2	0
CTTCAAAAATTAAAACTCTTTGTAGA_ATCAGAAGTTCGAATCAAATTACGAA	37	11	5	3	10	0	2	0	0	0	0	2	0	0	1
TGAGTAATGGTAAAGGCAGTTCGTTT_ATCAGAAGTTCGAATCAAATTACGAA	36	3	2	2	3	0	0	0	0	0	0	3	0	0	0
CGCGGAACTGGGAATTCGGTTTCAAG_ATCAGAAGTTCGAATCAAATTACGAA	27	1	2	0	1	0	0	0	0	0	0	0	0	0	0
TTCCTAAAAGTTAATGACTTTGAAAA_ATCAGAAGTTCGAATCAAATTACGAA	2	1	0	0	0	0	0	0	0	0	0	0	0	0	0
GGATCAATTAAAAATGGTTTTGACCC_ATCAGAAGTTCGAATCAAATTACGAA	98	18	16	6	10	2	1	4	3	0	1	2	0	0	0
GGCAGAATAGGGAAGGCCGTTGGGGG_ATCAGAAGTTCGAATCAAATTACGAA	4	2	4	3	2	0	1	0	0	0	0	0	0	0	0
ATAGGAAGACAAAATCTTCTTAAAGT_ATCAGAAGTTCGAATCAAATTACGAA	5	1	1	0	2	0	0	0	1	0	0	0	0	0	0
TGTAGAACGCTCAATTGACTTTGGGG_ATCAGAAGTTCGAATCAAATTACGAA	33	20	15	10	15	4	3	3	5	1	1	0	0	0	0
TCAAGAACCATTAAGATCGTTGTGTA_ATCAGAAGTTCGAATCAAATTACGAA	70	34	20	16	39	3	4	8	10	12	2	3	0	1	0
ATCCAAAGTACAAATGGAATTGTATG_ATCAGAAGTTCGAATCAAATTACGAA	18	1	6	2	3	0	0	0	2	3	0	1	0	0	1
CCCCAAAACTTTAATTTCGTTTACGT_ATCAGAAGTTCGAATCAAATTACGAA	41	11	3	8	17	4	6	25	24	43	34	75	17	17	20
CACGTAAAGCACAATACTCTTTTCGG_ATCAGAAGTTCGAATCAAATTACGAA	85	23	22	18	33	2	4	3	8	7	1	4	0	0	0
AAAAAAACATTAAATAGGATTGTTGA_ATCAGAAGTTCGAATCAAATTACGAA	144	37	17	18	31	2	2	6	3	4	0	3	1	0	0
ACTTTAATTTAAAATGTTCTTACTAC_ATCAGAAGTTCGAATCAAATTACGAA	126	35	19	25	20	1	0	4	0	1	4	6	0	0	0
CCCGGAAATTTAAACATAGTTTAGTA_ATCAGAAGTTCGAATCAAATTACGAA	36	8	7	7	4	0	0	2	0	1	0	0	0	0	0
CCATTAACAGGGAACATATTTGAAAT_ATCAGAAGTTCGAATCAAATTACGAA	8	0	1	0	3	0	0	0	0	0	0	0	0	0	0
AATAAAAGCTACAACTCGGTTTGAAA_ATCAGAAGTTCGAATCAAATTACGAA	228	65	61	28	47	6	3	13	7	17	10	12	2	0	0
CTTTTAACCTAAAATGGGGTTCTGAC_ATCAGAAGTTCGAATCAAATTACGAA	2	0	2	0	0	0	1	1	0	0	0	0	0	0	0
TTTACAAAGATTAATACGTTTAGTGA_ATCAGAAGTTCGAATCAAATTACGAA	5	2	3	0	0	0	0	0	0	0	0	0	0	0	0
TGAAGAACAATAAAAGCTTTTTTCTT_ATCAGAAGTTCGAATCAAATTACGAA	48	12	5	13	6	0	0	2	0	0	0	1	2	0	0
CTTATAAATCTCAATTAAATTCGTAT_ATCAGAAGTTCGAATCAAATTACGAA	70	12	7	10	10	2	0	2	0	0	0	0	0	0	0
TTACCAATTAATAAAAAGTTTATCAG_ATCAGAAGTTCGAATCAAATTACGAA	31	6	5	4	10	0	0	1	0	0	0	2	0	1	0
AACGCAAGACATAAGGAGATTGAACA_ATCAGAAGTTCGAATCAAATTACGAA	62	14	16	3	13	0	0	0	1	0	0	0	0	0	0
CCAACAAATGTCAAAGAGATTCAGTT_ATCAGAAGTTCGAATCAAATTACGAA	90	16	22	12	16	5	0	2	1	0	3	3	0	0	0
CAAATAACGGGTAACCTCCTTTTCAT_ATCAGAAGTTCGAATCAAATTACGAA	33	7	5	4	3	0	1	3	1	6	0	2	0	0	1
ATGAGAATTCTCAACATACTTCGCTC_ATCAGAAGTTCGAATCAAATTACGAA	17	1	0	0	0	0	0	0	0	0	0	0	0	0	0
CCGGTAATTAGAAAAATTTTTAAGGG_ATCAGAAGTTCGAATCAAATTACGAA	6	1	2	1	1	0	0	0	0	0	0	0	0	0	0
CATGTAATATGAAACAGCCTTCGAAC_ATCAGAAGTTCGAATCAAATTACGAA	33	13	9	8	1	2	2	4	2	1	0	0	0	0	0
CTTTGAACGCTAAATTGGTTTTCGTT_ATCAGAAGTTCGAATCAAATTACGAA	21	17	12	3	3	1	1	1	0	0	1	0	0	0	0
CCACTAAAATATAATTTGGTTCTGCC_ATCAGAAGTTCGAATCAAATTACGAA	7	6	1	5	5	2	0	1	0	0	0	1	0	0	0
TAAATAACTTCTAATCAGTTTGCCAC_ATCAGAAGTTCGAATCAAATTACGAA	121	27	15	10	22	3	5	5	2	2	3	9	1	0	0
CTTATAAACGGAAATCATGTTATTGT_ATCAGAAGTTCGAATCAAATTACGAA	124	37	16	8	17	2	1	2	3	3	4	4	0	0	0
CTCGGAAGCTCCAATTTAGTTTTTGC_ATCAGAAGTTCGAATCAAATTACGAA	74	23	23	9	31	1	6	7	4	4	2	1	1	0	0
AGAATAATTTGGAATAGCTTTTTTAA_ATCAGAAGTTCGAATCAAATTACGAA	36	6	6	3	3	0	0	7	0	0	1	1	0	1	0
ACTTAAAGAAACAACGTGGTTTCGTT_ATCAGAAGTTCGAATCAAATTACGAA	86	12	16	6	6	0	2	2	1	1	0	1	0	0	0
CCACCAAAATGAAAGAACTTTCCCCC_ATCAGAAGTTCGAATCAAATTACGAA	47	1	1	11	7	0	0	0	5	8	2	0	0	0	0
CTGGCAAAAATAAACGCACTTGACAT_ATCAGAAGTTCGAATCAAATTACGAA	15	3	5	1	0	0	0	0	0	0	0	0	0	0	0
ACGGCAACGGCTAAGGGGATTACACA_ATCAGAAGTTCGAATCAAATTACGAA	11	5	0	0	0	0	0	0	0	0	0	0	0	0	0
GTCCGAATGCGCAATCGAGTTATTTA_ATCAGAAGTTCGAATCAAATTACGAA	67	16	17	8	16	2	0	3	1	2	2	3	0	0	0
TGACGAAGCGTGAAAATTATTGGTGT_ATCAGAAGTTCGAATCAAATTACGAA	11	3	1	0	1	0	0	0	0	0	0	0	0	0	0
TGGGTAAAATAGAATGAAGTTCTTGC_ATCAGAAGTTCGAATCAAATTACGAA	32	2	4	1	2	1	0	2	1	0	0	0	0	0	0
AACATAATATTCAACAGGATTAAGAC_ATCAGAAGTTCGAATCAAATTACGAA	21	3	1	0	0	0	0	0	0	0	0	0	0	0	0
CGAACAACGTGTAAATTTTTTAAAGG_ATCAGAAGTTCGAATCAAATTACGAA	16	3	3	3	2	0	0	0	0	0	0	0	0	0	0
AAACTAATTGTTAATAACATTGACCC_ATCAGAAGTTCGAATCAAATTACGAA	30	7	9	5	7	1	4	3	5	1	0	0	0	0	0
TTCTAAAAATGCAAAAGCTTTGCTTC_ATCAGAAGTTCGAATCAAATTACGAA	15	3	5	2	4	0	0	0	0	1	1	0	0	0	0
ACTACAATATTTAAAATTTTTCAATT_ATCAGAAGTTCGAATCAAATTACGAA	4	0	0	1	0	0	0	0	0	0	0	0	0	0	0
CGCCAAAGCACTAATCCGTTTTTAAT_ATCAGAAGTTCGAATCAAATTACGAA	62	3	5	2	10	0	0	0	1	0	0	0	0	0	0
ACTTTAATAATTAAGGCATTTCTCAT_ATCAGAAGTTCGAATCAAATTACGAA	37	10	13	5	4	0	0	0	0	0	0	0	1	0	0
ACTAGAAACCACAACCGAGTTTTGTC_ATCAGAAGTTCGAATCAAATTACGAA	17	2	7	4	5	0	0	0	0	0	0	0	0	0	0
AATAAAATGTGAAAAATTGTTAGCTA_ATCAGAAGTTCGAATCAAATTACGAA	54	7	7	8	10	2	0	3	2	3	2	3	0	2	0
CTAGTAACTTTCAAACTTCTTCTTAT_ATCAGAAGTTCGAATCAAATTACGAA	7	1	1	2	4	0	1	3	1	0	2	0	0	0	0
CGCGTAAGAAGGAATATATTTTCCAA_ATCAGAAGTTCGAATCAAATTACGAA	50	18	18	5	8	3	0	2	1	3	2	2	1	1	0
AGTCGAAGTAGGAAGTACTTTTTACA_ATCAGAAGTTCGAATCAAATTACGAA	2	2	1	0	0	0	0	0	0	0	0	0	0	0	0
GTATAAATTACAAAGCTGCTTATACA_ATCAGAAGTTCGAATCAAATTACGAA	104	22	16	14	24	3	3	6	5	2	2	3	1	1	0
CCATAAACACGTAATAGGTTTGGCGT_ATCAGAAGTTCGAATCAAATTACGAA	57	12	8	8	6	2	2	0	0	0	0	0	0	0	0
TCTTCAAGAGTAAATCGTATTGATTC_ATCAGAAGTTCGAATCAAATTACGAA	41	12	15	4	7	0	0	2	2	1	2	1	0	0	0
GAGTTAAAATGCAATATGTTTTTGGC_ATCAGAAGTTCGAATCAAATTACGAA	44	8	6	6	8	0	2	1	1	1	0	4	0	0	0
TTATTAAGAAAGAACAGAGTTGGGGC_ATCAGAAGTTCGAATCAAATTACGAA	2	0	0	0	0	0	0	0	0	0	0	0	0	0	0
CTTACAAAACTTAATAGAGTTCGTGT_ATCAGAAGTTCGAATCAAATTACGAA	20	1	1	1	2	0	0	0	0	0	0	0	0	0	0
CGTTTAACGACGAAGAGTGTTACTAC_ATCAGAAGTTCGAATCAAATTACGAA	74	8	8	3	11	0	1	1	2	0	0	0	0	0	0
AGATTAAGAGACAAATCACTTAGCAT_ATCAGAAGTTCGAATCAAATTACGAA	20	2	0	0	0	1	0	0	0	0	0	0	0	0	0
TAGCCAAATCAGAAGGACATTACGCC_ATCAGAAGTTCGAATCAAATTACGAA	11	0	2	1	3	0	1	0	0	2	0	3	0	0	0
CCTTAAACAATCAATTCGGTTTCCTT_ATCAGAAGTTCGAATCAAATTACGAA	65	15	17	12	19	1	3	3	6	0	0	0	0	0	0
CGTATAAACGGGAAGACTCTTAAACG_ATCAGAAGTTCGAATCAAATTACGAA	205	72	41	37	39	5	8	5	6	7	3	2	1	0	1
CGGGTAACGCGTAACGACATTCGCGG_ATCAGAAGTTCGAATCAAATTACGAA	188	55	46	10	43	4	10	6	3	5	0	0	0	0	0
GTACCAATATTAAAACGAGTTGGCTA_ATCAGAAGTTCGAATCAAATTACGAA	81	15	11	3	15	2	5	3	1	6	0	7	0	0	0
TGCTTAAGGCCGAATGTCCTTACGCT_ATCAGAAGTTCGAATCAAATTACGAA	23	7	12	13	11	3	3	2	0	0	1	0	1	0	0
TCTAGAAGCAAAAATAGGTTTAAGGA_ATCAGAAGTTCGAATCAAATTACGAA	14	2	5	0	0	0	0	0	0	0	1	0	0	0	0
AACAAAATAGGTAAAACAGTTCTCGA_ATCAGAAGTTCGAATCAAATTACGAA	7	1	0	1	1	0	0	0	0	3	0	0	0	0	0
GAGACAAGCTCCAAGGGTTTTGAGTC_ATCAGAAGTTCGAATCAAATTACGAA	57	16	6	5	7	0	3	1	0	0	3	4	0	0	0
ATGGAAACTCAGAAAGGACTTGAAGA_ATCAGAAGTTCGAATCAAATTACGAA	104	39	18	24	11	2	1	0	1	2	0	1	0	0	0
CTTTTAAGTACTAAGAAAATTTGATG_ATCAGAAGTTCGAATCAAATTACGAA	16	0	3	4	6	0	0	1	0	0	0	0	0	0	0
GTACCAATGCATAAGATTGTTCCTCT_ATCAGAAGTTCGAATCAAATTACGAA	9	9	8	9	14	2	2	0	2	2	0	0	0	0	0
TACAGAAGTGAGAACAGGGTTAAGTG_ATCAGAAGTTCGAATCAAATTACGAA	27	10	13	1	5	1	1	1	0	0	0	0	0	0	0
GAGGCAATAAGTAATGGAGTTGAATA_ATCAGAAGTTCGAATCAAATTACGAA	31	11	7	6	4	2	0	3	0	1	4	0	0	1	0
TAGCGAAGATCAAAGGAGGTTGGGGT_ATCAGAAGTTCGAATCAAATTACGAA	69	25	27	14	23	4	4	7	8	2	0	2	4	1	0
TTACAAATCCCAAAGGATTTTTGGAT_ATCAGAAGTTCGAATCAAATTACGAA	17	6	2	7	8	1	1	0	1	0	1	0	0	0	0
CGTGCAACCAGTAACTAAATTCCCAT_ATCAGAAGTTCGAATCAAATTACGAA	8	3	0	0	0	0	0	0	0	0	0	0	0	0	0
ATGTGAATAGGTAATTATGTTTGGAT_ATCAGAAGTTCGAATCAAATTACGAA	90	13	15	3	11	1	0	3	1	1	2	3	2	0	0
TATGCAAGCCAGAAGCTGTTTCGTAT_ATCAGAAGTTCGAATCAAATTACGAA	63	8	4	3	8	2	1	1	2	1	5	2	0	1	0
AACGTAACATGGAAACACATTAATTG_ATCAGAAGTTCGAATCAAATTACGAA	95	30	35	17	17	2	2	6	7	7	3	3	1	1	4
TAATTAATAAGCAATCATTTTATCAG_ATCAGAAGTTCGAATCAAATTACGAA	148	24	12	14	33	1	0	4	2	1	2	3	0	2	1
CGAACAATTCCGAAAGACCTTATGTT_ATCAGAAGTTCGAATCAAATTACGAA	82	10	12	8	12	0	2	0	1	0	1	3	0	0	0
GGCATAAGCGAGAAGGGCCTTTTGGG_ATCAGAAGTTCGAATCAAATTACGAA	43	7	7	7	10	2	1	5	0	0	0	0	0	0	1
GCCATAAGAGATAAAGAAATTGTGAA_ATCAGAAGTTCGAATCAAATTACGAA	23	6	1	4	8	0	0	0	0	4	1	1	1	0	0
CAATAAATCCATAAGTTTCTTAATGA_ATCAGAAGTTCGAATCAAATTACGAA	88	18	6	10	14	0	0	2	2	1	3	3	1	0	0
CTTCAAAATTCCAATCCGGTTATTTC_ATCAGAAGTTCGAATCAAATTACGAA	18	1	3	2	2	0	0	0	0	0	0	0	0	0	0
GACTTAAACATAAAATACGTTTTGGT_ATCAGAAGTTCGAATCAAATTACGAA	48	17	8	13	29	2	2	10	2	2	3	0	1	0	0
CCGGCAAACAAGAAGAGCATTGTAAG_ATCAGAAGTTCGAATCAAATTACGAA	78	13	18	18	26	1	3	4	6	7	3	2	1	3	0
CTTGTAATGGCCAAAATCATTCTTTC_ATCAGAAGTTCGAATCAAATTACGAA	68	16	16	11	13	3	2	0	6	5	1	1	1	3	0
CGGCAAAGCCTGAAGCTACTTAAACT_ATCAGAAGTTCGAATCAAATTACGAA	258	44	43	24	64	6	10	15	17	24	10	5	0	1	1
TCTGAAATAGATAAACTGGTTGCGGT_ATCAGAAGTTCGAATCAAATTACGAA	13	1	1	0	1	0	0	0	1	1	0	0	0	0	0
GGAATAAGTTTAAATAGGTTTATGAC_ATCAGAAGTTCGAATCAAATTACGAA	30	17	7	3	2	1	0	5	7	12	22	32	8	10	13
AGCAGAAGCCGGAAGGTGTTTCGGGC_ATCAGAAGTTCGAATCAAATTACGAA	70	7	1	2	6	0	3	0	0	0	0	0	0	0	0
GCATAAATTTGGAAATCTATTAATGG_ATCAGAAGTTCGAATCAAATTACGAA	16	8	1	14	26	4	3	28	37	50	61	153	23	83	49
AAAGCAATATTCAAACATGTTTTAAA_ATCAGAAGTTCGAATCAAATTACGAA	14	4	2	2	2	0	0	0	0	0	0	0	0	0	1
TGCAAAATATTTAAAATAATTGGAGT_ATCAGAAGTTCGAATCAAATTACGAA	1	0	0	0	0	0	0	0	0	0	0	0	0	0	0
AACATAAAACGGAATGATATTAATTC_ATCAGAAGTTCGAATCAAATTACGAA	66	12	7	4	4	0	0	0	1	1	1	1	0	0	0
TAAGAAAATTTAAACCCGGTTGAATA_ATCAGAAGTTCGAATCAAATTACGAA	37	9	3	4	6	0	0	1	0	0	3	0	0	0	0
GTAGCAAGCGGGAACGGCGTTGGGCG_ATCAGAAGTTCGAATCAAATTACGAA	10	4	3	4	6	1	0	3	2	1	2	1	1	2	1
TCGCAAAAAGGAAAAGTTATTGATAA_ATCAGAAGTTCGAATCAAATTACGAA	36	13	5	7	10	1	0	2	0	0	0	3	1	0	0
GGCGTAATCCGGAATTTCCTTACCAA_ATCAGAAGTTCGAATCAAATTACGAA	14	0	3	1	7	0	2	0	1	1	7	3	1	0	0
ACAATAACTCGTAAAACTGTTCAAGT_ATCAGAAGTTCGAATCAAATTACGAA	70	10	5	3	7	2	1	0	0	1	5	0	0	0	0
AACTGAAAATTCAAGCACTTTCCAGG_ATCAGAAGTTCGAATCAAATTACGAA	60	28	21	11	12	2	4	3	1	2	0	5	3	0	0
AAGTTAAATCAAAAGTTTTTTACTTT_ATCAGAAGTTCGAATCAAATTACGAA	8	2	1	0	0	0	0	0	0	0	0	0	0	0	0
TCAAAAACGATCAATCTGGTTCGTTT_ATCAGAAGTTCGAATCAAATTACGAA	57	3	7	1	13	1	1	1	4	2	0	1	1	0	0
CGATAAACAAGTAAGCATCTTTCTAA_ATCAGAAGTTCGAATCAAATTACGAA	22	1	7	1	1	0	0	0	0	0	0	0	0	0	0
ATAAGAAAATAGAATTGGGTTTGGAG_ATCAGAAGTTCGAATCAAATTACGAA	45	5	7	6	6	0	1	1	0	1	0	1	0	0	0
TCAGGAAAGCGGAATGTGTTTGGGCA_ATCAGAAGTTCGAATCAAATTACGAA	66	22	18	10	8	4	3	6	1	5	0	1	1	1	0
ACAGCAATCTGTAATTTAGTTGTAAG_ATCAGAAGTTCGAATCAAATTACGAA	20	1	3	0	0	0	0	0	0	0	0	0	0	0	0
TAAAAAATGAGGAAGGGCCTTTAAAG_ATCAGAAGTTCGAATCAAATTACGAA	51	17	16	8	14	2	1	5	3	5	2	2	0	0	0
CTTCCAAGTTGGAAGGGGGTTCGCGG_ATCAGAAGTTCGAATCAAATTACGAA	18	7	10	5	5	0	2	2	0	1	1	1	0	0	0
GTATAAAACGGGAATCACGTTAATAA_ATCAGAAGTTCGAATCAAATTACGAA	102	41	36	22	23	4	5	9	8	12	9	24	3	8	2
GGTCTAACCTTAAAATAATTTCACGG_ATCAGAAGTTCGAATCAAATTACGAA	59	18	23	12	21	0	1	2	2	2	0	0	0	0	0
GGGACAAAACCCAACTAGATTCGACC_ATCAGAAGTTCGAATCAAATTACGAA	10	0	0	0	0	0	0	0	0	0	0	0	0	0	0
GAAATAACGGTTAAGAAGATTGCGCG_ATCAGAAGTTCGAATCAAATTACGAA	37	17	7	8	17	2	2	0	3	6	2	0	0	0	0
ATTGCAAGAACAAACCGAGAATCAAGTTGCGCT_ATCAGAAGTTCGAATCAAATTACGAA	34	3	8	1	0	0	0	0	0	0	1	0	0	0	0
CCCCGAAACTTGAATCTTATTCTTTA_ATCAGAAGTTCGAATCAAATTACGAA	45	10	5	11	14	2	0	4	1	4	2	17	1	8	6
TCAGTAATAATGAAATGCGTTGCGAA_ATCAGAAGTTCGAATCAAATTACGAA	256	73	55	18	44	9	11	20	10	12	3	9	6	2	5
GTAAAAAGGGGGAAAGTCTTTAGTAC_ATCAGAAGTTCGAATCAAATTACGAA	16	6	4	7	3	2	1	1	2	3	2	1	0	0	0
GTATGAATACGGAAGACTTTTCTGAA_ATCAGAAGTTCGAATCAAATTACGAA	3	0	0	1	2	1	0	0	0	1	0	3	0	0	0
CAAAAAAAATGAAACAAGTTTGCCAG_ATCAGAAGTTCGAATCAAATTACGAA	17	4	0	5	8	0	0	2	1	8	0	0	0	0	0
GCATCAATAATAAATCCCTTTTACTA_ATCAGAAGTTCGAATCAAATTACGAA	16	2	5	0	4	0	0	0	0	1	0	0	0	0	0
ATGCCAAATCCAAAGACAATTATAAG_ATCAGAAGTTCGAATCAAATTACGAA	4	0	0	0	0	0	0	0	0	0	0	0	0	0	0
TTTAGAATCGTGAATAGTTTTCTACT_ATCAGAAGTTCGAATCAAATTACGAA	12	3	5	0	6	0	1	1	1	3	0	0	0	0	0
TCGGTACCTCATAAAATATTTTAAAC_ATCAGAAGTTCGAATCAAATTACGAA	6	0	0	1	0	0	0	0	0	0	0	0	0	0	0
CACTTAACGTAAAACTCCCTTTGTAG_ATCAGAAGTTCGAATCAAATTACGAA	114	11	14	6	10	3	7	2	0	0	0	1	0	0	1
TATACAAGATATAAGACGTTTTGGGT_ATCAGAAGTTCGAATCAAATTACGAA	81	34	29	14	20	1	4	11	7	16	5	9	2	2	0
GAGGGAATAAATAAATTAGTTGGTTT_ATCAGAAGTTCGAATCAAATTACGAA	4	0	0	0	0	0	0	0	0	0	0	0	0	0	0
AAGCAAACTACAAAGCGTGTTAGAGT_ATCAGAAGTTCGAATCAAATTACGAA	30	10	7	5	5	0	4	0	3	0	2	3	0	0	0
GCCAGAATCGGGAATTGGGTTCGGGG_ATCAGAAGTTCGAATCAAATTACGAA	45	18	10	6	14	3	4	3	5	5	5	7	1	0	0
ATTACAAAGTATAAGTCTTTTCCGT_ATCAGAAGTTCGAATCAAATTACGAA	39	13	8	2	3	0	0	1	0	0	1	0	0	0	0
GATGAAACCTTTAAGGATATTGTGAC_ATCAGAAGTTCGAATCAAATTACGAA	79	17	19	13	16	5	9	5	9	3	4	9	2	0	0
GGGTAAAACCACAATTGGATTAGAGT_ATCAGAAGTTCGAATCAAATTACGAA	23	4	3	2	3	0	1	2	0	0	0	0	0	0	0
GGAGGAAATCAGAAAATCATTTCGTC_ATCAGAAGTTCGAATCAAATTACGAA	27	3	4	0	0	0	0	0	0	0	0	0	0	0	0
GTAATAAGAAGCAATGTTGTTTCAGT_ATCAGAAGTTCGAATCAAATTACGAA	15	4	5	2	1	2	2	0	0	1	1	0	0	0	0
ACGCAAAAAGGTAAGAAAATTCGATA_ATCAGAAGTTCGAATCAAATTACGAA	12	0	3	0	1	0	0	0	0	0	0	0	0	0	0
GGCAGAAAAATCAAGTTTTTTATCAT_ATCAGAAGTTCGAATCAAATTACGAA	37	8	3	6	5	0	0	2	1	0	0	0	0	0	0
AAACCAATGCGGAACAGTTTTATGTT_ATCAGAAGTTCGAATCAAATTACGAA	14	4	7	1	2	0	0	0	1	1	0	2	0	0	0
CCAAAAATCAGTAAGTGCCTTGTCGG_ATCAGAAGTTCGAATCAAATTACGAA	108	28	22	11	19	2	8	6	4	12	3	5	0	2	0
GTCCGAAAGTCTAAAAACGTTCGCAT_ATCAGAAGTTCGAATCAAATTACGAA	24	4	6	3	3	2	0	0	0	0	0	0	0	0	0
ATATAAAATCAAAATATAGTTTTGAG_ATCAGAAGTTCGAATCAAATTACGAA	33	3	0	6	7	0	0	0	0	0	0	1	0	0	0
GACCAAATCCCTAAACTTGTTAAGAG_ATCAGAAGTTCGAATCAAATTACGAA	25	6	7	7	2	1	2	0	0	0	0	0	0	0	0
CTCGGAAAATTGAATCCTATTATGCG_ATCAGAAGTTCGAATCAAATTACGAA	61	11	21	4	5	1	2	2	3	1	4	2	0	0	0
GTGTTAATAGTCAACATGTTTACTGC_ATCAGAAGTTCGAATCAAATTACGAA	17	11	11	3	5	2	0	0	0	0	0	0	0	0	0
TAAAAAAGCTTTAAACCGGTTTATAA_ATCAGAAGTTCGAATCAAATTACGAA	5	1	0	4	1	0	0	1	0	0	0	2	0	0	0
ACGTAAAACGTCAAGGCCTTTAAAT_ATCAGAAGTTCGAATCAAATTACGAA	89	17	11	9	11	4	2	5	1	3	2	6	0	0	0
TACCCAAATACAAAGAAACTTTCCCC_ATCAGAAGTTCGAATCAAATTACGAA	28	9	5	2	3	1	0	2	0	0	0	0	0	0	0
TTATCAAGATTTAAGGTAGTTCGTAA_ATCAGAAGTTCGAATCAAATTACGAA	43	1	11	1	4	0	2	2	5	1	0	0	0	0	0
ATGACAAACGGGAAGTAATTTGCGTC_ATCAGAAGTTCGAATCAAATTACGAA	20	5	7	0	3	1	1	3	1	0	0	0	0	0	0
TGGCTAACGATCAATTTTCTTTCGTT_ATCAGAAGTTCGAATCAAATTACGAA	5	0	0	1	1	1	0	1	0	0	0	0	0	0	0
CACTAAACAAGCAACTGCTTTGTAAG_ATCAGAAGTTCGAATCAAATTACGAA	36	4	7	0	4	0	1	0	2	2	1	2	0	0	0
CCTGTAAGATATAATTTCGTTGCGGC_ATCAGAAGTTCGAATCAAATTACGAA	40	8	22	11	19	1	4	2	4	1	3	3	2	0	0
TCTCAAACCCGAAATAACATTTGATC_ATCAGAAGTTCGAATCAAATTACGAA	123	21	24	17	55	12	38	62	145	214	185	348	168	190	176
TACTCAACGGTGAAGCTGGTTTCGGA_ATCAGAAGTTCGAATCAAATTACGAA	146	21	17	19	36	3	4	5	14	3	3	1	0	0	0
GTTTCAAGACATAATTGCCTTACTCT_ATCAGAAGTTCGAATCAAATTACGAA	78	19	8	6	9	0	2	3	0	4	1	0	0	0	0
TTCATAAGAGGGAATACGGTTGGAGC_ATCAGAAGTTCGAATCAAATTACGAA	26	10	10	8	5	1	1	1	3	0	0	0	0	0	0
CCCTCAAGCAAGAAAACAGTTTGAGT_ATCAGAAGTTCGAATCAAATTACGAA	5	0	0	0	0	0	0	0	0	0	0	0	0	0	0
CCCGTAATAAGCAAGACACTTATTTA_ATCAGAAGTTCGAATCAAATTACGAA	21	1	1	0	1	0	1	0	0	0	0	0	0	0	0
ATCGTAACGTTAAATATGGTTTTGAA_ATCAGAAGTTCGAATCAAATTACGAA	11	0	2	1	2	1	0	0	0	0	0	1	0	0	0
TGTTCAAGGTTGAAATGGATTCGGGT_ATCAGAAGTTCGAATCAAATTACGAA	111	33	19	12	14	3	1	1	4	2	0	1	0	2	0
CACTGAAAATTTAATGAGTTTCGTAA_ATCAGAAGTTCGAATCAAATTACGAA	6	0	1	0	0	0	0	0	0	0	0	0	0	0	0
AATCCAATTTCGAACATACTTTAATA_ATCAGAAGTTCGAATCAAATTACGAA	105	16	10	7	19	0	0	5	1	1	2	5	0	0	0
GTTGGAAACTAGAAACGCGTTGGGAA_ATCAGAAGTTCGAATCAAATTACGAA	177	62	45	29	43	4	6	8	5	3	6	2	0	1	0
CGGATAAACCAAAACCGGGTTGTATG_ATCAGAAGTTCGAATCAAATTACGAA	65	17	27	21	44	5	11	33	32	69	47	100	22	46	33
AATATAATAGGGAATCTTATTTGGGT_ATCAGAAGTTCGAATCAAATTACGAA	64	17	10	4	1	1	1	0	2	2	0	2	0	1	0
TCATCAAGATTCAAGAATTTTCGCTG_ATCAGAAGTTCGAATCAAATTACGAA	210	57	70	23	55	7	17	17	17	29	7	29	4	2	0
GCTTCAACATCAAAACAGGTTGAGAA_ATCAGAAGTTCGAATCAAATTACGAA	163	50	51	17	41	5	6	11	16	17	4	19	3	3	1
TAAAAAATTCCCAACATTGTTCAGAA_ATCAGAAGTTCGAATCAAATTACGAA	16	11	2	1	4	0	0	1	2	0	1	2	0	0	0
TTACGAAAGGCCAATGAGTTTAGCGT_ATCAGAAGTTCGAATCAAATTACGAA	14	5	16	5	11	1	1	3	3	4	1	1	0	0	0
GGATGAAGCTTAAAGGCTTTTGGGCA_ATCAGAAGTTCGAATCAAATTACGAA	110	22	22	23	21	5	5	8	9	26	8	5	4	8	4
TTCAGAAATTGGAATCAGTTTTATGC_ATCAGAAGTTCGAATCAAATTACGAA	166	70	61	28	47	4	9	9	15	21	10	10	2	0	1
AGTCTAAAGAGGAAAGGCACTTTCCTG_ATCAGAAGTTCGAATCAAATTACGAA	91	18	14	7	6	0	0	1	1	1	3	5	0	0	0
CCTAAAATTACCAAGAAGGTTATCAC_ATCAGAAGTTCGAATCAAATTACGAA	32	7	6	0	4	0	0	1	0	0	0	0	0	0	0
AATAGAATTACGAAGGACGTTTTAAA_ATCAGAAGTTCGAATCAAATTACGAA	117	35	34	18	52	4	3	14	7	10	8	1	0	1	0
CTGGAAAGTAATAATACCGTTCTTAT_ATCAGAAGTTCGAATCAAATTACGAA	149	33	21	14	34	1	1	5	1	4	2	1	0	0	0
GGCGAAAGTCGAAACCCAATTCGCAA_ATCAGAAGTTCGAATCAAATTACGAA	38	5	3	1	3	0	0	0	1	2	1	7	1	0	0
TGGTCAAACGCCAATCTTATTAGTAG_ATCAGAAGTTCGAATCAAATTACGAA	42	21	10	7	19	2	0	2	1	0	0	0	0	0	0
GATATAAACATAAATATGTTTTTCAC_ATCAGAAGTTCGAATCAAATTACGAA	66	18	7	6	13	0	0	2	3	1	0	1	1	1	2
GCACCAATAGCCAAAGTGCTTCTCGT_ATCAGAAGTTCGAATCAAATTACGAA	118	25	29	9	22	3	8	6	7	6	2	6	2	2	0
TTTGGAAGGCGGAATCTGGTTTACAC_ATCAGAAGTTCGAATCAAATTACGAA	17	0	4	2	4	0	0	0	0	0	1	0	0	0	0
CTAATAACCTTGAAAAGGGTTTCTGA_ATCAGAAGTTCGAATCAAATTACGAA	55	20	15	10	8	2	3	4	3	5	2	2	0	0	0
CCAAAAATTCGGAAAAGGGTTAGGCG_ATCAGAAGTTCGAATCAAATTACGAA	62	18	4	3	4	2	0	0	0	0	0	0	0	0	0
CAAGCAAGACCTAAACCCTTTTTATC_ATCAGAAGTTCGAATCAAATTACGAA	63	16	10	10	20	2	3	2	2	1	1	3	1	0	2
ACTATAAGTCTAAATAGGGTTCCTTA_ATCAGAAGTTCGAATCAAATTACGAA	156	40	23	18	31	1	6	7	4	7	4	9	0	1	0
AGTGAAACTCGAAATGCAATTGGGG_ATCAGAAGTTCGAATCAAATTACGAA	129	22	17	12	19	0	0	3	1	9	3	4	0	1	1
GGCGCAATCGCAAACGGGATTGGGAG_ATCAGAAGTTCGAATCAAATTACGAA	168	46	28	18	30	10	7	4	3	6	6	3	2	0	0
CTCAGAAAGGAAAAGTATTTTTTTAT_ATCAGAAGTTCGAATCAAATTACGAA	5	1	0	0	0	0	0	0	0	0	0	0	0	0	0
GCCTAAACAGGGAATGAACTTGGAGG_ATCAGAAGTTCGAATCAAATTACGAA	3	5	9	1	3	0	2	0	0	0	0	0	0	0	0
TGAACAACATTGAACCATTTTTAAGA_ATCAGAAGTTCGAATCAAATTACGAA	12	9	3	2	3	1	1	0	0	0	1	0	0	0	0
ACTGAAATCACCAATGTACTTTGATT_ATCAGAAGTTCGAATCAAATTACGAA	73	6	16	2	14	0	3	2	1	4	3	2	0	0	0
AGCCTAACAGATAATTACATTCAATA_ATCAGAAGTTCGAATCAAATTACGAA	219	55	24	18	48	0	2	7	3	1	3	5	0	0	0
ATTGTAAGAACGAATCCTTTTCTATC_ATCAGAAGTTCGAATCAAATTACGAA	43	4	11	2	0	0	0	0	0	0	0	0	0	0	0
CCAACAATGCATAATGTGTTTGGCAT_ATCAGAAGTTCGAATCAAATTACGAA	54	16	13	6	21	5	2	1	1	0	0	0	0	0	0
AATCAAATACGGAAAGATTTTATGGA_ATCAGAAGTTCGAATCAAATTACGAA	21	1	1	0	5	0	1	0	1	0	1	1	0	0	0
ACTAAAAAGTTTAACGCCTTTTGTCC_ATCAGAAGTTCGAATCAAATTACGAA	106	34	19	20	23	2	3	7	14	5	4	8	1	3	2
CTAATAATACACAAACAATTTTTGTG_ATCAGAAGTTCGAATCAAATTACGAA	21	9	5	1	5	1	2	2	0	0	0	4	1	1	0
CAAATAATCTGGAACTTATTTGTAGT_ATCAGAAGTTCGAATCAAATTACGAA	96	43	20	17	40	0	1	8	1	7	5	4	1	2	0
TACAGAACTATAAAGTCATTTACGGT_ATCAGAAGTTCGAATCAAATTACGAA	189	52	55	45	127	26	46	122	180	354	204	464	152	195	190
AACAGAACCATTAATTTTATTCAATC_ATCAGAAGTTCGAATCAAATTACGAA	79	11	7	3	7	1	0	3	0	0	0	0	0	0	0
GCAACAAATGTTAATAAGATTCACAT_ATCAGAAGTTCGAATCAAATTACGAA	21	1	0	1	2	0	0	0	1	0	0	0	0	0	0
AAACTAATGGTAAAACCTCTTTCAGC_ATCAGAAGTTCGAATCAAATTACGAA	95	33	45	21	36	3	10	5	9	1	3	4	0	3	0
CCTTAAAATGGAAAAACTTTTTCATT_ATCAGAAGTTCGAATCAAATTACGAA	39	6	4	1	3	0	0	1	0	0	0	0	0	0	0
CCGATAACAGCTAATGTCATTCAGTG_ATCAGAAGTTCGAATCAAATTACGAA	15	5	5	0	0	0	0	0	0	0	0	0	0	0	0
ATGCAAAAAATCAAGTATCTTTGAGA_ATCAGAAGTTCGAATCAAATTACGAA	30	10	11	7	10	1	0	0	0	1	0	1	1	0	0
CAGGTAAACCCGAAGTGGGTTTCTTC_ATCAGAAGTTCGAATCAAATTACGAA	15	9	6	3	0	0	1	0	0	0	0	0	0	0	0
TTTAGAATCATAAACATTTTTAAGCG_ATCAGAAGTTCGAATCAAATTACGAA	61	17	18	22	15	1	3	4	0	1	5	5	1	0	1
ACGCTAACACTTAAACCACTTTCACC_ATCAGAAGTTCGAATCAAATTACGAA	310	94	80	37	46	5	6	10	21	20	5	8	3	0	0
TCTCAAACATGGAATTCTATTCGAAT_ATCAGAAGTTCGAATCAAATTACGAA	66	15	9	5	7	2	2	5	5	1	3	1	1	0	0
AAGAAAATGTACAAACGTATTCATGC_ATCAGAAGTTCGAATCAAATTACGAA	36	11	9	0	1	0	1	0	0	0	0	0	0	0	0
AGCGAAACAGCAAACATTATTAAGGA_ATCAGAAGTTCGAATCAAATTACGAA	54	11	16	5	15	3	1	2	2	2	0	1	0	0	0
CGGTCAATGTTTAAACGTATTATAGA_ATCAGAAGTTCGAATCAAATTACGAA	16	1	2	4	2	0	0	0	0	0	0	0	0	0	0
CTTATAACAAGTAAGGCCATTAATAG_ATCAGAAGTTCGAATCAAATTACGAA	18	14	11	3	11	0	1	2	1	0	1	0	0	1	0
CTAGAAATTCAAAACACTATTTCATG_ATCAGAAGTTCGAATCAAATTACGAA	39	8	23	3	5	0	0	0	0	0	0	0	0	0	0
CAAAGAAGATGAAACCCTGTTGTAGA_ATCAGAAGTTCGAATCAAATTACGAA	65	8	9	9	8	0	1	0	0	0	0	0	0	0	0
TCCGTAAAGGCCAAATAAATTCATAG_ATCAGAAGTTCGAATCAAATTACGAA	24	3	5	1	3	0	0	2	1	1	0	1	1	0	0
TATGGAATCCGCAATGTGGTTCCTCG_ATCAGAAGTTCGAATCAAATTACGAA	25	9	13	5	4	0	0	0	0	0	0	0	0	0	0
AACTTAAGCCCTAATGATATTCGTTA_ATCAGAAGTTCGAATCAAATTACGAA	89	24	9	13	14	1	3	3	2	3	0	0	0	0	0
ACTTTAATTGATAATCAGCTTTTTTT_ATCAGAAGTTCGAATCAAATTACGAA	4	3	0	2	1	0	0	2	0	1	1	0	0	0	0
TAAAGAACAGATAATGGTGTTGAACA_ATCAGAAGTTCGAATCAAATTACGAA	111	25	16	16	14	9	3	1	3	6	0	0	2	0	0
ATAATAAATGATAACACGGTTTGGTC_ATCAGAAGTTCGAATCAAATTACGAA	160	56	43	18	39	5	5	5	8	5	1	2	1	0	2
ATTACAAATCAAAAAGGGTTTCTCAC_ATCAGAAGTTCGAATCAAATTACGAA	21	6	0	0	0	0	0	0	0	0	0	0	0	0	0
ATATCAATTGTGAAGGCGTTTATGCA_ATCAGAAGTTCGAATCAAATTACGAA	84	30	39	23	38	9	12	8	13	14	8	18	3	4	2
AAACCAATTAGAAATTTGGTTGTCAC_ATCAGAAGTTCGAATCAAATTACGAA	114	28	28	13	22	3	3	5	2	3	1	3	2	2	0
GAACGAAATTCAAAAAGCGTTGCTCC_ATCAGAAGTTCGAATCAAATTACGAA	98	22	23	14	16	0	1	1	2	1	0	0	0	0	0
AGCATAAACCTTAAGATCTTTTTATT_ATCAGAAGTTCGAATCAAATTACGAA	1	0	0	0	0	0	0	0	0	0	0	0	0	0	0
TCCAAAACACGGAATTGCCTTATGAC_ATCAGAAGTTCGAATCAAATTACGAA	32	5	4	3	3	1	1	2	1	0	0	0	0	0	0
GATACAAATTTAGAATGTATTTGGAGA_ATCAGAAGTTCGAATCAAATTACGAA	6	0	0	0	0	0	0	0	0	0	0	0	0	0	0
AATCGAAATCCTAACAAGCTTCGCAG_ATCAGAAGTTCGAATCAAATTACGAA	20	2	1	3	0	1	0	1	1	0	0	1	0	0	0
TCACAAACTGCAAAAAGTATTAGCTG_ATCAGAAGTTCGAATCAAATTACGAA	1	0	0	0	0	0	0	0	0	0	0	0	0	0	0
GCGCCAAGTCTGAACAGGATTCGCTC_ATCAGAAGTTCGAATCAAATTACGAA	3	0	0	0	0	0	0	0	0	0	0	0	0	0	0
GGGGCAATAAGTAATGGTATTCCCGC_ATCAGAAGTTCGAATCAAATTACGAA	193	53	50	28	38	9	7	6	8	6	0	3	0	0	1
ATTACAAATATGAAGATCTTTACCTT_ATCAGAAGTTCGAATCAAATTACGAA	37	0	4	0	1	0	0	0	0	0	0	0	0	0	0
TGTCTAATTTGCAATTATCTTTGAGC_ATCAGAAGTTCGAATCAAATTACGAA	28	10	9	5	4	2	1	3	0	3	0	0	0	0	0
ATTTTAAAACTTAATTGCTTTATTTT_ATCAGAAGTTCGAATCAAATTACGAA	13	0	0	0	1	0	0	0	0	0	0	0	0	0	0
CTTCGAAACAATAAGTTAGTTAAAGG_ATCAGAAGTTCGAATCAAATTACGAA	10	4	0	0	0	0	1	0	1	0	0	0	0	0	0
CCAAGAACGCAGAAAGAAGTTGGAGA_ATCAGAAGTTCGAATCAAATTACGAA	182	48	42	22	39	6	3	8	10	5	2	11	1	0	0
ATCAAAATCAGGAACTATTTTGGCAG_ATCAGAAGTTCGAATCAAATTACGAA	12	12	8	8	6	0	0	1	0	0	0	0	0	0	0
TAGCAAACTAGTAACCAATTTTATAT_ATCAGAAGTTCGAATCAAATTACGAA	16	1	1	1	0	0	0	0	0	0	0	1	0	0	0
TTACTAACTCTTAAAGTCTTTCTCAC_ATCAGAAGTTCGAATCAAATTACGAA	75	24	16	17	19	1	2	6	2	7	1	4	0	0	0
AGCGTAATGCGTAAACAGCTTGTTAT_ATCAGAAGTTCGAATCAAATTACGAA	23	9	4	3	5	0	0	3	5	3	0	0	0	0	1
CCCAGAATTTTTAATTAGATTTGTCA_ATCAGAAGTTCGAATCAAATTACGAA	127	29	16	26	48	0	0	16	5	10	18	61	4	31	6
CTTTGAAAAGTAAAGTTCGTTGCGCC_ATCAGAAGTTCGAATCAAATTACGAA	11	0	3	3	3	2	0	0	0	0	0	0	0	0	0
TTCGGAACCGCTAAATGACTTGGAGA_ATCAGAAGTTCGAATCAAATTACGAA	7	1	1	1	0	1	0	0	0	0	0	0	0	0	0
TTGATAAGCGCGAAGACAGTTGTACA_ATCAGAAGTTCGAATCAAATTACGAA	31	21	8	7	14	3	4	4	1	2	1	1	0	0	0
CATTTAAGGTGAAATTGCATTGAACA_ATCAGAAGTTCGAATCAAATTACGAA	64	11	3	4	7	0	1	2	0	2	1	1	1	0	0
TGTCCAACAGGTAAACAGTTTGTTAA_ATCAGAAGTTCGAATCAAATTACGAA	34	15	13	5	21	0	0	3	0	1	0	1	0	0	0
CAATCAACATCCAAGTCGTTTACTAT_ATCAGAAGTTCGAATCAAATTACGAA	27	3	3	2	7	1	0	1	3	1	1	3	0	0	1
CCCTTAACGTACTTCTGCT_ATCAGAAGTTCGAATCAAATTACGAA	42	9	12	3	14	0	0	0	0	1	0	0	0	0	0
CTCGCAATATTAAATTCGGTTTGTGTT_ATCAGAAGTTCGAATCAAATTACGAA	21	11	8	9	4	0	1	0	0	0	5	0	1	0	0
CGGTAAAGAGTCAACTACTTTTTATG_ATCAGAAGTTCGAATCAAATTACGAA	28	8	3	1	2	0	0	1	1	0	0	0	0	0	0
TTTTAAAACGTCAATGAGCTTTTTTA_ATCAGAAGTTCGAATCAAATTACGAA	16	10	11	10	9	1	0	1	1	2	4	2	0	0	0
ACCATAAACTGGAATGGCATTTATTC_ATCAGAAGTTCGAATCAAATTACGAA	80	12	19	7	11	2	0	4	0	2	0	0	0	0	0
GTAAAAATTGACAACTTTGGAT_ATCAGAAGTTCGAATCAAATTACGAA	6	3	0	0	4	0	0	0	0	0	0	0	0	0	0
TATCTAAGTAACAAGGTGGTTTACGAA_ATCAGAAGTTCGAATCAAATTACGAA	53	12	12	9	10	3	3	2	4	1	1	1	0	1	2
CCCCGAATTATAAAAAAGTTTGACCT_ATCAGAAGTTCGAATCAAATTACGAA	7	1	1	2	5	0	0	0	0	0	0	0	0	0	0
AAATTAATTTGTAATCTTTTTGGTTT_ATCAGAAGTTCGAATCAAATTACGAA	51	12	5	10	10	0	0	3	0	0	0	0	0	0	0
ATGGCAACGTGGAATTAGGTTTGTTG_ATCAGAAGTTCGAATCAAATTACGAA	72	2	4	5	3	3	2	3	4	1	0	0	0	0	0
ACCATAATGGAAAATAGTATTAAGGG_ATCAGAAGTTCGAATCAAATTACGAA	24	7	10	3	14	0	1	0	2	0	2	0	0	0	0
CTAATAAACTCTAATTCCCTTTGTAG_ATCAGAAGTTCGAATCAAATTACGAA	69	32	25	14	13	5	5	10	0	0	1	2	0	0	0
TGTCAAACCGTCAAAGCCGTTCAAGA_ATCAGAAGTTCGAATCAAATTACGAA	28	5	7	12	6	0	0	0	2	1	0	1	0	0	0
TATATAACTTCTAAGTATTTTTGTGT_ATCAGAAGTTCGAATCAAATTACGAA	54	16	5	4	5	0	0	0	1	0	0	1	0	0	0
CTCATAATGCTGAACGTGATTCTGAA_ATCAGAAGTTCGAATCAAATTACGAA	129	29	31	8	13	3	3	3	1	3	2	5	0	0	0
GATACAACCAGGAATCTACTTGTAGG_ATCAGAAGTTCGAATCAAATTACGAA	14	10	14	1	11	1	0	5	3	7	0	1	0	0	0
AGTGTAAAGGAAAATCTATTTCGTTG_ATCAGAAGTTCGAATCAAATTACGAA	146	48	33	18	34	4	9	5	4	6	2	5	0	1	1
TTCCGAAAATTCAAGACCCTTCGCGA_ATCAGAAGTTCGAATCAAATTACGAA	8	5	0	3	4	0	0	0	0	0	0	0	0	0	0
CAATTAAAAAAGAAGAAGGTTCCCAT_ATCAGAAGTTCGAATCAAATTACGAA	3	2	0	0	0	0	0	1	0	0	0	0	0	0	0
TCACCAAGATCCAATTCCGTTTCGCC_ATCAGAAGTTCGAATCAAATTACGAA	250	82	86	35	59	7	16	13	24	58	22	42	19	16	24
CGTCAAATGTGAAATGTTTTTATATT_ATCAGAAGTTCGAATCAAATTACGAA	12	1	0	0	0	0	0	0	0	0	0	0	0	0	0
GTACCAATTAAGAAATACGTTCAGCG_ATCAGAAGTTCGAATCAAATTACGAA	39	15	9	6	4	0	0	0	0	0	0	0	0	0	0
TACGGAACACTCAAGTCACTTTAATT_ATCAGAAGTTCGAATCAAATTACGAA	32	7	6	2	6	1	0	0	1	1	2	4	1	0	0
TTTTAAAAACGAAAATATCTTAAAGG_ATCAGAAGTTCGAATCAAATTACGAA	17	2	0	1	1	0	0	0	0	0	0	0	0	0	0
GCGGGAATATCCAATAAAGTTCGCCA_ATCAGAAGTTCGAATCAAATTACGAA	43	12	13	7	12	1	1	6	2	0	2	4	0	0	0
ATAAAAACGAACAATATGTTTAATTA_ATCAGAAGTTCGAATCAAATTACGAA	26	2	1	1	3	0	0	0	0	0	0	0	0	0	0
AGCTCAAGGTGAAACATTCTTCAAGG_ATCAGAAGTTCGAATCAAATTACGAA	23	4	5	2	7	0	7	1	5	3	2	8	1	0	3
TTACAAAATAATAACCTGATTTTAGG_ATCAGAAGTTCGAATCAAATTACGAA	28	6	5	4	8	0	0	2	1	2	0	0	0	0	0
CTCAAAAGGATCAACGGAATTGCTAT_ATCAGAAGTTCGAATCAAATTACGAA	9	4	2	3	2	0	1	0	1	0	0	0	0	0	0
TCTCGAACTAGGAATTGAGTTCCACT_ATCAGAAGTTCGAATCAAATTACGAA	18	3	6	1	2	0	0	0	0	0	0	0	0	0	0
GGCGGAACATAGAACTTGGTTACCCC_ATCAGAAGTTCGAATCAAATTACGAA	20	2	6	1	5	0	0	0	0	0	0	0	0	0	0
TTAGAAATTAGAAATGAGCTTGGTTG_ATCAGAAGTTCGAATCAAATTACGAA	16	0	4	4	10	0	0	2	0	0	0	1	0	0	0
CATATAAGTGACAAAGTAATTGGTGT_ATCAGAAGTTCGAATCAAATTACGAA	250	83	55	28	50	9	13	39	57	80	36	76	37	40	48
TAAAAAATCAGTAACTTTGTTCTCAT_ATCAGAAGTTCGAATCAAATTACGAA	78	15	7	7	8	1	2	1	0	0	0	2	1	0	0
CAAGCAAAGGGCAAATTTATTCTGCG_ATCAGAAGTTCGAATCAAATTACGAA	55	11	10	8	8	2	1	1	1	0	0	0	0	0	0
ACGGCAACATTGAATTAGATTGAATA_ATCAGAAGTTCGAATCAAATTACGAA	81	24	19	9	16	2	3	3	2	5	1	0	1	0	0
GCTGAAATATGAAACACTTTTGTTTC_ATCAGAAGTTCGAATCAAATTACGAA	34	9	7	2	8	1	6	10	19	29	12	77	24	33	30
ATTTAAAATCCGAATCTCTTTAGAAA_ATCAGAAGTTCGAATCAAATTACGAA	17	10	2	6	1	0	0	0	0	1	0	0	0	0	0
CTAAGAACTGTTAATTTAGTTTCTCA_ATCAGAAGTTCGAATCAAATTACGAA	28	12	3	0	0	0	0	0	0	0	0	0	0	0	0
TTCGGAAAAGCAAAGTTCTTTCTAGA_ATCAGAAGTTCGAATCAAATTACGAA	7	0	0	1	4	1	0	0	2	1	0	0	0	1	0
ACAGAAATCGCAAAGTTCTTTATCCT_ATCAGAAGTTCGAATCAAATTACGAA	40	19	8	2	7	1	0	3	1	0	0	0	0	0	1
TATCCAACATATAAGGCATTATCGA_ATCAGAAGTTCGAATCAAATTACGAA	8	1	0	0	0	0	0	0	0	0	0	0	0	0	0
ACTTCAATGACAAAGGGCCTTTGTGCC_ATCAGAAGTTCGAATCAAATTACGAA	50	12	4	2	7	0	0	0	0	0	0	0	0	0	0
ACATGAACATAAAAAAAGTTTTGAAT_ATCAGAAGTTCGAATCAAATTACGAA	62	14	14	14	15	0	0	4	2	2	0	2	0	0	0
TGGACAATTGAGAAAGAAGTTCCGTG_ATCAGAAGTTCGAATCAAATTACGAA	70	13	17	8	18	1	3	2	0	2	0	0	0	0	0
GACCAAACTAAGAATTTTCTTTAATT_ATCAGAAGTTCGAATCAAATTACGAA	11	1	0	0	0	0	0	0	0	0	0	1	1	0	0
TTGAAAACGACCAAATACATTAGCAT_ATCAGAAGTTCGAATCAAATTACGAA	59	11	7	2	17	1	1	2	1	1	0	5	0	1	0
GACAGAAGGCTAAATAGGTTTCAACT_ATCAGAAGTTCGAATCAAATTACGAA	47	13	8	5	11	1	2	3	1	1	0	0	0	1	1
TCAGAAATAATGAAGTCAGTTCGACC_ATCAGAAGTTCGAATCAAATTACGAA	52	18	31	6	25	1	2	5	3	8	0	1	0	0	1
CGGTCAAAGTATAAAGAAGTTAATGG_ATCAGAAGTTCGAATCAAATTACGAA	73	17	19	3	12	0	0	2	2	2	2	1	0	0	0
GTTCAAATTTGCAACGAATTTCGGTC_ATCAGAAGTTCGAATCAAATTACGAA	7	1	0	0	0	1	0	0	0	0	0	0	0	0	0
TCCATAATCGTCAAACTTGTTTTGAC_ATCAGAAGTTCGAATCAAATTACGAA	37	6	10	6	3	0	1	1	0	0	0	0	0	0	0
TGGATAATTTACAAGCAAGTTTAATT_ATCAGAAGTTCGAATCAAATTACGAA	25	3	2	0	3	0	0	0	2	0	0	0	0	2	0
CTCAGAACTCTTAATATGTTTGTCAT_ATCAGAAGTTCGAATCAAATTACGAA	150	29	10	16	14	2	3	8	5	4	1	1	0	1	1
CAGCTAAATACTAAATAACTTCCACT_ATCAGAAGTTCGAATCAAATTACGAA	24	3	2	2	0	0	0	1	0	0	0	0	0	0	0
TGTATAAAACATAACTAGGTTCGTTA_ATCAGAAGTTCGAATCAAATTACGAA	57	13	8	7	8	0	3	0	3	1	0	0	0	1	0
CCTCGAAACGGTAATGGTGTTTGCTT_ATCAGAAGTTCGAATCAAATTACGAA	78	16	18	18	36	2	3	9	0	3	0	0	0	0	0
CCCAGAAGCCGCAAGGGAATTGGCGG_ATCAGAAGTTCGAATCAAATTACGAA	40	16	6	13	21	1	1	4	0	1	0	0	0	1	0
ATCTCAAGAGTGAGTGAGTTGTCTA_ATCAGAAGTTCGAATCAAATTACGAA	1	0	0	0	0	0	0	0	0	0	0	0	0	0	0
CTTAGAAGTTTTAAAAATTTTGAGCG_ATCAGAAGTTCGAATCAAATTACGAA	75	32	13	17	16	1	0	13	2	4	8	4	0	0	0
TAGGTAATGTCCAAGGTAGTTAATAC_ATCAGAAGTTCGAATCAAATTACGAA	230	42	45	16	35	7	4	15	2	6	1	3	1	1	0
GTATGAACATGAAAATTGTTTACAGT_ATCAGAAGTTCGAATCAAATTACGAA	11	3	4	2	1	0	0	0	0	0	0	0	0	0	0
CATAAAATATATAACGGTTTTATATC_ATCAGAAGTTCGAATCAAATTACGAA	30	6	1	1	8	0	0	1	0	1	0	3	0	0	0
ACTACAAATCTTAATGGAGTTATTCA_ATCAGAAGTTCGAATCAAATTACGAA	71	17	17	14	20	2	1	4	4	0	0	0	0	1	0
AAAGTAATCCTGAATTTAGTTAACGC_ATCAGAAGTTCGAATCAAATTACGAA	29	5	10	10	4	0	2	4	3	1	0	0	0	1	0
TGCCGAAATACACAATACTTTTATCG_ATCAGAAGTTCGAATCAAATTACGAA	58	32	9	4	20	1	1	10	5	8	3	4	0	0	0
CATCAAACCACCAAGAAATTTTGCTC_ATCAGAAGTTCGAATCAAATTACGAA	40	9	14	5	9	1	1	4	3	6	2	1	1	0	0
GCGGAAAGACATAAAACATTTGAGTT_ATCAGAAGTTCGAATCAAATTACGAA	41	6	14	4	9	2	1	4	6	4	2	0	0	0	0
AGCGTAACATGTAACCACATTGCCGT_ATCAGAAGTTCGAATCAAATTACGAA	93	17	18	8	6	4	4	4	4	2	1	0	3	0	0
TGAGCAAAAGCTAATTTGATTACTCT_ATCAGAAGTTCGAATCAAATTACGAA	12	0	3	3	21	4	6	16	29	70	33	106	18	41	45
AAAATAAGATGCAAGGGACTTCAAAA_ATCAGAAGTTCGAATCAAATTACGAA	5	0	0	0	0	0	0	0	0	0	0	0	0	0	0
CCCGTAATTTACAAGGTCTTTCGTTC_ATCAGAAGTTCGAATCAAATTACGAA	3	0	0	0	0	0	0	0	0	0	0	0	0	0	0
GAACGAAACCTGAACTTGTTTTGCCG_ATCAGAAGTTCGAATCAAATTACGAA	89	11	17	11	10	1	4	6	5	9	0	1	0	0	0
ACCTAAAACATTAACTAAATTTTTA_ATCAGAAGTTCGAATCAAATTACGAA	13	0	0	0	3	0	0	0	0	0	0	0	0	0	0
AAGCCAAAATTCAAATGGTTTCTACA_ATCAGAAGTTCGAATCAAATTACGAA	70	10	13	8	11	3	0	8	4	2	0	0	2	0	0
ACTGCAATGAGTAACCTAGTTAGCAC_ATCAGAAGTTCGAATCAAATTACGAA	151	56	44	22	31	5	5	3	4	10	8	13	0	1	0
TAACGAACATGCAACGTGTTTGAGCC_ATCAGAAGTTCGAATCAAATTACGAA	140	30	31	14	12	5	8	2	3	9	2	0	0	0	0
TCTACAAGTTGCAAGATTATTTAAAT_ATCAGAAGTTCGAATCAAATTACGAA	20	1	0	4	1	0	0	0	0	0	0	0	0	0	0
CTTTCAAGTACCAATATTTTTGGATC_ATCAGAAGTTCGAATCAAATTACGAA	49	9	6	4	13	2	2	4	2	4	1	1	0	2	0
ATGGGAAATGGCAAGTGCGTTGAGGC_ATCAGAAGTTCGAATCAAATTACGAA	324	80	90	34	43	21	26	19	54	51	36	64	30	14	19
GAGTGAATCCCGAAAAATGTTGGTGT_ATCAGAAGTTCGAATCAAATTACGAA	68	28	22	10	27	2	4	10	11	12	17	32	8	9	8
TGTCTAACCCTGAAGTCGTTTTTCTT_ATCAGAAGTTCGAATCAAATTACGAA	35	13	8	11	7	0	1	4	2	1	0	3	0	0	0
GAACAAAATATCAACTGTCTTGTTAG_ATCAGAAGTTCGAATCAAATTACGAA	67	17	21	9	18	1	3	2	3	2	0	0	0	0	0
ACGACAAGAAAGAATTTAGTTAGAAG_ATCAGAAGTTCGAATCAAATTACGAA	44	9	15	11	23	4	1	6	12	17	15	22	1	6	4
AAGCCAATTTTCAATTATATTTCTCT_ATCAGAAGTTCGAATCAAATTACGAA	13	0	4	3	4	1	0	0	0	0	0	0	0	0	0
TATCTAATTTTGAAACGCTTTAGGGG_ATCAGAAGTTCGAATCAAATTACGAA	24	3	5	2	1	0	0	1	0	0	0	0	0	0	0
AACTTAAGTTCGAATGACTTTCGGCG_ATCAGAAGTTCGAATCAAATTACGAA	13	1	2	0	0	0	0	0	3	4	2	0	0	0	1
GTCCAAATCAACAATTCAATTATGTC_ATCAGAAGTTCGAATCAAATTACGAA	71	16	26	7	21	2	3	3	1	0	0	0	0	0	0
ATATGAAGACAGAAATTAGTTAAGTA_ATCAGAAGTTCGAATCAAATTACGAA	57	19	7	8	18	0	2	2	0	0	2	3	0	0	0
CCCACAAAGTTTAATCCTGTTCTTGC_ATCAGAAGTTCGAATCAAATTACGAA	221	32	33	25	18	1	1	2	2	0	2	2	0	0	0
TAGATAATGTTTAATTTCTTTAATAG_ATCAGAAGTTCGAATCAAATTACGAA	11	0	0	1	1	0	0	0	0	0	0	0	0	0	0
AATCGAATCCTAAAGACTATTCCAAT_ATCAGAAGTTCGAATCAAATTACGAA	93	24	22	16	38	5	6	8	5	17	13	28	5	10	7
GATCGAAAGTAAAATTTGTTTAGCAC_ATCAGAAGTTCGAATCAAATTACGAA	15	2	2	0	3	0	0	3	1	3	0	0	0	0	0
TTAAAAATCGTCAAGCATTTTATAAA_ATCAGAAGTTCGAATCAAATTACGAA	29	0	1	7	11	0	1	14	12	10	9	59	1	41	7
AAAGAAAATATGAACCCGGTTTTAAT_ATCAGAAGTTCGAATCAAATTACGAA	8	4	0	3	4	0	0	1	0	0	0	0	0	0	0
CCAAAAATCTACAAATAGCTTTGAAA_ATCAGAAGTTCGAATCAAATTACGAA	115	30	25	22	17	4	1	6	3	1	6	2	2	0	0
ATCAAAAATTATAATCCATTTATGAT_ATCAGAAGTTCGAATCAAATTACGAA	24	3	1	1	1	0	0	0	0	1	0	0	0	0	0
ACAATAATCCTAAACTTCTTTGCGTG_ATCAGAAGTTCGAATCAAATTACGAA	37	5	6	0	5	0	1	1	0	5	0	8	0	0	0
ATCCGAACATTAAATGTGTTTCTTTC_ATCAGAAGTTCGAATCAAATTACGAA	42	16	10	6	8	1	1	1	1	1	1	0	1	2	1
GTTAAAAGCCTAAAGTCAATTATAGC_ATCAGAAGTTCGAATCAAATTACGAA	41	19	10	5	10	0	1	2	2	6	2	5	0	0	0
GCACCAAGATGTAAGCGTTTTAGGGT_ATCAGAAGTTCGAATCAAATTACGAA	42	16	35	10	33	4	5	10	1	2	4	0	0	0	0
CAATGAATGCACAAATCCGTTCAATA_ATCAGAAGTTCGAATCAAATTACGAA	182	30	27	26	16	5	8	4	2	0	0	1	0	0	0
ATCCGAATGGCGAATGCCGTTTGCAA_ATCAGAAGTTCGAATCAAATTACGAA	32	14	6	7	10	1	6	6	3	0	0	0	0	0	0
TATATAAATCTTAATAGCCTTGTAAT_ATCAGAAGTTCGAATCAAATTACGAA	18	0	0	0	0	0	0	0	0	0	0	0	0	0	0
TCAGTAATTCATAACACTCTTAGTCG_ATCAGAAGTTCGAATCAAATTACGAA	103	22	29	15	17	6	8	3	7	2	6	2	0	0	0
AAGGCAATAATTAACATACTTATACG_ATCAGAAGTTCGAATCAAATTACGAA	17	7	2	1	0	0	0	0	0	0	0	0	0	0	0
TCCCAAAGTGGGAAAATTTTTAATGT_ATCAGAAGTTCGAATCAAATTACGAA	12	0	0	0	0	0	0	0	0	0	0	0	0	0	0
CAATAAACAAAAAATTAACTTTCTTC_ATCAGAAGTTCGAATCAAATTACGAA	26	5	4	3	3	0	0	1	1	2	0	0	0	0	0
TGTAGAAGGCTGAATGAAATTGGCTT_ATCAGAAGTTCGAATCAAATTACGAA	33	16	11	1	3	3	3	5	8	7	4	16	4	7	0
AGAAGAAGGTGAAAATGGATTCCTGG_ATCAGAAGTTCGAATCAAATTACGAA	100	20	22	13	21	6	1	5	5	8	3	4	0	1	0
CTTTCAATTTCAAACTTGTTTTTTGG_ATCAGAAGTTCGAATCAAATTACGAA	41	11	21	19	31	5	11	52	69	132	152	245	88	158	102
GAACTAAGCGTTAAAGAGTTTGGGGA_ATCAGAAGTTCGAATCAAATTACGAA	12	9	2	1	2	0	0	0	0	0	0	0	0	0	0
CAACCAATAGTCAAATGATTTTAAT_ATCAGAAGTTCGAATCAAATTACGAA	7	4	1	1	3	2	0	1	0	0	0	3	0	0	0
ATCTAAAGAAGAAAAGAAGTTACGAT_ATCAGAAGTTCGAATCAAATTACGAA	22	0	1	1	3	0	0	0	0	0	0	0	0	0	0
CCTGGAAGCATCAACTAAGTTTGGAA_ATCAGAAGTTCGAATCAAATTACGAA	37	12	9	5	5	1	0	0	0	0	0	0	0	0	0
AGGTGAATTTTAAAAGATGTTCAGTC_ATCAGAAGTTCGAATCAAATTACGAA	36	11	10	8	12	3	2	0	2	4	3	3	0	0	0
CTTAGAATATGTAAAAAGATTGTAAC_ATCAGAAGTTCGAATCAAATTACGAA	39	9	3	1	1	1	0	2	0	0	0	0	0	0	0
GATCCGGTTTCTTA_ATCAGAAGTTCGAATCAAATTACGAA	1	0	0	0	0	0	0	0	0	0	1	0	0	0	0
TCCGCAAATTTTAAAGTAATTTTACA_ATCAGAAGTTCGAATCAAATTACGAA	27	0	2	7	9	1	1	4	0	2	2	11	1	5	0
TGCCAAACTAGGAAGAAAATTCTACT_ATCAGAAGTTCGAATCAAATTACGAA	129	37	26	24	25	2	1	6	3	1	1	5	1	1	1
TACGAAACCCATAAGTAGTTTCTAGT_ATCAGAAGTTCGAATCAAATTACGAA	28	7	9	0	2	1	1	0	0	0	0	0	0	0	0
GAGCCAACGGTTAATTTGGTTGGATC_ATCAGAAGTTCGAATCAAATTACGAA	142	19	31	17	21	4	2	4	7	1	2	2	0	0	0
CACATAAGTATGAAACTGCTTCCCGA_ATCAGAAGTTCGAATCAAATTACGAA	66	13	5	4	5	2	1	0	0	2	0	1	0	0	0
TGCAAAAGCGGTAATACGCTTAGCTA_ATCAGAAGTTCGAATCAAATTACGAA	31	3	0	1	0	0	0	0	0	0	0	0	0	0	0
AATTGAATATGCAATGGACTTAGCCT_ATCAGAAGTTCGAATCAAATTACGAA	51	7	6	3	6	0	0	1	0	0	0	0	0	0	0
GCATCAATGACTAACGTCCTTCATCT_ATCAGAAGTTCGAATCAAATTACGAA	9	5	8	1	5	1	0	0	0	0	0	0	0	0	0
TAGAAAATTAGGAATAGAGTTTTTTG_ATCAGAAGTTCGAATCAAATTACGAA	10	0	0	0	0	0	0	0	0	0	0	0	0	0	0
ATCTTAATAGAGACGATTTTCTCTC_ATCAGAAGTTCGAATCAAATTACGAA	45	13	3	0	2	0	2	1	0	0	0	0	0	0	0
TTGGCAAGCGGAAAAGGGCTTTCTAG_ATCAGAAGTTCGAATCAAATTACGAA	78	12	21	19	15	2	1	4	1	1	1	7	0	0	1
ACAAAAATTAGAAAGTATCTTTATGT_ATCAGAAGTTCGAATCAAATTACGAA	16	2	1	2	2	0	0	0	0	0	0	3	0	0	0
CCTAAAATAGTTAATGTCATTTAAAC_ATCAGAAGTTCGAATCAAATTACGAA	8	4	1	4	3	0	0	0	0	0	0	0	0	0	0
CAAGCAAATAGCAATACAATTCATCA_ATCAGAAGTTCGAATCAAATTACGAA	31	10	4	4	5	1	0	0	0	0	1	0	0	0	0
AAGCAAAAACGCAATTAGATTGTCAT_ATCAGAAGTTCGAATCAAATTACGAA	124	56	32	12	38	2	4	8	7	5	1	3	0	0	0
TTCAAAATAACGAACATCGTTTTCTG_ATCAGAAGTTCGAATCAAATTACGAA	18	5	2	0	0	0	0	1	0	0	1	0	0	0	0
TGGGAAATCATCAAATATGTTCAGAT_ATCAGAAGTTCGAATCAAATTACGAA	9	1	1	0	0	1	0	0	0	0	0	0	0	0	0
ATTAAAAGCTATAATAAGATTCATGG_ATCAGAAGTTCGAATCAAATTACGAA	152	47	16	19	36	2	2	1	2	4	1	3	1	0	0
GTCAAAAACGTAAACACCGTTGTGAA_ATCAGAAGTTCGAATCAAATTACGAA	148	26	30	19	18	7	1	8	9	21	8	11	1	1	0
CGGAAAACTCCAAAACTTGTTATTAG_ATCAGAAGTTCGAATCAAATTACGAA	32	10	4	2	9	0	0	0	0	0	0	0	0	0	0
TAGAAAACTATTAATTGTATTGATGT_ATCAGAAGTTCGAATCAAATTACGAA	20	3	1	2	3	0	0	0	0	0	0	1	1	0	0
GCCTGAATTTTCAAACCGATTGGGTC_ATCAGAAGTTCGAATCAAATTACGAA	37	10	5	1	0	0	0	0	0	0	0	0	0	0	0
AAAACAATGAAAAATGTAGTTATGGT_ATCAGAAGTTCGAATCAAATTACGAA	264	61	50	28	31	7	8	7	5	9	4	5	1	0	0
TCCCAAAGTAGCAAGGAGTTTCTGCT_ATCAGAAGTTCGAATCAAATTACGAA	17	7	5	4	7	0	0	0	0	0	1	0	0	0	0
AAATAAAGTGATAATCGTGTTAAACA_ATCAGAAGTTCGAATCAAATTACGAA	140	43	21	20	31	3	2	2	3	2	0	0	1	0	0
TTGTGAATATTAAAACCAATTATCAT_ATCAGAAGTTCGAATCAAATTACGAA	143	20	13	16	21	3	0	6	1	3	2	4	1	1	0
GCCATAACTATAAAGTAGTTTACCTG_ATCAGAAGTTCGAATCAAATTACGAA	41	9	10	8	2	1	2	10	5	10	2	5	1	2	1
GGTCAAATTTCGAAGCTATTTACAGT_ATCAGAAGTTCGAATCAAATTACGAA	83	23	26	14	12	2	3	7	10	8	1	7	1	0	0
TTATCAACGGGGAATCAGATTAATCC_ATCAGAAGTTCGAATCAAATTACGAA	263	73	62	34	56	10	11	10	3	15	7	4	0	0	0
CATTTAAGAGTAAAACAGATTTCGTA_ATCAGAAGTTCGAATCAAATTACGAA	32	12	10	9	8	1	0	1	3	2	1	0	0	1	0
TCCTAAACACTGAAATAGATTGTTGG_ATCAGAAGTTCGAATCAAATTACGAA	25	5	7	2	2	0	0	0	1	0	0	0	0	0	0
ACTCGAAAAAAAAAAACTGTTTAGTC_ATCAGAAGTTCGAATCAAATTACGAA	18	4	2	5	5	0	0	2	1	1	0	0	0	0	0
CTTCAAAATGGCAAATGGATTGTGGT_ATCAGAAGTTCGAATCAAATTACGAA	14	0	2	0	0	0	0	0	0	0	0	0	0	0	0
CTCATAACATCTAAGATGCTTAGCTG_ATCAGAAGTTCGAATCAAATTACGAA	14	1	4	3	15	1	1	0	0	2	1	0	0	0	0
TCCTAAATAGTTAACTAATTTTGCTA_ATCAGAAGTTCGAATCAAATTACGAA	92	18	18	7	11	0	0	1	3	5	1	1	0	0	0
AATTTAAATCGCAATCCATTTATTCT_ATCAGAAGTTCGAATCAAATTACGAA	46	8	2	5	2	0	0	0	0	0	0	0	0	0	0
ATTACAAGTTCTAAGGGCTTTCAGTG_ATCAGAAGTTCGAATCAAATTACGAA	56	32	27	9	15	6	4	7	9	10	4	1	2	2	2
TACAAAAGATATAATGTCATTGCGGC_ATCAGAAGTTCGAATCAAATTACGAA	9	3	6	5	6	0	3	2	0	3	0	1	0	0	0
GTAGGAATCGATAATAAGATTTCCAG_ATCAGAAGTTCGAATCAAATTACGAA	28	12	21	8	14	1	2	7	1	6	3	7	0	0	0
TAAAAAATTCACAAATAGATTTGCCCA_ATCAGAAGTTCGAATCAAATTACGAA	71	16	17	14	16	2	1	5	1	6	3	5	0	0	0
CACGGAATGGGAAAATAGATTTTCTC_ATCAGAAGTTCGAATCAAATTACGAA	50	22	13	6	8	0	0	5	3	5	1	5	0	1	0
ATCCAAAATGCTAATCAGTTTACCAC_ATCAGAAGTTCGAATCAAATTACGAA	46	8	12	3	4	1	4	0	4	0	0	0	0	0	0
CTGGAAAACATAAAGCATCTTGCTTT_ATCAGAAGTTCGAATCAAATTACGAA	56	21	20	5	28	0	2	2	2	5	0	0	2	0	0
CATAAAATTATTAAAGACTTTCGTTC_ATCAGAAGTTCGAATCAAATTACGAA	114	26	15	16	23	0	0	1	1	1	3	4	0	1	0
ACACTAAGATATAATACATTTTCTGC_ATCAGAAGTTCGAATCAAATTACGAA	25	8	1	9	1	0	1	2	2	1	0	0	0	0	0
ACAATAACCATTAACACGCTTATTCT_ATCAGAAGTTCGAATCAAATTACGAA	10	5	4	1	25	1	0	2	2	2	3	0	0	0	0
CCATTAAGGAAAAAAATATTTCGTAT_ATCAGAAGTTCGAATCAAATTACGAA	16	3	0	0	6	0	0	0	0	0	0	0	0	0	0
CAGTTAATAAACAATCTTTTTATCAG_ATCAGAAGTTCGAATCAAATTACGAA	17	6	3	6	4	0	0	2	0	0	0	0	0	0	0
CCCACAACATACAAATATGTTAGTAC_ATCAGAAGTTCGAATCAAATTACGAA	65	16	12	4	6	0	1	2	6	2	2	3	0	0	0
TCATTAATTATTAAAATCGTTTAGGA_ATCAGAAGTTCGAATCAAATTACGAA	3	2	0	0	0	0	0	0	0	0	0	0	0	0	0
TCGCAAAGACCAAAACCCTTTGATGC_ATCAGAAGTTCGAATCAAATTACGAA	38	9	5	6	6	1	1	1	0	0	1	0	0	0	0
CATTTAATATTTAACGTTTTTGTGCA_ATCAGAAGTTCGAATCAAATTACGAA	74	20	11	6	12	0	0	1	1	0	3	0	2	0	0
TAATAAATAAACAAACATCTTTTTTT_ATCAGAAGTTCGAATCAAATTACGAA	11	4	1	1	1	0	0	0	0	0	0	1	0	0	0
GTGCAAACTTTAAAGAGTTTTACAAT_ATCAGAAGTTCGAATCAAATTACGAA	6	2	3	0	9	0	0	2	0	1	1	0	0	0	2
TGTCAAAGTACTAATAGTTTTTATGA_ATCAGAAGTTCGAATCAAATTACGAA	29	6	8	8	8	1	0	2	0	0	1	1	0	0	0
CAATTAATGATTAAATGTTTTTTGTT_ATCAGAAGTTCGAATCAAATTACGAA	28	6	1	3	1	0	0	1	0	0	0	0	0	0	0
TCGGCAACCTTTAACAGAGTTGGGCT_ATCAGAAGTTCGAATCAAATTACGAA	46	17	11	3	12	0	3	2	4	3	0	1	0	0	0
TCATAAAAATCGAAATGACTTTAGGT_ATCAGAAGTTCGAATCAAATTACGAA	42	9	7	4	10	3	1	2	10	8	5	15	3	8	2
CCTAAAATACAAAAACAAATTAATAG_ATCAGAAGTTCGAATCAAATTACGAA	38	0	0	2	1	0	0	0	0	0	0	0	0	0	0
TCCGTAACTTGTAAAGACGTTGGGAT_ATCAGAAGTTCGAATCAAATTACGAA	15	2	2	2	1	0	0	0	0	0	0	0	0	0	0
ACTTCAAAGTGAAAAGTGCTTGCAAT_ATCAGAAGTTCGAATCAAATTACGAA	272	37	37	23	31	3	6	7	3	5	2	5	0	0	0
TATCTAAGTGTAAATAACCTTGATGC_ATCAGAAGTTCGAATCAAATTACGAA	52	11	15	7	12	3	9	5	4	6	1	1	0	0	0
TCAGGAATTTTGAAGTCAATTTGGAC_ATCAGAAGTTCGAATCAAATTACGAA	25	5	10	3	5	0	0	2	0	0	0	0	0	0	0
CGAATAATGACTAACTCGGTTTAATC_ATCAGAAGTTCGAATCAAATTACGAA	26	8	2	10	14	0	1	1	1	1	1	0	0	1	1
CTCCAAACGGATAATAAACTTCCAGC_ATCAGAAGTTCGAATCAAATTACGAA	100	40	34	18	45	3	6	10	8	6	7	9	4	0	8
TCTCGAATCTTTAATCCCAAATGTCTTTGACGC_ATCAGAAGTTCGAATCAAATTACGAA	32	27	33	58	96	30	35	115	247	456	300	736	263	340	303
ACACCAATTGGGAAAAGCCTTTGCAC_ATCAGAAGTTCGAATCAAATTACGAA	17	2	1	1	1	1	0	0	0	0	0	0	0	0	0
GGACTAACGACCAAGGTCGTTTGGTG_ATCAGAAGTTCGAATCAAATTACGAA	51	20	23	11	24	4	7	11	18	36	20	29	19	51	37
GATGTAAAGATTAATCCTCTTACGGG_ATCAGAAGTTCGAATCAAATTACGAA	25	9	11	11	8	1	2	3	4	1	2	1	0	0	0
TATGCAAAATGTAATGGTGTTTTTCG_ATCAGAAGTTCGAATCAAATTACGAA	218	47	29	19	34	11	18	31	25	35	26	30	12	16	21
ATTGAAAGTTCAAAGCTTTTTACACT_ATCAGAAGTTCGAATCAAATTACGAA	41	5	14	5	0	0	1	0	0	0	0	0	0	0	0
CTAAAAATCCCGAATGGAATTTATGG_ATCAGAAGTTCGAATCAAATTACGAA	78	21	15	17	19	4	2	5	0	4	6	3	0	3	1
CAAAAAATGAGTAATCATCTTAGTTT_ATCAGAAGTTCGAATCAAATTACGAA	8	1	1	1	1	0	0	0	0	0	0	0	0	0	0
AAGCGAAGTGCCAAGAGGCTTCTATG_ATCAGAAGTTCGAATCAAATTACGAA	47	28	11	12	10	2	2	1	2	6	1	3	1	0	0
GCCTCAAGATCCAAAATTATTCTGCA_ATCAGAAGTTCGAATCAAATTACGAA	9	5	1	1	3	0	0	1	2	2	4	4	0	0	0
TGATAAAAGGTCAAAGATGTTGCTTT_ATCAGAAGTTCGAATCAAATTACGAA	48	9	9	3	10	0	1	3	3	0	1	4	0	0	0
TTAGAAAGCTCCAAACAATTTTCTAT_ATCAGAAGTTCGAATCAAATTACGAA	8	0	0	0	0	0	0	0	0	0	0	0	0	0	0
CATTCAAAGAGGAAACAGATTAAATA_ATCAGAAGTTCGAATCAAATTACGAA	119	23	11	15	20	1	0	3	1	1	3	2	0	0	0
AAAGAAATCAAAAATTTGTTTCTTTA_ATCAGAAGTTCGAATCAAATTACGAA	4	2	1	1	3	0	0	1	0	0	0	0	0	0	0
CTCTTAAGTGAAAAAGCGTTTAACTC_ATCAGAAGTTCGAATCAAATTACGAA	62	8	12	3	9	1	0	2	3	2	1	2	0	0	0
TAACTAACCCTAAAAGATGTTTGCAG_ATCAGAAGTTCGAATCAAATTACGAA	186	42	44	22	40	8	6	19	13	16	7	3	4	4	1
AAATAAATCATTAAATAAATTCCAAT_ATCAGAAGTTCGAATCAAATTACGAA	15	2	0	0	0	0	0	1	0	0	0	0	0	0	0
TACTGAAAACAAAAGTGGGTTTCGTC_ATCAGAAGTTCGAATCAAATTACGAA	36	9	5	4	3	1	1	2	0	3	0	2	0	0	3
ATAGGAACATCCAAGTGATTTCCCAT_ATCAGAAGTTCGAATCAAATTACGAA	27	8	0	2	5	0	0	2	0	0	0	0	0	0	0
GGTTGAAGAAGGAAATGATTTGCTCT_ATCAGAAGTTCGAATCAAATTACGAA	9	4	6	2	3	0	0	0	0	0	0	0	0	0	0
CCATGAACGTTTAATATAATTGATTG_ATCAGAAGTTCGAATCAAATTACGAA	4	1	0	2	1	0	0	0	0	0	1	0	0	0	0
TAGCTAACTGATAAACGTGTTCAAGT_ATCAGAAGTTCGAATCAAATTACGAA	15	13	2	3	2	0	0	1	2	1	0	0	0	1	0
TAGGAAATCTGTAACTCTCTTTTTAT_ATCAGAAGTTCGAATCAAATTACGAA	75	14	3	9	10	2	0	2	0	0	1	1	0	0	0
GCGCCAAAACTAAAAATTCTTTGACT_ATCAGAAGTTCGAATCAAATTACGAA	62	12	9	6	16	0	4	9	3	2	4	3	0	1	1
AGATAAATGTAGAATCAAATTTCAAA_ATCAGAAGTTCGAATCAAATTACGAA	12	6	2	3	10	0	0	0	1	1	1	0	0	0	0
CATACAAACTACATAAATTTGACTG_ATCAGAAGTTCGAATCAAATTACGAA	65	21	9	10	4	0	5	5	3	7	3	0	0	0	0
AGTGGAACGGGAAAAGGGGTTCGGGG_ATCAGAAGTTCGAATCAAATTACGAA	10	2	1	0	0	2	2	0	0	0	0	1	0	0	0
CACGTAACCATAAAATTGGTTCTAAG_ATCAGAAGTTCGAATCAAATTACGAA	32	3	2	4	6	0	0	0	0	0	0	0	0	0	0
AGTGGAACCTTAAAGGGCTTTTTGTG_ATCAGAAGTTCGAATCAAATTACGAA	9	2	4	0	9	0	2	2	1	0	0	2	0	0	0
TTTAAAAGCCCCAACACACTTGTGTT_ATCAGAAGTTCGAATCAAATTACGAA	14	0	3	2	8	0	0	1	3	0	2	0	0	0	0
AAACTAAACTTAAGGATATTGAGGT_ATCAGAAGTTCGAATCAAATTACGAA	7	0	4	0	0	0	0	0	0	0	0	0	0	0	0
ATTAGAACGTCCAAGGTCGTTTTACT_ATCAGAAGTTCGAATCAAATTACGAA	82	20	10	8	20	5	2	4	2	5	6	7	0	1	0
TGCGCAAGTTGTAATTTAGTTTGGTT_ATCAGAAGTTCGAATCAAATTACGAA	40	6	3	7	5	0	0	0	0	0	0	1	0	0	0
ACAACAAAGGTGAAGGGTGTTATGAG_ATCAGAAGTTCGAATCAAATTACGAA	162	50	45	12	27	6	8	6	2	6	2	5	2	0	1
AAATAAAACTGTAACTTGTTTATCAC_ATCAGAAGTTCGAATCAAATTACGAA	12	3	2	2	4	0	0	0	0	0	0	0	0	0	0
GTGCAAACCCACAATATCATTGGGGC_ATCAGAAGTTCGAATCAAATTACGAA	80	33	36	11	27	4	4	3	6	9	7	7	1	0	1
ACCCGAAATCGTAACCTTGTTAGATA_ATCAGAAGTTCGAATCAAATTACGAA	114	19	16	20	34	0	5	5	5	3	1	1	0	0	0
AGGGTAATCGAAAAGTACTTTCACAT_ATCAGAAGTTCGAATCAAATTACGAA	20	16	8	4	1	0	1	1	0	0	0	0	0	0	0
CACCCAACCGTGAAAGCGGTTAGGAC_ATCAGAAGTTCGAATCAAATTACGAA	31	7	9	1	1	0	0	0	0	0	0	0	0	0	0
TATATAAGAGTGAAAGTTTTTGGCCT_ATCAGAAGTTCGAATCAAATTACGAA	72	27	18	16	20	3	2	9	14	26	22	32	11	18	11
CTGTGAATTCACAATGGAATTAAACA_ATCAGAAGTTCGAATCAAATTACGAA	9	5	1	0	0	0	0	0	0	0	0	0	0	0	0
CTGGGAATAAAAAAATGGATTTCAGG_ATCAGAAGTTCGAATCAAATTACGAA	13	5	3	1	1	0	0	2	0	0	0	0	0	0	0
TAGCCAAAACGCAATGGTATTGTTGA_ATCAGAAGTTCGAATCAAATTACGAA	2	7	4	1	5	2	3	2	4	1	1	2	0	0	0
CTAATAAATATTAAACTACTTTGTTC_ATCAGAAGTTCGAATCAAATTACGAA	20	4	0	0	0	0	0	0	0	0	0	0	0	0	0
ACTTTAACCTAAAATCTCATTGACAT_ATCAGAAGTTCGAATCAAATTACGAA	18	3	4	2	6	0	0	1	0	0	0	0	0	0	0
ACTATAACAATAAATCAAATTTTTAA_ATCAGAAGTTCGAATCAAATTACGAA	16	1	0	1	1	0	0	0	0	0	0	0	0	0	0
ATTTGAATATTGAAACGTGTTATCGG_ATCAGAAGTTCGAATCAAATTACGAA	122	31	56	17	43	5	16	41	68	125	53	145	56	57	60
CACGGAACCTGAAATACTATTCTCAT_ATCAGAAGTTCGAATCAAATTACGAA	210	33	48	37	49	2	4	8	4	7	10	8	2	1	2
TTCATAAGCTTTAATATTGTTTGGGT_ATCAGAAGTTCGAATCAAATTACGAA	76	21	15	10	12	0	0	0	1	7	4	4	0	2	0
CACCCAACAGGGAACCGCATTGTCCG_ATCAGAAGTTCGAATCAAATTACGAA	165	48	39	15	21	6	7	10	3	14	4	3	1	0	0
GGGTCAATCATTAAGGCGGTTTTACC_ATCAGAAGTTCGAATCAAATTACGAA	13	3	1	0	0	0	0	0	0	0	0	0	0	0	0
CGAGAAAGTCGGAATATCGTTGGCCG_ATCAGAAGTTCGAATCAAATTACGAA	24	2	3	7	5	0	0	1	1	0	0	5	1	0	0
ACACAAACAAGAAAGGTTGTTATGCA_ATCAGAAGTTCGAATCAAATTACGAA	41	9	3	4	9	0	1	0	0	3	0	0	0	0	1
ATCAAAAGCGTAAATAGACTTAATAC_ATCAGAAGTTCGAATCAAATTACGAA	70	31	23	13	13	2	4	5	5	2	4	3	0	2	1
AGGGGAATAGGGAAAGGGGTTGGGGC_ATCAGAAGTTCGAATCAAATTACGAA	97	25	32	19	28	3	0	2	3	4	1	0	0	1	2
CGTGGAAAACTTAACTGTTTTCTACG_ATCAGAAGTTCGAATCAAATTACGAA	126	23	31	8	19	1	1	3	6	15	1	1	0	3	0
ACCCCAAGCTAGAATGGCTTTCTGGG_ATCAGAAGTTCGAATCAAATTACGAA	174	43	41	21	24	4	11	7	4	9	4	10	1	0	0
ACCCTAATGATAAATGCTCTTGGTAC_ATCAGAAGTTCGAATCAAATTACGAA	40	2	4	0	6	0	0	0	0	0	0	0	0	0	0
AATAAAATTTTGAATGCCATTAGATA_ATCAGAAGTTCGAATCAAATTACGAA	55	15	7	5	7	0	0	1	2	1	0	1	0	0	0
CACAAAATCTTAGAATGAAGTTCTCTA_ATCAGAAGTTCGAATCAAATTACGAA	1	0	0	1	0	0	0	0	0	0	0	0	0	0	0
TATCGAACTTACAATAGCGTTTCCTT_ATCAGAAGTTCGAATCAAATTACGAA	57	19	10	9	10	0	5	2	1	5	1	5	1	2	0
TGTCAAAACGATAATTGCCTTTCCAG_ATCAGAAGTTCGAATCAAATTACGAA	17	3	1	2	2	1	0	0	0	0	0	0	0	0	0
ATGGGAAGGGAGAAATCATTTGGATG_ATCAGAAGTTCGAATCAAATTACGAA	67	2	3	0	3	1	1	0	1	0	0	1	1	0	0
GCGTTAAGCATCAATAGGATTGTCGG_ATCAGAAGTTCGAATCAAATTACGAA	24	8	1	2	4	0	0	0	0	0	0	0	0	0	0
AAAACAAGTGCGAAGGTATTTTAACC_ATCAGAAGTTCGAATCAAATTACGAA	70	8	13	11	19	3	2	3	1	2	1	5	0	1	0
GCGTGAAGGATCAAATATATTAGGCG_ATCAGAAGTTCGAATCAAATTACGAA	14	9	2	2	6	2	0	0	1	0	0	0	1	0	0
GTCAAAACTTTTAACTTTCTTCATGG_ATCAGAAGTTCGAATCAAATTACGAA	11	2	0	0	0	0	0	0	0	0	0	0	0	0	0
TTTGCAAACGTCAACATAGTTCTAGG_ATCAGAAGTTCGAATCAAATTACGAA	6	0	2	0	0	0	0	0	0	0	0	0	0	0	0
ACAAAAATAGTAAAGGCCCTTGCGTG_ATCAGAAGTTCGAATCAAATTACGAA	16	6	6	16	27	6	15	39	48	99	90	191	72	115	104
CCGGTAACGGGTAAGAGCATTAATAG_ATCAGAAGTTCGAATCAAATTACGAA	148	39	39	26	48	6	8	23	18	55	18	63	11	19	15
GTACTAATTTGTAAAATCTTTCTTCT_ATCAGAAGTTCGAATCAAATTACGAA	28	12	4	0	7	0	0	0	0	1	0	0	0	0	0
CTTGCAAGTGTCAAGGCAGTTTTTAT_ATCAGAAGTTCGAATCAAATTACGAA	44	7	9	7	11	1	1	3	4	1	0	3	0	2	1
AATAAAATTTCCAAGGTTATTCTTGC_ATCAGAAGTTCGAATCAAATTACGAA	62	27	18	17	22	1	2	10	6	7	4	4	2	2	2
GCTGAAATAAGTAATATTTTTGAAGT_ATCAGAAGTTCGAATCAAATTACGAA	22	4	0	0	1	0	0	1	0	0	0	1	0	0	0
TCACCAACCATTAAAATTTTTGAGGC_ATCAGAAGTTCGAATCAAATTACGAA	33	12	9	4	7	2	1	3	1	3	0	2	0	0	0
TATCCAAAATTTAACTATCTTGTCAT_ATCAGAAGTTCGAATCAAATTACGAA	258	34	39	18	24	0	2	3	2	8	2	11	0	0	0
ATGGAAAGTTGGAATGCGTTTCATTA_ATCAGAAGTTCGAATCAAATTACGAA	64	20	7	4	5	1	1	0	2	0	0	0	1	0	0
GTTAGAACCGCAAAGTCAGTTTATCA_ATCAGAAGTTCGAATCAAATTACGAA	365	72	90	42	75	8	12	14	16	18	3	8	5	1	0
TTAACAATAAGTAAAGTGGTTGCGAG_ATCAGAAGTTCGAATCAAATTACGAA	22	9	6	4	6	0	0	2	3	0	1	0	0	0	0
CTATAAATCATTAACAATTTTAAAAA_ATCAGAAGTTCGAATCAAATTACGAA	2	0	0	0	0	0	0	0	0	0	0	0	0	0	0
TATTGAATTAGGAAGTTGTTTTTGCC_ATCAGAAGTTCGAATCAAATTACGAA	70	6	18	6	10	0	1	0	2	0	0	0	0	0	0
CGAATAAATTATAAAAGATTTGCAAT_ATCAGAAGTTCGAATCAAATTACGAA	9	0	1	0	0	0	0	0	0	0	0	0	0	0	0
GGCTCAAGGCTAAAGCTGATTATTGT_ATCAGAAGTTCGAATCAAATTACGAA	20	9	20	7	12	2	2	2	3	9	1	4	4	1	0
TCAGGAATAGAAAAACAAATTGAGTA_ATCAGAAGTTCGAATCAAATTACGAA	64	27	15	15	21	0	0	6	4	6	2	1	0	0	0
TGAGGAATGATAAAACGAGTTTAAAG_ATCAGAAGTTCGAATCAAATTACGAA	64	18	30	12	21	3	1	2	3	6	0	2	2	0	0
CACCTAAGCCATAACAACGTTAATCC_ATCAGAAGTTCGAATCAAATTACGAA	77	25	29	6	19	3	2	0	0	0	0	0	0	0	0
CAAGGAAAATCTAAGACATTTGATCG_ATCAGAAGTTCGAATCAAATTACGAA	119	29	19	24	62	16	32	74	176	295	198	394	158	205	179
CGGCTAAGATCGAATAGCCTTTCGAG_ATCAGAAGTTCGAATCAAATTACGAA	7	2	10	5	7	2	1	0	2	2	1	0	0	0	0
AGTAAAATCGTTAAATCAATTCCAAG_ATCAGAAGTTCGAATCAAATTACGAA	70	15	5	11	20	2	2	4	2	1	1	3	0	0	0
TGTGTAAAGACTAACACGCTTATCGT_ATCAGAAGTTCGAATCAAATTACGAA	17	4	0	0	0	0	0	0	0	0	0	0	0	0	0
ATGCGAATCGTGAAGACGGTTGGTAA_ATCAGAAGTTCGAATCAAATTACGAA	46	4	7	1	2	1	0	0	0	0	0	0	0	0	0
TGCGTAAAGAAGAACATTATTAGCTG_ATCAGAAGTTCGAATCAAATTACGAA	12	0	1	0	0	0	0	0	0	0	0	0	0	0	0
AGTTTAATTTGCAATGTTGTTTCTAA_ATCAGAAGTTCGAATCAAATTACGAA	91	13	10	13	11	1	1	4	1	5	5	13	1	2	3
TATCTAAGTGTCAATGAACTTCTGTT_ATCAGAAGTTCGAATCAAATTACGAA	125	27	38	12	30	4	2	5	5	7	3	5	0	0	0
TGGGTAATTTTAAACGTTGTTGTCTA_ATCAGAAGTTCGAATCAAATTACGAA	9	2	3	3	5	1	0	0	0	2	0	3	0	1	0
ATTTAAATTTCTAATAAAGTTTATAC_ATCAGAAGTTCGAATCAAATTACGAA	11	0	0	0	0	0	0	0	0	0	0	0	0	0	0
ATCGCAATAGGCAAGTTTTTTCTTCG_ATCAGAAGTTCGAATCAAATTACGAA	45	13	13	8	8	1	1	2	2	0	2	0	1	0	0
ACTGGAAATATAAATTATGTTCTCCT_ATCAGAAGTTCGAATCAAATTACGAA	25	7	6	3	1	0	0	0	0	0	0	0	0	0	0
TAAATAATTCACAAATCAGTTAGCTA_ATCAGAAGTTCGAATCAAATTACGAA	37	4	11	7	8	2	2	2	2	3	0	1	0	0	0
GCAGAAATCTGAAAGTTTCTTTTCGT_ATCAGAAGTTCGAATCAAATTACGAA	7	0	0	0	0	0	0	0	0	0	0	0	0	0	0
GTGCAAACATGAAACCGTATTTGCAA_ATCAGAAGTTCGAATCAAATTACGAA	31	15	11	2	1	0	0	0	0	0	0	0	0	0	0
CATCAAATTGGTAAACTAATTTATGC_ATCAGAAGTTCGAATCAAATTACGAA	56	7	4	0	4	1	0	0	0	0	0	0	0	0	0
CCTGAAATCAAGAACAGTCTTATCGG_ATCAGAAGTTCGAATCAAATTACGAA	101	18	14	24	76	17	22	40	90	175	79	192	60	81	82
AAGTAAAAGGTTAAGCAATTTTTCTT_ATCAGAAGTTCGAATCAAATTACGAA	27	4	1	3	4	0	1	3	1	1	1	1	0	0	0
TAGGAAAAGAGAAAATCTATTCGGTA_ATCAGAAGTTCGAATCAAATTACGAA	33	12	5	1	4	2	0	0	1	1	0	0	0	0	0
TTGTTAATAGTGAATATGATTACGTG_ATCAGAAGTTCGAATCAAATTACGAA	13	3	13	6	0	0	0	0	0	0	0	0	0	0	0
CCATAAAAGGCGAATTATATTTGAGT_ATCAGAAGTTCGAATCAAATTACGAA	47	9	7	6	7	0	0	1	0	0	0	0	0	0	0
CAACAAACTCAAAATCGGATTGTCTT_ATCAGAAGTTCGAATCAAATTACGAA	25	4	6	2	0	0	0	0	0	0	0	0	0	0	0
ATCATAACGAGAAACTTTTTTTGCTG_ATCAGAAGTTCGAATCAAATTACGAA	208	58	53	32	61	3	7	4	11	4	4	12	1	0	0
TCATTAACTGGGAAGTGATTTGATAT_ATCAGAAGTTCGAATCAAATTACGAA	92	18	15	19	18	4	3	7	3	6	3	9	1	1	0
ATAGGAAGATAAAACCCCATTTCAAA_ATCAGAAGTTCGAATCAAATTACGAA	57	4	10	4	16	0	1	1	1	2	0	2	0	0	0
GACAGAAGGCACAAGTGGCTTACATG_ATCAGAAGTTCGAATCAAATTACGAA	27	9	10	7	2	0	2	1	0	0	0	0	0	0	0
TCACCAACGATCAATTATATTGGATT_ATCAGAAGTTCGAATCAAATTACGAA	19	10	5	4	19	0	0	2	2	0	0	0	0	0	0
ACGTAAATAGTTAATAAATTTCACCT_ATCAGAAGTTCGAATCAAATTACGAA	8	3	1	2	3	0	0	0	0	0	1	4	0	0	0
CTCTTAATGCATAACTTCGTTATTAA_ATCAGAAGTTCGAATCAAATTACGAA	54	16	17	6	21	1	2	9	2	1	1	5	0	3	0
ACTTGAAAACATAATCCTATTTCCGC_ATCAGAAGTTCGAATCAAATTACGAA	12	4	0	2	2	0	3	3	2	5	1	3	0	0	0
CAGAAAAATTAAAATAACCTTATGCC_ATCAGAAGTTCGAATCAAATTACGAA	40	6	0	1	3	0	0	0	0	0	0	0	0	0	0
CCCTAAACGCCCAATGTTATTGCGGT_ATCAGAAGTTCGAATCAAATTACGAA	44	2	2	4	1	0	0	3	0	0	0	0	0	0	0
TCTTAAAAAATGAAGACAATTACCAT_ATCAGAAGTTCGAATCAAATTACGAA	51	3	9	3	5	0	0	0	1	2	2	1	0	0	0
TCTACAATAAGAAAAATATTTCGGTC_ATCAGAAGTTCGAATCAAATTACGAA	86	26	23	20	33	0	2	5	2	2	1	2	1	0	0
TATCCAAGTGTTAAGGAGCTTAATAT_ATCAGAAGTTCGAATCAAATTACGAA	80	13	11	10	21	0	1	1	1	0	1	0	0	2	0
GTTCAAAGATGTAACATAGTTTTCTG_ATCAGAAGTTCGAATCAAATTACGAA	1	0	0	0	0	0	0	0	0	0	0	0	0	0	0
ATGTTAACTTTTAATCTGGTTATCCT_ATCAGAAGTTCGAATCAAATTACGAA	49	8	9	10	9	1	4	4	2	3	2	2	0	0	0
AATTCAACGGCTAAGAGTGTGGCAG_ATCAGAAGTTCGAATCAAATTACGAA	40	24	7	7	3	1	1	2	0	2	4	2	0	0	0
ACATAAACTGTGAATTCATTTTGAGG_ATCAGAAGTTCGAATCAAATTACGAA	75	27	28	16	26	2	4	4	5	13	3	10	4	1	4
ATCAAAACGTCAAAAGTAATTATAGA_ATCAGAAGTTCGAATCAAATTACGAA	51	6	1	3	4	0	0	0	0	2	0	0	0	0	0
ACTCTAAATTTGAAGTAAATTCATCG_ATCAGAAGTTCGAATCAAATTACGAA	28	3	1	2	1	0	0	0	0	0	0	0	0	0	0
TAAGCAAAATAGAATATCGTTGTATA_ATCAGAAGTTCGAATCAAATTACGAA	13	0	0	0	0	0	0	0	0	0	0	0	0	0	0
ATTTGAAGCTGCAAAGTCTTTCTGCT_ATCAGAAGTTCGAATCAAATTACGAA	8	4	3	2	4	1	1	1	1	3	0	0	0	0	0
CAAATAATTTTAAATAACTTCATTC_ATCAGAAGTTCGAATCAAATTACGAA	53	11	2	2	6	1	0	1	0	0	0	3	0	0	0
TCATGAAAGATTAAGTTCGTTCCTAG_ATCAGAAGTTCGAATCAAATTACGAA	45	17	19	2	12	0	3	0	0	0	0	0	0	0	0
TTGTTAAACTGTAAGTGGCTTGCCTG_ATCAGAAGTTCGAATCAAATTACGAA	14	2	2	1	1	0	0	0	0	0	0	0	0	0	0
AATCAAATCCATAAAAATTTTTGGGA_ATCAGAAGTTCGAATCAAATTACGAA	11	3	2	0	1	0	0	0	0	0	0	0	0	0	0
ATGAAAATCTCAAAAACTCTTATTAC_ATCAGAAGTTCGAATCAAATTACGAA	19	4	1	3	1	0	0	1	0	0	1	0	0	0	0
TCCGAAAGTTTCAATCTTTTTTGCGC_ATCAGAAGTTCGAATCAAATTACGAA	26	11	6	4	13	0	0	0	0	0	0	0	0	0	0
AATTAAATTCGGAAATTTCTTCGCAT_ATCAGAAGTTCGAATCAAATTACGAA	61	3	11	6	5	1	3	1	0	2	1	0	0	0	0
CTTCTAATATGTAACCTCTTTTATTG_ATCAGAAGTTCGAATCAAATTACGAA	39	12	3	1	7	0	0	2	0	0	0	0	0	0	0
AAGTGAATAGACAAGGCCGTTGACCG_ATCAGAAGTTCGAATCAAATTACGAA	24	11	5	2	0	0	1	0	1	0	0	6	0	0	0
TCCGAAACGGACAAGGGGCTTACGGC_ATCAGAAGTTCGAATCAAATTACGAA	194	41	37	18	28	7	11	5	4	7	5	14	1	0	1
CAAAGAAGCTCGAAATATATTAATCC_ATCAGAAGTTCGAATCAAATTACGAA	45	7	3	5	8	0	0	2	0	1	0	3	1	1	0
GGTATAAAACAAAAATCATTTGCATT_ATCAGAAGTTCGAATCAAATTACGAA	10	9	9	15	26	7	6	44	54	96	74	161	35	69	52
CCTGTAATTCGCAAATTAATTAACAG_ATCAGAAGTTCGAATCAAATTACGAA	91	26	18	10	9	1	1	10	13	16	14	34	6	9	15
TCAATAACCATGAATATAGTTATTCT_ATCAGAAGTTCGAATCAAATTACGAA	25	6	2	2	2	0	0	2	0	0	1	9	1	4	3
TTTTCAAACCATAACTAATTTTCTTT_ATCAGAAGTTCGAATCAAATTACGAA	26	7	2	3	1	0	0	0	0	1	0	1	0	0	0
CCTATAATATCTAACGCATTTTAGTT_ATCAGAAGTTCGAATCAAATTACGAA	76	11	11	9	15	0	0	0	0	3	0	0	0	0	0
GTTTAAATGAAGAAGGCATTTCTTGA_ATCAGAAGTTCGAATCAAATTACGAA	47	15	13	10	15	3	1	7	2	1	3	0	0	1	0
CAGCCAAACGAGAAGTGACTTGTCGA_ATCAGAAGTTCGAATCAAATTACGAA	45	18	20	12	17	0	1	3	3	6	5	2	1	0	0
ACGAAAAGTAGAAACCAGTTTAGGGG_ATCAGAAGTTCGAATCAAATTACGAA	25	6	5	4	6	1	0	1	0	0	0	0	0	0	0
TTTTTAACAGCCAAAGTGATTCCCAG_ATCAGAAGTTCGAATCAAATTACGAA	8	5	4	5	3	0	0	1	0	1	0	0	0	0	0
ATGTAAATAATGAATGTTTTTCATAC_ATCAGAAGTTCGAATCAAATTACGAA	203	53	66	26	68	5	2	16	20	16	8	27	6	10	4
CTGTGAAGTAAAAAACCCATTGTGTA_ATCAGAAGTTCGAATCAAATTACGAA	18	12	13	9	8	0	2	2	0	0	0	0	0	0	0
ACGGCAATATGTAATACTATTGTTAA_ATCAGAAGTTCGAATCAAATTACGAA	97	10	10	2	9	1	1	0	0	0	1	1	0	0	0
GATTGAACACCTAAAACTTTTAGGGT_ATCAGAAGTTCGAATCAAATTACGAA	22	6	3	6	6	0	1	0	1	5	1	3	0	0	0
AGCCCAAGATGGAACGCGGTTTCGTT_ATCAGAAGTTCGAATCAAATTACGAA	31	11	9	5	10	2	1	0	2	1	0	0	0	0	0
TGAGAAAGGTAGAACTGCATTACTTT_ATCAGAAGTTCGAATCAAATTACGAA	17	2	2	1	0	0	1	0	0	0	0	0	0	0	0
GATATAAGTTCTAAGGTACTTCCTCA_ATCAGAAGTTCGAATCAAATTACGAA	5	2	0	0	0	0	0	0	0	0	0	0	0	0	0
ACTCGAATCGTTAATATAGTTGCTGG_ATCAGAAGTTCGAATCAAATTACGAA	82	19	19	12	15	0	0	1	2	0	0	1	0	0	0
TCATGAATATCTAATGATGTTCTTAA_ATCAGAAGTTCGAATCAAATTACGAA	86	19	10	10	2	0	0	4	1	3	0	0	0	1	0
CACAGAATGTAGAAAACACTTTAATT_ATCAGAAGTTCGAATCAAATTACGAA	12	3	0	0	0	0	0	0	0	0	0	0	0	0	0
ATTATAAACTCTAATTACCTTTGATG_ATCAGAAGTTCGAATCAAATTACGAA	207	62	45	26	42	7	6	13	12	4	2	3	1	0	0
GGGCCAAAAATTAATGTTATTATAAG_ATCAGAAGTTCGAATCAAATTACGAA	4	0	0	0	0	0	0	0	0	0	0	0	0	0	0
AACGCAAGAGGTAAGGGGATTGGGTG_ATCAGAAGTTCGAATCAAATTACGAA	20	2	9	1	3	1	1	2	1	1	2	0	0	1	0
TTGGCAAAGATTAATAGTATTAACGA_ATCAGAAGTTCGAATCAAATTACGAA	77	20	10	14	13	0	0	5	0	4	0	4	0	0	0
TTCCAAAGCTCCAACGTGCTTGGCAG_ATCAGAAGTTCGAATCAAATTACGAA	38	4	3	1	2	0	0	0	0	0	0	0	0	0	0
TAATAAAGATGAAATGTCGTTGATAT_ATCAGAAGTTCGAATCAAATTACGAA	22	6	16	4	15	1	3	2	0	3	2	4	3	0	0
GTAGTAATAATTAATAATGTTACCCA_ATCAGAAGTTCGAATCAAATTACGAA	42	9	3	1	18	1	1	1	1	0	0	3	0	0	0
ATCGTAAGGTACAATTAGGTTCTATA_ATCAGAAGTTCGAATCAAATTACGAA	28	1	6	0	0	0	0	0	0	0	0	0	0	0	0
GGAACAAACCGTAAGTTTATTAACAA_ATCAGAAGTTCGAATCAAATTACGAA	12	4	5	1	3	0	0	1	1	0	0	0	0	0	0
CACCAAAGAGCAAATAAGCTTTAACT_ATCAGAAGTTCGAATCAAATTACGAA	27	11	6	7	1	0	1	3	0	1	2	0	0	0	0
GGGCTAACACGCAAGGTTTTTAATGT_ATCAGAAGTTCGAATCAAATTACGAA	80	21	17	7	13	1	3	8	2	2	1	2	1	2	0
TGGCTAAATCTTAAATATCTTTATGA_ATCAGAAGTTCGAATCAAATTACGAA	55	3	1	0	1	0	0	0	0	0	0	0	0	0	0
TAATGAAAAAGAAACGCTATTTTGGA_ATCAGAAGTTCGAATCAAATTACGAA	8	1	1	2	0	0	1	0	0	1	0	0	0	0	0
CAGCGAAGGCACAAGCTATTTCTAAT_ATCAGAAGTTCGAATCAAATTACGAA	49	10	4	5	6	0	0	1	1	2	1	5	0	3	1
ATGGGAATCAATAATAGGCTTCGGGC_ATCAGAAGTTCGAATCAAATTACGAA	5	1	0	1	7	0	1	0	0	0	0	0	0	0	0
TATGTAAAAGTTAATGACTTTGCTTA_ATCAGAAGTTCGAATCAAATTACGAA	22	4	4	4	2	0	0	0	0	0	0	0	0	0	0
AAGTCAAATAGAAAATCTATTGACTC_ATCAGAAGTTCGAATCAAATTACGAA	12	0	0	2	1	0	0	0	0	0	0	0	0	0	0
CGTCTAACATTAAGATTATTATTCA_ATCAGAAGTTCGAATCAAATTACGAA	30	5	1	1	3	0	0	0	0	1	0	3	0	0	0
CGAAGAACTTTCAAAAAAATTCCTTT_ATCAGAAGTTCGAATCAAATTACGAA	42	9	1	1	2	0	0	0	0	0	0	0	0	0	0
CCTTAAATGCGGAATGTGGTTAATGA_ATCAGAAGTTCGAATCAAATTACGAA	1	2	2	0	0	0	0	0	0	0	0	0	0	0	0
TAAAAAAGCGTTAAGAGCGTTTATGG_ATCAGAAGTTCGAATCAAATTACGAA	17	2	1	0	0	0	0	0	0	0	0	0	0	0	0
ATGACAACCCTTAATTGATTTTCAGG_ATCAGAAGTTCGAATCAAATTACGAA	99	23	17	17	37	2	3	3	6	8	2	4	0	1	0
GATGAAAAGGTGAAAGAGTTTTTTAT_ATCAGAAGTTCGAATCAAATTACGAA	14	0	0	0	2	0	0	0	0	0	0	0	0	0	0
ATCACAATCGACAATCTTGTTCACCC_ATCAGAAGTTCGAATCAAATTACGAA	57	9	15	10	15	0	4	3	5	14	1	7	1	0	0
TTCGAAATCAAGAAGGTGTTTCGGTC_ATCAGAAGTTCGAATCAAATTACGAA	86	10	17	6	25	4	1	3	1	2	0	2	4	0	0
CAACCAAAGGAAATCCCTTTGTACG_ATCAGAAGTTCGAATCAAATTACGAA	1	0	0	0	0	0	0	0	0	0	0	1	0	0	0
CAAGTAATCGTCAAGCAGATTGCAGT_ATCAGAAGTTCGAATCAAATTACGAA	89	16	15	3	6	4	1	5	5	1	0	1	0	0	0
CACACAAATCCTAAAATCTTTTATCC_ATCAGAAGTTCGAATCAAATTACGAA	58	7	9	5	13	2	0	2	3	0	2	5	0	2	1
ATAATAAACTTAAAGCATATTGATTG_ATCAGAAGTTCGAATCAAATTACGAA	25	10	8	4	7	0	0	0	0	0	0	0	0	0	0
AGAATAAGGGTTAAACGTTTTTGTGG_ATCAGAAGTTCGAATCAAATTACGAA	120	26	32	11	15	5	8	10	21	44	11	38	11	24	20
TGAAGAATAGCTAATCGCTTTACGTT_ATCAGAAGTTCGAATCAAATTACGAA	85	19	15	10	20	1	5	2	3	5	1	3	2	2	0
GATAGAACTCTAAAGGTTTTTGAAAA_ATCAGAAGTTCGAATCAAATTACGAA	21	6	8	10	17	1	1	1	1	1	3	0	0	0	0
AGGGGAATGGGGAAGAAGTTTCAAGG_ATCAGAAGTTCGAATCAAATTACGAA	19	4	6	6	4	0	0	0	0	0	0	0	0	0	0
CGGCTAAATGGTAATACGTTTTGATG_ATCAGAAGTTCGAATCAAATTACGAA	141	47	44	32	33	0	3	7	10	20	13	8	2	3	4
GCCTAAATTGGTAATTCATTTAATT_ATCAGAAGTTCGAATCAAATTACGAA	9	1	0	1	3	0	0	0	0	1	0	3	0	0	0
TTTTCAAATGATAACAACATTAACTC_ATCAGAAGTTCGAATCAAATTACGAA	90	25	25	12	25	2	3	5	6	2	2	7	0	0	2
TACCTAACTTAAAAGTAAGTTGGTTT_ATCAGAAGTTCGAATCAAATTACGAA	279	96	48	43	68	8	8	13	19	13	8	14	4	1	0
CACGCAAACTGAAATTATCTTCAGGA_ATCAGAAGTTCGAATCAAATTACGAA	21	1	8	4	13	2	2	0	1	2	1	5	2	0	0
GACACAAGCGTCAATCTAGTTCCGTG_ATCAGAAGTTCGAATCAAATTACGAA	14	8	14	6	14	0	1	5	3	6	0	3	1	0	0
AGATAAAATAAGAAGCATTTTTCTCC_ATCAGAAGTTCGAATCAAATTACGAA	19	15	18	9	18	0	1	4	1	2	3	2	1	0	0
GTGAAAAAACGGAAGATGATTTTCAT_ATCAGAAGTTCGAATCAAATTACGAA	52	11	6	4	7	0	0	0	0	0	0	0	0	0	0
CATCAAATCTTCAACTCTTTTATCTC_ATCAGAAGTTCGAATCAAATTACGAA	50	12	10	3	3	0	0	0	0	0	0	0	0	0	0
GTCTTAACCTTTAATTCTCTTCACCA_ATCAGAAGTTCGAATCAAATTACGAA	40	4	8	3	7	0	0	0	1	2	1	0	2	0	0
GTTCCAAGCGAAAACATTCTTATAAT_ATCAGAAGTTCGAATCAAATTACGAA	51	1	0	1	7	0	0	0	0	0	0	1	0	0	0
TCGGTAATCGATAATTGTCTTAAATC_ATCAGAAGTTCGAATCAAATTACGAA	64	7	5	8	6	0	1	4	0	0	1	3	0	0	0
CTCACAATATAGAATTGGATTAGTCC_ATCAGAAGTTCGAATCAAATTACGAA	7	3	0	2	2	2	2	0	1	0	0	0	0	0	0
CTCACAACCGAAAAGAATGTTCGAAG_ATCAGAAGTTCGAATCAAATTACGAA	175	23	22	16	34	4	10	6	10	8	2	5	1	0	0
GCGCAAATAGTCAAGATTTTTTTTGG_ATCAGAAGTTCGAATCAAATTACGAA	35	5	10	1	0	0	1	0	0	1	3	2	0	0	0
TGTCTAAGAGTGAAAATTATTAGGCC_ATCAGAAGTTCGAATCAAATTACGAA	7	0	0	0	0	0	0	0	0	0	0	0	0	0	0
CGATCAACATAAAACACAATTCGTAG_ATCAGAAGTTCGAATCAAATTACGAA	25	13	2	5	13	0	2	2	3	3	3	1	1	0	0
AAGCCAAACTAGAACGGGGTTGCTGT_ATCAGAAGTTCGAATCAAATTACGAA	2	4	3	3	1	2	1	2	2	2	2	0	0	0	0
CGCACAAACAGAAAACATATTCCGGT_ATCAGAAGTTCGAATCAAATTACGAA	36	3	1	0	0	0	0	0	0	0	0	0	0	0	0
GGCCCAAAATATAAAATTGTTAGTC_ATCAGAAGTTCGAATCAAATTACGAA	3	2	3	2	3	0	0	0	1	0	0	0	0	0	0
ACTCGAAACAGGAAATAAGTTGACGC_ATCAGAAGTTCGAATCAAATTACGAA	126	16	35	19	12	3	2	5	4	11	6	9	2	1	1
TTGCAAACTTTCAAATTAATTTGATA_ATCAGAAGTTCGAATCAAATTACGAA	52	7	9	4	1	0	0	3	0	0	0	2	0	1	0
AAGTAAAGGGTGAAGTGCCTTGGTTA_ATCAGAAGTTCGAATCAAATTACGAA	137	25	26	23	45	5	4	4	6	7	0	3	0	0	1
TTCTAAAAAAACAATCGGATTGAACT_ATCAGAAGTTCGAATCAAATTACGAA	38	9	6	8	10	1	1	1	2	2	0	1	0	0	0
AAGGAAAACGTCAAAAACATTTGTGG_ATCAGAAGTTCGAATCAAATTACGAA	15	2	6	3	5	0	2	1	1	0	0	0	1	0	0
GTACAAAAAGAAAAAGGTTTTTTTAAT_ATCAGAAGTTCGAATCAAATTACGAA	3	0	1	1	0	0	0	0	1	0	0	6	1	0	1
TACATAAATATGAAATCAATTAATCT_ATCAGAAGTTCGAATCAAATTACGAA	29	0	1	1	2	0	0	0	0	0	1	5	1	1	0
GGCAAAATCGCTAACGCTGTTTAATC_ATCAGAAGTTCGAATCAAATTACGAA	2	2	0	0	0	0	0	0	0	0	0	0	0	0	0
TAGGTAAGGCATAATTGGATTCTTGC_ATCAGAAGTTCGAATCAAATTACGAA	175	54	44	19	29	5	6	8	18	13	5	11	3	1	0
GTCTAAAAGAGTAAGAGGATTCAGGT_ATCAGAAGTTCGAATCAAATTACGAA	19	5	2	2	5	0	0	0	0	0	0	0	0	0	0
GGCTTAACACATAAAATGGTTCATGA_ATCAGAAGTTCGAATCAAATTACGAA	249	69	48	38	57	8	8	17	9	5	8	7	1	1	1
GTGGTAAAAATGAAAGCTATTTCCTG_ATCAGAAGTTCGAATCAAATTACGAA	40	8	7	3	5	1	1	1	2	4	0	0	0	0	0
ATTGTAATCAGGAAGTTATTTTGGGG_ATCAGAAGTTCGAATCAAATTACGAA	95	11	5	1	0	0	0	0	0	0	0	0	0	0	0
CGCCTAAGCTTTAACTAGATTTGATA_ATCAGAAGTTCGAATCAAATTACGAA	83	18	12	12	20	0	2	2	8	5	4	8	0	0	0
TTAACAACAGGAAATAAACTTAGTGA_ATCAGAAGTTCGAATCAAATTACGAA	57	10	10	9	13	2	2	3	0	3	5	7	1	1	0
AAAAAAATTCCAAAAAATTTTCCGGT_ATCAGAAGTTCGAATCAAATTACGAA	52	22	9	10	14	0	0	10	1	2	7	2	0	0	0
GAGTAAATCACTAAAAAACTTGATTT_ATCAGAAGTTCGAATCAAATTACGAA	4	0	1	0	0	0	0	1	0	0	0	0	0	0	0
AAATTAATTGTAAATGTTGTTCCGTG_ATCAGAAGTTCGAATCAAATTACGAA	28	11	10	7	5	1	3	1	0	2	0	0	0	0	0
TGTTTAACTATAAATACGGTTATTGG_ATCAGAAGTTCGAATCAAATTACGAA	90	26	27	14	28	0	0	2	3	8	1	4	0	0	0
TCCAAAACGCCGAACACATTTTATTA_ATCAGAAGTTCGAATCAAATTACGAA	39	11	4	7	8	1	1	1	2	0	0	5	0	1	0
AATTAAAGGTGTAAAGTAGTTGGACT_ATCAGAAGTTCGAATCAAATTACGAA	68	20	14	5	30	5	3	10	10	6	2	4	0	2	0
GACTAAACTATTAAAAAAGTTTTGCC_ATCAGAAGTTCGAATCAAATTACGAA	57	11	9	5	10	0	2	4	6	3	1	3	1	1	0
TTTAAAATTGCAAAGCCGTTTGTATA_ATCAGAAGTTCGAATCAAATTACGAA	24	2	1	0	1	0	0	0	0	1	1	3	0	2	0
GCCTAAACATGAAAAGGCTTTTGGAT_ATCAGAAGTTCGAATCAAATTACGAA	23	1	9	3	6	0	0	0	0	0	0	0	0	0	0
ACCCAAAGGACAAACTGGGTTATCCA_ATCAGAAGTTCGAATCAAATTACGAA	101	42	35	11	15	0	8	2	8	5	5	4	0	0	0
TTGGTAATGAATAATTGCTTTACCAT_ATCAGAAGTTCGAATCAAATTACGAA	26	10	2	9	3	1	1	1	1	3	1	0	0	0	0
GACTTAAGTCTCAAAGTGATTTAGGT_ATCAGAAGTTCGAATCAAATTACGAA	156	55	54	21	60	7	11	19	27	32	23	26	7	6	1
ATTCCAAATATGAATTTTTTTCCAT_ATCAGAAGTTCGAATCAAATTACGAA	18	9	2	6	3	0	0	1	0	1	1	0	0	0	0
GCTTAAATTTAAAAAGGTTTTGAGCA_ATCAGAAGTTCGAATCAAATTACGAA	28	7	4	4	12	0	0	2	2	0	0	0	0	0	0
CTCCGAATTGGCAATAGTGTTCTGGT_ATCAGAAGTTCGAATCAAATTACGAA	35	7	9	0	4	2	2	5	0	2	0	0	2	0	0
TTCTCAAAATTTAATCTTCTTCCGGC_ATCAGAAGTTCGAATCAAATTACGAA	18	9	11	5	12	1	1	4	1	2	0	4	0	2	0
TCTAAAACCATCAATATAATTCGCGA_ATCAGAAGTTCGAATCAAATTACGAA	60	21	17	12	18	5	6	12	8	34	12	24	9	13	18
TACAGAAAGAGCAATGTACTTTTAAA_ATCAGAAGTTCGAATCAAATTACGAA	121	24	18	8	19	1	4	4	2	1	0	1	0	1	0
CTGACAAGTCGTAAAGACCTTGCGCG_ATCAGAAGTTCGAATCAAATTACGAA	76	18	17	3	15	1	3	2	3	1	0	0	0	0	0
TACCTAAGAGGCAACTGGCTTACAGT_ATCAGAAGTTCGAATCAAATTACGAA	11	0	2	0	0	0	0	0	0	0	0	0	0	0	0
GGGGTAAGCATCAAGGTCATTGGTTA_ATCAGAAGTTCGAATCAAATTACGAA	24	3	3	2	4	0	0	0	0	0	0	0	0	0	0
CATGCAAACTTCAAAACGGTTATTAC_ATCAGAAGTTCGAATCAAATTACGAA	21	1	2	4	1	1	0	2	0	0	1	0	0	0	0
AAATGAATTTGTAATAATCTTACTTA_ATCAGAAGTTCGAATCAAATTACGAA	21	3	1	1	2	0	0	0	0	0	0	0	0	0	0
TGATCAACACTAAATATTGTTATGAG_ATCAGAAGTTCGAATCAAATTACGAA	44	4	4	0	3	0	1	0	0	0	0	0	0	0	0
TCTCTAAGCTTAAAAAACATTTCTAT_ATCAGAAGTTCGAATCAAATTACGAA	3	4	1	2	2	0	0	1	0	1	0	1	0	0	0
GCCACAACGTGTAAAATGATTGGTGA_ATCAGAAGTTCGAATCAAATTACGAA	39	2	12	8	3	0	2	2	1	3	0	0	0	0	0
GTGTGAAAACTAAACGTGATTAAGAT_ATCAGAAGTTCGAATCAAATTACGAA	177	41	49	20	18	4	6	2	5	5	0	1	1	0	0
ACTAAAAACATCAATCACATTACCTT_ATCAGAAGTTCGAATCAAATTACGAA	195	68	57	29	45	10	7	16	12	22	12	23	0	0	0
AAGTTAAGCACGAACCGAATTGGGAC_ATCAGAAGTTCGAATCAAATTACGAA	102	25	25	4	9	1	1	2	0	0	0	0	0	0	0
GTTACAACCAGTAAGGGCATTGGGGG_ATCAGAAGTTCGAATCAAATTACGAA	64	15	12	8	7	1	0	1	0	0	0	0	0	0	0
TATTAAATTTACAACCAAGTTCTTAG_ATCAGAAGTTCGAATCAAATTACGAA	8	1	0	4	6	0	0	0	2	2	0	1	0	0	0
TATTTAACACCGAAAGCTATTAATTT_ATCAGAAGTTCGAATCAAATTACGAA	21	6	3	5	8	0	0	1	0	0	0	0	0	0	0
CCGATATCGGTACCATGCGTTCTCCA_ATCAGAAGTTCGAATCAAATTACGAA	6	2	3	0	22	2	2	1	24	32	9	46	10	3	16
TAGTGAACAGCAAAGTATATTAAGGG_ATCAGAAGTTCGAATCAAATTACGAA	50	14	13	11	13	2	4	5	2	3	4	1	2	0	0
AACCAAAAAAGAAAGGTCCTTGATGA_ATCAGAAGTTCGAATCAAATTACGAA	150	43	33	27	28	2	7	9	11	6	9	9	6	0	0
GTAATAAGCTTGAAGATGTTTTGTGC_ATCAGAAGTTCGAATCAAATTACGAA	43	7	15	1	10	4	4	1	6	4	2	5	0	0	0
GAAGAAAACTAAAAGTGCCTTGTGCC_ATCAGAAGTTCGAATCAAATTACGAA	8	0	7	3	1	0	0	0	0	0	0	0	0	0	0
CGTATAAAACATAATGCACTTTTGAA_ATCAGAAGTTCGAATCAAATTACGAA	58	18	13	9	19	0	2	6	0	9	3	3	0	0	0
ACTATAACTGCGAATTCAGTTGTAGG_ATCAGAAGTTCGAATCAAATTACGAA	59	7	17	5	11	0	2	3	1	1	1	0	0	0	0
GTGCAAATAGGAAAGAAATTTGCACA_ATCAGAAGTTCGAATCAAATTACGAA	6	0	4	1	4	3	0	0	0	1	2	3	0	1	0
TATACAAGGATAAAACCCATTTAACG_ATCAGAAGTTCGAATCAAATTACGAA	58	18	15	9	8	1	3	1	3	1	1	1	0	2	2
CTCGAAAGCAGGAAATTACTTCAGTA_ATCAGAAGTTCGAATCAAATTACGAA	80	17	12	11	24	2	0	4	4	3	1	3	0	0	0
GAATAAACCACGAATCCATTTTGAAA_ATCAGAAGTTCGAATCAAATTACGAA	76	10	5	6	10	1	3	4	5	3	2	7	0	0	0
AAACTAAGTGCTAATACGTTTGTTAT_ATCAGAAGTTCGAATCAAATTACGAA	13	10	7	2	5	1	0	1	0	11	1	3	1	0	0
ATTTCAAAATAAAATTGACTTACAAA_ATCAGAAGTTCGAATCAAATTACGAA	98	24	10	12	10	0	0	1	4	3	3	4	1	1	0
TAAATAATCGATAAGTTTATTATTTT_ATCAGAAGTTCGAATCAAATTACGAA	1	0	1	0	0	0	0	0	0	0	0	0	0	0	0
ACCACAAGTGTTAACAACTTTTAGTA_ATCAGAAGTTCGAATCAAATTACGAA	128	23	19	13	28	2	2	9	3	7	4	8	0	1	0
AAAAAAATCATTAAGTATATTCTCTG_ATCAGAAGTTCGAATCAAATTACGAA	6	1	1	1	1	0	0	0	0	0	0	2	0	0	0
TTACGAAATTATAATGAAATTAGCAG_ATCAGAAGTTCGAATCAAATTACGAA	9	3	0	2	3	0	0	3	0	0	0	0	1	0	0
AAAAAAAGTATAAAGTAAGTTGGTTA_ATCAGAAGTTCGAATCAAATTACGAA	33	12	8	3	3	0	0	1	0	0	0	0	0	0	0
CTGATAATTTTTAACTAGTTTTTCGT_ATCAGAAGTTCGAATCAAATTACGAA	40	10	8	11	9	1	2	1	0	0	0	1	0	1	0
AAATCAACAGGAAAATCGTTTAAGTA_ATCAGAAGTTCGAATCAAATTACGAA	102	21	25	33	31	6	3	9	1	4	1	3	0	0	0
TTGCCAATTTTAAAAGATGTTTATGC_ATCAGAAGTTCGAATCAAATTACGAA	43	21	20	10	11	1	1	4	3	3	0	1	0	0	0
GGTAGAAGGCTTAATCAGCTTAAAAG_ATCAGAAGTTCGAATCAAATTACGAA	22	0	4	2	3	0	0	0	0	0	0	0	0	0	0
ACGCTAAACTTTAATCTGATTACTTC_ATCAGAAGTTCGAATCAAATTACGAA	134	21	18	19	26	0	5	5	1	6	5	1	0	3	1
GTTACAACCCTCAAGCACGTTGGAAG_ATCAGAAGTTCGAATCAAATTACGAA	28	11	15	6	14	2	0	3	5	6	1	2	2	0	0
CCGTTAACAAACAACGTGATTGTGGT_ATCAGAAGTTCGAATCAAATTACGAA	34	16	8	2	10	0	0	2	0	2	0	1	0	0	0
CACCTAACACTAAAGATGCTTCATGG_ATCAGAAGTTCGAATCAAATTACGAA	92	17	11	5	16	4	2	0	2	5	2	2	0	0	0
AATCCAATAAGGAAAGTTCTTTACTC_ATCAGAAGTTCGAATCAAATTACGAA	20	8	7	2	6	0	0	0	0	0	0	0	0	0	0
ATATAAAAAGTTAAGTGTCTTTGACG_ATCAGAAGTTCGAATCAAATTACGAA	17	5	2	3	6	1	0	0	0	0	0	5	0	0	0
AGGAAAAGCGGGAATCATTTTTACTT_ATCAGAAGTTCGAATCAAATTACGAA	12	2	1	2	1	0	0	0	0	0	0	0	0	0	0
GTCCAAAGGCAGAACCCTGTTGACGC_ATCAGAAGTTCGAATCAAATTACGAA	236	40	37	15	27	3	9	6	7	10	0	4	0	0	0
CTGCCAATTCATAACATTTTTGTCCA_ATCAGAAGTTCGAATCAAATTACGAA	88	23	5	8	10	2	2	6	3	4	1	0	0	0	0
ACCTAAAGTCAAAAATTTATTCCCAG_ATCAGAAGTTCGAATCAAATTACGAA	67	19	20	8	11	1	0	4	4	1	0	1	1	0	0
TAAAGAATCTGGAACAGCGTTTTAAA_ATCAGAAGTTCGAATCAAATTACGAA	130	24	24	21	23	0	3	5	7	8	1	8	0	1	0
CACTTAACTTCAAACTGTTTTTAAGA_ATCAGAAGTTCGAATCAAATTACGAA	8	7	4	6	9	0	2	4	6	11	6	20	1	7	11
TATATAAGTGCCAACTACATTCTTTT_ATCAGAAGTTCGAATCAAATTACGAA	94	23	18	14	14	2	1	7	2	4	2	5	0	0	0
ACTTTAAAACAAAATCTGTTTAGAAC_ATCAGAAGTTCGAATCAAATTACGAA	40	11	15	8	11	3	3	3	1	2	2	4	2	0	0
AAAATAACGGGAAAAGGGCTTGAACG_ATCAGAAGTTCGAATCAAATTACGAA	25	8	4	3	1	0	0	0	0	1	0	0	0	0	0
CAACAAAGCTATAACATAATTTTGAT_ATCAGAAGTTCGAATCAAATTACGAA	20	4	1	3	6	0	0	0	0	0	0	0	0	0	0
TCTGCAACTGTAAAAACTCTTTGTTG_ATCAGAAGTTCGAATCAAATTACGAA	55	10	3	2	14	1	1	3	2	5	2	9	0	1	0
ATTAAAATTTTGAATCAAATTGGTAC_ATCAGAAGTTCGAATCAAATTACGAA	91	18	13	9	12	1	2	2	2	7	1	4	2	0	1
GGAGCAAAACTTAAATTGGTTTCCTT_ATCAGAAGTTCGAATCAAATTACGAA	29	4	7	9	6	1	1	3	0	1	1	3	0	0	0
CAGAGAAACTAGAAATGTATTGTATA_ATCAGAAGTTCGAATCAAATTACGAA	38	14	4	6	4	1	0	4	0	0	0	0	0	0	0
TTTTCAAGCCCTAAGGCACTTGTAAG_ATCAGAAGTTCGAATCAAATTACGAA	40	19	7	2	7	1	2	2	1	0	1	0	0	0	0
ATTTCAACTAATAAGTTCTTTCAGAC_ATCAGAAGTTCGAATCAAATTACGAA	72	18	24	8	23	0	4	3	1	2	2	3	0	0	0
TGGTTAAAATTGAAAAACTTTTTATC_ATCAGAAGTTCGAATCAAATTACGAA	6	0	1	1	1	0	0	0	0	0	0	0	0	0	0
CACACAACATATAACCGTGTTGATAT_ATCAGAAGTTCGAATCAAATTACGAA	129	14	14	7	29	5	2	3	3	1	6	0	0	0	0
ATGGCAATCGATAAGGCTGTTTACTA_ATCAGAAGTTCGAATCAAATTACGAA	123	23	12	12	26	0	4	6	10	5	3	19	2	2	2
TGTACAATTCTAAACAAGCTTGTCCG_ATCAGAAGTTCGAATCAAATTACGAA	68	17	14	7	24	3	2	7	8	4	7	5	2	1	0
TGTCTAAAATTTAATTTTTTTGGGAA_ATCAGAAGTTCGAATCAAATTACGAA	1	0	0	0	0	0	0	0	0	0	0	0	0	0	0
AATAAAAATTTCAAAGCGATTATTCA_ATCAGAAGTTCGAATCAAATTACGAA	29	5	3	6	7	0	0	1	2	2	2	0	0	0	0
TACGAAAGGATAAAGCAATTTTGTTG_ATCAGAAGTTCGAATCAAATTACGAA	73	15	4	14	5	1	2	5	1	3	2	2	0	0	1
ATTATAAGTGGAACGACTTTTAAAC_ATCAGAAGTTCGAATCAAATTACGAA	119	54	21	15	24	1	3	3	4	6	3	2	0	0	0
CTTTTAAACTGAAACGCATTTTCGAA_ATCAGAAGTTCGAATCAAATTACGAA	29	4	5	1	1	1	0	0	0	0	0	0	0	0	0
CAATGAAAATTAAATCAGATTCCAAT_ATCAGAAGTTCGAATCAAATTACGAA	23	9	3	1	5	0	0	3	0	0	0	0	0	0	0
CATACAAATTTTAAGTTGATTTATGA_ATCAGAAGTTCGAATCAAATTACGAA	30	0	0	6	0	0	0	3	0	0	2	0	0	0	0
ATGCCAAATGGTAACCATATTGGTAG_ATCAGAAGTTCGAATCAAATTACGAA	144	49	30	25	41	10	8	5	5	11	2	0	0	0	0
TACACAAACGTTAAGAGTCTTGGTGG_ATCAGAAGTTCGAATCAAATTACGAA	49	11	6	8	11	1	3	2	10	3	3	8	0	1	0
ATGGTAAGATCGAAGTAGGTTCTGCT_ATCAGAAGTTCGAATCAAATTACGAA	52	32	18	9	18	4	4	0	4	7	2	3	1	1	0
TTCGTAAACCTAAATCCTATTAATTG_ATCAGAAGTTCGAATCAAATTACGAA	7	1	1	0	0	0	1	0	1	0	1	0	0	0	0
CTACGAATCCCAAAGGCTATTATATC_ATCAGAAGTTCGAATCAAATTACGAA	16	6	2	1	2	1	0	0	0	0	0	0	0	0	0
ACTCTAAATCTGAAACGGCTTAGCTG_ATCAGAAGTTCGAATCAAATTACGAA	152	54	56	85	210	49	122	263	599	1087	594	1372	550	630	679
CACATAACAGACAAATGCCTTTATGT_ATCAGAAGTTCGAATCAAATTACGAA	304	70	48	16	46	5	13	12	9	9	10	7	4	0	1
TTTTAAATGACTAAGTAAATTCTCCT_ATCAGAAGTTCGAATCAAATTACGAA	24	7	5	4	6	1	1	1	0	0	0	0	0	0	0
CTTTTAATTGGGAAGGCGGTTATGAT_ATCAGAAGTTCGAATCAAATTACGAA	98	36	27	19	45	6	2	24	12	17	35	45	10	19	11
TTACAAAATGCAAACCGTATTACTGG_ATCAGAAGTTCGAATCAAATTACGAA	26	0	1	3	7	0	2	2	1	2	2	2	0	0	0
AAACAAAATATGAAATGATTTAATTC_ATCAGAAGTTCGAATCAAATTACGAA	7	0	0	0	0	0	0	0	0	0	0	0	0	0	0
TAACAAAACTAGAATGATTTTGTTTC_ATCAGAAGTTCGAATCAAATTACGAA	28	9	5	2	10	0	1	2	0	1	0	0	0	1	0
TCACGAAAGCAGAAACGACTTTAGGC_ATCAGAAGTTCGAATCAAATTACGAA	38	1	5	2	7	1	1	9	2	5	1	0	0	0	0
TGCTGAAGACAAAACAGAATTATTGA_ATCAGAAGTTCGAATCAAATTACGAA	74	30	25	34	74	12	22	100	97	162	114	293	93	111	95
CTGTAAAAAACAAAAAATGTTTTTGG_ATCAGAAGTTCGAATCAAATTACGAA	76	18	8	5	6	1	1	2	2	3	0	1	0	0	0
ATCAAAATTGCTAATTGTGTTAATAA_ATCAGAAGTTCGAATCAAATTACGAA	45	2	1	0	1	0	0	0	0	0	0	0	0	0	0
TTCTAAATCATAAATACGCTTGTAAC_ATCAGAAGTTCGAATCAAATTACGAA	1	0	1	0	0	0	0	0	0	0	0	0	0	0	0
GAAGTAATTATGAAAGTGTTGGAAG_ATCAGAAGTTCGAATCAAATTACGAA	27	5	11	0	16	0	0	0	2	2	0	0	0	1	0
CCAATAAGCTGCAAAGGAGTTGAGAG_ATCAGAAGTTCGAATCAAATTACGAA	17	4	4	1	2	0	0	0	0	0	0	0	0	0	0
TGTTAAACCGCGAACATAATTTGTGG_ATCAGAAGTTCGAATCAAATTACGAA	77	19	20	12	33	3	6	10	7	8	2	7	0	0	0
AGACAAAAAACTAAACTTTTTACTAG_ATCAGAAGTTCGAATCAAATTACGAA	47	8	4	8	18	0	0	7	1	1	5	6	2	11	2
TCAAGAATAGACAATACTTTTGCGCC_ATCAGAAGTTCGAATCAAATTACGAA	42	6	7	6	11	1	2	3	1	5	0	0	3	1	0
TCGGTAAAAGTAAAGAGTGTTCGACA_ATCAGAAGTTCGAATCAAATTACGAA	27	10	13	5	11	0	3	1	1	10	1	3	2	1	1
AGTGGAATGTAAAAAGCATTTTTAAA_ATCAGAAGTTCGAATCAAATTACGAA	18	5	4	4	4	0	0	1	0	2	0	0	0	0	0
GGTTAAAACTCGAATGCGTTTTAGTT_ATCAGAAGTTCGAATCAAATTACGAA	77	13	14	8	9	2	4	4	5	5	3	1	0	1	0
ACTAAAACTTTCAACGTAATTGTGGG_ATCAGAAGTTCGAATCAAATTACGAA	26	12	10	4	4	1	0	1	0	0	0	0	0	0	0
CTCCGAACAAGAAATTCCATTTCTGA_ATCAGAAGTTCGAATCAAATTACGAA	20	5	9	5	15	0	3	1	0	1	0	6	0	1	0
ACCCTAATCCGGAACATCGTTATGCC_ATCAGAAGTTCGAATCAAATTACGAA	126	22	8	5	10	1	7	2	2	0	0	0	0	0	0
ATTAAAAAACTCAAACAAATTACCTT_ATCAGAAGTTCGAATCAAATTACGAA	112	42	21	7	19	2	2	3	0	3	0	1	0	0	0
GCCGAAAAAAATAATACGGTTGGTTC_ATCAGAAGTTCGAATCAAATTACGAA	8	4	3	2	4	1	0	0	0	3	0	0	0	0	0
CTAATAAACCCCAACCCTGTTATATC_ATCAGAAGTTCGAATCAAATTACGAA	30	5	0	0	4	0	0	0	0	0	0	0	0	0	0
TTACAAACCTTTAATATTTTTGTCCG_ATCAGAAGTTCGAATCAAATTACGAA	34	17	11	8	10	1	0	1	1	2	0	0	0	0	0
GTCTGAAAAAAAAAACCCGTTATCGG_ATCAGAAGTTCGAATCAAATTACGAA	5	2	0	3	1	0	0	2	1	3	3	2	1	2	1
AACGAAAACTATAATCTGTTTTCCGT_ATCAGAAGTTCGAATCAAATTACGAA	76	19	13	4	5	1	1	1	0	5	1	1	0	0	0
GGCTAAACCAAGAAGCGGGTTGGCGG_ATCAGAAGTTCGAATCAAATTACGAA	9	0	3	1	3	0	0	0	0	0	0	0	0	0	0
TATGAAACTCTAAATGTTGTTCTGGG_ATCAGAAGTTCGAATCAAATTACGAA	50	16	20	16	24	4	2	6	3	3	3	0	0	0	0
CATTCAACAGGGAACCTTGTTATGCT_ATCAGAAGTTCGAATCAAATTACGAA	72	8	23	14	23	2	2	5	7	3	5	3	0	0	0
TTATCAACTTTAAAGATTTTTTGCGA_ATCAGAAGTTCGAATCAAATTACGAA	27	10	13	6	12	5	2	4	1	0	2	6	1	0	0
TAAAAAATAGACAAAAAACTTAATCA_ATCAGAAGTTCGAATCAAATTACGAA	54	11	2	20	21	0	0	9	4	4	10	22	3	10	4
TAGTCAATCCAAAACTTAGTTTACGC_ATCAGAAGTTCGAATCAAATTACGAA	39	8	8	4	2	2	0	5	1	0	0	0	0	0	0
TTACGAAACATTAATACGATTTTTTA_ATCAGAAGTTCGAATCAAATTACGAA	13	2	0	1	0	0	0	0	0	0	0	0	0	0	0
AGATAAACAACAAAAACAATTCGGTA_ATCAGAAGTTCGAATCAAATTACGAA	54	12	10	8	8	3	0	1	1	0	2	1	1	0	0
GATATAACTCTTAATTGAGTTTACTC_ATCAGAAGTTCGAATCAAATTACGAA	137	29	40	23	33	8	9	20	34	37	26	49	21	33	19
CTTAAAAGACATAATAAGTTCGATA_ATCAGAAGTTCGAATCAAATTACGAA	6	0	2	0	1	0	0	0	0	0	0	0	0	0	0
ACTCTAAGGGAGAATATGATTGGCAT_ATCAGAAGTTCGAATCAAATTACGAA	102	34	51	44	107	29	74	142	324	566	311	670	276	307	327
CGCATAAAAGATAACCCTGTTGTGTC_ATCAGAAGTTCGAATCAAATTACGAA	9	3	3	0	0	0	2	1	0	0	0	0	0	0	0
GAACAAAAAACGAACCCCTTTGGCAC_ATCAGAAGTTCGAATCAAATTACGAA	33	15	20	11	8	0	3	4	0	0	0	0	0	0	0
CCGTAAATCAATAAATAGCTTCGTAA_ATCAGAAGTTCGAATCAAATTACGAA	29	5	4	4	3	1	0	0	1	1	5	2	0	0	0
TCGCAAAAAGGCAACTGGCTTTTCAC_ATCAGAAGTTCGAATCAAATTACGAA	25	13	9	3	5	1	1	7	1	0	2	3	2	0	0
CTTATAAGTCTTAATTGTTTTTAACC_ATCAGAAGTTCGAATCAAATTACGAA	73	10	9	12	10	0	1	1	1	0	1	2	1	0	1
CGGATAACTAAAAAATGTTTTCGAGA_ATCAGAAGTTCGAATCAAATTACGAA	26	5	4	6	3	0	0	0	1	0	0	0	0	0	0
ATCTTAACCCAAAACAGCGTTCCCGG_ATCAGAAGTTCGAATCAAATTACGAA	77	13	12	10	19	2	2	10	1	1	1	0	0	0	0
CTTTAAAAAGTGAATTTTTTTTGAGG_ATCAGAAGTTCGAATCAAATTACGAA	10	3	6	3	5	0	0	1	0	0	0	0	0	0	0
ATAATAATAAGTAATGCTGTTTTTGC_ATCAGAAGTTCGAATCAAATTACGAA	107	28	14	19	35	0	3	5	6	3	2	4	1	0	0
GCAATAATAAACAAAGTAGTTCAGTG_ATCAGAAGTTCGAATCAAATTACGAA	35	10	5	1	6	0	2	1	1	0	1	1	0	0	0
TAGATAATCAAAAACAGATTAGTAC_ATCAGAAGTTCGAATCAAATTACGAA	70	18	17	5	18	1	0	4	0	3	1	4	3	1	0
TAAAGAATAGGAAATGGAATTGCATC_ATCAGAAGTTCGAATCAAATTACGAA	105	19	41	45	101	35	89	179	378	620	392	920	333	338	375
TCATCAAAAGACAAATGCCTTCGATT_ATCAGAAGTTCGAATCAAATTACGAA	25	2	5	1	2	0	0	0	0	0	2	3	0	0	0
ATCCGATATCGGTACCGTATTTGTAG_ATCAGAAGTTCGAATCAAATTACGAA	244	67	77	51	96	27	53	105	180	355	196	477	158	210	226
CGTACAATCCAGAAGCGTATTAGGTT_ATCAGAAGTTCGAATCAAATTACGAA	59	8	9	4	3	0	2	1	1	1	1	0	0	0	0
AAACCAAATCTGAATGAATTTGCCTG_ATCAGAAGTTCGAATCAAATTACGAA	130	30	35	18	40	4	4	4	4	3	1	2	0	0	2
GCACTAACACTTAATCAACTTCGAAA_ATCAGAAGTTCGAATCAAATTACGAA	29	3	2	3	6	1	1	2	1	0	0	0	0	0	0
GTTAAAATAGTCAATTAACTTGCAAA_ATCAGAAGTTCGAATCAAATTACGAA	165	33	42	21	31	2	6	11	8	7	1	0	1	2	1
ATATTAATTGCGAATCCGGTTTACAC_ATCAGAAGTTCGAATCAAATTACGAA	125	35	33	12	20	0	3	3	4	12	3	6	0	0	0
CATTTAACTGAGAAGCCAGTTCAGAG_ATCAGAAGTTCGAATCAAATTACGAA	164	34	29	12	49	5	7	14	11	19	9	24	7	5	3
ACCTTAATATTGAAGTTTTTCAGCT_ATCAGAAGTTCGAATCAAATTACGAA	19	3	0	0	0	1	0	1	0	1	0	0	1	0	0
TACTGAAACCAAAATGTGTTTAAATA_ATCAGAAGTTCGAATCAAATTACGAA	66	9	6	4	4	0	0	3	3	3	3	0	0	0	0
AGCGAAAACGGGAAATGAGTTGAACC_ATCAGAAGTTCGAATCAAATTACGAA	113	12	21	9	12	3	4	4	5	2	3	5	2	0	0
GCCATAAACAATAATGCCGTTGTGCG_ATCAGAAGTTCGAATCAAATTACGAA	21	2	0	2	3	0	0	0	0	3	0	0	0	0	0
GGCTCAAAATCTAAGACGTTTTGGAT_ATCAGAAGTTCGAATCAAATTACGAA	6	4	3	3	1	0	0	0	0	0	0	0	0	0	0
TACACAACACGCAAGGAGTTTACGCT_ATCAGAAGTTCGAATCAAATTACGAA	197	77	61	24	53	8	11	11	17	21	6	10	5	3	1
GCGATAAGTTAGAAGTGGCTTGAGTA_ATCAGAAGTTCGAATCAAATTACGAA	46	37	30	17	21	5	1	2	6	2	0	2	0	0	0
TATTCAAAAATCAAATTCCTTTCTGA_ATCAGAAGTTCGAATCAAATTACGAA	19	6	4	7	8	0	0	0	1	4	0	0	0	0	0
CCTCTAAAAGCCAACAGTCTTTTGTA_ATCAGAAGTTCGAATCAAATTACGAA	22	3	3	2	2	1	0	0	0	0	0	0	0	0	0
ACTACAAAGATAAATTCTTTTTAGTA_ATCAGAAGTTCGAATCAAATTACGAA	18	4	0	0	0	0	0	0	0	0	0	0	0	0	0
ATACAAAACTTGAAATATTTTGAGTA_ATCAGAAGTTCGAATCAAATTACGAA	14	1	2	0	0	0	0	0	0	0	0	0	0	0	0
TCCGCAAATTATAAGCTCATTGGATT_ATCAGAAGTTCGAATCAAATTACGAA	19	2	0	1	2	0	0	1	1	0	0	1	1	0	0
GACCAAATCTAAAACAAAGTTTTAAC_ATCAGAAGTTCGAATCAAATTACGAA	25	11	1	1	5	0	1	0	0	0	0	0	0	0	0
ATTTGAAAGCTGAAACGTATTCACTG_ATCAGAAGTTCGAATCAAATTACGAA	102	27	30	20	23	5	9	13	18	17	12	9	6	3	4
GCGCAAAACACAAAAAATTTTCACTC_ATCAGAAGTTCGAATCAAATTACGAA	95	32	21	8	6	3	5	12	11	17	15	23	7	6	6
CATTGAATCCGCAATTTTGTTGCTCC_ATCAGAAGTTCGAATCAAATTACGAA	26	5	1	2	3	1	1	0	0	0	0	0	0	0	0
GCTGGAACCGTAAAGCACATTTTAGT_ATCAGAAGTTCGAATCAAATTACGAA	143	35	28	18	31	7	12	14	32	26	23	64	26	24	25
CTCAAAAAATAAAAATGCATTGTGTT_ATCAGAAGTTCGAATCAAATTACGAA	12	0	1	0	1	0	1	0	0	0	0	2	0	0	0
TGAAAAAACGCAAAATTCATTTTAGC_ATCAGAAGTTCGAATCAAATTACGAA	57	10	11	14	13	0	3	4	0	2	0	1	0	1	0
GGTCGAACGTCGAAGTGGTTTGTGGG_ATCAGAAGTTCGAATCAAATTACGAA	23	8	6	3	2	1	1	1	2	0	0	0	0	0	0
ACAAAAAAAGTGAATACTATTATGTA_ATCAGAAGTTCGAATCAAATTACGAA	105	6	3	4	8	0	1	0	0	0	0	3	0	0	0
TGGGAAAAAAGCAAATGAGTTGGCGG_ATCAGAAGTTCGAATCAAATTACGAA	23	11	11	7	9	1	2	4	4	4	1	3	1	0	0
CCTTAAAGGTCAAAGACATTTATAGA_ATCAGAAGTTCGAATCAAATTACGAA	11	0	2	0	0	0	0	0	0	0	0	0	0	0	0
GATCCAATAGTGAAGATTGTTTATCG_ATCAGAAGTTCGAATCAAATTACGAA	204	31	37	15	32	4	6	4	4	9	2	11	0	0	1
CAACCAAGCACCAACGTTATTGCTAG_ATCAGAAGTTCGAATCAAATTACGAA	83	19	13	19	29	2	6	4	4	5	1	6	1	0	0
TCGAGAAAGTAAAATGTCCTTATAGG_ATCAGAAGTTCGAATCAAATTACGAA	35	14	9	3	7	0	0	3	0	1	0	0	0	0	0
GAGTAAATCTCAAACGGTATTCGGGG_ATCAGAAGTTCGAATCAAATTACGAA	39	10	8	7	10	3	2	7	5	11	7	10	2	4	4
TAGTCAACACCTAAATCTGTTATACG_ATCAGAAGTTCGAATCAAATTACGAA	10	0	0	0	0	0	0	0	0	0	0	0	0	0	0
CCCTAAATGGCGAATTAACTTACCCG_ATCAGAAGTTCGAATCAAATTACGAA	56	3	5	6	9	1	1	1	3	1	0	0	0	0	0
AACCCAACATTGAATGAAATTATCAC_ATCAGAAGTTCGAATCAAATTACGAA	66	34	44	36	133	26	63	149	343	490	269	749	265	360	389
ACAGCAATAACAAATCTGTTTGTATA_ATCAGAAGTTCGAATCAAATTACGAA	220	36	34	22	50	6	2	9	13	2	1	7	0	0	1
CATCCAACCAAGAAAGAGTTTAACA_ATCAGAAGTTCGAATCAAATTACGAA	11	2	2	3	0	0	0	0	0	1	0	5	0	0	0
CTGTCAACTATTAATGGATTTAAATT_ATCAGAAGTTCGAATCAAATTACGAA	11	0	0	1	0	0	0	2	0	0	0	0	0	1	0
AACTAAATTTACAATAGGGTTCTGGG_ATCAGAAGTTCGAATCAAATTACGAA	6	4	4	1	0	0	0	0	0	0	0	0	0	0	0
GGGGCAATTATCAACGTGCTTCGCCG_ATCAGAAGTTCGAATCAAATTACGAA	59	23	28	10	26	6	6	2	4	7	5	4	0	3	0
GAAACAAACATGAATTCTTTTTCGAC_ATCAGAAGTTCGAATCAAATTACGAA	73	27	33	13	18	3	5	8	2	6	2	2	3	0	0
ACGCTAACAATTAAACATATTGTCGG_ATCAGAAGTTCGAATCAAATTACGAA	130	44	39	24	33	6	6	13	9	13	4	1	0	0	0
GTAAGAACAACCAACGCCGTTAAACA_ATCAGAAGTTCGAATCAAATTACGAA	25	6	6	6	9	1	0	2	0	2	2	0	0	0	0
TTGGTAATACAAAAACTAGTTGCTGT_ATCAGAAGTTCGAATCAAATTACGAA	34	2	5	3	11	0	1	2	0	5	0	0	0	0	0
TCACAAAACTTGAATTAATTTCATGA_ATCAGAAGTTCGAATCAAATTACGAA	22	0	4	3	4	0	0	0	2	1	1	1	0	1	0
CCAAAAAAGTGGAAAGGAGTTTTTAG_ATCAGAAGTTCGAATCAAATTACGAA	33	7	4	3	12	0	0	2	1	1	2	1	0	0	0
TATCAAATTCGAAAGCCTTTTAAGCG_ATCAGAAGTTCGAATCAAATTACGAA	8	3	0	1	1	0	0	0	0	0	0	0	0	0	0
TTTTCAACCCCAAAGAGTATTCAATA_ATCAGAAGTTCGAATCAAATTACGAA	85	36	18	15	20	2	2	6	2	2	3	8	0	1	0
GATGCAAGAAGAAACAGTTTTACGCG_ATCAGAAGTTCGAATCAAATTACGAA	51	3	4	3	9	0	1	0	1	1	0	1	0	0	0
GAACGAACCTCCAAATGATTTGCCTA_ATCAGAAGTTCGAATCAAATTACGAA	86	16	4	7	1	1	0	1	4	0	0	2	0	0	0
TACCAAATTTTCAATTATCTTTTAAC_ATCAGAAGTTCGAATCAAATTACGAA	8	3	2	3	3	2	0	0	0	0	0	0	0	0	0
CAAGAAAGTAGCAAGTCGTTTGTGGT_ATCAGAAGTTCGAATCAAATTACGAA	17	5	0	2	3	0	0	2	0	0	0	0	0	0	0
TCGGAAATTCCCAAGGGGATTCAGCA_ATCAGAAGTTCGAATCAAATTACGAA	15	2	9	7	4	2	1	2	0	0	0	1	0	1	0
GACTTAACCTAAAAAGAGTTTTGAGT_ATCAGAAGTTCGAATCAAATTACGAA	1	0	0	0	0	0	0	0	0	0	0	0	0	0	0
AGACAAAAATGTAAGATATTTCAGCC_ATCAGAAGTTCGAATCAAATTACGAA	21	2	0	3	4	0	0	2	2	2	1	0	0	0	0
GTGCGAAGATGAAAAACGATTATTAC_ATCAGAAGTTCGAATCAAATTACGAA	159	29	44	23	48	6	2	15	12	12	6	11	0	0	1
GATAGAACGAGCAAGTAAATTAAAGA_ATCAGAAGTTCGAATCAAATTACGAA	12	3	2	4	8	1	0	3	4	8	4	3	0	1	2
TATCAAAGGGTTAAATAGATTTCCAT_ATCAGAAGTTCGAATCAAATTACGAA	113	27	23	16	25	2	3	4	2	1	1	2	0	0	0
TGATTAACGGGTAATCTAGTTTTTTG_ATCAGAAGTTCGAATCAAATTACGAA	75	22	20	27	22	3	2	7	2	2	2	8	1	0	0
ATTTTAACCACAAATATAATTAGGGC_ATCAGAAGTTCGAATCAAATTACGAA	103	23	26	20	22	3	2	10	6	21	17	25	6	7	4
CTTGTAATCTTCAAATTAATTGGGGC_ATCAGAAGTTCGAATCAAATTACGAA	86	15	7	5	15	3	1	7	6	3	4	2	0	0	1
TATCAAACACGTAATGTCATTCGGCC_ATCAGAAGTTCGAATCAAATTACGAA	319	94	99	41	73	18	15	13	14	6	4	3	2	0	1
CCGGAAAAATGGAAGAAAATTATTGG_ATCAGAAGTTCGAATCAAATTACGAA	12	6	5	2	6	0	0	0	0	0	0	0	0	0	0
TAAAGAAATATTAAGTGTATTAGATT_ATCAGAAGTTCGAATCAAATTACGAA	12	0	0	0	1	0	0	0	0	0	0	0	0	0	0
CTCCAAAGTCCTAACGCTTTTGTTCC_ATCAGAAGTTCGAATCAAATTACGAA	121	33	29	17	40	5	13	14	6	10	12	14	5	8	6
AGCTGAAAGTGAAAATTTGTTTATGA_ATCAGAAGTTCGAATCAAATTACGAA	14	2	3	5	2	1	0	0	0	0	0	0	0	0	0
ATGAAAAACATTAAATCTCTTGGTTC_ATCAGAAGTTCGAATCAAATTACGAA	42	1	9	2	1	0	0	0	0	1	0	0	0	0	0
CGGTAAAGACCTAAGGGGCTTGGTTA_ATCAGAAGTTCGAATCAAATTACGAA	91	34	29	21	37	4	7	34	36	57	47	87	32	40	28
CAACAAACTGACAATATGCTTACAGA_ATCAGAAGTTCGAATCAAATTACGAA	10	1	0	0	0	0	0	0	0	0	0	0	0	0	0
GATCAAAATCAAAATAAGGTTTACAG_ATCAGAAGTTCGAATCAAATTACGAA	158	40	24	25	17	3	2	10	2	9	4	4	0	4	1
TTGTCAAGTAATAAGCGAGTTTTTTC_ATCAGAAGTTCGAATCAAATTACGAA	38	8	0	0	1	0	0	0	0	0	0	0	0	0	0
TTGCAAATTCTCAAAAATGTTGTCGT_ATCAGAAGTTCGAATCAAATTACGAA	28	5	6	5	3	0	3	1	1	0	0	0	0	0	0
GGTATAATTAATAATGTAATTGTGGC_ATCAGAAGTTCGAATCAAATTACGAA	20	5	3	5	3	0	0	3	1	1	0	0	0	0	0
TAATAAACCCCTAAAGAGATTGGCTT_ATCAGAAGTTCGAATCAAATTACGAA	26	22	13	8	3	0	2	1	3	8	2	7	1	2	2
GAGCCAAACCGAAACCTTTTTATGGG_ATCAGAAGTTCGAATCAAATTACGAA	3	0	1	1	6	0	0	0	0	0	0	0	0	0	0
CCTCTAAAACGGAAATGCATTTTTGT_ATCAGAAGTTCGAATCAAATTACGAA	47	16	13	12	16	4	8	31	31	59	43	91	30	47	18
CCGTAAAAATGAAAGCCATTTGGCCA_ATCAGAAGTTCGAATCAAATTACGAA	132	37	33	29	25	1	1	2	1	4	0	0	0	0	0
AGCTTAATTTGTAACAAGTTTTTATT_ATCAGAAGTTCGAATCAAATTACGAA	17	5	2	4	5	0	0	0	0	0	0	1	0	0	0
AATCTAAACTAGAAGTTAGTTCCTTG_ATCAGAAGTTCGAATCAAATTACGAA	94	10	11	3	11	2	1	4	2	3	0	0	0	0	0
CTCTTAAAATACAAACCCGTTGGGCG_ATCAGAAGTTCGAATCAAATTACGAA	78	7	7	8	8	1	0	0	0	3	1	0	0	0	0
TCGGTACTTCTTAA_ATCAGAAGTTCGAATCAAATTACGAA	1	0	0	0	1	0	0	0	0	0	0	0	0	0	0
ACTTTAACCTTAAATGGGGTTCTTTA_ATCAGAAGTTCGAATCAAATTACGAA	30	3	4	2	2	0	0	2	0	0	0	0	0	0	0
CCTTTAATACGTTATGAA_ATCAGAAGTTCGAATCAAATTACGAA	44	7	9	3	7	0	1	0	0	0	0	0	0	0	0
TCCGTAAGATTAAAATGATTTTCAAC_ATCAGAAGTTCGAATCAAATTACGAA	45	6	9	5	17	3	0	6	4	1	1	0	1	0	1
AGTACAACCTGGAAGCGGATTTCCTA_ATCAGAAGTTCGAATCAAATTACGAA	90	25	25	14	16	1	1	1	2	4	1	1	2	0	0
CGTATAAGTGTTAAATGAGTTCTGTC_ATCAGAAGTTCGAATCAAATTACGAA	134	36	39	18	19	2	2	3	1	3	2	1	0	0	0
ATCGGTACTTGAAAACAAATTTTAGG_ATCAGAAGTTCGAATCAAATTACGAA	11	3	2	0	0	0	0	0	0	0	0	0	0	0	0
CCGTAAATGAACAAGTGGGTTGTGGG_ATCAGAAGTTCGAATCAAATTACGAA	37	1	8	2	6	0	0	0	0	0	0	0	0	0	0
CTTCGAAATCTGAACTCGGTTAGCGT_ATCAGAAGTTCGAATCAAATTACGAA	72	18	14	7	18	2	2	3	3	2	0	4	1	3	2
GCAAAAACAAAGAAAGCCTTTTATTG_ATCAGAAGTTCGAATCAAATTACGAA	9	3	0	6	1	0	0	0	1	1	0	4	1	0	0
TCTTAAATCGTCAAATAATTTCTCTT_ATCAGAAGTTCGAATCAAATTACGAA	45	5	5	3	4	1	0	0	0	0	0	0	0	0	0
CCCCCAACGTCTAATAGTATTTAATG_ATCAGAAGTTCGAATCAAATTACGAA	22	4	4	5	8	0	0	1	0	0	1	3	0	0	0
CATGGAAACACGAAATCTTTTCATGC_ATCAGAAGTTCGAATCAAATTACGAA	8	0	9	4	1	1	0	0	1	0	0	0	0	0	0
TAGAAAACTTTGAACGAAATTTATTG_ATCAGAAGTTCGAATCAAATTACGAA	46	13	11	1	11	1	1	0	0	2	0	1	0	0	0
CAGCAAATGCTTAAATCCATTTGTGA_ATCAGAAGTTCGAATCAAATTACGAA	16	1	0	1	2	0	0	0	0	0	0	0	0	0	0
TGTAGAAAATGAAAATTTGTTGTCCT_ATCAGAAGTTCGAATCAAATTACGAA	77	20	7	15	11	0	3	2	4	2	2	4	0	1	0
ACCTTAACATTTAAATTTGTTAGGCA_ATCAGAAGTTCGAATCAAATTACGAA	65	14	6	8	6	1	1	2	1	2	3	0	0	1	0
TTGCTAAATACGAACAACATTATTTT_ATCAGAAGTTCGAATCAAATTACGAA	60	5	3	7	9	0	1	1	1	0	0	1	0	1	0
TTAACAAAGGTTAATCATTTTATAGC_ATCAGAAGTTCGAATCAAATTACGAA	64	11	9	8	27	1	2	2	2	1	3	2	3	0	0
GACTAAAGGGCAAAGTACATTTATAC_ATCAGAAGTTCGAATCAAATTACGAA	90	14	8	4	5	0	1	1	5	6	2	3	0	0	0
AACGCAATGTGAAATCGGGTTGTTGC_ATCAGAAGTTCGAATCAAATTACGAA	14	0	1	1	0	0	0	0	0	0	0	0	0	0	0
AGGCAAAACATAAAGCGAATTCCTGC_ATCAGAAGTTCGAATCAAATTACGAA	19	18	11	3	11	2	2	3	2	4	2	10	0	0	0
AACGTAAACAATAATTATTTTGCGCT_ATCAGAAGTTCGAATCAAATTACGAA	13	0	0	0	0	0	0	0	0	0	0	0	0	0	0
TAACAAATCTTTAAGGGACTTCTACG_ATCAGAAGTTCGAATCAAATTACGAA	33	7	11	3	9	0	1	0	2	1	0	0	0	0	0
CCAGGAAGAGTGAACAAATTTAATGG_ATCAGAAGTTCGAATCAAATTACGAA	13	7	2	5	3	0	1	1	0	2	3	2	3	0	0
AATGAAAATCGTAAACTGGTTAGCTT_ATCAGAAGTTCGAATCAAATTACGAA	15	2	1	1	1	0	0	0	0	0	0	0	0	0	0
GCCAGAAGTCCTAAGGACATTAGTTA_ATCAGAAGTTCGAATCAAATTACGAA	24	5	5	1	2	0	1	0	0	0	1	1	0	0	0
TTGACAAGGTCCAATCTGCTTTGGTT_ATCAGAAGTTCGAATCAAATTACGAA	70	13	13	6	5	1	0	0	0	0	0	0	0	0	0
GGAGCAAACGTGAATTGAATTCGGGA_ATCAGAAGTTCGAATCAAATTACGAA	66	35	15	8	5	1	3	1	1	2	1	0	0	2	0
GTACCAAGAGGAAAGGTCGTTTAAAG_ATCAGAAGTTCGAATCAAATTACGAA	118	32	27	14	14	7	5	10	9	17	2	8	0	2	1
GGAAGAATGTGGACATGTTTTCGTG_ATCAGAAGTTCGAATCAAATTACGAA	90	14	23	4	5	0	1	1	5	5	1	0	0	2	0
GAAGAAATCGGTAATACAATTCTACT_ATCAGAAGTTCGAATCAAATTACGAA	30	10	11	6	8	0	2	4	1	6	1	3	1	1	2
GACTTAATCTTAAACCTGATTGAAA_ATCAGAAGTTCGAATCAAATTACGAA	77	8	9	14	17	2	3	3	4	3	4	2	2	0	0
TTCGTAACTGACAAGTCCCTTCTGTC_ATCAGAAGTTCGAATCAAATTACGAA	5	0	0	0	0	0	0	0	0	0	0	0	0	0	0
TCAATAATGTGGAATTCATTTACTTG_ATCAGAAGTTCGAATCAAATTACGAA	72	7	14	13	17	1	4	3	1	2	6	1	0	2	0
CTCGGAATCTAAAAACGGCTTTATAG_ATCAGAAGTTCGAATCAAATTACGAA	34	3	6	11	6	0	0	0	0	1	0	0	0	0	0
CAAGTAACAAAAAATCCGTTTACGTT_ATCAGAAGTTCGAATCAAATTACGAA	20	8	5	2	3	0	0	0	0	1	0	2	0	0	0
TGATCAATAATGAATGATTTTCGTGA_ATCAGAAGTTCGAATCAAATTACGAA	11	10	10	5	13	6	6	20	30	43	25	50	25	31	28
TAGTTAAGGCGTAAGGCGTTTAGTTA_ATCAGAAGTTCGAATCAAATTACGAA	24	5	4	4	3	0	0	0	0	0	1	0	0	0	0
TCTCAAATATTGAAATTAGTTCCCTC_ATCAGAAGTTCGAATCAAATTACGAA	25	6	6	6	5	0	1	0	1	0	0	0	0	0	0
CGAATAAACACTAAGGATGTTGTGGC_ATCAGAAGTTCGAATCAAATTACGAA	54	10	2	0	0	0	0	0	0	0	0	0	0	0	0
GCAGGAAGTAGAAAGCATGTTTTGAC_ATCAGAAGTTCGAATCAAATTACGAA	25	4	12	2	7	1	1	3	5	2	2	0	2	1	0
TTCTCAAAGGCTAAGCACTTTAGGTG_ATCAGAAGTTCGAATCAAATTACGAA	11	7	3	0	0	1	0	1	1	0	0	0	1	0	0
GTAGAAAGTATGAAAAGGCTTCGAAG_ATCAGAAGTTCGAATCAAATTACGAA	19	12	8	9	33	5	12	33	58	116	74	168	56	85	56
GCCATAATCGGAAAGGTGTTTCACTA_ATCAGAAGTTCGAATCAAATTACGAA	12	10	2	0	0	0	0	0	0	3	0	0	0	0	0
CGGTTAAATGTCAATGCCATTGAAAT_ATCAGAAGTTCGAATCAAATTACGAA	80	22	16	10	10	1	1	2	1	3	3	2	1	1	1
GAAGAAAATACTAAATGGCTTAAC_ATCAGAAGTTCGAATCAAATTACGAA	36	13	7	3	8	0	2	1	0	0	3	2	1	0	0
TATCGAAAGTTAAAGTCACTTGCGCT_ATCAGAAGTTCGAATCAAATTACGAA	68	10	10	4	7	1	0	0	2	0	0	0	0	0	0
AATACAAAATTTAATGGATTTAGTGT_ATCAGAAGTTCGAATCAAATTACGAA	34	9	5	0	6	0	1	4	0	1	0	0	0	0	0
CTCACAATTTGGAAATGACTTTATAC_ATCAGAAGTTCGAATCAAATTACGAA	2	0	0	0	0	0	0	0	0	0	0	0	0	0	0
CAACTAAGACTGAATTCGCTTTATGA_ATCAGAAGTTCGAATCAAATTACGAA	13	13	2	3	3	0	0	0	1	3	1	3	0	0	0
GGCAAAACCATTAACATCCTTGTGGT_ATCAGAAGTTCGAATCAAATTACGAA	165	23	34	5	7	1	3	0	1	1	0	5	0	0	0
TACAAAAACTGTAAGAGTGTTCATTG_ATCAGAAGTTCGAATCAAATTACGAA	14	1	8	3	4	0	1	2	0	0	0	0	1	0	0
TCTGAAATATCCAATGGTGTTTTGTG_ATCAGAAGTTCGAATCAAATTACGAA	84	13	15	6	3	5	0	0	2	2	3	1	0	1	0
TTAATAAATAACAACTGTTTTCGTGT_ATCAGAAGTTCGAATCAAATTACGAA	26	4	5	0	2	0	0	0	0	0	0	0	0	0	0
CCAAGAAGCAAGAATAGCGTTACGGC_ATCAGAAGTTCGAATCAAATTACGAA	90	53	32	13	25	4	9	6	3	8	1	8	1	0	0
TTTAAAACACCTAAACGATTTTTACT_ATCAGAAGTTCGAATCAAATTACGAA	78	14	11	5	14	0	0	3	0	1	0	3	0	0	0
TCTCAAAGACGAAAATCCATTGATAA_ATCAGAAGTTCGAATCAAATTACGAA	10	0	1	0	2	0	0	0	0	0	0	0	0	0	0
ACGTAAAGAAATAACATATTTTACAT_ATCAGAAGTTCGAATCAAATTACGAA	42	9	0	1	3	1	0	0	0	0	0	0	0	1	0
ATGTCAAGGAGAAAGGGGGTTAAGTA_ATCAGAAGTTCGAATCAAATTACGAA	67	18	10	5	4	1	1	0	0	0	0	0	0	0	0
CGTCCAAGGTTAAAAAAAGTTTGCCT_ATCAGAAGTTCGAATCAAATTACGAA	31	6	2	4	2	0	0	2	1	0	1	0	2	0	0
CTATGAATACGTAAACCCTTTTTACA_ATCAGAAGTTCGAATCAAATTACGAA	3	0	0	0	0	0	0	2	0	0	0	1	0	0	0
TGGTTAACACCAAATGAGATTCTAAG_ATCAGAAGTTCGAATCAAATTACGAA	68	13	11	4	24	11	12	8	18	32	22	72	14	28	29
TAGTGAATTCGTAAGGTGCTTTAGCA_ATCAGAAGTTCGAATCAAATTACGAA	8	0	0	0	0	0	0	0	0	0	0	0	0	0	0
TGATAAATTACTAATATGTTTCAGTG_ATCAGAAGTTCGAATCAAATTACGAA	17	4	2	2	8	0	1	4	1	0	1	1	0	0	0
CGTTCAATATGGAAATCAATTGTGTG_ATCAGAAGTTCGAATCAAATTACGAA	77	11	11	9	9	3	2	0	0	0	0	0	0	0	0
CATGTAAGACCGAAACCATTTTGTTC_ATCAGAAGTTCGAATCAAATTACGAA	27	6	15	6	5	0	1	0	4	1	1	0	0	0	0
ACTCGAATTGTTAAAAGAATTGTGCG_ATCAGAAGTTCGAATCAAATTACGAA	135	34	34	13	24	5	4	4	4	7	0	2	0	2	0
ACTGAAACACCTAATTAACTTAGCTG_ATCAGAAGTTCGAATCAAATTACGAA	120	34	24	13	20	0	6	1	3	6	3	3	0	0	0
AAGCCAAAATTAAAATAAATTGGTCA_ATCAGAAGTTCGAATCAAATTACGAA	17	3	3	1	1	0	0	0	0	0	0	0	0	0	0
AGGTAAAGCTATAAAGGTTTTATTGG_ATCAGAAGTTCGAATCAAATTACGAA	3	2	1	2	6	0	0	1	0	1	0	0	0	0	0
AATATAATTAATAACCGACTTAACAT_ATCAGAAGTTCGAATCAAATTACGAA	67	6	9	5	8	2	0	0	1	2	1	0	0	0	1
CATGGAAGCTTAAATAAACTTAATAC_ATCAGAAGTTCGAATCAAATTACGAA	53	16	8	6	6	1	0	3	0	0	0	1	0	0	0
GCTCTAAAATTAAATTCATTTGTTAG_ATCAGAAGTTCGAATCAAATTACGAA	81	9	13	6	29	1	0	13	5	11	10	33	6	22	7
TGGCTAAGAGATAATTACTTTCCCTA_ATCAGAAGTTCGAATCAAATTACGAA	26	1	2	1	3	0	0	1	1	4	0	0	2	0	1
ACTCTAAAGAGGAACGAAATTTTAAT_ATCAGAAGTTCGAATCAAATTACGAA	18	0	2	1	1	0	0	0	0	0	0	0	0	0	0
GCGTTAATCTTAAATCATATTTCATC_ATCAGAAGTTCGAATCAAATTACGAA	31	17	9	5	18	1	2	0	0	0	0	0	0	0	0
TAAAAAATTTTCAAAAGGTTTCGTCA_ATCAGAAGTTCGAATCAAATTACGAA	65	26	11	5	19	0	1	4	5	0	2	4	0	0	0
TCAATAATCTACAAACGATTTCCGCA_ATCAGAAGTTCGAATCAAATTACGAA	55	10	3	4	3	0	2	1	0	2	0	0	0	0	0
TGCATAAATCACAAGAATGTTGGAAT_ATCAGAAGTTCGAATCAAATTACGAA	79	22	15	19	21	2	2	2	1	0	1	1	0	0	0
TCTCTAATGGAGAAGGATTTTGGTCT_ATCAGAAGTTCGAATCAAATTACGAA	17	5	2	1	0	0	0	0	0	0	0	0	0	0	0
ACCGTAACAAGTAAATGAATTTGATC_ATCAGAAGTTCGAATCAAATTACGAA	194	50	63	30	62	5	12	17	20	28	7	16	5	1	5
TAGCTAAACGCGAATACTTTTACATG_ATCAGAAGTTCGAATCAAATTACGAA	100	36	31	27	43	2	10	16	23	22	11	38	10	13	17
ATGTGAAACTCGAAATCTTTTACAAT_ATCAGAAGTTCGAATCAAATTACGAA	30	11	1	1	10	0	0	1	1	2	0	1	0	0	0
GGGTAAACAGCTAAGAGATTTGCAAC_ATCAGAAGTTCGAATCAAATTACGAA	76	21	9	8	21	1	1	1	0	2	0	0	0	0	0
ACCCAAAGCGGGAAGGTGATTGGGGA_ATCAGAAGTTCGAATCAAATTACGAA	116	22	28	23	35	2	4	6	7	6	3	4	1	6	1
GGGCTAACTTAAAAACACGTTGTAGG_ATCAGAAGTTCGAATCAAATTACGAA	17	4	7	2	0	2	1	0	0	0	3	0	0	0	0
ATATTAACCGAAAAATCTATTGGGCC_ATCAGAAGTTCGAATCAAATTACGAA	318	77	76	37	65	11	10	12	10	12	12	20	4	0	0
TAAACAACCTTAAAAGCCGTTAATTG_ATCAGAAGTTCGAATCAAATTACGAA	3	3	5	2	5	0	0	2	1	4	1	0	0	0	0
ACGGAAATTATAAACGCGATTGCCGC_ATCAGAAGTTCGAATCAAATTACGAA	17	2	2	4	3	2	1	3	0	1	1	1	0	0	0
TCGACAAATGGCAAAATGTTTTGGTC_ATCAGAAGTTCGAATCAAATTACGAA	82	39	28	8	28	2	2	6	2	5	2	7	0	0	0
TATCCAAACCATAAGAACTTTTCTAT_ATCAGAAGTTCGAATCAAATTACGAA	51	13	6	4	10	0	0	6	0	0	1	1	0	0	1
TGTTTAAAAACGAAGCGAATTTCTTG_ATCAGAAGTTCGAATCAAATTACGAA	27	7	3	8	2	0	0	2	0	0	0	0	0	0	0
GTAATAATGTTAAACGCCCTTCTAGT_ATCAGAAGTTCGAATCAAATTACGAA	34	12	6	2	2	0	0	0	0	0	0	0	0	0	0
AATCCAACTGTTAAAGTAGTTACAGA_ATCAGAAGTTCGAATCAAATTACGAA	105	31	19	12	17	0	0	5	2	1	0	0	0	0	0
GGGCAAACGCGTAACTCGTTTACGGA_ATCAGAAGTTCGAATCAAATTACGAA	2	3	1	0	0	0	0	0	0	0	0	0	0	0	0
GCTGGAAGTTCCAAAACGATTAGCGT_ATCAGAAGTTCGAATCAAATTACGAA	27	2	1	1	0	2	0	3	5	4	1	4	0	0	0
GTCTCAATTGAAAAGTTGCTTGAATC_ATCAGAAGTTCGAATCAAATTACGAA	15	0	0	0	0	0	0	0	0	0	0	0	0	0	0
ATCCGAATTGTGAAAATATTTTGATC_ATCAGAAGTTCGAATCAAATTACGAA	96	26	12	12	27	3	5	6	6	5	3	5	1	0	0
GCCCTAACTACGAAGTAGTTTCTGTT_ATCAGAAGTTCGAATCAAATTACGAA	62	15	19	6	13	2	2	2	2	6	2	9	1	0	0
TCATAAATTAGAAATGATTTTCCCCC_ATCAGAAGTTCGAATCAAATTACGAA	64	15	11	9	16	3	0	4	1	3	1	2	0	0	1
CAGGGAATGGGGAATTCCGTTGGGCT_ATCAGAAGTTCGAATCAAATTACGAA	2	1	0	0	0	0	0	0	0	0	0	0	0	0	0
CAGAGAATAGGCAACAGATTTGCCTT_ATCAGAAGTTCGAATCAAATTACGAA	37	6	6	5	5	1	3	0	3	6	0	1	0	0	0
ATTATAACTTGGAAACGTATTGTTAG_ATCAGAAGTTCGAATCAAATTACGAA	88	33	28	5	20	5	3	3	8	9	1	0	0	0	0
AAGCTAAGCTGTAAGAGTCTTAATGT_ATCAGAAGTTCGAATCAAATTACGAA	117	32	42	31	44	6	8	9	19	16	5	9	5	2	0
TGAGCAAAATCTAAGCTGGTTATAGA_ATCAGAAGTTCGAATCAAATTACGAA	8	2	6	0	4	0	0	3	1	2	0	0	1	0	0
ATAGAAATAGATAATGACATTTAGTA_ATCAGAAGTTCGAATCAAATTACGAA	74	15	7	15	23	0	0	5	4	3	1	4	1	0	0
GTTTAAAAATCCAATCGAGTTCGAAG_ATCAGAAGTTCGAATCAAATTACGAA	18	5	5	0	14	1	2	0	4	1	1	1	0	0	0
AAATTAACCTGAATAGACTTGGGTA_ATCAGAAGTTCGAATCAAATTACGAA	15	0	1	0	14	0	1	1	0	0	1	0	0	0	0
CAACCAACCATAAAATGCCTTCTACT_ATCAGAAGTTCGAATCAAATTACGAA	33	10	9	2	5	0	1	0	0	0	1	1	1	0	0
CCCCGAAGAATTAAAAGCCTTATTGG_ATCAGAAGTTCGAATCAAATTACGAA	53	4	3	3	4	0	0	0	1	2	0	0	0	0	0
CAGTTAAACGGAAACCAAATTTTCTT_ATCAGAAGTTCGAATCAAATTACGAA	48	7	4	2	8	1	0	0	0	0	0	0	0	0	0
GCTTAAATAAGGAAGTAGGTTCGTTT_ATCAGAAGTTCGAATCAAATTACGAA	91	26	12	8	15	3	0	3	2	0	4	2	1	4	1
AGAATAACTCCAAAATTGGTTCACTG_ATCAGAAGTTCGAATCAAATTACGAA	61	24	27	11	9	0	0	0	1	0	0	0	0	0	1
CTCCTAAATGTGAAAATAATTCGTGG_ATCAGAAGTTCGAATCAAATTACGAA	64	4	6	4	6	0	2	0	1	0	1	1	0	0	0
TATATAAACTTCAACCCATTTTTAGA_ATCAGAAGTTCGAATCAAATTACGAA	23	7	3	6	7	1	0	2	0	0	1	0	1	0	0
ATAAAAAATCGTAAAACTGTTTGATA_ATCAGAAGTTCGAATCAAATTACGAA	15	7	3	0	1	1	1	2	0	0	4	2	0	0	0
CTACCAAATAGTAAGGAGGTTGGGTA_ATCAGAAGTTCGAATCAAATTACGAA	118	46	41	26	33	5	6	7	9	7	3	1	2	0	0
CTTGGAAAATGGAACTGTCTTATCGC_ATCAGAAGTTCGAATCAAATTACGAA	45	8	7	0	2	0	0	0	0	0	0	0	0	0	0
AAGTCAATGAGAAATAATCTTAGTTT_ATCAGAAGTTCGAATCAAATTACGAA	65	16	10	6	9	0	0	3	0	0	0	4	0	0	0
ATAATAACTAGCAATGGTCTTATTTG_ATCAGAAGTTCGAATCAAATTACGAA	31	3	1	0	2	0	0	0	0	0	0	0	0	0	0
ATGAAAAGGCGTAAGGGACTTGCTGT_ATCAGAAGTTCGAATCAAATTACGAA	27	4	3	5	4	0	1	2	3	2	0	0	0	0	0
CGAATAACTTCCAACTTTTTTTTGGC_ATCAGAAGTTCGAATCAAATTACGAA	26	5	4	3	4	0	1	1	0	0	2	2	0	0	0
TCCAAAATATCGAAAATGATTCTCTC_ATCAGAAGTTCGAATCAAATTACGAA	12	4	4	0	0	0	0	0	0	0	0	0	0	0	0
TGATGAATCTTCAACACGTTTAAGAA_ATCAGAAGTTCGAATCAAATTACGAA	38	20	19	9	7	1	2	2	0	2	0	4	0	0	0
CTCATAACTTTAAAAGCGCTTCATTG_ATCAGAAGTTCGAATCAAATTACGAA	34	6	7	3	10	0	1	4	3	4	3	2	1	0	0
TTTTCAATAGAAAATATGTTTTTGTG_ATCAGAAGTTCGAATCAAATTACGAA	80	17	11	12	17	0	3	9	1	3	1	1	0	1	0
CAAAAAATGGAAAAGTACTTTGGTCG_ATCAGAAGTTCGAATCAAATTACGAA	36	10	6	6	7	3	2	2	2	3	0	0	0	1	0
AGTCTAACTGCTAAAATTTTTTCGAA_ATCAGAAGTTCGAATCAAATTACGAA	36	12	9	4	5	1	1	1	0	1	0	0	0	0	0
[truncated: 582,567 more rows]
