# Supplementary material for: Changes in the distribution of fitness effects and adaptive mutational spectra following a single first step towards adaptation
Source: Nat Commun. 2021 Aug 31;12:5193. doi: 10.1038/s41467-021-25440-7 (PMC8408183; doi:10.1038/s41467-021-25440-7)
Supplement: Supplementary file 6 — Source Data [file 41467_2021_25440_MOESM6_ESM.gz › SourceData/SupplementaryFig2/Lineage Trajectory Counts/Gpb2Evo1_CountsTimecourse.txt]

BC	0	8	32	56	64	80	104	120
GTAGCAACTCAAAAAGGTTTTGGCTA_CCAACAAAAGGAAACGTATTTATTGA	13	6	12	15	7	5	14	1
TTTCAAATCTGCAAATGTGTTAGCGA_CCAACAAAAGGAAACGTATTTATTGA	23	11	13	13	13	11	10	5
GGTCGAAGGGGGAAGGGGGTTGCGCG_CCAACAAAAGGAAACGTATTTATTGA	1	0	0	0	0	0	0	0
TAATTAATAGGAAATGTAATTATGTC_CCAACAAAAGGAAACGTATTTATTGA	1	0	0	0	0	0	0	0
CATGGAATGACTAAATTAGTTGCGTG_CCAACAAAAGGAAACGTATTTATTGA	125	32	24	17	21	17	19	7
TAAGTAAAACGAAATGTTATTGACGC_CCAACAAAAGGAAACGTATTTATTGA	39	9	11	7	4	6	2	4
GAAGAAATACAAAAAGTGGTTCCCGC_CCAACAAAAGGAAACGTATTTATTGA	3	2	0	2	1	4	4	0
CTCGGAAACAACAACTCTATTATTGG_CCAACAAAAGGAAACGTATTTATTGA	62	22	24	18	18	17	37	14
TGAGTAATTTTTAATCGAGTTGATTT_CCAACAAAAGGAAACGTATTTATTGA	22	8	1	0	2	0	1	0
CCTACAATTAGTAATATTATTTATTG_CCAACAAAAGGAAACGTATTTATTGA	2	1	0	1	0	0	3	0
ATATGAAGATTCAACTTTTTTACCTG_CCAACAAAAGGAAACGTATTTATTGA	15	6	8	11	5	13	11	3
TAAAGAAAAGTCAAGTGTATTTCATG_CCAACAAAAGGAAACGTATTTATTGA	1	0	0	0	0	0	1	0
CACAAAAAACAAAAATATTTTTTTAA_CCAACAAAAGGAAACGTATTTATTGA	3	0	0	0	0	0	0	0
CTCTGAACAGCTAAGTAGATTACGTG_CCAACAAAAGGAAACGTATTTATTGA	4	5	5	0	1	0	0	0
TTATAAATGCGAAAGAAGGTTAAAGT_CCAACAAAAGGAAACGTATTTATTGA	20	6	7	4	6	4	10	3
ACCTGAAAAGGAAAATTATTTTTTCG_CCAACAAAAGGAAACGTATTTATTGA	78	26	37	20	18	19	21	14
GCACCAAAACGGAATTTGGTTGGTAC_CCAACAAAAGGAAACGTATTTATTGA	21	1	1	0	2	0	1	1
TTACTAATGTTCAATTGTTTATTAC_CCAACAAAAGGAAACGTATTTATTGA	3	0	0	0	0	0	0	0
ATATCAAAAAAAACTTAGTTTTTTA_CCAACAAAAGGAAACGTATTTATTGA	1	0	1	0	0	0	3	0
ATTAGAACTCGCAATCATCTTAGTCA_CCAACAAAAGGAAACGTATTTATTGA	23	5	6	1	0	0	3	1
ATCTTAATTCATAAACTCGTTGAAGG_CCAACAAAAGGAAACGTATTTATTGA	24	4	6	7	6	2	3	3
CACATAACTGTAAAATGCGTTTTGTA_CCAACAAAAGGAAACGTATTTATTGA	46	10	4	6	13	15	11	5
CAAAAAACTTCCAAGTCTATTTCGTC_CCAACAAAAGGAAACGTATTTATTGA	62	7	11	9	8	8	4	5
CCAATAAAAGCGAAATGGGTTCACAG_CCAACAAAAGGAAACGTATTTATTGA	64	13	18	23	30	16	20	3
ACCCAAATATTTAATTAATTTATGAG_CCAACAAAAGGAAACGTATTTATTGA	18	1	6	2	0	2	8	3
GTTATAAAGTCAAAAAGTGTTCTTGT_CCAACAAAAGGAAACGTATTTATTGA	125	21	26	22	45	29	55	30
TCGGGAAAAGATAAGAAGGTTATGAA_CCAACAAAAGGAAACGTATTTATTGA	13	6	1	1	2	0	0	0
ATACAAAGCCAGAACGGAGTTGGCAG_CCAACAAAAGGAAACGTATTTATTGA	29	2	2	0	0	0	0	0
CCACCAATCGGTAAACTAGTTTCGGG_CCAACAAAAGGAAACGTATTTATTGA	110	23	19	22	15	20	28	9
TCGAAAAAAGAGAAGAGGTTTGCCTG_CCAACAAAAGGAAACGTATTTATTGA	36	7	3	5	0	0	0	0
TGCGGAATCAACAACGCGATTTTTTA_CCAACAAAAGGAAACGTATTTATTGA	14	5	15	1	5	3	0	1
ATCATAAAAAAAAAACAACATTTTCTT_CCAACAAAAGGAAACGTATTTATTGA	1	0	0	0	1	0	0	1
TCTTGAACCTATAATTCCTTTCAAGA_CCAACAAAAGGAAACGTATTTATTGA	22	4	4	6	4	7	6	6
ACAGCAATAGATAAGTTGATTATCGT_CCAACAAAAGGAAACGTATTTATTGA	31	10	5	6	20	16	7	9
ATAAAAACAGCTAATATTGTTATTAA_CCAACAAAAGGAAACGTATTTATTGA	22	4	2	5	6	4	8	3
TGGAGAAAATCTAAGGTGATTACATA_CCAACAAAAGGAAACGTATTTATTGA	44	11	9	5	13	9	8	6
GGCTCAACCCGGAAGATGGTTAGGTG_CCAACAAAAGGAAACGTATTTATTGA	24	6	8	1	3	4	0	0
AATACAAGTGGTAAACAAATTCTTGA_CCAACAAAAGGAAACGTATTTATTGA	6	1	3	12	10	14	35	27
CGTCTAATAGGGAATTGATTTTCTTA_CCAACAAAAGGAAACGTATTTATTGA	73	19	23	12	5	4	9	4
AATTAAATGTAAAATTCCATTCATAT_CCAACAAAAGGAAACGTATTTATTGA	27	4	4	1	0	0	0	1
GAGTAAAACAGAAAACTCTTTTCATA_CCAACAAAAGGAAACGTATTTATTGA	47	4	5	1	6	4	7	4
AGATTAACAGGAAAACGGGTTGGGTT_CCAACAAAAGGAAACGTATTTATTGA	31	9	5	16	6	10	4	4
CTTAAAAACTCAAATTATTTTTCAAT_CCAACAAAAGGAAACGTATTTATTGA	22	4	4	5	1	2	7	0
TTTGGAAGAGAAATTAAGTTGAGGT_CCAACAAAAGGAAACGTATTTATTGA	45	12	10	20	20	14	27	6
TTGGTAATCGCTAATATTGTTTGTGT_CCAACAAAAGGAAACGTATTTATTGA	10	0	6	3	3	1	1	0
TAACCAACATGCAAATAGTTTGCAAG_CCAACAAAAGGAAACGTATTTATTGA	97	20	10	2	10	17	11	6
CGACGAACCAGCAAAATTGTTGGGGG_CCAACAAAAGGAAACGTATTTATTGA	29	11	12	19	27	13	11	7
TAATTAAACCCGAATGTTATTCGCCC_CCAACAAAAGGAAACGTATTTATTGA	31	7	13	3	11	5	7	1
ATCGTAAACGAAAAATACTTTTATTA_CCAACAAAAGGAAACGTATTTATTGA	18	3	4	5	4	9	9	2
ATTATAACCCGAAATCGATTTCAAAA_CCAACAAAAGGAAACGTATTTATTGA	10	10	5	5	5	7	7	2
ACATAAACACCCAACAAAATTACCTA_CCAACAAAAGGAAACGTATTTATTGA	100	16	28	16	23	28	25	16
TGTTAAATCTCCAAGCGAATTAGGTC_CCAACAAAAGGAAACGTATTTATTGA	167	38	52	40	40	70	37	24
CACCTAATGGTAAAAGGTTTTTAGT_CCAACAAAAGGAAACGTATTTATTGA	2	0	0	0	0	0	0	0
AGGCTAAGGGGGAAGGGGGTTGCAGG_CCAACAAAAGGAAACGTATTTATTGA	11	7	6	5	7	4	5	3
TTAGGAAGTTTCAAAGGTCTTTGAAC_CCAACAAAAGGAAACGTATTTATTGA	87	16	22	11	23	25	25	12
AGACAAAGACTAAAATTTTTTGTGAT_CCAACAAAAGGAAACGTATTTATTGA	69	14	25	21	21	20	23	10
GGAAGAATCAGGAATAAACTTGATGT_CCAACAAAAGGAAACGTATTTATTGA	84	18	16	6	12	17	20	9
ACCCCAACTGGGAACCGCTTTTCCGA_CCAACAAAAGGAAACGTATTTATTGA	19	7	1	0	0	0	2	0
GGTTCAATACTTAATCCCGTTAAACG_CCAACAAAAGGAAACGTATTTATTGA	70	21	13	6	20	18	12	4
CTAACAATATCTAAGTAGGTTAACAT_CCAACAAAAGGAAACGTATTTATTGA	56	15	4	4	9	2	6	2
TCCCAAATATAGAACAGTTTTCCACT_CCAACAAAAGGAAACGTATTTATTGA	13	2	4	1	2	4	4	5
ATGTTAAAATTTAATGGCATTGGCTA_CCAACAAAAGGAAACGTATTTATTGA	38	5	6	5	7	5	13	1
CGTGGAATAGTAAATCGAGTTTATGT_CCAACAAAAGGAAACGTATTTATTGA	28	12	3	4	4	7	9	4
TTAGAAACTTGAAAATGGTTTGTTTT_CCAACAAAAGGAAACGTATTTATTGA	74	20	21	28	10	22	26	17
CTGTTAAGATGCAAATGTATTCTCTA_CCAACAAAAGGAAACGTATTTATTGA	44	14	20	8	4	8	8	9
CTGCAAAACGGCAAGCTGGTTCGCCT_CCAACAAAAGGAAACGTATTTATTGA	33	16	7	11	8	14	10	6
GGACTAACGCGCAAGAATGTTTAGTT_CCAACAAAAGGAAACGTATTTATTGA	59	20	9	0	0	3	0	0
GTTCAAAGTGATAATGTAGTTTTCGT_CCAACAAAAGGAAACGTATTTATTGA	43	15	7	3	7	4	1	0
AAACTAACACTGAAATTTATTGTCAA_CCAACAAAAGGAAACGTATTTATTGA	42	3	5	9	10	10	4	6
ACGAGAAGATGGAAGGCGTTTGGGTG_CCAACAAAAGGAAACGTATTTATTGA	4	2	0	4	0	0	0	0
TGCTGAACATAGAAGTGTCTTCGGGC_CCAACAAAAGGAAACGTATTTATTGA	223	61	26	19	42	29	37	16
CAGCTAAAGCAGAAGGAGTTTTACAT_CCAACAAAAGGAAACGTATTTATTGA	43	8	13	2	10	6	2	2
GCTACAAAAAACAAACGTGTTGGTTG_CCAACAAAAGGAAACGTATTTATTGA	24	4	2	3	2	0	0	0
GAACCAATGTGAAACAATTTTTAATG_CCAACAAAAGGAAACGTATTTATTGA	11	1	1	2	1	0	2	2
ACGAGAAACATGAATAGTATTCCTGT_CCAACAAAAGGAAACGTATTTATTGA	52	16	7	16	7	6	4	5
TGTTTAAGAAGTAATCACTTTTGACT_CCAACAAAAGGAAACGTATTTATTGA	34	5	10	5	2	12	2	5
CATGTAATAATTAAAGCAGTTCGAGT_CCAACAAAAGGAAACGTATTTATTGA	35	10	19	10	14	13	21	15
GATGTAAATCGCAATGATTTTTCGTA_CCAACAAAAGGAAACGTATTTATTGA	14	5	3	3	10	4	5	2
GTCAAAACCTATAATCACGTTTGACG_CCAACAAAAGGAAACGTATTTATTGA	13	0	5	1	2	7	5	0
TTGCGAAAATTAAAATAGGTTAATAC_CCAACAAAAGGAAACGTATTTATTGA	33	10	25	14	27	14	16	7
CTCTCAAACTTCAAGTTCATTTAAAT_CCAACAAAAGGAAACGTATTTATTGA	1	0	0	0	0	0	2	0
TTGATAATTTTAAATTCCCTTAATAG_CCAACAAAAGGAAACGTATTTATTGA	35	13	13	11	6	20	6	7
ATGCCAACACGCAATTCGATTGAGGG_CCAACAAAAGGAAACGTATTTATTGA	42	17	10	7	9	6	19	6
ACACCAAACAAGAAGTGTGTTTATAA_CCAACAAAAGGAAACGTATTTATTGA	38	9	14	7	5	8	14	3
AATAGAAAGTGTAATCCGGTTGAGAT_CCAACAAAAGGAAACGTATTTATTGA	17	3	5	2	20	11	14	4
AGGAAAACAGTCAAATGTGTTGTCAT_CCAACAAAAGGAAACGTATTTATTGA	25	5	7	1	6	1	11	5
GCGTTAAAATCTAACATTCTTTTCAT_CCAACAAAAGGAAACGTATTTATTGA	16	4	0	3	6	3	5	1
CTCGGAAATGCAAAACGGGTTTGAAT_CCAACAAAAGGAAACGTATTTATTGA	18	6	1	1	1	0	0	0
GTCGTAACGATGAAAGATCTTAAATG_CCAACAAAAGGAAACGTATTTATTGA	129	36	40	33	26	27	28	15
CAGAAAAATAGAAAATTATTTCGGTA_CCAACAAAAGGAAACGTATTTATTGA	22	3	1	0	0	2	5	0
TTCATAAACCCTAATGAGCTTTTGAT_CCAACAAAAGGAAACGTATTTATTGA	102	28	26	19	21	25	25	16
AGCGTAACTGTTAACATTATTTATTT_CCAACAAAAGGAAACGTATTTATTGA	22	2	1	1	2	3	1	0
CCAAGAAGTACCAACTTAATTCGGTT_CCAACAAAAGGAAACGTATTTATTGA	47	15	7	6	6	7	0	3
AATAGAATGCTTAACCAGCTTATGGC_CCAACAAAAGGAAACGTATTTATTGA	71	6	27	10	16	16	26	7
GAGCAAACATTAAAGCATATTATCGT_CCAACAAAAGGAAACGTATTTATTGA	25	4	0	0	0	2	1	0
TTCATAACATATAAGGCGTTTTGTTA_CCAACAAAAGGAAACGTATTTATTGA	25	6	8	11	12	8	11	5
GATACAATATGCAATGTGTTTTTTGA_CCAACAAAAGGAAACGTATTTATTGA	2	4	3	4	4	1	2	0
ACATTAACGCTCAACAATCTTCTACG_CCAACAAAAGGAAACGTATTTATTGA	13	3	1	2	1	0	3	0
TAGGAAACCATGAATATAGTTTCATT_CCAACAAAAGGAAACGTATTTATTGA	23	3	4	2	12	7	2	1
GGCTAAAGGAGCAAATTTTTTAATGA_CCAACAAAAGGAAACGTATTTATTGA	5	0	1	0	0	0	0	0
TTTGTAAGCAGAAATGGGGTTTGCGA_CCAACAAAAGGAAACGTATTTATTGA	53	4	6	10	10	8	5	6
AGACGAACCGAAAAATGGATTTCTTG_CCAACAAAAGGAAACGTATTTATTGA	94	33	11	9	10	14	11	6
TTCGTAAGATAAAATTGTATTTCCAC_CCAACAAAAGGAAACGTATTTATTGA	21	15	16	18	7	19	19	12
CCGAGAAAATCTAAGATAATTCAACT_CCAACAAAAGGAAACGTATTTATTGA	60	20	21	9	15	13	25	7
TCGAAAAGAGATAATAAATTTGGCTA_CCAACAAAAGGAAACGTATTTATTGA	42	16	9	9	12	12	14	1
CCAGTAAGACATAACGGGTTTGTTTA_CCAACAAAAGGAAACGTATTTATTGA	12	12	6	10	14	4	2	0
TAGTTAATTTTTAAATAAATTGTCTA_CCAACAAAAGGAAACGTATTTATTGA	1	0	0	0	0	0	0	0
CGTTCAACTTAAAAATACGTTGCGGC_CCAACAAAAGGAAACGTATTTATTGA	17	9	11	8	10	12	11	6
GTAGTAAATTAGAATGAGATTCACAG_CCAACAAAAGGAAACGTATTTATTGA	13	2	3	4	2	4	4	2
CTGGTAATAGAAAACTAGCTTCTACT_CCAACAAAAGGAAACGTATTTATTGA	7	3	8	3	9	11	4	6
GGTGTAACAACAAAACATTTTGACTC_CCAACAAAAGGAAACGTATTTATTGA	6	1	0	0	0	0	0	0
TAGGAAATTGGCAAAAATTTTTATAG_CCAACAAAAGGAAACGTATTTATTGA	8	3	4	2	0	0	0	0
TGTCGAAGGGCGAATCCAATTAGGCG_CCAACAAAAGGAAACGTATTTATTGA	80	17	15	23	17	27	14	9
TACCTAACACAAAAAGCGCTTACCTC_CCAACAAAAGGAAACGTATTTATTGA	20	3	3	3	7	5	7	1
GTCTCAATCTGAAACACGTTTGGCGG_CCAACAAAAGGAAACGTATTTATTGA	41	24	9	6	14	10	7	9
CACGAAAACCGAAATGTAATTTTAAA_CCAACAAAAGGAAACGTATTTATTGA	157	38	29	41	27	29	27	11
ACATCAAATGATAAGTCCGTTAGCAC_CCAACAAAAGGAAACGTATTTATTGA	42	11	12	16	13	12	3	9
GGATCAACCGTGAAACTAGTTACGCT_CCAACAAAAGGAAACGTATTTATTGA	50	8	15	3	13	7	3	9
TCTTAAACGCGAAACCGAATTTCCAT_CCAACAAAAGGAAACGTATTTATTGA	97	37	14	12	12	8	8	4
AAACTAAACCGAAAAACACTTTGATC_CCAACAAAAGGAAACGTATTTATTGA	10	5	0	0	0	0	0	0
TGGGCAATCCAAAATATGCTTTCACT_CCAACAAAAGGAAACGTATTTATTGA	51	13	6	9	8	8	14	4
TCGGAAAAAAAAAACTGGTTTAGGGG_CCAACAAAAGGAAACGTATTTATTGA	34	16	2	4	2	12	7	5
TGAGGAAGATCCAAGGAGGTTGAAGA_CCAACAAAAGGAAACGTATTTATTGA	16	5	0	0	1	0	0	0
TGCAAAACTTTTAAGTCTTTTGGGAA_CCAACAAAAGGAAACGTATTTATTGA	38	11	3	1	7	14	6	2
ACATAAAATCCAAACATCCTTTCTGA_CCAACAAAAGGAAACGTATTTATTGA	11	3	1	1	0	0	0	0
GGGGAAATGGGGAACACGGTTCACGC_CCAACAAAAGGAAACGTATTTATTGA	15	4	2	1	4	6	9	0
TCTATAACCTTAAAAGCGCTTGAGAC_CCAACAAAAGGAAACGTATTTATTGA	20	4	6	3	3	2	6	2
CCCATAACAAAAAACCTCTTTTTAAG_CCAACAAAAGGAAACGTATTTATTGA	15	4	7	5	7	6	7	6
CAGCTAATTGGTAAGTGAATTTCAAT_CCAACAAAAGGAAACGTATTTATTGA	34	11	13	8	2	7	1	2
AGAACAACCGGGAAACGGATTGGGGG_CCAACAAAAGGAAACGTATTTATTGA	50	11	18	29	17	22	16	24
TATCAAAAGAGAAAGAGGTTATCATA_CCAACAAAAGGAAACGTATTTATTGA	1	1	0	0	0	0	0	0
GAACGAACATTCAACCAAATTGATGT_CCAACAAAAGGAAACGTATTTATTGA	25	7	7	1	7	5	5	7
ACCTAAATGCGTAATGCTTTTGATGG_CCAACAAAAGGAAACGTATTTATTGA	49	14	4	0	3	3	5	0
GTAGCAAGAGGTAAACCTTTTGGCAC_CCAACAAAAGGAAACGTATTTATTGA	63	9	9	2	6	5	0	2
TGGAGAAAATGTAAATACTTTTTGGT_CCAACAAAAGGAAACGTATTTATTGA	3	0	0	0	0	0	0	0
CCCGTAAGCAAGAACAAAGTTCAATC_CCAACAAAAGGAAACGTATTTATTGA	181	46	60	46	40	80	54	34
GGGCTAATGAGAAATTTATTTTCGCT_CCAACAAAAGGAAACGTATTTATTGA	54	23	13	10	11	10	21	1
CAATTAACTTTCAAGAAGTTTGGTCT_CCAACAAAAGGAAACGTATTTATTGA	89	15	13	19	11	14	8	1
AACCCAATTCCCAATCAAGTTGGAAT_CCAACAAAAGGAAACGTATTTATTGA	80	14	10	3	1	2	1	1
TTCTTAACATTTAATCAGATTGATAA_CCAACAAAAGGAAACGTATTTATTGA	57	15	29	33	32	44	97	61
ATGGCAATATAAAATACTCTTAGCAA_CCAACAAAAGGAAACGTATTTATTGA	8	1	1	2	2	2	2	0
CCTGGAAGGCTGAAAGAGCTTGGCGC_CCAACAAAAGGAAACGTATTTATTGA	33	14	17	17	11	8	9	3
CTATGAAACAGAAAAAGCATTTACTC_CCAACAAAAGGAAACGTATTTATTGA	23	3	9	11	15	8	12	3
TGTGAAATTGGGAAGTTGATTAGTGT_CCAACAAAAGGAAACGTATTTATTGA	40	7	12	12	17	17	9	14
CAGATAAGTAGAAATATTTTTGTTAG_CCAACAAAAGGAAACGTATTTATTGA	23	2	6	4	7	7	4	6
ACATAAAATATAAAAGTCTTTGCCAA_CCAACAAAAGGAAACGTATTTATTGA	16	3	3	3	0	1	2	0
TCTACAAAGATTAATCGGGTTGTCTA_CCAACAAAAGGAAACGTATTTATTGA	50	24	16	13	4	13	3	2
CGCGAAAGCCAAAAGTATGTTGAGGC_CCAACAAAAGGAAACGTATTTATTGA	33	16	7	4	4	3	15	6
AAAAGAAGCGGGAATGTAATTGCTCC_CCAACAAAAGGAAACGTATTTATTGA	29	11	16	16	19	20	28	12
TTAAAAACCGCTAAAGTGATTTTCAG_CCAACAAAAGGAAACGTATTTATTGA	1	0	0	0	0	0	0	0
TCATGAATTCTTAAGGTTCTTGCGCT_CCAACAAAAGGAAACGTATTTATTGA	28	12	19	15	12	16	15	3
ACATCAAACGTGAAAAACTTTCTTTG_CCAACAAAAGGAAACGTATTTATTGA	11	1	9	8	9	10	0	0
CTAGTAACAATTAACGAGATTCAGGC_CCAACAAAAGGAAACGTATTTATTGA	149	50	38	18	35	44	28	25
CAGCTAAAGCCAAAGACAGTTTTAGC_CCAACAAAAGGAAACGTATTTATTGA	65	9	2	0	4	0	0	0
CTACAAACGTGTAATTCTTTTGTAAC_CCAACAAAAGGAAACGTATTTATTGA	54	9	10	10	12	9	15	0
AAGTTAACGTTTAAGTGCGTTTTGAC_CCAACAAAAGGAAACGTATTTATTGA	1	1	0	0	0	0	0	0
CTGAGAAAACCGAATACGTTTCACAA_CCAACAAAAGGAAACGTATTTATTGA	10	2	6	0	1	1	0	3
TAACGAAAAGTAAACTTAGTTTGACA_CCAACAAAAGGAAACGTATTTATTGA	85	20	5	5	10	12	11	11
CAAGGAAAATTGAACTGTGTTTTATC_CCAACAAAAGGAAACGTATTTATTGA	35	14	10	21	14	17	13	6
AAGCTAAACGAGAAAATGGTTGGCGT_CCAACAAAAGGAAACGTATTTATTGA	81	25	18	15	21	22	15	15
GCGTCAATTGGGAAGGGGGTTCGTCT_CCAACAAAAGGAAACGTATTTATTGA	50	8	3	5	6	11	6	2
CCACGAACCGGGAACGGGGTTGGGGA_CCAACAAAAGGAAACGTATTTATTGA	41	11	8	5	6	8	5	1
GCCTAAAGAATCAATTCTATTCTAGC_CCAACAAAAGGAAACGTATTTATTGA	53	11	1	0	0	0	0	0
CCGTTAAGCGATAATCAGGTTTTGGA_CCAACAAAAGGAAACGTATTTATTGA	4	1	3	1	2	0	0	1
TACGAAAGTTTAAAACTACTTATAGC_CCAACAAAAGGAAACGTATTTATTGA	19	3	5	2	4	7	2	5
GTAGAAACGACGAAGCGCCTTGGACT_CCAACAAAAGGAAACGTATTTATTGA	148	20	14	15	26	14	14	9
GGAACAATTACCAAATTGGTTGTTGA_CCAACAAAAGGAAACGTATTTATTGA	23	10	8	2	3	6	12	3
CGAACAATGCGGAAGTGCTTTTGTTA_CCAACAAAAGGAAACGTATTTATTGA	1	0	0	0	0	0	0	0
AAAGAAATAAG_CCAACAAAAGGAAACGTATTTATTGA	2	0	0	0	0	0	0	0
TGAACAATCATCAAGCGCGTTTTAAT_CCAACAAAAGGAAACGTATTTATTGA	30	7	6	3	2	2	4	4
ACAATAAAAAAAAAGGATCTTGATTG_CCAACAAAAGGAAACGTATTTATTGA	17	2	7	3	5	2	5	6
TCATTAAAGACTAACATTATTTGTCT_CCAACAAAAGGAAACGTATTTATTGA	16	10	10	9	3	4	0	2
GGGTAAATACAGAAAGGTGTTACTGT_CCAACAAAAGGAAACGTATTTATTGA	117	22	18	24	22	25	27	18
AGCTTAATTATAAACGATTTTTGCTA_CCAACAAAAGGAAACGTATTTATTGA	69	20	9	11	15	21	12	4
GCGCAAACGAGGAAGAGGCTTTGCGC_CCAACAAAAGGAAACGTATTTATTGA	30	9	5	2	5	2	1	0
ACACCAATTGTGAATTGGATTAGATG_CCAACAAAAGGAAACGTATTTATTGA	41	10	1	1	6	12	17	11
ACTTCAATCGTCAATGAACTTGGGCC_CCAACAAAAGGAAACGTATTTATTGA	192	43	50	51	47	55	34	25
TTGATAAGGCGGAATGTGTTTTTTGT_CCAACAAAAGGAAACGTATTTATTGA	19	4	9	11	11	9	28	6
TGTAAAACAGTGAATCCAATTATATA_CCAACAAAAGGAAACGTATTTATTGA	63	5	15	6	11	11	9	11
TAAAGAATCGCAAACCAGGTTTAAGA_CCAACAAAAGGAAACGTATTTATTGA	24	1	0	1	0	0	0	0
GAAATAATACTCAACAGAGTTGCTGA_CCAACAAAAGGAAACGTATTTATTGA	4	1	1	3	0	1	3	1
ATTCTAATGACAAAGGTTGTTTAGTC_CCAACAAAAGGAAACGTATTTATTGA	138	36	39	38	40	31	33	27
ATACAAAAGACAAACACAGTTTTGTC_CCAACAAAAGGAAACGTATTTATTGA	34	7	16	13	22	27	34	2
CACTCAACTATTAATTCCCTTTGAGT_CCAACAAAAGGAAACGTATTTATTGA	83	16	12	20	36	9	21	13
ATGAGAACTATAAAATCATTTGTAAG_CCAACAAAAGGAAACGTATTTATTGA	64	21	13	6	8	22	18	8
TATATAATTTATAAAACTTTTGTTTC_CCAACAAAAGGAAACGTATTTATTGA	1	0	0	0	0	0	0	0
CAAGCAATGTGGAAAAAGATTACGTG_CCAACAAAAGGAAACGTATTTATTGA	111	30	38	45	35	41	26	10
AGTCGAATCAGAAATCTACTTCACCC_CCAACAAAAGGAAACGTATTTATTGA	43	20	3	0	0	1	1	0
TTAGGAACCATTAACTATCTTGAGGC_CCAACAAAAGGAAACGTATTTATTGA	46	15	5	3	4	10	3	2
TAACCAAACGAAAGTGTATTGCGAG_CCAACAAAAGGAAACGTATTTATTGA	33	7	18	5	10	9	10	1
ACTCAAAGCGAGAAAGATTTTACTGC_CCAACAAAAGGAAACGTATTTATTGA	158	48	29	31	38	63	47	24
GATTGAATCCTGAAGGTCTTTTTAAT_CCAACAAAAGGAAACGTATTTATTGA	1	0	0	0	1	0	0	0
TGCCTAACTAAAAAATCTCTTACGAC_CCAACAAAAGGAAACGTATTTATTGA	12	2	0	5	1	4	3	0
TTATGAAGGGTCAACCATCTTTAAGG_CCAACAAAAGGAAACGTATTTATTGA	8	0	1	0	2	3	0	4
ACAGTAAGTGGAAAAGTTTTTCAAGT_CCAACAAAAGGAAACGTATTTATTGA	24	5	1	0	5	4	1	0
GACGAAACGAGAAATGAAGTTGGTAA_CCAACAAAAGGAAACGTATTTATTGA	28	13	10	6	15	19	14	5
TGATCAAAATTGAATTTGTTTTGAAT_CCAACAAAAGGAAACGTATTTATTGA	62	23	16	21	17	16	12	8
ATCACAAGAACGAAAGGTCTTGTTAA_CCAACAAAAGGAAACGTATTTATTGA	159	37	31	16	34	43	26	13
TACGAAAAGTCTAACCAGTTTGGTAC_CCAACAAAAGGAAACGTATTTATTGA	1	1	0	0	0	0	0	0
TGGTGAACTGTGAAGGGCTTTGGGGC_CCAACAAAAGGAAACGTATTTATTGA	63	11	22	20	25	22	25	16
TCGTTAATCAGCAATTAAGTTTGAGG_CCAACAAAAGGAAACGTATTTATTGA	32	7	8	4	4	3	4	3
AAGAAAACTTTCAAATTTATTGGATA_CCAACAAAAGGAAACGTATTTATTGA	35	16	26	18	7	7	11	8
AGATTAAGCGGAAACGCGTTTTTTTC_CCAACAAAAGGAAACGTATTTATTGA	23	4	3	1	2	0	0	5
TTATAAATATAAAAGCTTCTTCGTAG_CCAACAAAAGGAAACGTATTTATTGA	1	0	0	0	0	0	0	0
TCCAGAATTAAAAAGGTATTTTGCTG_CCAACAAAAGGAAACGTATTTATTGA	10	6	8	5	9	4	11	1
TGCAAAACCCGAAATACGTTTCGCGC_CCAACAAAAGGAAACGTATTTATTGA	24	7	4	2	6	6	2	4
AAGCTAATAAGTAATAAATTTAAGTG_CCAACAAAAGGAAACGTATTTATTGA	38	8	11	6	3	6	14	3
ATGCAAAATTGAAAGGGGGTTGCTGG_CCAACAAAAGGAAACGTATTTATTGA	38	6	5	8	11	10	8	5
GGAGTAATAAATAAGCAACTTACGTT_CCAACAAAAGGAAACGTATTTATTGA	5	6	1	0	1	0	0	2
ATGCCAACTTCGAAATCGATTTTTTC_CCAACAAAAGGAAACGTATTTATTGA	20	4	5	10	4	4	8	5
CTCAAAACTCAAAATATACTTATTGT_CCAACAAAAGGAAACGTATTTATTGA	2	0	2	0	0	2	3	1
AAACGAAAGAGCAAGTGCATTATGAG_CCAACAAAAGGAAACGTATTTATTGA	46	14	7	12	12	9	16	3
GTCTAAAAAGAGAACTTATTTACTTA_CCAACAAAAGGAAACGTATTTATTGA	28	5	5	3	4	2	6	3
CTGCCAAATCCAAACTTTGTTGAGGG_CCAACAAAAGGAAACGTATTTATTGA	18	2	5	4	8	8	8	2
GGGCCAAGTAATAAGCGGTTTCATAT_CCAACAAAAGGAAACGTATTTATTGA	26	4	2	1	3	2	0	0
CACTCAAGACAAAACATATTATACT_CCAACAAAAGGAAACGTATTTATTGA	6	0	2	0	1	1	0	0
TATATAATTGTAAACTAGATTCGCGT_CCAACAAAAGGAAACGTATTTATTGA	130	39	22	33	36	43	45	28
CGCTGAAACATAAATCGTTTTGTGTT_CCAACAAAAGGAAACGTATTTATTGA	33	7	16	2	10	3	11	7
TTCTCAAAGACCAAGGGGTTTAGTAA_CCAACAAAAGGAAACGTATTTATTGA	33	16	17	12	9	10	2	3
TTTTAAAAAGATAACCGTATTGTTGC_CCAACAAAAGGAAACGTATTTATTGA	36	4	8	2	0	1	1	1
GTTGCAACTTTTAAGGGCCTTTTAAC_CCAACAAAAGGAAACGTATTTATTGA	69	16	19	10	13	18	24	6
ATGGAAACACTAAACACTCTTTTTTC_CCAACAAAAGGAAACGTATTTATTGA	132	26	8	11	17	13	29	6
TTATTAAACCATAAAAGACTTCAAGA_CCAACAAAAGGAAACGTATTTATTGA	32	15	17	8	11	20	24	7
CTTGTAAAAAAAAAAAACGTCTTTAGAG_CCAACAAAAGGAAACGTATTTATTGA	1	0	0	0	0	0	0	0
AGGTAAAAGGCAAAGGAATTTAGGGA_CCAACAAAAGGAAACGTATTTATTGA	31	5	4	1	2	2	0	0
AAACCAAATTGCAAAGGCCTTCCAAG_CCAACAAAAGGAAACGTATTTATTGA	15	1	0	0	0	0	0	0
AGGATAATAATAAATCCTGTTCACAA_CCAACAAAAGGAAACGTATTTATTGA	9	0	1	2	8	1	6	3
GTTTGAAGATCCAACCCATTTATTAA_CCAACAAAAGGAAACGTATTTATTGA	15	2	5	1	1	0	1	0
CTTAAAAGACTTAAGGTTCTTCCTAC_CCAACAAAAGGAAACGTATTTATTGA	27	17	7	6	7	7	9	4
GGTATAAATCATAAAAACTTTAACGG_CCAACAAAAGGAAACGTATTTATTGA	7	2	0	0	0	0	0	0
GCTTGAATTCGTAATTTGCTTTTACC_CCAACAAAAGGAAACGTATTTATTGA	27	8	6	2	0	1	1	4
TTTACAATACGTAACGAAATTGTTAG_CCAACAAAAGGAAACGTATTTATTGA	215	32	29	24	21	33	32	11
TCATAAAAGAGCAATCGAATTCATGG_CCAACAAAAGGAAACGTATTTATTGA	34	13	9	3	2	8	1	1
GAATAAACTTAAAAGTAACTTTGGTG_CCAACAAAAGGAAACGTATTTATTGA	1	1	0	0	0	0	0	0
GCAGAAAGAGCAAACATATTTTTGTC_CCAACAAAAGGAAACGTATTTATTGA	59	19	23	17	23	12	26	11
CGGGAAAATTCTAATAAAGTTACGTA_CCAACAAAAGGAAACGTATTTATTGA	14	2	0	0	0	0	0	0
CCTGGAAGCGGAAACTTACTTGGCTC_CCAACAAAAGGAAACGTATTTATTGA	11	8	2	2	1	4	0	0
TGTTTAATGGTGAAGTTACTTCACGG_CCAACAAAAGGAAACGTATTTATTGA	18	1	1	0	0	0	0	0
AGATCAAACAGGTTTGTTTG_CCAACAAAAGGAAACGTATTTATTGA	13	2	0	0	5	2	10	9
ACATAAAAGAAAAATCCAGTTTTCTA_CCAACAAAAGGAAACGTATTTATTGA	50	26	16	18	13	7	13	8
GAACCAATATCGAACGATGTTTTGCT_CCAACAAAAGGAAACGTATTTATTGA	41	5	2	3	4	6	14	16
ATAATAAATTAAAAGTTGTTTTTGAA_CCAACAAAAGGAAACGTATTTATTGA	3	4	1	0	0	0	0	0
CGAATAATCTGTAAATCACTTGAGTC_CCAACAAAAGGAAACGTATTTATTGA	1	0	0	0	0	1	0	0
CACCTAACACATAAGCATATTCGTCG_CCAACAAAAGGAAACGTATTTATTGA	19	3	1	0	0	0	0	0
ACCCGAATCGGAAACGGATTTACGTC_CCAACAAAAGGAAACGTATTTATTGA	39	13	7	13	13	20	10	9
TTAACAATAATCAATACAGTTTTAAC_CCAACAAAAGGAAACGTATTTATTGA	88	22	13	10	7	17	18	6
TATTCAACACCGAACGGTATTGGATA_CCAACAAAAGGAAACGTATTTATTGA	19	6	14	9	3	6	8	2
TCATAAATCCACAAGCTTATTGTTAC_CCAACAAAAGGAAACGTATTTATTGA	5	0	0	0	0	0	0	0
CGTCCAAAGCTTAAGCCTATTACATA_CCAACAAAAGGAAACGTATTTATTGA	90	15	20	21	15	13	12	2
CAGATAAAACAAAATTGCGTTAAAGG_CCAACAAAAGGAAACGTATTTATTGA	13	4	4	0	3	2	2	2
CAACTAACCTTAAATTATCTTCCGTT_CCAACAAAAGGAAACGTATTTATTGA	43	4	4	5	4	8	5	4
TGACTAATTGTGAATCGGCTTCTAGA_CCAACAAAAGGAAACGTATTTATTGA	25	9	7	6	4	1	3	1
ATTTTAAGAATGAACAAATTTTGACT_CCAACAAAAGGAAACGTATTTATTGA	96	22	19	20	22	22	12	6
TCTGAAAGTGGTAACCAGATTGAAGT_CCAACAAAAGGAAACGTATTTATTGA	112	20	9	7	13	14	10	1
GCATTAATAAAATCCTGTTTATGT_CCAACAAAAGGAAACGTATTTATTGA	18	0	11	9	4	11	21	10
GGCTGAATACGTAATTGCTTTAGGAT_CCAACAAAAGGAAACGTATTTATTGA	1	0	0	0	0	0	0	0
CGGCTAAATTTCAAATCCATTATGAA_CCAACAAAAGGAAACGTATTTATTGA	17	7	4	8	4	0	3	3
CGTAAAATCCAAAAATGTCTTTTGTG_CCAACAAAAGGAAACGTATTTATTGA	61	19	18	1	5	8	1	6
CTGTTAATCTGGAACATACTTAATAC_CCAACAAAAGGAAACGTATTTATTGA	65	17	12	6	6	3	3	0
CTCTCAATGAAGAATAGGGTTGGACC_CCAACAAAAGGAAACGTATTTATTGA	35	5	4	3	2	2	2	0
TAAATAAATGTTAACTATCTTTAACC_CCAACAAAAGGAAACGTATTTATTGA	53	15	10	5	11	8	5	2
TATTGAATCGATAATTTATTTTGGGC_CCAACAAAAGGAAACGTATTTATTGA	77	3	8	15	13	14	14	15
CAATAAACATAGAAGTGCGTTTGTAA_CCAACAAAAGGAAACGTATTTATTGA	37	14	10	3	9	5	12	12
CGTAGAAGGGAAAATTTAATTGGCTT_CCAACAAAAGGAAACGTATTTATTGA	38	16	14	8	4	7	9	3
GACTGAAAAGACAAGAGTTTTGCATT_CCAACAAAAGGAAACGTATTTATTGA	20	11	14	3	9	8	7	0
AGCACAACATCCAACTTGCTTGACTG_CCAACAAAAGGAAACGTATTTATTGA	134	24	51	39	38	29	97	54
ACTACAAAAAGTAAAAGAGTTATATA_CCAACAAAAGGAAACGTATTTATTGA	71	8	18	12	8	15	15	5
CAATTAACTTGTAAGTACCTTACAAA_CCAACAAAAGGAAACGTATTTATTGA	39	13	13	5	8	10	7	4
GAATAAACGATCAAGCTATTTGGGGA_CCAACAAAAGGAAACGTATTTATTGA	6	2	1	0	0	0	0	0
AAATCAAGTGGAAATCAGGTTGTTGG_CCAACAAAAGGAAACGTATTTATTGA	17	8	9	2	2	6	4	0
CTAGTAAACTGTAAAGATATTTCGGC_CCAACAAAAGGAAACGTATTTATTGA	51	7	12	13	5	13	12	9
GAGGTAAATACGAACATGTTTATGAC_CCAACAAAAGGAAACGTATTTATTGA	76	23	26	20	30	35	28	17
AATGCAAGGTGGAAATAAATTAATGA_CCAACAAAAGGAAACGTATTTATTGA	34	15	15	13	6	0	13	3
AAGATAAGACTTAAAACATTTCGGAC_CCAACAAAAGGAAACGTATTTATTGA	1	0	0	1	0	0	0	0
AGAGCAAACCTTAACTTTGTTAGAAT_CCAACAAAAGGAAACGTATTTATTGA	189	60	54	27	40	34	54	13
ATTTAAATGTATAAATTCATTAAAAG_CCAACAAAAGGAAACGTATTTATTGA	6	2	1	0	0	2	1	0
GAACAAATCCTTAATGGTGTTACGGC_CCAACAAAAGGAAACGTATTTATTGA	77	11	46	20	26	50	487	1816
TTGTGAACTGATAAGCCCTTTCTTTA_CCAACAAAAGGAAACGTATTTATTGA	26	7	1	3	8	8	3	0
AGATTAAATAGAAAATCAATTAACTA_CCAACAAAAGGAAACGTATTTATTGA	24	2	3	0	0	2	3	0
CGCCTAATTCGGAAGAGTGTTAACAT_CCAACAAAAGGAAACGTATTTATTGA	54	14	7	17	9	13	7	4
ATTTGAACATCAAAGAGTCTTAGTCT_CCAACAAAAGGAAACGTATTTATTGA	52	10	9	12	7	11	0	7
AACTCAAAACTGAATAGGTTTAGTTT_CCAACAAAAGGAAACGTATTTATTGA	24	8	2	7	8	6	14	3
TCACGAATCGCCAATAGATTTTAAGA_CCAACAAAAGGAAACGTATTTATTGA	43	8	12	10	11	17	15	3
AAAGGAACGTAAAAGAGTATTCATGG_CCAACAAAAGGAAACGTATTTATTGA	48	12	6	5	7	4	4	7
GGAGGAACTAATAACATGTTTATAGA_CCAACAAAAGGAAACGTATTTATTGA	48	7	26	13	12	9	5	3
GAGTTAAACTAAAAATTTCTTTTAGC_CCAACAAAAGGAAACGTATTTATTGA	45	18	24	6	19	9	4	2
CCTGAAAAATGTAACAAGCTTTTCCT_CCAACAAAAGGAAACGTATTTATTGA	66	14	8	14	17	28	5	3
TCAAGAACTATTAAGTCGTTTATTGT_CCAACAAAAGGAAACGTATTTATTGA	1	1	0	0	0	0	0	0
AGGTTAAAAGTGAACTTCGTTGAGGC_CCAACAAAAGGAAACGTATTTATTGA	44	11	3	4	8	10	9	5
GGCATAAGAACTAAATAGGTTCAACT_CCAACAAAAGGAAACGTATTTATTGA	93	30	23	19	15	17	16	10
ATAAAAATAGATAATTACTTTATAAG_CCAACAAAAGGAAACGTATTTATTGA	3	0	1	0	0	0	2	1
ATTGAAACAATCAAATAAGTTTTTGG_CCAACAAAAGGAAACGTATTTATTGA	29	3	6	5	4	5	3	1
ATATCGGTACCCAACCAATTTATTTA_CCAACAAAAGGAAACGTATTTATTGA	72	12	8	6	15	17	13	2
TAATAAATTTTTAAAAGTTTTCCCAA_CCAACAAAAGGAAACGTATTTATTGA	53	11	12	9	5	4	13	6
GTGGAAAATTCCAATGCGATTTACAT_CCAACAAAAGGAAACGTATTTATTGA	10	1	2	4	1	0	0	0
TGATGAATGCTTAAACATGTTATAGG_CCAACAAAAGGAAACGTATTTATTGA	42	11	15	4	8	11	6	0
TAATAAACCTGTAATCTGGTTTTTCG_CCAACAAAAGGAAACGTATTTATTGA	67	11	6	3	7	2	0	0
CAGTAAAAATTGAACCTTATTATATT_CCAACAAAAGGAAACGTATTTATTGA	5	0	0	0	0	0	5	0
ACAAAAAATGCAAATGAATTTCGCTC_CCAACAAAAGGAAACGTATTTATTGA	56	5	6	7	7	9	16	2
CTTATAACTACTAATAGTATTCAGTA_CCAACAAAAGGAAACGTATTTATTGA	4	2	4	0	0	0	0	0
TTTACAAATCATAACCCTCTTTTATA_CCAACAAAAGGAAACGTATTTATTGA	32	13	7	10	6	5	0	1
GTACCAATCTTTAAAAGAGTTGCATC_CCAACAAAAGGAAACGTATTTATTGA	74	23	34	20	27	32	39	21
AAATCAAGAGCAAAAAACCTTTTAAA_CCAACAAAAGGAAACGTATTTATTGA	41	10	9	4	7	3	6	2
CACAAAAGTTTTAACTACGTTCACAG_CCAACAAAAGGAAACGTATTTATTGA	21	5	1	5	2	0	0	0
AGTAAAAGCGTGAAATCGTTTTTCAT_CCAACAAAAGGAAACGTATTTATTGA	10	9	7	4	18	17	10	0
AGGGCAAAGTTCAACTGGTTTTCGGC_CCAACAAAAGGAAACGTATTTATTGA	59	26	10	18	15	16	17	10
GCGTGAAAAAGTAACATCTTTCTTTA_CCAACAAAAGGAAACGTATTTATTGA	38	4	9	4	3	5	7	4
GTGGCAAGGTAGAAGGCTCTTGCTAA_CCAACAAAAGGAAACGTATTTATTGA	15	3	2	3	0	0	0	0
TACGCAAAGTAAAACATGTTTGTTCA_CCAACAAAAGGAAACGTATTTATTGA	12	2	5	7	5	10	8	3
AATCTAAGAGTTAATTGAATTATTGT_CCAACAAAAGGAAACGTATTTATTGA	22	5	3	6	5	1	15	7
AGGAAAATGTGTAAGATTATTGGGTC_CCAACAAAAGGAAACGTATTTATTGA	55	12	24	8	21	26	27	21
CATATAATGTCTAAACTGATTATGTA_CCAACAAAAGGAAACGTATTTATTGA	134	37	38	28	25	18	35	13
GAATGAATCTTAAATCGTGTTACAAT_CCAACAAAAGGAAACGTATTTATTGA	88	5	22	17	14	22	13	5
GCGGAAAGAGTAAAGTTTTTTATGTT_CCAACAAAAGGAAACGTATTTATTGA	149	55	41	35	39	43	26	16
GTCAGAATCAGTAATAAGGTTTGTAA_CCAACAAAAGGAAACGTATTTATTGA	123	28	26	11	13	10	9	7
GACGAAAACCCAAAGGCTATTAGCAA_CCAACAAAAGGAAACGTATTTATTGA	79	9	31	30	42	38	44	22
TTATTAATATTGAACATTGTTCTAGT_CCAACAAAAGGAAACGTATTTATTGA	20	5	8	2	9	5	5	12
TTAACAATGAGTAATGTAATTCCGCT_CCAACAAAAGGAAACGTATTTATTGA	13	4	5	9	8	6	0	2
TAAATAATTGTTAAAGGACTTGCACT_CCAACAAAAGGAAACGTATTTATTGA	74	28	20	9	16	33	8	11
GCTGAAAACCGGAAGCGGCTTGTCGG_CCAACAAAAGGAAACGTATTTATTGA	51	7	11	3	5	1	12	0
ACGATAATTGCTAACGCCTTTTGTTT_CCAACAAAAGGAAACGTATTTATTGA	20	3	2	3	4	5	2	3
GCGTAAATAACAAAAACATTTGAGTC_CCAACAAAAGGAAACGTATTTATTGA	46	6	2	4	4	15	7	3
TAATAAACATTGAATGATATTCGATA_CCAACAAAAGGAAACGTATTTATTGA	1	0	0	0	0	0	0	0
GCTACAATATGTAAAAGATTTCCTTT_CCAACAAAAGGAAACGTATTTATTGA	27	7	14	2	2	9	6	3
TGAATAAAATTAAAGATATTTTATCA_CCAACAAAAGGAAACGTATTTATTGA	4	0	0	1	0	1	2	0
ATGGAAACAGGAAAGTAGATTGATAT_CCAACAAAAGGAAACGTATTTATTGA	35	5	10	14	14	6	11	7
GTGTGAACGCTGAACTTTGTTGTTTA_CCAACAAAAGGAAACGTATTTATTGA	18	3	6	3	7	11	18	7
TTAATAAGTTAAAACTAGATTAAGTA_CCAACAAAAGGAAACGTATTTATTGA	1	0	0	0	0	2	0	2
CTGGCAAGATCCAAGGTCGTTGCTGA_CCAACAAAAGGAAACGTATTTATTGA	11	0	0	0	1	0	0	0
TGATCAACTGGTAAGGACTTTGTCTC_CCAACAAAAGGAAACGTATTTATTGA	58	15	13	8	12	11	12	6
ACTACAAAAGGTAATAATGTTGGACG_CCAACAAAAGGAAACGTATTTATTGA	25	7	5	3	7	4	7	1
TAGATAACATACAATCGGATTGCCTA_CCAACAAAAGGAAACGTATTTATTGA	109	27	30	24	29	31	43	15
TTACCAAACCTAAAGTCCCTTCCCTT_CCAACAAAAGGAAACGTATTTATTGA	128	24	20	12	18	23	11	10
TACCGAAATTACAATACAATTATCTT_CCAACAAAAGGAAACGTATTTATTGA	25	6	10	19	23	17	38	21
GCGTTAATCTAAAAATTGGTTTGGTT_CCAACAAAAGGAAACGTATTTATTGA	71	19	25	30	25	14	10	10
ACGCTAACGGCAAACGTCGTTTGAAG_CCAACAAAAGGAAACGTATTTATTGA	88	11	13	13	16	29	11	8
CCCATAAAACGCAACAGGTTTTGCGC_CCAACAAAAGGAAACGTATTTATTGA	63	32	20	12	14	3	7	5
AGGTGAATCGCAAAAGACGTTAATCT_CCAACAAAAGGAAACGTATTTATTGA	101	28	20	19	19	18	11	5
CGTTTAATTTAAAATGTCTTTTACAC_CCAACAAAAGGAAACGTATTTATTGA	1	0	0	0	0	0	0	0
TACGTAACAGTGAAAGTCCTTAGGTA_CCAACAAAAGGAAACGTATTTATTGA	58	9	7	12	8	10	8	10
GCCAAAACTAACAATCAGGTTTCACA_CCAACAAAAGGAAACGTATTTATTGA	41	4	3	2	4	1	5	1
TAAAAAATTTTCAATGAACTTTTCTC_CCAACAAAAGGAAACGTATTTATTGA	38	8	6	5	10	11	23	20
TCTCAAAAGGTTAATACACTTCTGGC_CCAACAAAAGGAAACGTATTTATTGA	28	6	2	10	5	7	5	0
AGCCTAATTTAAAATATGGTTGAGCT_CCAACAAAAGGAAACGTATTTATTGA	19	0	0	0	3	2	1	0
ACTGAAAGAGGGAAGCAGGTTATAAG_CCAACAAAAGGAAACGTATTTATTGA	38	8	1	4	2	12	3	1
AGTTAAAATCGTAAGTGTCTTCGCCA_CCAACAAAAGGAAACGTATTTATTGA	26	4	4	1	0	2	0	2
GACAAAAGTACTAAAACACTTAATTT_CCAACAAAAGGAAACGTATTTATTGA	26	6	9	14	6	7	16	5
AGCCCAAGTGTTAACAGGGTTCGAGG_CCAACAAAAGGAAACGTATTTATTGA	62	12	9	7	1	3	0	0
TAGTTAATGTAAATTTAATTACTGC_CCAACAAAAGGAAACGTATTTATTGA	12	1	3	0	0	0	0	0
TTGGGAAGCAGGAACGTCGTTAACCC_CCAACAAAAGGAAACGTATTTATTGA	13	4	2	3	0	3	4	1
ATTAAAATATCTAAGGTCTTTTTTTT_CCAACAAAAGGAAACGTATTTATTGA	33	8	8	12	9	6	8	5
TAAGTAATTGCAAATACGGTTTTTTA_CCAACAAAAGGAAACGTATTTATTGA	19	3	1	0	0	1	0	0
CCGGGAAATCGGAATGCCATTGGCAG_CCAACAAAAGGAAACGTATTTATTGA	11	1	2	2	6	2	3	2
AGTGGAATCAAGAAATGTGTTATGTC_CCAACAAAAGGAAACGTATTTATTGA	80	27	17	2	14	13	8	0
CTCTTAAAACTTAATTTACTTAAATT_CCAACAAAAGGAAACGTATTTATTGA	13	0	3	1	0	0	2	0
TGGTGAAACTGAAACTCGTTTGACGA_CCAACAAAAGGAAACGTATTTATTGA	27	6	15	22	18	34	34	19
TCAGTAAACAATAATGTTCTTCAGGA_CCAACAAAAGGAAACGTATTTATTGA	11	1	1	3	0	2	2	2
TTCGCAATGGCTAATTCCTTTCAACC_CCAACAAAAGGAAACGTATTTATTGA	12	2	5	3	2	0	0	0
TATACAAAATAAAAAATTTTTTTTG_CCAACAAAAGGAAACGTATTTATTGA	1	0	0	0	0	0	2	0
ATGGAAACAGGAAATAACGTTCCCTG_CCAACAAAAGGAAACGTATTTATTGA	194	50	53	25	46	40	61	18
TTATCAAGTGGCAAGATGCTTCCGTA_CCAACAAAAGGAAACGTATTTATTGA	37	2	5	4	4	0	0	0
TAAAAAAGCCTGAATGAAGTTCCTTG_CCAACAAAAGGAAACGTATTTATTGA	41	20	16	19	16	32	19	15
GTATGAACCACCAATTCAATTTTCTT_CCAACAAAAGGAAACGTATTTATTGA	170	34	44	41	54	79	70	22
GGTTTAATACGTAAACGGATTCCTCT_CCAACAAAAGGAAACGTATTTATTGA	15	3	12	10	7	4	12	2
GTTCTAACGCGAAAGCATCTTTGCAG_CCAACAAAAGGAAACGTATTTATTGA	49	9	12	6	14	18	13	8
TTTTAAAACATTAAACTTATTTTACA_CCAACAAAAGGAAACGTATTTATTGA	12	0	1	4	0	1	5	1
GACAAAAGCCGCAACACCGTTTAATT_CCAACAAAAGGAAACGTATTTATTGA	38	7	18	7	12	10	6	0
TATTCAACATAAAATGCAATTATTCA_CCAACAAAAGGAAACGTATTTATTGA	22	2	6	0	0	3	0	0
AGATGAAGAGGAAATTACGTTCGAGT_CCAACAAAAGGAAACGTATTTATTGA	188	31	33	45	36	32	28	15
TCACGAACGGGGAAGTGGCTTGGGAA_CCAACAAAAGGAAACGTATTTATTGA	74	16	20	9	10	19	14	11
CTGTCAACCAGTAAATTGTTTAGGAC_CCAACAAAAGGAAACGTATTTATTGA	1	0	0	0	0	0	0	0
TAGTTAACGCTCAAAGATGTTACAGC_CCAACAAAAGGAAACGTATTTATTGA	34	0	3	2	0	1	8	5
ACAACAACTAGAAACGAAGTTAAAGC_CCAACAAAAGGAAACGTATTTATTGA	6	0	0	0	0	0	0	0
CGTTTAACTTTTAATGCTTTTAAATC_CCAACAAAAGGAAACGTATTTATTGA	122	32	37	49	33	43	38	15
AGCTTAACATATAACGATCTTTACGC_CCAACAAAAGGAAACGTATTTATTGA	40	12	1	0	1	0	0	0
TTACTAATCGGAAAGCGGGTTGCGAG_CCAACAAAAGGAAACGTATTTATTGA	19	3	2	1	4	3	3	1
TCAAGAAAAAAGAACTCACTTCCAGT_CCAACAAAAGGAAACGTATTTATTGA	3	0	0	0	0	0	0	0
CCCGAAAATGCAGTTTTGCG_CCAACAAAAGGAAACGTATTTATTGA	51	12	3	6	11	11	6	3
TACGAAATATACAAAGAATTTATCAA_CCAACAAAAGGAAACGTATTTATTGA	5	4	1	0	1	3	2	0
TAGTTAAATGTCAATCTGATTCCGAT_CCAACAAAAGGAAACGTATTTATTGA	65	19	27	19	29	25	23	13
GAGATAAGCGCCAACTTGATTTGTGC_CCAACAAAAGGAAACGTATTTATTGA	20	7	3	1	0	0	0	0
CTTCGAACCTTCAATTGGGTTTGATG_CCAACAAAAGGAAACGTATTTATTGA	30	10	9	6	9	6	3	1
AGTGAAATCGGGAATTAACTTATCGA_CCAACAAAAGGAAACGTATTTATTGA	53	8	2	1	3	3	2	0
ACGGGAACTGTAAACCTTGTTCAGTA_CCAACAAAAGGAAACGTATTTATTGA	37	10	7	16	26	15	13	5
CACGCAACCAACAACTTATTTGTCCT_CCAACAAAAGGAAACGTATTTATTGA	75	12	29	43	38	36	39	18
GATAAAAGCGCAAAGTCCTTTTACTC_CCAACAAAAGGAAACGTATTTATTGA	24	5	5	3	6	8	1	0
CTGAAAATCCATAACTGTGTTAGTGT_CCAACAAAAGGAAACGTATTTATTGA	170	73	68	70	65	81	95	45
CCGCAAAGTTTCAAGGCGGTTAGAAG_CCAACAAAAGGAAACGTATTTATTGA	21	7	13	5	7	11	10	3
ACGCAAATAATCAAGGGCCTTACCGG_CCAACAAAAGGAAACGTATTTATTGA	25	5	2	0	0	0	0	0
AAAGTAAAATGAAACGTATTTAGTCG_CCAACAAAAGGAAACGTATTTATTGA	57	26	14	8	19	7	13	9
CCGACAAAGAGCAAGGGGGTTGGGGG_CCAACAAAAGGAAACGTATTTATTGA	99	30	23	20	26	24	25	16
CAAGGAAAGATAAATTTGCTTTGATC_CCAACAAAAGGAAACGTATTTATTGA	77	19	16	18	9	17	7	2
CCTAAAAATTACAACAAAGTTATTTT_CCAACAAAAGGAAACGTATTTATTGA	86	16	35	26	25	39	55	26
TCGGAAATTACGAACATACTTTCCGG_CCAACAAAAGGAAACGTATTTATTGA	17	6	0	1	8	10	5	4
TAATCAACGTAAAACACAGTTCTCAC_CCAACAAAAGGAAACGTATTTATTGA	58	14	7	1	0	1	0	0
TCTGAAATAGCTAAAATAATTTATCG_CCAACAAAAGGAAACGTATTTATTGA	8	0	3	0	3	3	7	1
AACAGAATAGAGAATATTGTTATATG_CCAACAAAAGGAAACGTATTTATTGA	15	7	8	9	27	45	70	76
TCCCTAAACAATAATAACCTTTTCTC_CCAACAAAAGGAAACGTATTTATTGA	13	4	1	1	1	2	0	0
GACTAAATGCTGAAGAATTTTTACTC_CCAACAAAAGGAAACGTATTTATTGA	108	18	28	19	22	22	17	10
TTCTCAATATTAAAGCAGGTTGTTCT_CCAACAAAAGGAAACGTATTTATTGA	29	8	9	6	6	6	4	3
CTCAGAAGCATTAAAGCTCTTTTATC_CCAACAAAAGGAAACGTATTTATTGA	37	23	22	15	17	8	16	3
GCCGAAAGACGTAAAACTATTAATAT_CCAACAAAAGGAAACGTATTTATTGA	8	0	4	0	0	2	2	1
TTACAAAAACGTAAAATTCTTTGATC_CCAACAAAAGGAAACGTATTTATTGA	52	15	20	17	19	12	16	10
AGGACAAAAATAAACGATTTTCGGCC_CCAACAAAAGGAAACGTATTTATTGA	1	0	0	0	0	0	0	0
ATGAGAAATTGGAATTGGTTTCCGGC_CCAACAAAAGGAAACGTATTTATTGA	23	3	1	0	5	0	0	1
CGCTTAAGACGCAAATTCATTTATAC_CCAACAAAAGGAAACGTATTTATTGA	8	12	6	2	1	2	0	0
TGGGAAACGCTCAAAGTGATTTCATA_CCAACAAAAGGAAACGTATTTATTGA	54	18	23	28	27	40	44	25
AAACAAAAACTTAATCATTTTGTTTA_CCAACAAAAGGAAACGTATTTATTGA	153	39	40	19	38	26	25	10
CAGAAAATAGTCAAGTAGCTTGGCTC_CCAACAAAAGGAAACGTATTTATTGA	72	23	25	21	24	36	42	35
TCGGTAACAAATAATTGCTTTATGTA_CCAACAAAAGGAAACGTATTTATTGA	26	3	4	0	5	5	5	2
ACCACAACAAGCAATGAGGTTCTCAG_CCAACAAAAGGAAACGTATTTATTGA	9	3	2	6	5	3	6	3
GTTCCAAATGACAAATGGCTTTTATA_CCAACAAAAGGAAACGTATTTATTGA	9	2	12	9	5	15	20	3
TTGTAAAATTTTAAAGGTTTTAGACG_CCAACAAAAGGAAACGTATTTATTGA	8	6	0	0	0	0	0	0
CCCGTAACATGCAAATATATTCCTGT_CCAACAAAAGGAAACGTATTTATTGA	66	14	8	15	16	12	17	11
AGTAGAAGATAGAAAATAATTGCTTC_CCAACAAAAGGAAACGTATTTATTGA	90	27	34	44	70	93	137	126
CACATAACAATGAACCATATTATAAT_CCAACAAAAGGAAACGTATTTATTGA	8	2	2	1	0	1	0	1
AGGTCAAACTCCAAGTCCGTTCCGCC_CCAACAAAAGGAAACGTATTTATTGA	38	1	1	0	2	0	0	0
CTTCGAAGAAGCAAGTCTTTTGGGAG_CCAACAAAAGGAAACGTATTTATTGA	40	5	4	4	8	1	0	0
CATAGAAAGCCAAAAGCCTTTTGAAT_CCAACAAAAGGAAACGTATTTATTGA	1	2	0	0	0	0	0	2
TCTGAAAATACTAACTCACTTCATTT_CCAACAAAAGGAAACGTATTTATTGA	10	2	7	4	2	3	1	1
ATCCAAACCAAAAAAGGCGTTTGCTC_CCAACAAAAGGAAACGTATTTATTGA	101	17	11	13	19	18	11	9
CATCTAAAGGTAAATAAGTTTTCAAC_CCAACAAAAGGAAACGTATTTATTGA	158	35	35	11	18	24	14	10
GGCCTAAAATCCAAGTGAGTTAGACC_CCAACAAAAGGAAACGTATTTATTGA	28	12	7	0	1	5	1	0
GCATAAAATTCAAAAATTGTTGCGGA_CCAACAAAAGGAAACGTATTTATTGA	47	5	14	8	11	5	2	1
TCCGGAAAGCAGAAGCGTTTTACGTG_CCAACAAAAGGAAACGTATTTATTGA	11	0	5	0	4	2	0	0
TAACTAACCTAGAATGGACTTTTTAT_CCAACAAAAGGAAACGTATTTATTGA	11	5	3	5	5	7	9	4
TCTTGAAGATTAAACCGGTTTCTGAA_CCAACAAAAGGAAACGTATTTATTGA	7	1	0	3	0	0	1	0
CACTAAAGACCCAACCCTCTTCTATT_CCAACAAAAGGAAACGTATTTATTGA	31	16	9	4	3	11	6	1
ATTTAAAGTGAAAATTAAGTTCTTAT_CCAACAAAAGGAAACGTATTTATTGA	30	1	3	7	2	5	4	3
GCTGGAAAGAGGAAGAGTGTTTGCGC_CCAACAAAAGGAAACGTATTTATTGA	78	26	21	10	32	24	33	28
GACTAAACCTAGAAGTGTGTTGTTAC_CCAACAAAAGGAAACGTATTTATTGA	119	20	13	19	8	5	2	2
GGGCTAATTCGAAAACAAATTGCAAG_CCAACAAAAGGAAACGTATTTATTGA	159	52	57	67	80	75	80	21
CGGCCAAGCCAGAACCCGTTTGGGGG_CCAACAAAAGGAAACGTATTTATTGA	4	0	1	2	0	0	2	0
AGAAGAAGGTGAAATAGCATTGATCT_CCAACAAAAGGAAACGTATTTATTGA	88	27	13	15	21	16	12	8
AAATAAAGCTGCAATCGTTTTGGCAT_CCAACAAAAGGAAACGTATTTATTGA	25	4	4	9	2	4	8	4
GCACGAAATGACAAGGGGGTTGAGGG_CCAACAAAAGGAAACGTATTTATTGA	22	2	4	2	2	4	2	1
CGATGAAGCATTAAATCCGTTATCTT_CCAACAAAAGGAAACGTATTTATTGA	33	1	3	1	3	2	0	0
ATGCAAAGTCCGAAGTCGGTTATAAC_CCAACAAAAGGAAACGTATTTATTGA	189	52	37	35	53	61	46	32
AAGCTAAACTTCAAACATATTAGATC_CCAACAAAAGGAAACGTATTTATTGA	18	9	5	7	11	21	16	2
CGTTCAAAACTGAATATATTTTAAGG_CCAACAAAAGGAAACGTATTTATTGA	15	4	0	0	0	0	0	0
TACTAAATCTGTAAGTTTTTTCCGAT_CCAACAAAAGGAAACGTATTTATTGA	15	6	1	1	0	0	0	0
TATCTAATCAAAAATCATATTAAATG_CCAACAAAAGGAAACGTATTTATTGA	33	3	4	2	1	3	1	0
TTTATAAACTTGAATCTTCTTAGAAA_CCAACAAAAGGAAACGTATTTATTGA	1	0	0	0	0	0	0	0
TTAGAAATCATTAACACGTTTCGTTC_CCAACAAAAGGAAACGTATTTATTGA	97	29	13	11	16	10	16	11
AATGTAATATAAAAAAGCTTTCTGTA_CCAACAAAAGGAAACGTATTTATTGA	33	12	18	8	14	11	7	3
TATTAAATAGCGAACTAGGTTTGAAT_CCAACAAAAGGAAACGTATTTATTGA	39	10	2	0	5	3	1	1
ATACCAACGTGAAAGGACATTCGATT_CCAACAAAAGGAAACGTATTTATTGA	122	20	8	4	14	23	25	20
AAATTAATTTGTAAGTTAATTAGCAT_CCAACAAAAGGAAACGTATTTATTGA	60	17	19	9	16	24	15	7
CGCCAAAACGGAAACTTGATTTAATG_CCAACAAAAGGAAACGTATTTATTGA	175	29	29	29	28	17	18	9
AGTCAAAGAGGAAATTACGTTAACCA_CCAACAAAAGGAAACGTATTTATTGA	17	7	4	4	3	0	0	0
TTGACAAAGATCAATTTGCTTATATT_CCAACAAAAGGAAACGTATTTATTGA	28	6	10	3	10	10	13	4
ATGTTAATACTTAATAATCTTAAGAT_CCAACAAAAGGAAACGTATTTATTGA	1	0	0	0	0	0	0	0
TTAGTAAACGGGAAGCTTATTTCGAT_CCAACAAAAGGAAACGTATTTATTGA	23	7	2	3	9	2	3	0
GTTTAAAACTTGAAGTTCTTTTTAGT_CCAACAAAAGGAAACGTATTTATTGA	46	12	12	4	11	16	15	3
ACTAAAATGGTTAATTTTGTTATGGA_CCAACAAAAGGAAACGTATTTATTGA	46	9	11	4	5	7	15	5
GTAGTAAAATAAAAGCTCATTACTTT_CCAACAAAAGGAAACGTATTTATTGA	36	8	11	13	7	11	21	8
AATGCAAATGCTAAAACACTTTTCCC_CCAACAAAAGGAAACGTATTTATTGA	7	1	2	7	1	2	8	2
CTACAAACACGAAAACGTATTGTTAT_CCAACAAAAGGAAACGTATTTATTGA	22	11	13	6	3	5	2	1
AACACAATAATCAACTATTTTAAAAA_CCAACAAAAGGAAACGTATTTATTGA	25	2	2	0	2	2	3	1
CTAAGAAATCATAAATGATTTTGTTA_CCAACAAAAGGAAACGTATTTATTGA	1	0	0	0	0	0	0	0
TCCAAAAGGGGTAAATGGGTTAGCCC_CCAACAAAAGGAAACGTATTTATTGA	28	7	3	4	0	6	1	3
TCTAGAAACAAGAATAGCGTTCGGAG_CCAACAAAAGGAAACGTATTTATTGA	6	3	6	8	9	3	7	4
GCGTCAACCAGTAATTCGCTTTTATC_CCAACAAAAGGAAACGTATTTATTGA	42	12	16	18	23	10	15	7
ATTACAATCGACAAAAGGTTTTTCTG_CCAACAAAAGGAAACGTATTTATTGA	27	7	3	4	3	3	3	3
GTACGAACAGTTAATAATATTGCTCA_CCAACAAAAGGAAACGTATTTATTGA	66	13	8	9	16	13	10	2
ACGAAAAAACGTAACTGTCTTCGGAT_CCAACAAAAGGAAACGTATTTATTGA	88	34	23	8	6	4	11	4
GTAATAAAAGTTAAATGAATTAAACT_CCAACAAAAGGAAACGTATTTATTGA	8	1	1	3	1	5	1	0
GTATTAAGGGGAAAGAGCGTTCCCGT_CCAACAAAAGGAAACGTATTTATTGA	22	5	7	15	11	7	13	5
CCGTCAAGTAGTAAGATTATTGTGAA_CCAACAAAAGGAAACGTATTTATTGA	51	12	7	17	13	9	16	7
GTTTAAAAAACGAACATCATTGACTT_CCAACAAAAGGAAACGTATTTATTGA	34	4	20	6	5	22	20	12
CCTGGAACCGTAAAGCATATTAAAAA_CCAACAAAAGGAAACGTATTTATTGA	16	4	1	7	5	1	0	0
AACACAAGAGCAAATTTTTTTTGTGC_CCAACAAAAGGAAACGTATTTATTGA	65	11	29	29	42	15	31	10
GGATCAAGCGCTAAGACCATTGACCC_CCAACAAAAGGAAACGTATTTATTGA	48	12	11	11	19	18	14	8
AATACAATTTCTATTCCTTTGTGGA_CCAACAAAAGGAAACGTATTTATTGA	31	9	2	3	2	0	0	0
CACGGAAGCAAAAATTTAGTTTCTTT_CCAACAAAAGGAAACGTATTTATTGA	52	13	14	12	16	8	4	4
CTGTCAAGCTGCAACCAGCTTTGTGT_CCAACAAAAGGAAACGTATTTATTGA	67	16	22	21	16	23	16	8
ATTGAAATCTGGAAATATTTTGTGTA_CCAACAAAAGGAAACGTATTTATTGA	16	2	5	0	0	1	2	0
TCCAAAATAACGAACTTGATTCCCTG_CCAACAAAAGGAAACGTATTTATTGA	192	47	32	20	24	23	18	15
GGGGAAACTAGAAAGGCTTTTATTAT_CCAACAAAAGGAAACGTATTTATTGA	3	0	1	1	0	0	0	0
CGCAAAAATTTAAAACTCATTTATTT_CCAACAAAAGGAAACGTATTTATTGA	22	3	14	7	4	8	15	4
TCAACAAAATAGAATAGGTTTGTAGT_CCAACAAAAGGAAACGTATTTATTGA	27	4	1	0	0	0	0	0
TGGGAAACGGCTAAGGAGGTTGGGGT_CCAACAAAAGGAAACGTATTTATTGA	18	1	1	0	0	2	2	2
ACTTAAAAGATAAACGCGTTTTCTGC_CCAACAAAAGGAAACGTATTTATTGA	12	1	4	5	4	0	0	0
AGAAGAATAATTAAGTTTATTGCTGA_CCAACAAAAGGAAACGTATTTATTGA	50	20	13	6	15	7	9	9
GTACCAAACCCCAATTTAGTTTGGGT_CCAACAAAAGGAAACGTATTTATTGA	53	7	10	13	22	20	22	11
CCACCAATAGGCAAATTTTTTGCCCT_CCAACAAAAGGAAACGTATTTATTGA	38	15	11	14	15	9	14	11
GCCGAAACAAGTAAGAAGATTAATGT_CCAACAAAAGGAAACGTATTTATTGA	47	5	8	2	3	6	3	1
TCTAAAAGAAAGAATCTGATTTTTCT_CCAACAAAAGGAAACGTATTTATTGA	13	3	2	0	0	0	0	0
AACTTAACAGTAAAGTGCTTTCATTC_CCAACAAAAGGAAACGTATTTATTGA	32	6	6	2	3	3	2	0
GTGATAATCTGAAAGATATTTTAAGG_CCAACAAAAGGAAACGTATTTATTGA	38	10	12	2	4	10	1	0
TGGAAAAGGTACAATTTTTTTATTCT_CCAACAAAAGGAAACGTATTTATTGA	2	0	0	1	0	1	0	0
ACTTGAAAGGTAAATGCGTTTGTTTC_CCAACAAAAGGAAACGTATTTATTGA	96	27	15	18	22	19	8	2
AAAAGAAGTGGTAAATCACTTGGTAT_CCAACAAAAGGAAACGTATTTATTGA	32	12	15	6	6	4	7	2
CTTATAACCGAAAATTTAGTTTACTT_CCAACAAAAGGAAACGTATTTATTGA	22	1	6	1	6	3	11	7
TGTGGAACTACCAAACACTTTTTATT_CCAACAAAAGGAAACGTATTTATTGA	34	13	11	21	6	3	6	5
GGCAAAAGCTTGAAATGTTTTTATCC_CCAACAAAAGGAAACGTATTTATTGA	98	12	5	12	2	2	7	2
ATGACAAAAAAAAGCTATTTCAGG_CCAACAAAAGGAAACGTATTTATTGA	2	0	0	0	0	1	0	0
TTGTCAAATATGAACCTAATTAGCCT_CCAACAAAAGGAAACGTATTTATTGA	95	14	28	12	16	16	19	12
CCATAAAATATTAACTTTGTTTAATA_CCAACAAAAGGAAACGTATTTATTGA	8	1	1	3	0	4	11	3
TATGGAACGAGCGAAATAGTTTGGCAA_CCAACAAAAGGAAACGTATTTATTGA	36	6	11	7	10	11	7	2
TTAACAACTGATAAGCAATTTATGAT_CCAACAAAAGGAAACGTATTTATTGA	106	31	28	13	19	31	9	9
CAATGAACGCTTAAATAATTTAAAAG_CCAACAAAAGGAAACGTATTTATTGA	22	5	5	4	4	6	10	1
GTCCAAATAGGCAAGGGTGTTGGGGG_CCAACAAAAGGAAACGTATTTATTGA	26	6	8	2	7	6	8	3
AGTTCAAGTTGCAAGGGGTTTACCCG_CCAACAAAAGGAAACGTATTTATTGA	3	1	0	0	0	0	0	0
TTGTAAAGTGCTAAGCGGCTTACAAA_CCAACAAAAGGAAACGTATTTATTGA	12	1	6	5	7	1	0	0
TTTCGAATCCGTAAACTACTTATAGA_CCAACAAAAGGAAACGTATTTATTGA	7	0	0	0	0	0	0	0
TATTTAATTAGGAATCATATTTTGAG_CCAACAAAAGGAAACGTATTTATTGA	27	7	7	3	5	2	9	3
CTGGGAAATATTAATGTCATTAGTAG_CCAACAAAAGGAAACGTATTTATTGA	259	78	58	47	30	64	41	24
TTCACAATTGTTAAGAACCTTATAGA_CCAACAAAAGGAAACGTATTTATTGA	57	9	11	7	13	13	7	6
TGGCAAAGCTGTAAATACATTGAGTC_CCAACAAAAGGAAACGTATTTATTGA	49	10	1	2	8	1	2	3
TATGGAACATGAAACATTCTTCTCGG_CCAACAAAAGGAAACGTATTTATTGA	72	11	26	31	24	49	38	7
CCGTTAACTAAAAACTTGGTTGAGAA_CCAACAAAAGGAAACGTATTTATTGA	53	16	6	5	16	3	5	2
CGTCAAAAGTAAAACATAATTGTTGT_CCAACAAAAGGAAACGTATTTATTGA	148	31	22	28	36	29	14	7
ACTTGAACCGAAAAGACTTTTTTTAT_CCAACAAAAGGAAACGTATTTATTGA	75	29	26	24	13	21	29	9
GGAGAAATAGATAAATTTTTTTTTTT_CCAACAAAAGGAAACGTATTTATTGA	6	0	1	2	0	3	7	2
CATTCAAATTTCAAGGTATTTAATGA_CCAACAAAAGGAAACGTATTTATTGA	99	15	16	21	18	17	15	8
TCGTGAAGTATTAAAATTGTTCAGTG_CCAACAAAAGGAAACGTATTTATTGA	12	2	2	2	0	3	1	0
CTCTAAACATATAATCTAATTTGAGA_CCAACAAAAGGAAACGTATTTATTGA	22	5	8	6	9	15	10	6
CTCAAAAATTAAAAACGAGTTGGCTG_CCAACAAAAGGAAACGTATTTATTGA	14	1	0	1	1	4	0	1
GGGACAACTGAGAAAGGGGTTAAGGT_CCAACAAAAGGAAACGTATTTATTGA	4	1	3	0	1	0	0	0
GCTATAAGAACTAAATACTTTACTAT_CCAACAAAAGGAAACGTATTTATTGA	48	4	16	6	8	1	4	7
ACCATAAGAGCCAATTATGTTTACGA_CCAACAAAAGGAAACGTATTTATTGA	32	2	6	4	6	6	6	2
AAATCAACAAAAAATATCCTTGCATT_CCAACAAAAGGAAACGTATTTATTGA	24	6	7	8	12	3	6	6
ATGACAAAAGTAAAAAGCATTAGGTC_CCAACAAAAGGAAACGTATTTATTGA	61	7	12	13	13	18	15	5
CTACTAAATACTAAGGATATTGGCTT_CCAACAAAAGGAAACGTATTTATTGA	2	1	3	2	7	1	5	5
TCCGGAACAAAAAATATTTTTCTCAT_CCAACAAAAGGAAACGTATTTATTGA	15	8	6	1	2	1	1	1
CGACAAAGAATGAAGTTGTTTCGTTA_CCAACAAAAGGAAACGTATTTATTGA	14	9	7	2	4	1	5	6
GCATCAAATGCAAAGAAAATTTGTCA_CCAACAAAAGGAAACGTATTTATTGA	74	15	14	9	4	13	20	6
TGATAAAATACTAATAGTTTTAGTTG_CCAACAAAAGGAAACGTATTTATTGA	26	5	3	0	0	0	0	0
GAAGTAAGATCGAAATTTTTTCCGGA_CCAACAAAAGGAAACGTATTTATTGA	59	13	5	17	4	23	15	8
TTAATAAGATAGAACAGTTTTGCAGG_CCAACAAAAGGAAACGTATTTATTGA	12	9	3	6	11	15	10	4
TGTTCAAAATCAAAGGACATTAGACC_CCAACAAAAGGAAACGTATTTATTGA	86	25	14	13	14	21	46	12
CTAGGAAAAGCTAAGGGCGTTTGTGG_CCAACAAAAGGAAACGTATTTATTGA	17	1	7	0	7	6	7	2
ATTCTAATAATTAAACTCATTAACGA_CCAACAAAAGGAAACGTATTTATTGA	44	7	5	4	7	9	11	13
GTCCTAATAATTAATTGAGTTAGTAT_CCAACAAAAGGAAACGTATTTATTGA	38	9	10	5	2	10	13	10
TACGAAAACCCGAACAGATTTAAATG_CCAACAAAAGGAAACGTATTTATTGA	37	11	8	14	9	8	8	4
TCACAAAGTGATAAAATCATTGTATT_CCAACAAAAGGAAACGTATTTATTGA	16	3	2	1	3	2	4	1
TCTTCAAAAGTCAACTGTGTTAAAGA_CCAACAAAAGGAAACGTATTTATTGA	10	6	3	3	6	9	2	1
ATGTAAAATGGCAAAAGCTTTAGGGT_CCAACAAAAGGAAACGTATTTATTGA	18	5	0	0	0	0	0	0
GCCTAAATTATCAAGATGTTTTGTTC_CCAACAAAAGGAAACGTATTTATTGA	2	0	0	0	2	3	2	0
TGAAAAATCGATAAGGGAATTGTATT_CCAACAAAAGGAAACGTATTTATTGA	90	22	19	13	20	18	24	6
CGGCAAATCGTCAACTAAATTAATGC_CCAACAAAAGGAAACGTATTTATTGA	100	18	26	8	14	8	7	4
TGAATAAAAGGTAAGTATGTTTGGTT_CCAACAAAAGGAAACGTATTTATTGA	23	19	35	48	106	134	332	305
CCCAGAAACACTAATTGACTTTATTT_CCAACAAAAGGAAACGTATTTATTGA	18	6	3	8	9	7	6	3
CATCGAATATTTAAAGGGCTTACTTA_CCAACAAAAGGAAACGTATTTATTGA	153	22	34	24	30	30	17	11
TAGCGAATACTGAAGCGGCTTGAGGA_CCAACAAAAGGAAACGTATTTATTGA	22	3	4	3	3	2	1	0
ACCAGAAAATGGAATAGGGTTATTAG_CCAACAAAAGGAAACGTATTTATTGA	40	15	15	19	19	22	30	14
TACGTAATCCTTAACAGCGTTGAGAA_CCAACAAAAGGAAACGTATTTATTGA	34	10	8	8	8	6	7	4
GTTGCAATTAGCAAGGAATTTCAAAT_CCAACAAAAGGAAACGTATTTATTGA	4	3	1	0	0	0	0	1
CCTTCAAAGGTAAAAATTTTTTGACT_CCAACAAAAGGAAACGTATTTATTGA	3	4	2	0	0	0	0	0
CTAAAAAATGTCAAAAAGGTTTTGGC_CCAACAAAAGGAAACGTATTTATTGA	5	0	0	0	0	0	0	0
GCGCAAAAGTTGAATACTATTGTATA_CCAACAAAAGGAAACGTATTTATTGA	61	22	13	13	15	10	21	3
ACTTAAATAAGCAATTTTTTTGTCTT_CCAACAAAAGGAAACGTATTTATTGA	56	14	17	12	13	18	21	3
ACCAAAATTGAGAATAATTTTTGTCC_CCAACAAAAGGAAACGTATTTATTGA	16	11	12	13	16	22	30	28
ATAAAAAATGGTAACTGCATTTTCAA_CCAACAAAAGGAAACGTATTTATTGA	30	4	14	10	4	8	10	8
GCCCGAAAGAAAAAACGAATTATATT_CCAACAAAAGGAAACGTATTTATTGA	10	4	4	2	2	3	0	1
AGGTAAAATAGGAAATGAAATTCATCT_CCAACAAAAGGAAACGTATTTATTGA	1	0	0	0	0	0	0	0
AATTGAAACCAGAATGTGTTTCCGGT_CCAACAAAAGGAAACGTATTTATTGA	25	3	0	2	1	0	0	2
AGCCTAATAGGAAAATTACTTTCAAT_CCAACAAAAGGAAACGTATTTATTGA	128	40	28	17	27	30	36	16
ACAATAAACCTTATGGCCTTCAGCC_CCAACAAAAGGAAACGTATTTATTGA	56	20	11	4	5	18	15	14
CGGTTAATAAGTAATGCCTTTCATGC_CCAACAAAAGGAAACGTATTTATTGA	14	4	8	4	2	0	0	1
ATGAAAAAACATAAGTCACTTAGGAA_CCAACAAAAGGAAACGTATTTATTGA	81	30	23	25	26	23	29	10
GCCTGAATACATAATAGACTTACAAA_CCAACAAAAGGAAACGTATTTATTGA	3	0	0	0	0	0	0	0
TATTGAAATACTAAAACGGTTACGCA_CCAACAAAAGGAAACGTATTTATTGA	51	27	28	35	51	47	97	43
AACGCAAAGTCCAATACATTTTGAGT_CCAACAAAAGGAAACGTATTTATTGA	22	7	7	6	6	9	4	1
TGGAAAACCTTAAAACTGGTTTCCGA_CCAACAAAAGGAAACGTATTTATTGA	4	0	0	0	0	0	0	0
CGTACAATCATAAAACCGATTAAATT_CCAACAAAAGGAAACGTATTTATTGA	100	21	14	17	13	14	20	10
TGCTCAAATAATAAGTACGTTATTGG_CCAACAAAAGGAAACGTATTTATTGA	24	15	9	4	9	11	6	5
ATGGTAATACCGAAATAAGTTTTGGT_CCAACAAAAGGAAACGTATTTATTGA	178	27	23	15	26	26	23	18
GATCAAAATAACAAGCCTTTTGAATG_CCAACAAAAGGAAACGTATTTATTGA	54	7	8	12	17	24	18	7
CGGACAATCAGGAATCGGATTCCATA_CCAACAAAAGGAAACGTATTTATTGA	83	8	5	3	4	5	5	0
GTACTAATATCGAATGGCTTTTGATC_CCAACAAAAGGAAACGTATTTATTGA	58	11	6	8	2	13	13	4
TTTTCAAAAGAGAATGCGGTTTACAT_CCAACAAAAGGAAACGTATTTATTGA	140	44	37	30	39	33	47	31
ACGTCAAGTAGCAATGTGTTTTAAGT_CCAACAAAAGGAAACGTATTTATTGA	104	8	15	22	16	20	13	8
ACCGTAAGAGTTAAGTAGATTTAAAA_CCAACAAAAGGAAACGTATTTATTGA	23	13	3	0	0	4	3	2
TGAATAATTCATAATTCGTTTTTAAC_CCAACAAAAGGAAACGTATTTATTGA	15	3	1	0	0	0	0	0
CTACTAAAAGTCAGTGCTTTTGGTA_CCAACAAAAGGAAACGTATTTATTGA	58	17	18	9	10	7	24	10
CCTAAAAAAGCTAAGATGCTTGTTCA_CCAACAAAAGGAAACGTATTTATTGA	55	13	21	20	47	74	91	68
ATGAAAAGCATTAATATACTTTCGAG_CCAACAAAAGGAAACGTATTTATTGA	130	42	33	25	27	29	38	14
TCAAGAATATACAAATCGATTCACTT_CCAACAAAAGGAAACGTATTTATTGA	28	4	4	3	2	7	4	3
TACATAAATACAAAGGTTGTTATAGC_CCAACAAAAGGAAACGTATTTATTGA	11	2	0	3	4	7	12	3
GAGAGAATAGTGAAGTAGCTTTCGTG_CCAACAAAAGGAAACGTATTTATTGA	24	3	7	2	3	3	4	3
AACTAAATAGTTAATATCATTCAAAG_CCAACAAAAGGAAACGTATTTATTGA	63	6	6	8	19	18	12	7
CGCATAAGTCTTAAATGGGTTCGCAC_CCAACAAAAGGAAACGTATTTATTGA	114	16	22	19	32	22	29	12
GTTTGAAGGGGGAAGCTGCTTGTGGG_CCAACAAAAGGAAACGTATTTATTGA	118	14	14	14	29	28	21	3
ACTGCAATTTTTAAGGTTCTTATCTC_CCAACAAAAGGAAACGTATTTATTGA	38	5	6	5	6	5	6	8
ACAACAACAGGCAACCGGGTTCAATT_CCAACAAAAGGAAACGTATTTATTGA	37	3	5	6	5	6	5	0
CCAAAAAAATCGAAGGCTATTGATAG_CCAACAAAAGGAAACGTATTTATTGA	40	3	9	7	10	8	7	2
TGAGCAATACATAACTGGTTTAGACG_CCAACAAAAGGAAACGTATTTATTGA	105	19	21	15	12	14	16	13
AGAATAACACGGAAGGATTTTTTTTTT_CCAACAAAAGGAAACGTATTTATTGA	2	0	0	0	0	0	0	0
TGATCAAATACGAAAGTTATTCCCGC_CCAACAAAAGGAAACGTATTTATTGA	20	3	5	5	2	4	4	3
TCACAAAAACAAAATGAGTTTACGAG_CCAACAAAAGGAAACGTATTTATTGA	70	30	31	8	14	4	17	6
GCGATAATTGTGAATGGTGTTTAGTA_CCAACAAAAGGAAACGTATTTATTGA	19	1	2	0	6	1	1	4
TTTTTAAACCTTAACGTCCTTTAAAC_CCAACAAAAGGAAACGTATTTATTGA	16	4	10	17	16	14	11	9
GAATTAAATTTGAACGTCGTTGATGA_CCAACAAAAGGAAACGTATTTATTGA	20	5	21	24	53	75	194	149
CTGAAAAGCTGCAATCGTGTTAGCAC_CCAACAAAAGGAAACGTATTTATTGA	62	8	6	8	12	6	3	4
GAGATAATGCTTAAGAGCGTTTTGCG_CCAACAAAAGGAAACGTATTTATTGA	26	5	4	0	0	1	5	1
TAGAGAACATGTAATACAGTTCCTAC_CCAACAAAAGGAAACGTATTTATTGA	1	0	0	0	0	0	0	0
GTAACAAATGCCAAGGACATTGGAGT_CCAACAAAAGGAAACGTATTTATTGA	14	3	2	1	7	2	0	1
TTGGCAACGCTCAAATTGGTTGCGCG_CCAACAAAAGGAAACGTATTTATTGA	28	0	2	1	1	2	12	1
GAACCAAAGTCAAAAGTCTTTAGCTC_CCAACAAAAGGAAACGTATTTATTGA	43	8	4	3	6	9	9	6
TTCCAAAGCATCAAGATGCTTTGTTG_CCAACAAAAGGAAACGTATTTATTGA	4	0	0	0	0	2	0	0
GTGCAAAATTTCAAGCTGCTTACGAC_CCAACAAAAGGAAACGTATTTATTGA	53	5	8	9	10	11	17	6
TAACGAATTAAGAAGGAGGTTGTGGA_CCAACAAAAGGAAACGTATTTATTGA	31	5	7	4	3	3	4	2
AGTGTAAAATTAAAGGTTCTTCCAAT_CCAACAAAAGGAAACGTATTTATTGA	67	34	24	29	24	19	13	15
TTTTGAACTAGCAATAGACTTCTTTC_CCAACAAAAGGAAACGTATTTATTGA	47	10	12	18	10	9	9	2
ATTTAAAAAGAAAAGCGCTTTTATAG_CCAACAAAAGGAAACGTATTTATTGA	11	4	4	2	6	1	10	2
GTAGTAAATTGTAATTAGGTTTAAGA_CCAACAAAAGGAAACGTATTTATTGA	21	7	8	8	3	3	3	2
AGTAAAACTTCGAACTTCTTTATCCG_CCAACAAAAGGAAACGTATTTATTGA	38	14	29	13	37	13	13	2
GGCAAAACAATGAAGCTGCTTTATGG_CCAACAAAAGGAAACGTATTTATTGA	65	9	11	12	16	11	44	24
TTGGCAAAGGTCAAGCGGGTTCGGCA_CCAACAAAAGGAAACGTATTTATTGA	212	65	21	10	15	23	23	17
CATGTAAGATCGAAGGCATTTGGTGG_CCAACAAAAGGAAACGTATTTATTGA	31	2	3	2	3	2	0	6
AATACAATCGTAAAAGGATTTCCTGT_CCAACAAAAGGAAACGTATTTATTGA	104	16	31	17	14	16	10	8
TAAATAATTAGCAATGTTATTATATT_CCAACAAAAGGAAACGTATTTATTGA	6	2	0	0	0	1	0	0
CTCTTAATATTTAATAGGCTTTCTTA_CCAACAAAAGGAAACGTATTTATTGA	10	3	0	0	0	1	0	0
AGTCAAAAGATCAAATTGATTTACCC_CCAACAAAAGGAAACGTATTTATTGA	32	10	6	8	12	16	13	4
CAGGAAACACACAACGACTTTTACTA_CCAACAAAAGGAAACGTATTTATTGA	28	3	2	9	10	8	3	4
GTATAAATTGACAACATGATTTAATG_CCAACAAAAGGAAACGTATTTATTGA	3	0	0	0	0	0	0	0
CAAAAAATGCCGAATTGCGTTTTTGT_CCAACAAAAGGAAACGTATTTATTGA	69	28	31	19	24	26	33	10
TTTAAAATCTTGAATTGGGTTTGTTA_CCAACAAAAGGAAACGTATTTATTGA	93	27	27	11	25	29	26	7
TACCGAACTTATAAACATATTTTAGC_CCAACAAAAGGAAACGTATTTATTGA	31	13	9	10	11	20	11	9
ACTAGAAGTAATAAAGCCTTTTCGCG_CCAACAAAAGGAAACGTATTTATTGA	21	5	10	4	6	7	4	3
GGGGGAAACTAGAAGGGGCTTTTCCA_CCAACAAAAGGAAACGTATTTATTGA	31	7	7	3	3	4	7	3
GTAACAAATTCGAACCGGGTTCCTTG_CCAACAAAAGGAAACGTATTTATTGA	68	13	21	5	8	20	3	2
GTTGGAACTATCAAATATTTTTACGT_CCAACAAAAGGAAACGTATTTATTGA	87	19	32	35	27	40	32	23
CCTTGAACTTCTAACTCGATTGATTT_CCAACAAAAGGAAACGTATTTATTGA	7	1	0	0	0	0	0	0
ACATTAACTCTCAACATATTTAACTG_CCAACAAAAGGAAACGTATTTATTGA	1	0	0	0	0	0	0	0
TGCTAAAGGCGCAAACGTGTTTTATT_CCAACAAAAGGAAACGTATTTATTGA	106	22	19	15	25	28	22	5
CGAATAACCTTGAATAGGTTTGAGGC_CCAACAAAAGGAAACGTATTTATTGA	38	15	13	8	10	6	4	5
AGGTGAACAGACAAGTAGCTTAGCGG_CCAACAAAAGGAAACGTATTTATTGA	39	4	4	3	5	2	6	1
ATTTGAAGTCAGAATTGCATTGGGAA_CCAACAAAAGGAAACGTATTTATTGA	30	13	6	5	0	4	3	0
TTTATAACCCGAAACCTTCTTAGACG_CCAACAAAAGGAAACGTATTTATTGA	50	12	8	9	7	6	0	2
TTCATAAACTGTAAATTCTTTAAATA_CCAACAAAAGGAAACGTATTTATTGA	3	0	3	1	0	0	8	0
ACAACAACCCAGAACATCATTGTCCA_CCAACAAAAGGAAACGTATTTATTGA	22	1	2	0	0	0	0	0
CAATAAACCTCGAATACCATTGTCCG_CCAACAAAAGGAAACGTATTTATTGA	105	13	26	7	22	20	29	3
TAAGCAAGAGGTAAACTCTTTTCAAA_CCAACAAAAGGAAACGTATTTATTGA	17	9	12	10	21	6	4	1
GTTATAAGCACGAATATGTTTATGGT_CCAACAAAAGGAAACGTATTTATTGA	31	1	1	1	0	0	1	0
ATACAAAACGAGAAGCATATTAAGTT_CCAACAAAAGGAAACGTATTTATTGA	35	11	6	2	4	8	6	2
TAAGCAATTTGCAATCAGTTTGGCAA_CCAACAAAAGGAAACGTATTTATTGA	47	21	20	8	11	21	13	7
CGCTTAAAAGACAAGGTTCTTGTAAT_CCAACAAAAGGAAACGTATTTATTGA	133	40	23	17	24	18	22	13
TTAGTAATCTAAAATTTAGTTGTTAT_CCAACAAAAGGAAACGTATTTATTGA	82	14	26	10	12	15	13	11
TTGATAAATACTAAGTCGTTTCGGTT_CCAACAAAAGGAAACGTATTTATTGA	5	0	0	1	0	2	1	1
TGATCAACACGAAACAGTTTTTTACT_CCAACAAAAGGAAACGTATTTATTGA	52	18	7	14	9	6	7	4
ACTGGAAAACTTAAACCACTTGAGGC_CCAACAAAAGGAAACGTATTTATTGA	79	20	22	15	19	25	25	16
TTTGTAAGACAGAAAGGTTTTCCGCC_CCAACAAAAGGAAACGTATTTATTGA	9	0	0	0	0	0	0	0
GCGTAAATACTAAAGAGGTTTAGCTG_CCAACAAAAGGAAACGTATTTATTGA	34	11	8	2	5	16	10	7
TAGACAAGCATTAAACTCCTTAGAGA_CCAACAAAAGGAAACGTATTTATTGA	1	0	0	0	0	0	0	0
AATCAAAGACATAAAGTAGTTGAATT_CCAACAAAAGGAAACGTATTTATTGA	35	14	22	29	15	20	12	9
GGTTGAATTCTTAAGGCTTTTGGGGG_CCAACAAAAGGAAACGTATTTATTGA	96	20	5	8	6	9	11	3
CCCCAAATACCGAATAGTCTTTGTGG_CCAACAAAAGGAAACGTATTTATTGA	147	26	23	21	25	7	17	9
ATATTAATCAGGAAAGATATTGAATT_CCAACAAAAGGAAACGTATTTATTGA	22	6	9	6	9	6	13	6
CATTCAAATTTAAAGGGTTTTAGTTA_CCAACAAAAGGAAACGTATTTATTGA	140	43	48	30	43	34	34	12
GTCAGAATAGGGAAGGGCCTTATCGA_CCAACAAAAGGAAACGTATTTATTGA	98	29	21	14	23	35	39	18
ATTTTAAATTGCAAAGGGATTGTAAC_CCAACAAAAGGAAACGTATTTATTGA	58	12	17	9	11	14	20	5
TATAAAAATGGCAACATTATTGGCGA_CCAACAAAAGGAAACGTATTTATTGA	99	40	15	25	27	29	29	5
GCCTCAACCTAAAATATATTTCGCCG_CCAACAAAAGGAAACGTATTTATTGA	16	0	1	0	1	0	0	0
TACCTAAGTTGTAAATCGGTTTTTGG_CCAACAAAAGGAAACGTATTTATTGA	9	0	0	0	0	0	0	0
TCCTTAAATAGAAATTTTCTTCAAAG_CCAACAAAAGGAAACGTATTTATTGA	12	1	1	2	2	0	0	0
TAAGTAACATATAAATAGGTTTTGTC_CCAACAAAAGGAAACGTATTTATTGA	95	8	8	7	16	18	14	4
ATAATAAAAATTAATTGTTTTGCGAA_CCAACAAAAGGAAACGTATTTATTGA	1	0	0	0	0	0	0	0
TGGCAAAATGTTAACATACTTATAGG_CCAACAAAAGGAAACGTATTTATTGA	52	6	14	10	11	4	5	6
TAGCGATTTGGCGA_CCAACAAAAGGAAACGTATTTATTGA	1	0	0	0	0	1	0	0
GACTCAAAGCTTAAGTCGCTTTCGAG_CCAACAAAAGGAAACGTATTTATTGA	80	9	1	0	0	0	0	0
CGCAAAAGTACCAAAGTATTTTTTAT_CCAACAAAAGGAAACGTATTTATTGA	3	2	0	0	0	0	0	0
TACTTAATACTTAATGTGGTTTGGAC_CCAACAAAAGGAAACGTATTTATTGA	47	12	9	6	12	18	21	5
CAGATAATCTTCAAAATTTTTGTTGC_CCAACAAAAGGAAACGTATTTATTGA	33	5	0	4	5	5	5	0
GCAGTAATAATGAACGGGATTAAGGC_CCAACAAAAGGAAACGTATTTATTGA	107	17	5	14	18	19	18	9
CATGAAATAACGAATTGGTTTGATGG_CCAACAAAAGGAAACGTATTTATTGA	10	1	0	0	3	0	0	0
TAGTCAAAGAAAAATGAACTTTCTTC_CCAACAAAAGGAAACGTATTTATTGA	24	5	7	3	6	8	3	4
ATGGAAAATAAAAACGATATTTGGTG_CCAACAAAAGGAAACGTATTTATTGA	6	2	4	3	2	2	4	1
TAGTCAAAATTTAATTATTTTTTTGA_CCAACAAAAGGAAACGTATTTATTGA	5	0	3	2	3	4	4	1
CGTTGAACAGCTAACGCGTTTGAGGA_CCAACAAAAGGAAACGTATTTATTGA	4	0	3	3	3	1	2	0
CGTAAAACTTTTAATTATGTTCTAGT_CCAACAAAAGGAAACGTATTTATTGA	7	0	1	0	0	0	0	0
GGATTAAGCTACAAAGTAATTTTTGT_CCAACAAAAGGAAACGTATTTATTGA	72	11	12	5	19	13	12	4
CAGGTAAATTCAAACCGTTTTGTCTA_CCAACAAAAGGAAACGTATTTATTGA	44	9	5	7	8	8	1	1
TTCTAAATCCTCAAGGTGATTGTTAT_CCAACAAAAGGAAACGTATTTATTGA	125	24	71	37	50	50	51	19
TCTCCAAAGAATAACCTTATTTGTGG_CCAACAAAAGGAAACGTATTTATTGA	1	0	0	0	0	0	0	0
TCAGAAATAGCGAACATTTTTTTCAG_CCAACAAAAGGAAACGTATTTATTGA	6	0	0	1	1	0	1	0
ACTAAAATGTTAAAAGAGATTATCGT_CCAACAAAAGGAAACGTATTTATTGA	73	21	13	10	21	21	20	21
GATATAAACAGTAAGGCCTTTTTTGT_CCAACAAAAGGAAACGTATTTATTGA	7	1	0	1	3	2	3	3
ATACTAATAATCAAAAACTTTGGAGC_CCAACAAAAGGAAACGTATTTATTGA	23	12	6	3	5	6	0	0
AATTAAAACGGGAACTATATTTCTAT_CCAACAAAAGGAAACGTATTTATTGA	59	11	9	11	9	4	10	13
CGAGGAAGCTAGAAGTGAATTTAGAT_CCAACAAAAGGAAACGTATTTATTGA	19	10	3	0	3	0	0	0
CTTCTAATGGGGAAAAAAGTTGGTGA_CCAACAAAAGGAAACGTATTTATTGA	60	16	14	23	20	7	12	2
CTGACAAGGGGCAAAGTTGTTAGGGG_CCAACAAAAGGAAACGTATTTATTGA	94	8	6	3	7	6	7	0
TTCTCAACCAGCAAAGAACTTCATGT_CCAACAAAAGGAAACGTATTTATTGA	28	8	11	3	5	2	14	5
ATACTAATACTAAATTCGATTTTCAT_CCAACAAAAGGAAACGTATTTATTGA	64	7	9	11	9	19	13	6
ATCAAAATAAGAAATTTGTTTATGGT_CCAACAAAAGGAAACGTATTTATTGA	31	5	7	3	1	8	2	0
ATGCTAACTACAAAGTCCTTTCCTAC_CCAACAAAAGGAAACGTATTTATTGA	50	15	3	0	0	2	0	0
GTAATAAGCACTAAAAAAGTTTAAGC_CCAACAAAAGGAAACGTATTTATTGA	55	15	13	8	18	19	20	9
TCTCAAATAAAAAATGAATTTCAGAC_CCAACAAAAGGAAACGTATTTATTGA	23	0	0	0	0	1	1	0
ATAGTAAACATAAAAAAGATTCATCA_CCAACAAAAGGAAACGTATTTATTGA	1	0	0	0	0	0	1	0
GTACGAACTTGCAAGGGGGTTTGGCG_CCAACAAAAGGAAACGTATTTATTGA	140	17	35	25	25	32	32	9
AGGTCAAACCTTAACAACGTTGCGTG_CCAACAAAAGGAAACGTATTTATTGA	109	20	14	6	10	13	13	5
GCAAGAAAGGGAAAGAAGATTAAGCA_CCAACAAAAGGAAACGTATTTATTGA	93	21	22	13	14	21	23	6
TTGAAAAAGTTGAAGACTATTAACCT_CCAACAAAAGGAAACGTATTTATTGA	1	0	0	1	0	0	0	0
TAAAAAAATAGTAACGGAATTATCTT_CCAACAAAAGGAAACGTATTTATTGA	1	0	0	0	0	0	1	0
GAGGCAAACTTAAAATTCTTTAGCTA_CCAACAAAAGGAAACGTATTTATTGA	7	6	6	2	0	0	0	0
ATGAGAACCTGGAACTACATTCTACA_CCAACAAAAGGAAACGTATTTATTGA	103	28	18	11	30	28	28	5
CGGACAAGCCATAAGCTGTTTGGAGA_CCAACAAAAGGAAACGTATTTATTGA	21	1	8	0	2	2	1	0
AGTCTAAACGATAACAATGTTCTAGT_CCAACAAAAGGAAACGTATTTATTGA	191	51	50	56	66	62	53	39
TCAAGAATATCAAATGTTTTTCCTCA_CCAACAAAAGGAAACGTATTTATTGA	19	12	6	9	4	13	7	9
ACTGCAATTTATAAATCGATTACAAA_CCAACAAAAGGAAACGTATTTATTGA	4	4	1	8	10	6	2	6
GACATAACCTGTAATGCTTTTGTAAG_CCAACAAAAGGAAACGTATTTATTGA	12	2	0	0	0	0	0	0
CTTAGAATTTGGAATTGATTTGCCTT_CCAACAAAAGGAAACGTATTTATTGA	15	0	1	0	3	3	6	4
ACATGAACCGCTAATCTTGTTGTGTT_CCAACAAAAGGAAACGTATTTATTGA	150	36	38	24	39	27	17	26
TATGTAAATGATAACCGTCTTGGTTT_CCAACAAAAGGAAACGTATTTATTGA	1	0	0	0	0	0	0	1
GAACAAATTTTGAAGCTGTTTTAAAT_CCAACAAAAGGAAACGTATTTATTGA	28	15	5	8	14	4	5	5
ATTACAACATTAAACTTATTTTTCTT_CCAACAAAAGGAAACGTATTTATTGA	33	4	8	5	3	7	9	10
TGGACAAAGTGGAATTAGATTGGTGT_CCAACAAAAGGAAACGTATTTATTGA	22	4	2	7	5	6	8	3
AGTTAAAGGTGGAATTAGTTTGTAAC_CCAACAAAAGGAAACGTATTTATTGA	21	4	7	0	0	0	0	0
ACCTGAACTAGGAACGCCGTTTTTAT_CCAACAAAAGGAAACGTATTTATTGA	29	8	3	0	0	0	0	0
ATCCGATATCGGTACCAGATTAAAAT_CCAACAAAAGGAAACGTATTTATTGA	35	14	8	9	7	10	14	5
CGGTGAAAGTCTAATTCACTTAACAT_CCAACAAAAGGAAACGTATTTATTGA	28	7	7	11	5	7	2	0
GCGTTAATGGAGATCGAATTGTCCC_CCAACAAAAGGAAACGTATTTATTGA	4	0	0	0	0	0	0	0
CCGCGAAACCGCAAACCAATTCAATT_CCAACAAAAGGAAACGTATTTATTGA	20	2	8	2	1	2	2	1
GACCGAAAATGTAATGGGGTTCGAAG_CCAACAAAAGGAAACGTATTTATTGA	26	5	4	4	3	5	4	0
TGATCAAATTAGAATGGTGTTGAGTA_CCAACAAAAGGAAACGTATTTATTGA	54	7	10	5	12	5	2	1
CGTGAAAAATCAAATTGATTTCCTTC_CCAACAAAAGGAAACGTATTTATTGA	32	7	10	14	7	26	23	9
ACCCAAAATATGAACTTAATTGCTAT_CCAACAAAAGGAAACGTATTTATTGA	40	9	5	11	5	7	0	1
CTAATAATATTAAAGAGTCTTCTCGG_CCAACAAAAGGAAACGTATTTATTGA	10	9	4	7	4	2	7	2
TTAGAAATACAGAATGTATTTGCTAT_CCAACAAAAGGAAACGTATTTATTGA	7	3	9	1	4	4	9	2
TAAAGAATAGAGAATAGAGTTTGGTT_CCAACAAAAGGAAACGTATTTATTGA	24	10	6	18	11	11	7	2
ACAGCAAGCCGGAAAGCTATTATCCC_CCAACAAAAGGAAACGTATTTATTGA	134	27	27	21	24	29	41	11
GCTGGAACGCGTAATGAGATTTCTAT_CCAACAAAAGGAAACGTATTTATTGA	43	15	15	5	6	5	5	1
CATTAAACTACCAAATTAATTTTATT_CCAACAAAAGGAAACGTATTTATTGA	1	0	0	0	0	0	0	0
GTAGAAAGAAGCAAACAATTTTAGAC_CCAACAAAAGGAAACGTATTTATTGA	21	14	6	3	7	8	10	8
GTACAAAGGGGGAATGTTATTTTGAT_CCAACAAAAGGAAACGTATTTATTGA	74	26	12	15	17	10	4	1
TCGGTACCTGATAACTCTATTCTGAA_CCAACAAAAGGAAACGTATTTATTGA	16	3	6	1	7	3	10	1
ATATTAACAAGGAACCTAATTGTGCT_CCAACAAAAGGAAACGTATTTATTGA	49	15	32	31	52	30	32	12
AAGATAAGCGTTAATCAGTTTATGTA_CCAACAAAAGGAAACGTATTTATTGA	33	6	14	6	12	5	10	9
AAAACAATATATAAGAAAGTTATACA_CCAACAAAAGGAAACGTATTTATTGA	61	12	11	9	8	13	17	4
ATATTAATGGCTAACGGGTTTGTGAG_CCAACAAAAGGAAACGTATTTATTGA	29	6	12	7	10	16	24	20
CTTAAAACCAACAATAACTTTTAATG_CCAACAAAAGGAAACGTATTTATTGA	66	23	25	15	21	23	19	9
TCCCTAAAAAGAAACGCCTTTCTAGC_CCAACAAAAGGAAACGTATTTATTGA	10	4	5	4	2	5	6	5
CCAAAAACAGATAAAACTATTAGTTA_CCAACAAAAGGAAACGTATTTATTGA	6	0	0	0	0	0	0	0
CTCCAAAAGGATAAAAGGTTTGAACA_CCAACAAAAGGAAACGTATTTATTGA	47	21	14	8	4	7	11	4
ATCCAAATCACAAAATTGATTATGAT_CCAACAAAAGGAAACGTATTTATTGA	161	36	37	30	35	52	31	23
TAAGAAACACTAAAGCTCATTAATGG_CCAACAAAAGGAAACGTATTTATTGA	43	14	10	6	1	1	0	0
ATACGAACAGACAACATTTTTTATCA_CCAACAAAAGGAAACGTATTTATTGA	7	0	0	2	0	0	0	0
TCACGAAAATGCAAATTTCTTTAACA_CCAACAAAAGGAAACGTATTTATTGA	35	9	13	7	15	12	17	9
CGTGTAACGCGGAATCCATTTGTCAC_CCAACAAAAGGAAACGTATTTATTGA	74	10	15	9	19	17	14	6
TATACAATTTCTAAGATAGTTAATAT_CCAACAAAAGGAAACGTATTTATTGA	10	1	0	0	0	0	0	0
TCTCGAACCGGGAAACTTATTGCGTG_CCAACAAAAGGAAACGTATTTATTGA	54	16	10	16	13	8	4	4
ATCCTAAACGAAAAGACTCTTCTAGT_CCAACAAAAGGAAACGTATTTATTGA	57	9	13	12	13	13	21	8
CAGAAAACGATTAAACCATTTGTAGC_CCAACAAAAGGAAACGTATTTATTGA	45	6	3	1	3	3	2	0
CCGCGAACGATAAAGGTCGTTGGTGG_CCAACAAAAGGAAACGTATTTATTGA	57	10	2	0	4	4	0	2
TAATAAACATGAAAGTTAATTGGTAA_CCAACAAAAGGAAACGTATTTATTGA	110	20	25	17	19	29	21	7
AGAGGAACAGCCAAGTACATTTTTGG_CCAACAAAAGGAAACGTATTTATTGA	42	7	6	6	5	10	9	7
CTTAAAATATCCAAACAATTTGCTTT_CCAACAAAAGGAAACGTATTTATTGA	48	8	10	15	19	24	14	7
TCATAAAGAGAAAAATATCTTCGATT_CCAACAAAAGGAAACGTATTTATTGA	46	9	0	0	5	7	16	5
ACAAGAATGTATAATAGATTTTGATA_CCAACAAAAGGAAACGTATTTATTGA	61	12	17	10	16	15	17	6
GCACGAATTGACAATAATATTGCCTT_CCAACAAAAGGAAACGTATTTATTGA	69	9	12	13	22	17	14	10
TTTGCAATATTGAATTTAGTTGATCT_CCAACAAAAGGAAACGTATTTATTGA	34	13	17	6	8	4	4	3
CCGTAAATCACGAATAATGTTCCTCC_CCAACAAAAGGAAACGTATTTATTGA	60	19	22	18	15	15	14	6
AAAATAACATTAAACACAATTCAACC_CCAACAAAAGGAAACGTATTTATTGA	28	10	11	10	13	3	5	3
GTTCAAATATTTAAAAGCATTACAAT_CCAACAAAAGGAAACGTATTTATTGA	35	4	10	7	13	3	15	4
CCGAAAAGAAATAAACCCTTTCCCGT_CCAACAAAAGGAAACGTATTTATTGA	18	4	5	4	1	5	1	0
AGTGTAAAAAATAACTAGGTTTCACG_CCAACAAAAGGAAACGTATTTATTGA	146	44	36	24	18	25	35	10
AGTTTAAGCCTTAAAGGGATTGATGA_CCAACAAAAGGAAACGTATTTATTGA	62	14	17	14	19	11	6	7
ATCGTAAAGGTAAACAAAATTTTGTG_CCAACAAAAGGAAACGTATTTATTGA	59	16	17	21	21	20	16	15
CCCCTAAGCGTCAACGTGATTGTGTC_CCAACAAAAGGAAACGTATTTATTGA	90	12	7	6	4	4	8	2
CTATAAATACGTAATTCAGTTGGGTC_CCAACAAAAGGAAACGTATTTATTGA	19	6	3	6	4	3	9	5
AATAAAACCTACAACAGAGTTGTCGC_CCAACAAAAGGAAACGTATTTATTGA	30	9	8	4	1	0	0	0
GGCTCAAGTTTTAATTGTATTGTAGG_CCAACAAAAGGAAACGTATTTATTGA	49	7	0	5	5	4	3	2
ACTCTAAGCAATAATATCATTAGTCG_CCAACAAAAGGAAACGTATTTATTGA	12	3	0	0	0	0	0	0
CCTTTAACGCGTAATTAGCTTTAGAA_CCAACAAAAGGAAACGTATTTATTGA	75	14	20	12	30	9	14	11
TGCCCAACATTAAAAGAACTTACTTG_CCAACAAAAGGAAACGTATTTATTGA	37	15	11	10	10	11	18	10
TTAAAAAACAAAAAGACCCTTGCCTC_CCAACAAAAGGAAACGTATTTATTGA	27	15	13	14	4	14	25	13
AGTACAAATCTCAACAGATTTAAAGT_CCAACAAAAGGAAACGTATTTATTGA	90	15	10	19	13	5	16	10
AGAAAAATTGACAAGATTATTATCAT_CCAACAAAAGGAAACGTATTTATTGA	25	3	6	3	1	2	1	0
AAAAGAAGAATAAACGATGTTATTTA_CCAACAAAAGGAAACGTATTTATTGA	57	16	22	12	15	18	20	15
TCCGAAAGTAAAAACTAACTTATGAT_CCAACAAAAGGAAACGTATTTATTGA	11	1	5	0	2	2	4	1
ATTCAAATCGCGAACTTAATTTTTTG_CCAACAAAAGGAAACGTATTTATTGA	23	5	0	0	0	0	0	0
ATCTTAAACCGGAATCTACTTCATTC_CCAACAAAAGGAAACGTATTTATTGA	17	3	6	19	8	12	9	5
GGGTAAACCTGTAAGTTGATTTAGCT_CCAACAAAAGGAAACGTATTTATTGA	42	8	4	2	2	6	4	0
CCGGAAAATAGGAAAGCGATTGGCGA_CCAACAAAAGGAAACGTATTTATTGA	73	21	22	30	33	21	38	35
CCCGTAAGAGGAAAGGGTATTGGGGG_CCAACAAAAGGAAACGTATTTATTGA	34	16	18	7	13	20	8	16
ATGCGAAAGGCGAAGTGTTTTGAGCA_CCAACAAAAGGAAACGTATTTATTGA	87	18	14	19	18	22	10	7
GCTTTAAAAACTAAATGAATTGGTTC_CCAACAAAAGGAAACGTATTTATTGA	139	30	34	16	22	31	32	10
CGCATAAAGATTAAGCTGCTTCTGAC_CCAACAAAAGGAAACGTATTTATTGA	76	13	21	10	15	15	12	5
CATATAAAACGTAATACCTTTAAAAG_CCAACAAAAGGAAACGTATTTATTGA	32	12	8	2	4	3	9	4
TATGAAAATACTAAAAGTTTTGTTAT_CCAACAAAAGGAAACGTATTTATTGA	4	0	1	0	0	0	0	0
GTTACAATACATAAGTACTTTAAATC_CCAACAAAAGGAAACGTATTTATTGA	25	3	2	1	5	8	6	3
ACCATAAAATTAAAGTCGATTGAATA_CCAACAAAAGGAAACGTATTTATTGA	14	2	3	4	7	0	1	0
GATCGAATAAGGAAACTCGTTGTGAT_CCAACAAAAGGAAACGTATTTATTGA	20	6	10	9	19	10	7	1
ATAAAAAATTTAAATTGAATTACTGT_CCAACAAAAGGAAACGTATTTATTGA	22	2	6	1	1	3	0	0
CTATGAAAACGAAAAAGTTTTCATTC_CCAACAAAAGGAAACGTATTTATTGA	34	10	13	7	15	4	7	3
TCAATAATCCCTAAGATCTTTGTCTA_CCAACAAAAGGAAACGTATTTATTGA	99	24	21	29	24	21	28	21
AAACAAATGAGAAAGAAACTTGTGTC_CCAACAAAAGGAAACGTATTTATTGA	24	2	2	1	6	0	0	0
AATGTAAAATGCAAAAAATTGTGTT_CCAACAAAAGGAAACGTATTTATTGA	4	0	0	1	0	0	0	0
GTTACAAAGATCAATGTGGTTCGACA_CCAACAAAAGGAAACGTATTTATTGA	23	14	15	10	10	25	12	4
TCTTAAAATTATAACGAGTTTTTGTG_CCAACAAAAGGAAACGTATTTATTGA	17	9	4	10	5	2	12	3
GTGTCAAGAGTCAACTCGGTTTCTAT_CCAACAAAAGGAAACGTATTTATTGA	34	5	14	16	17	9	12	6
CCAAAAACTATTAATCAGTTTTATTT_CCAACAAAAGGAAACGTATTTATTGA	35	6	8	6	4	12	8	5
TCCAAAACTCTCAATCTGTTTTCTTC_CCAACAAAAGGAAACGTATTTATTGA	51	15	15	7	19	20	14	7
CTATCAATCGCCAACAGTTTTACTCC_CCAACAAAAGGAAACGTATTTATTGA	117	14	19	17	25	12	11	4
ATCCCAAGCCGAAAGGCTATTATGAG_CCAACAAAAGGAAACGTATTTATTGA	86	16	14	22	9	12	16	7
GCGGTAATGACAAAAAGTGTTAATTT_CCAACAAAAGGAAACGTATTTATTGA	31	8	10	4	7	11	13	5
TTCAAAAACGACAAAACTATTTGTAT_CCAACAAAAGGAAACGTATTTATTGA	32	7	4	3	1	1	12	3
TTTGAAAACGTAAAAAATATTGATGT_CCAACAAAAGGAAACGTATTTATTGA	23	6	7	13	13	11	9	3
AGCAGAATAGTCAATTTTGTTTAGAG_CCAACAAAAGGAAACGTATTTATTGA	116	26	32	15	29	39	47	23
ATCAGAAACCACAAACGGTTTCGGTA_CCAACAAAAGGAAACGTATTTATTGA	61	12	9	8	12	15	12	5
TACTAAAGGATAAATAGTTTTTCTTT_CCAACAAAAGGAAACGTATTTATTGA	33	10	7	4	5	6	23	8
CCGCCAACGGGAAGTGAGTTCAGTA_CCAACAAAAGGAAACGTATTTATTGA	32	10	1	1	1	0	0	0
GTCCGAACTTCTAAATTGTTTGGTTC_CCAACAAAAGGAAACGTATTTATTGA	57	17	6	6	10	10	6	7
CAATCAAATTAGAAATGATTTAACAG_CCAACAAAAGGAAACGTATTTATTGA	94	29	61	60	112	170	393	306
ATGGTAACTAATAAGTAGCTTAGTTA_CCAACAAAAGGAAACGTATTTATTGA	13	4	1	1	3	1	2	0
CACAGAAGTTTAAAACATCTTGTGGC_CCAACAAAAGGAAACGTATTTATTGA	24	13	3	3	3	5	2	1
AGGTAAAACCTGAAGCCTATTTGGGT_CCAACAAAAGGAAACGTATTTATTGA	45	21	14	13	21	19	20	8
GTAACAAGTACAAATATGTTTAAGTA_CCAACAAAAGGAAACGTATTTATTGA	172	52	50	33	36	42	27	23
ACCCTAACTTGTAACATGTTTGCAT_CCAACAAAAGGAAACGTATTTATTGA	32	1	3	1	4	0	0	0
TAGCGAAGTGCCAAGCGCATTCGACT_CCAACAAAAGGAAACGTATTTATTGA	20	6	13	0	3	0	0	6
TTCTAAATTTATAAATAATTTTACAC_CCAACAAAAGGAAACGTATTTATTGA	1	0	0	0	0	0	1	0
GTTTGAAATAAGAAGGGCATTCGCTT_CCAACAAAAGGAAACGTATTTATTGA	3	1	0	0	0	0	3	1
TCTGAAAAAAGAAAACATCTTTCGAA_CCAACAAAAGGAAACGTATTTATTGA	70	13	11	4	16	11	7	6
TGCAGAAACTAGAATGCCATTTTCGG_CCAACAAAAGGAAACGTATTTATTGA	43	2	1	1	6	3	6	1
TGCCGAATTAACAAGGGGGTTTCGCC_CCAACAAAAGGAAACGTATTTATTGA	28	2	6	6	2	7	2	1
ATTCTAAATGCCAATCATATTCAGAT_CCAACAAAAGGAAACGTATTTATTGA	13	5	10	14	15	11	20	9
TGTGTAAACTCAAACAGATTTACAAT_CCAACAAAAGGAAACGTATTTATTGA	25	4	2	3	4	9	6	2
TAATGAAGTGTAAACTCTGTTAATTT_CCAACAAAAGGAAACGTATTTATTGA	64	7	20	10	7	14	6	9
CCAACAACCGAAAATGATGTTGCGCG_CCAACAAAAGGAAACGTATTTATTGA	31	4	4	8	3	0	3	1
ATTTAAATTATTAAGCGCTTTTCTAA_CCAACAAAAGGAAACGTATTTATTGA	1	0	0	0	1	0	0	0
CCTCAAAAAAATAAATAACTTGTCAG_CCAACAAAAGGAAACGTATTTATTGA	1	0	0	0	0	0	0	0
TTGATAATCGGAAAGCAATTTTTTAT_CCAACAAAAGGAAACGTATTTATTGA	55	14	9	12	13	12	16	16
TATTCAATGGAGAACTAAATTTACAC_CCAACAAAAGGAAACGTATTTATTGA	38	2	9	4	0	6	9	4
CAAGAAATCTATAAGTAGTTTCTAAG_CCAACAAAAGGAAACGTATTTATTGA	89	20	16	9	10	13	16	8
AGCTCAATTTGAAAGACGGTTCGCGT_CCAACAAAAGGAAACGTATTTATTGA	37	8	5	4	2	1	0	0
TCAACAATACGGAAAAAAGTTTGATG_CCAACAAAAGGAAACGTATTTATTGA	17	5	6	4	2	3	2	1
TCTCAAAACGCTAAGCCCTTTTTCTA_CCAACAAAAGGAAACGTATTTATTGA	18	12	5	5	7	12	22	2
TTGCTAAAAAAAAAAAATCTTGTGAT_CCAACAAAAGGAAACGTATTTATTGA	21	4	2	1	4	2	0	1
ACCGAAAACCTAAAACAACTTTAAAC_CCAACAAAAGGAAACGTATTTATTGA	105	20	20	18	19	24	11	5
TATCTAAGTCTAAAATATCTTCCACT_CCAACAAAAGGAAACGTATTTATTGA	44	9	7	1	0	0	1	0
AAGTCAATTGCGAAGAGTTTTGTCTT_CCAACAAAAGGAAACGTATTTATTGA	106	23	19	19	28	26	22	5
AACACAACCAATAAATTGATTTTTTA_CCAACAAAAGGAAACGTATTTATTGA	4	6	4	2	0	0	1	0
CTAAAAAAAATTAACAACTTTACAAA_CCAACAAAAGGAAACGTATTTATTGA	14	4	6	10	6	8	6	9
ACGGGAAGTAGAAATGTGCTTACAA_CCAACAAAAGGAAACGTATTTATTGA	10	1	0	0	0	0	0	0
ATAATAAACAATAACGCAGTTGATGG_CCAACAAAAGGAAACGTATTTATTGA	40	11	6	4	3	7	15	1
TGCATAACCCGTAATCCGTTTAGGAA_CCAACAAAAGGAAACGTATTTATTGA	82	14	11	16	11	29	28	7
TTCATAAATTTCAAGAATATTCGGCT_CCAACAAAAGGAAACGTATTTATTGA	40	16	14	15	11	24	20	17
CATTAAATAGAAAAGTCTCTTCCTAT_CCAACAAAAGGAAACGTATTTATTGA	19	9	6	8	14	7	13	6
CCGGCAAATTTCAAGGGCTTTAAATC_CCAACAAAAGGAAACGTATTTATTGA	7	0	2	1	0	0	0	0
ACCCTAATAATGAATATCATTAGGGC_CCAACAAAAGGAAACGTATTTATTGA	51	10	16	18	31	33	34	24
ACATAAAACGGCAATCATATTTCCAA_CCAACAAAAGGAAACGTATTTATTGA	32	14	15	22	17	15	14	10
TGCTCAACGTGGAATTGAATTCCAAG_CCAACAAAAGGAAACGTATTTATTGA	7	1	4	2	3	6	0	0
CACAAAATCATGAAAAAAGTTGTGTG_CCAACAAAAGGAAACGTATTTATTGA	50	8	6	11	5	4	4	7
CCTCCAATCATGAACAGGTTTATGGG_CCAACAAAAGGAAACGTATTTATTGA	37	12	11	13	3	10	9	3
AGACCAAAAAAAAACATCCTTCTGCA_CCAACAAAAGGAAACGTATTTATTGA	32	8	3	2	6	17	19	1
ATTTTAATAGGGAATTTAATTAATCC_CCAACAAAAGGAAACGTATTTATTGA	26	8	7	0	2	5	10	0
CTCTCAAGTATAAAATCGTTTTTACG_CCAACAAAAGGAAACGTATTTATTGA	17	4	5	4	3	0	1	1
TTACGAACTCACAATCCTGTTTTTGT_CCAACAAAAGGAAACGTATTTATTGA	116	23	35	24	30	31	33	6
TATGAAACGCCAAATGTCTTTCATTT_CCAACAAAAGGAAACGTATTTATTGA	23	6	5	2	2	5	6	0
CAATGAATTCCGAAGCGCATTAGATA_CCAACAAAAGGAAACGTATTTATTGA	23	1	3	3	3	1	1	2
TGTTGAAGTTTCAATATTCTTATTTG_CCAACAAAAGGAAACGTATTTATTGA	29	1	3	1	7	6	16	2
TCGGAAATAACTAAAGCTTTTCATGG_CCAACAAAAGGAAACGTATTTATTGA	51	18	6	5	6	0	6	1
CCGGCAATTACTAATCGGGTTGTCAG_CCAACAAAAGGAAACGTATTTATTGA	100	30	25	20	19	29	19	11
CTTGAAAGATTAAAACTAGTTTTTCT_CCAACAAAAGGAAACGTATTTATTGA	29	5	10	5	14	5	5	3
ATAATAAACTTCAAAGGAATTAAGGA_CCAACAAAAGGAAACGTATTTATTGA	35	8	9	7	5	10	11	8
CTCAGAATACATAATGTACTTTACAA_CCAACAAAAGGAAACGTATTTATTGA	43	7	8	6	3	2	4	0
AGAATAATAGTCAATCGTGTTTCTAT_CCAACAAAAGGAAACGTATTTATTGA	6	0	0	0	0	0	0	0
GGGTAAAGGTCAAAAACCATTCTCCA_CCAACAAAAGGAAACGTATTTATTGA	7	0	1	0	0	0	0	0
CACCTAAACGTGAATTCGATTGCAGA_CCAACAAAAGGAAACGTATTTATTGA	44	10	11	4	7	4	0	0
AGAGTAAATACAAATTAAGTTCGTGC_CCAACAAAAGGAAACGTATTTATTGA	36	3	8	5	8	8	13	3
GATTTAAAAGGGAATGATCTTAAGTT_CCAACAAAAGGAAACGTATTTATTGA	33	6	7	9	10	8	8	2
GGTTGAATCATGAATCCCGTTCGCGG_CCAACAAAAGGAAACGTATTTATTGA	20	12	14	9	6	8	12	6
CTTTTAAAAATTAAAATTATTTCACA_CCAACAAAAGGAAACGTATTTATTGA	1	0	1	0	0	0	0	0
GAGGAAATTGAAAAAGGGATTATGAA_CCAACAAAAGGAAACGTATTTATTGA	36	7	7	1	0	6	6	3
GGCAAAAATAGAAACTTGGTTAGAAT_CCAACAAAAGGAAACGTATTTATTGA	48	8	16	8	12	6	10	4
CGTCAAATACTAAATTGCATTCATTA_CCAACAAAAGGAAACGTATTTATTGA	17	9	16	15	8	9	4	2
GATACAACGAAAAATATTCTTCTATA_CCAACAAAAGGAAACGTATTTATTGA	16	3	7	1	1	5	1	5
ATGGCAACGAATAAGTCGTTTTTTAA_CCAACAAAAGGAAACGTATTTATTGA	82	26	25	11	12	17	17	5
AGGTGAACTCGTAAGTGTATTCTTAG_CCAACAAAAGGAAACGTATTTATTGA	15	3	2	0	0	2	0	2
GATTAAATTGCAAAGCTGGTTATTAT_CCAACAAAAGGAAACGTATTTATTGA	27	6	8	4	6	3	7	3
AACCGAAAAACGAAAGCGTTTTGGGC_CCAACAAAAGGAAACGTATTTATTGA	31	7	11	10	16	21	18	6
TCTTGAACGATTAAAATTTTTCAAGC_CCAACAAAAGGAAACGTATTTATTGA	81	21	15	11	18	12	19	6
GACGTAAAGGGAAAGGTTGTTATTTG_CCAACAAAAGGAAACGTATTTATTGA	90	16	13	9	19	19	14	8
TACATAACAAATAAAATCATTATTCC_CCAACAAAAGGAAACGTATTTATTGA	12	4	6	7	18	6	20	6
ACCCGAATTATGAACAAAGTTTGAT_CCAACAAAAGGAAACGTATTTATTGA	6	0	1	0	2	0	1	1
ACTTAAAATTATAATAGAGTTCACAT_CCAACAAAAGGAAACGTATTTATTGA	4	3	0	1	0	3	0	0
GCACCAAGATTAAACTTCCTTAATCC_CCAACAAAAGGAAACGTATTTATTGA	170	39	51	35	34	26	56	18
TATTGAATACTTAATATTTTTATACT_CCAACAAAAGGAAACGTATTTATTGA	1	0	1	0	0	0	0	0
ACAAAAAAAACCAAGGGGGTTAGGGC_CCAACAAAAGGAAACGTATTTATTGA	22	7	9	5	5	4	2	1
ATCGCAAGGGTAAAACGCATTAATGT_CCAACAAAAGGAAACGTATTTATTGA	13	1	13	22	28	38	16	11
GCTATAAGCTATAAGTAGATTGACGG_CCAACAAAAGGAAACGTATTTATTGA	11	1	8	3	11	4	13	6
AACCAAATTTCTAAAGGTGTTTAAAG_CCAACAAAAGGAAACGTATTTATTGA	20	3	7	1	0	2	3	2
ACAAAAATAGGTAAATTAATTGCCGC_CCAACAAAAGGAAACGTATTTATTGA	56	16	25	23	14	22	18	20
AGCCGAAGGGGTAAGAGTGTTCTTGG_CCAACAAAAGGAAACGTATTTATTGA	17	6	6	3	4	6	2	1
ATTTTAATATTCAATTTTGTTAGTTA_CCAACAAAAGGAAACGTATTTATTGA	4	1	3	3	0	4	10	4
GGTGGAACCGTAAACAGTGTTGGTGA_CCAACAAAAGGAAACGTATTTATTGA	38	16	11	8	11	11	14	2
TTATGAATAAGGAATCAGTTTGCCA_CCAACAAAAGGAAACGTATTTATTGA	113	21	44	26	33	26	21	13
ATTCAAAACCTCAAGAGATTTTACCT_CCAACAAAAGGAAACGTATTTATTGA	20	2	0	0	0	0	0	0
ATTACAACTACCAAGGCCATTTGCAT_CCAACAAAAGGAAACGTATTTATTGA	47	7	9	17	19	15	13	0
CGGACAACCCGAAAGCGGGTTGAACG_CCAACAAAAGGAAACGTATTTATTGA	34	6	3	1	3	0	0	0
TACCAAACCTAGAAACGCTTTTCTAT_CCAACAAAAGGAAACGTATTTATTGA	103	21	31	33	28	25	16	7
ATCCGAAATTCGAATGAATTTTGCTT_CCAACAAAAGGAAACGTATTTATTGA	6	0	2	0	0	0	0	0
TGCTCAAGTTCTAAAGGATTTGATGT_CCAACAAAAGGAAACGTATTTATTGA	26	4	4	4	6	3	6	5
TAGGTAAGTTATAAATTGGTTTTGATA_CCAACAAAAGGAAACGTATTTATTGA	27	15	6	5	10	7	14	4
TGAGGAACCGCTAACCTAATTTTGGG_CCAACAAAAGGAAACGTATTTATTGA	38	8	10	10	8	9	9	1
TCTAGAACCGTGAAATGGATTGTGTC_CCAACAAAAGGAAACGTATTTATTGA	63	13	4	4	2	3	2	1
CATTAAATTCACAAATCTGTTAAAGT_CCAACAAAAGGAAACGTATTTATTGA	36	2	10	7	3	0	1	2
CCGCTAATAAACAATTGTTTTACTTT_CCAACAAAAGGAAACGTATTTATTGA	9	5	5	5	2	0	0	0
AGGACAACCCGAAACGGAATTTAGTT_CCAACAAAAGGAAACGTATTTATTGA	5	0	0	0	0	0	0	0
CGTTAAACTTTTAAATTGGTTCGTTC_CCAACAAAAGGAAACGTATTTATTGA	220	46	63	67	53	37	63	26
AAATAAATGTTCCATATTTTTTAATA_CCAACAAAAGGAAACGTATTTATTGA	2	0	0	0	0	0	0	0
GCCAAAATATATAAGGTACTTAGATT_CCAACAAAAGGAAACGTATTTATTGA	49	14	13	10	15	9	27	1
TGAGAAAAGGTTAATGTGTTTTTATA_CCAACAAAAGGAAACGTATTTATTGA	17	5	5	2	3	1	8	1
TGAGAAATTTAGAACGAACTTGACTT_CCAACAAAAGGAAACGTATTTATTGA	33	3	2	0	0	0	0	0
TTCTTAATTCTGAAGAAGTTTTTGTG_CCAACAAAAGGAAACGTATTTATTGA	30	6	18	2	9	4	3	4
ACTCAAATCCGCAACGCAGTTAAACT_CCAACAAAAGGAAACGTATTTATTGA	27	7	8	7	5	1	4	3
AACTAAACGTGTAATCGGATTACTCG_CCAACAAAAGGAAACGTATTTATTGA	2	0	0	0	0	0	1	0
TTTAAAAAACACAATTCACTTCATCT_CCAACAAAAGGAAACGTATTTATTGA	27	6	3	2	3	6	2	0
TTGGGAATTTATAAGGTTTTTGGCAA_CCAACAAAAGGAAACGTATTTATTGA	14	4	9	9	11	13	13	2
ACTAAAAATGGGAACTTAGTTTGTTT_CCAACAAAAGGAAACGTATTTATTGA	22	3	0	4	1	2	1	5
GTCTGAATAGTTAAATGTTTTTGTTT_CCAACAAAAGGAAACGTATTTATTGA	16	11	12	6	3	3	8	1
AAACGAAACCCCAAAATGCTTAGGTC_CCAACAAAAGGAAACGTATTTATTGA	31	8	7	6	6	2	0	1
GTATAAACCGATAAAGGAGTTAAGAC_CCAACAAAAGGAAACGTATTTATTGA	7	2	7	14	22	16	23	25
AGCCAAATTTCGAACAGACTTTTATG_CCAACAAAAGGAAACGTATTTATTGA	105	26	25	13	17	14	14	7
GAGTGAATTGAGAAGCCTATTTGCAG_CCAACAAAAGGAAACGTATTTATTGA	38	19	9	3	5	5	3	0
GATACAAGGGTGAAGAGGTTTGAGAG_CCAACAAAAGGAAACGTATTTATTGA	22	6	2	0	6	0	2	2
ATTACAAAGCCTAAATGGGTTAGGTC_CCAACAAAAGGAAACGTATTTATTGA	70	18	15	14	8	6	8	2
GTGTGAACGGGCAACTTAATTATGTT_CCAACAAAAGGAAACGTATTTATTGA	13	0	1	0	0	0	0	0
TGGAAAATAATTAACTACATTCAAGC_CCAACAAAAGGAAACGTATTTATTGA	15	17	9	9	4	12	5	1
AGTATAATCTATAATCAGGTTGTTTT_CCAACAAAAGGAAACGTATTTATTGA	18	5	6	1	2	2	0	2
GGCCAAAAAGTGAATGTTTTTTTCTA_CCAACAAAAGGAAACGTATTTATTGA	30	4	11	11	11	19	10	4
CAGACAAGCTGTAAGGGGGTTTGGGG_CCAACAAAAGGAAACGTATTTATTGA	27	0	8	12	8	16	4	6
CTCATAATTAATAATTACATTCGACT_CCAACAAAAGGAAACGTATTTATTGA	12	2	5	6	4	2	2	0
AATTCAAGTATGAAAGGAGTTGATCA_CCAACAAAAGGAAACGTATTTATTGA	38	3	4	6	8	8	3	1
GAAATAACCAATAACAGTCTTTCTTA_CCAACAAAAGGAAACGTATTTATTGA	15	2	1	2	3	14	3	1
AGCAGAACATCTAATCTCTTTTAATT_CCAACAAAAGGAAACGTATTTATTGA	3	4	6	0	1	1	0	0
TTCTGAATCGATAATTCGGTTGTTCA_CCAACAAAAGGAAACGTATTTATTGA	42	5	6	8	14	9	13	4
GCTTAAACCGTAAAGTGTTTTGAAGC_CCAACAAAAGGAAACGTATTTATTGA	42	5	23	10	4	14	6	1
GGCAAAACAGGCAACGCAGTTTGGGG_CCAACAAAAGGAAACGTATTTATTGA	206	44	52	31	30	48	42	16
TGAGTAACACTGAAAATCTTTGAGAA_CCAACAAAAGGAAACGTATTTATTGA	44	8	10	10	9	7	12	1
GCCTAAAGAGCAAAGTGGGTTGGTGG_CCAACAAAAGGAAACGTATTTATTGA	30	7	4	8	5	3	9	4
GATAAAAACGCTAACTCCTTTCAAGC_CCAACAAAAGGAAACGTATTTATTGA	27	8	6	5	2	8	7	3
TACCCAACTGCGAAATTAGTTCTTTG_CCAACAAAAGGAAACGTATTTATTGA	29	9	7	7	5	13	12	4
CTTGCAAGTTCAAACTTGATTTTGGT_CCAACAAAAGGAAACGTATTTATTGA	50	19	5	3	9	1	4	3
GGCGCAATACAAAACAGCATTCACGG_CCAACAAAAGGAAACGTATTTATTGA	67	22	18	31	34	35	38	18
AAATCAAGGGGGAACAATATTAATTC_CCAACAAAAGGAAACGTATTTATTGA	45	13	3	7	2	0	0	0
TTTAAAAAGGAAAACTTGTTTCTATG_CCAACAAAAGGAAACGTATTTATTGA	44	2	2	3	1	0	0	0
AATATAATGGGGAACACTGTTAAGCA_CCAACAAAAGGAAACGTATTTATTGA	255	60	70	83	84	84	86	36
CGACGAAAAACTAAAGCCGTTAGGAA_CCAACAAAAGGAAACGTATTTATTGA	44	10	8	11	9	6	6	3
TGGCAAAGGAGGAAGTCCATTTATGG_CCAACAAAAGGAAACGTATTTATTGA	33	11	6	12	5	8	4	7
TAACAAACATTAAACCACCTTATTCT_CCAACAAAAGGAAACGTATTTATTGA	6	3	2	2	4	0	2	2
AGGAAAACTCAAAAATTTGTTTAGCT_CCAACAAAAGGAAACGTATTTATTGA	156	37	32	26	32	21	25	18
GGATTAAAAAGCAAAGATTTTATTTT_CCAACAAAAGGAAACGTATTTATTGA	20	2	2	0	2	3	8	1
GTGCAAACATTTAAGTAGGTTTACTG_CCAACAAAAGGAAACGTATTTATTGA	40	12	3	2	2	3	3	0
AATCAAAAATCCAACAACATTTTGCA_CCAACAAAAGGAAACGTATTTATTGA	11	7	13	11	3	3	0	0
GATGCAAGTTCCAAGACACTTAGGAC_CCAACAAAAGGAAACGTATTTATTGA	61	7	16	8	10	13	11	8
GACGGAAAAGATAATATTTTTACAAC_CCAACAAAAGGAAACGTATTTATTGA	2	0	0	0	0	0	0	0
TTATAAATGAGCAAGGAGTTTGTTCT_CCAACAAAAGGAAACGTATTTATTGA	41	9	14	7	10	4	15	12
GTCCTAACCAGCAATGGTGTTCTGCG_CCAACAAAAGGAAACGTATTTATTGA	43	7	7	9	7	13	11	14
GATTTAATCCTAAATGCGTTTTCCTT_CCAACAAAAGGAAACGTATTTATTGA	23	9	3	5	3	0	0	0
TTAGTAATCTTTAAGAGCATTCTTAG_CCAACAAAAGGAAACGTATTTATTGA	45	12	13	8	6	4	5	6
AAAACAATTTTTAAGTTTATTAATTG_CCAACAAAAGGAAACGTATTTATTGA	1	0	0	0	0	0	0	0
ATCTTAAAGTGGAAGGGGGTTGGGGG_CCAACAAAAGGAAACGTATTTATTGA	9	8	0	2	1	3	1	0
GTATGAAAATTGAATTTTGTTTTCTA_CCAACAAAAGGAAACGTATTTATTGA	30	5	3	0	1	0	0	0
CGCTAAAACCACAAAGCTATTATCTA_CCAACAAAAGGAAACGTATTTATTGA	1	1	0	0	0	0	0	0
TCTTTAATCGAGAAGTTCTTTGTGTC_CCAACAAAAGGAAACGTATTTATTGA	151	49	28	14	24	19	30	17
TATTAAATCGAAAAGTGCGTTTATGT_CCAACAAAAGGAAACGTATTTATTGA	106	27	18	27	29	37	32	12
TCCTCAAGATATAAGGCCGTTCCGCC_CCAACAAAAGGAAACGTATTTATTGA	148	27	21	19	32	33	24	9
AAACTAAGGAGTAATATGCTTAGAAG_CCAACAAAAGGAAACGTATTTATTGA	22	3	2	4	8	4	11	7
TCTAAAATATGCAAGCACGTTGGCTC_CCAACAAAAGGAAACGTATTTATTGA	28	1	4	5	3	7	3	5
ATCGGAACATCGAACTGGTTTTGTGG_CCAACAAAAGGAAACGTATTTATTGA	28	6	6	4	2	2	11	0
GCCAGAACTCCTAAGCATGTTCTATT_CCAACAAAAGGAAACGTATTTATTGA	23	3	4	1	5	2	1	0
ACGCGAAAATATAACGTTTTTGTCCG_CCAACAAAAGGAAACGTATTTATTGA	55	12	4	7	11	6	8	2
CACCGAAAAAGCAATGGAATTGATAG_CCAACAAAAGGAAACGTATTTATTGA	38	5	6	10	12	5	7	8
CTGTAAAAACACAAGCTTTTTACTAG_CCAACAAAAGGAAACGTATTTATTGA	29	4	19	12	15	9	13	2
CTGTCAAACAGCAACAAGTTTCGGAC_CCAACAAAAGGAAACGTATTTATTGA	14	3	1	5	0	5	6	0
TATATAAATGGGAAGTTTGTTGGGAA_CCAACAAAAGGAAACGTATTTATTGA	12	2	3	1	6	2	6	4
CTCCTAAAAAGTAATCGCTTTCAAGA_CCAACAAAAGGAAACGTATTTATTGA	49	4	7	11	19	16	11	5
GTGCGAAATAGGAACTGCGTTTGGGA_CCAACAAAAGGAAACGTATTTATTGA	49	6	9	2	4	7	15	3
TGCTAAAAAGAAAAAAAGGTTGGCTA_CCAACAAAAGGAAACGTATTTATTGA	34	13	23	15	19	27	49	13
CGGGCAACCTCTAACCCGCTTATTGC_CCAACAAAAGGAAACGTATTTATTGA	87	18	25	14	23	14	19	6
AATATAAAATTAAAAGGCGTTTCTGA_CCAACAAAAGGAAACGTATTTATTGA	123	44	39	34	34	53	35	20
GAGAAAATTCTCAAAATTGTTAACTG_CCAACAAAAGGAAACGTATTTATTGA	24	3	8	3	6	6	15	3
ATTTAAAACAAGAATAAACTTTAACA_CCAACAAAAGGAAACGTATTTATTGA	58	14	11	10	6	7	12	3
TAGATAACATCAAAGCATGTTCACAA_CCAACAAAAGGAAACGTATTTATTGA	67	16	12	15	9	17	15	3
CAGGTAACGGGCAATTATTTTTGTTT_CCAACAAAAGGAAACGTATTTATTGA	44	10	15	17	13	19	10	8
CTATAAATTCGAAAATCATTTCTAGA_CCAACAAAAGGAAACGTATTTATTGA	5	1	1	2	6	1	1	0
GATTAAAATCACAAGTGCGTTCAGTC_CCAACAAAAGGAAACGTATTTATTGA	99	16	28	16	24	24	23	13
TTAGCAACGACCAAGTGAATTGAGAG_CCAACAAAAGGAAACGTATTTATTGA	45	8	8	5	8	16	13	2
TATTCAAAAGGCAAATGCTTTCCTTG_CCAACAAAAGGAAACGTATTTATTGA	10	1	0	0	0	0	0	0
TGAAAAATATTAAAAGGGTTTTTAGA_CCAACAAAAGGAAACGTATTTATTGA	4	0	1	0	1	2	0	0
ACCCGAACCATCAAATCACTTGCGAA_CCAACAAAAGGAAACGTATTTATTGA	112	21	28	13	14	22	24	5
CAAGGAATCTAGAAGAAAATTGCGAA_CCAACAAAAGGAAACGTATTTATTGA	48	8	5	4	4	1	4	0
AAACGAAAGGCAAATTAGGTTGATGG_CCAACAAAAGGAAACGTATTTATTGA	60	7	8	9	14	2	3	4
GCAGGAATCCGAAAGTCAGTTTGGGG_CCAACAAAAGGAAACGTATTTATTGA	117	32	19	11	20	34	17	9
CAAAAAAATTAAAATTCTTTTATGAC_CCAACAAAAGGAAACGTATTTATTGA	28	6	2	3	2	5	5	8
GTGGAAATAGAAAAGTAGGTTGGGGT_CCAACAAAAGGAAACGTATTTATTGA	11	1	6	5	5	6	3	2
AAGTAAATCTTAAAGGGATTTTTAAA_CCAACAAAAGGAAACGTATTTATTGA	3	1	0	0	0	0	0	0
TAATAAATTAACAAATCTTTTCCCGC_CCAACAAAAGGAAACGTATTTATTGA	69	19	22	15	15	33	21	11
ACACTAACCGTTAACTCTGTTCCTTT_CCAACAAAAGGAAACGTATTTATTGA	10	3	2	3	2	5	6	1
AGGTAAAACACTAAGGATTTTGACTT_CCAACAAAAGGAAACGTATTTATTGA	53	5	15	1	2	2	0	0
AACTTAAGACACAAGTAGCTTTGATT_CCAACAAAAGGAAACGTATTTATTGA	1	2	0	0	0	0	0	0
ACCATAATAAATAAGGGCCTTTTTTC_CCAACAAAAGGAAACGTATTTATTGA	33	13	6	5	10	8	3	3
TGGCCAATATCAAAGAGTTTTTAGGT_CCAACAAAAGGAAACGTATTTATTGA	18	5	4	6	8	6	23	5
CTAGCAAATTCTAACGATTTTTACGA_CCAACAAAAGGAAACGTATTTATTGA	115	28	30	17	21	32	16	5
CATTAAAATTCGAAGTTCCTTTGGGG_CCAACAAAAGGAAACGTATTTATTGA	28	2	11	2	2	4	3	2
AAAAAAACCGTGAATTTGGTTTAGAA_CCAACAAAAGGAAACGTATTTATTGA	19	7	8	10	8	13	9	5
CAGGGAAATTTGAACTTTTTTGCTAT_CCAACAAAAGGAAACGTATTTATTGA	13	3	0	0	0	0	0	0
TGCACAAAGTTCAACCGTCTTCAAAA_CCAACAAAAGGAAACGTATTTATTGA	40	13	16	12	12	10	13	14
TTTGTAACAGGCAAGAGACTTTTGCT_CCAACAAAAGGAAACGTATTTATTGA	100	22	21	9	14	24	28	11
TTGGAAACAAGTAAGTTACTTTTTCG_CCAACAAAAGGAAACGTATTTATTGA	139	41	26	39	29	32	51	17
TAACCAATTCTGAATAGAATTTAAAC_CCAACAAAAGGAAACGTATTTATTGA	75	9	18	14	12	11	14	8
TCTCGAATCGAAAATGGCATTGACAT_CCAACAAAAGGAAACGTATTTATTGA	47	9	7	4	3	8	17	2
TACCAAAAGGCGAAGAGGCTTGCGCG_CCAACAAAAGGAAACGTATTTATTGA	125	20	21	12	15	17	18	6
AACTAAAATTGCAAAGAATTTATGGT_CCAACAAAAGGAAACGTATTTATTGA	15	4	3	3	2	3	6	2
TCAGAAACTAGTAATTCAATTCATAG_CCAACAAAAGGAAACGTATTTATTGA	35	11	9	15	9	10	11	4
TTGGAAAGACGAAAGCTTTTTGTTAA_CCAACAAAAGGAAACGTATTTATTGA	49	8	29	4	8	13	13	9
CCTGAAAATGCAAAGATCGTTCAACG_CCAACAAAAGGAAACGTATTTATTGA	46	15	14	17	10	11	13	6
TTCCAAATAAGAAAATTGATTTAATC_CCAACAAAAGGAAACGTATTTATTGA	2	1	0	0	2	0	0	0
TCTAAAAGCCGAAAGTACCTTAGCTA_CCAACAAAAGGAAACGTATTTATTGA	50	13	12	13	9	9	4	2
TTTTAAACGTAAAAGTAAATTTCCTA_CCAACAAAAGGAAACGTATTTATTGA	8	0	3	0	0	0	0	0
ATTGAAATACCGAAAGGTTTTGGCCA_CCAACAAAAGGAAACGTATTTATTGA	62	18	15	10	8	9	13	6
TACTAAACCCTTAATGTCATTGTTAA_CCAACAAAAGGAAACGTATTTATTGA	85	24	21	10	16	9	16	9
TACATAAAAATGAATCGTCTTGAGAT_CCAACAAAAGGAAACGTATTTATTGA	30	7	13	4	7	7	11	6
TTGTGAAATTGAAAGCTTATTGGGAC_CCAACAAAAGGAAACGTATTTATTGA	15	4	6	4	1	5	1	1
TGTGTAACATCCAACATTATTCCACG_CCAACAAAAGGAAACGTATTTATTGA	125	44	20	13	13	6	7	0
CGATCAATAATTAATCTCGTTGTAAA_CCAACAAAAGGAAACGTATTTATTGA	349	89	72	50	68	52	85	38
TGCCAAATAAGGAAATCAGTTGATAT_CCAACAAAAGGAAACGTATTTATTGA	5	1	0	0	0	0	0	0
GTGCTAATCTTTAATCGTCTTACGTT_CCAACAAAAGGAAACGTATTTATTGA	40	11	3	9	5	7	6	3
CCGCCAACCCGGAAGGGGGTTGGGGG_CCAACAAAAGGAAACGTATTTATTGA	2	0	0	0	0	0	0	0
TACCAAATGATCAAAACTATTATATC_CCAACAAAAGGAAACGTATTTATTGA	6	5	3	1	1	0	2	0
CTTAGAATCTGGAAAGCAATTACCGA_CCAACAAAAGGAAACGTATTTATTGA	293	72	81	71	71	92	94	36
AGCTAAACACTGAAGGTCGTTATTTG_CCAACAAAAGGAAACGTATTTATTGA	102	35	40	36	30	28	18	9
CGGTACACTTATAAACTTATTACGAT_CCAACAAAAGGAAACGTATTTATTGA	2	3	0	1	1	0	0	0
ATGATAATATCAAACAGGTTTACGCA_CCAACAAAAGGAAACGTATTTATTGA	84	28	26	16	22	30	21	11
AGAGTAAACCTTAATGCTGTTCGAAG_CCAACAAAAGGAAACGTATTTATTGA	19	1	2	1	0	0	0	0
CACTTAATGCGTAAGAGTCTTATATT_CCAACAAAAGGAAACGTATTTATTGA	25	16	14	4	10	15	6	3
ATGCCAACATAAAATGTACTTTGCCT_CCAACAAAAGGAAACGTATTTATTGA	33	2	1	6	9	6	13	4
GCAACAAGAATCAATTTATTTGGAGT_CCAACAAAAGGAAACGTATTTATTGA	28	5	5	8	4	2	8	1
TTTCTAATAAATAAAAGCTTTTTTGT_CCAACAAAAGGAAACGTATTTATTGA	1	0	0	0	0	0	0	0
AGATCTAATCTGTAATAAGATTTGCAT_CCAACAAAAGGAAACGTATTTATTGA	2	0	0	0	0	0	0	0
ATTCAAACACTTAAATGCCTTGGTTT_CCAACAAAAGGAAACGTATTTATTGA	38	5	6	10	5	9	5	3
AATGGAACCGATAATCTTTTTGATAA_CCAACAAAAGGAAACGTATTTATTGA	157	37	49	36	43	47	49	27
TCTCAAAACAAAAACCTAATTTCAAC_CCAACAAAAGGAAACGTATTTATTGA	1	0	2	0	4	0	2	0
AAGGAAAGCTACAAAAACATTGTGCC_CCAACAAAAGGAAACGTATTTATTGA	31	1	4	3	11	8	13	3
GGGCCAACCAGTAAGGCCGTTTTGGG_CCAACAAAAGGAAACGTATTTATTGA	40	10	8	4	3	5	1	5
CTACCAATCAAAAAACATCTTTTCGA_CCAACAAAAGGAAACGTATTTATTGA	48	6	6	9	15	7	3	2
TAACGAACGGTAAAATTTTTTGTGAA_CCAACAAAAGGAAACGTATTTATTGA	51	19	14	14	14	14	17	4
TCTTCAATTAGCAATATATTTTATCC_CCAACAAAAGGAAACGTATTTATTGA	10	2	0	0	0	0	0	0
AAGTCAAAAACCAATGAACTTCCTGC_CCAACAAAAGGAAACGTATTTATTGA	75	20	10	7	14	6	9	5
TGCGAAAATCGTAAAACTTTTCTGGA_CCAACAAAAGGAAACGTATTTATTGA	9	3	0	5	2	2	0	0
ATGGGAACCATAAACGGTATTGGCTG_CCAACAAAAGGAAACGTATTTATTGA	6	3	2	0	0	0	0	0
CTGGTAACTTGGAAGATGGTTATTTC_CCAACAAAAGGAAACGTATTTATTGA	23	3	2	1	1	0	0	0
ATAACAAGCTTAAAGTGAGTTAATTA_CCAACAAAAGGAAACGTATTTATTGA	78	13	18	19	11	19	29	9
TACTTAATTGGAAAAGAAATTGTGGA_CCAACAAAAGGAAACGTATTTATTGA	1	1	0	2	2	0	0	1
GGGCAAAGGGGAAAGGGAGTTAGGGC_CCAACAAAAGGAAACGTATTTATTGA	6	1	0	0	0	0	0	0
GTATCAAACCTGAAAGTGTTTTTCTA_CCAACAAAAGGAAACGTATTTATTGA	7	3	13	15	5	12	14	2
GTGGTAAGCTTAAAACTGCTTGGAAA_CCAACAAAAGGAAACGTATTTATTGA	11	3	7	11	8	11	6	5
GATTAAAGAATTAATTTGATTTTTTG_CCAACAAAAGGAAACGTATTTATTGA	2	1	0	0	0	1	0	0
ATACTAACCGGGAACCGTTTTGATGG_CCAACAAAAGGAAACGTATTTATTGA	30	7	8	7	2	13	3	0
TGCGAAACCACAAACTTTGTTTCTTT_CCAACAAAAGGAAACGTATTTATTGA	41	7	9	5	14	10	10	3
GTCATAAATGGGAAGACGATTGGGGG_CCAACAAAAGGAAACGTATTTATTGA	60	18	7	3	8	8	7	1
CTGGGAACGGCTAATCAGATTTTAAC_CCAACAAAAGGAAACGTATTTATTGA	20	5	3	2	3	1	3	1
ACTCGAAAATCGAAAGTCCTTTTTGG_CCAACAAAAGGAAACGTATTTATTGA	31	6	1	1	3	2	12	6
CCGCGAATGTAAAAACTTTTTTTTGT_CCAACAAAAGGAAACGTATTTATTGA	17	6	13	3	3	6	12	3
ATAGGAACAACGAATTCAGTTGATAC_CCAACAAAAGGAAACGTATTTATTGA	133	19	18	19	27	24	23	10
ACTGGAATTAACAAACAACTTTGGAG_CCAACAAAAGGAAACGTATTTATTGA	9	0	0	0	0	0	0	0
TACGAAACCGTCAATCTCTTTGATCT_CCAACAAAAGGAAACGTATTTATTGA	1	0	0	0	0	0	0	0
CTTTCAAAGACAAACATCTTTATCTG_CCAACAAAAGGAAACGTATTTATTGA	1	0	0	0	0	1	0	0
TATAGAACGTTCAAAGTAATTCAGTG_CCAACAAAAGGAAACGTATTTATTGA	87	19	12	10	15	7	16	11
TATCGAAACATTAATTGTATTTATAG_CCAACAAAAGGAAACGTATTTATTGA	16	4	1	5	3	8	5	1
TGCCAAAACAAGAATAATGTTCCTAA_CCAACAAAAGGAAACGTATTTATTGA	14	3	1	8	6	8	10	5
CATCCAAATTCAAAAGTTTTTTCGAC_CCAACAAAAGGAAACGTATTTATTGA	52	13	15	13	14	25	18	9
CATTAAATACTCAAGCGTTTGGGAT_CCAACAAAAGGAAACGTATTTATTGA	48	11	6	11	21	18	13	10
ACAGCAACAGTCAACTTCGTTGGGAA_CCAACAAAAGGAAACGTATTTATTGA	39	5	12	9	7	15	22	11
ATTGAAAATAATAATGATTTTAGTTT_CCAACAAAAGGAAACGTATTTATTGA	1	0	0	0	0	0	0	0
ATCAAAAAAATAAATAGTTTTCTTTG_CCAACAAAAGGAAACGTATTTATTGA	20	9	10	5	2	9	15	4
TGACTAATCCTAAAAAGTATTTTGGG_CCAACAAAAGGAAACGTATTTATTGA	15	1	5	0	5	7	3	2
TGCCTAACTATCAAATGGATTCACGT_CCAACAAAAGGAAACGTATTTATTGA	173	29	29	26	19	11	21	10
GCAACAAATACAAAGTCAATTATGGG_CCAACAAAAGGAAACGTATTTATTGA	35	9	1	10	6	2	7	0
ATGTGAAGCAATAAGATGGTTGACGG_CCAACAAAAGGAAACGTATTTATTGA	204	18	31	27	39	38	31	16
TAGAAAAGAAATAAGCTTCTTCAGCC_CCAACAAAAGGAAACGTATTTATTGA	83	28	26	18	17	18	19	8
TTCAAAACAACTAATGAGTTTCCGCA_CCAACAAAAGGAAACGTATTTATTGA	13	1	9	2	3	3	1	0
TCGCGAAAGTTTAAGAGGTTTGTGCC_CCAACAAAAGGAAACGTATTTATTGA	15	4	2	4	3	9	6	3
ATGTGAACAAGGAATGCCTTTGAGAG_CCAACAAAAGGAAACGTATTTATTGA	49	11	13	6	13	6	9	0
GATATAACTAATAAGTAACTTTCCCT_CCAACAAAAGGAAACGTATTTATTGA	17	6	4	2	5	3	7	5
ATGCCAAATATCGAAGTACTTTAAGGC_CCAACAAAAGGAAACGTATTTATTGA	20	13	8	0	1	4	3	4
TCTGCAAGCAATAATGTGTTTAGAGT_CCAACAAAAGGAAACGTATTTATTGA	39	6	5	2	10	9	4	3
AAACTAACACACAACTCTATTCTGAC_CCAACAAAAGGAAACGTATTTATTGA	91	11	10	5	13	18	14	8
TTCGAAAATTTCAATTAGTTTTGCAA_CCAACAAAAGGAAACGTATTTATTGA	46	10	19	11	15	6	23	6
CCCATAACACAGAATCTTATTGCTGT_CCAACAAAAGGAAACGTATTTATTGA	38	9	9	20	7	10	10	7
TAAAAAATGTGCAACTTAGTTCATCT_CCAACAAAAGGAAACGTATTTATTGA	84	28	25	31	23	36	47	14
AACCCAAAGGATAAGTCCTTTGCATG_CCAACAAAAGGAAACGTATTTATTGA	31	7	5	8	5	2	7	2
TACGGAACATGCAAAGTAGTTAGGTA_CCAACAAAAGGAAACGTATTTATTGA	48	16	12	4	5	3	1	0
TTTTAAAGTGCGAAATTGATTGTCCG_CCAACAAAAGGAAACGTATTTATTGA	49	10	6	10	14	19	19	4
GTACCAAGCAGTAATACTGTTTCGGG_CCAACAAAAGGAAACGTATTTATTGA	69	8	11	22	19	9	7	9
GCTTGAACACAAAAACAGTTTCAGGC_CCAACAAAAGGAAACGTATTTATTGA	25	2	10	2	4	5	0	4
TATTAAATAGAGAATGTTTTTCCATG_CCAACAAAAGGAAACGTATTTATTGA	20	3	5	4	4	7	3	6
TAACAAAACGTAAACGGTTTTTTCAA_CCAACAAAAGGAAACGTATTTATTGA	44	13	4	5	3	7	6	6
CAAATAATCTGCAAATGTATTATTCC_CCAACAAAAGGAAACGTATTTATTGA	76	13	6	14	18	14	15	10
CGAGCAATAACAAAATTCTTTCAAGC_CCAACAAAAGGAAACGTATTTATTGA	168	35	32	18	17	28	29	13
ACCATAAGCTACAACAGGCTTCTTTT_CCAACAAAAGGAAACGTATTTATTGA	36	15	11	10	13	15	10	8
GGGACAATTCTCAACCTTCTTACTAC_CCAACAAAAGGAAACGTATTTATTGA	94	36	25	24	48	27	24	22
CCAAAAATTATTAATTAGTTTGGTAC_CCAACAAAAGGAAACGTATTTATTGA	36	13	16	9	4	5	14	8
CATTGAAGACTGAAAGATATTCGTGA_CCAACAAAAGGAAACGTATTTATTGA	50	6	6	4	0	0	1	0
ATCAAAATAAGGAACGTTATTAATAT_CCAACAAAAGGAAACGTATTTATTGA	78	10	10	5	5	6	6	2
TAGAAAATCATAAAATGGGTTGTAGT_CCAACAAAAGGAAACGTATTTATTGA	160	34	31	27	39	32	32	27
GGCAAAATCGCTAACGCTGTTTAATC_CCAACAAAAGGAAACGTATTTATTGA	196	54	65	52	67	53	53	22
TGCAAAAACTGGAATACCCTTTTCAT_CCAACAAAAGGAAACGTATTTATTGA	52	33	21	24	34	34	26	6
AGAAGAAAATGCAAAAGCGTTGCTCC_CCAACAAAAGGAAACGTATTTATTGA	26	2	3	8	8	5	7	1
GGGGAAAACCCAAACTTGTTTAGCCT_CCAACAAAAGGAAACGTATTTATTGA	51	15	19	26	24	30	30	17
AGTAGAAGATAGAACTAGGTTGTAAT_CCAACAAAAGGAAACGTATTTATTGA	9	6	9	8	8	14	6	3
GTGAGAAGGATGAAATGAATTCATCT_CCAACAAAAGGAAACGTATTTATTGA	1	0	0	1	0	0	0	0
TTATCAATTATTAAGAATTTTTATTT_CCAACAAAAGGAAACGTATTTATTGA	1	0	0	0	0	0	0	0
GGTGAAACAATTAAATAGTTTGTGGT_CCAACAAAAGGAAACGTATTTATTGA	16	1	8	0	1	3	2	1
ACGTCAAGTTAAAATTAAATTTGGGT_CCAACAAAAGGAAACGTATTTATTGA	40	9	7	10	11	18	21	5
AGTCAAAATGTAAAGTTACTTCTGTT_CCAACAAAAGGAAACGTATTTATTGA	7	2	2	2	1	1	0	0
TTTGAAATGGCAAATGCGGTTCTAAA_CCAACAAAAGGAAACGTATTTATTGA	108	33	30	37	43	38	37	11
TCATGAAGCGAAAAAATCGTTGACTT_CCAACAAAAGGAAACGTATTTATTGA	1	2	0	0	0	0	1	0
ATTATAAGTTCCAATGGTATTTTCCT_CCAACAAAAGGAAACGTATTTATTGA	65	16	23	6	13	22	13	4
CGTGAAAGGGCGAATCCGGTTATACT_CCAACAAAAGGAAACGTATTTATTGA	103	31	36	25	39	44	46	31
GACTTAAACTACAAATGACTTTCATA_CCAACAAAAGGAAACGTATTTATTGA	2	2	0	1	3	3	0	1
AATCAAAGTGATAACCTCATTATTT_CCAACAAAAGGAAACGTATTTATTGA	23	2	5	1	1	0	0	0
TATTCAATAGTTAATGACGTTCTCAC_CCAACAAAAGGAAACGTATTTATTGA	35	10	8	7	13	15	9	2
GAGCTAAATTTGAACTTGCTTACCGA_CCAACAAAAGGAAACGTATTTATTGA	64	13	9	8	4	6	0	1
TGTAAAAGGCCCAAAGGACTTGACGG_CCAACAAAAGGAAACGTATTTATTGA	60	9	5	4	7	5	0	0
CCCCAAAAAACGAATGCATTTAATTT_CCAACAAAAGGAAACGTATTTATTGA	40	2	7	4	7	8	6	0
ACAAGAATTCTAAATGCTGTTGTTTA_CCAACAAAAGGAAACGTATTTATTGA	15	0	0	0	0	0	0	0
CAGTGAAAATCAAATCGCCTTACATT_CCAACAAAAGGAAACGTATTTATTGA	135	30	33	33	43	35	30	21
GTTTAAATGCTCAACGGACTTCGTGC_CCAACAAAAGGAAACGTATTTATTGA	72	20	16	24	29	31	23	13
TCTTTAACATAGAAAGAGCTTGGTTC_CCAACAAAAGGAAACGTATTTATTGA	21	12	10	5	9	7	3	2
GATCAAATATGCAAGAGGTTTAATGG_CCAACAAAAGGAAACGTATTTATTGA	38	5	6	8	9	4	4	1
GCGTCAATACTGAACGAGTTTGAACG_CCAACAAAAGGAAACGTATTTATTGA	4	3	0	2	2	0	4	1
TAATAAAGCATAAAAATATTTCATTG_CCAACAAAAGGAAACGTATTTATTGA	56	14	17	11	11	9	8	5
ACCCGAAGTACAAAGAATATTGGTCT_CCAACAAAAGGAAACGTATTTATTGA	45	6	14	7	2	8	6	3
TAGATAAAGTAAAAATCGTTTGTCTA_CCAACAAAAGGAAACGTATTTATTGA	28	6	3	4	2	3	4	1
GGGGGAAGGCGCAACTTTGTTGGCGT_CCAACAAAAGGAAACGTATTTATTGA	35	12	9	4	7	14	12	6
TTGTTAATTCTTAAGATAGTTTGAAC_CCAACAAAAGGAAACGTATTTATTGA	15	3	2	5	6	1	7	2
CTCCAAAAGAGTAACCCGTTTTACGT_CCAACAAAAGGAAACGTATTTATTGA	48	8	14	10	12	15	13	9
TTACCAATCGGTAAAATAGTTATTTC_CCAACAAAAGGAAACGTATTTATTGA	45	14	11	2	16	6	11	5
GGTTAAATTATGAAACATTTTGCAAT_CCAACAAAAGGAAACGTATTTATTGA	13	9	5	0	2	0	0	0
TTTAAAATACCCAAAAGTTTTGTCCG_CCAACAAAAGGAAACGTATTTATTGA	14	3	10	16	8	4	1	2
GACGCAATATCAAATCCATTTGGAGC_CCAACAAAAGGAAACGTATTTATTGA	71	10	21	15	20	13	17	6
CCGTCAAAAAGAAATTTCATTACGCT_CCAACAAAAGGAAACGTATTTATTGA	35	10	9	5	13	15	14	7
CTACGAACCGGCAATTTAGTTAAGGT_CCAACAAAAGGAAACGTATTTATTGA	23	3	0	0	0	0	0	0
CAATAAAAACTTAACAATTTTCAACT_CCAACAAAAGGAAACGTATTTATTGA	30	12	6	12	11	12	8	8
AAATTAACGCATAATATTTTTGCTAC_CCAACAAAAGGAAACGTATTTATTGA	28	12	6	8	7	3	1	1
CGTAAAAACTCTAATTTTTTTACGGT_CCAACAAAAGGAAACGTATTTATTGA	34	7	5	2	2	15	9	7
TGTCGAATACCTAAGCTAGTTAACGT_CCAACAAAAGGAAACGTATTTATTGA	38	4	0	3	4	0	0	0
ATCCGATATCGGTACCTAATTTAAAC_CCAACAAAAGGAAACGTATTTATTGA	2	0	0	0	0	0	1	0
AATCGAATTGAGAATGTGCTTTAAAT_CCAACAAAAGGAAACGTATTTATTGA	57	19	18	8	14	7	4	4
ACAATAAATGCAAAGCACGTTCAGTG_CCAACAAAAGGAAACGTATTTATTGA	15	2	5	1	0	2	0	0
CATGTAAATGTTAAAGTTTTTTTTAC_CCAACAAAAGGAAACGTATTTATTGA	27	3	19	24	13	12	10	8
GGACGAAATCGTAATGGAATTGTGTC_CCAACAAAAGGAAACGTATTTATTGA	390	62	112	114	130	141	163	94
GCGGAAACCTACAATACAGTTCAACT_CCAACAAAAGGAAACGTATTTATTGA	9	2	9	2	4	6	10	3
CCCTGAATCTAAAATGGCCTTCTTCC_CCAACAAAAGGAAACGTATTTATTGA	45	6	10	6	9	9	9	1
TTTCAAATTACTAATAACATTGATGA_CCAACAAAAGGAAACGTATTTATTGA	28	4	3	6	6	11	6	0
AGGGAAAATATAAATGGGGTTTCGGA_CCAACAAAAGGAAACGTATTTATTGA	46	12	8	9	12	5	13	12
TCACAAAACAATAACCGTTTTAAAGT_CCAACAAAAGGAAACGTATTTATTGA	20	3	3	1	4	2	1	1
TACTTAAGTGGAAATGGTGTTGCGGG_CCAACAAAAGGAAACGTATTTATTGA	23	5	3	7	8	14	21	7
CACTGAATAGGTAAAAAAGTTTGACT_CCAACAAAAGGAAACGTATTTATTGA	68	22	25	13	19	25	14	2
ACCACAACACACAACGTCATTTATAG_CCAACAAAAGGAAACGTATTTATTGA	85	17	8	18	9	5	11	9
TCAGGAAACCTTAAAGACGTTAATTG_CCAACAAAAGGAAACGTATTTATTGA	15	2	1	2	1	2	4	0
CATTCAATGAGAAAATGAATTGTGTT_CCAACAAAAGGAAACGTATTTATTGA	31	12	5	1	1	8	4	1
TGTACAATTGGGAACTCATTTAGTAT_CCAACAAAAGGAAACGTATTTATTGA	27	7	12	4	2	2	2	0
AAAAAAAGCTATAACGGATTTTAGTT_CCAACAAAAGGAAACGTATTTATTGA	242	65	75	68	71	84	99	43
ACCTAAATAGCTAATTAAATTAGCCA_CCAACAAAAGGAAACGTATTTATTGA	37	9	13	15	13	20	12	5
GCATAAAGCCTCAATATTTTTAGAAA_CCAACAAAAGGAAACGTATTTATTGA	1	0	0	0	0	0	0	0
ATGTAAAGTCTCAACTTCATTTACCC_CCAACAAAAGGAAACGTATTTATTGA	56	16	3	5	1	0	2	0
TGCCGAAAAACTAACTCTTTTCCTCT_CCAACAAAAGGAAACGTATTTATTGA	20	0	0	0	0	0	0	0
GCTGCAAGTAGCAACAGGCTTGGGGT_CCAACAAAAGGAAACGTATTTATTGA	24	3	2	3	6	2	10	5
GACCCAAGAAAGAAGCCTATTGTATC_CCAACAAAAGGAAACGTATTTATTGA	36	4	3	2	2	1	2	0
CGTGGAACAGTCAAGCGTATTTTGGT_CCAACAAAAGGAAACGTATTTATTGA	7	0	0	0	0	0	0	0
GCCATAAGCGGCAATTGCTTTTAATA_CCAACAAAAGGAAACGTATTTATTGA	30	11	3	7	10	7	0	0
TCAACAAAGAACAAGTCCTTTATGTC_CCAACAAAAGGAAACGTATTTATTGA	80	16	8	1	7	7	2	3
GGACCAAAGACTAATTTGATTATACT_CCAACAAAAGGAAACGTATTTATTGA	21	3	9	8	5	10	5	3
CTCCCAAATAGCAACGTAATTATGAG_CCAACAAAAGGAAACGTATTTATTGA	40	12	5	1	8	4	8	2
ATCTCAATATCTAAAGGCTTTATATC_CCAACAAAAGGAAACGTATTTATTGA	54	17	6	13	11	12	9	3
TTGATAAACAGTAATGCAATTTTCTA_CCAACAAAAGGAAACGTATTTATTGA	22	7	7	7	6	9	9	6
TTTAGAACTCACAAGTCTGTTTGAGT_CCAACAAAAGGAAACGTATTTATTGA	89	38	21	19	17	21	33	12
AACCGAAGAAACAAACCACTTCGATC_CCAACAAAAGGAAACGTATTTATTGA	152	32	23	30	25	22	13	7
GGCGGAAGGCCTAAGGGCGTTGTCTT_CCAACAAAAGGAAACGTATTTATTGA	107	27	16	31	16	19	8	7
ACCCAAAAAGTGAATATCGTTTAGCG_CCAACAAAAGGAAACGTATTTATTGA	17	0	4	1	1	0	7	0
ATCGCAATGCGTAACTGTTTTTCAAT_CCAACAAAAGGAAACGTATTTATTGA	40	7	16	3	8	5	6	3
AAAAAAATGTAGAAGACTCTTTACTT_CCAACAAAAGGAAACGTATTTATTGA	12	4	7	3	5	3	0	2
CAATAAAGTAAAAAACAAATTCGCGT_CCAACAAAAGGAAACGTATTTATTGA	6	0	0	1	0	0	0	0
AAATTAATACTCAAGTGTGTTGTCCT_CCAACAAAAGGAAACGTATTTATTGA	36	7	5	8	4	0	4	3
AAACCAACAGAAAAACAGTTTTAAAC_CCAACAAAAGGAAACGTATTTATTGA	2	0	1	0	0	0	0	0
CTAAAAACCGACAACCAATTTTTTAG_CCAACAAAAGGAAACGTATTTATTGA	67	11	12	13	19	18	17	9
CAGATAAGTTACAAGTTGCTTCACAT_CCAACAAAAGGAAACGTATTTATTGA	59	9	9	8	9	8	6	2
GCAAAAAACCCTAACGGTATTTTGTG_CCAACAAAAGGAAACGTATTTATTGA	25	10	11	8	3	3	11	2
GAAGTAAGCTAAAAAGCTTTTACTTG_CCAACAAAAGGAAACGTATTTATTGA	21	7	6	9	7	4	4	3
TTTCAAACGCGTAAAGACATTCCCAT_CCAACAAAAGGAAACGTATTTATTGA	89	19	18	9	19	25	11	3
ACCTTAAAGAGAAAGCTCATTTATGG_CCAACAAAAGGAAACGTATTTATTGA	20	7	6	5	4	10	6	0
ACGGGAAAAGTCAAGTACGTTTGATT_CCAACAAAAGGAAACGTATTTATTGA	20	6	3	2	2	3	1	2
AATGTAAAGGCCATTCCATTCTATA_CCAACAAAAGGAAACGTATTTATTGA	12	5	5	1	0	4	10	3
CTACGAATTACTAATTCACTTAAAAA_CCAACAAAAGGAAACGTATTTATTGA	92	15	30	19	12	21	28	8
CATACAACCTTAAATTAATTTACTTA_CCAACAAAAGGAAACGTATTTATTGA	35	5	6	7	0	7	14	1
AACTAAAGGCTGAAGACCTTTTACTG_CCAACAAAAGGAAACGTATTTATTGA	28	11	6	8	6	6	8	2
CGTAAAAAAAGTAACGCACTTCTTTC_CCAACAAAAGGAAACGTATTTATTGA	73	22	20	13	13	16	8	6
AGGCGAACGGGTAAGTTTTTTGGATA_CCAACAAAAGGAAACGTATTTATTGA	25	10	12	4	7	9	4	1
TGTGAAACACTAAAGATTGTTAAAGA_CCAACAAAAGGAAACGTATTTATTGA	93	13	16	12	10	4	11	11
GACCTAAGCAATAACCATGTTCACCA_CCAACAAAAGGAAACGTATTTATTGA	59	11	10	10	7	10	5	3
CACACAAATCCGAAGAGTATTTTAGT_CCAACAAAAGGAAACGTATTTATTGA	55	19	23	10	15	13	20	5
CCGGAAAATTACAACATGTTTTTATC_CCAACAAAAGGAAACGTATTTATTGA	149	55	16	17	21	20	16	12
ATCGAAAGATCCAATTGTGTTTGATT_CCAACAAAAGGAAACGTATTTATTGA	23	3	0	0	1	0	1	0
ACGGGAAAAGAAAACTTCATTTAGTA_CCAACAAAAGGAAACGTATTTATTGA	57	13	22	13	14	20	26	23
GTGATAAAAGTAAAAAAAATTTGTGA_CCAACAAAAGGAAACGTATTTATTGA	15	7	4	3	2	4	4	0
CATTAAAATGTGAACTGGGTTGTTCG_CCAACAAAAGGAAACGTATTTATTGA	25	6	10	4	2	4	0	1
TCCTTAAGGTTTAATTTATTTTGATT_CCAACAAAAGGAAACGTATTTATTGA	23	2	17	14	10	35	44	32
AAAGTAACATCTAAATGGCTTACAGT_CCAACAAAAGGAAACGTATTTATTGA	42	7	24	37	46	84	138	73
CGATTAAAATTCAAAATATTTTGTAA_CCAACAAAAGGAAACGTATTTATTGA	5	1	3	1	0	1	2	0
CAGTTAAGAGTTAATGAATTTCTTTA_CCAACAAAAGGAAACGTATTTATTGA	10	4	4	5	7	10	12	13
TTTATAAATTACAAGGCAGTTTCCTG_CCAACAAAAGGAAACGTATTTATTGA	28	2	13	8	11	7	2	5
GTAACAAAAAATAAAGCTTTTCGTGT_CCAACAAAAGGAAACGTATTTATTGA	40	6	12	12	6	15	4	6
AATCTAATGGATAAATCACTTTACCA_CCAACAAAAGGAAACGTATTTATTGA	6	3	5	1	0	1	4	2
ACCGCAACATCCAATCAGGTTGGGTC_CCAACAAAAGGAAACGTATTTATTGA	33	4	8	10	5	5	4	2
AGAAAAACTTTAAAATAGGTTCAACG_CCAACAAAAGGAAACGTATTTATTGA	28	10	9	18	11	14	15	10
ATTTGAATATTCAACGAGATTGTCCT_CCAACAAAAGGAAACGTATTTATTGA	59	13	17	9	17	10	21	10
ATCTAAAGTAAGAACGAACTTTTCTT_CCAACAAAAGGAAACGTATTTATTGA	17	2	0	2	4	3	0	0
TTGGGAATGTATAAGCCTGTTCGAGA_CCAACAAAAGGAAACGTATTTATTGA	14	1	1	8	4	4	4	0
CTTACAAACGTAAACGTGTTTAATGT_CCAACAAAAGGAAACGTATTTATTGA	9	8	7	7	3	0	1	0
CCGGCAATATGAAACATTGTTAATAA_CCAACAAAAGGAAACGTATTTATTGA	74	7	9	5	6	7	8	1
TATACAACTTGTAATCTGCTTTTTAT_CCAACAAAAGGAAACGTATTTATTGA	46	8	12	13	25	22	38	8
AAAAAAACTCGTAAGTACTTTTTCGT_CCAACAAAAGGAAACGTATTTATTGA	11	4	1	0	3	0	4	3
CCTACAAGATGTAAACCGCTTTGAGT_CCAACAAAAGGAAACGTATTTATTGA	79	17	18	8	17	14	20	9
GGTATAATGTTTAAAAGAGTTTCACG_CCAACAAAAGGAAACGTATTTATTGA	101	30	32	12	31	15	27	19
GTTAAAAACGACAATTACATTCAAAT_CCAACAAAAGGAAACGTATTTATTGA	38	6	6	4	7	11	3	1
TTCCAAAACTTGAAGGTTGTTCGGTA_CCAACAAAAGGAAACGTATTTATTGA	8	2	0	0	0	0	0	0
TGTGGAAATATAAAGCCATTTTTAAG_CCAACAAAAGGAAACGTATTTATTGA	92	36	27	31	51	40	43	9
AGTTAAATTGCAAAGTTTTTTTTTTC_CCAACAAAAGGAAACGTATTTATTGA	13	7	11	18	9	17	25	10
TGGTCAAGTAGAAAATAGATTCTGCG_CCAACAAAAGGAAACGTATTTATTGA	26	4	3	5	2	1	2	0
AGGCGAATCACTAAGGTGATTTAGGT_CCAACAAAAGGAAACGTATTTATTGA	103	22	28	17	23	33	28	11
TAGGCAAATCTCAACTTCCTTGCATG_CCAACAAAAGGAAACGTATTTATTGA	50	8	5	10	17	10	9	5
AGGGAAAGAGACAATATATTTATTGG_CCAACAAAAGGAAACGTATTTATTGA	6	5	0	0	0	0	0	0
TAAAAAACGCGTAATATCTTTGGACT_CCAACAAAAGGAAACGTATTTATTGA	6	0	0	2	1	5	0	1
TTGCTAATCAAAAAATATATTCCTCA_CCAACAAAAGGAAACGTATTTATTGA	47	5	7	8	2	4	4	0
CTAGCAATCCATAAAGGACTTGGGGC_CCAACAAAAGGAAACGTATTTATTGA	16	13	11	1	9	3	13	5
CACTGAAAATAAAAATGGGTTTGGTA_CCAACAAAAGGAAACGTATTTATTGA	21	5	6	1	0	0	0	0
TGGATAATAACGAATTTTGTTGTTCT_CCAACAAAAGGAAACGTATTTATTGA	57	8	3	7	10	5	10	2
GACTCAACGCTCAACGCGTTCAGGT_CCAACAAAAGGAAACGTATTTATTGA	22	7	5	0	1	3	6	3
GAGATAAACTACAAATGTATTTGTTG_CCAACAAAAGGAAACGTATTTATTGA	7	5	0	1	0	0	2	0
TTGCTAACTCCAAAGGGCTTTTGTTG_CCAACAAAAGGAAACGTATTTATTGA	20	2	5	1	0	0	1	0
TCTCCAAGTCTCAACAAGTTTAAGAG_CCAACAAAAGGAAACGTATTTATTGA	56	7	14	12	9	10	9	9
GCTCAAATGTGGAATCATATTTTGCA_CCAACAAAAGGAAACGTATTTATTGA	35	13	20	19	9	6	0	1
AGGTAAATAGATAACTATATTTGACA_CCAACAAAAGGAAACGTATTTATTGA	55	5	12	7	11	11	27	6
ACATTAATGCACAAGTAGTTTCTCGT_CCAACAAAAGGAAACGTATTTATTGA	93	13	12	19	12	7	10	1
CACCTAAAATGGAATCATCTTGACGC_CCAACAAAAGGAAACGTATTTATTGA	16	4	0	0	0	0	0	0
CTCGAAACCGGCAATTTCGTTGGAGC_CCAACAAAAGGAAACGTATTTATTGA	12	1	1	0	0	0	0	0
TGGGAAATTAATAACGCATTTCATCG_CCAACAAAAGGAAACGTATTTATTGA	146	22	34	37	38	45	34	22
CTTTTAACCAATAATTTAATTCTAGG_CCAACAAAAGGAAACGTATTTATTGA	23	5	1	9	4	3	7	5
TTTGAAAACAACAACTGTCTTCACGG_CCAACAAAAGGAAACGTATTTATTGA	250	59	51	50	42	56	38	20
AGTGGAACAATAAAAAAACTTCCTCA_CCAACAAAAGGAAACGTATTTATTGA	33	9	8	3	4	6	16	5
TTGTGAATTTATAATGGTCTTAATGA_CCAACAAAAGGAAACGTATTTATTGA	5	1	0	0	0	0	0	0
AACTGAAGTCCGAACTGTGTTGATGG_CCAACAAAAGGAAACGTATTTATTGA	37	8	8	5	6	8	17	9
CGGACAATTGTCAAGTGATTTAGCTT_CCAACAAAAGGAAACGTATTTATTGA	21	5	10	6	20	19	8	4
TTCCAAATTGGCAATGCGATTGGTTA_CCAACAAAAGGAAACGTATTTATTGA	35	6	5	4	3	4	2	2
AGTTTAACAATAAATAGTATTGCCTA_CCAACAAAAGGAAACGTATTTATTGA	1	0	0	0	0	0	0	0
CCAGGAAAGGGGAAGGTGGTTAGGGG_CCAACAAAAGGAAACGTATTTATTGA	139	31	23	23	13	17	34	12
GCCTTAATTTGAAAAATCGTTTCATT_CCAACAAAAGGAAACGTATTTATTGA	15	1	1	0	6	2	6	0
ACGAAAACCGAGAAAAAAATTAGGTA_CCAACAAAAGGAAACGTATTTATTGA	23	5	4	1	1	0	2	0
ATGTGAATAAAAAAAGTAATTCAAAT_CCAACAAAAGGAAACGTATTTATTGA	30	4	3	2	2	5	0	0
TTTTAAAACGGGAATCTCGTTCGGTT_CCAACAAAAGGAAACGTATTTATTGA	30	15	30	10	13	21	13	18
AGGTGAAAATCCAAGTGGATTGGTCG_CCAACAAAAGGAAACGTATTTATTGA	14	3	3	0	5	3	4	0
CCAGGAAAGTATAAGCGCCTTATCAA_CCAACAAAAGGAAACGTATTTATTGA	17	18	6	5	7	5	6	1
ATAGAAAGATCAAATGTATTTGCAGC_CCAACAAAAGGAAACGTATTTATTGA	205	64	50	39	31	57	44	26
CGTGAAATTGGGAATGAGATTGACGA_CCAACAAAAGGAAACGTATTTATTGA	45	22	15	10	21	23	35	21
CGCTTAAGTTACAAAGAGATTAAGGG_CCAACAAAAGGAAACGTATTTATTGA	49	6	1	0	1	1	1	0
TGATAAAACACCAATATACTTGTTCT_CCAACAAAAGGAAACGTATTTATTGA	6	5	2	0	0	6	2	0
TTGTGAAAATAAAAGTAGATTCATCG_CCAACAAAAGGAAACGTATTTATTGA	24	12	3	6	27	13	9	3
CTTCGAACTAAGAAGTTGTTTGGTCT_CCAACAAAAGGAAACGTATTTATTGA	48	18	12	6	7	12	3	1
GCAGGAATAAGAAAGTGTGTTAATAG_CCAACAAAAGGAAACGTATTTATTGA	19	5	3	1	4	3	1	1
GTGAAAATTTCGAAGTTGTTTGGGGA_CCAACAAAAGGAAACGTATTTATTGA	21	8	6	5	1	5	3	0
TCTACAACAGTGAAGTAAATTTCATA_CCAACAAAAGGAAACGTATTTATTGA	6	1	1	3	3	5	10	2
TTAGTAAAGAGAAATGGTCTTTTGCT_CCAACAAAAGGAAACGTATTTATTGA	116	35	20	19	19	12	7	10
CACAAAAACGCCAAATAATTTTTGAC_CCAACAAAAGGAAACGTATTTATTGA	1	0	0	0	0	0	0	0
CAAGGAATACGCAATCCTCTTTCCCC_CCAACAAAAGGAAACGTATTTATTGA	28	5	2	3	4	7	1	3
CTTGAAACTGTTAAGGTAGTTTGGGG_CCAACAAAAGGAAACGTATTTATTGA	6	0	1	2	1	0	3	0
TACCTAATTAAGAAAGGGTTCAAG_CCAACAAAAGGAAACGTATTTATTGA	4	1	1	1	0	1	0	1
TGACCAAGAGAGAACGATATTCAGAA_CCAACAAAAGGAAACGTATTTATTGA	49	14	15	16	22	10	22	5
TTGGGAATAATAAAGCTATTTGTGTG_CCAACAAAAGGAAACGTATTTATTGA	50	10	9	10	6	2	7	8
ATAGTAATGAATAAAGTAATTATGAT_CCAACAAAAGGAAACGTATTTATTGA	33	5	6	5	5	2	3	3
GGGTGAATCAGTAATCGGCTTTATTA_CCAACAAAAGGAAACGTATTTATTGA	43	12	11	4	7	16	10	6
CGAGCAATTGAAAATATATTTAAGGC_CCAACAAAAGGAAACGTATTTATTGA	29	10	8	5	4	5	2	4
CGAATAAACGGTAACAGGCTTGAATT_CCAACAAAAGGAAACGTATTTATTGA	80	29	10	11	6	13	10	5
CTTACAAGGGTCAACGAAATTCGACC_CCAACAAAAGGAAACGTATTTATTGA	127	31	27	14	22	19	18	18
TACTTAACGCGTAAACCCGTTTTTTG_CCAACAAAAGGAAACGTATTTATTGA	44	6	15	3	0	1	5	0
GAAAGAACAAAGAATGATATTTGTAA_CCAACAAAAGGAAACGTATTTATTGA	38	13	13	4	19	15	20	12
AGCTAAATACTTAATTGTATTAAGTG_CCAACAAAAGGAAACGTATTTATTGA	99	21	23	11	18	32	27	9
GCATGAATAAACAAACAACTTAAATC_CCAACAAAAGGAAACGTATTTATTGA	36	15	14	6	21	11	13	2
CAGAAAATCGGTAAAGGACTTATGGC_CCAACAAAAGGAAACGTATTTATTGA	27	4	2	4	3	6	7	3
CGAGAAAGATAGAACTGAATTTTGAA_CCAACAAAAGGAAACGTATTTATTGA	95	12	12	11	9	11	12	8
CACACAAATAACTTC_CCAACAAAAGGAAACGTATTTATTGA	1	0	0	0	0	0	1	0
GAATGAAGAGAAAATCATCTTGCGGG_CCAACAAAAGGAAACGTATTTATTGA	43	8	13	8	13	8	11	7
TGAGTAATTTCCAAGGTGTTTATTAT_CCAACAAAAGGAAACGTATTTATTGA	47	12	8	8	8	12	8	5
TAATCAATCTGCAATTACATTACATA_CCAACAAAAGGAAACGTATTTATTGA	42	7	4	2	4	11	14	10
CTTGCAAGCTGGAAGGAGATTGCCGG_CCAACAAAAGGAAACGTATTTATTGA	40	17	14	2	1	5	3	0
CCTTCAAGCTGCAAGTAGTTTACCAG_CCAACAAAAGGAAACGTATTTATTGA	67	6	14	19	7	10	5	8
ATCAGAATAAGCAATGCATTTACCAA_CCAACAAAAGGAAACGTATTTATTGA	40	11	7	2	4	1	2	0
CGGTGAATTACAAAATTAGTTGGAGT_CCAACAAAAGGAAACGTATTTATTGA	58	11	15	20	8	12	12	6
ATTCAAAGGCTAAATAAGATTATACT_CCAACAAAAGGAAACGTATTTATTGA	7	0	0	0	0	0	0	0
TGTCCAAGGTAAAACGGGCTTAGCTT_CCAACAAAAGGAAACGTATTTATTGA	19	1	1	1	3	1	2	0
AGGATAATATGTAATAGGGTTGCGAT_CCAACAAAAGGAAACGTATTTATTGA	65	10	13	7	11	9	26	9
ATCTCAATATCCAATTAGGTTTCCTC_CCAACAAAAGGAAACGTATTTATTGA	10	6	9	5	11	16	3	6
TGTAAAAAGGGAAAATCAGTTGCGTC_CCAACAAAAGGAAACGTATTTATTGA	172	35	35	26	41	40	43	24
CCCCCAAATTACAAACGACTTCTGGT_CCAACAAAAGGAAACGTATTTATTGA	131	33	32	25	17	21	17	8
ACCATAAGATTCAATACAATTACTTC_CCAACAAAAGGAAACGTATTTATTGA	83	10	17	21	12	9	3	1
TATAGAACGTAAAAACGGTTTATTTT_CCAACAAAAGGAAACGTATTTATTGA	8	2	0	1	2	0	1	0
GGCAGAAGGGCAAACGGGCTTAAGGG_CCAACAAAAGGAAACGTATTTATTGA	61	16	13	16	15	15	4	7
TGTCCAAGTAGCAAAAGTTTTCTGAA_CCAACAAAAGGAAACGTATTTATTGA	8	2	0	1	1	0	0	0
AACCAAATCGTAAATAGGATTTCCAA_CCAACAAAAGGAAACGTATTTATTGA	13	4	1	2	1	0	0	0
TCTAAAAACCTTAATAGGGTTTCATA_CCAACAAAAGGAAACGTATTTATTGA	3	2	1	1	1	1	0	1
ATGCTAATTTGAAATGCTCTTTGGGG_CCAACAAAAGGAAACGTATTTATTGA	13	5	5	1	5	3	4	0
GGCAAAATATTAAATAGTATTCTCGG_CCAACAAAAGGAAACGTATTTATTGA	16	5	4	5	1	6	6	3
GCAGCAACTCGGAAGGGGGTTGGGGG_CCAACAAAAGGAAACGTATTTATTGA	20	8	2	4	5	0	2	0
CGGACAAGATAGAAGCTGGTTGACTG_CCAACAAAAGGAAACGTATTTATTGA	6	4	0	0	0	0	0	0
CACATAAAATGAAAATAGTTTTTCAT_CCAACAAAAGGAAACGTATTTATTGA	16	5	6	5	2	2	1	0
TTAAGAAAATATAAAAAGTTTAGCTG_CCAACAAAAGGAAACGTATTTATTGA	6	0	0	0	2	0	0	0
ATTATAAAGGTTAATATATTTTAGTT_CCAACAAAAGGAAACGTATTTATTGA	12	0	3	0	0	0	1	0
CTATTAAATCGAAATGACATTCAGAT_CCAACAAAAGGAAACGTATTTATTGA	25	6	7	5	3	0	0	0
GCACAAAACCGCAAGGTATTTAGTGT_CCAACAAAAGGAAACGTATTTATTGA	149	42	30	18	20	30	28	12
CGGATAAATGTGAAGCGGATTTCCTG_CCAACAAAAGGAAACGTATTTATTGA	24	4	1	0	0	0	0	0
ACTAAAAGTTACACTCTCTTTGCGT_CCAACAAAAGGAAACGTATTTATTGA	89	17	26	15	19	19	23	21
CACTTAATGGTTAATTAGATTGACGA_CCAACAAAAGGAAACGTATTTATTGA	214	54	55	52	47	53	53	18
AGGAAAAATCGCAATCTCGTTATGCA_CCAACAAAAGGAAACGTATTTATTGA	63	9	6	6	5	4	6	6
GAGAAAAGTCATAAAACGTTTAAATT_CCAACAAAAGGAAACGTATTTATTGA	18	1	4	1	4	1	4	3
TTCTCAACGTAAAAGAACTTTAGCCG_CCAACAAAAGGAAACGTATTTATTGA	1	0	0	0	0	1	0	0
ACCTCAAAAATAAAAGGTATTAAAGA_CCAACAAAAGGAAACGTATTTATTGA	13	5	2	1	4	6	6	1
GCCGTAAATCGAAACTGTTTTATGTT_CCAACAAAAGGAAACGTATTTATTGA	19	3	2	3	0	2	0	1
GTCAGAAAATGTAAGTGAATTTAAGC_CCAACAAAAGGAAACGTATTTATTGA	301	74	69	37	31	38	33	12
CAGACAAACAATAAAGGTGTTTGGAG_CCAACAAAAGGAAACGTATTTATTGA	12	2	0	0	0	0	0	0
GCAAAAACCCTGAAGTAATTTTTCGC_CCAACAAAAGGAAACGTATTTATTGA	34	6	14	20	27	19	13	3
TAGCCAAAACGCAATGGTATTGTTGA_CCAACAAAAGGAAACGTATTTATTGA	19	2	1	0	1	0	0	0
TTTTTAATTTCAAATAGACTTTACGG_CCAACAAAAGGAAACGTATTTATTGA	32	3	9	8	8	5	7	1
TGATAAATAAAGAAACCATTTAACTA_CCAACAAAAGGAAACGTATTTATTGA	20	3	3	2	1	0	0	2
CTGCCAACCTGGAATTAGTTTCCTTT_CCAACAAAAGGAAACGTATTTATTGA	24	7	3	2	3	0	2	1
CTATCAATACCTAATTCTATTAAAGA_CCAACAAAAGGAAACGTATTTATTGA	17	2	5	1	3	2	1	1
CGGTGAACATGAAATTGTTTTGTCAA_CCAACAAAAGGAAACGTATTTATTGA	30	7	8	3	12	1	4	1
TACACAACAGCCAACCTTCTTCAAGT_CCAACAAAAGGAAACGTATTTATTGA	84	14	22	18	13	8	7	1
AACTTAACCTCCAATGAGGTTTCCCG_CCAACAAAAGGAAACGTATTTATTGA	29	8	10	8	4	3	4	2
ATATTAAACTAGAAACTTGTTAGATG_CCAACAAAAGGAAACGTATTTATTGA	27	7	12	8	13	18	23	8
TCTAGAATACCTAACTAATTTGCCGG_CCAACAAAAGGAAACGTATTTATTGA	20	0	0	4	2	1	4	1
AATAGAAAACCGAATCCGGTTGAGTG_CCAACAAAAGGAAACGTATTTATTGA	32	4	2	7	3	10	8	0
CGCACAATCTCGAAGGGAGTTAACTG_CCAACAAAAGGAAACGTATTTATTGA	39	18	3	2	5	9	6	1
TGACTAAAAGCAACACACTTATAAT_CCAACAAAAGGAAACGTATTTATTGA	35	6	11	3	4	11	3	9
TATAAAATCGAAAATGGTTTTAATCA_CCAACAAAAGGAAACGTATTTATTGA	32	9	9	11	12	18	15	9
GCTCCAAGGTTAAATCAATTTACCGT_CCAACAAAAGGAAACGTATTTATTGA	24	3	8	1	4	5	2	2
AAAGTAAAAATTAACTAGATTGTCTT_CCAACAAAAGGAAACGTATTTATTGA	31	8	10	10	2	11	6	5
GGTCGAAATTGAAAAGAGGTTACATT_CCAACAAAAGGAAACGTATTTATTGA	13	4	6	9	7	7	11	4
ACCTTAAATTGGAATGCAATTTAGGG_CCAACAAAAGGAAACGTATTTATTGA	66	6	7	6	6	5	4	1
CGTTGAATTAAAAAACGGTTTAGCAG_CCAACAAAAGGAAACGTATTTATTGA	43	8	14	13	24	38	53	25
TCCAAAATATAAAACAAATTTGAGTT_CCAACAAAAGGAAACGTATTTATTGA	99	27	29	32	27	22	22	7
TCTGTAACCATAAAGGTACTTTCATT_CCAACAAAAGGAAACGTATTTATTGA	67	18	11	18	9	15	14	5
AGTTCAAGATCAAAATTTCTTGGGAT_CCAACAAAAGGAAACGTATTTATTGA	51	10	8	8	1	9	4	2
CCCGTAACTAATAAAAAAATTACTTT_CCAACAAAAGGAAACGTATTTATTGA	3	0	0	0	0	1	0	0
TTAATAACTGTTAATAGCGTTACGGG_CCAACAAAAGGAAACGTATTTATTGA	6	0	2	0	0	0	0	0
ACCCAAAGGTCGAAACAATTTCAGC_CCAACAAAAGGAAACGTATTTATTGA	6	3	0	1	0	1	1	3
GCTTCAACTCGAAACGCTATTAGGTT_CCAACAAAAGGAAACGTATTTATTGA	75	9	8	7	3	3	3	0
TAGACAAGTTGCAAATGCATTGCTCA_CCAACAAAAGGAAACGTATTTATTGA	36	10	7	4	6	10	13	3
ACTGAAATTACAAATTAGGTTAACAA_CCAACAAAAGGAAACGTATTTATTGA	31	3	3	4	2	3	3	0
CAATGAAAATATAACGAAGTTAACAT_CCAACAAAAGGAAACGTATTTATTGA	134	41	50	37	52	49	57	26
TCAGAAATATATAAGGTGATTAGGTA_CCAACAAAAGGAAACGTATTTATTGA	63	12	13	6	4	8	11	2
GTCCCAACTAAAAAACAGCTTAGCAT_CCAACAAAAGGAAACGTATTTATTGA	138	45	29	29	26	32	33	13
AACCAAACTCCAAACGAGATTCAATA_CCAACAAAAGGAAACGTATTTATTGA	68	10	10	5	6	5	4	2
GTGAAAAGAATGAAAGTGGTTTGTTC_CCAACAAAAGGAAACGTATTTATTGA	62	14	28	14	30	21	26	15
ATAACAACAAAGAAGGTTTTTTCTAA_CCAACAAAAGGAAACGTATTTATTGA	22	2	1	1	1	1	0	0
GACGCAAAGTGGAAACGCTTTTTCAG_CCAACAAAAGGAAACGTATTTATTGA	43	11	6	5	12	15	8	3
AGCTGGCTTTGCCC_CCAACAAAAGGAAACGTATTTATTGA	79	23	14	9	11	7	18	5
AGCTTAAAAA_CCAACAAAAGGAAACGTATTTATTGA	5	4	1	1	1	1	1	0
CTCTTAAACGTTAAATCGATTTGGGT_CCAACAAAAGGAAACGTATTTATTGA	133	27	31	18	25	21	14	2
TTAGAAAGCCGTAAGATATTTTAAAT_CCAACAAAAGGAAACGTATTTATTGA	1	1	1	1	0	0	0	0
GGTTGAAGCACTAAGGCCCTTCGGGT_CCAACAAAAGGAAACGTATTTATTGA	22	4	5	6	9	5	12	2
TTCGCAAATTCTAATTCTTTTCAGTT_CCAACAAAAGGAAACGTATTTATTGA	28	3	5	5	5	2	1	1
CCATGAAACAATAAGACTTTTGATAC_CCAACAAAAGGAAACGTATTTATTGA	66	19	11	11	10	6	8	0
TGATCAAGAAGAAATTTTATTAAAGC_CCAACAAAAGGAAACGTATTTATTGA	21	10	17	10	4	15	8	5
CCGGTAATCATGAATCACTTTGTCTC_CCAACAAAAGGAAACGTATTTATTGA	32	2	2	12	3	6	1	0
TCTTAAAAGCTTAAGAATGTTTGCTA_CCAACAAAAGGAAACGTATTTATTGA	1	0	0	0	0	0	0	0
AGATAAAATGGTAAGATTTTTCTAGA_CCAACAAAAGGAAACGTATTTATTGA	15	7	7	5	5	2	2	4
TGTCAAATCTGGAAATAGCTTTCTAG_CCAACAAAAGGAAACGTATTTATTGA	13	5	1	0	0	0	0	0
ACAGTAAACAAAAATGTTTTTTAAAA_CCAACAAAAGGAAACGTATTTATTGA	18	0	5	7	3	12	10	2
CTTCGAATGGTCAAGGTAGTTCCGT_CCAACAAAAGGAAACGTATTTATTGA	107	27	30	12	19	32	39	29
AGGGGAATAGCTAAGTGGGTTCCTGG_CCAACAAAAGGAAACGTATTTATTGA	189	43	40	36	37	43	44	16
GATGTAATTGCTAATAGATTTGCGAA_CCAACAAAAGGAAACGTATTTATTGA	82	26	26	23	17	17	15	4
GCTTCAACCGGTAAGCAGGTTTTGGG_CCAACAAAAGGAAACGTATTTATTGA	44	11	13	2	4	3	7	1
CTACCAAATCGGAAACTGTTTTCGGC_CCAACAAAAGGAAACGTATTTATTGA	40	12	12	11	16	9	12	13
TTGTTAAACAATAAATGTATTTAAAG_CCAACAAAAGGAAACGTATTTATTGA	30	5	10	6	2	4	4	6
TCCAAAATGATAAAGTTTCTTATTGG_CCAACAAAAGGAAACGTATTTATTGA	8	3	4	0	3	2	0	0
AACAAAAAACTCAAGGGTTTTATAAG_CCAACAAAAGGAAACGTATTTATTGA	88	23	14	11	16	7	11	8
CTCTGAATAGGAAATTTATTTAACTT_CCAACAAAAGGAAACGTATTTATTGA	13	2	9	4	0	3	6	4
GTGTTAATCTCAAAGTTCGTTGTACT_CCAACAAAAGGAAACGTATTTATTGA	35	9	5	7	7	5	7	3
CAATCAATCATAAATGCATTTTGCCT_CCAACAAAAGGAAACGTATTTATTGA	39	4	17	8	17	9	3	3
TAGACAACCTTTAATTTTCTTTAGAA_CCAACAAAAGGAAACGTATTTATTGA	4	1	3	3	6	0	2	0
TGGGAAAGTCCGAAATCGGTTGGGGA_CCAACAAAAGGAAACGTATTTATTGA	48	9	6	1	3	0	1	1
GTACTAACATAGAATGGTCTTAGTGG_CCAACAAAAGGAAACGTATTTATTGA	145	38	34	46	40	44	31	18
AGCAGAACTTTAAATTGTCTTTGGAA_CCAACAAAAGGAAACGTATTTATTGA	44	8	4	12	5	7	10	6
CCGACAAGCCTAACGGCCTTCCTGG_CCAACAAAAGGAAACGTATTTATTGA	45	6	9	9	12	8	2	1
AGTCTAAATAAAAAGTCTTTTTGAAG_CCAACAAAAGGAAACGTATTTATTGA	8	5	6	3	1	1	3	2
GTTAGAAAAAGTAAAACGGTTTGGAC_CCAACAAAAGGAAACGTATTTATTGA	46	11	18	7	34	29	27	12
GTTTAAAAACACAACGTCGTTGGGAC_CCAACAAAAGGAAACGTATTTATTGA	77	19	17	13	16	13	14	7
ATTAAAATACCGAACTTGATTCCATA_CCAACAAAAGGAAACGTATTTATTGA	217	56	56	42	36	50	43	20
AACAAAAAACCAAAAGCACTTTGCAG_CCAACAAAAGGAAACGTATTTATTGA	24	16	14	4	5	12	7	4
ATTGGAACCGAGAACACTATTTTTCC_CCAACAAAAGGAAACGTATTTATTGA	133	43	41	33	39	28	22	13
GAGGCAAGCGGAAAGGACGTTGGAGG_CCAACAAAAGGAAACGTATTTATTGA	41	7	8	3	3	4	2	2
CGTTAAAGTAGAAAGTCTTTTCTCC_CCAACAAAAGGAAACGTATTTATTGA	1	0	0	0	1	0	0	0
ACGCTAACGGTGAAAGGTTTTTTTTG_CCAACAAAAGGAAACGTATTTATTGA	13	1	2	0	0	0	0	0
CCATGAAACGCGAACGTGCTTTCCAA_CCAACAAAAGGAAACGTATTTATTGA	44	10	14	7	15	23	21	22
AATAAAAAATACAAGGTTATTAAGTG_CCAACAAAAGGAAACGTATTTATTGA	148	24	65	61	46	64	57	29
TAAATAATTATCAATCATATTTAAGT_CCAACAAAAGGAAACGTATTTATTGA	28	3	8	1	2	2	10	4
TGTTTAATACGAAACCAGTTTCGTTT_CCAACAAAAGGAAACGTATTTATTGA	56	9	7	0	2	3	3	0
TCGGTAATAGAAAAGTAGATTGGGAG_CCAACAAAAGGAAACGTATTTATTGA	115	21	15	19	27	22	15	5
GACCGAATTTGCAAGAATTTTTGACC_CCAACAAAAGGAAACGTATTTATTGA	16	2	0	2	4	9	6	1
ACGCAAATTCCAAAATAATTTTGTCA_CCAACAAAAGGAAACGTATTTATTGA	45	12	8	6	4	9	3	2
AACCCAAACGGAAACGTGATTCTAAT_CCAACAAAAGGAAACGTATTTATTGA	95	16	15	7	7	10	14	4
TTTTAAACTCCTAATACGTTTCGGAA_CCAACAAAAGGAAACGTATTTATTGA	70	16	8	10	8	6	6	2
CCATTAAGTCAGAAATATCTTACGAC_CCAACAAAAGGAAACGTATTTATTGA	32	16	14	13	14	22	32	6
TACGTAAGAGCGAACATCGTTTAGCG_CCAACAAAAGGAAACGTATTTATTGA	90	16	14	18	19	15	20	8
AAGTGAATACCGAACAGGTTTGGCGA_CCAACAAAAGGAAACGTATTTATTGA	65	17	13	13	5	11	6	0
GAGCAAACGTTAAAGTACTTTCATGT_CCAACAAAAGGAAACGTATTTATTGA	27	10	23	31	72	106	240	170
GAAGTAATGTTGAAGAACTTTAATTC_CCAACAAAAGGAAACGTATTTATTGA	111	24	14	14	18	8	20	6
TTTTAAAAAATAAACTAGTTTGCTAC_CCAACAAAAGGAAACGTATTTATTGA	113	27	24	37	14	25	16	8
CTCTAAAAAAGAAAGAAAGTTAAACG_CCAACAAAAGGAAACGTATTTATTGA	138	35	28	19	30	21	41	11
TCCAGAAATTGAAACCGGGTTATAGC_CCAACAAAAGGAAACGTATTTATTGA	48	16	14	7	10	8	22	9
ATCAGAAAGGTTAACAGTTTTTTGGC_CCAACAAAAGGAAACGTATTTATTGA	24	3	7	13	13	16	16	8
ATCTGAAACGTTAACTGGCTTTTTTG_CCAACAAAAGGAAACGTATTTATTGA	18	5	3	1	3	0	2	0
TGATGAACGCTCAAATCTATTTGTTT_CCAACAAAAGGAAACGTATTTATTGA	18	7	1	0	0	0	0	0
TGTGGAAGTTCAAAGGGGCTTGGAAG_CCAACAAAAGGAAACGTATTTATTGA	12	2	1	0	0	3	0	0
TTAGGAACACGTAAGATTCTTTTAAG_CCAACAAAAGGAAACGTATTTATTGA	52	9	16	20	19	23	17	11
CAAGAAATGTCTAATACCATTATAGT_CCAACAAAAGGAAACGTATTTATTGA	102	13	28	14	20	23	23	11
AATCCAATCCTAAATGTCGTTTTTAG_CCAACAAAAGGAAACGTATTTATTGA	29	11	0	0	0	0	0	0
GATATAAATTGTAACGTCTTTAGCGG_CCAACAAAAGGAAACGTATTTATTGA	17	4	1	2	5	1	2	2
GCCTTAATGCTAAATGGACTTTGTGA_CCAACAAAAGGAAACGTATTTATTGA	26	10	9	6	6	9	9	3
CGACAAATATTTAAAGCCATTGCTAC_CCAACAAAAGGAAACGTATTTATTGA	28	13	12	6	4	7	5	0
AGCTCAAAAGGCAACGGGTTTGGCCC_CCAACAAAAGGAAACGTATTTATTGA	83	20	11	12	10	10	7	2
GTAATAACTTATAAGTCCATTTCCGA_CCAACAAAAGGAAACGTATTTATTGA	26	1	4	10	11	5	3	1
TACACAAAACTAAAAGGGGTTCTAGA_CCAACAAAAGGAAACGTATTTATTGA	13	6	10	5	15	13	11	4
TACGAAATGAGAACTATATTTTAGC_CCAACAAAAGGAAACGTATTTATTGA	1	0	1	0	0	0	0	0
GCATTAACTTCAAATGTCGTTCGTCG_CCAACAAAAGGAAACGTATTTATTGA	328	60	93	52	79	68	94	44
TCCATAATAACAAAACTGATTCCATG_CCAACAAAAGGAAACGTATTTATTGA	39	9	19	3	9	4	9	3
ATCAAAAATCTGAACCTTTTTAAGTC_CCAACAAAAGGAAACGTATTTATTGA	1	0	0	0	0	0	0	0
ACAACAAACAAAAATAATCTTAGTAA_CCAACAAAAGGAAACGTATTTATTGA	3	1	1	0	0	0	0	0
TCGCAAACACCCAAAAAGATTACAGC_CCAACAAAAGGAAACGTATTTATTGA	26	10	4	4	3	5	4	11
TCCCTAATAAATAAAAGTGTTCGTGT_CCAACAAAAGGAAACGTATTTATTGA	1	0	0	0	0	0	0	0
GGGTCAACCATTAATCGATTTTTAGG_CCAACAAAAGGAAACGTATTTATTGA	116	24	25	29	28	23	24	15
CAATGAAGAAAGAAAATTTTTTTACA_CCAACAAAAGGAAACGTATTTATTGA	21	4	7	3	4	5	13	12
AATTAAACCCTAAACTATCTTCGATA_CCAACAAAAGGAAACGTATTTATTGA	18	10	1	2	0	0	5	0
TTATTAAGCAGAAACAATATTGAGAT_CCAACAAAAGGAAACGTATTTATTGA	31	5	14	11	18	14	14	4
TTTAAAACTTAGAACGACGTTTACGT_CCAACAAAAGGAAACGTATTTATTGA	11	4	0	0	0	0	0	0
GTTTTAAACGGGAATTCCTTTCGTAT_CCAACAAAAGGAAACGTATTTATTGA	51	7	5	4	11	4	12	4
TAAACAACGATGAAGGGTCTTAACTT_CCAACAAAAGGAAACGTATTTATTGA	21	10	4	2	3	1	0	0
ACAAAAAGTGTTAAAACACTTCGTTG_CCAACAAAAGGAAACGTATTTATTGA	145	34	31	12	17	28	14	11
CCTATAACGCGGAAATCATTTACACA_CCAACAAAAGGAAACGTATTTATTGA	24	5	5	1	3	3	0	1
TTATGAACAAATAAAGAGATTTCTAA_CCAACAAAAGGAAACGTATTTATTGA	44	6	6	2	2	4	3	2
ACAGTAACGAAGAAGTTAATTGATAA_CCAACAAAAGGAAACGTATTTATTGA	28	2	0	2	0	2	0	0
AGGAAAAACGTAAAGGGCATTAACTT_CCAACAAAAGGAAACGTATTTATTGA	88	32	28	25	38	23	26	13
TTCTCAATACATAATATACTTCCCTC_CCAACAAAAGGAAACGTATTTATTGA	32	5	0	0	0	0	0	0
CAAGAAAGTAATAAAATATTTTTGTA_CCAACAAAAGGAAACGTATTTATTGA	38	1	7	2	1	2	11	0
GTCCCAATCGTGAAAGGCGTTGTGGG_CCAACAAAAGGAAACGTATTTATTGA	76	10	7	4	1	2	3	0
TTAAAAATTATAAATATTGTTAATCG_CCAACAAAAGGAAACGTATTTATTGA	25	0	2	4	1	4	5	1
GTACTAAGACCGAATGCGTTTTTGGA_CCAACAAAAGGAAACGTATTTATTGA	3	2	0	0	0	0	0	0
ATAAGAAGCTCCAAGAAGCTTAAGTG_CCAACAAAAGGAAACGTATTTATTGA	62	6	10	9	13	20	15	9
TTAGTAACGGCGAAGGTTCTTTTGTC_CCAACAAAAGGAAACGTATTTATTGA	4	0	2	2	2	0	0	0
CTCAGAAGGTATAATTATGTTTAGCG_CCAACAAAAGGAAACGTATTTATTGA	30	8	5	10	7	6	8	9
TTCAAAATCAATAATAATCTTTAACC_CCAACAAAAGGAAACGTATTTATTGA	34	5	5	9	16	9	11	5
ATAAGAAATCGTAAATAAGTTTATCT_CCAACAAAAGGAAACGTATTTATTGA	61	21	26	9	8	8	10	2
CAGGAAAAACGTAATCGCTTTCTTCA_CCAACAAAAGGAAACGTATTTATTGA	1	0	0	0	0	0	0	0
AATCGAAGGCCCAAGGGAATTGGAGG_CCAACAAAAGGAAACGTATTTATTGA	85	25	32	21	31	19	34	12
TTTCTAACTCACAACTCATTTGAATT_CCAACAAAAGGAAACGTATTTATTGA	28	8	20	25	24	23	65	47
AATTAAACGGCTAATATCTTTCATCC_CCAACAAAAGGAAACGTATTTATTGA	75	20	27	19	26	33	18	8
GAGCTAAAATCGAAGGCGATTCCCCG_CCAACAAAAGGAAACGTATTTATTGA	27	2	3	4	3	1	0	0
AATGGAATCAGAAAGACGCTTACTTC_CCAACAAAAGGAAACGTATTTATTGA	35	6	3	0	1	0	0	0
CATGCAACAATCAACGTCATTATCCA_CCAACAAAAGGAAACGTATTTATTGA	73	27	24	18	29	33	34	13
AATAAAATTGAAAATAGTCTTTTAGG_CCAACAAAAGGAAACGTATTTATTGA	1	0	0	0	0	0	0	0
GATACAACTTCAAATGATTTTTTTAA_CCAACAAAAGGAAACGTATTTATTGA	14	0	6	4	2	9	13	7
AAGGAAAACAGAAATGAATTTTCCTG_CCAACAAAAGGAAACGTATTTATTGA	7	2	1	0	0	0	0	0
TATTGAAACGCGAAACAACTTCCTGT_CCAACAAAAGGAAACGTATTTATTGA	33	11	10	10	7	10	7	6
GTTGAAAAACGAAAACTTTTTTTGGC_CCAACAAAAGGAAACGTATTTATTGA	23	12	4	4	4	5	2	0
ATACTAATCGTGAAGAGATTTAGGCT_CCAACAAAAGGAAACGTATTTATTGA	111	12	18	15	18	21	18	8
CCTTAAAGAAGCAAGGTTCTTATGTA_CCAACAAAAGGAAACGTATTTATTGA	114	41	24	26	32	23	17	20
TCCGGAAGGTTAAATACGCTTCATTA_CCAACAAAAGGAAACGTATTTATTGA	115	22	20	15	26	30	41	19
CCGCCAATCGGGAAGATCATTATCTG_CCAACAAAAGGAAACGTATTTATTGA	42	13	6	5	4	10	7	10
ATATTAAAATACAAACGTCTTTACAA_CCAACAAAAGGAAACGTATTTATTGA	34	12	9	12	10	5	8	9
CAGCAAAAGGATAAATGTTTTTATGA_CCAACAAAAGGAAACGTATTTATTGA	55	10	10	10	15	11	10	3
AGCACAAGCCGGAACTTCATTTGGAG_CCAACAAAAGGAAACGTATTTATTGA	12	2	4	0	0	5	1	1
ATCTAAAGATGGAATTAGCTTGTACT_CCAACAAAAGGAAACGTATTTATTGA	109	15	39	34	53	63	94	52
CTTGTAACTTAGAATGGTATTGTTTA_CCAACAAAAGGAAACGTATTTATTGA	46	25	12	12	8	6	6	3
TATATAATAATCAATCGGTTTTAAAC_CCAACAAAAGGAAACGTATTTATTGA	25	9	7	2	1	3	0	0
TTTTGAACGTGAAACTTGCTTGAAGT_CCAACAAAAGGAAACGTATTTATTGA	18	2	6	1	4	4	0	0
GGAGAAAGGCTCAAGTGGTTTGAGGC_CCAACAAAAGGAAACGTATTTATTGA	43	9	2	3	4	12	2	7
TTACAAATTGGTAAAATCATTAGATT_CCAACAAAAGGAAACGTATTTATTGA	32	4	6	14	12	4	6	5
CTTAAAATATGCAAATTAATTCTGGG_CCAACAAAAGGAAACGTATTTATTGA	200	54	43	38	40	41	80	36
GGCAAAAACTAGAAGCCGCTTTTTGT_CCAACAAAAGGAAACGTATTTATTGA	4	2	7	6	3	6	6	1
AGGGAAATCCATAACTCTTTTGGGTG_CCAACAAAAGGAAACGTATTTATTGA	45	8	10	10	10	10	13	5
CTTCGAAACGGTAAGGACGTTGTTGA_CCAACAAAAGGAAACGTATTTATTGA	37	7	15	9	23	21	9	8
CTTGCAAGACTCAATTCGGTTATACA_CCAACAAAAGGAAACGTATTTATTGA	15	8	3	20	25	34	67	46
TCTTCAAGTAGAAATTTTATTTTGGA_CCAACAAAAGGAAACGTATTTATTGA	8	8	17	9	8	5	9	1
ATCTAAATAATAAAATCTTTTTAGAA_CCAACAAAAGGAAACGTATTTATTGA	6	1	0	0	0	2	3	0
TAGATAACGATAAACTTATTTACTAG_CCAACAAAAGGAAACGTATTTATTGA	70	22	12	14	17	21	23	9
ATCGAAACCGTAAACAACGTTAGTGC_CCAACAAAAGGAAACGTATTTATTGA	57	11	4	4	1	3	4	1
TTGCCAACTTGTAAAAGCTTTCGATC_CCAACAAAAGGAAACGTATTTATTGA	44	8	5	7	7	7	7	5
GGTGAAAGTAAAAAACTCTTTCGGTT_CCAACAAAAGGAAACGTATTTATTGA	16	4	8	3	5	10	9	2
AAATAAACTTGAAATTGTTTTATATG_CCAACAAAAGGAAACGTATTTATTGA	50	17	8	10	13	10	18	6
TCGCAAAGTGATAATTTTGTTACCTT_CCAACAAAAGGAAACGTATTTATTGA	31	6	12	10	5	3	5	4
AAGTTAAGGTGCAAGTCGCTTTTGTT_CCAACAAAAGGAAACGTATTTATTGA	86	29	36	26	36	45	22	11
TATATAACTTTTAAGGCTATGGTCT_CCAACAAAAGGAAACGTATTTATTGA	2	2	3	1	4	7	3	2
CCCTGAAACAGTAATGATGTTATTGA_CCAACAAAAGGAAACGTATTTATTGA	274	89	54	54	50	68	56	33
TCTACAAACTCAAATGAGATTGAGGC_CCAACAAAAGGAAACGTATTTATTGA	30	6	1	1	4	1	9	1
TAGAAAACTGATAAGGGCTTTGTTGA_CCAACAAAAGGAAACGTATTTATTGA	1	0	0	0	0	0	0	0
TATCAAACTATAAAACTCGTTTCCGC_CCAACAAAAGGAAACGTATTTATTGA	32	7	15	3	7	2	10	2
TCTTGAAAGACTAACCTCGTTATATA_CCAACAAAAGGAAACGTATTTATTGA	23	12	12	7	6	5	9	9
TTTTTAATTGCAAAGGCATTTCATAG_CCAACAAAAGGAAACGTATTTATTGA	13	7	8	14	4	10	6	1
TTGGAAATGTGAAAAGAGTTTTCTTG_CCAACAAAAGGAAACGTATTTATTGA	67	16	25	20	38	26	29	14
TGTCAAAGTGTAATCTGATTACTTT_CCAACAAAAGGAAACGTATTTATTGA	1	0	0	0	0	0	0	0
TAAGGAATTATAAAGTCATTTAATGT_CCAACAAAAGGAAACGTATTTATTGA	12	7	1	1	1	4	2	3
CATAAAACTGGTAATGCATTTATAAG_CCAACAAAAGGAAACGTATTTATTGA	76	24	19	35	38	22	35	13
TCTTAAAAACATAAGAACATTAACCG_CCAACAAAAGGAAACGTATTTATTGA	31	4	9	5	8	3	6	3
TAGCAAAAGCTTAAAGGGGTTGCAGT_CCAACAAAAGGAAACGTATTTATTGA	27	3	5	2	5	5	4	0
ATCAAAAATATAAACTAAATTAGTAT_CCAACAAAAGGAAACGTATTTATTGA	1	0	0	0	0	0	0	1
AAAATAAAACTCAACAAACTTACTTA_CCAACAAAAGGAAACGTATTTATTGA	36	6	15	7	8	9	8	7
AATAGAACAACCAACTATCTTAAGAA_CCAACAAAAGGAAACGTATTTATTGA	44	6	11	11	11	13	21	9
AGAGGAAGATCAAATTTGGTTGTAGG_CCAACAAAAGGAAACGTATTTATTGA	22	2	9	16	8	20	13	5
GCTCTAAAATTAAATTCATTTGTTAG_CCAACAAAAGGAAACGTATTTATTGA	26	11	5	9	1	5	7	2
AATCAAATAGTAAAGGGTTTGCAGA_CCAACAAAAGGAAACGTATTTATTGA	1	1	0	1	0	0	0	1
TTATAAAAATTAAATCGCATTTTGCT_CCAACAAAAGGAAACGTATTTATTGA	48	5	4	12	16	9	7	4
CAAATAAGGGGAAAACTCTTTCACAT_CCAACAAAAGGAAACGTATTTATTGA	43	16	15	24	36	52	87	53
AGGGCAAACTTAAAGACGATTCTACA_CCAACAAAAGGAAACGTATTTATTGA	112	22	18	13	18	25	13	6
CTACAAACCGTAAAGTCGATTTGGTT_CCAACAAAAGGAAACGTATTTATTGA	61	13	5	6	1	4	6	3
TGGTGAAGAGTGAAGGGGGTTGGGGG_CCAACAAAAGGAAACGTATTTATTGA	2	0	0	0	0	0	0	0
TTGCGAAGAGACAAATATTTTTAGAA_CCAACAAAAGGAAACGTATTTATTGA	60	17	17	1	6	10	3	0
CTCGCAATTAACTTACCGG_CCAACAAAAGGAAACGTATTTATTGA	17	2	11	4	5	5	5	5
GCATCAAAATAGAATCTAATTATTCT_CCAACAAAAGGAAACGTATTTATTGA	37	4	8	5	6	12	7	6
TCAAGAAGAGCTAATATACTTTTTTG_CCAACAAAAGGAAACGTATTTATTGA	6	2	4	1	1	0	1	1
AGATTAAACTCCAATCCAGTTTGGGA_CCAACAAAAGGAAACGTATTTATTGA	43	17	15	14	22	11	12	5
ACGACAACAATGAAGCTACTTCTCAG_CCAACAAAAGGAAACGTATTTATTGA	23	5	10	10	5	0	12	1
CCTATAAGAAATAAGAAAATTATGAC_CCAACAAAAGGAAACGTATTTATTGA	15	2	7	7	2	4	5	1
ACACGAAAATTTAAAGCTGTTGAGCT_CCAACAAAAGGAAACGTATTTATTGA	52	13	7	12	11	6	2	0
CAGCAAACTATTAATATTGTTGCCGT_CCAACAAAAGGAAACGTATTTATTGA	120	21	21	41	31	23	31	15
GCCCGAAAGTAAAAACACGTTTGATG_CCAACAAAAGGAAACGTATTTATTGA	20	9	9	9	9	8	7	3
AGCGGAATGATAAACGTATTTAAATA_CCAACAAAAGGAAACGTATTTATTGA	8	2	0	0	0	0	0	0
TTGCAAAATATAAAAAGCCTTGTTAC_CCAACAAAAGGAAACGTATTTATTGA	26	2	3	3	8	2	10	1
TGTTGAACACTGAAAATATTTTTGCG_CCAACAAAAGGAAACGTATTTATTGA	50	19	11	8	8	16	11	6
AACTAAAGTGTCAAGCTGTTTTGAAC_CCAACAAAAGGAAACGTATTTATTGA	10	3	6	15	5	8	19	5
TGCCTAATGGACAATTTTCTTGCGTT_CCAACAAAAGGAAACGTATTTATTGA	13	1	8	1	6	9	9	5
TATGTAACGAGAAAATGCTTTCATTA_CCAACAAAAGGAAACGTATTTATTGA	13	1	6	0	5	9	3	1
ACGTTAATATTTAAGCATATTAATGC_CCAACAAAAGGAAACGTATTTATTGA	14	5	4	3	2	2	6	0
TCAATAATCATAAACTACATTCGAAG_CCAACAAAAGGAAACGTATTTATTGA	41	2	3	6	6	5	8	8
TAAATAAAATTTAAATATTTTTTTTT_CCAACAAAAGGAAACGTATTTATTGA	1	0	0	0	0	0	1	0
ATAAGAATAGTAAAGTAAGTTGTACG_CCAACAAAAGGAAACGTATTTATTGA	12	0	0	1	0	0	2	0
CCGCTAATGAACAAGTAGCTTACAGG_CCAACAAAAGGAAACGTATTTATTGA	28	4	7	3	5	10	2	3
GCTAAAATCTTAAATCTGTTTCTCGT_CCAACAAAAGGAAACGTATTTATTGA	19	10	7	6	2	7	3	0
TGTGAAAACTAAAAAAGCTTTGGGAT_CCAACAAAAGGAAACGTATTTATTGA	75	29	26	30	46	52	46	17
CAGATAACGGTAAAAGTGTTTTTGCG_CCAACAAAAGGAAACGTATTTATTGA	26	9	11	7	5	4	4	3
TCAACAACCATTAAGCTAGTTGTATT_CCAACAAAAGGAAACGTATTTATTGA	36	8	4	2	0	0	0	0
ATTGGAATTCTGAAGCGCATTTCTTA_CCAACAAAAGGAAACGTATTTATTGA	52	12	6	3	3	2	0	1
TCCTAAACTAATAAAGATGTTCTATT_CCAACAAAAGGAAACGTATTTATTGA	6	0	0	0	0	0	0	0
TCGTAAAACGTAAAGGGATTTATGGC_CCAACAAAAGGAAACGTATTTATTGA	24	7	2	2	8	4	4	0
TGTGAAACCTATAAGTTCTTTAGCTA_CCAACAAAAGGAAACGTATTTATTGA	6	1	3	3	7	5	2	6
TTACTAACGGTAAACCTCATTTAAGT_CCAACAAAAGGAAACGTATTTATTGA	41	8	16	26	20	31	16	8
CTTGGAACAATGAAGGGAGTTTGGTC_CCAACAAAAGGAAACGTATTTATTGA	70	19	12	12	19	20	9	15
ATCGAAATTTTAAATGACGTTGATAG_CCAACAAAAGGAAACGTATTTATTGA	28	2	7	6	3	15	8	3
TCGTTAAAGGGCAATCTTTTTTTGTA_CCAACAAAAGGAAACGTATTTATTGA	32	8	3	3	3	3	2	0
GAAGCAAAAACGAATTCGGTTCGCGG_CCAACAAAAGGAAACGTATTTATTGA	33	7	9	10	10	27	12	9
TAGGTAATCGATAAGGTCATTGGGCT_CCAACAAAAGGAAACGTATTTATTGA	48	9	3	2	2	7	1	0
AAAAGAATAGCTAAATGAGTTAATCG_CCAACAAAAGGAAACGTATTTATTGA	32	10	4	8	2	1	5	1
CACTCAATTGTTAAAGAGCTTTAGTG_CCAACAAAAGGAAACGTATTTATTGA	80	20	27	17	20	10	14	19
TATATAAAAGTCAAGGTAATTGTCTT_CCAACAAAAGGAAACGTATTTATTGA	1	0	0	0	0	0	0	0
TGGCCAATAATAAACGGCTTTTTTGT_CCAACAAAAGGAAACGTATTTATTGA	45	5	24	13	8	9	9	4
TGTGAAAAAAAAAAAAACATGTTAGATA_CCAACAAAAGGAAACGTATTTATTGA	2	0	0	0	0	0	0	0
GCTAAAATAAACAACTCGATTTTTCT_CCAACAAAAGGAAACGTATTTATTGA	57	11	6	5	5	5	5	3
TTACAAACTTTTAAGACTCTTTGTGA_CCAACAAAAGGAAACGTATTTATTGA	8	2	1	0	3	4	23	19
ACTCTAAGCCAGAACCTGATTTTAAA_CCAACAAAAGGAAACGTATTTATTGA	1	0	0	1	0	0	0	0
GGCTTAAGATTTAAAGAAGTTGTATG_CCAACAAAAGGAAACGTATTTATTGA	1	0	0	0	0	0	0	0
AGATTAATAGGGAACTTGATTGCCAT_CCAACAAAAGGAAACGTATTTATTGA	42	13	16	7	20	15	10	3
CTAATAACAACCAAACTTATTTTCAG_CCAACAAAAGGAAACGTATTTATTGA	92	28	28	17	16	25	25	17
GGTCTAATGTTAAAATGACTTATTAA_CCAACAAAAGGAAACGTATTTATTGA	36	4	5	5	4	5	9	8
CCGCGAAAGTTCAAGTGACTTTGCGG_CCAACAAAAGGAAACGTATTTATTGA	8	1	1	5	2	3	2	2
TCTGGAAGTCGTAACCACGTTTCGGT_CCAACAAAAGGAAACGTATTTATTGA	36	6	6	6	10	6	4	0
TGCTGAACATGCAATCGCATTGGGCG_CCAACAAAAGGAAACGTATTTATTGA	52	8	11	5	10	11	8	3
GAACAAAAACCCAACCCAGTTCGGTG_CCAACAAAAGGAAACGTATTTATTGA	92	14	10	15	25	15	10	4
CCACAAATCGTTAAATAAGTTCTTCA_CCAACAAAAGGAAACGTATTTATTGA	17	5	5	4	9	8	5	9
TAGCAAATGCTGAACCCTGTTATATA_CCAACAAAAGGAAACGTATTTATTGA	51	4	14	10	6	10	16	6
TAAGAAAATCGAAATAAATTTTGAGA_CCAACAAAAGGAAACGTATTTATTGA	1	0	0	0	0	0	0	0
CCCAGAACAAGGAAGTAAGTTTCTAT_CCAACAAAAGGAAACGTATTTATTGA	71	15	18	23	20	14	11	15
TTTGTAAATGCCAACGGAGTTTACCT_CCAACAAAAGGAAACGTATTTATTGA	29	12	11	4	8	10	10	0
GTCCTAAAACAAAACAACTTTGGGAT_CCAACAAAAGGAAACGTATTTATTGA	74	20	14	14	19	10	18	7
TTCAAAACAGAAAAGGCGCTTGTCCG_CCAACAAAAGGAAACGTATTTATTGA	52	16	23	19	17	18	11	12
GATAAAAGTGGCAAAGGTATTAATTA_CCAACAAAAGGAAACGTATTTATTGA	4	1	0	0	0	0	0	0
AGGCTAAATAGTAATCTCGTTTTATG_CCAACAAAAGGAAACGTATTTATTGA	127	33	46	19	23	18	16	5
CCCGCAACGCTTAAATGGTTTATTAG_CCAACAAAAGGAAACGTATTTATTGA	33	12	8	7	10	10	10	3
TGTAAAACTTATAATTGATTTAAGTT_CCAACAAAAGGAAACGTATTTATTGA	5	0	1	1	0	1	1	0
CCTGAAAAAAGCAAGAGAATTGTCAT_CCAACAAAAGGAAACGTATTTATTGA	88	22	10	18	13	15	27	11
CCATTAACTCTTAACCTGTTTTTTAT_CCAACAAAAGGAAACGTATTTATTGA	3	3	0	0	0	3	2	1
CTTCCAAGTACAAAGGCGTTTCAAAA_CCAACAAAAGGAAACGTATTTATTGA	1	0	0	0	0	0	0	0
TCTCCAACCCGTAAACAGATTAATAC_CCAACAAAAGGAAACGTATTTATTGA	13	0	4	3	4	5	1	2
AAGTCAACAGATAAGAGACTTTTAGA_CCAACAAAAGGAAACGTATTTATTGA	16	4	2	3	3	1	0	0
TCACTAAGATTTAAACACTTTCTGAT_CCAACAAAAGGAAACGTATTTATTGA	43	11	9	4	14	22	6	3
GAAAAAAGTTAGAAGCTCCTTTTCAC_CCAACAAAAGGAAACGTATTTATTGA	14	5	2	0	1	1	6	0
TAAACAAGCGTAAACGTTATTGTAAG_CCAACAAAAGGAAACGTATTTATTGA	301	47	64	42	77	64	78	48
AAATAAAATTCAAATAGAGTTAACAC_CCAACAAAAGGAAACGTATTTATTGA	33	6	16	8	6	15	10	3
CTGTAAAAAATTAAATCAGTTTCCGT_CCAACAAAAGGAAACGTATTTATTGA	64	13	24	15	17	16	9	5
CAGCAAACTTATAATTGCCTTGATTT_CCAACAAAAGGAAACGTATTTATTGA	93	37	17	37	19	32	26	12
CCGCGAACATTAAATTTGTTTATATG_CCAACAAAAGGAAACGTATTTATTGA	56	13	18	15	15	9	7	6
AGATGAACGGTTAAATTCGTTTAAGG_CCAACAAAAGGAAACGTATTTATTGA	64	17	15	12	8	9	8	5
TCGCCAAGGTAAAATTCGGTTCAGAT_CCAACAAAAGGAAACGTATTTATTGA	46	3	16	4	15	7	5	2
CCAACAATTTTCAAAGAATTTCTCAA_CCAACAAAAGGAAACGTATTTATTGA	56	11	11	13	21	18	28	6
CTTAAAATCGGTAAAGAATTTAGTTA_CCAACAAAAGGAAACGTATTTATTGA	11	0	0	0	0	0	0	0
TATAGAAAATACAACTTAATTTCAGG_CCAACAAAAGGAAACGTATTTATTGA	26	7	9	9	15	11	10	5
TATCCAATCATTAAAAAACTTCTCAT_CCAACAAAAGGAAACGTATTTATTGA	19	3	2	1	0	5	7	2
TCCGATATCGGTACCGATCTTTCACC_CCAACAAAAGGAAACGTATTTATTGA	76	22	18	12	22	13	16	4
TCTACAACGCCTAAGTGGTTTTGTGT_CCAACAAAAGGAAACGTATTTATTGA	100	24	11	7	3	18	12	9
TAAGTAATCGTGAATAATCTTCTGTT_CCAACAAAAGGAAACGTATTTATTGA	33	14	8	6	7	3	1	0
ATAATAAAGATTAATATGGTTGGAAT_CCAACAAAAGGAAACGTATTTATTGA	10	5	3	5	3	6	10	0
TTGTCAATCTCAAAATGTGTTCTTGC_CCAACAAAAGGAAACGTATTTATTGA	66	18	8	6	9	8	9	13
CGACCAATTTCAAATAAGATTTACAT_CCAACAAAAGGAAACGTATTTATTGA	15	5	13	5	4	2	2	4
ATATAAAAGCAGAAAACGTTTCGGTC_CCAACAAAAGGAAACGTATTTATTGA	8	7	4	5	5	5	3	1
TCGCAAAAATTTAAGAAGTTTTCACT_CCAACAAAAGGAAACGTATTTATTGA	15	5	3	5	2	6	4	2
TTTGGAAAAGCAAATGTTTTTGTTGA_CCAACAAAAGGAAACGTATTTATTGA	125	34	21	16	22	29	32	13
TAATCAATACGAAAACCAGTTCTCTA_CCAACAAAAGGAAACGTATTTATTGA	19	4	2	0	0	1	0	0
GCGGCAAGTTGCAAAATGGTTTAACA_CCAACAAAAGGAAACGTATTTATTGA	11	10	1	4	2	3	4	2
GATCTAATTGGGAAGTTAGTTGGGGG_CCAACAAAAGGAAACGTATTTATTGA	19	1	5	5	7	3	1	1
ATCTCAAGAGTTAAGTAAATTTAATG_CCAACAAAAGGAAACGTATTTATTGA	81	16	29	28	35	30	22	16
CCCCCAACATTCAACAAGATTGCTGT_CCAACAAAAGGAAACGTATTTATTGA	23	16	11	8	9	8	5	7
GTATTAAGCGGTAAATATCTTTTCGT_CCAACAAAAGGAAACGTATTTATTGA	91	17	9	13	22	10	17	6
GTGTAAACTATTAAGCGTCTTTATTG_CCAACAAAAGGAAACGTATTTATTGA	125	20	29	15	47	59	93	62
AACCAAAAGGGAAAAAGGGTTTACGG_CCAACAAAAGGAAACGTATTTATTGA	24	2	2	1	0	0	0	0
GCGTGAACTAGTAAGAGAATTTATCA_CCAACAAAAGGAAACGTATTTATTGA	49	10	4	6	3	2	8	4
CACGAAACGTGTAAATCTGTTGTATC_CCAACAAAAGGAAACGTATTTATTGA	19	4	3	12	7	5	12	0
CAACGAAACTTGAAAGCCTTTGCTGG_CCAACAAAAGGAAACGTATTTATTGA	45	18	16	10	8	14	15	8
TATTCAAAGACGAACAGTATTTGTGT_CCAACAAAAGGAAACGTATTTATTGA	144	26	18	16	22	26	23	20
CAAACAACAGAAAAATATCTTATATT_CCAACAAAAGGAAACGTATTTATTGA	9	0	5	0	0	0	3	1
TAGATAAGAAGTAAAGAATTTGAATT_CCAACAAAAGGAAACGTATTTATTGA	59	15	7	5	2	2	7	2
ACGGAAAGCGATAAACGGTTTGTGAA_CCAACAAAAGGAAACGTATTTATTGA	27	5	3	6	7	10	12	4
GGGGGAATTGTAAACGGTATTTGGTA_CCAACAAAAGGAAACGTATTTATTGA	14	7	8	15	10	11	9	9
CCTCAAACCCATAAGGGGGTTCACTT_CCAACAAAAGGAAACGTATTTATTGA	20	10	8	11	16	13	23	6
AATTAAACCACTAAGAATGTTAATTG_CCAACAAAAGGAAACGTATTTATTGA	10	5	5	1	1	3	5	7
CGCGAAATAGCTAAAAATTTTCAGCT_CCAACAAAAGGAAACGTATTTATTGA	28	7	10	2	1	10	2	4
ACCGGAACTTATAAAGGACTTGAAGG_CCAACAAAAGGAAACGTATTTATTGA	2	1	0	0	0	0	0	0
TATTTAACTCAAAAGCCTTTTAGACC_CCAACAAAAGGAAACGTATTTATTGA	21	7	4	7	2	8	5	0
TGAGAAATTCCAAAGGAGATTTAGGT_CCAACAAAAGGAAACGTATTTATTGA	76	32	36	32	43	50	47	14
TTTATAAATTAAAATCCTGTTCATTC_CCAACAAAAGGAAACGTATTTATTGA	17	0	6	10	9	4	19	6
GCCGGAAGCAGGAAAGGGGTTGGGCG_CCAACAAAAGGAAACGTATTTATTGA	57	17	17	9	14	15	17	13
TTAAAAAATCTTAAGATCTTTTTAGT_CCAACAAAAGGAAACGTATTTATTGA	17	2	3	1	1	1	6	3
TAAAAAATTTTCAACTTAGTTAATCT_CCAACAAAAGGAAACGTATTTATTGA	2	0	0	0	1	1	0	1
ATCGCAACACGGAAAGGGGTTGGGGG_CCAACAAAAGGAAACGTATTTATTGA	40	15	8	9	11	9	6	2
ACTGGAAATAAAAAAGCATTGTACG_CCAACAAAAGGAAACGTATTTATTGA	2	0	0	0	0	0	0	0
AAAAAAAGAAAGAACTCCGTTTGAGT_CCAACAAAAGGAAACGTATTTATTGA	7	2	1	0	1	1	1	0
TTATCAAGAATAAATACATTTGTGGG_CCAACAAAAGGAAACGTATTTATTGA	87	19	18	22	22	25	27	12
AGGTGAATTAGCAATACTTTTTATCG_CCAACAAAAGGAAACGTATTTATTGA	49	15	2	4	6	1	4	2
AGACTAACTATTAATGAGATTTTATC_CCAACAAAAGGAAACGTATTTATTGA	12	7	9	7	5	7	5	3
GCAGCAACTGGGAAGGATATTATGCG_CCAACAAAAGGAAACGTATTTATTGA	10	0	2	1	2	2	3	4
TACAGAATAACAAATTTAATTCCCAT_CCAACAAAAGGAAACGTATTTATTGA	49	8	9	20	10	30	20	9
TTTAGAAGTCGGAAGAGGATTCAGGC_CCAACAAAAGGAAACGTATTTATTGA	1	0	0	0	0	0	0	0
TAACAAATCTAAAATCAATTTGCCTC_CCAACAAAAGGAAACGTATTTATTGA	17	2	3	4	7	2	0	0
AATCACAATTCACAATTTACTTTTGTG_CCAACAAAAGGAAACGTATTTATTGA	40	12	12	14	11	14	8	5
ATCGAAAACGGGAAAAGGATTAGAGC_CCAACAAAAGGAAACGTATTTATTGA	55	12	14	9	9	10	3	0
CTTTGAACAAACAACTTCTTTGGTCA_CCAACAAAAGGAAACGTATTTATTGA	12	5	2	5	3	7	1	2
ATCCGAAGCAACAATGAGTTTTGACA_CCAACAAAAGGAAACGTATTTATTGA	33	7	6	8	21	12	37	31
ATAGAAATGTGCAACTTTTTTCGAGG_CCAACAAAAGGAAACGTATTTATTGA	23	2	8	7	12	8	2	2
CCAATAATCCTTAAGATAGTTATACG_CCAACAAAAGGAAACGTATTTATTGA	48	13	11	10	10	7	21	14
CCTTAAATTTTCAAGATTTTTGCCGA_CCAACAAAAGGAAACGTATTTATTGA	1	0	0	0	0	0	2	0
TTACAAAATAAGAACGACATTAAGAT_CCAACAAAAGGAAACGTATTTATTGA	13	3	1	2	3	3	1	2
TAACGAATGCTCAAGTTAATTTTAAC_CCAACAAAAGGAAACGTATTTATTGA	3	0	0	1	4	4	4	1
AATCAAAAAGTAAAGATAATTATTGT_CCAACAAAAGGAAACGTATTTATTGA	33	4	5	3	6	8	8	5
TCGTAAATTTACAATAAACTTGTTCT_CCAACAAAAGGAAACGTATTTATTGA	21	7	3	1	1	3	0	0
TTTCAAAAATGCAAATCTGTTAGAGC_CCAACAAAAGGAAACGTATTTATTGA	42	11	15	14	25	37	27	14
TAGTGAATTCCAAATATTTTTGAAAT_CCAACAAAAGGAAACGTATTTATTGA	55	10	18	5	8	8	9	7
GCGACAAATTAAAATGTCTTTAGAGA_CCAACAAAAGGAAACGTATTTATTGA	102	15	7	19	9	10	11	10
TTATTAACCACAAATTCTTTTTACCG_CCAACAAAAGGAAACGTATTTATTGA	24	7	2	5	8	7	7	0
GCGTAAAGTACAAACTTTGTTGCGTT_CCAACAAAAGGAAACGTATTTATTGA	46	12	13	5	5	4	6	0
ATGGCAACCTTTAATAAAATTCGTAT_CCAACAAAAGGAAACGTATTTATTGA	90	17	1	11	5	10	7	3
AACTGAATAAATAACAGTTTTATAGT_CCAACAAAAGGAAACGTATTTATTGA	62	13	20	12	11	16	24	12
CGAACAAAAAGGAAACGGTTTATGAC_CCAACAAAAGGAAACGTATTTATTGA	99	24	11	14	15	22	25	16
CCAGAAAAACAAAAATGACTTAATTT_CCAACAAAAGGAAACGTATTTATTGA	122	39	52	28	21	32	34	20
ACTACAACGTGTAATAATCTTATCGA_CCAACAAAAGGAAACGTATTTATTGA	13	6	12	9	8	9	7	1
CTCCAAAGATCGAAATGATTTATGTG_CCAACAAAAGGAAACGTATTTATTGA	68	11	7	12	12	10	10	9
ACAGTAAATTCTAATATGCTTTAGAG_CCAACAAAAGGAAACGTATTTATTGA	39	14	21	25	22	17	16	8
CCATCAATATAGAAAAAAGTTGGATA_CCAACAAAAGGAAACGTATTTATTGA	45	10	17	6	10	12	14	5
TTCTGAAATCTTAAGGATTTTCTGCA_CCAACAAAAGGAAACGTATTTATTGA	3	2	4	0	0	0	0	0
CTTTTAAAAGAGAATAGGTTTCATTT_CCAACAAAAGGAAACGTATTTATTGA	58	13	17	14	13	25	18	6
TATTGAATTTCTAAGTTCATTGATAC_CCAACAAAAGGAAACGTATTTATTGA	22	3	4	5	2	0	0	0
ATGTTAAGGCATAAGCAACTTACCAG_CCAACAAAAGGAAACGTATTTATTGA	40	9	9	11	12	18	19	5
ACATGAATCCTCAACCCGATTGTTGT_CCAACAAAAGGAAACGTATTTATTGA	47	12	20	12	11	8	6	5
TATATAACCTAGAAGCCATTTGGACA_CCAACAAAAGGAAACGTATTTATTGA	8	2	5	5	0	2	0	1
AAGAGAAAAGTTAAGTCGCTTTGAGT_CCAACAAAAGGAAACGTATTTATTGA	10	7	1	3	2	4	4	0
TGTCAAAAAACCAAATTGCTTGTTGA_CCAACAAAAGGAAACGTATTTATTGA	41	9	11	6	12	7	4	1
ATTATAACGGCGAAGGTTCTTCTGTT_CCAACAAAAGGAAACGTATTTATTGA	111	24	30	49	37	39	56	30
CCTCTAAACATAAAGAACTTTACTCT_CCAACAAAAGGAAACGTATTTATTGA	16	1	1	3	1	4	0	2
AGACTAAGTTGGAATAGCTTTATGGG_CCAACAAAAGGAAACGTATTTATTGA	77	15	14	10	18	9	2	7
GGCCAAAACCATAACTAGGTTTGGGG_CCAACAAAAGGAAACGTATTTATTGA	22	5	2	6	3	7	8	1
AAGATACATTTAATTTTATTGCTAC_CCAACAAAAGGAAACGTATTTATTGA	11	10	8	7	4	7	4	0
GAAAAAATACCAAACGTCTTTAGCGT_CCAACAAAAGGAAACGTATTTATTGA	27	6	1	8	7	3	5	1
GACGCAACAGGGAAAGGGCTTGGAGT_CCAACAAAAGGAAACGTATTTATTGA	173	33	37	13	14	22	15	2
GTCGGAACCATGAAAGCGATTATCTT_CCAACAAAAGGAAACGTATTTATTGA	19	2	3	4	2	2	3	0
AAAAAAAATGGCAAGCAAGTTCCTGC_CCAACAAAAGGAAACGTATTTATTGA	20	6	3	5	5	6	5	1
CTCTAAAAAGATAACGTGCTTACTTT_CCAACAAAAGGAAACGTATTTATTGA	41	6	5	3	6	3	13	2
CACGGAAGGCGCAAATGGGTTGGGGG_CCAACAAAAGGAAACGTATTTATTGA	13	1	1	4	0	6	0	3
ATGAAAAATGAAAAAATTCTTACATC_CCAACAAAAGGAAACGTATTTATTGA	52	16	17	9	19	14	27	10
AGAGAAACAAATAACCTCGTTTGCGC_CCAACAAAAGGAAACGTATTTATTGA	25	2	2	0	0	0	0	0
CCGCAAAAATATAAGCCACTTCCGAG_CCAACAAAAGGAAACGTATTTATTGA	50	14	8	10	2	3	1	0
TTCGGAACACGCAATACGCTTCCGAA_CCAACAAAAGGAAACGTATTTATTGA	21	7	10	8	6	6	6	5
CCCATAAACATAAATATATTTCATGA_CCAACAAAAGGAAACGTATTTATTGA	6	2	4	1	1	0	4	0
GTCCTAAGCAATAAACTCTTTCTGTG_CCAACAAAAGGAAACGTATTTATTGA	31	4	8	8	22	15	15	10
TGGCCAAGCTGCAAATTTCTTGTTCC_CCAACAAAAGGAAACGTATTTATTGA	44	8	6	4	11	5	15	1
GGGGGAAGTCGGAAGAATGTTTTTAA_CCAACAAAAGGAAACGTATTTATTGA	11	2	2	2	0	0	0	0
GTCGGAACCTTTAATAAATTTTCAGA_CCAACAAAAGGAAACGTATTTATTGA	21	11	5	6	6	10	4	3
TTGGTAAAGAAGAAGATTATTAAGTA_CCAACAAAAGGAAACGTATTTATTGA	25	1	6	2	4	5	9	2
CGCCAAACCGCCAAACCGATTGGGGC_CCAACAAAAGGAAACGTATTTATTGA	12	5	7	6	3	4	9	2
AGTGAAAAATGCAAAGCTCTTGCAGT_CCAACAAAAGGAAACGTATTTATTGA	37	3	1	0	2	1	1	0
CTCAGAAACGCCAAGATTATTTCCCT_CCAACAAAAGGAAACGTATTTATTGA	37	11	5	11	8	8	6	2
TTTAAAACCGTAAATGCTCTTAGGCA_CCAACAAAAGGAAACGTATTTATTGA	15	8	1	0	5	3	0	0
ATATAAACAGGTAATCAGTTTTCTGT_CCAACAAAAGGAAACGTATTTATTGA	25	5	0	2	0	0	0	0
AGTCAAATAACGAATATTTTTCCGGA_CCAACAAAAGGAAACGTATTTATTGA	123	41	19	41	20	24	17	15
TAGGTAAAACCCAACAAGGTTACATC_CCAACAAAAGGAAACGTATTTATTGA	31	15	9	5	6	10	4	7
TAGGAAACCGGGAATGTGATTAACAT_CCAACAAAAGGAAACGTATTTATTGA	22	3	3	2	5	3	1	0
TTCCCAATTGGGAACCGAATTCGCTG_CCAACAAAAGGAAACGTATTTATTGA	14	0	3	0	1	0	0	0
CTACGAAATTCGAAGTTATTTTAGTT_CCAACAAAAGGAAACGTATTTATTGA	73	22	16	3	6	1	4	3
CATTAAAGCTGTAATATGTTTGCTGC_CCAACAAAAGGAAACGTATTTATTGA	76	12	12	11	12	22	16	16
ACGTTAACAAGAAAATTTTTTTGGTT_CCAACAAAAGGAAACGTATTTATTGA	34	7	25	27	15	16	18	14
GGGACAAAGGTAAATATTTTTTGATA_CCAACAAAAGGAAACGTATTTATTGA	51	14	17	6	10	5	15	5
TGCGTAATATACAAATGGATTCTGTT_CCAACAAAAGGAAACGTATTTATTGA	39	4	8	3	5	2	5	3
TCCCCAACAGTGAAGTCGCTTTGGGT_CCAACAAAAGGAAACGTATTTATTGA	14	1	5	5	7	4	3	0
GAACCAATTACAAAATAGTTTAGGTC_CCAACAAAAGGAAACGTATTTATTGA	50	11	6	8	8	10	3	3
GCCGCAACGGGGAAATTCATTAAGCT_CCAACAAAAGGAAACGTATTTATTGA	10	2	6	5	18	8	10	11
CTTAAAACTCTGAATTTTGTTAAGTG_CCAACAAAAGGAAACGTATTTATTGA	30	9	4	4	2	3	5	3
CAGACAACCCTGAAGGGAGTTGTGAT_CCAACAAAAGGAAACGTATTTATTGA	30	6	6	6	3	5	2	4
GTCCAAAAATTTAAAGTGTTTGTTGC_CCAACAAAAGGAAACGTATTTATTGA	28	12	10	5	7	9	15	6
TTCAAAAAAGGGAACGACTTTTGGTT_CCAACAAAAGGAAACGTATTTATTGA	45	14	14	2	8	6	10	1
CGCACAACTGCCAAAATTGTTACACC_CCAACAAAAGGAAACGTATTTATTGA	60	13	14	14	11	9	24	7
TGGTCAACATGCAACTACTTTGTCAG_CCAACAAAAGGAAACGTATTTATTGA	336	76	70	45	80	85	59	48
AGTCGAATATGAAACCACATTGGGGA_CCAACAAAAGGAAACGTATTTATTGA	106	27	25	25	17	19	13	7
ACTTCAACAAAAAAGACCGTTTTTCT_CCAACAAAAGGAAACGTATTTATTGA	53	12	4	13	9	14	15	7
CGAATAATTTACAATCTATTTACTCG_CCAACAAAAGGAAACGTATTTATTGA	28	4	12	10	12	12	3	4
CCGGGAAACCCGAATAGCTTTATGA_CCAACAAAAGGAAACGTATTTATTGA	42	13	11	9	12	10	14	2
TTTTAAAGTACAAAGATTTTTTTCTT_CCAACAAAAGGAAACGTATTTATTGA	10	1	1	4	3	6	2	0
CGTAAAATTAGAAATGCGATTGTTAG_CCAACAAAAGGAAACGTATTTATTGA	112	37	40	24	27	25	18	16
AGACAAATAACTAAAAAACTTTATAT_CCAACAAAAGGAAACGTATTTATTGA	2	0	0	0	0	0	0	0
GAACGAATGAAAAATTCGGTTCTTGT_CCAACAAAAGGAAACGTATTTATTGA	24	3	0	0	0	0	2	1
TTGTGAATTGTAAATTAGCTTATTTT_CCAACAAAAGGAAACGTATTTATTGA	11	2	6	8	1	3	3	0
CCACAAATCATTAATTGATTTTAAAT_CCAACAAAAGGAAACGTATTTATTGA	12	0	1	0	0	2	2	3
CCTTAAAACGGCAACGGTGTTGCTGC_CCAACAAAAGGAAACGTATTTATTGA	1	0	0	0	0	1	0	0
TTCCAAAGTGTTAATGGGTTTCCGAT_CCAACAAAAGGAAACGTATTTATTGA	19	6	12	6	3	1	0	0
TGGCTAATATTGAATCGATTTTCGCA_CCAACAAAAGGAAACGTATTTATTGA	214	52	38	20	36	37	32	13
ATCATAAGGGGCAATTAGCTTCTCAG_CCAACAAAAGGAAACGTATTTATTGA	18	0	3	1	9	1	10	3
ACAAAAAAGGTGAAGGGCGTTGGCGA_CCAACAAAAGGAAACGTATTTATTGA	24	3	1	0	2	0	0	0
AAAGAAAAACTTAAAATGGTTTAGTG_CCAACAAAAGGAAACGTATTTATTGA	26	11	19	3	3	8	0	0
GCATTAAATAAGAAGTTGCTTGAAAT_CCAACAAAAGGAAACGTATTTATTGA	38	16	13	14	7	17	15	6
ACTCAAAAGGCTAAGAAGTTTTTCGC_CCAACAAAAGGAAACGTATTTATTGA	17	1	9	7	5	3	0	0
TATATAATTTCTAACAACATTAAAAT_CCAACAAAAGGAAACGTATTTATTGA	52	6	12	5	1	2	16	3
ATACCAAGGGCCAAGCGAGTTTATAG_CCAACAAAAGGAAACGTATTTATTGA	256	86	78	63	85	75	67	49
TCTGTAAAAAGCAAAAGCATTACTTA_CCAACAAAAGGAAACGTATTTATTGA	20	2	4	4	5	3	4	0
GAACTAAAAAACAACCTCTTTTTCCG_CCAACAAAAGGAAACGTATTTATTGA	16	4	3	1	0	0	1	0
CTTTCAAGTGGTAACAAAATTTCCTC_CCAACAAAAGGAAACGTATTTATTGA	32	8	2	0	0	2	1	6
TATCTAATCCCGAATATCTTTATCTG_CCAACAAAAGGAAACGTATTTATTGA	18	8	13	8	5	4	5	2
CTATGAAAATCTAAGGATTTTGTGTT_CCAACAAAAGGAAACGTATTTATTGA	54	8	10	9	21	18	12	10
TGTCGAAATGAAAAATATTTTTATGA_CCAACAAAAGGAAACGTATTTATTGA	16	3	1	4	2	3	7	3
CGTATAACATAGAAGGGGATTGCATC_CCAACAAAAGGAAACGTATTTATTGA	22	0	0	0	0	0	0	0
TATCGAAGAAGGAAGGGTTTTACGC_CCAACAAAAGGAAACGTATTTATTGA	95	16	14	21	16	32	15	10
CCAACAATGTTCAAAATATTTCGCCA_CCAACAAAAGGAAACGTATTTATTGA	24	7	11	11	8	8	5	1
GTTAAAAATTCCAAAATTATTGTTTG_CCAACAAAAGGAAACGTATTTATTGA	7	3	2	7	5	8	2	0
TTAGAAACGAGGAAATTTTTTACAGT_CCAACAAAAGGAAACGTATTTATTGA	18	3	1	1	4	6	8	7
GCGATAATCGCAAACAAGCTTGGGCA_CCAACAAAAGGAAACGTATTTATTGA	135	22	36	28	19	19	23	15
ATTGGAAAATACAAGGCGGTTGCACC_CCAACAAAAGGAAACGTATTTATTGA	24	10	7	10	5	8	15	12
GCCTTAAGAATGAAGTCAGTTTTTTC_CCAACAAAAGGAAACGTATTTATTGA	38	7	2	3	4	6	4	3
TTTCAAAAAATAAAGGGTGTTGAGCA_CCAACAAAAGGAAACGTATTTATTGA	63	16	14	19	21	29	14	3
GTCCCAATAATGAAACATATTTGTTT_CCAACAAAAGGAAACGTATTTATTGA	121	31	28	23	9	19	20	7
CATGTAAACAGTAATTTAATTGCAAC_CCAACAAAAGGAAACGTATTTATTGA	21	5	1	1	1	3	4	5
AATTAAACACATAATCTAATTCATTA_CCAACAAAAGGAAACGTATTTATTGA	60	23	20	20	18	21	25	9
GTAGTAATCACTAAGTCTATTTTCTG_CCAACAAAAGGAAACGTATTTATTGA	28	9	11	10	9	10	18	2
CTGCTAAGCTGAAAGTGTTTTTTCGG_CCAACAAAAGGAAACGTATTTATTGA	63	7	15	10	12	19	10	3
CTTACAAAATCTAACTATGTTACACT_CCAACAAAAGGAAACGTATTTATTGA	9	2	10	8	6	7	7	2
ACCCCAATCCTTAAACCAGTTGAAAT_CCAACAAAAGGAAACGTATTTATTGA	23	6	0	1	0	0	0	0
ATCTAAAGTAACAATGGTTTTAGAAG_CCAACAAAAGGAAACGTATTTATTGA	39	11	6	2	4	12	8	2
CTAAAAATAACTAACTTATTTTCTTT_CCAACAAAAGGAAACGTATTTATTGA	40	1	13	3	5	12	12	6
ATCGCAACTCACAAAGCTCTTGTCTA_CCAACAAAAGGAAACGTATTTATTGA	59	13	10	11	11	9	10	6
TACCTAACTATTAATACTCTTCGCTC_CCAACAAAAGGAAACGTATTTATTGA	77	15	27	5	13	10	15	6
ATCACAAGAATCAATGGAGTTGGTTA_CCAACAAAAGGAAACGTATTTATTGA	10	8	9	9	16	13	9	7
ATGTCAACTCGGAAGCTTCTTGAGGG_CCAACAAAAGGAAACGTATTTATTGA	46	15	14	8	9	3	3	2
CACACAAAAAGTAACCTCGTTATTTA_CCAACAAAAGGAAACGTATTTATTGA	29	8	10	7	4	4	3	1
TTGGTAAAGTATAATTTTTTTAACG_CCAACAAAAGGAAACGTATTTATTGA	1	0	0	0	0	0	1	0
TTTAAAACTGCGAAAGTAATTGGCTC_CCAACAAAAGGAAACGTATTTATTGA	28	9	9	1	7	1	3	1
CAAGAAAACTATAACGCGATTGGGGA_CCAACAAAAGGAAACGTATTTATTGA	80	20	11	7	7	12	12	6
AATTAAATCTTCAAAAACTTTAATAC_CCAACAAAAGGAAACGTATTTATTGA	82	25	31	24	16	34	29	8
ATCTTAACTACCAAGGTAATTTTACA_CCAACAAAAGGAAACGTATTTATTGA	80	25	31	19	16	31	28	20
AATCGAACTATTAATACTATTTATGT_CCAACAAAAGGAAACGTATTTATTGA	25	4	4	0	1	5	3	2
CGTTAAAACTAGAAGTGCCTTGGAAC_CCAACAAAAGGAAACGTATTTATTGA	12	5	3	0	0	2	0	0
ATGCGAACAGTCAATAGGTTTCGATT_CCAACAAAAGGAAACGTATTTATTGA	131	36	28	29	20	13	21	7
TCTCAAAATAGAAATATAATTCTCAT_CCAACAAAAGGAAACGTATTTATTGA	1	0	0	0	0	0	0	0
TACTGAACCTGAAAGTGGGTTCGGTG_CCAACAAAAGGAAACGTATTTATTGA	61	12	7	17	20	15	13	11
CCATAAAGCTTGAAGATTTTTTAGAC_CCAACAAAAGGAAACGTATTTATTGA	17	6	0	4	1	3	0	0
GACATAATGGAAAACTGGGTTGAGGG_CCAACAAAAGGAAACGTATTTATTGA	19	1	3	3	2	4	6	1
GGTTGAATAATCAACTTACTTAGATA_CCAACAAAAGGAAACGTATTTATTGA	32	6	3	3	2	2	4	0
CCAAAAAGCGGCAAGTCAATTAAGAA_CCAACAAAAGGAAACGTATTTATTGA	17	4	2	1	1	0	0	0
TACCTAACAGTAAAACTCTTTCTTAC_CCAACAAAAGGAAACGTATTTATTGA	68	16	15	15	14	10	13	2
ATGACAATACTTAAATACCTTAAAGC_CCAACAAAAGGAAACGTATTTATTGA	73	18	13	14	12	28	21	10
CTAAAAAAGCCAAAGTTGTTTAATGA_CCAACAAAAGGAAACGTATTTATTGA	5	7	6	2	0	4	2	1
CGAACAAAATGTAAAATCGTTAGATT_CCAACAAAAGGAAACGTATTTATTGA	54	6	5	9	13	5	2	3
TTAACAATAGGAAACGACGTTGCGGT_CCAACAAAAGGAAACGTATTTATTGA	5	0	0	0	0	0	0	0
AATATAAACTCTAATTGCCTTTTTTA_CCAACAAAAGGAAACGTATTTATTGA	25	8	10	9	11	14	15	3
AACTTAATACTGAAGCGCCTTTAGGA_CCAACAAAAGGAAACGTATTTATTGA	7	2	9	3	6	9	6	1
GCGTTAACATAAAATCGCTTTCCTTA_CCAACAAAAGGAAACGTATTTATTGA	69	19	16	7	6	4	4	8
CCTCAAAGAAGAAATTCAATTTTTGC_CCAACAAAAGGAAACGTATTTATTGA	31	12	4	9	3	2	6	3
CAGTGAATTAATAATGTGATTAAAAA_CCAACAAAAGGAAACGTATTTATTGA	109	30	27	13	14	19	16	9
GTTACAAAAGCTAACGGAGTTAAGCA_CCAACAAAAGGAAACGTATTTATTGA	26	7	1	3	5	2	6	1
AACCAAAGTAAAAACCATGTTACAGG_CCAACAAAAGGAAACGTATTTATTGA	59	8	2	9	2	4	11	2
CAATGAACAGCAAATTTTGTTCAAAG_CCAACAAAAGGAAACGTATTTATTGA	6	1	0	3	4	1	5	0
TATTCAACCCAAAATCTGTTTTCTGA_CCAACAAAAGGAAACGTATTTATTGA	40	10	8	5	5	11	10	1
GGTAAAATATTTAAATGATTTGGAAC_CCAACAAAAGGAAACGTATTTATTGA	43	5	11	8	10	9	10	9
TTATTAACCAGCAAAAGCTTTATTCA_CCAACAAAAGGAAACGTATTTATTGA	34	7	3	7	7	15	8	7
AAAATAATCGTGAATCTACTTTTAGC_CCAACAAAAGGAAACGTATTTATTGA	13	0	2	1	0	0	0	0
TTCATAACGTAAAAATGTGTTTGGCT_CCAACAAAAGGAAACGTATTTATTGA	4	3	0	0	0	0	1	0
AATCTAATATCCAATCTTTTTTAGGT_CCAACAAAAGGAAACGTATTTATTGA	34	7	7	17	11	9	13	2
CACGAAAGTTAGAATCAACTTAGCTA_CCAACAAAAGGAAACGTATTTATTGA	107	47	53	69	81	104	162	106
CGAGAAAGCTTCAAAAGCGTTCACTT_CCAACAAAAGGAAACGTATTTATTGA	149	37	26	29	31	34	39	22
CTCTAAACAACTAAATCTATTTTATT_CCAACAAAAGGAAACGTATTTATTGA	1	0	0	0	1	0	0	0
TATACAAATTCGAAAAGTTTTCATTT_CCAACAAAAGGAAACGTATTTATTGA	1	0	0	0	0	0	0	0
TATCGAAACGGAAAGAGTGTTATAAG_CCAACAAAAGGAAACGTATTTATTGA	32	5	1	1	2	1	3	0
ATATAAATTTACAAATATATTGGGTG_CCAACAAAAGGAAACGTATTTATTGA	12	5	5	3	7	4	10	9
TATCGAAAATTCAATCGTTTTGTCTG_CCAACAAAAGGAAACGTATTTATTGA	1	0	0	0	1	0	0	0
GCGCAAATTCGAAAAGCGTTTAGGAT_CCAACAAAAGGAAACGTATTTATTGA	8	2	3	0	1	0	0	0
TACATAACAAACAATTCACTTTCTGA_CCAACAAAAGGAAACGTATTTATTGA	48	14	13	5	6	13	7	4
TGATAAACCTCGAAGTTAATTCATGC_CCAACAAAAGGAAACGTATTTATTGA	53	17	23	9	15	12	12	6
CCACCAAAGGGGAATACGGTTTGGAG_CCAACAAAAGGAAACGTATTTATTGA	15	10	8	2	2	8	0	1
TGGTAAAAGCCCAAATTAATTTGGCC_CCAACAAAAGGAAACGTATTTATTGA	88	17	16	20	14	6	6	0
TACTCAAATGTTAAGCTACTTATGTC_CCAACAAAAGGAAACGTATTTATTGA	182	39	52	34	34	57	36	14
CTCGTAAACTTGAAATAAGTTATGTC_CCAACAAAAGGAAACGTATTTATTGA	49	8	5	14	11	11	8	2
CATTTAAATTGAAATCCAATTAGCTA_CCAACAAAAGGAAACGTATTTATTGA	136	39	29	17	17	18	21	5
ATGTAAACATATAAAAGATTTCCAAT_CCAACAAAAGGAAACGTATTTATTGA	233	55	53	36	39	35	34	17
CGTCTAAAGGGTAAGTTAATTGTGAA_CCAACAAAAGGAAACGTATTTATTGA	100	28	28	32	50	64	82	60
TTTTAAATCGATAAGGGTTTTGAGCA_CCAACAAAAGGAAACGTATTTATTGA	34	11	18	7	18	7	13	6
ATCCAAACGGGTAACTATTTTTTTTG_CCAACAAAAGGAAACGTATTTATTGA	51	17	6	9	11	5	14	5
CAGCAAATTTTAAACAGCTTTTGGAC_CCAACAAAAGGAAACGTATTTATTGA	108	14	22	13	22	21	13	3
ATTCTAAGCTAGAATTGAATTTTCCG_CCAACAAAAGGAAACGTATTTATTGA	24	5	3	3	0	0	0	0
TCCCAAATATCCAACGTATTTGGGGC_CCAACAAAAGGAAACGTATTTATTGA	63	12	17	13	16	13	13	2
GATTTAATCTGTAACAATTTTAGGAC_CCAACAAAAGGAAACGTATTTATTGA	20	2	5	2	7	13	12	3
AACATAATACGCAACAGGTTTTCTTG_CCAACAAAAGGAAACGTATTTATTGA	93	25	27	34	19	42	23	20
CATGCAACGGATAATGCATTTTAGCA_CCAACAAAAGGAAACGTATTTATTGA	500	138	130	128	132	112	102	50
CTGAAAACTGGCAAAAAGATTATATT_CCAACAAAAGGAAACGTATTTATTGA	5	2	0	0	0	0	0	1
GGATCAAGAGGCAATGGGTTTACCAG_CCAACAAAAGGAAACGTATTTATTGA	126	25	29	25	21	21	29	7
CTACGAAGATTAAATCTCCTTAAGAT_CCAACAAAAGGAAACGTATTTATTGA	20	5	3	1	0	0	0	0
AAGTCAAAAGGAAACCTTGTTTGGAC_CCAACAAAAGGAAACGTATTTATTGA	1	0	0	1	0	0	0	0
TATAGAATCCTTAAATAGCTTAGTAT_CCAACAAAAGGAAACGTATTTATTGA	29	8	12	3	2	6	1	3
TTTACAAGCCTTAAACTCATTTCAGT_CCAACAAAAGGAAACGTATTTATTGA	90	19	12	14	13	22	18	7
ACGGCAAAACCTAAATCCGTTAGGAA_CCAACAAAAGGAAACGTATTTATTGA	82	21	20	15	26	12	27	13
GTTATAAACCGAAAGTGGATTACAAA_CCAACAAAAGGAAACGTATTTATTGA	15	0	4	4	15	4	1	0
GTCTCAAAGCAGAACTCGATTATTGC_CCAACAAAAGGAAACGTATTTATTGA	143	25	24	31	17	22	27	13
GAGGTAAACGTGAACGATATTAATGT_CCAACAAAAGGAAACGTATTTATTGA	72	17	17	24	20	14	28	17
TAGATAACTTTCAAAGATCTTATCTT_CCAACAAAAGGAAACGTATTTATTGA	25	6	4	6	4	7	5	4
GGGGGAACGACGAACGGGCTTGCGCG_CCAACAAAAGGAAACGTATTTATTGA	25	6	13	2	6	5	11	1
TCGAGAATAGGGAACAGGGTTATTCA_CCAACAAAAGGAAACGTATTTATTGA	9	3	0	0	0	0	0	0
TTTTAAATATCCAATAGGTTTATCAC_CCAACAAAAGGAAACGTATTTATTGA	45	22	16	7	23	28	27	15
GCTATAAACTGCAACTAAGTTTAATG_CCAACAAAAGGAAACGTATTTATTGA	11	2	2	1	0	0	0	0
TAATAAATGTTTAAGAAAGTTCCATT_CCAACAAAAGGAAACGTATTTATTGA	150	39	30	28	22	13	14	7
CCGTAAACGGCTAACTCATTTCCGTC_CCAACAAAAGGAAACGTATTTATTGA	33	4	1	1	0	0	0	0
AGCACAAAACAGAAGTATATTGCGGG_CCAACAAAAGGAAACGTATTTATTGA	30	12	9	5	4	8	2	0
TCTAGAAGCTACAAAGAAGTTGGCCG_CCAACAAAAGGAAACGTATTTATTGA	34	5	2	6	2	4	3	0
CTAAAAAGAATCAAGTAATTTGCACT_CCAACAAAAGGAAACGTATTTATTGA	26	7	4	1	5	0	5	3
TAACAAACAAAAAATGTTCTTATGAA_CCAACAAAAGGAAACGTATTTATTGA	32	14	21	4	7	15	7	13
GGCAGAAATCGCAACGTGTTTGCAGT_CCAACAAAAGGAAACGTATTTATTGA	126	28	14	14	19	30	35	15
TTCCTAAACCATAATCGCGTTGGTCA_CCAACAAAAGGAAACGTATTTATTGA	66	8	20	10	9	5	5	5
AATAGAATTTTTAATAGTGTTTATCT_CCAACAAAAGGAAACGTATTTATTGA	2	0	1	0	0	0	0	0
TAGTAAAGCCTTAAATTATTTTATAC_CCAACAAAAGGAAACGTATTTATTGA	28	9	10	7	4	11	6	4
ACTCTAAACGTTAAAGTCATTGTAAG_CCAACAAAAGGAAACGTATTTATTGA	78	12	10	3	8	6	9	2
ATATTAAAATTTAATTATTTTTTATT_CCAACAAAAGGAAACGTATTTATTGA	1	0	0	0	0	2	0	0
GTGCGAAAAGCAAAGAACATTCTTCC_CCAACAAAAGGAAACGTATTTATTGA	29	7	10	10	18	9	14	1
TTGCCAAGCCTGAACGTTGTTGCCAG_CCAACAAAAGGAAACGTATTTATTGA	232	60	51	46	60	61	40	25
TATTCAACCGCGAATTTCGTTACTAT_CCAACAAAAGGAAACGTATTTATTGA	5	8	5	11	12	6	3	6
GGCGTAAGTTTCAATCATCTTCTGTT_CCAACAAAAGGAAACGTATTTATTGA	192	62	33	32	33	50	30	9
TAATCAAAAAACAACATGTTTTGAA_CCAACAAAAGGAAACGTATTTATTGA	29	13	1	0	2	2	0	0
CTATAAACACACAACGCCGTTTTACG_CCAACAAAAGGAAACGTATTTATTGA	44	8	7	5	10	7	14	7
TCCACAACATTTAAACCCATTGTTCA_CCAACAAAAGGAAACGTATTTATTGA	33	8	7	8	12	8	15	7
TTGGGAAGCAATAACTACGTTGAAAT_CCAACAAAAGGAAACGTATTTATTGA	63	12	10	11	14	19	9	10
GATTTAATAGACAATTAGCTTATTTT_CCAACAAAAGGAAACGTATTTATTGA	70	11	36	14	25	21	18	12
CGATTAACACGGAATCGCTTTCTCGA_CCAACAAAAGGAAACGTATTTATTGA	201	53	82	42	62	80	75	35
ATAAAAATTAGGAAAAACATTATATC_CCAACAAAAGGAAACGTATTTATTGA	27	7	10	9	0	0	3	1
AGAGGAAACATAAAATTATTCTATT_CCAACAAAAGGAAACGTATTTATTGA	7	0	4	1	2	1	7	3
GCATTAAGTCTGAAGGGACTTGAGGA_CCAACAAAAGGAAACGTATTTATTGA	62	22	15	14	28	22	10	10
AATTGAATGTATAATTCATTTAATCA_CCAACAAAAGGAAACGTATTTATTGA	142	44	23	34	26	17	28	11
AATCAAACAAAGAAGCAAGTTGAATT_CCAACAAAAGGAAACGTATTTATTGA	54	31	38	41	40	48	39	26
TTTAAAAAATGTAAGTAAATTCAAAA_CCAACAAAAGGAAACGTATTTATTGA	12	5	2	5	5	4	10	4
GGACACAAACTTTAATGCGGTTCTCAA_CCAACAAAAGGAAACGTATTTATTGA	24	12	12	7	7	9	6	9
TTCATAATTCATAATATAATTTAGCG_CCAACAAAAGGAAACGTATTTATTGA	58	11	13	4	3	7	5	5
TGTTAAAATATTAATTGTTTTTAGCG_CCAACAAAAGGAAACGTATTTATTGA	6	1	1	0	1	0	2	0
AAAGTAACATGCAAAATACTTGGAGG_CCAACAAAAGGAAACGTATTTATTGA	23	5	1	1	5	4	8	3
CTTAAAAATTTTAAGTGTATTAACAC_CCAACAAAAGGAAACGTATTTATTGA	99	40	46	41	28	47	46	23
AATTCAAATAATAAGAATGTTTACTC_CCAACAAAAGGAAACGTATTTATTGA	13	0	1	0	0	0	0	0
GTTAGAACGGGTAATGGTGTTTTCTA_CCAACAAAAGGAAACGTATTTATTGA	19	3	4	0	6	3	6	4
TATATAAAATCTAAAGTCTTTTTATT_CCAACAAAAGGAAACGTATTTATTGA	1	0	0	0	1	0	0	0
TTGCAAATAAATAAGATTTTTACAAG_CCAACAAAAGGAAACGTATTTATTGA	30	22	25	5	6	12	4	6
TGTACAAGTAAAAATCGGGTTGAGAC_CCAACAAAAGGAAACGTATTTATTGA	24	8	9	10	16	14	14	7
ATTTGAAGAGTGAAATACGTTTTCCT_CCAACAAAAGGAAACGTATTTATTGA	1	0	0	0	0	0	0	0
GAGCCAAATGTAAACTAGATTATTTC_CCAACAAAAGGAAACGTATTTATTGA	78	20	13	13	27	19	21	6
ACAGTAATTTCGAAATTGTTTTCTTA_CCAACAAAAGGAAACGTATTTATTGA	37	13	8	7	3	12	9	1
TAACTAAAAACTAATATTATTCGGAT_CCAACAAAAGGAAACGTATTTATTGA	31	15	7	7	6	3	3	1
AAGTCAACAGCCAAACATCTTATTGA_CCAACAAAAGGAAACGTATTTATTGA	1	0	0	0	1	0	0	0
TCTCTAATCGTCAATGGATTTAGGAT_CCAACAAAAGGAAACGTATTTATTGA	99	22	38	17	26	14	28	12
CATTGAAGCTTTAACCTATTTCGTGT_CCAACAAAAGGAAACGTATTTATTGA	62	14	17	9	12	9	8	6
TTAGTAAGTTCAAATAAAGTTCAGGA_CCAACAAAAGGAAACGTATTTATTGA	4	0	0	1	1	2	0	2
ACGCCAATGGAAAATTTTGTTCACTA_CCAACAAAAGGAAACGTATTTATTGA	4	3	0	1	0	0	0	0
CTGAGAAGTATTAACGCTTTTTGACT_CCAACAAAAGGAAACGTATTTATTGA	58	17	3	8	8	2	6	14
TTCTGAATTGGGAAATGTATTGTGAA_CCAACAAAAGGAAACGTATTTATTGA	16	4	2	6	3	3	0	0
CTCGAAATCGCTAACAGGGTTATTGT_CCAACAAAAGGAAACGTATTTATTGA	61	18	4	0	6	3	1	0
CTTACAACCAACAAGTCTATTTTAAT_CCAACAAAAGGAAACGTATTTATTGA	23	7	20	25	34	115	240	182
GTGCTAAACAAAAAGCTTCTTACTGT_CCAACAAAAGGAAACGTATTTATTGA	92	24	23	7	10	9	22	6
GCCTTAAACTCTAAGTACTTTTTTTT_CCAACAAAAGGAAACGTATTTATTGA	58	12	10	4	2	7	2	1
GGCTCAAACTTTAAATGTGTTGGGAA_CCAACAAAAGGAAACGTATTTATTGA	16	5	0	1	1	5	12	5
ATTCCAAGGATGAAGTGGGTTCTACG_CCAACAAAAGGAAACGTATTTATTGA	36	20	15	8	19	18	9	4
TTCTAAATATAAAACTTCATTCAGGC_CCAACAAAAGGAAACGTATTTATTGA	23	16	4	4	16	4	3	1
CTAAAAATATGTAACTAAGTTATTAT_CCAACAAAAGGAAACGTATTTATTGA	1	0	0	0	0	1	0	0
TTTACAATTAGTAAAAAACTTTTCCT_CCAACAAAAGGAAACGTATTTATTGA	14	2	0	1	1	1	0	0
ATATAAAACGTAAATAATTTTAATGA_CCAACAAAAGGAAACGTATTTATTGA	23	3	13	4	5	1	4	0
GCAGGAATAGCGAAATCGGTTAGATA_CCAACAAAAGGAAACGTATTTATTGA	179	50	40	46	45	38	40	27
GAGGTAACATCTAATTACGTTACGCT_CCAACAAAAGGAAACGTATTTATTGA	74	15	21	10	16	16	5	10
CGGCCAAGCAGGAATGACTTTCGTTA_CCAACAAAAGGAAACGTATTTATTGA	1	0	0	0	0	0	0	0
ACTTAAAAAAAAAAATTATATTTCGCT_CCAACAAAAGGAAACGTATTTATTGA	2	0	0	0	1	0	0	0
TACAAAAAAGGAAACCCGGTTAACAT_CCAACAAAAGGAAACGTATTTATTGA	29	2	3	3	2	0	0	0
AGTCGAAAAAATAAACGTTTTGAAAC_CCAACAAAAGGAAACGTATTTATTGA	1	0	0	0	0	0	0	0
AATTAAACCGCGAAATCCCTTTTAAT_CCAACAAAAGGAAACGTATTTATTGA	10	0	0	2	0	1	2	0
TTGGCAATAGGGAATAGAATTATGTA_CCAACAAAAGGAAACGTATTTATTGA	26	3	6	7	5	6	8	3
TCATCAACTACGAAAATTCTTTATGA_CCAACAAAAGGAAACGTATTTATTGA	10	1	0	6	3	1	4	0
TTAAAAAATTTAAATGCTCTTGATCA_CCAACAAAAGGAAACGTATTTATTGA	88	22	24	18	12	14	13	7
AGTTGAATGGGTAACCTGTTTGAGTT_CCAACAAAAGGAAACGTATTTATTGA	5	0	0	0	1	5	1	1
CAGCAAAAAAAGAAGTAATTTACCGC_CCAACAAAAGGAAACGTATTTATTGA	47	11	2	1	0	1	1	0
TACGGAACGAGGAACTTATTTCAGAA_CCAACAAAAGGAAACGTATTTATTGA	46	11	15	19	13	15	13	8
TAAAGAATTTGAAAGATTTTTAGTAT_CCAACAAAAGGAAACGTATTTATTGA	12	1	1	0	0	0	3	0
CATGGAATTGGTAAAAGGGTTTTTTG_CCAACAAAAGGAAACGTATTTATTGA	37	16	16	7	10	11	18	13
TGTAAAACAATCAAAGCGCTTTTCAA_CCAACAAAAGGAAACGTATTTATTGA	1	0	0	0	0	0	0	1
TCGCTAAACGCTAATTTAGTTATTAT_CCAACAAAAGGAAACGTATTTATTGA	37	5	11	10	4	15	10	4
GCGCTAATTGCTAAGACGTTTTTTGC_CCAACAAAAGGAAACGTATTTATTGA	53	11	18	16	17	22	29	11
ACAAGAACTGTAAACTTCGTTAAGGT_CCAACAAAAGGAAACGTATTTATTGA	26	2	2	4	9	14	9	8
TAATTAATGAAAAAGTTTGTTCTATT_CCAACAAAAGGAAACGTATTTATTGA	73	16	24	22	17	36	27	10
TAAAGAATACGCAAACATGTTGGAAT_CCAACAAAAGGAAACGTATTTATTGA	30	6	7	11	9	12	4	3
AAATAAAATGAGAACTGGATTGAGGT_CCAACAAAAGGAAACGTATTTATTGA	10	0	1	0	5	4	0	1
CCCAAAATCGCCAAACTTCTTGTAAT_CCAACAAAAGGAAACGTATTTATTGA	101	28	25	24	25	37	13	6
CATCTAAGCAACAATTGCGTTGTCCA_CCAACAAAAGGAAACGTATTTATTGA	49	7	8	2	5	2	0	0
TCCAGAAAAAATAAATGCATTTTCTA_CCAACAAAAGGAAACGTATTTATTGA	74	30	21	20	17	15	34	21
AAGCTAAAAGAGAACATGATTTCTCC_CCAACAAAAGGAAACGTATTTATTGA	12	0	0	0	0	0	0	0
ACCCGAACAGACAAAAAAATTCAACA_CCAACAAAAGGAAACGTATTTATTGA	12	3	1	2	2	0	0	1
TACGCAACCTTGAACGCCATTTGGGG_CCAACAAAAGGAAACGTATTTATTGA	57	22	21	15	19	27	33	25
ACAGCAACTCTTAAGTTCATTTTCAC_CCAACAAAAGGAAACGTATTTATTGA	35	7	6	17	12	11	39	16
TCTCAAATACATAATGGTATTAGATC_CCAACAAAAGGAAACGTATTTATTGA	41	11	5	11	6	16	11	4
TCTCCAATATTAAAAAGAATTTATTT_CCAACAAAAGGAAACGTATTTATTGA	1	0	0	0	0	0	0	0
GGGTCAATCAATAAACATCTTTGTGA_CCAACAAAAGGAAACGTATTTATTGA	21	6	2	3	8	2	4	5
GTTTTAACAGTCAACTGTCTTTTCTA_CCAACAAAAGGAAACGTATTTATTGA	18	7	0	1	10	2	1	0
GCATTAATGGATAAAACATTTTAAGC_CCAACAAAAGGAAACGTATTTATTGA	20	6	9	4	9	18	2	5
TACAAAAATGAGAAATACTTTACCAT_CCAACAAAAGGAAACGTATTTATTGA	4	2	0	0	0	0	0	0
AGGTTAAGGATCAACTAATTTAGCGT_CCAACAAAAGGAAACGTATTTATTGA	1	0	0	0	1	0	0	0
CCACCAACGCGGAATGAAATTTACCA_CCAACAAAAGGAAACGTATTTATTGA	59	18	12	3	5	8	19	8
ATAGGAACCAGCAACTGGCTTTGAGT_CCAACAAAAGGAAACGTATTTATTGA	72	21	32	34	20	35	36	11
TTTAGAAGTCGGAATCGGATTCAGCC_CCAACAAAAGGAAACGTATTTATTGA	97	14	16	7	13	32	71	46
GACCAAAGGGCTAGTTATTTGTAAG_CCAACAAAAGGAAACGTATTTATTGA	1	0	0	0	0	0	0	0
CATACAAAAATGAACCTCTTTGCGTG_CCAACAAAAGGAAACGTATTTATTGA	43	12	10	31	26	31	19	14
CAAACAAAGTTAAATGACTTTGGCTA_CCAACAAAAGGAAACGTATTTATTGA	17	4	0	0	0	0	0	0
ACGCAAAACGTCAAAATATTTATACG_CCAACAAAAGGAAACGTATTTATTGA	56	16	6	14	8	8	4	1
ACTCAAAAAGATAATCAAGTTTAAGA_CCAACAAAAGGAAACGTATTTATTGA	112	41	25	25	25	41	38	39
TCGTAAACTATGAAGCGTTTTACTAC_CCAACAAAAGGAAACGTATTTATTGA	70	25	29	15	44	38	67	62
TTTTAAACAAAGAATCAGTTTTTTTC_CCAACAAAAGGAAACGTATTTATTGA	12	10	5	6	6	2	4	4
CCATCAACAGCGAACTCCCTTTTTAC_CCAACAAAAGGAAACGTATTTATTGA	163	32	40	27	51	22	48	21
TCAAAAACATATAAAAACTTTGTGA_CCAACAAAAGGAAACGTATTTATTGA	11	7	6	3	3	0	2	0
CGTGGAACAGGAAACTCCGTTCTTGT_CCAACAAAAGGAAACGTATTTATTGA	3	3	0	1	0	0	1	0
AGCGAAACGTATAACACGCTTCGTGA_CCAACAAAAGGAAACGTATTTATTGA	40	7	11	9	11	4	17	7
TATACAACAAGTAACGGAGTTCAGGA_CCAACAAAAGGAAACGTATTTATTGA	17	3	1	4	6	7	14	7
TCAACAACTTGTAAACGAGTTTGTTT_CCAACAAAAGGAAACGTATTTATTGA	28	7	6	3	7	6	14	3
ACGAGAATAGATAACAAAATTCTCGC_CCAACAAAAGGAAACGTATTTATTGA	53	8	25	28	37	22	37	12
CCAGCAACAGCAAAACTGCTTCGGCG_CCAACAAAAGGAAACGTATTTATTGA	119	22	26	16	38	20	24	9
TCCTGAAAGATCAATAATCTTAAGCT_CCAACAAAAGGAAACGTATTTATTGA	47	14	32	19	19	20	15	6
GTAGCAAGGGCGAAGAAGATTAAGGT_CCAACAAAAGGAAACGTATTTATTGA	16	4	10	3	3	0	0	0
TTCGAAAGAACCAAAGAGTTTGAACA_CCAACAAAAGGAAACGTATTTATTGA	34	13	4	1	1	0	1	0
CCGACAATGCACAACCAAATTAAATA_CCAACAAAAGGAAACGTATTTATTGA	184	62	59	42	35	34	46	15
ACATCAAACGTGAAGAAAGTTTGTAC_CCAACAAAAGGAAACGTATTTATTGA	122	17	9	14	7	5	10	11
ATTAAAAGGGCCAACACTTTTCTCTG_CCAACAAAAGGAAACGTATTTATTGA	42	7	9	4	3	1	3	6
CTGAGAACTTCTAAATATGTTATATG_CCAACAAAAGGAAACGTATTTATTGA	15	9	4	10	4	8	5	3
ACTGAAAATAATAATCAAGTTGTGAT_CCAACAAAAGGAAACGTATTTATTGA	88	19	11	11	17	8	19	3
AGCCAAATGGGTAAACCGTTTTTCAG_CCAACAAAAGGAAACGTATTTATTGA	53	13	15	9	7	6	7	3
TTAAAAAGCGCTAACTTCCTTATGGT_CCAACAAAAGGAAACGTATTTATTGA	1	0	0	0	0	0	0	0
ATCTAAAACAACAAGATATTTGGACA_CCAACAAAAGGAAACGTATTTATTGA	12	8	5	6	5	9	5	8
AAACAAAAATGAAACAAATTTTCTCA_CCAACAAAAGGAAACGTATTTATTGA	67	17	4	3	5	5	4	3
AATGCAAATCATAAGCATCTTATACG_CCAACAAAAGGAAACGTATTTATTGA	88	13	6	7	7	14	15	13
GCAATAATGTCGAAGATGGTTTTTTC_CCAACAAAAGGAAACGTATTTATTGA	23	8	5	5	2	0	10	0
CGCTGAAATTAAAATTGGCTTGTGGC_CCAACAAAAGGAAACGTATTTATTGA	248	61	73	36	59	56	52	21
TATTTAATATCTAATGATATTTTTAT_CCAACAAAAGGAAACGTATTTATTGA	1	0	0	0	0	1	0	0
CAATAAATCGGAAACTACTTTTGCTA_CCAACAAAAGGAAACGTATTTATTGA	9	0	0	0	0	3	1	1
CAGAAAAACAGCAAGCAGGTTGAAGG_CCAACAAAAGGAAACGTATTTATTGA	8	2	1	1	0	1	3	2
CACGTAAGTAACAATCAGGTTAAATT_CCAACAAAAGGAAACGTATTTATTGA	24	5	3	18	7	10	6	5
AAAAAAACTTGTAACCTGTTTAGAAG_CCAACAAAAGGAAACGTATTTATTGA	15	5	2	0	0	0	0	0
AGGGCAAAGTGAAAGGAGCTTTCATG_CCAACAAAAGGAAACGTATTTATTGA	22	4	0	0	3	1	0	0
AGATTAATATGGAAGGGTGTTACTAG_CCAACAAAAGGAAACGTATTTATTGA	19	2	0	0	0	0	0	0
CTACAAAGATCGAAACCCATTAAATG_CCAACAAAAGGAAACGTATTTATTGA	23	3	4	4	4	9	2	1
AAAACAATTTCTAACCTCCTTTGCTA_CCAACAAAAGGAAACGTATTTATTGA	143	29	40	31	23	19	25	13
TATTTAAGCGTTAAACGAGTTAACAC_CCAACAAAAGGAAACGTATTTATTGA	69	29	32	19	21	24	34	19
TGAAAAATCTATAATCACATTAAAAT_CCAACAAAAGGAAACGTATTTATTGA	49	7	15	3	8	14	7	2
AACAAAACTTGCAAAGTATTTAAGCG_CCAACAAAAGGAAACGTATTTATTGA	13	6	4	8	21	17	25	17
TTGAGAATCCGAAAGCATTTTTTGCT_CCAACAAAAGGAAACGTATTTATTGA	21	4	9	2	1	6	8	5
GTGCTAACCGGGAAGGCCTTTTGCAA_CCAACAAAAGGAAACGTATTTATTGA	2	0	0	1	0	0	0	0
CACTCAAGATTGAAATTAGTTATTAA_CCAACAAAAGGAAACGTATTTATTGA	54	10	22	15	14	18	28	13
ACAATAATAGGCAATCTTCTTGCGCC_CCAACAAAAGGAAACGTATTTATTGA	28	3	5	5	6	1	2	2
TGGGAAAGCAATAAGTGCTTTAGCAC_CCAACAAAAGGAAACGTATTTATTGA	40	11	8	6	6	12	8	4
TTTTTAAAGTGCAAGAGAATTCCAAC_CCAACAAAAGGAAACGTATTTATTGA	13	1	3	5	5	11	6	0
ATTTAAAATTTGAATTACGTTGGTCG_CCAACAAAAGGAAACGTATTTATTGA	79	17	20	23	20	16	22	7
TACTCAACCGTTAAGCTGGTTTGCTT_CCAACAAAAGGAAACGTATTTATTGA	45	8	8	6	10	8	7	4
ATCATAAACAAGAACTAGATTCGTTA_CCAACAAAAGGAAACGTATTTATTGA	84	13	14	8	19	8	16	10
TCGGTACCTGTTAAGTTCGTTGATAT_CCAACAAAAGGAAACGTATTTATTGA	120	22	19	17	20	15	17	4
TAATTAAGCGCTAATTAACTTAAGGT_CCAACAAAAGGAAACGTATTTATTGA	38	9	17	17	11	8	9	5
ACTAGAATAAGGAATTCGTTTGACAT_CCAACAAAAGGAAACGTATTTATTGA	90	27	21	21	26	24	22	7
TGATCAAGCTCAAATAGGCTTACATC_CCAACAAAAGGAAACGTATTTATTGA	71	13	18	12	13	5	2	0
CTATTAACAGCAAAGGATTTTGATAC_CCAACAAAAGGAAACGTATTTATTGA	3	0	1	1	5	3	1	1
AAAGCAACCGTGAAGTTTATTCTGTA_CCAACAAAAGGAAACGTATTTATTGA	34	13	9	11	11	7	5	1
GAGATAATCAGGAAGAGGCTTATGGC_CCAACAAAAGGAAACGTATTTATTGA	59	16	27	15	8	14	13	6
[truncated: 689,714 more rows]
