# Supplementary material for: Changes in the distribution of fitness effects and adaptive mutational spectra following a single first step towards adaptation
Source: Nat Commun. 2021 Aug 31;12:5193. doi: 10.1038/s41467-021-25440-7 (PMC8408183; doi:10.1038/s41467-021-25440-7)
Supplement: Supplementary file 6 — Source Data [file 41467_2021_25440_MOESM6_ESM.gz › SourceData/SupplementaryFig2/Lineage Trajectory Counts/Gpb2Evo2_CountsTimecourse.txt]

BC	0	16	24	32	40	48	56	64	72	80	88	96	104	112	120	136	144	160
GTAGCAACTCAAAAAGGTTTTGGCTA_CCAACAAAAGGAAACGTATTTATTGA	13	5	9	9	4	0	5	8	2	9	2	8	6	6	3	1	7	1
TTTCAAATCTGCAAATGTGTTAGCGA_CCAACAAAAGGAAACGTATTTATTGA	23	7	4	3	16	7	6	5	9	6	2	5	0	2	0	4	5	0
GGTCGAAGGGGGAAGGGGGTTGCGCG_CCAACAAAAGGAAACGTATTTATTGA	1	0	0	0	0	1	0	0	0	0	0	0	0	0	0	0	0	0
TAATTAATAGGAAATGTAATTATGTC_CCAACAAAAGGAAACGTATTTATTGA	1	0	0	0	0	0	0	0	0	0	0	0	0	1	0	0	0	0
CATGGAATGACTAAATTAGTTGCGTG_CCAACAAAAGGAAACGTATTTATTGA	125	32	20	25	25	14	15	34	12	24	22	22	17	31	26	5	25	2
TAAGTAAAACGAAATGTTATTGACGC_CCAACAAAAGGAAACGTATTTATTGA	39	13	1	9	16	2	15	15	15	14	10	6	6	12	7	1	1	1
GAAGAAATACAAAAAGTGGTTCCCGC_CCAACAAAAGGAAACGTATTTATTGA	3	1	0	0	5	0	2	0	0	0	0	0	0	0	0	0	0	0
CTCGGAAACAACAACTCTATTATTGG_CCAACAAAAGGAAACGTATTTATTGA	62	18	8	16	13	8	7	22	11	11	2	6	4	6	7	1	3	0
TGAGTAATTTTTAATCGAGTTGATTT_CCAACAAAAGGAAACGTATTTATTGA	22	8	2	2	8	8	11	4	8	5	4	3	1	6	0	0	0	0
CCTACAATTAGTAATATTATTTATTG_CCAACAAAAGGAAACGTATTTATTGA	2	0	0	0	0	0	0	0	0	1	0	0	0	0	0	0	0	0
ATATGAAGATTCAACTTTTTTACCTG_CCAACAAAAGGAAACGTATTTATTGA	15	9	6	13	9	7	3	9	12	17	15	10	4	17	9	5	12	5
TAAAGAAAAGTCAAGTGTATTTCATG_CCAACAAAAGGAAACGTATTTATTGA	1	0	0	0	0	0	0	0	0	0	0	0	0	0	0	0	0	0
CACAAAAAACAAAAATATTTTTTTAA_CCAACAAAAGGAAACGTATTTATTGA	3	0	0	2	0	0	0	0	0	0	1	0	0	0	0	0	0	0
CTCTGAACAGCTAAGTAGATTACGTG_CCAACAAAAGGAAACGTATTTATTGA	4	2	2	5	1	0	5	9	9	13	4	3	4	10	5	2	3	2
TTATAAATGCGAAAGAAGGTTAAAGT_CCAACAAAAGGAAACGTATTTATTGA	20	12	7	5	8	4	1	9	6	12	13	4	7	11	2	0	4	1
ACCTGAAAAGGAAAATTATTTTTTCG_CCAACAAAAGGAAACGTATTTATTGA	78	14	16	19	32	5	17	27	28	31	17	21	11	19	19	7	8	2
GCACCAAAACGGAATTTGGTTGGTAC_CCAACAAAAGGAAACGTATTTATTGA	21	1	2	3	0	0	7	6	3	1	1	1	1	2	2	0	1	0
TTACTAATGTTCAATTGTTTATTAC_CCAACAAAAGGAAACGTATTTATTGA	3	1	0	0	0	0	0	0	0	0	0	0	0	0	0	0	0	0
ATATCAAAAAAAACTTAGTTTTTTA_CCAACAAAAGGAAACGTATTTATTGA	1	0	0	0	0	0	1	0	0	0	0	3	0	0	0	0	0	0
ATTAGAACTCGCAATCATCTTAGTCA_CCAACAAAAGGAAACGTATTTATTGA	23	10	2	3	10	0	4	3	5	6	2	2	0	2	2	0	0	0
ATCTTAATTCATAAACTCGTTGAAGG_CCAACAAAAGGAAACGTATTTATTGA	24	8	3	8	4	10	3	10	7	4	3	4	4	8	13	5	16	4
CACATAACTGTAAAATGCGTTTTGTA_CCAACAAAAGGAAACGTATTTATTGA	46	13	5	4	10	3	12	5	0	3	4	6	4	2	3	2	4	1
CAAAAAACTTCCAAGTCTATTTCGTC_CCAACAAAAGGAAACGTATTTATTGA	62	10	13	10	10	5	9	14	10	13	9	8	3	11	15	8	4	3
CCAATAAAAGCGAAATGGGTTCACAG_CCAACAAAAGGAAACGTATTTATTGA	64	19	16	13	13	8	14	17	10	17	3	10	5	5	6	3	0	2
ACCCAAATATTTAATTAATTTATGAG_CCAACAAAAGGAAACGTATTTATTGA	18	1	4	7	5	5	0	2	1	6	1	4	0	0	0	0	0	0
GTTATAAAGTCAAAAAGTGTTCTTGT_CCAACAAAAGGAAACGTATTTATTGA	125	18	13	23	30	9	21	19	21	17	11	24	8	22	13	5	8	1
TCGGGAAAAGATAAGAAGGTTATGAA_CCAACAAAAGGAAACGTATTTATTGA	13	0	1	0	1	0	1	0	0	0	0	0	0	0	0	0	0	0
ATACAAAGCCAGAACGGAGTTGGCAG_CCAACAAAAGGAAACGTATTTATTGA	29	23	18	25	14	5	15	15	13	17	4	12	7	7	12	5	12	1
CCACCAATCGGTAAACTAGTTTCGGG_CCAACAAAAGGAAACGTATTTATTGA	110	35	20	33	36	18	33	49	29	38	21	39	10	34	22	6	33	7
TCGAAAAAAGAGAAGAGGTTTGCCTG_CCAACAAAAGGAAACGTATTTATTGA	36	7	9	11	8	7	3	19	15	5	18	16	17	15	16	13	50	24
TGCGGAATCAACAACGCGATTTTTTA_CCAACAAAAGGAAACGTATTTATTGA	14	1	1	5	3	0	0	3	1	5	4	3	1	0	1	0	4	0
ATCATAAAAAAAAAACAACATTTTCTT_CCAACAAAAGGAAACGTATTTATTGA	1	0	0	0	0	0	0	0	0	1	0	0	0	0	0	0	0	0
TCTTGAACCTATAATTCCTTTCAAGA_CCAACAAAAGGAAACGTATTTATTGA	22	8	8	4	10	3	3	8	3	2	2	2	2	0	0	0	0	0
ACAGCAATAGATAAGTTGATTATCGT_CCAACAAAAGGAAACGTATTTATTGA	31	2	0	4	16	3	7	3	8	1	0	3	2	0	2	0	0	1
ATAAAAACAGCTAATATTGTTATTAA_CCAACAAAAGGAAACGTATTTATTGA	22	1	2	3	11	6	3	4	2	1	12	2	0	2	0	0	3	0
TGGAGAAAATCTAAGGTGATTACATA_CCAACAAAAGGAAACGTATTTATTGA	44	12	10	14	13	9	9	21	9	7	10	12	9	15	2	6	6	2
GGCTCAACCCGGAAGATGGTTAGGTG_CCAACAAAAGGAAACGTATTTATTGA	24	6	0	3	5	3	3	2	2	0	2	4	1	10	1	1	3	1
AATACAAGTGGTAAACAAATTCTTGA_CCAACAAAAGGAAACGTATTTATTGA	6	0	0	0	0	0	0	0	0	0	0	0	1	1	0	0	0	0
CGTCTAATAGGGAATTGATTTTCTTA_CCAACAAAAGGAAACGTATTTATTGA	73	17	8	7	5	4	11	13	12	11	10	13	8	19	3	5	5	0
AATTAAATGTAAAATTCCATTCATAT_CCAACAAAAGGAAACGTATTTATTGA	27	2	0	2	9	1	1	7	1	9	4	5	2	10	2	0	3	0
GAGTAAAACAGAAAACTCTTTTCATA_CCAACAAAAGGAAACGTATTTATTGA	47	15	6	8	8	3	10	6	6	11	9	10	3	7	2	1	5	1
AGATTAACAGGAAAACGGGTTGGGTT_CCAACAAAAGGAAACGTATTTATTGA	31	8	5	7	6	5	4	9	1	1	5	6	2	3	2	0	4	0
CTTAAAAACTCAAATTATTTTTCAAT_CCAACAAAAGGAAACGTATTTATTGA	22	0	5	5	3	3	4	3	3	6	2	4	0	2	0	0	0	0
TTTGGAAGAGAAATTAAGTTGAGGT_CCAACAAAAGGAAACGTATTTATTGA	45	4	2	3	8	2	2	3	2	1	5	3	5	5	6	2	4	0
TTGGTAATCGCTAATATTGTTTGTGT_CCAACAAAAGGAAACGTATTTATTGA	10	0	0	0	0	0	0	0	0	0	0	0	0	0	0	0	0	0
TAACCAACATGCAAATAGTTTGCAAG_CCAACAAAAGGAAACGTATTTATTGA	97	4	5	4	11	6	7	11	10	6	2	3	1	2	0	0	0	0
CGACGAACCAGCAAAATTGTTGGGGG_CCAACAAAAGGAAACGTATTTATTGA	29	6	8	13	5	3	4	10	11	5	14	8	4	11	5	1	2	0
TAATTAAACCCGAATGTTATTCGCCC_CCAACAAAAGGAAACGTATTTATTGA	31	6	8	8	10	4	11	6	3	4	4	1	2	0	1	1	3	1
ATCGTAAACGAAAAATACTTTTATTA_CCAACAAAAGGAAACGTATTTATTGA	18	2	5	4	7	4	2	5	2	2	4	7	0	0	0	0	1	0
ATTATAACCCGAAATCGATTTCAAAA_CCAACAAAAGGAAACGTATTTATTGA	10	7	0	6	5	3	4	8	4	2	0	1	0	0	1	0	0	0
ACATAAACACCCAACAAAATTACCTA_CCAACAAAAGGAAACGTATTTATTGA	100	13	18	13	15	13	15	16	8	8	8	20	9	5	2	4	1	1
TGTTAAATCTCCAAGCGAATTAGGTC_CCAACAAAAGGAAACGTATTTATTGA	167	47	14	39	39	27	39	57	49	38	40	44	25	56	33	8	48	14
CACCTAATGGTAAAAGGTTTTTAGT_CCAACAAAAGGAAACGTATTTATTGA	2	0	0	0	0	0	0	1	0	0	0	0	0	0	0	0	1	0
AGGCTAAGGGGGAAGGGGGTTGCAGG_CCAACAAAAGGAAACGTATTTATTGA	11	0	0	1	3	0	1	4	1	2	1	2	0	1	2	0	0	0
TTAGGAAGTTTCAAAGGTCTTTGAAC_CCAACAAAAGGAAACGTATTTATTGA	87	18	6	10	19	14	17	12	12	6	6	15	4	20	12	4	6	0
AGACAAAGACTAAAATTTTTTGTGAT_CCAACAAAAGGAAACGTATTTATTGA	69	6	8	10	22	5	8	20	22	23	12	14	7	9	4	5	20	5
GGAAGAATCAGGAATAAACTTGATGT_CCAACAAAAGGAAACGTATTTATTGA	84	16	18	12	12	3	12	22	12	6	6	8	5	8	4	5	7	1
ACCCCAACTGGGAACCGCTTTTCCGA_CCAACAAAAGGAAACGTATTTATTGA	19	5	3	6	10	0	1	9	5	6	8	2	4	10	4	1	3	2
GGTTCAATACTTAATCCCGTTAAACG_CCAACAAAAGGAAACGTATTTATTGA	70	12	11	9	9	8	5	23	9	11	5	14	12	14	15	9	9	3
CTAACAATATCTAAGTAGGTTAACAT_CCAACAAAAGGAAACGTATTTATTGA	56	13	5	9	3	9	7	13	7	20	4	12	6	16	5	8	2	4
TCCCAAATATAGAACAGTTTTCCACT_CCAACAAAAGGAAACGTATTTATTGA	13	0	5	4	6	2	4	7	1	0	0	0	0	0	0	0	0	0
ATGTTAAAATTTAATGGCATTGGCTA_CCAACAAAAGGAAACGTATTTATTGA	38	9	8	19	16	14	9	14	8	7	7	6	11	8	7	3	3	3
CGTGGAATAGTAAATCGAGTTTATGT_CCAACAAAAGGAAACGTATTTATTGA	28	3	3	4	5	0	1	1	2	3	0	0	0	0	0	0	0	0
TTAGAAACTTGAAAATGGTTTGTTTT_CCAACAAAAGGAAACGTATTTATTGA	74	28	13	17	35	11	24	22	28	40	16	25	4	24	10	8	13	4
CTGTTAAGATGCAAATGTATTCTCTA_CCAACAAAAGGAAACGTATTTATTGA	44	12	17	13	7	12	6	16	12	14	9	12	8	15	15	10	17	11
CTGCAAAACGGCAAGCTGGTTCGCCT_CCAACAAAAGGAAACGTATTTATTGA	33	7	7	5	11	2	5	6	3	2	0	3	4	6	6	1	0	1
GGACTAACGCGCAAGAATGTTTAGTT_CCAACAAAAGGAAACGTATTTATTGA	59	4	3	5	7	1	7	8	16	9	7	9	6	7	3	1	6	0
GTTCAAAGTGATAATGTAGTTTTCGT_CCAACAAAAGGAAACGTATTTATTGA	43	15	11	14	17	19	12	28	14	24	17	11	7	13	12	6	7	1
AAACTAACACTGAAATTTATTGTCAA_CCAACAAAAGGAAACGTATTTATTGA	42	3	2	7	10	3	6	1	5	3	4	1	1	2	2	1	1	1
ACGAGAAGATGGAAGGCGTTTGGGTG_CCAACAAAAGGAAACGTATTTATTGA	4	4	2	0	5	2	0	0	0	0	0	2	2	6	0	0	1	0
TGCTGAACATAGAAGTGTCTTCGGGC_CCAACAAAAGGAAACGTATTTATTGA	223	65	25	57	62	25	48	62	42	65	15	41	38	65	57	28	70	18
CAGCTAAAGCAGAAGGAGTTTTACAT_CCAACAAAAGGAAACGTATTTATTGA	43	0	2	2	7	3	3	0	1	2	0	0	2	3	2	0	9	0
GCTACAAAAAACAAACGTGTTGGTTG_CCAACAAAAGGAAACGTATTTATTGA	24	3	4	2	2	0	7	5	3	1	1	0	2	1	3	1	2	0
GAACCAATGTGAAACAATTTTTAATG_CCAACAAAAGGAAACGTATTTATTGA	11	4	1	2	4	2	4	4	3	1	0	1	1	1	0	0	5	2
ACGAGAAACATGAATAGTATTCCTGT_CCAACAAAAGGAAACGTATTTATTGA	52	18	5	9	18	5	11	13	12	18	2	13	9	18	11	5	13	1
TGTTTAAGAAGTAATCACTTTTGACT_CCAACAAAAGGAAACGTATTTATTGA	34	1	0	1	3	1	1	5	0	4	0	1	0	1	2	0	0	0
CATGTAATAATTAAAGCAGTTCGAGT_CCAACAAAAGGAAACGTATTTATTGA	35	3	1	0	8	0	4	3	1	0	1	0	1	1	3	0	1	0
GATGTAAATCGCAATGATTTTTCGTA_CCAACAAAAGGAAACGTATTTATTGA	14	3	1	3	5	1	0	5	1	1	1	2	3	4	3	2	3	0
GTCAAAACCTATAATCACGTTTGACG_CCAACAAAAGGAAACGTATTTATTGA	13	4	1	2	5	3	3	2	3	1	0	0	0	0	0	0	0	0
TTGCGAAAATTAAAATAGGTTAATAC_CCAACAAAAGGAAACGTATTTATTGA	33	6	8	0	5	3	3	0	1	0	1	0	0	0	0	0	0	0
CTCTCAAACTTCAAGTTCATTTAAAT_CCAACAAAAGGAAACGTATTTATTGA	1	0	0	0	0	0	0	0	0	0	0	0	0	0	0	0	0	0
TTGATAATTTTAAATTCCCTTAATAG_CCAACAAAAGGAAACGTATTTATTGA	35	11	13	7	13	7	15	13	5	8	4	1	1	0	2	0	2	0
ATGCCAACACGCAATTCGATTGAGGG_CCAACAAAAGGAAACGTATTTATTGA	42	11	7	9	20	3	8	10	9	4	9	13	12	8	11	2	3	1
ACACCAAACAAGAAGTGTGTTTATAA_CCAACAAAAGGAAACGTATTTATTGA	38	10	2	8	6	10	11	13	14	15	11	11	10	25	6	3	8	5
AATAGAAAGTGTAATCCGGTTGAGAT_CCAACAAAAGGAAACGTATTTATTGA	17	2	0	7	4	0	3	5	3	2	2	3	1	0	1	0	2	0
AGGAAAACAGTCAAATGTGTTGTCAT_CCAACAAAAGGAAACGTATTTATTGA	25	6	7	1	3	1	3	2	2	1	1	0	2	0	0	0	2	4
GCGTTAAAATCTAACATTCTTTTCAT_CCAACAAAAGGAAACGTATTTATTGA	16	3	6	17	8	4	9	9	8	9	3	3	6	7	2	1	1	1
CTCGGAAATGCAAAACGGGTTTGAAT_CCAACAAAAGGAAACGTATTTATTGA	18	5	1	2	0	2	3	2	0	1	3	1	2	4	3	1	2	2
GTCGTAACGATGAAAGATCTTAAATG_CCAACAAAAGGAAACGTATTTATTGA	129	16	4	11	24	8	17	21	19	10	10	13	12	19	20	6	21	12
CAGAAAAATAGAAAATTATTTCGGTA_CCAACAAAAGGAAACGTATTTATTGA	22	11	3	18	1	6	14	14	9	8	14	11	8	6	3	1	4	0
TTCATAAACCCTAATGAGCTTTTGAT_CCAACAAAAGGAAACGTATTTATTGA	102	12	20	17	20	9	12	26	11	5	6	11	3	9	5	3	10	3
AGCGTAACTGTTAACATTATTTATTT_CCAACAAAAGGAAACGTATTTATTGA	22	2	2	3	3	1	1	4	0	4	2	0	0	0	0	0	0	0
CCAAGAAGTACCAACTTAATTCGGTT_CCAACAAAAGGAAACGTATTTATTGA	47	14	13	8	8	8	13	15	6	12	6	7	0	8	6	5	10	1
AATAGAATGCTTAACCAGCTTATGGC_CCAACAAAAGGAAACGTATTTATTGA	71	17	12	21	18	7	18	22	13	16	15	13	11	16	16	8	25	8
GAGCAAACATTAAAGCATATTATCGT_CCAACAAAAGGAAACGTATTTATTGA	25	3	0	2	8	0	6	2	2	1	1	1	1	0	0	0	0	0
TTCATAACATATAAGGCGTTTTGTTA_CCAACAAAAGGAAACGTATTTATTGA	25	8	0	1	8	4	5	11	6	1	2	1	2	2	0	0	0	0
GATACAATATGCAATGTGTTTTTTGA_CCAACAAAAGGAAACGTATTTATTGA	2	1	0	4	0	1	0	8	4	4	0	1	1	7	3	3	2	0
ACATTAACGCTCAACAATCTTCTACG_CCAACAAAAGGAAACGTATTTATTGA	13	0	3	1	1	9	1	1	0	0	0	0	0	0	0	0	0	0
TAGGAAACCATGAATATAGTTTCATT_CCAACAAAAGGAAACGTATTTATTGA	23	3	1	1	4	1	2	4	5	8	10	7	3	7	2	0	3	0
GGCTAAAGGAGCAAATTTTTTAATGA_CCAACAAAAGGAAACGTATTTATTGA	5	3	1	0	1	0	2	3	1	0	0	1	0	0	0	0	0	0
TTTGTAAGCAGAAATGGGGTTTGCGA_CCAACAAAAGGAAACGTATTTATTGA	53	13	10	11	8	3	4	18	12	12	8	5	9	7	5	1	9	1
AGACGAACCGAAAAATGGATTTCTTG_CCAACAAAAGGAAACGTATTTATTGA	94	22	11	11	41	15	20	23	9	14	16	20	21	27	18	8	17	4
TTCGTAAGATAAAATTGTATTTCCAC_CCAACAAAAGGAAACGTATTTATTGA	21	4	1	5	4	0	3	1	1	3	0	0	0	1	0	0	0	0
CCGAGAAAATCTAAGATAATTCAACT_CCAACAAAAGGAAACGTATTTATTGA	60	11	5	10	17	4	10	15	7	10	9	17	4	10	4	4	12	1
TCGAAAAGAGATAATAAATTTGGCTA_CCAACAAAAGGAAACGTATTTATTGA	42	17	10	13	8	9	10	6	9	3	5	6	0	4	2	0	4	0
CCAGTAAGACATAACGGGTTTGTTTA_CCAACAAAAGGAAACGTATTTATTGA	12	5	1	15	6	2	3	8	0	2	2	2	6	8	3	1	4	0
TAGTTAATTTTTAAATAAATTGTCTA_CCAACAAAAGGAAACGTATTTATTGA	1	0	0	0	0	0	0	1	0	0	0	0	0	0	0	0	0	0
CGTTCAACTTAAAAATACGTTGCGGC_CCAACAAAAGGAAACGTATTTATTGA	17	4	2	5	6	4	7	9	10	13	2	4	5	6	16	4	11	4
GTAGTAAATTAGAATGAGATTCACAG_CCAACAAAAGGAAACGTATTTATTGA	13	4	0	2	2	0	3	5	5	4	6	3	0	2	2	2	0	0
CTGGTAATAGAAAACTAGCTTCTACT_CCAACAAAAGGAAACGTATTTATTGA	7	0	8	2	6	2	6	4	3	5	2	4	3	6	1	0	8	1
GGTGTAACAACAAAACATTTTGACTC_CCAACAAAAGGAAACGTATTTATTGA	6	0	0	0	5	1	0	0	0	0	0	0	0	0	0	0	0	0
TAGGAAATTGGCAAAAATTTTTATAG_CCAACAAAAGGAAACGTATTTATTGA	8	3	2	4	0	3	3	3	4	4	5	2	0	0	0	0	1	0
TGTCGAAGGGCGAATCCAATTAGGCG_CCAACAAAAGGAAACGTATTTATTGA	80	10	6	9	20	6	6	7	6	10	4	6	3	8	13	6	9	1
TACCTAACACAAAAAGCGCTTACCTC_CCAACAAAAGGAAACGTATTTATTGA	20	0	3	0	2	4	1	0	0	0	0	0	0	0	0	0	0	0
GTCTCAATCTGAAACACGTTTGGCGG_CCAACAAAAGGAAACGTATTTATTGA	41	7	10	12	6	9	4	10	11	14	8	9	1	7	7	4	8	2
CACGAAAACCGAAATGTAATTTTAAA_CCAACAAAAGGAAACGTATTTATTGA	157	19	22	21	38	12	23	24	18	27	11	18	6	19	1	3	19	2
ACATCAAATGATAAGTCCGTTAGCAC_CCAACAAAAGGAAACGTATTTATTGA	42	18	18	17	12	13	16	33	23	34	16	30	20	40	17	4	14	4
GGATCAACCGTGAAACTAGTTACGCT_CCAACAAAAGGAAACGTATTTATTGA	50	5	6	10	11	0	1	2	7	4	11	1	3	4	1	2	0	0
TCTTAAACGCGAAACCGAATTTCCAT_CCAACAAAAGGAAACGTATTTATTGA	97	22	20	32	29	8	25	42	29	29	13	31	26	34	18	11	19	8
AAACTAAACCGAAAAACACTTTGATC_CCAACAAAAGGAAACGTATTTATTGA	10	9	6	2	3	1	3	4	7	3	3	2	0	0	0	0	0	0
TGGGCAATCCAAAATATGCTTTCACT_CCAACAAAAGGAAACGTATTTATTGA	51	18	9	15	11	2	20	22	29	31	19	13	8	17	12	7	24	3
TCGGAAAAAAAAAACTGGTTTAGGGG_CCAACAAAAGGAAACGTATTTATTGA	34	4	5	3	3	1	4	11	3	7	4	3	3	3	2	0	0	1
TGAGGAAGATCCAAGGAGGTTGAAGA_CCAACAAAAGGAAACGTATTTATTGA	16	3	5	1	0	4	1	9	12	14	3	10	7	9	9	5	5	1
TGCAAAACTTTTAAGTCTTTTGGGAA_CCAACAAAAGGAAACGTATTTATTGA	38	3	0	2	9	6	4	2	1	4	4	1	1	6	3	1	4	0
ACATAAAATCCAAACATCCTTTCTGA_CCAACAAAAGGAAACGTATTTATTGA	11	1	0	0	1	4	1	1	1	1	2	1	0	1	0	0	0	0
GGGGAAATGGGGAACACGGTTCACGC_CCAACAAAAGGAAACGTATTTATTGA	15	0	0	0	1	1	0	1	1	0	0	0	0	0	0	0	0	0
TCTATAACCTTAAAAGCGCTTGAGAC_CCAACAAAAGGAAACGTATTTATTGA	20	6	0	0	9	2	2	7	3	2	1	3	0	1	2	1	1	0
CCCATAACAAAAAACCTCTTTTTAAG_CCAACAAAAGGAAACGTATTTATTGA	15	13	7	5	3	3	8	17	8	15	10	6	9	9	2	2	9	2
CAGCTAATTGGTAAGTGAATTTCAAT_CCAACAAAAGGAAACGTATTTATTGA	34	6	8	4	9	1	4	3	3	3	4	1	3	0	0	0	0	0
AGAACAACCGGGAAACGGATTGGGGG_CCAACAAAAGGAAACGTATTTATTGA	50	19	14	19	21	11	19	21	10	27	12	13	6	6	7	10	10	1
TATCAAAAGAGAAAGAGGTTATCATA_CCAACAAAAGGAAACGTATTTATTGA	1	0	0	0	0	0	0	0	0	0	0	0	0	0	0	0	0	0
GAACGAACATTCAACCAAATTGATGT_CCAACAAAAGGAAACGTATTTATTGA	25	8	3	5	8	0	7	4	0	2	0	2	0	2	0	0	0	0
ACCTAAATGCGTAATGCTTTTGATGG_CCAACAAAAGGAAACGTATTTATTGA	49	4	7	9	10	4	4	12	11	7	10	9	5	22	22	4	14	2
GTAGCAAGAGGTAAACCTTTTGGCAC_CCAACAAAAGGAAACGTATTTATTGA	63	16	11	23	12	10	17	18	28	28	18	28	9	33	27	4	37	8
TGGAGAAAATGTAAATACTTTTTGGT_CCAACAAAAGGAAACGTATTTATTGA	3	1	5	3	1	1	1	2	6	1	1	2	0	0	0	0	0	0
CCCGTAAGCAAGAACAAAGTTCAATC_CCAACAAAAGGAAACGTATTTATTGA	181	30	29	16	52	23	46	22	16	26	22	22	18	29	24	7	7	1
GGGCTAATGAGAAATTTATTTTCGCT_CCAACAAAAGGAAACGTATTTATTGA	54	17	10	8	16	7	13	10	6	4	1	8	4	5	3	1	2	0
CAATTAACTTTCAAGAAGTTTGGTCT_CCAACAAAAGGAAACGTATTTATTGA	89	17	11	17	14	15	19	12	11	13	2	10	6	6	9	2	6	4
AACCCAATTCCCAATCAAGTTGGAAT_CCAACAAAAGGAAACGTATTTATTGA	80	9	3	8	10	8	9	10	13	7	1	7	6	6	8	0	6	4
TTCTTAACATTTAATCAGATTGATAA_CCAACAAAAGGAAACGTATTTATTGA	57	14	4	11	12	5	9	20	18	20	2	14	10	14	6	6	16	1
ATGGCAATATAAAATACTCTTAGCAA_CCAACAAAAGGAAACGTATTTATTGA	8	0	3	0	2	0	1	0	0	0	0	0	0	0	0	0	0	0
CCTGGAAGGCTGAAAGAGCTTGGCGC_CCAACAAAAGGAAACGTATTTATTGA	33	5	7	6	6	3	3	16	4	5	7	9	7	5	7	0	5	1
CTATGAAACAGAAAAAGCATTTACTC_CCAACAAAAGGAAACGTATTTATTGA	23	1	1	0	1	5	1	5	1	0	0	0	0	0	0	0	0	0
TGTGAAATTGGGAAGTTGATTAGTGT_CCAACAAAAGGAAACGTATTTATTGA	40	11	9	6	20	6	16	19	8	11	4	4	1	11	4	1	3	1
CAGATAAGTAGAAATATTTTTGTTAG_CCAACAAAAGGAAACGTATTTATTGA	23	2	1	7	1	3	1	8	4	3	3	6	0	5	2	0	0	0
ACATAAAATATAAAAGTCTTTGCCAA_CCAACAAAAGGAAACGTATTTATTGA	16	4	5	10	2	1	6	18	13	15	25	29	8	35	6	6	31	4
TCTACAAAGATTAATCGGGTTGTCTA_CCAACAAAAGGAAACGTATTTATTGA	50	1	1	3	4	5	2	8	3	3	3	9	8	5	1	1	1	0
CGCGAAAGCCAAAAGTATGTTGAGGC_CCAACAAAAGGAAACGTATTTATTGA	33	0	0	0	1	0	2	0	0	0	0	0	0	0	0	0	0	0
AAAAGAAGCGGGAATGTAATTGCTCC_CCAACAAAAGGAAACGTATTTATTGA	29	3	6	2	13	1	10	1	4	3	4	3	0	0	1	0	0	0
TTAAAAACCGCTAAAGTGATTTTCAG_CCAACAAAAGGAAACGTATTTATTGA	1	2	0	0	0	0	1	0	0	0	0	0	1	0	0	0	0	0
TCATGAATTCTTAAGGTTCTTGCGCT_CCAACAAAAGGAAACGTATTTATTGA	28	7	5	4	8	7	9	17	4	8	4	7	4	8	2	0	1	0
ACATCAAACGTGAAAAACTTTCTTTG_CCAACAAAAGGAAACGTATTTATTGA	11	4	5	4	6	4	4	1	1	0	1	1	0	0	0	0	0	0
CTAGTAACAATTAACGAGATTCAGGC_CCAACAAAAGGAAACGTATTTATTGA	149	32	33	34	31	13	33	49	34	60	17	33	20	49	39	12	45	11
CAGCTAAAGCCAAAGACAGTTTTAGC_CCAACAAAAGGAAACGTATTTATTGA	65	2	0	2	5	0	6	6	1	0	0	0	0	0	0	0	0	0
CTACAAACGTGTAATTCTTTTGTAAC_CCAACAAAAGGAAACGTATTTATTGA	54	7	19	21	18	8	7	13	15	11	8	12	7	19	6	2	9	5
AAGTTAACGTTTAAGTGCGTTTTGAC_CCAACAAAAGGAAACGTATTTATTGA	1	0	0	0	0	0	0	0	0	0	0	0	0	0	0	0	0	0
CTGAGAAAACCGAATACGTTTCACAA_CCAACAAAAGGAAACGTATTTATTGA	10	11	8	4	9	1	5	7	4	8	5	6	1	3	0	0	1	0
TAACGAAAAGTAAACTTAGTTTGACA_CCAACAAAAGGAAACGTATTTATTGA	85	20	12	14	28	10	10	14	11	10	14	20	12	27	21	7	12	5
CAAGGAAAATTGAACTGTGTTTTATC_CCAACAAAAGGAAACGTATTTATTGA	35	7	4	7	16	14	10	8	10	7	5	15	3	9	3	3	5	1
AAGCTAAACGAGAAAATGGTTGGCGT_CCAACAAAAGGAAACGTATTTATTGA	81	18	12	13	26	11	14	10	11	10	5	5	3	7	5	2	6	0
GCGTCAATTGGGAAGGGGGTTCGTCT_CCAACAAAAGGAAACGTATTTATTGA	50	9	8	6	3	5	0	7	3	7	7	8	7	3	6	1	3	1
CCACGAACCGGGAACGGGGTTGGGGA_CCAACAAAAGGAAACGTATTTATTGA	41	12	7	5	8	6	7	13	5	4	5	7	1	4	3	1	5	0
GCCTAAAGAATCAATTCTATTCTAGC_CCAACAAAAGGAAACGTATTTATTGA	53	0	0	0	0	2	1	0	0	0	0	0	0	0	0	0	0	0
CCGTTAAGCGATAATCAGGTTTTGGA_CCAACAAAAGGAAACGTATTTATTGA	4	0	0	0	0	0	0	0	0	0	0	0	0	0	0	0	0	0
TACGAAAGTTTAAAACTACTTATAGC_CCAACAAAAGGAAACGTATTTATTGA	19	3	0	1	3	2	1	2	3	0	1	0	0	0	2	1	1	0
GTAGAAACGACGAAGCGCCTTGGACT_CCAACAAAAGGAAACGTATTTATTGA	148	25	14	20	30	9	23	22	24	8	8	24	14	16	9	15	15	4
GGAACAATTACCAAATTGGTTGTTGA_CCAACAAAAGGAAACGTATTTATTGA	23	2	3	5	5	1	5	5	5	2	4	2	2	5	1	1	0	2
CGAACAATGCGGAAGTGCTTTTGTTA_CCAACAAAAGGAAACGTATTTATTGA	1	0	0	0	0	0	1	0	0	0	0	0	0	0	0	0	0	0
AAAGAAATAAG_CCAACAAAAGGAAACGTATTTATTGA	2	0	0	0	0	0	0	0	0	0	0	0	0	0	1	0	0	0
TGAACAATCATCAAGCGCGTTTTAAT_CCAACAAAAGGAAACGTATTTATTGA	30	6	9	10	11	1	0	8	7	7	1	1	2	3	1	4	5	0
ACAATAAAAAAAAAGGATCTTGATTG_CCAACAAAAGGAAACGTATTTATTGA	17	4	2	2	4	3	0	1	3	0	0	1	1	0	0	0	0	0
TCATTAAAGACTAACATTATTTGTCT_CCAACAAAAGGAAACGTATTTATTGA	16	12	8	19	15	10	15	6	8	11	2	11	7	10	6	2	1	1
GGGTAAATACAGAAAGGTGTTACTGT_CCAACAAAAGGAAACGTATTTATTGA	117	24	22	19	21	13	10	25	22	16	8	32	10	16	10	1	7	0
AGCTTAATTATAAACGATTTTTGCTA_CCAACAAAAGGAAACGTATTTATTGA	69	4	0	13	20	4	8	5	9	8	6	12	3	11	2	3	3	0
GCGCAAACGAGGAAGAGGCTTTGCGC_CCAACAAAAGGAAACGTATTTATTGA	30	1	9	8	5	4	6	6	5	3	1	4	11	11	11	3	6	3
ACACCAATTGTGAATTGGATTAGATG_CCAACAAAAGGAAACGTATTTATTGA	41	18	15	12	16	13	11	26	14	13	5	9	6	22	6	6	6	6
ACTTCAATCGTCAATGAACTTGGGCC_CCAACAAAAGGAAACGTATTTATTGA	192	15	15	18	44	10	20	13	19	10	8	12	15	29	17	10	23	4
TTGATAAGGCGGAATGTGTTTTTTGT_CCAACAAAAGGAAACGTATTTATTGA	19	3	2	3	2	5	0	4	2	0	0	0	0	0	0	0	0	0
TGTAAAACAGTGAATCCAATTATATA_CCAACAAAAGGAAACGTATTTATTGA	63	6	12	9	19	7	9	13	5	5	4	7	0	4	0	1	1	0
TAAAGAATCGCAAACCAGGTTTAAGA_CCAACAAAAGGAAACGTATTTATTGA	24	3	0	2	5	1	4	1	0	2	0	1	0	0	0	0	0	0
GAAATAATACTCAACAGAGTTGCTGA_CCAACAAAAGGAAACGTATTTATTGA	4	3	0	3	2	2	1	4	7	4	5	5	3	3	2	1	9	0
ATTCTAATGACAAAGGTTGTTTAGTC_CCAACAAAAGGAAACGTATTTATTGA	138	35	26	36	32	11	25	41	20	27	40	20	19	18	17	3	13	4
ATACAAAAGACAAACACAGTTTTGTC_CCAACAAAAGGAAACGTATTTATTGA	34	3	2	11	4	5	15	6	15	13	7	3	0	4	4	2	0	0
CACTCAACTATTAATTCCCTTTGAGT_CCAACAAAAGGAAACGTATTTATTGA	83	11	3	6	27	4	9	13	6	8	2	13	7	20	12	4	14	3
ATGAGAACTATAAAATCATTTGTAAG_CCAACAAAAGGAAACGTATTTATTGA	64	3	5	6	8	4	4	5	2	4	0	2	1	0	2	0	2	0
TATATAATTTATAAAACTTTTGTTTC_CCAACAAAAGGAAACGTATTTATTGA	1	0	0	0	0	0	0	0	0	1	2	0	0	0	0	0	0	0
CAAGCAATGTGGAAAAAGATTACGTG_CCAACAAAAGGAAACGTATTTATTGA	111	31	16	25	26	29	31	29	43	33	14	32	32	32	36	6	23	2
AGTCGAATCAGAAATCTACTTCACCC_CCAACAAAAGGAAACGTATTTATTGA	43	4	2	5	3	0	3	15	4	2	10	4	1	6	2	2	4	0
TTAGGAACCATTAACTATCTTGAGGC_CCAACAAAAGGAAACGTATTTATTGA	46	7	6	5	7	3	2	15	8	14	2	11	14	13	8	4	2	1
TAACCAAACGAAAGTGTATTGCGAG_CCAACAAAAGGAAACGTATTTATTGA	33	12	11	8	2	8	14	6	7	4	1	2	2	0	0	0	3	3
ACTCAAAGCGAGAAAGATTTTACTGC_CCAACAAAAGGAAACGTATTTATTGA	158	23	11	20	21	11	15	21	16	24	15	20	12	23	12	7	13	0
GATTGAATCCTGAAGGTCTTTTTAAT_CCAACAAAAGGAAACGTATTTATTGA	1	0	0	0	0	0	0	0	0	0	0	0	0	0	0	0	0	0
TGCCTAACTAAAAAATCTCTTACGAC_CCAACAAAAGGAAACGTATTTATTGA	12	7	9	12	12	8	9	15	12	11	7	3	3	3	1	3	8	3
TTATGAAGGGTCAACCATCTTTAAGG_CCAACAAAAGGAAACGTATTTATTGA	8	5	1	4	1	0	4	1	0	0	0	0	1	1	0	0	3	2
ACAGTAAGTGGAAAAGTTTTTCAAGT_CCAACAAAAGGAAACGTATTTATTGA	24	9	5	11	5	2	5	14	16	24	31	57	45	162	139	148	544	385
GACGAAACGAGAAATGAAGTTGGTAA_CCAACAAAAGGAAACGTATTTATTGA	28	4	3	0	3	1	2	1	5	4	4	7	4	6	7	0	8	4
TGATCAAAATTGAATTTGTTTTGAAT_CCAACAAAAGGAAACGTATTTATTGA	62	19	13	15	21	26	13	18	11	8	3	10	4	10	5	4	3	2
ATCACAAGAACGAAAGGTCTTGTTAA_CCAACAAAAGGAAACGTATTTATTGA	159	47	24	52	41	28	42	49	40	43	44	27	16	43	37	11	32	10
TACGAAAAGTCTAACCAGTTTGGTAC_CCAACAAAAGGAAACGTATTTATTGA	1	1	0	0	0	0	0	0	0	0	0	0	0	0	1	0	0	0
TGGTGAACTGTGAAGGGCTTTGGGGC_CCAACAAAAGGAAACGTATTTATTGA	63	9	9	23	13	8	10	12	12	15	8	14	10	17	6	2	16	4
TCGTTAATCAGCAATTAAGTTTGAGG_CCAACAAAAGGAAACGTATTTATTGA	32	4	3	3	4	0	3	1	0	1	0	0	0	2	5	0	1	0
AAGAAAACTTTCAAATTTATTGGATA_CCAACAAAAGGAAACGTATTTATTGA	35	8	5	4	15	9	12	17	7	3	9	7	2	8	1	0	1	0
AGATTAAGCGGAAACGCGTTTTTTTC_CCAACAAAAGGAAACGTATTTATTGA	23	5	2	6	4	2	6	8	5	4	7	7	3	7	5	2	6	6
TTATAAATATAAAAGCTTCTTCGTAG_CCAACAAAAGGAAACGTATTTATTGA	1	0	0	1	0	0	0	1	0	0	0	0	0	0	0	0	0	0
TCCAGAATTAAAAAGGTATTTTGCTG_CCAACAAAAGGAAACGTATTTATTGA	10	2	2	0	0	0	0	3	0	0	1	1	3	6	0	0	0	0
TGCAAAACCCGAAATACGTTTCGCGC_CCAACAAAAGGAAACGTATTTATTGA	24	8	4	12	7	2	1	11	3	8	2	4	1	8	2	1	4	3
AAGCTAATAAGTAATAAATTTAAGTG_CCAACAAAAGGAAACGTATTTATTGA	38	6	11	14	8	8	5	3	4	9	11	4	0	4	0	0	1	0
ATGCAAAATTGAAAGGGGGTTGCTGG_CCAACAAAAGGAAACGTATTTATTGA	38	14	11	11	12	8	8	22	8	12	9	6	2	9	4	0	0	1
GGAGTAATAAATAAGCAACTTACGTT_CCAACAAAAGGAAACGTATTTATTGA	5	0	0	0	0	3	2	0	0	0	0	0	0	0	0	0	0	0
ATGCCAACTTCGAAATCGATTTTTTC_CCAACAAAAGGAAACGTATTTATTGA	20	17	14	10	11	6	6	6	9	7	3	9	2	1	3	0	7	0
CTCAAAACTCAAAATATACTTATTGT_CCAACAAAAGGAAACGTATTTATTGA	2	0	0	0	0	0	1	0	0	0	0	0	0	0	0	0	0	0
AAACGAAAGAGCAAGTGCATTATGAG_CCAACAAAAGGAAACGTATTTATTGA	46	3	1	4	3	0	2	5	5	3	7	1	1	0	0	1	3	0
GTCTAAAAAGAGAACTTATTTACTTA_CCAACAAAAGGAAACGTATTTATTGA	28	7	2	8	3	5	4	13	2	6	8	7	0	4	0	0	1	0
CTGCCAAATCCAAACTTTGTTGAGGG_CCAACAAAAGGAAACGTATTTATTGA	18	8	5	1	12	1	5	2	3	2	6	0	0	3	2	2	2	0
GGGCCAAGTAATAAGCGGTTTCATAT_CCAACAAAAGGAAACGTATTTATTGA	26	1	4	3	2	2	6	6	7	6	2	2	2	2	3	0	1	0
CACTCAAGACAAAACATATTATACT_CCAACAAAAGGAAACGTATTTATTGA	6	0	0	1	0	0	1	0	0	3	0	1	0	0	0	0	0	0
TATATAATTGTAAACTAGATTCGCGT_CCAACAAAAGGAAACGTATTTATTGA	130	29	17	36	45	15	24	38	21	29	24	26	25	30	12	9	27	5
CGCTGAAACATAAATCGTTTTGTGTT_CCAACAAAAGGAAACGTATTTATTGA	33	10	9	21	24	6	19	25	11	15	11	15	11	21	6	1	7	5
TTCTCAAAGACCAAGGGGTTTAGTAA_CCAACAAAAGGAAACGTATTTATTGA	33	6	10	3	7	5	6	3	4	5	4	10	3	4	2	3	8	5
TTTTAAAAAGATAACCGTATTGTTGC_CCAACAAAAGGAAACGTATTTATTGA	36	6	6	7	7	3	8	17	17	9	10	8	3	7	2	2	7	2
GTTGCAACTTTTAAGGGCCTTTTAAC_CCAACAAAAGGAAACGTATTTATTGA	69	15	8	14	16	7	14	18	4	4	4	10	6	7	3	4	4	3
ATGGAAACACTAAACACTCTTTTTTC_CCAACAAAAGGAAACGTATTTATTGA	132	35	25	23	39	19	22	43	38	32	27	25	14	37	27	8	21	1
TTATTAAACCATAAAAGACTTCAAGA_CCAACAAAAGGAAACGTATTTATTGA	32	10	3	6	10	4	4	10	5	7	2	6	0	4	5	5	5	1
CTTGTAAAAAAAAAAAACGTCTTTAGAG_CCAACAAAAGGAAACGTATTTATTGA	1	0	1	0	0	0	0	0	0	1	0	0	0	0	0	0	0	0
AGGTAAAAGGCAAAGGAATTTAGGGA_CCAACAAAAGGAAACGTATTTATTGA	31	5	3	3	4	2	3	4	1	0	1	3	2	7	0	0	0	0
AAACCAAATTGCAAAGGCCTTCCAAG_CCAACAAAAGGAAACGTATTTATTGA	15	0	0	0	1	0	2	0	0	0	0	0	0	0	0	0	0	0
AGGATAATAATAAATCCTGTTCACAA_CCAACAAAAGGAAACGTATTTATTGA	9	6	0	5	5	2	4	8	8	5	1	11	5	7	5	0	1	1
GTTTGAAGATCCAACCCATTTATTAA_CCAACAAAAGGAAACGTATTTATTGA	15	5	5	2	5	4	2	10	5	5	2	4	1	3	2	0	4	1
CTTAAAAGACTTAAGGTTCTTCCTAC_CCAACAAAAGGAAACGTATTTATTGA	27	2	2	9	12	6	6	4	3	5	1	4	3	2	5	0	0	0
GGTATAAATCATAAAAACTTTAACGG_CCAACAAAAGGAAACGTATTTATTGA	7	0	0	0	1	0	4	0	0	0	0	0	0	0	0	0	0	1
GCTTGAATTCGTAATTTGCTTTTACC_CCAACAAAAGGAAACGTATTTATTGA	27	1	0	2	9	3	2	5	1	0	0	0	2	1	0	0	4	0
TTTACAATACGTAACGAAATTGTTAG_CCAACAAAAGGAAACGTATTTATTGA	215	33	16	27	33	13	22	48	21	33	15	34	23	46	33	17	34	7
TCATAAAAGAGCAATCGAATTCATGG_CCAACAAAAGGAAACGTATTTATTGA	34	4	5	8	8	3	2	7	2	4	3	4	2	1	1	0	0	0
GAATAAACTTAAAAGTAACTTTGGTG_CCAACAAAAGGAAACGTATTTATTGA	1	1	1	1	0	0	2	3	5	4	0	0	2	2	0	0	0	0
GCAGAAAGAGCAAACATATTTTTGTC_CCAACAAAAGGAAACGTATTTATTGA	59	19	10	15	20	8	17	28	7	14	9	27	15	31	20	13	25	9
CGGGAAAATTCTAATAAAGTTACGTA_CCAACAAAAGGAAACGTATTTATTGA	14	0	2	2	6	4	7	6	4	5	6	6	4	6	3	4	6	1
CCTGGAAGCGGAAACTTACTTGGCTC_CCAACAAAAGGAAACGTATTTATTGA	11	1	1	2	5	0	0	4	4	6	3	0	1	0	0	0	0	0
TGTTTAATGGTGAAGTTACTTCACGG_CCAACAAAAGGAAACGTATTTATTGA	18	1	0	2	4	0	0	0	1	5	1	0	1	0	0	0	0	0
AGATCAAACAGGTTTGTTTG_CCAACAAAAGGAAACGTATTTATTGA	13	0	0	0	5	0	3	0	0	0	0	0	0	0	0	0	0	0
ACATAAAAGAAAAATCCAGTTTTCTA_CCAACAAAAGGAAACGTATTTATTGA	50	15	14	14	18	16	15	23	19	13	14	23	16	25	9	6	17	8
GAACCAATATCGAACGATGTTTTGCT_CCAACAAAAGGAAACGTATTTATTGA	41	5	3	5	7	8	6	9	9	5	1	4	1	12	5	0	2	0
ATAATAAATTAAAAGTTGTTTTTGAA_CCAACAAAAGGAAACGTATTTATTGA	3	1	0	1	1	0	1	4	0	1	0	3	0	0	0	0	0	1
CGAATAATCTGTAAATCACTTGAGTC_CCAACAAAAGGAAACGTATTTATTGA	1	0	0	0	0	0	0	0	0	0	0	0	0	0	0	0	0	0
CACCTAACACATAAGCATATTCGTCG_CCAACAAAAGGAAACGTATTTATTGA	19	3	3	5	5	7	3	5	3	0	1	11	1	1	2	0	0	0
ACCCGAATCGGAAACGGATTTACGTC_CCAACAAAAGGAAACGTATTTATTGA	39	4	3	8	13	6	2	5	7	9	11	9	5	18	23	12	28	11
TTAACAATAATCAATACAGTTTTAAC_CCAACAAAAGGAAACGTATTTATTGA	88	15	6	4	6	9	3	5	1	9	9	7	3	7	1	1	1	0
TATTCAACACCGAACGGTATTGGATA_CCAACAAAAGGAAACGTATTTATTGA	19	20	5	10	18	13	7	8	9	8	10	5	5	6	6	5	5	0
TCATAAATCCACAAGCTTATTGTTAC_CCAACAAAAGGAAACGTATTTATTGA	5	4	3	2	0	1	0	0	0	1	0	1	0	0	0	0	0	0
CGTCCAAAGCTTAAGCCTATTACATA_CCAACAAAAGGAAACGTATTTATTGA	90	29	9	14	20	11	13	10	17	15	12	15	13	9	4	6	5	4
CAGATAAAACAAAATTGCGTTAAAGG_CCAACAAAAGGAAACGTATTTATTGA	13	0	0	0	1	0	2	0	0	0	0	0	0	0	0	0	0	0
CAACTAACCTTAAATTATCTTCCGTT_CCAACAAAAGGAAACGTATTTATTGA	43	0	4	5	5	3	2	3	1	2	4	1	2	1	2	0	3	0
TGACTAATTGTGAATCGGCTTCTAGA_CCAACAAAAGGAAACGTATTTATTGA	25	3	2	0	4	7	2	3	5	1	0	2	0	0	0	0	0	0
ATTTTAAGAATGAACAAATTTTGACT_CCAACAAAAGGAAACGTATTTATTGA	96	6	8	6	11	4	9	15	7	5	2	3	4	3	5	2	3	1
TCTGAAAGTGGTAACCAGATTGAAGT_CCAACAAAAGGAAACGTATTTATTGA	112	27	9	21	33	14	27	26	13	20	11	14	9	25	12	8	22	2
GCATTAATAAAATCCTGTTTATGT_CCAACAAAAGGAAACGTATTTATTGA	18	0	0	0	0	2	2	2	0	2	0	0	0	0	1	0	0	0
GGCTGAATACGTAATTGCTTTAGGAT_CCAACAAAAGGAAACGTATTTATTGA	1	0	0	0	0	1	0	0	0	0	0	0	0	0	0	0	0	0
CGGCTAAATTTCAAATCCATTATGAA_CCAACAAAAGGAAACGTATTTATTGA	17	0	0	3	1	5	0	2	2	0	0	0	0	0	0	0	0	0
CGTAAAATCCAAAAATGTCTTTTGTG_CCAACAAAAGGAAACGTATTTATTGA	61	34	18	32	29	7	13	28	22	31	16	25	8	45	24	8	30	4
CTGTTAATCTGGAACATACTTAATAC_CCAACAAAAGGAAACGTATTTATTGA	65	5	3	4	7	3	5	5	8	5	4	1	2	1	1	3	0	0
CTCTCAATGAAGAATAGGGTTGGACC_CCAACAAAAGGAAACGTATTTATTGA	35	3	2	0	6	1	5	0	0	0	0	0	0	0	0	0	0	0
TAAATAAATGTTAACTATCTTTAACC_CCAACAAAAGGAAACGTATTTATTGA	53	16	8	7	11	8	7	9	11	11	7	10	3	10	7	4	6	3
TATTGAATCGATAATTTATTTTGGGC_CCAACAAAAGGAAACGTATTTATTGA	77	21	17	23	24	14	12	32	21	23	13	17	12	14	6	2	4	0
CAATAAACATAGAAGTGCGTTTGTAA_CCAACAAAAGGAAACGTATTTATTGA	37	10	11	11	4	3	7	15	11	22	7	11	7	14	3	3	2	1
CGTAGAAGGGAAAATTTAATTGGCTT_CCAACAAAAGGAAACGTATTTATTGA	38	7	9	10	4	4	8	14	8	11	10	11	2	20	8	2	6	1
GACTGAAAAGACAAGAGTTTTGCATT_CCAACAAAAGGAAACGTATTTATTGA	20	5	2	1	5	3	6	3	6	0	1	5	3	7	2	4	3	0
AGCACAACATCCAACTTGCTTGACTG_CCAACAAAAGGAAACGTATTTATTGA	134	29	14	22	40	21	21	34	27	23	16	33	19	31	30	5	29	4
ACTACAAAAAGTAAAAGAGTTATATA_CCAACAAAAGGAAACGTATTTATTGA	71	1	15	15	11	4	8	17	6	6	9	17	0	2	0	0	0	0
CAATTAACTTGTAAGTACCTTACAAA_CCAACAAAAGGAAACGTATTTATTGA	39	9	2	5	16	8	8	3	1	7	0	2	2	3	2	0	2	0
GAATAAACGATCAAGCTATTTGGGGA_CCAACAAAAGGAAACGTATTTATTGA	6	0	0	0	0	0	0	0	0	0	0	0	0	0	0	0	0	0
AAATCAAGTGGAAATCAGGTTGTTGG_CCAACAAAAGGAAACGTATTTATTGA	17	3	2	6	13	6	6	4	2	2	4	6	2	2	1	0	11	1
CTAGTAAACTGTAAAGATATTTCGGC_CCAACAAAAGGAAACGTATTTATTGA	51	2	5	7	10	4	3	4	5	2	1	5	1	3	2	0	2	0
GAGGTAAATACGAACATGTTTATGAC_CCAACAAAAGGAAACGTATTTATTGA	76	17	14	12	13	12	13	24	19	18	7	19	15	21	28	8	28	5
AATGCAAGGTGGAAATAAATTAATGA_CCAACAAAAGGAAACGTATTTATTGA	34	13	11	10	27	21	17	21	14	7	13	7	9	4	2	6	1	0
AAGATAAGACTTAAAACATTTCGGAC_CCAACAAAAGGAAACGTATTTATTGA	1	0	0	0	0	0	0	0	0	0	0	0	0	0	0	0	0	1
AGAGCAAACCTTAACTTTGTTAGAAT_CCAACAAAAGGAAACGTATTTATTGA	189	40	25	44	43	34	24	52	58	42	29	33	16	48	15	15	22	8
ATTTAAATGTATAAATTCATTAAAAG_CCAACAAAAGGAAACGTATTTATTGA	6	3	3	8	2	1	1	5	3	4	3	3	0	1	0	0	0	0
GAACAAATCCTTAATGGTGTTACGGC_CCAACAAAAGGAAACGTATTTATTGA	77	22	28	30	27	23	25	25	19	26	85	37	21	44	34	7	38	1
TTGTGAACTGATAAGCCCTTTCTTTA_CCAACAAAAGGAAACGTATTTATTGA	26	9	5	8	16	5	7	4	6	5	2	5	9	6	0	0	3	1
AGATTAAATAGAAAATCAATTAACTA_CCAACAAAAGGAAACGTATTTATTGA	24	2	2	2	5	4	3	8	2	5	2	1	0	0	0	0	0	0
CGCCTAATTCGGAAGAGTGTTAACAT_CCAACAAAAGGAAACGTATTTATTGA	54	17	11	7	19	10	20	16	11	15	7	21	5	13	24	10	10	7
ATTTGAACATCAAAGAGTCTTAGTCT_CCAACAAAAGGAAACGTATTTATTGA	52	2	1	3	4	3	4	2	3	7	2	0	2	2	5	1	1	0
AACTCAAAACTGAATAGGTTTAGTTT_CCAACAAAAGGAAACGTATTTATTGA	24	5	1	3	3	0	0	3	1	0	0	0	0	0	0	0	0	0
TCACGAATCGCCAATAGATTTTAAGA_CCAACAAAAGGAAACGTATTTATTGA	43	5	5	12	6	3	6	15	5	9	4	9	3	10	1	3	2	0
AAAGGAACGTAAAAGAGTATTCATGG_CCAACAAAAGGAAACGTATTTATTGA	48	6	0	4	4	4	2	11	2	6	3	2	5	3	3	1	4	2
GGAGGAACTAATAACATGTTTATAGA_CCAACAAAAGGAAACGTATTTATTGA	48	10	2	2	3	5	1	0	1	3	1	1	1	2	0	0	5	0
GAGTTAAACTAAAAATTTCTTTTAGC_CCAACAAAAGGAAACGTATTTATTGA	45	11	1	19	20	8	14	12	4	6	2	8	4	9	4	3	3	0
CCTGAAAAATGTAACAAGCTTTTCCT_CCAACAAAAGGAAACGTATTTATTGA	66	19	16	18	17	15	15	23	17	21	15	25	11	12	13	4	10	5
TCAAGAACTATTAAGTCGTTTATTGT_CCAACAAAAGGAAACGTATTTATTGA	1	0	0	0	0	0	0	0	0	0	1	0	0	0	0	0	0	0
AGGTTAAAAGTGAACTTCGTTGAGGC_CCAACAAAAGGAAACGTATTTATTGA	44	10	6	8	12	3	8	2	7	10	2	7	6	8	7	1	10	3
GGCATAAGAACTAAATAGGTTCAACT_CCAACAAAAGGAAACGTATTTATTGA	93	14	9	16	16	14	23	26	12	22	8	14	12	15	5	5	12	3
ATAAAAATAGATAATTACTTTATAAG_CCAACAAAAGGAAACGTATTTATTGA	3	0	0	0	3	0	0	1	0	1	0	2	0	0	0	0	0	0
ATTGAAACAATCAAATAAGTTTTTGG_CCAACAAAAGGAAACGTATTTATTGA	29	0	0	5	3	2	7	1	0	0	2	0	0	0	0	0	0	0
ATATCGGTACCCAACCAATTTATTTA_CCAACAAAAGGAAACGTATTTATTGA	72	14	6	10	10	6	10	11	7	6	9	9	4	14	2	7	5	2
TAATAAATTTTTAAAAGTTTTCCCAA_CCAACAAAAGGAAACGTATTTATTGA	53	5	4	7	16	10	8	15	4	11	10	9	3	2	0	1	1	0
GTGGAAAATTCCAATGCGATTTACAT_CCAACAAAAGGAAACGTATTTATTGA	10	5	6	9	5	2	4	17	12	11	3	4	2	4	4	3	8	3
TGATGAATGCTTAAACATGTTATAGG_CCAACAAAAGGAAACGTATTTATTGA	42	3	0	0	4	3	1	3	0	0	0	0	0	0	0	0	0	0
TAATAAACCTGTAATCTGGTTTTTCG_CCAACAAAAGGAAACGTATTTATTGA	67	10	10	9	10	7	6	12	4	10	4	6	5	6	1	1	10	0
CAGTAAAAATTGAACCTTATTATATT_CCAACAAAAGGAAACGTATTTATTGA	5	2	3	3	4	1	0	0	0	3	5	2	0	0	0	0	0	0
ACAAAAAATGCAAATGAATTTCGCTC_CCAACAAAAGGAAACGTATTTATTGA	56	8	3	1	6	4	2	8	13	9	9	1	4	6	8	0	5	1
CTTATAACTACTAATAGTATTCAGTA_CCAACAAAAGGAAACGTATTTATTGA	4	0	0	0	1	0	0	2	0	0	0	0	0	0	0	0	0	0
TTTACAAATCATAACCCTCTTTTATA_CCAACAAAAGGAAACGTATTTATTGA	32	8	7	8	12	5	15	16	4	18	15	10	3	9	0	0	2	0
GTACCAATCTTTAAAAGAGTTGCATC_CCAACAAAAGGAAACGTATTTATTGA	74	16	14	21	26	8	17	29	22	27	22	23	12	33	15	9	20	3
AAATCAAGAGCAAAAAACCTTTTAAA_CCAACAAAAGGAAACGTATTTATTGA	41	9	5	3	7	3	4	7	8	6	6	7	2	5	0	1	6	3
CACAAAAGTTTTAACTACGTTCACAG_CCAACAAAAGGAAACGTATTTATTGA	21	2	2	4	9	1	1	4	1	5	4	3	1	1	1	0	0	0
AGTAAAAGCGTGAAATCGTTTTTCAT_CCAACAAAAGGAAACGTATTTATTGA	10	8	3	5	13	4	2	6	0	2	0	5	1	4	0	0	6	0
AGGGCAAAGTTCAACTGGTTTTCGGC_CCAACAAAAGGAAACGTATTTATTGA	59	9	8	19	13	16	10	16	27	11	5	3	17	27	18	4	9	7
GCGTGAAAAAGTAACATCTTTCTTTA_CCAACAAAAGGAAACGTATTTATTGA	38	7	4	5	5	7	12	12	2	6	3	2	5	6	7	4	11	0
GTGGCAAGGTAGAAGGCTCTTGCTAA_CCAACAAAAGGAAACGTATTTATTGA	15	7	3	4	2	2	4	3	3	3	2	4	7	8	2	3	6	2
TACGCAAAGTAAAACATGTTTGTTCA_CCAACAAAAGGAAACGTATTTATTGA	12	0	0	2	1	0	1	0	0	0	0	0	0	0	0	0	0	0
AATCTAAGAGTTAATTGAATTATTGT_CCAACAAAAGGAAACGTATTTATTGA	22	4	2	0	0	5	2	4	0	0	0	1	1	0	1	0	0	0
AGGAAAATGTGTAAGATTATTGGGTC_CCAACAAAAGGAAACGTATTTATTGA	55	8	4	0	5	6	4	4	5	2	1	0	0	1	1	0	0	0
CATATAATGTCTAAACTGATTATGTA_CCAACAAAAGGAAACGTATTTATTGA	134	35	20	26	45	22	21	44	18	18	19	19	6	15	10	5	10	2
GAATGAATCTTAAATCGTGTTACAAT_CCAACAAAAGGAAACGTATTTATTGA	88	14	10	8	11	9	12	20	14	8	12	17	13	20	13	6	15	3
GCGGAAAGAGTAAAGTTTTTTATGTT_CCAACAAAAGGAAACGTATTTATTGA	149	31	11	21	47	32	44	37	27	34	21	22	3	14	6	6	9	1
GTCAGAATCAGTAATAAGGTTTGTAA_CCAACAAAAGGAAACGTATTTATTGA	123	21	13	13	32	12	24	31	11	25	13	10	6	13	7	3	12	2
GACGAAAACCCAAAGGCTATTAGCAA_CCAACAAAAGGAAACGTATTTATTGA	79	14	9	13	12	9	7	12	8	10	4	10	2	6	4	0	1	0
TTATTAATATTGAACATTGTTCTAGT_CCAACAAAAGGAAACGTATTTATTGA	20	2	1	1	2	0	0	0	1	2	0	0	1	0	0	0	0	0
TTAACAATGAGTAATGTAATTCCGCT_CCAACAAAAGGAAACGTATTTATTGA	13	1	2	0	3	2	4	4	5	3	0	5	1	6	2	1	1	1
TAAATAATTGTTAAAGGACTTGCACT_CCAACAAAAGGAAACGTATTTATTGA	74	13	21	17	25	8	13	22	18	27	17	28	7	13	4	2	3	2
GCTGAAAACCGGAAGCGGCTTGTCGG_CCAACAAAAGGAAACGTATTTATTGA	51	6	9	8	8	4	7	5	5	4	4	3	2	13	3	0	8	1
ACGATAATTGCTAACGCCTTTTGTTT_CCAACAAAAGGAAACGTATTTATTGA	20	0	0	0	3	0	0	0	0	0	0	0	0	0	0	0	0	0
GCGTAAATAACAAAAACATTTGAGTC_CCAACAAAAGGAAACGTATTTATTGA	46	6	7	6	8	2	4	9	2	4	5	2	0	3	0	0	1	0
TAATAAACATTGAATGATATTCGATA_CCAACAAAAGGAAACGTATTTATTGA	1	0	0	0	0	0	0	0	0	0	1	0	0	0	0	0	1	0
GCTACAATATGTAAAAGATTTCCTTT_CCAACAAAAGGAAACGTATTTATTGA	27	2	2	1	5	2	4	6	0	2	2	0	0	1	0	0	1	0
TGAATAAAATTAAAGATATTTTATCA_CCAACAAAAGGAAACGTATTTATTGA	4	0	0	0	0	0	0	0	0	0	0	0	0	0	0	0	0	0
ATGGAAACAGGAAAGTAGATTGATAT_CCAACAAAAGGAAACGTATTTATTGA	35	10	6	17	14	6	5	15	14	18	6	18	9	22	7	4	9	2
GTGTGAACGCTGAACTTTGTTGTTTA_CCAACAAAAGGAAACGTATTTATTGA	18	2	1	3	6	2	0	4	4	0	3	0	0	0	0	0	0	0
TTAATAAGTTAAAACTAGATTAAGTA_CCAACAAAAGGAAACGTATTTATTGA	1	1	1	6	1	3	2	2	1	1	1	2	0	1	0	0	0	0
CTGGCAAGATCCAAGGTCGTTGCTGA_CCAACAAAAGGAAACGTATTTATTGA	11	3	1	3	3	1	2	9	0	0	0	0	0	0	0	0	0	0
TGATCAACTGGTAAGGACTTTGTCTC_CCAACAAAAGGAAACGTATTTATTGA	58	15	6	13	9	11	12	13	10	8	7	6	5	13	10	7	12	4
ACTACAAAAGGTAATAATGTTGGACG_CCAACAAAAGGAAACGTATTTATTGA	25	8	3	7	10	2	4	9	4	3	2	3	0	1	0	1	1	2
TAGATAACATACAATCGGATTGCCTA_CCAACAAAAGGAAACGTATTTATTGA	109	32	19	33	24	20	18	30	33	33	22	28	26	37	24	8	15	9
TTACCAAACCTAAAGTCCCTTCCCTT_CCAACAAAAGGAAACGTATTTATTGA	128	21	17	15	31	14	9	21	17	20	12	18	7	12	12	2	7	4
TACCGAAATTACAATACAATTATCTT_CCAACAAAAGGAAACGTATTTATTGA	25	7	4	11	8	7	7	6	2	4	3	4	3	1	0	0	0	0
GCGTTAATCTAAAAATTGGTTTGGTT_CCAACAAAAGGAAACGTATTTATTGA	71	26	26	28	15	10	29	29	22	20	14	13	12	31	9	7	20	3
ACGCTAACGGCAAACGTCGTTTGAAG_CCAACAAAAGGAAACGTATTTATTGA	88	17	6	12	8	5	6	14	4	8	2	3	7	18	8	2	3	0
CCCATAAAACGCAACAGGTTTTGCGC_CCAACAAAAGGAAACGTATTTATTGA	63	13	9	8	7	2	8	5	9	3	3	6	6	1	9	2	10	5
AGGTGAATCGCAAAAGACGTTAATCT_CCAACAAAAGGAAACGTATTTATTGA	101	17	15	12	25	10	21	19	14	12	13	17	7	5	16	3	8	4
CGTTTAATTTAAAATGTCTTTTACAC_CCAACAAAAGGAAACGTATTTATTGA	1	0	0	0	0	0	0	0	0	0	0	0	1	0	0	0	0	0
TACGTAACAGTGAAAGTCCTTAGGTA_CCAACAAAAGGAAACGTATTTATTGA	58	10	4	9	10	2	4	14	6	9	5	17	7	4	4	1	8	1
GCCAAAACTAACAATCAGGTTTCACA_CCAACAAAAGGAAACGTATTTATTGA	41	9	1	1	3	1	2	7	5	3	3	7	2	18	12	1	4	0
TAAAAAATTTTCAATGAACTTTTCTC_CCAACAAAAGGAAACGTATTTATTGA	38	5	1	3	6	2	5	0	1	0	0	0	0	1	0	0	0	0
TCTCAAAAGGTTAATACACTTCTGGC_CCAACAAAAGGAAACGTATTTATTGA	28	5	0	4	1	1	2	7	8	6	3	4	5	8	4	0	0	0
AGCCTAATTTAAAATATGGTTGAGCT_CCAACAAAAGGAAACGTATTTATTGA	19	0	0	0	0	0	0	0	0	0	0	0	0	0	0	0	0	0
ACTGAAAGAGGGAAGCAGGTTATAAG_CCAACAAAAGGAAACGTATTTATTGA	38	1	10	7	6	0	4	7	4	2	1	6	5	3	3	0	0	2
AGTTAAAATCGTAAGTGTCTTCGCCA_CCAACAAAAGGAAACGTATTTATTGA	26	0	0	0	4	0	1	1	2	0	0	0	0	0	0	0	0	0
GACAAAAGTACTAAAACACTTAATTT_CCAACAAAAGGAAACGTATTTATTGA	26	9	8	7	20	8	13	7	7	3	3	4	1	6	0	0	3	0
AGCCCAAGTGTTAACAGGGTTCGAGG_CCAACAAAAGGAAACGTATTTATTGA	62	11	10	16	9	4	9	12	12	8	4	8	3	8	2	3	2	1
TAGTTAATGTAAATTTAATTACTGC_CCAACAAAAGGAAACGTATTTATTGA	12	5	1	7	1	0	3	9	5	1	1	2	5	10	4	0	1	0
TTGGGAAGCAGGAACGTCGTTAACCC_CCAACAAAAGGAAACGTATTTATTGA	13	3	0	0	2	0	3	6	5	0	0	0	0	0	0	0	0	0
ATTAAAATATCTAAGGTCTTTTTTTT_CCAACAAAAGGAAACGTATTTATTGA	33	6	13	7	20	4	7	11	4	9	7	1	0	1	0	0	1	0
TAAGTAATTGCAAATACGGTTTTTTA_CCAACAAAAGGAAACGTATTTATTGA	19	4	0	1	17	0	1	4	3	0	0	0	0	0	0	0	0	0
CCGGGAAATCGGAATGCCATTGGCAG_CCAACAAAAGGAAACGTATTTATTGA	11	1	0	0	2	0	1	0	0	0	0	0	0	0	0	0	0	0
AGTGGAATCAAGAAATGTGTTATGTC_CCAACAAAAGGAAACGTATTTATTGA	80	6	9	15	12	13	7	17	6	3	0	3	2	2	2	2	1	5
CTCTTAAAACTTAATTTACTTAAATT_CCAACAAAAGGAAACGTATTTATTGA	13	1	2	4	2	1	0	1	0	3	5	1	0	0	0	0	1	0
TGGTGAAACTGAAACTCGTTTGACGA_CCAACAAAAGGAAACGTATTTATTGA	27	4	0	3	6	0	2	3	1	3	0	2	6	2	2	2	3	1
TCAGTAAACAATAATGTTCTTCAGGA_CCAACAAAAGGAAACGTATTTATTGA	11	1	0	0	3	2	3	1	1	2	3	2	1	3	1	0	0	0
TTCGCAATGGCTAATTCCTTTCAACC_CCAACAAAAGGAAACGTATTTATTGA	12	6	0	0	4	4	2	5	1	1	5	4	1	0	2	2	7	0
TATACAAAATAAAAAATTTTTTTTG_CCAACAAAAGGAAACGTATTTATTGA	1	0	1	0	1	0	0	0	0	0	0	0	0	0	0	0	0	0
ATGGAAACAGGAAATAACGTTCCCTG_CCAACAAAAGGAAACGTATTTATTGA	194	65	46	59	49	36	54	82	74	89	34	82	54	126	96	42	146	60
TTATCAAGTGGCAAGATGCTTCCGTA_CCAACAAAAGGAAACGTATTTATTGA	37	0	1	0	0	1	2	4	2	3	3	6	1	8	5	0	0	0
TAAAAAAGCCTGAATGAAGTTCCTTG_CCAACAAAAGGAAACGTATTTATTGA	41	8	8	2	8	0	4	10	2	3	0	6	6	5	2	1	1	1
GTATGAACCACCAATTCAATTTTCTT_CCAACAAAAGGAAACGTATTTATTGA	170	57	47	70	55	30	60	77	68	59	37	65	34	74	42	14	54	14
GGTTTAATACGTAAACGGATTCCTCT_CCAACAAAAGGAAACGTATTTATTGA	15	1	3	6	4	2	4	6	3	8	0	0	0	4	2	0	0	0
GTTCTAACGCGAAAGCATCTTTGCAG_CCAACAAAAGGAAACGTATTTATTGA	49	12	10	20	12	11	17	21	16	18	17	20	9	46	22	6	29	10
TTTTAAAACATTAAACTTATTTTACA_CCAACAAAAGGAAACGTATTTATTGA	12	0	0	0	0	0	0	0	0	0	0	0	0	0	0	0	0	0
GACAAAAGCCGCAACACCGTTTAATT_CCAACAAAAGGAAACGTATTTATTGA	38	4	5	1	2	5	4	3	1	3	1	3	0	1	0	0	1	1
TATTCAACATAAAATGCAATTATTCA_CCAACAAAAGGAAACGTATTTATTGA	22	8	2	6	1	4	3	8	3	5	0	5	0	8	4	2	0	0
AGATGAAGAGGAAATTACGTTCGAGT_CCAACAAAAGGAAACGTATTTATTGA	188	47	36	56	62	20	35	61	48	57	18	28	34	51	34	9	26	14
TCACGAACGGGGAAGTGGCTTGGGAA_CCAACAAAAGGAAACGTATTTATTGA	74	4	13	15	17	9	5	15	10	9	7	12	10	13	13	3	4	0
CTGTCAACCAGTAAATTGTTTAGGAC_CCAACAAAAGGAAACGTATTTATTGA	1	0	0	0	0	0	0	0	1	0	0	0	0	0	0	0	0	0
TAGTTAACGCTCAAAGATGTTACAGC_CCAACAAAAGGAAACGTATTTATTGA	34	2	2	2	5	0	2	1	3	1	2	2	0	1	0	0	0	1
ACAACAACTAGAAACGAAGTTAAAGC_CCAACAAAAGGAAACGTATTTATTGA	6	0	0	1	0	0	0	1	0	0	0	0	0	0	0	0	0	0
CGTTTAACTTTTAATGCTTTTAAATC_CCAACAAAAGGAAACGTATTTATTGA	122	18	16	15	27	13	17	9	13	12	8	10	7	10	1	1	8	0
AGCTTAACATATAACGATCTTTACGC_CCAACAAAAGGAAACGTATTTATTGA	40	9	9	17	9	2	8	22	9	10	5	7	12	17	19	8	18	0
TTACTAATCGGAAAGCGGGTTGCGAG_CCAACAAAAGGAAACGTATTTATTGA	19	1	1	1	2	2	6	2	5	5	5	1	4	5	3	0	0	0
TCAAGAAAAAAGAACTCACTTCCAGT_CCAACAAAAGGAAACGTATTTATTGA	3	0	0	0	0	0	2	0	1	1	0	0	0	0	0	0	0	0
CCCGAAAATGCAGTTTTGCG_CCAACAAAAGGAAACGTATTTATTGA	51	6	7	6	3	4	4	5	4	9	4	1	1	1	1	3	1	0
TACGAAATATACAAAGAATTTATCAA_CCAACAAAAGGAAACGTATTTATTGA	5	0	5	0	1	0	1	1	0	0	0	2	0	2	0	0	0	0
TAGTTAAATGTCAATCTGATTCCGAT_CCAACAAAAGGAAACGTATTTATTGA	65	16	6	3	9	6	4	17	8	18	8	5	1	12	3	1	2	3
GAGATAAGCGCCAACTTGATTTGTGC_CCAACAAAAGGAAACGTATTTATTGA	20	7	1	3	4	1	3	3	0	3	2	1	1	1	0	0	0	0
CTTCGAACCTTCAATTGGGTTTGATG_CCAACAAAAGGAAACGTATTTATTGA	30	2	1	5	3	6	3	3	10	3	3	2	1	0	1	0	0	0
AGTGAAATCGGGAATTAACTTATCGA_CCAACAAAAGGAAACGTATTTATTGA	53	13	2	6	8	5	3	16	13	12	8	12	5	12	9	3	3	1
ACGGGAACTGTAAACCTTGTTCAGTA_CCAACAAAAGGAAACGTATTTATTGA	37	2	1	0	4	2	0	0	0	1	0	1	0	1	2	0	1	0
CACGCAACCAACAACTTATTTGTCCT_CCAACAAAAGGAAACGTATTTATTGA	75	9	11	7	11	6	6	8	12	18	13	12	17	22	15	4	4	4
GATAAAAGCGCAAAGTCCTTTTACTC_CCAACAAAAGGAAACGTATTTATTGA	24	7	0	2	7	1	2	8	3	3	2	7	3	3	3	1	0	0
CTGAAAATCCATAACTGTGTTAGTGT_CCAACAAAAGGAAACGTATTTATTGA	170	29	18	39	34	16	25	55	35	32	30	35	20	23	26	12	29	9
CCGCAAAGTTTCAAGGCGGTTAGAAG_CCAACAAAAGGAAACGTATTTATTGA	21	5	3	4	3	2	5	15	2	7	11	3	0	2	0	1	0	0
ACGCAAATAATCAAGGGCCTTACCGG_CCAACAAAAGGAAACGTATTTATTGA	25	9	1	3	6	0	2	0	0	6	1	3	0	3	0	1	1	3
AAAGTAAAATGAAACGTATTTAGTCG_CCAACAAAAGGAAACGTATTTATTGA	57	16	12	16	27	15	13	26	10	10	15	19	14	18	8	6	8	3
CCGACAAAGAGCAAGGGGGTTGGGGG_CCAACAAAAGGAAACGTATTTATTGA	99	16	17	21	29	11	12	27	6	10	9	8	7	20	11	7	11	4
CAAGGAAAGATAAATTTGCTTTGATC_CCAACAAAAGGAAACGTATTTATTGA	77	19	17	26	25	13	22	27	21	20	17	15	11	17	11	7	13	3
CCTAAAAATTACAACAAAGTTATTTT_CCAACAAAAGGAAACGTATTTATTGA	86	31	23	50	24	12	28	67	43	85	71	89	18	122	15	23	87	29
TCGGAAATTACGAACATACTTTCCGG_CCAACAAAAGGAAACGTATTTATTGA	17	1	1	4	5	3	5	4	0	3	2	3	1	2	1	0	2	0
TAATCAACGTAAAACACAGTTCTCAC_CCAACAAAAGGAAACGTATTTATTGA	58	18	7	12	20	8	21	12	10	8	3	10	6	21	17	6	15	3
TCTGAAATAGCTAAAATAATTTATCG_CCAACAAAAGGAAACGTATTTATTGA	8	3	1	4	3	1	4	2	0	0	0	0	0	1	0	0	1	0
AACAGAATAGAGAATATTGTTATATG_CCAACAAAAGGAAACGTATTTATTGA	15	5	5	1	2	5	1	4	2	1	4	4	1	3	0	2	7	1
TCCCTAAACAATAATAACCTTTTCTC_CCAACAAAAGGAAACGTATTTATTGA	13	1	2	2	11	1	8	8	2	1	4	2	1	6	1	2	5	4
GACTAAATGCTGAAGAATTTTTACTC_CCAACAAAAGGAAACGTATTTATTGA	108	15	9	5	21	4	14	4	5	5	3	6	1	4	7	0	6	0
TTCTCAATATTAAAGCAGGTTGTTCT_CCAACAAAAGGAAACGTATTTATTGA	29	3	5	3	8	3	1	7	8	1	4	3	3	6	2	3	7	3
CTCAGAAGCATTAAAGCTCTTTTATC_CCAACAAAAGGAAACGTATTTATTGA	37	4	7	10	11	7	5	6	13	8	1	8	4	2	5	1	4	2
GCCGAAAGACGTAAAACTATTAATAT_CCAACAAAAGGAAACGTATTTATTGA	8	2	2	0	4	1	2	0	0	1	2	0	0	0	0	0	0	0
TTACAAAAACGTAAAATTCTTTGATC_CCAACAAAAGGAAACGTATTTATTGA	52	14	9	12	23	11	12	10	12	12	10	20	9	14	12	1	16	5
AGGACAAAAATAAACGATTTTCGGCC_CCAACAAAAGGAAACGTATTTATTGA	1	0	0	0	0	0	0	0	0	0	0	1	0	0	0	0	0	0
ATGAGAAATTGGAATTGGTTTCCGGC_CCAACAAAAGGAAACGTATTTATTGA	23	4	2	2	3	0	3	1	5	2	0	1	1	4	2	0	0	0
CGCTTAAGACGCAAATTCATTTATAC_CCAACAAAAGGAAACGTATTTATTGA	8	4	1	3	2	0	1	6	4	1	0	1	2	2	1	1	0	0
TGGGAAACGCTCAAAGTGATTTCATA_CCAACAAAAGGAAACGTATTTATTGA	54	10	8	11	11	9	12	15	9	10	6	10	8	3	10	2	5	2
AAACAAAAACTTAATCATTTTGTTTA_CCAACAAAAGGAAACGTATTTATTGA	153	35	47	33	37	14	29	45	25	39	21	21	7	9	1	9	7	0
CAGAAAATAGTCAAGTAGCTTGGCTC_CCAACAAAAGGAAACGTATTTATTGA	72	10	5	14	11	4	13	7	10	8	3	3	2	6	1	2	5	2
TCGGTAACAAATAATTGCTTTATGTA_CCAACAAAAGGAAACGTATTTATTGA	26	1	3	0	4	0	6	3	4	4	2	4	4	1	3	1	5	2
ACCACAACAAGCAATGAGGTTCTCAG_CCAACAAAAGGAAACGTATTTATTGA	9	3	5	0	3	2	1	4	4	4	5	1	3	0	5	1	2	1
GTTCCAAATGACAAATGGCTTTTATA_CCAACAAAAGGAAACGTATTTATTGA	9	6	6	8	6	1	3	13	4	9	2	8	2	8	2	3	5	0
TTGTAAAATTTTAAAGGTTTTAGACG_CCAACAAAAGGAAACGTATTTATTGA	8	2	0	1	2	0	0	0	2	0	0	1	0	0	0	0	0	0
CCCGTAACATGCAAATATATTCCTGT_CCAACAAAAGGAAACGTATTTATTGA	66	7	6	5	15	2	1	11	11	12	11	5	2	8	9	4	9	0
AGTAGAAGATAGAAAATAATTGCTTC_CCAACAAAAGGAAACGTATTTATTGA	90	13	17	7	33	8	13	29	28	48	31	73	68	155	61	44	211	60
CACATAACAATGAACCATATTATAAT_CCAACAAAAGGAAACGTATTTATTGA	8	0	5	0	3	4	1	2	0	2	2	0	1	0	0	0	0	0
AGGTCAAACTCCAAGTCCGTTCCGCC_CCAACAAAAGGAAACGTATTTATTGA	38	9	8	16	16	5	10	20	27	16	11	19	19	19	18	6	22	6
CTTCGAAGAAGCAAGTCTTTTGGGAG_CCAACAAAAGGAAACGTATTTATTGA	40	13	7	14	19	5	12	19	22	13	6	15	12	15	5	4	10	0
CATAGAAAGCCAAAAGCCTTTTGAAT_CCAACAAAAGGAAACGTATTTATTGA	1	0	0	0	0	0	0	0	0	0	0	0	0	0	0	0	0	0
TCTGAAAATACTAACTCACTTCATTT_CCAACAAAAGGAAACGTATTTATTGA	10	0	1	2	4	2	2	4	2	3	1	1	1	3	0	0	0	0
ATCCAAACCAAAAAAGGCGTTTGCTC_CCAACAAAAGGAAACGTATTTATTGA	101	17	13	16	19	12	15	17	14	8	5	6	6	8	2	0	6	0
CATCTAAAGGTAAATAAGTTTTCAAC_CCAACAAAAGGAAACGTATTTATTGA	158	29	24	31	21	19	33	43	21	28	31	29	20	28	14	4	16	8
GGCCTAAAATCCAAGTGAGTTAGACC_CCAACAAAAGGAAACGTATTTATTGA	28	0	0	1	10	3	1	0	0	5	1	3	0	1	3	3	1	0
GCATAAAATTCAAAAATTGTTGCGGA_CCAACAAAAGGAAACGTATTTATTGA	47	13	11	6	5	6	15	16	9	22	5	25	12	17	3	1	14	9
TCCGGAAAGCAGAAGCGTTTTACGTG_CCAACAAAAGGAAACGTATTTATTGA	11	7	1	2	1	0	0	1	1	0	0	0	0	0	0	0	0	0
TAACTAACCTAGAATGGACTTTTTAT_CCAACAAAAGGAAACGTATTTATTGA	11	5	2	4	6	6	6	4	1	5	3	2	3	8	2	1	5	1
TCTTGAAGATTAAACCGGTTTCTGAA_CCAACAAAAGGAAACGTATTTATTGA	7	0	0	2	0	1	1	2	1	1	0	2	0	2	0	0	0	0
CACTAAAGACCCAACCCTCTTCTATT_CCAACAAAAGGAAACGTATTTATTGA	31	2	1	1	4	1	4	6	1	0	2	3	2	2	1	1	1	5
ATTTAAAGTGAAAATTAAGTTCTTAT_CCAACAAAAGGAAACGTATTTATTGA	30	1	10	17	4	4	9	15	7	7	7	7	2	0	0	1	0	1
GCTGGAAAGAGGAAGAGTGTTTGCGC_CCAACAAAAGGAAACGTATTTATTGA	78	32	13	30	8	8	16	34	22	21	13	27	6	37	24	4	19	3
GACTAAACCTAGAAGTGTGTTGTTAC_CCAACAAAAGGAAACGTATTTATTGA	119	20	25	25	27	9	10	29	26	20	19	19	17	24	40	14	10	5
GGGCTAATTCGAAAACAAATTGCAAG_CCAACAAAAGGAAACGTATTTATTGA	159	43	35	52	36	17	46	59	54	36	22	42	20	37	16	13	24	2
CGGCCAAGCCAGAACCCGTTTGGGGG_CCAACAAAAGGAAACGTATTTATTGA	4	0	0	0	0	0	0	0	0	0	0	0	0	0	0	0	0	0
AGAAGAAGGTGAAATAGCATTGATCT_CCAACAAAAGGAAACGTATTTATTGA	88	24	21	18	15	8	22	28	19	20	16	23	15	12	22	10	15	4
AAATAAAGCTGCAATCGTTTTGGCAT_CCAACAAAAGGAAACGTATTTATTGA	25	5	4	3	3	1	2	1	2	2	2	2	1	0	1	0	1	1
GCACGAAATGACAAGGGGGTTGAGGG_CCAACAAAAGGAAACGTATTTATTGA	22	6	4	7	6	4	5	4	2	6	2	7	6	3	5	1	2	0
CGATGAAGCATTAAATCCGTTATCTT_CCAACAAAAGGAAACGTATTTATTGA	33	2	1	4	7	1	4	6	10	5	4	10	5	1	3	2	12	1
ATGCAAAGTCCGAAGTCGGTTATAAC_CCAACAAAAGGAAACGTATTTATTGA	189	38	31	37	32	30	25	43	21	43	30	33	23	40	29	15	25	12
AAGCTAAACTTCAAACATATTAGATC_CCAACAAAAGGAAACGTATTTATTGA	18	8	1	6	7	5	5	3	4	3	8	8	1	14	10	0	3	1
CGTTCAAAACTGAATATATTTTAAGG_CCAACAAAAGGAAACGTATTTATTGA	15	2	1	0	7	1	5	2	2	1	1	2	0	1	0	0	0	0
TACTAAATCTGTAAGTTTTTTCCGAT_CCAACAAAAGGAAACGTATTTATTGA	15	3	4	2	8	2	6	7	2	3	4	2	1	2	2	0	0	0
TATCTAATCAAAAATCATATTAAATG_CCAACAAAAGGAAACGTATTTATTGA	33	3	0	3	7	1	8	2	2	2	0	3	0	3	1	1	2	0
TTTATAAACTTGAATCTTCTTAGAAA_CCAACAAAAGGAAACGTATTTATTGA	1	0	0	0	0	0	0	0	0	0	0	0	0	0	0	0	1	0
TTAGAAATCATTAACACGTTTCGTTC_CCAACAAAAGGAAACGTATTTATTGA	97	15	1	34	16	1	18	36	24	26	22	17	15	32	30	10	20	5
AATGTAATATAAAAAAGCTTTCTGTA_CCAACAAAAGGAAACGTATTTATTGA	33	11	12	14	12	1	9	18	13	19	12	7	2	4	1	1	3	0
TATTAAATAGCGAACTAGGTTTGAAT_CCAACAAAAGGAAACGTATTTATTGA	39	16	12	11	15	9	14	12	10	8	8	11	4	3	6	1	3	1
ATACCAACGTGAAAGGACATTCGATT_CCAACAAAAGGAAACGTATTTATTGA	122	11	10	7	21	4	7	17	12	10	4	8	7	16	16	11	10	10
AAATTAATTTGTAAGTTAATTAGCAT_CCAACAAAAGGAAACGTATTTATTGA	60	15	16	29	26	13	11	25	6	11	23	21	13	19	9	3	16	3
CGCCAAAACGGAAACTTGATTTAATG_CCAACAAAAGGAAACGTATTTATTGA	175	28	28	30	46	15	36	48	25	31	19	28	13	38	16	9	8	5
AGTCAAAGAGGAAATTACGTTAACCA_CCAACAAAAGGAAACGTATTTATTGA	17	7	4	12	6	1	10	17	11	9	10	11	15	15	10	2	17	1
TTGACAAAGATCAATTTGCTTATATT_CCAACAAAAGGAAACGTATTTATTGA	28	4	6	10	4	7	5	13	5	5	3	6	2	4	0	1	2	0
ATGTTAATACTTAATAATCTTAAGAT_CCAACAAAAGGAAACGTATTTATTGA	1	0	0	0	1	0	0	0	0	0	0	0	0	0	0	0	0	0
TTAGTAAACGGGAAGCTTATTTCGAT_CCAACAAAAGGAAACGTATTTATTGA	23	3	4	7	8	0	7	10	2	2	4	3	2	4	3	0	5	1
GTTTAAAACTTGAAGTTCTTTTTAGT_CCAACAAAAGGAAACGTATTTATTGA	46	14	17	16	11	2	5	14	16	15	14	10	0	8	1	0	2	0
ACTAAAATGGTTAATTTTGTTATGGA_CCAACAAAAGGAAACGTATTTATTGA	46	3	3	5	2	0	3	8	2	2	1	4	0	7	1	0	3	1
GTAGTAAAATAAAAGCTCATTACTTT_CCAACAAAAGGAAACGTATTTATTGA	36	1	3	4	2	0	2	9	6	5	4	10	3	8	2	2	3	0
AATGCAAATGCTAAAACACTTTTCCC_CCAACAAAAGGAAACGTATTTATTGA	7	0	0	1	1	0	0	1	2	0	1	2	1	0	0	0	0	0
CTACAAACACGAAAACGTATTGTTAT_CCAACAAAAGGAAACGTATTTATTGA	22	12	11	15	3	5	6	17	7	14	4	8	2	7	4	4	9	5
AACACAATAATCAACTATTTTAAAAA_CCAACAAAAGGAAACGTATTTATTGA	25	2	1	5	8	1	3	4	2	1	0	2	0	0	0	0	1	0
CTAAGAAATCATAAATGATTTTGTTA_CCAACAAAAGGAAACGTATTTATTGA	1	0	0	0	0	0	0	1	0	0	0	0	0	0	1	0	0	0
TCCAAAAGGGGTAAATGGGTTAGCCC_CCAACAAAAGGAAACGTATTTATTGA	28	3	4	2	9	4	4	11	3	7	4	4	3	9	3	1	2	0
TCTAGAAACAAGAATAGCGTTCGGAG_CCAACAAAAGGAAACGTATTTATTGA	6	0	0	0	0	1	1	0	0	0	0	1	0	0	0	0	0	0
GCGTCAACCAGTAATTCGCTTTTATC_CCAACAAAAGGAAACGTATTTATTGA	42	14	5	13	9	3	20	10	5	12	6	12	5	24	6	1	1	4
ATTACAATCGACAAAAGGTTTTTCTG_CCAACAAAAGGAAACGTATTTATTGA	27	4	8	8	9	0	10	6	2	4	1	5	2	6	4	0	2	0
GTACGAACAGTTAATAATATTGCTCA_CCAACAAAAGGAAACGTATTTATTGA	66	16	10	13	23	5	7	16	8	7	12	10	1	4	2	0	11	1
ACGAAAAAACGTAACTGTCTTCGGAT_CCAACAAAAGGAAACGTATTTATTGA	88	25	14	15	16	8	16	18	12	13	5	17	5	20	9	4	8	4
GTAATAAAAGTTAAATGAATTAAACT_CCAACAAAAGGAAACGTATTTATTGA	8	0	1	0	1	0	2	0	0	0	0	0	0	0	0	0	0	0
GTATTAAGGGGAAAGAGCGTTCCCGT_CCAACAAAAGGAAACGTATTTATTGA	22	3	3	5	4	3	3	3	2	8	8	4	3	3	5	0	1	1
CCGTCAAGTAGTAAGATTATTGTGAA_CCAACAAAAGGAAACGTATTTATTGA	51	3	3	6	9	1	5	5	4	2	1	1	3	0	1	0	0	0
GTTTAAAAAACGAACATCATTGACTT_CCAACAAAAGGAAACGTATTTATTGA	34	8	5	17	6	3	13	15	11	12	5	11	1	11	4	2	1	2
CCTGGAACCGTAAAGCATATTAAAAA_CCAACAAAAGGAAACGTATTTATTGA	16	6	3	6	2	4	5	1	1	8	2	2	0	6	0	1	1	1
AACACAAGAGCAAATTTTTTTTGTGC_CCAACAAAAGGAAACGTATTTATTGA	65	22	17	11	32	12	16	10	14	22	5	13	3	13	4	2	4	2
GGATCAAGCGCTAAGACCATTGACCC_CCAACAAAAGGAAACGTATTTATTGA	48	15	8	5	16	11	25	24	10	9	4	9	9	8	3	2	2	0
AATACAATTTCTATTCCTTTGTGGA_CCAACAAAAGGAAACGTATTTATTGA	31	3	4	10	4	3	8	9	4	5	3	6	1	1	2	0	0	1
CACGGAAGCAAAAATTTAGTTTCTTT_CCAACAAAAGGAAACGTATTTATTGA	52	4	4	2	12	1	4	5	2	5	3	3	1	3	0	1	2	0
CTGTCAAGCTGCAACCAGCTTTGTGT_CCAACAAAAGGAAACGTATTTATTGA	67	6	3	6	8	1	7	14	12	8	9	12	4	4	4	1	2	1
ATTGAAATCTGGAAATATTTTGTGTA_CCAACAAAAGGAAACGTATTTATTGA	16	3	5	5	5	9	3	1	1	3	0	1	1	1	1	0	2	0
TCCAAAATAACGAACTTGATTCCCTG_CCAACAAAAGGAAACGTATTTATTGA	192	30	16	13	29	19	23	35	22	13	14	19	13	16	30	6	22	9
GGGGAAACTAGAAAGGCTTTTATTAT_CCAACAAAAGGAAACGTATTTATTGA	3	3	1	5	4	1	2	3	6	5	4	4	0	6	0	0	2	0
CGCAAAAATTTAAAACTCATTTATTT_CCAACAAAAGGAAACGTATTTATTGA	22	3	7	6	10	6	5	1	5	2	1	6	0	1	0	0	1	0
TCAACAAAATAGAATAGGTTTGTAGT_CCAACAAAAGGAAACGTATTTATTGA	27	0	2	2	4	0	3	0	2	1	0	0	1	0	0	0	0	0
TGGGAAACGGCTAAGGAGGTTGGGGT_CCAACAAAAGGAAACGTATTTATTGA	18	1	1	3	1	1	1	1	0	0	2	2	2	8	3	0	4	3
ACTTAAAAGATAAACGCGTTTTCTGC_CCAACAAAAGGAAACGTATTTATTGA	12	1	0	1	2	2	2	4	5	6	4	2	3	0	0	1	5	0
AGAAGAATAATTAAGTTTATTGCTGA_CCAACAAAAGGAAACGTATTTATTGA	50	11	9	9	14	8	6	10	3	13	10	8	5	5	5	3	5	1
GTACCAAACCCCAATTTAGTTTGGGT_CCAACAAAAGGAAACGTATTTATTGA	53	2	3	3	7	5	4	5	1	1	3	1	5	8	5	0	4	0
CCACCAATAGGCAAATTTTTTGCCCT_CCAACAAAAGGAAACGTATTTATTGA	38	11	10	7	8	3	9	13	3	12	6	6	1	9	5	1	2	0
GCCGAAACAAGTAAGAAGATTAATGT_CCAACAAAAGGAAACGTATTTATTGA	47	9	6	12	9	5	6	12	10	13	1	2	3	1	2	0	2	0
TCTAAAAGAAAGAATCTGATTTTTCT_CCAACAAAAGGAAACGTATTTATTGA	13	1	0	0	1	0	1	0	0	0	0	0	0	0	0	0	0	0
AACTTAACAGTAAAGTGCTTTCATTC_CCAACAAAAGGAAACGTATTTATTGA	32	0	0	1	5	3	0	0	1	2	0	0	0	4	2	0	0	0
GTGATAATCTGAAAGATATTTTAAGG_CCAACAAAAGGAAACGTATTTATTGA	38	5	7	5	7	3	9	5	6	7	0	3	2	3	3	0	1	1
TGGAAAAGGTACAATTTTTTTATTCT_CCAACAAAAGGAAACGTATTTATTGA	2	0	0	0	3	1	0	1	0	0	0	1	0	0	0	0	0	0
ACTTGAAAGGTAAATGCGTTTGTTTC_CCAACAAAAGGAAACGTATTTATTGA	96	17	14	5	22	9	18	11	5	4	3	3	1	2	6	3	3	0
AAAAGAAGTGGTAAATCACTTGGTAT_CCAACAAAAGGAAACGTATTTATTGA	32	0	0	0	4	3	2	0	0	0	0	0	0	0	0	0	0	0
CTTATAACCGAAAATTTAGTTTACTT_CCAACAAAAGGAAACGTATTTATTGA	22	10	25	22	16	9	16	35	17	38	13	51	18	65	18	14	70	21
TGTGGAACTACCAAACACTTTTTATT_CCAACAAAAGGAAACGTATTTATTGA	34	8	7	9	11	3	5	9	3	16	9	12	3	5	1	0	6	2
GGCAAAAGCTTGAAATGTTTTTATCC_CCAACAAAAGGAAACGTATTTATTGA	98	22	16	17	24	6	11	30	21	34	11	18	13	33	7	6	14	2
ATGACAAAAAAAAGCTATTTCAGG_CCAACAAAAGGAAACGTATTTATTGA	2	0	0	0	0	0	0	0	1	3	0	0	0	0	0	0	0	0
TTGTCAAATATGAACCTAATTAGCCT_CCAACAAAAGGAAACGTATTTATTGA	95	11	12	9	7	8	10	11	9	6	6	14	8	9	7	2	2	0
CCATAAAATATTAACTTTGTTTAATA_CCAACAAAAGGAAACGTATTTATTGA	8	0	4	4	2	0	0	2	0	2	5	4	0	0	0	0	2	0
TATGGAACGAGCGAAATAGTTTGGCAA_CCAACAAAAGGAAACGTATTTATTGA	36	0	4	4	5	2	4	4	2	2	6	0	3	5	0	0	0	1
TTAACAACTGATAAGCAATTTATGAT_CCAACAAAAGGAAACGTATTTATTGA	106	16	10	22	29	10	11	19	16	20	8	17	4	17	12	3	14	1
CAATGAACGCTTAAATAATTTAAAAG_CCAACAAAAGGAAACGTATTTATTGA	22	2	3	3	9	1	4	6	4	9	3	3	1	0	0	0	0	0
GTCCAAATAGGCAAGGGTGTTGGGGG_CCAACAAAAGGAAACGTATTTATTGA	26	6	0	5	9	0	7	8	2	3	3	1	1	8	0	0	3	0
AGTTCAAGTTGCAAGGGGTTTACCCG_CCAACAAAAGGAAACGTATTTATTGA	3	0	0	0	0	0	0	0	0	0	0	0	0	0	0	0	0	0
TTGTAAAGTGCTAAGCGGCTTACAAA_CCAACAAAAGGAAACGTATTTATTGA	12	0	0	1	1	0	0	1	3	2	0	0	2	1	0	0	0	0
TTTCGAATCCGTAAACTACTTATAGA_CCAACAAAAGGAAACGTATTTATTGA	7	0	4	4	2	3	5	5	5	7	4	7	1	8	3	0	4	0
TATTTAATTAGGAATCATATTTTGAG_CCAACAAAAGGAAACGTATTTATTGA	27	6	4	2	8	5	7	10	3	5	2	3	6	7	5	4	13	1
CTGGGAAATATTAATGTCATTAGTAG_CCAACAAAAGGAAACGTATTTATTGA	259	60	31	42	82	25	58	60	59	57	19	41	20	44	19	9	25	9
TTCACAATTGTTAAGAACCTTATAGA_CCAACAAAAGGAAACGTATTTATTGA	57	10	11	8	8	4	9	18	8	13	6	4	3	14	5	0	6	4
TGGCAAAGCTGTAAATACATTGAGTC_CCAACAAAAGGAAACGTATTTATTGA	49	10	9	10	16	2	8	16	2	6	4	6	7	7	4	0	1	3
TATGGAACATGAAACATTCTTCTCGG_CCAACAAAAGGAAACGTATTTATTGA	72	6	6	9	5	4	12	7	3	2	0	2	0	4	3	0	1	0
CCGTTAACTAAAAACTTGGTTGAGAA_CCAACAAAAGGAAACGTATTTATTGA	53	7	7	3	11	4	10	6	7	5	5	3	6	2	4	0	1	0
CGTCAAAAGTAAAACATAATTGTTGT_CCAACAAAAGGAAACGTATTTATTGA	148	37	23	33	38	20	18	29	35	22	9	20	10	16	9	6	11	1
ACTTGAACCGAAAAGACTTTTTTTAT_CCAACAAAAGGAAACGTATTTATTGA	75	27	24	35	32	23	28	38	6	26	17	19	2	10	1	4	2	3
GGAGAAATAGATAAATTTTTTTTTTT_CCAACAAAAGGAAACGTATTTATTGA	6	0	1	2	0	0	0	1	0	6	8	3	0	0	0	1	0	0
CATTCAAATTTCAAGGTATTTAATGA_CCAACAAAAGGAAACGTATTTATTGA	99	23	15	15	16	13	21	19	16	15	14	10	6	19	3	4	14	1
TCGTGAAGTATTAAAATTGTTCAGTG_CCAACAAAAGGAAACGTATTTATTGA	12	1	1	0	0	0	0	0	0	0	0	0	0	0	0	0	0	0
CTCTAAACATATAATCTAATTTGAGA_CCAACAAAAGGAAACGTATTTATTGA	22	0	0	2	4	2	3	1	1	3	1	0	1	0	1	0	3	1
CTCAAAAATTAAAAACGAGTTGGCTG_CCAACAAAAGGAAACGTATTTATTGA	14	0	0	0	2	0	0	0	0	0	0	0	0	0	0	0	0	0
GGGACAACTGAGAAAGGGGTTAAGGT_CCAACAAAAGGAAACGTATTTATTGA	4	1	2	0	1	0	1	1	3	3	4	2	2	0	4	0	0	0
GCTATAAGAACTAAATACTTTACTAT_CCAACAAAAGGAAACGTATTTATTGA	48	6	2	4	12	8	3	10	1	3	2	1	0	1	0	0	0	0
ACCATAAGAGCCAATTATGTTTACGA_CCAACAAAAGGAAACGTATTTATTGA	32	1	1	4	7	3	6	4	0	1	0	1	0	0	0	0	0	0
AAATCAACAAAAAATATCCTTGCATT_CCAACAAAAGGAAACGTATTTATTGA	24	5	0	0	0	0	0	0	0	0	0	0	0	0	0	0	0	0
ATGACAAAAGTAAAAAGCATTAGGTC_CCAACAAAAGGAAACGTATTTATTGA	61	10	8	12	8	8	5	17	6	15	9	15	6	12	4	1	9	0
CTACTAAATACTAAGGATATTGGCTT_CCAACAAAAGGAAACGTATTTATTGA	2	0	0	2	2	1	2	0	0	0	0	0	0	0	0	0	0	0
TCCGGAACAAAAAATATTTTTCTCAT_CCAACAAAAGGAAACGTATTTATTGA	15	7	0	7	5	4	6	5	5	3	2	4	1	1	0	1	1	0
CGACAAAGAATGAAGTTGTTTCGTTA_CCAACAAAAGGAAACGTATTTATTGA	14	4	2	1	1	1	3	4	1	2	0	1	0	0	0	0	0	0
GCATCAAATGCAAAGAAAATTTGTCA_CCAACAAAAGGAAACGTATTTATTGA	74	8	6	17	12	14	9	23	19	18	17	15	9	25	22	9	13	6
TGATAAAATACTAATAGTTTTAGTTG_CCAACAAAAGGAAACGTATTTATTGA	26	5	7	5	2	6	1	3	0	4	1	3	2	2	0	0	6	0
GAAGTAAGATCGAAATTTTTTCCGGA_CCAACAAAAGGAAACGTATTTATTGA	59	21	9	8	14	4	9	18	25	14	6	12	6	19	5	4	3	2
TTAATAAGATAGAACAGTTTTGCAGG_CCAACAAAAGGAAACGTATTTATTGA	12	5	1	4	4	0	4	5	3	3	2	5	3	8	2	0	2	0
TGTTCAAAATCAAAGGACATTAGACC_CCAACAAAAGGAAACGTATTTATTGA	86	11	7	12	15	2	7	10	8	5	7	9	2	18	8	3	9	1
CTAGGAAAAGCTAAGGGCGTTTGTGG_CCAACAAAAGGAAACGTATTTATTGA	17	0	0	0	0	4	1	0	0	0	1	0	0	1	0	0	0	0
ATTCTAATAATTAAACTCATTAACGA_CCAACAAAAGGAAACGTATTTATTGA	44	6	7	7	11	5	12	8	12	9	6	14	5	11	2	1	1	0
GTCCTAATAATTAATTGAGTTAGTAT_CCAACAAAAGGAAACGTATTTATTGA	38	8	4	19	10	10	13	22	11	7	9	8	3	7	2	0	5	2
TACGAAAACCCGAACAGATTTAAATG_CCAACAAAAGGAAACGTATTTATTGA	37	11	5	5	19	2	5	5	1	8	2	1	4	7	0	1	0	0
TCACAAAGTGATAAAATCATTGTATT_CCAACAAAAGGAAACGTATTTATTGA	16	2	8	2	6	3	2	3	7	3	1	3	3	4	1	0	1	0
TCTTCAAAAGTCAACTGTGTTAAAGA_CCAACAAAAGGAAACGTATTTATTGA	10	0	0	1	6	0	2	1	5	2	4	4	0	1	0	0	3	0
ATGTAAAATGGCAAAAGCTTTAGGGT_CCAACAAAAGGAAACGTATTTATTGA	18	0	2	0	0	0	2	0	0	0	0	0	0	0	0	0	0	0
GCCTAAATTATCAAGATGTTTTGTTC_CCAACAAAAGGAAACGTATTTATTGA	2	9	8	16	3	4	7	30	27	34	25	45	38	83	85	39	138	72
TGAAAAATCGATAAGGGAATTGTATT_CCAACAAAAGGAAACGTATTTATTGA	90	11	26	27	11	11	22	38	21	23	22	17	4	21	5	9	11	2
CGGCAAATCGTCAACTAAATTAATGC_CCAACAAAAGGAAACGTATTTATTGA	100	31	29	27	33	11	29	36	21	28	14	28	22	33	23	5	29	12
TGAATAAAAGGTAAGTATGTTTGGTT_CCAACAAAAGGAAACGTATTTATTGA	23	78	70	84	27	19	35	145	138	178	157	248	224	546	424	296	1071	503
CCCAGAAACACTAATTGACTTTATTT_CCAACAAAAGGAAACGTATTTATTGA	18	1	0	0	3	0	3	1	0	0	0	0	0	0	0	0	0	0
CATCGAATATTTAAAGGGCTTACTTA_CCAACAAAAGGAAACGTATTTATTGA	153	23	17	24	38	10	23	15	19	8	13	16	8	12	11	5	17	3
TAGCGAATACTGAAGCGGCTTGAGGA_CCAACAAAAGGAAACGTATTTATTGA	22	6	3	1	1	1	1	2	5	0	1	4	3	2	2	1	1	1
ACCAGAAAATGGAATAGGGTTATTAG_CCAACAAAAGGAAACGTATTTATTGA	40	5	5	4	15	2	7	19	11	6	8	10	5	9	3	2	3	1
TACGTAATCCTTAACAGCGTTGAGAA_CCAACAAAAGGAAACGTATTTATTGA	34	5	2	5	1	1	4	3	9	9	7	9	12	24	23	18	90	49
GTTGCAATTAGCAAGGAATTTCAAAT_CCAACAAAAGGAAACGTATTTATTGA	4	0	0	1	0	0	0	0	0	0	0	0	0	0	0	0	0	0
CCTTCAAAGGTAAAAATTTTTTGACT_CCAACAAAAGGAAACGTATTTATTGA	3	1	1	1	0	6	3	0	0	0	0	0	0	0	0	0	0	0
CTAAAAAATGTCAAAAAGGTTTTGGC_CCAACAAAAGGAAACGTATTTATTGA	5	0	0	0	1	0	1	0	0	0	0	0	0	0	0	0	0	0
GCGCAAAAGTTGAATACTATTGTATA_CCAACAAAAGGAAACGTATTTATTGA	61	11	6	18	18	21	10	13	3	8	5	17	3	4	3	0	2	1
ACTTAAATAAGCAATTTTTTTGTCTT_CCAACAAAAGGAAACGTATTTATTGA	56	13	7	8	19	8	17	4	1	10	1	2	0	0	0	0	0	0
ACCAAAATTGAGAATAATTTTTGTCC_CCAACAAAAGGAAACGTATTTATTGA	16	6	2	5	5	2	2	5	5	6	5	10	12	18	5	4	6	3
ATAAAAAATGGTAACTGCATTTTCAA_CCAACAAAAGGAAACGTATTTATTGA	30	5	3	17	7	3	7	10	13	9	4	10	8	5	3	3	13	1
GCCCGAAAGAAAAAACGAATTATATT_CCAACAAAAGGAAACGTATTTATTGA	10	7	4	6	3	5	7	4	6	4	5	4	0	5	0	1	1	0
AGGTAAAATAGGAAATGAAATTCATCT_CCAACAAAAGGAAACGTATTTATTGA	1	0	0	0	0	0	0	2	1	0	0	0	0	0	0	0	1	0
AATTGAAACCAGAATGTGTTTCCGGT_CCAACAAAAGGAAACGTATTTATTGA	25	7	8	5	2	0	5	12	7	2	0	2	7	8	3	0	1	0
AGCCTAATAGGAAAATTACTTTCAAT_CCAACAAAAGGAAACGTATTTATTGA	128	17	19	19	28	10	10	16	9	13	12	16	4	11	3	2	4	0
ACAATAAACCTTATGGCCTTCAGCC_CCAACAAAAGGAAACGTATTTATTGA	56	7	6	10	16	4	7	9	9	7	4	7	5	6	3	3	3	3
CGGTTAATAAGTAATGCCTTTCATGC_CCAACAAAAGGAAACGTATTTATTGA	14	2	2	3	0	2	1	0	3	3	1	1	0	0	0	0	0	0
ATGAAAAAACATAAGTCACTTAGGAA_CCAACAAAAGGAAACGTATTTATTGA	81	37	30	30	42	24	37	30	28	30	27	28	18	48	22	11	20	10
GCCTGAATACATAATAGACTTACAAA_CCAACAAAAGGAAACGTATTTATTGA	3	0	0	0	0	0	2	0	0	0	0	0	0	0	0	0	0	0
TATTGAAATACTAAAACGGTTACGCA_CCAACAAAAGGAAACGTATTTATTGA	51	55	41	64	34	19	23	120	110	131	112	167	132	290	241	162	586	277
AACGCAAAGTCCAATACATTTTGAGT_CCAACAAAAGGAAACGTATTTATTGA	22	8	6	3	4	0	1	10	2	8	2	6	4	7	9	0	9	2
TGGAAAACCTTAAAACTGGTTTCCGA_CCAACAAAAGGAAACGTATTTATTGA	4	3	3	0	3	0	0	7	2	6	2	2	0	0	1	0	0	0
CGTACAATCATAAAACCGATTAAATT_CCAACAAAAGGAAACGTATTTATTGA	100	21	22	21	34	18	11	29	17	25	20	11	11	11	3	4	7	0
TGCTCAAATAATAAGTACGTTATTGG_CCAACAAAAGGAAACGTATTTATTGA	24	7	3	1	10	11	10	5	4	2	3	1	2	0	0	0	1	0
ATGGTAATACCGAAATAAGTTTTGGT_CCAACAAAAGGAAACGTATTTATTGA	178	43	30	43	40	23	29	45	38	37	34	42	24	62	29	16	51	5
GATCAAAATAACAAGCCTTTTGAATG_CCAACAAAAGGAAACGTATTTATTGA	54	8	13	7	13	3	5	8	7	16	3	11	13	6	12	5	8	2
CGGACAATCAGGAATCGGATTCCATA_CCAACAAAAGGAAACGTATTTATTGA	83	22	18	13	23	10	19	18	17	14	2	13	11	12	8	5	14	2
GTACTAATATCGAATGGCTTTTGATC_CCAACAAAAGGAAACGTATTTATTGA	58	17	15	6	18	5	9	17	11	8	1	6	1	4	0	2	1	2
TTTTCAAAAGAGAATGCGGTTTACAT_CCAACAAAAGGAAACGTATTTATTGA	140	29	22	32	29	17	21	39	19	28	17	34	16	25	11	5	7	11
ACGTCAAGTAGCAATGTGTTTTAAGT_CCAACAAAAGGAAACGTATTTATTGA	104	25	15	19	26	4	17	23	19	29	11	26	20	17	21	7	25	14
ACCGTAAGAGTTAAGTAGATTTAAAA_CCAACAAAAGGAAACGTATTTATTGA	23	1	4	2	4	4	2	2	1	3	0	2	0	0	0	0	0	0
TGAATAATTCATAATTCGTTTTTAAC_CCAACAAAAGGAAACGTATTTATTGA	15	1	1	0	0	2	3	0	0	0	0	0	0	0	0	0	0	0
CTACTAAAAGTCAGTGCTTTTGGTA_CCAACAAAAGGAAACGTATTTATTGA	58	27	9	14	21	7	17	28	11	15	5	6	7	13	10	3	10	0
CCTAAAAAAGCTAAGATGCTTGTTCA_CCAACAAAAGGAAACGTATTTATTGA	55	61	35	62	23	17	28	84	61	98	80	132	90	252	174	118	341	137
ATGAAAAGCATTAATATACTTTCGAG_CCAACAAAAGGAAACGTATTTATTGA	130	51	31	51	33	37	36	42	43	42	24	17	18	36	21	13	29	5
TCAAGAATATACAAATCGATTCACTT_CCAACAAAAGGAAACGTATTTATTGA	28	4	0	2	5	5	3	2	8	4	3	2	1	6	4	4	0	0
TACATAAATACAAAGGTTGTTATAGC_CCAACAAAAGGAAACGTATTTATTGA	11	1	1	0	0	0	1	0	0	0	0	0	0	0	0	0	0	0
GAGAGAATAGTGAAGTAGCTTTCGTG_CCAACAAAAGGAAACGTATTTATTGA	24	0	4	5	3	2	1	9	5	9	1	5	4	6	4	2	8	5
AACTAAATAGTTAATATCATTCAAAG_CCAACAAAAGGAAACGTATTTATTGA	63	6	5	8	19	3	11	7	9	14	10	8	5	13	1	2	1	2
CGCATAAGTCTTAAATGGGTTCGCAC_CCAACAAAAGGAAACGTATTTATTGA	114	16	10	15	29	5	16	20	10	9	7	11	8	15	12	2	9	1
GTTTGAAGGGGGAAGCTGCTTGTGGG_CCAACAAAAGGAAACGTATTTATTGA	118	10	7	9	16	13	8	11	13	13	6	13	2	16	7	3	9	2
ACTGCAATTTTTAAGGTTCTTATCTC_CCAACAAAAGGAAACGTATTTATTGA	38	18	7	24	21	7	14	28	12	9	6	15	16	16	13	2	5	0
ACAACAACAGGCAACCGGGTTCAATT_CCAACAAAAGGAAACGTATTTATTGA	37	14	6	14	7	7	12	20	13	17	9	8	3	12	4	2	8	0
CCAAAAAAATCGAAGGCTATTGATAG_CCAACAAAAGGAAACGTATTTATTGA	40	26	8	20	18	22	12	22	27	10	13	23	9	17	18	10	21	11
TGAGCAATACATAACTGGTTTAGACG_CCAACAAAAGGAAACGTATTTATTGA	105	13	11	17	15	7	13	24	17	15	4	12	22	37	31	6	13	5
AGAATAACACGGAAGGATTTTTTTTTT_CCAACAAAAGGAAACGTATTTATTGA	2	1	0	0	0	1	1	0	2	3	0	0	0	0	0	0	0	0
TGATCAAATACGAAAGTTATTCCCGC_CCAACAAAAGGAAACGTATTTATTGA	20	7	2	10	1	1	2	6	4	7	0	2	4	4	3	0	0	3
TCACAAAAACAAAATGAGTTTACGAG_CCAACAAAAGGAAACGTATTTATTGA	70	17	8	14	20	9	23	10	11	17	3	9	0	14	6	1	4	0
GCGATAATTGTGAATGGTGTTTAGTA_CCAACAAAAGGAAACGTATTTATTGA	19	4	2	3	6	0	5	4	1	7	4	3	2	7	2	1	0	0
TTTTTAAACCTTAACGTCCTTTAAAC_CCAACAAAAGGAAACGTATTTATTGA	16	11	1	12	4	1	3	14	6	12	9	8	7	2	4	4	5	1
GAATTAAATTTGAACGTCGTTGATGA_CCAACAAAAGGAAACGTATTTATTGA	20	2	5	6	6	2	2	0	4	3	9	6	9	12	6	7	19	5
CTGAAAAGCTGCAATCGTGTTAGCAC_CCAACAAAAGGAAACGTATTTATTGA	62	19	11	11	7	4	16	23	12	14	6	10	8	12	4	5	11	3
GAGATAATGCTTAAGAGCGTTTTGCG_CCAACAAAAGGAAACGTATTTATTGA	26	7	5	2	3	5	10	2	10	4	1	1	0	2	3	0	1	0
TAGAGAACATGTAATACAGTTCCTAC_CCAACAAAAGGAAACGTATTTATTGA	1	0	0	0	0	0	0	0	0	1	0	0	0	0	0	0	0	0
GTAACAAATGCCAAGGACATTGGAGT_CCAACAAAAGGAAACGTATTTATTGA	14	1	0	0	3	2	2	4	2	6	3	4	5	2	3	2	9	0
TTGGCAACGCTCAAATTGGTTGCGCG_CCAACAAAAGGAAACGTATTTATTGA	28	1	0	6	5	5	6	4	6	8	1	5	5	3	2	1	2	0
GAACCAAAGTCAAAAGTCTTTAGCTC_CCAACAAAAGGAAACGTATTTATTGA	43	2	4	9	14	0	7	4	1	5	1	2	0	2	0	0	0	0
TTCCAAAGCATCAAGATGCTTTGTTG_CCAACAAAAGGAAACGTATTTATTGA	4	0	0	0	0	1	0	0	0	0	0	0	0	0	0	0	0	0
GTGCAAAATTTCAAGCTGCTTACGAC_CCAACAAAAGGAAACGTATTTATTGA	53	11	15	10	22	14	6	9	7	15	7	7	3	8	10	0	4	5
TAACGAATTAAGAAGGAGGTTGTGGA_CCAACAAAAGGAAACGTATTTATTGA	31	0	1	0	3	0	1	1	0	1	0	0	1	2	0	0	0	0
AGTGTAAAATTAAAGGTTCTTCCAAT_CCAACAAAAGGAAACGTATTTATTGA	67	14	18	21	18	4	7	19	11	23	9	6	9	14	3	2	8	4
TTTTGAACTAGCAATAGACTTCTTTC_CCAACAAAAGGAAACGTATTTATTGA	47	7	2	8	5	2	12	11	7	5	13	6	2	10	4	7	13	1
ATTTAAAAAGAAAAGCGCTTTTATAG_CCAACAAAAGGAAACGTATTTATTGA	11	5	5	4	5	3	6	5	0	0	3	5	1	4	0	0	3	1
GTAGTAAATTGTAATTAGGTTTAAGA_CCAACAAAAGGAAACGTATTTATTGA	21	4	2	2	7	1	3	0	0	0	0	0	0	0	0	0	0	0
AGTAAAACTTCGAACTTCTTTATCCG_CCAACAAAAGGAAACGTATTTATTGA	38	13	2	4	7	9	4	10	3	3	3	7	3	8	5	1	2	2
GGCAAAACAATGAAGCTGCTTTATGG_CCAACAAAAGGAAACGTATTTATTGA	65	17	13	14	14	8	27	16	20	18	20	25	15	56	25	11	69	25
TTGGCAAAGGTCAAGCGGGTTCGGCA_CCAACAAAAGGAAACGTATTTATTGA	212	35	28	46	44	21	41	47	33	48	33	34	19	47	20	11	20	7
CATGTAAGATCGAAGGCATTTGGTGG_CCAACAAAAGGAAACGTATTTATTGA	31	6	3	10	6	3	15	11	8	5	5	5	8	4	7	2	1	2
AATACAATCGTAAAAGGATTTCCTGT_CCAACAAAAGGAAACGTATTTATTGA	104	32	12	22	32	14	13	33	16	5	7	9	9	19	15	4	19	3
TAAATAATTAGCAATGTTATTATATT_CCAACAAAAGGAAACGTATTTATTGA	6	0	1	2	1	1	0	1	0	2	3	2	0	1	0	0	0	0
CTCTTAATATTTAATAGGCTTTCTTA_CCAACAAAAGGAAACGTATTTATTGA	10	0	0	2	3	0	1	2	0	0	0	0	0	0	0	0	0	0
AGTCAAAAGATCAAATTGATTTACCC_CCAACAAAAGGAAACGTATTTATTGA	32	17	15	26	26	7	30	17	18	14	13	20	13	29	20	10	24	5
CAGGAAACACACAACGACTTTTACTA_CCAACAAAAGGAAACGTATTTATTGA	28	10	7	10	5	4	7	5	4	5	3	5	4	11	1	0	5	0
GTATAAATTGACAACATGATTTAATG_CCAACAAAAGGAAACGTATTTATTGA	3	1	0	2	3	1	0	0	0	0	0	0	0	0	0	0	0	3
CAAAAAATGCCGAATTGCGTTTTTGT_CCAACAAAAGGAAACGTATTTATTGA	69	11	9	13	13	3	11	17	14	13	4	14	4	12	8	1	8	2
TTTAAAATCTTGAATTGGGTTTGTTA_CCAACAAAAGGAAACGTATTTATTGA	93	20	15	22	18	10	16	31	23	18	9	24	8	21	11	6	13	3
TACCGAACTTATAAACATATTTTAGC_CCAACAAAAGGAAACGTATTTATTGA	31	6	2	3	4	4	2	7	9	3	5	8	2	3	3	0	3	0
ACTAGAAGTAATAAAGCCTTTTCGCG_CCAACAAAAGGAAACGTATTTATTGA	21	12	1	7	2	1	3	12	7	11	2	8	5	10	8	1	4	0
GGGGGAAACTAGAAGGGGCTTTTCCA_CCAACAAAAGGAAACGTATTTATTGA	31	6	2	8	8	1	5	6	9	8	4	4	0	1	0	0	2	0
GTAACAAATTCGAACCGGGTTCCTTG_CCAACAAAAGGAAACGTATTTATTGA	68	10	6	8	17	10	5	6	9	3	10	11	5	2	1	1	4	1
GTTGGAACTATCAAATATTTTTACGT_CCAACAAAAGGAAACGTATTTATTGA	87	7	5	8	17	10	6	7	4	14	11	11	6	15	5	4	8	2
CCTTGAACTTCTAACTCGATTGATTT_CCAACAAAAGGAAACGTATTTATTGA	7	2	0	1	3	0	3	2	3	3	1	1	1	0	1	0	5	0
ACATTAACTCTCAACATATTTAACTG_CCAACAAAAGGAAACGTATTTATTGA	1	0	0	0	0	0	0	0	0	0	0	1	0	0	0	0	0	0
TGCTAAAGGCGCAAACGTGTTTTATT_CCAACAAAAGGAAACGTATTTATTGA	106	18	20	25	24	5	26	33	31	37	13	28	10	24	12	8	19	6
CGAATAACCTTGAATAGGTTTGAGGC_CCAACAAAAGGAAACGTATTTATTGA	38	6	3	11	8	3	3	7	8	15	4	8	4	19	4	2	11	3
AGGTGAACAGACAAGTAGCTTAGCGG_CCAACAAAAGGAAACGTATTTATTGA	39	5	9	9	6	5	5	8	8	3	3	5	9	8	5	0	2	4
ATTTGAAGTCAGAATTGCATTGGGAA_CCAACAAAAGGAAACGTATTTATTGA	30	1	0	3	5	2	1	2	5	1	0	1	0	0	0	0	0	0
TTTATAACCCGAAACCTTCTTAGACG_CCAACAAAAGGAAACGTATTTATTGA	50	11	7	7	5	8	9	9	8	6	9	4	0	14	3	3	2	1
TTCATAAACTGTAAATTCTTTAAATA_CCAACAAAAGGAAACGTATTTATTGA	3	1	1	1	0	2	1	2	1	1	0	1	0	2	0	0	0	0
ACAACAACCCAGAACATCATTGTCCA_CCAACAAAAGGAAACGTATTTATTGA	22	7	4	3	3	2	4	2	1	1	0	0	0	0	0	0	0	0
CAATAAACCTCGAATACCATTGTCCG_CCAACAAAAGGAAACGTATTTATTGA	105	13	11	18	20	10	16	29	12	19	21	28	14	14	24	3	13	11
TAAGCAAGAGGTAAACTCTTTTCAAA_CCAACAAAAGGAAACGTATTTATTGA	17	7	10	8	3	1	3	10	13	7	4	8	3	5	1	0	3	2
GTTATAAGCACGAATATGTTTATGGT_CCAACAAAAGGAAACGTATTTATTGA	31	1	3	2	4	2	0	0	1	2	0	0	0	0	0	0	0	0
ATACAAAACGAGAAGCATATTAAGTT_CCAACAAAAGGAAACGTATTTATTGA	35	2	4	0	1	1	0	1	3	3	1	1	0	0	0	0	0	0
TAAGCAATTTGCAATCAGTTTGGCAA_CCAACAAAAGGAAACGTATTTATTGA	47	19	15	7	22	17	14	18	10	3	9	9	5	18	13	2	8	1
CGCTTAAAAGACAAGGTTCTTGTAAT_CCAACAAAAGGAAACGTATTTATTGA	133	34	22	34	32	26	23	27	30	33	24	35	19	43	13	4	24	4
TTAGTAATCTAAAATTTAGTTGTTAT_CCAACAAAAGGAAACGTATTTATTGA	82	26	47	43	37	17	21	40	20	42	26	37	5	14	1	1	9	1
TTGATAAATACTAAGTCGTTTCGGTT_CCAACAAAAGGAAACGTATTTATTGA	5	6	1	5	0	2	2	3	0	5	1	5	0	6	3	1	1	3
TGATCAACACGAAACAGTTTTTTACT_CCAACAAAAGGAAACGTATTTATTGA	52	5	7	3	12	7	5	8	7	6	8	17	10	24	12	7	15	4
ACTGGAAAACTTAAACCACTTGAGGC_CCAACAAAAGGAAACGTATTTATTGA	79	7	5	9	13	4	7	5	4	2	6	3	3	6	2	2	2	4
TTTGTAAGACAGAAAGGTTTTCCGCC_CCAACAAAAGGAAACGTATTTATTGA	9	5	2	3	3	1	4	6	4	5	0	0	2	0	0	0	0	0
GCGTAAATACTAAAGAGGTTTAGCTG_CCAACAAAAGGAAACGTATTTATTGA	34	4	3	3	8	2	9	0	7	4	1	4	2	2	1	1	4	1
TAGACAAGCATTAAACTCCTTAGAGA_CCAACAAAAGGAAACGTATTTATTGA	1	0	0	0	0	0	0	0	0	0	0	1	0	0	0	0	0	0
AATCAAAGACATAAAGTAGTTGAATT_CCAACAAAAGGAAACGTATTTATTGA	35	9	6	7	8	9	7	5	4	9	6	3	0	4	4	0	2	0
GGTTGAATTCTTAAGGCTTTTGGGGG_CCAACAAAAGGAAACGTATTTATTGA	96	18	11	13	17	12	12	40	14	18	13	21	10	19	8	8	12	4
CCCCAAATACCGAATAGTCTTTGTGG_CCAACAAAAGGAAACGTATTTATTGA	147	35	32	23	21	15	22	58	29	34	31	22	16	37	28	12	28	7
ATATTAATCAGGAAAGATATTGAATT_CCAACAAAAGGAAACGTATTTATTGA	22	8	12	16	23	2	13	29	15	13	13	7	4	5	0	2	6	1
CATTCAAATTTAAAGGGTTTTAGTTA_CCAACAAAAGGAAACGTATTTATTGA	140	30	42	34	30	23	34	41	34	16	21	37	11	22	3	9	5	0
GTCAGAATAGGGAAGGGCCTTATCGA_CCAACAAAAGGAAACGTATTTATTGA	98	22	18	35	23	14	24	13	30	19	14	15	14	25	16	6	12	2
ATTTTAAATTGCAAAGGGATTGTAAC_CCAACAAAAGGAAACGTATTTATTGA	58	7	7	13	11	3	6	11	13	4	5	6	1	3	1	1	1	0
TATAAAAATGGCAACATTATTGGCGA_CCAACAAAAGGAAACGTATTTATTGA	99	21	16	21	24	24	7	21	26	25	16	12	8	27	9	2	22	1
GCCTCAACCTAAAATATATTTCGCCG_CCAACAAAAGGAAACGTATTTATTGA	16	3	7	2	4	2	3	1	6	0	2	3	2	5	4	1	0	0
TACCTAAGTTGTAAATCGGTTTTTGG_CCAACAAAAGGAAACGTATTTATTGA	9	0	0	1	5	1	0	1	0	1	1	0	1	1	1	0	0	0
TCCTTAAATAGAAATTTTCTTCAAAG_CCAACAAAAGGAAACGTATTTATTGA	12	1	0	0	2	0	0	1	0	0	0	0	0	0	0	0	0	0
TAAGTAACATATAAATAGGTTTTGTC_CCAACAAAAGGAAACGTATTTATTGA	95	18	15	22	18	9	18	25	23	25	14	12	8	23	15	17	30	16
ATAATAAAAATTAATTGTTTTGCGAA_CCAACAAAAGGAAACGTATTTATTGA	1	0	0	0	0	0	0	0	0	0	0	1	0	0	0	0	0	0
TGGCAAAATGTTAACATACTTATAGG_CCAACAAAAGGAAACGTATTTATTGA	52	6	1	6	9	2	6	1	4	4	1	2	0	5	4	1	5	1
TAGCGATTTGGCGA_CCAACAAAAGGAAACGTATTTATTGA	1	1	1	0	0	0	0	0	0	0	0	0	0	0	0	0	0	0
GACTCAAAGCTTAAGTCGCTTTCGAG_CCAACAAAAGGAAACGTATTTATTGA	80	0	0	2	5	0	6	0	0	0	0	0	0	0	0	0	0	0
CGCAAAAGTACCAAAGTATTTTTTAT_CCAACAAAAGGAAACGTATTTATTGA	3	6	3	7	4	6	7	2	1	4	4	3	0	0	0	0	0	0
TACTTAATACTTAATGTGGTTTGGAC_CCAACAAAAGGAAACGTATTTATTGA	47	17	7	10	14	4	8	15	12	9	8	6	3	2	5	1	1	0
CAGATAATCTTCAAAATTTTTGTTGC_CCAACAAAAGGAAACGTATTTATTGA	33	6	5	6	10	2	7	6	5	7	3	3	2	4	1	0	2	2
GCAGTAATAATGAACGGGATTAAGGC_CCAACAAAAGGAAACGTATTTATTGA	107	40	17	18	26	7	20	27	21	29	21	32	20	25	28	6	23	4
CATGAAATAACGAATTGGTTTGATGG_CCAACAAAAGGAAACGTATTTATTGA	10	2	5	1	2	0	3	6	1	3	0	5	1	1	2	1	1	0
TAGTCAAAGAAAAATGAACTTTCTTC_CCAACAAAAGGAAACGTATTTATTGA	24	5	8	7	7	1	4	14	7	13	2	12	2	7	4	7	2	3
ATGGAAAATAAAAACGATATTTGGTG_CCAACAAAAGGAAACGTATTTATTGA	6	0	0	0	1	2	0	0	1	0	0	0	0	0	0	0	0	0
TAGTCAAAATTTAATTATTTTTTTGA_CCAACAAAAGGAAACGTATTTATTGA	5	0	0	0	0	0	0	0	0	0	0	0	0	0	0	0	0	0
CGTTGAACAGCTAACGCGTTTGAGGA_CCAACAAAAGGAAACGTATTTATTGA	4	1	1	0	1	1	1	0	0	2	3	6	1	4	1	1	0	0
CGTAAAACTTTTAATTATGTTCTAGT_CCAACAAAAGGAAACGTATTTATTGA	7	4	0	3	2	2	1	3	0	3	3	4	1	4	2	0	0	0
GGATTAAGCTACAAAGTAATTTTTGT_CCAACAAAAGGAAACGTATTTATTGA	72	20	15	15	11	13	17	16	21	18	8	14	8	8	7	6	6	3
CAGGTAAATTCAAACCGTTTTGTCTA_CCAACAAAAGGAAACGTATTTATTGA	44	10	1	8	9	1	5	7	7	7	2	7	3	2	7	3	4	1
TTCTAAATCCTCAAGGTGATTGTTAT_CCAACAAAAGGAAACGTATTTATTGA	125	19	13	16	20	13	8	22	10	18	1	3	6	3	0	2	10	0
TCTCCAAAGAATAACCTTATTTGTGG_CCAACAAAAGGAAACGTATTTATTGA	1	0	2	0	4	0	1	0	1	0	0	0	0	0	0	0	0	0
TCAGAAATAGCGAACATTTTTTTCAG_CCAACAAAAGGAAACGTATTTATTGA	6	2	0	0	0	1	0	2	1	2	0	0	0	0	0	0	1	0
ACTAAAATGTTAAAAGAGATTATCGT_CCAACAAAAGGAAACGTATTTATTGA	73	20	8	12	15	10	7	19	10	16	9	14	5	15	4	4	11	3
GATATAAACAGTAAGGCCTTTTTTGT_CCAACAAAAGGAAACGTATTTATTGA	7	1	0	0	5	0	4	0	0	0	0	0	0	1	0	0	0	0
ATACTAATAATCAAAAACTTTGGAGC_CCAACAAAAGGAAACGTATTTATTGA	23	2	1	2	15	3	5	0	0	0	0	0	0	0	0	0	0	0
AATTAAAACGGGAACTATATTTCTAT_CCAACAAAAGGAAACGTATTTATTGA	59	11	9	5	12	4	7	8	6	6	5	8	2	4	1	0	2	0
CGAGGAAGCTAGAAGTGAATTTAGAT_CCAACAAAAGGAAACGTATTTATTGA	19	9	6	5	17	3	10	6	5	7	7	8	6	16	5	5	4	2
CTTCTAATGGGGAAAAAAGTTGGTGA_CCAACAAAAGGAAACGTATTTATTGA	60	2	5	12	8	12	12	12	7	9	1	10	2	3	4	1	7	11
CTGACAAGGGGCAAAGTTGTTAGGGG_CCAACAAAAGGAAACGTATTTATTGA	94	14	18	4	15	3	14	10	9	12	14	11	14	30	16	12	25	7
TTCTCAACCAGCAAAGAACTTCATGT_CCAACAAAAGGAAACGTATTTATTGA	28	7	2	4	10	5	7	2	4	6	2	3	0	2	3	1	1	0
ATACTAATACTAAATTCGATTTTCAT_CCAACAAAAGGAAACGTATTTATTGA	64	10	15	13	24	6	13	26	24	8	9	9	2	18	1	2	0	0
ATCAAAATAAGAAATTTGTTTATGGT_CCAACAAAAGGAAACGTATTTATTGA	31	3	4	1	5	4	5	2	1	3	1	4	1	7	3	0	7	1
ATGCTAACTACAAAGTCCTTTCCTAC_CCAACAAAAGGAAACGTATTTATTGA	50	7	13	10	18	9	8	14	7	4	3	8	6	11	10	4	9	2
GTAATAAGCACTAAAAAAGTTTAAGC_CCAACAAAAGGAAACGTATTTATTGA	55	23	4	21	16	6	13	31	18	13	4	16	6	14	8	3	4	3
TCTCAAATAAAAAATGAATTTCAGAC_CCAACAAAAGGAAACGTATTTATTGA	23	1	0	0	2	7	6	2	2	1	1	0	0	0	0	0	0	0
ATAGTAAACATAAAAAAGATTCATCA_CCAACAAAAGGAAACGTATTTATTGA	1	0	1	0	0	0	0	0	0	0	0	0	0	0	0	0	0	0
GTACGAACTTGCAAGGGGGTTTGGCG_CCAACAAAAGGAAACGTATTTATTGA	140	15	29	29	25	13	24	40	36	33	16	38	18	59	34	7	44	10
AGGTCAAACCTTAACAACGTTGCGTG_CCAACAAAAGGAAACGTATTTATTGA	109	31	15	22	14	11	21	28	19	14	12	12	8	14	16	1	8	2
GCAAGAAAGGGAAAGAAGATTAAGCA_CCAACAAAAGGAAACGTATTTATTGA	93	9	10	6	10	17	6	11	4	4	2	2	3	5	6	0	1	0
TTGAAAAAGTTGAAGACTATTAACCT_CCAACAAAAGGAAACGTATTTATTGA	1	0	0	0	0	0	0	0	0	0	0	0	0	0	0	0	0	0
TAAAAAAATAGTAACGGAATTATCTT_CCAACAAAAGGAAACGTATTTATTGA	1	0	0	0	0	0	0	0	0	0	0	0	0	1	0	0	0	0
GAGGCAAACTTAAAATTCTTTAGCTA_CCAACAAAAGGAAACGTATTTATTGA	7	5	1	2	1	1	0	6	1	1	3	2	0	3	1	0	2	0
ATGAGAACCTGGAACTACATTCTACA_CCAACAAAAGGAAACGTATTTATTGA	103	14	6	14	13	5	4	18	9	14	11	11	10	10	4	3	2	0
CGGACAAGCCATAAGCTGTTTGGAGA_CCAACAAAAGGAAACGTATTTATTGA	21	8	0	5	3	2	2	11	0	8	7	9	2	3	2	1	8	0
AGTCTAAACGATAACAATGTTCTAGT_CCAACAAAAGGAAACGTATTTATTGA	191	52	28	51	60	28	35	32	20	32	13	41	17	35	10	2	13	2
TCAAGAATATCAAATGTTTTTCCTCA_CCAACAAAAGGAAACGTATTTATTGA	19	3	2	3	4	1	2	7	2	3	1	2	1	3	2	0	6	0
ACTGCAATTTATAAATCGATTACAAA_CCAACAAAAGGAAACGTATTTATTGA	4	1	2	2	1	0	0	6	0	3	5	4	1	7	1	0	0	0
GACATAACCTGTAATGCTTTTGTAAG_CCAACAAAAGGAAACGTATTTATTGA	12	1	1	0	2	1	0	0	2	1	1	3	0	1	0	0	0	0
CTTAGAATTTGGAATTGATTTGCCTT_CCAACAAAAGGAAACGTATTTATTGA	15	2	4	3	4	5	2	10	2	3	5	3	4	6	4	1	7	5
ACATGAACCGCTAATCTTGTTGTGTT_CCAACAAAAGGAAACGTATTTATTGA	150	31	18	18	36	13	18	21	31	30	14	26	12	21	27	10	23	30
TATGTAAATGATAACCGTCTTGGTTT_CCAACAAAAGGAAACGTATTTATTGA	1	0	0	0	0	0	0	0	0	0	0	0	0	0	0	0	0	0
GAACAAATTTTGAAGCTGTTTTAAAT_CCAACAAAAGGAAACGTATTTATTGA	28	10	5	6	9	2	7	3	0	1	2	0	1	2	1	0	1	2
ATTACAACATTAAACTTATTTTTCTT_CCAACAAAAGGAAACGTATTTATTGA	33	0	1	4	2	3	0	5	2	3	2	4	1	1	0	1	1	0
TGGACAAAGTGGAATTAGATTGGTGT_CCAACAAAAGGAAACGTATTTATTGA	22	0	4	1	7	2	2	0	0	1	0	0	0	1	0	0	0	0
AGTTAAAGGTGGAATTAGTTTGTAAC_CCAACAAAAGGAAACGTATTTATTGA	21	8	9	7	7	0	9	7	6	7	2	3	3	8	11	1	7	1
ACCTGAACTAGGAACGCCGTTTTTAT_CCAACAAAAGGAAACGTATTTATTGA	29	10	9	11	12	6	2	18	3	11	4	12	6	12	1	1	3	3
ATCCGATATCGGTACCAGATTAAAAT_CCAACAAAAGGAAACGTATTTATTGA	35	2	5	6	14	1	5	14	7	4	9	4	4	5	1	0	6	1
CGGTGAAAGTCTAATTCACTTAACAT_CCAACAAAAGGAAACGTATTTATTGA	28	4	4	3	7	0	1	6	2	4	8	7	3	8	4	3	3	0
GCGTTAATGGAGATCGAATTGTCCC_CCAACAAAAGGAAACGTATTTATTGA	4	1	0	2	1	0	0	7	4	6	4	0	2	2	2	0	7	0
CCGCGAAACCGCAAACCAATTCAATT_CCAACAAAAGGAAACGTATTTATTGA	20	1	3	1	2	0	0	2	1	3	0	1	1	1	0	0	0	0
GACCGAAAATGTAATGGGGTTCGAAG_CCAACAAAAGGAAACGTATTTATTGA	26	5	3	2	4	4	8	0	4	0	0	0	0	2	0	0	6	0
TGATCAAATTAGAATGGTGTTGAGTA_CCAACAAAAGGAAACGTATTTATTGA	54	15	5	12	12	5	7	24	9	9	2	15	14	9	7	3	7	1
CGTGAAAAATCAAATTGATTTCCTTC_CCAACAAAAGGAAACGTATTTATTGA	32	15	12	19	10	7	13	14	10	17	4	14	12	21	8	4	11	4
ACCCAAAATATGAACTTAATTGCTAT_CCAACAAAAGGAAACGTATTTATTGA	40	3	1	6	8	12	6	3	3	6	1	1	2	8	3	3	6	5
CTAATAATATTAAAGAGTCTTCTCGG_CCAACAAAAGGAAACGTATTTATTGA	10	5	2	2	2	3	0	4	2	1	0	1	0	0	0	0	0	0
TTAGAAATACAGAATGTATTTGCTAT_CCAACAAAAGGAAACGTATTTATTGA	7	0	0	0	0	0	2	0	1	1	0	0	0	0	1	0	0	0
TAAAGAATAGAGAATAGAGTTTGGTT_CCAACAAAAGGAAACGTATTTATTGA	24	11	6	5	7	5	4	7	8	6	6	8	3	10	5	1	4	0
ACAGCAAGCCGGAAAGCTATTATCCC_CCAACAAAAGGAAACGTATTTATTGA	134	12	15	18	22	7	14	21	26	29	13	12	11	26	17	7	18	2
GCTGGAACGCGTAATGAGATTTCTAT_CCAACAAAAGGAAACGTATTTATTGA	43	13	11	4	6	5	7	6	12	14	8	11	4	8	2	2	9	1
CATTAAACTACCAAATTAATTTTATT_CCAACAAAAGGAAACGTATTTATTGA	1	0	0	0	0	0	0	0	0	0	0	0	0	0	0	0	1	0
GTAGAAAGAAGCAAACAATTTTAGAC_CCAACAAAAGGAAACGTATTTATTGA	21	3	2	1	3	2	6	0	2	11	3	2	1	2	1	0	0	0
GTACAAAGGGGGAATGTTATTTTGAT_CCAACAAAAGGAAACGTATTTATTGA	74	22	15	14	19	6	13	24	6	16	14	9	10	20	21	5	7	1
TCGGTACCTGATAACTCTATTCTGAA_CCAACAAAAGGAAACGTATTTATTGA	16	0	0	0	0	0	0	0	0	0	0	0	0	0	0	0	0	0
ATATTAACAAGGAACCTAATTGTGCT_CCAACAAAAGGAAACGTATTTATTGA	49	15	2	13	14	5	6	9	7	10	5	8	4	8	9	1	4	3
AAGATAAGCGTTAATCAGTTTATGTA_CCAACAAAAGGAAACGTATTTATTGA	33	17	5	10	12	3	9	13	12	10	15	7	3	23	13	5	11	3
AAAACAATATATAAGAAAGTTATACA_CCAACAAAAGGAAACGTATTTATTGA	61	4	8	10	16	11	13	13	3	18	7	14	0	2	0	2	3	0
ATATTAATGGCTAACGGGTTTGTGAG_CCAACAAAAGGAAACGTATTTATTGA	29	2	1	1	4	3	4	2	2	0	0	1	1	3	1	1	4	1
CTTAAAACCAACAATAACTTTTAATG_CCAACAAAAGGAAACGTATTTATTGA	66	13	15	11	13	12	16	14	7	6	12	9	10	16	3	2	3	2
TCCCTAAAAAGAAACGCCTTTCTAGC_CCAACAAAAGGAAACGTATTTATTGA	10	7	1	8	3	5	2	3	8	13	5	8	2	16	6	1	4	1
CCAAAAACAGATAAAACTATTAGTTA_CCAACAAAAGGAAACGTATTTATTGA	6	0	0	0	0	1	2	0	0	0	0	0	0	0	0	0	0	0
CTCCAAAAGGATAAAAGGTTTGAACA_CCAACAAAAGGAAACGTATTTATTGA	47	10	7	5	10	4	3	6	6	0	4	0	4	1	2	0	1	0
ATCCAAATCACAAAATTGATTATGAT_CCAACAAAAGGAAACGTATTTATTGA	161	22	16	33	30	13	14	21	22	13	14	26	17	33	11	5	6	5
TAAGAAACACTAAAGCTCATTAATGG_CCAACAAAAGGAAACGTATTTATTGA	43	11	2	5	11	7	5	6	3	1	2	4	2	9	1	5	0	1
ATACGAACAGACAACATTTTTTATCA_CCAACAAAAGGAAACGTATTTATTGA	7	1	0	2	5	2	1	3	3	4	5	8	3	3	2	1	4	0
TCACGAAAATGCAAATTTCTTTAACA_CCAACAAAAGGAAACGTATTTATTGA	35	9	3	7	7	1	6	8	5	11	4	0	3	5	1	0	2	3
CGTGTAACGCGGAATCCATTTGTCAC_CCAACAAAAGGAAACGTATTTATTGA	74	8	3	10	14	10	5	8	4	4	5	15	5	26	7	4	5	2
TATACAATTTCTAAGATAGTTAATAT_CCAACAAAAGGAAACGTATTTATTGA	10	0	0	7	0	4	2	1	0	8	5	2	0	1	0	0	0	0
TCTCGAACCGGGAAACTTATTGCGTG_CCAACAAAAGGAAACGTATTTATTGA	54	4	1	8	6	2	6	4	3	4	1	4	2	10	4	1	3	1
ATCCTAAACGAAAAGACTCTTCTAGT_CCAACAAAAGGAAACGTATTTATTGA	57	12	16	8	14	4	15	21	26	19	7	19	15	21	12	2	7	3
CAGAAAACGATTAAACCATTTGTAGC_CCAACAAAAGGAAACGTATTTATTGA	45	13	12	9	12	13	15	24	14	12	1	7	2	3	12	2	3	2
CCGCGAACGATAAAGGTCGTTGGTGG_CCAACAAAAGGAAACGTATTTATTGA	57	4	3	7	3	3	5	8	8	5	1	6	2	9	6	3	5	5
TAATAAACATGAAAGTTAATTGGTAA_CCAACAAAAGGAAACGTATTTATTGA	110	26	14	16	32	16	14	17	18	27	20	10	10	14	7	4	12	5
AGAGGAACAGCCAAGTACATTTTTGG_CCAACAAAAGGAAACGTATTTATTGA	42	6	7	12	6	5	6	10	5	11	4	9	6	9	7	2	6	4
CTTAAAATATCCAAACAATTTGCTTT_CCAACAAAAGGAAACGTATTTATTGA	48	9	15	6	14	4	3	9	12	13	5	8	2	9	3	2	15	0
TCATAAAGAGAAAAATATCTTCGATT_CCAACAAAAGGAAACGTATTTATTGA	46	3	5	2	3	4	0	3	1	6	2	1	1	0	0	0	2	0
ACAAGAATGTATAATAGATTTTGATA_CCAACAAAAGGAAACGTATTTATTGA	61	13	8	21	19	9	13	15	11	12	12	10	1	6	2	0	3	0
GCACGAATTGACAATAATATTGCCTT_CCAACAAAAGGAAACGTATTTATTGA	69	1	4	8	8	4	5	15	8	6	5	6	6	21	18	1	11	1
TTTGCAATATTGAATTTAGTTGATCT_CCAACAAAAGGAAACGTATTTATTGA	34	5	5	7	9	1	10	10	3	9	1	11	3	4	2	3	5	3
CCGTAAATCACGAATAATGTTCCTCC_CCAACAAAAGGAAACGTATTTATTGA	60	11	10	22	6	11	19	25	8	13	14	24	14	30	20	5	10	2
AAAATAACATTAAACACAATTCAACC_CCAACAAAAGGAAACGTATTTATTGA	28	10	3	4	7	3	7	16	11	12	1	7	3	7	3	0	2	0
GTTCAAATATTTAAAAGCATTACAAT_CCAACAAAAGGAAACGTATTTATTGA	35	10	6	4	13	4	12	5	4	7	4	5	0	4	0	0	1	0
CCGAAAAGAAATAAACCCTTTCCCGT_CCAACAAAAGGAAACGTATTTATTGA	18	2	2	0	3	3	2	1	2	0	0	0	0	0	0	0	0	0
AGTGTAAAAAATAACTAGGTTTCACG_CCAACAAAAGGAAACGTATTTATTGA	146	29	22	34	36	25	22	30	26	18	20	23	9	26	25	11	25	8
AGTTTAAGCCTTAAAGGGATTGATGA_CCAACAAAAGGAAACGTATTTATTGA	62	4	3	2	9	0	5	2	5	0	3	3	0	1	0	0	0	0
ATCGTAAAGGTAAACAAAATTTTGTG_CCAACAAAAGGAAACGTATTTATTGA	59	10	9	27	14	8	11	17	10	13	7	7	4	5	4	0	2	0
CCCCTAAGCGTCAACGTGATTGTGTC_CCAACAAAAGGAAACGTATTTATTGA	90	15	16	9	13	6	9	18	8	16	3	13	16	27	31	9	26	7
CTATAAATACGTAATTCAGTTGGGTC_CCAACAAAAGGAAACGTATTTATTGA	19	2	1	2	2	2	3	0	0	0	0	0	0	0	0	0	0	0
AATAAAACCTACAACAGAGTTGTCGC_CCAACAAAAGGAAACGTATTTATTGA	30	4	1	3	1	3	4	4	2	3	8	1	0	1	1	3	2	0
GGCTCAAGTTTTAATTGTATTGTAGG_CCAACAAAAGGAAACGTATTTATTGA	49	7	3	5	9	2	11	8	5	1	2	1	5	2	2	0	0	0
ACTCTAAGCAATAATATCATTAGTCG_CCAACAAAAGGAAACGTATTTATTGA	12	0	0	0	0	0	0	0	0	0	0	0	0	0	0	0	0	0
CCTTTAACGCGTAATTAGCTTTAGAA_CCAACAAAAGGAAACGTATTTATTGA	75	8	7	5	6	5	7	9	2	8	2	7	1	15	1	2	2	1
TGCCCAACATTAAAAGAACTTACTTG_CCAACAAAAGGAAACGTATTTATTGA	37	0	0	0	10	2	0	0	0	2	4	2	1	1	1	1	0	0
TTAAAAAACAAAAAGACCCTTGCCTC_CCAACAAAAGGAAACGTATTTATTGA	27	3	6	1	7	2	6	7	5	6	6	10	1	5	3	0	1	0
AGTACAAATCTCAACAGATTTAAAGT_CCAACAAAAGGAAACGTATTTATTGA	90	19	21	24	28	20	12	47	37	33	25	29	30	59	19	11	35	19
AGAAAAATTGACAAGATTATTATCAT_CCAACAAAAGGAAACGTATTTATTGA	25	0	1	4	3	5	0	0	0	0	4	1	0	2	0	0	0	0
AAAAGAAGAATAAACGATGTTATTTA_CCAACAAAAGGAAACGTATTTATTGA	57	13	8	6	4	5	7	8	0	3	11	13	11	12	5	1	2	0
TCCGAAAGTAAAAACTAACTTATGAT_CCAACAAAAGGAAACGTATTTATTGA	11	2	0	0	5	1	3	0	0	0	0	0	0	0	0	0	0	0
ATTCAAATCGCGAACTTAATTTTTTG_CCAACAAAAGGAAACGTATTTATTGA	23	7	1	10	9	3	2	6	8	2	3	4	1	12	0	1	4	2
ATCTTAAACCGGAATCTACTTCATTC_CCAACAAAAGGAAACGTATTTATTGA	17	3	1	5	5	2	2	6	3	5	4	1	1	6	4	0	0	0
GGGTAAACCTGTAAGTTGATTTAGCT_CCAACAAAAGGAAACGTATTTATTGA	42	14	8	12	17	4	5	10	10	8	12	4	4	14	7	4	4	7
CCGGAAAATAGGAAAGCGATTGGCGA_CCAACAAAAGGAAACGTATTTATTGA	73	26	22	27	26	10	14	31	23	15	20	12	2	14	9	1	2	4
CCCGTAAGAGGAAAGGGTATTGGGGG_CCAACAAAAGGAAACGTATTTATTGA	34	12	2	12	13	8	7	9	7	5	1	9	3	11	6	4	3	1
ATGCGAAAGGCGAAGTGTTTTGAGCA_CCAACAAAAGGAAACGTATTTATTGA	87	10	11	20	12	16	18	16	19	5	14	10	16	15	8	5	27	6
GCTTTAAAAACTAAATGAATTGGTTC_CCAACAAAAGGAAACGTATTTATTGA	139	25	20	23	33	25	20	29	18	49	20	20	12	35	19	6	12	2
CGCATAAAGATTAAGCTGCTTCTGAC_CCAACAAAAGGAAACGTATTTATTGA	76	6	8	7	18	7	11	8	7	10	3	4	5	6	9	1	9	3
CATATAAAACGTAATACCTTTAAAAG_CCAACAAAAGGAAACGTATTTATTGA	32	2	8	7	5	3	2	8	5	5	3	4	4	2	2	1	2	0
TATGAAAATACTAAAAGTTTTGTTAT_CCAACAAAAGGAAACGTATTTATTGA	4	1	0	0	0	0	0	0	0	0	0	0	0	0	0	0	0	0
GTTACAATACATAAGTACTTTAAATC_CCAACAAAAGGAAACGTATTTATTGA	25	0	1	0	1	0	0	0	0	0	0	0	0	0	0	0	0	0
ACCATAAAATTAAAGTCGATTGAATA_CCAACAAAAGGAAACGTATTTATTGA	14	3	11	5	5	5	7	9	12	9	6	6	7	20	5	3	9	5
GATCGAATAAGGAAACTCGTTGTGAT_CCAACAAAAGGAAACGTATTTATTGA	20	4	3	4	2	0	7	3	2	2	0	1	1	0	2	0	0	0
ATAAAAAATTTAAATTGAATTACTGT_CCAACAAAAGGAAACGTATTTATTGA	22	5	6	8	4	4	3	3	3	4	1	0	0	2	0	0	0	0
CTATGAAAACGAAAAAGTTTTCATTC_CCAACAAAAGGAAACGTATTTATTGA	34	5	7	4	11	2	9	9	7	13	5	16	2	12	6	5	2	1
TCAATAATCCCTAAGATCTTTGTCTA_CCAACAAAAGGAAACGTATTTATTGA	99	11	12	13	11	6	5	17	7	9	8	7	7	11	11	5	8	7
AAACAAATGAGAAAGAAACTTGTGTC_CCAACAAAAGGAAACGTATTTATTGA	24	9	2	8	11	6	20	8	11	8	4	6	2	10	8	1	4	0
AATGTAAAATGCAAAAAATTGTGTT_CCAACAAAAGGAAACGTATTTATTGA	4	0	0	0	0	0	0	0	0	0	0	0	0	0	0	0	0	0
GTTACAAAGATCAATGTGGTTCGACA_CCAACAAAAGGAAACGTATTTATTGA	23	9	4	3	14	6	8	4	6	1	4	2	2	6	3	0	1	0
TCTTAAAATTATAACGAGTTTTTGTG_CCAACAAAAGGAAACGTATTTATTGA	17	2	4	6	1	2	7	7	6	8	5	5	1	3	0	0	3	0
GTGTCAAGAGTCAACTCGGTTTCTAT_CCAACAAAAGGAAACGTATTTATTGA	34	21	11	19	5	7	9	30	19	24	19	16	12	26	7	3	23	10
CCAAAAACTATTAATCAGTTTTATTT_CCAACAAAAGGAAACGTATTTATTGA	35	4	11	11	5	6	1	7	3	7	10	3	0	5	0	0	0	0
TCCAAAACTCTCAATCTGTTTTCTTC_CCAACAAAAGGAAACGTATTTATTGA	51	8	6	6	6	3	0	6	2	2	3	7	1	2	2	0	7	4
CTATCAATCGCCAACAGTTTTACTCC_CCAACAAAAGGAAACGTATTTATTGA	117	26	24	19	16	11	10	34	30	21	13	17	17	35	16	9	11	2
ATCCCAAGCCGAAAGGCTATTATGAG_CCAACAAAAGGAAACGTATTTATTGA	86	13	3	20	16	9	6	17	8	5	3	2	9	4	4	1	5	3
GCGGTAATGACAAAAAGTGTTAATTT_CCAACAAAAGGAAACGTATTTATTGA	31	4	5	5	10	3	7	12	5	8	1	4	3	8	2	2	1	0
TTCAAAAACGACAAAACTATTTGTAT_CCAACAAAAGGAAACGTATTTATTGA	32	3	3	7	11	10	6	7	1	11	3	0	2	1	1	0	0	1
TTTGAAAACGTAAAAAATATTGATGT_CCAACAAAAGGAAACGTATTTATTGA	23	20	12	15	5	5	9	24	16	5	7	13	7	7	1	0	7	2
AGCAGAATAGTCAATTTTGTTTAGAG_CCAACAAAAGGAAACGTATTTATTGA	116	51	21	24	20	18	25	35	20	21	14	32	16	26	10	8	21	3
ATCAGAAACCACAAACGGTTTCGGTA_CCAACAAAAGGAAACGTATTTATTGA	61	17	10	19	3	5	13	29	35	41	53	63	65	177	145	103	320	166
TACTAAAGGATAAATAGTTTTTCTTT_CCAACAAAAGGAAACGTATTTATTGA	33	6	10	10	18	4	12	17	7	14	12	5	0	8	0	0	3	0
CCGCCAACGGGAAGTGAGTTCAGTA_CCAACAAAAGGAAACGTATTTATTGA	32	5	5	2	2	2	2	2	3	0	4	7	9	6	8	1	12	1
GTCCGAACTTCTAAATTGTTTGGTTC_CCAACAAAAGGAAACGTATTTATTGA	57	42	29	54	8	6	26	72	60	100	97	141	93	253	169	124	370	153
CAATCAAATTAGAAATGATTTAACAG_CCAACAAAAGGAAACGTATTTATTGA	94	40	26	62	26	13	31	85	101	120	79	154	71	277	159	138	473	208
ATGGTAACTAATAAGTAGCTTAGTTA_CCAACAAAAGGAAACGTATTTATTGA	13	2	7	0	0	0	2	9	3	7	3	4	5	10	6	3	7	3
CACAGAAGTTTAAAACATCTTGTGGC_CCAACAAAAGGAAACGTATTTATTGA	24	4	8	11	8	3	7	3	6	9	9	9	3	11	5	0	13	1
AGGTAAAACCTGAAGCCTATTTGGGT_CCAACAAAAGGAAACGTATTTATTGA	45	4	4	11	8	5	1	4	5	5	0	0	3	2	1	0	4	0
GTAACAAGTACAAATATGTTTAAGTA_CCAACAAAAGGAAACGTATTTATTGA	172	31	22	38	34	14	37	47	28	61	23	38	23	53	18	11	27	5
ACCCTAACTTGTAACATGTTTGCAT_CCAACAAAAGGAAACGTATTTATTGA	32	1	3	2	1	4	6	1	1	2	2	0	0	0	0	0	0	0
TAGCGAAGTGCCAAGCGCATTCGACT_CCAACAAAAGGAAACGTATTTATTGA	20	4	1	3	6	0	2	0	1	0	0	0	1	0	3	1	1	0
TTCTAAATTTATAAATAATTTTACAC_CCAACAAAAGGAAACGTATTTATTGA	1	0	0	0	0	1	0	0	0	0	0	0	0	0	0	0	0	0
GTTTGAAATAAGAAGGGCATTCGCTT_CCAACAAAAGGAAACGTATTTATTGA	3	2	0	0	0	0	2	0	0	0	0	0	0	0	0	0	0	0
TCTGAAAAAAGAAAACATCTTTCGAA_CCAACAAAAGGAAACGTATTTATTGA	70	13	14	14	23	2	8	18	12	26	5	12	10	14	5	2	4	5
TGCAGAAACTAGAATGCCATTTTCGG_CCAACAAAAGGAAACGTATTTATTGA	43	6	6	14	3	2	5	13	7	5	6	5	3	6	1	3	1	1
TGCCGAATTAACAAGGGGGTTTCGCC_CCAACAAAAGGAAACGTATTTATTGA	28	4	5	8	13	3	14	10	5	4	9	15	10	21	23	3	10	3
ATTCTAAATGCCAATCATATTCAGAT_CCAACAAAAGGAAACGTATTTATTGA	13	1	2	0	8	0	7	1	0	0	0	0	0	0	0	0	1	0
TGTGTAAACTCAAACAGATTTACAAT_CCAACAAAAGGAAACGTATTTATTGA	25	6	2	5	2	1	3	11	5	9	10	11	9	16	9	2	14	6
TAATGAAGTGTAAACTCTGTTAATTT_CCAACAAAAGGAAACGTATTTATTGA	64	14	11	14	19	6	13	14	16	17	11	10	1	14	6	4	20	1
CCAACAACCGAAAATGATGTTGCGCG_CCAACAAAAGGAAACGTATTTATTGA	31	3	5	8	10	3	11	12	7	7	4	11	4	6	5	3	0	0
ATTTAAATTATTAAGCGCTTTTCTAA_CCAACAAAAGGAAACGTATTTATTGA	1	0	0	0	0	0	0	0	0	0	0	0	0	0	0	0	0	0
CCTCAAAAAAATAAATAACTTGTCAG_CCAACAAAAGGAAACGTATTTATTGA	1	0	0	0	1	0	0	0	0	0	0	0	0	0	0	0	0	0
TTGATAATCGGAAAGCAATTTTTTAT_CCAACAAAAGGAAACGTATTTATTGA	55	14	15	18	23	7	24	32	31	27	42	38	12	25	6	13	51	14
TATTCAATGGAGAACTAAATTTACAC_CCAACAAAAGGAAACGTATTTATTGA	38	0	2	0	5	0	5	3	1	0	0	0	0	0	0	0	1	0
CAAGAAATCTATAAGTAGTTTCTAAG_CCAACAAAAGGAAACGTATTTATTGA	89	13	12	14	28	4	18	13	15	11	11	24	5	28	4	5	7	7
AGCTCAATTTGAAAGACGGTTCGCGT_CCAACAAAAGGAAACGTATTTATTGA	37	4	1	6	3	4	5	10	7	14	6	3	9	16	8	6	8	6
TCAACAATACGGAAAAAAGTTTGATG_CCAACAAAAGGAAACGTATTTATTGA	17	1	3	2	1	2	3	1	6	1	3	2	0	2	2	0	0	0
TCTCAAAACGCTAAGCCCTTTTTCTA_CCAACAAAAGGAAACGTATTTATTGA	18	8	2	1	8	7	3	4	4	4	1	9	1	4	5	2	6	2
TTGCTAAAAAAAAAAAATCTTGTGAT_CCAACAAAAGGAAACGTATTTATTGA	21	3	2	1	4	2	4	1	1	0	0	0	0	0	0	0	0	0
ACCGAAAACCTAAAACAACTTTAAAC_CCAACAAAAGGAAACGTATTTATTGA	105	37	18	14	37	22	19	26	26	26	35	36	15	27	21	6	19	10
TATCTAAGTCTAAAATATCTTCCACT_CCAACAAAAGGAAACGTATTTATTGA	44	2	5	5	2	7	3	5	10	3	2	7	2	4	4	1	3	2
AAGTCAATTGCGAAGAGTTTTGTCTT_CCAACAAAAGGAAACGTATTTATTGA	106	18	4	18	23	25	31	22	15	19	9	19	11	15	21	4	13	2
AACACAACCAATAAATTGATTTTTTA_CCAACAAAAGGAAACGTATTTATTGA	4	0	0	0	0	0	0	0	0	0	0	0	0	0	0	0	0	0
CTAAAAAAAATTAACAACTTTACAAA_CCAACAAAAGGAAACGTATTTATTGA	14	5	7	6	7	0	2	12	7	9	6	8	2	6	0	1	0	1
ACGGGAAGTAGAAATGTGCTTACAA_CCAACAAAAGGAAACGTATTTATTGA	10	2	3	1	3	0	2	0	0	0	0	0	0	0	0	0	0	0
ATAATAAACAATAACGCAGTTGATGG_CCAACAAAAGGAAACGTATTTATTGA	40	6	2	8	6	3	2	7	8	4	2	1	4	5	2	0	1	0
TGCATAACCCGTAATCCGTTTAGGAA_CCAACAAAAGGAAACGTATTTATTGA	82	22	15	19	16	15	18	20	17	16	16	22	13	28	13	2	24	4
TTCATAAATTTCAAGAATATTCGGCT_CCAACAAAAGGAAACGTATTTATTGA	40	17	7	8	7	4	9	11	8	7	4	11	8	4	5	1	6	1
CATTAAATAGAAAAGTCTCTTCCTAT_CCAACAAAAGGAAACGTATTTATTGA	19	6	0	10	6	1	6	11	3	4	4	4	1	3	0	0	1	0
CCGGCAAATTTCAAGGGCTTTAAATC_CCAACAAAAGGAAACGTATTTATTGA	7	0	2	0	9	0	6	1	1	1	1	0	1	3	2	0	0	0
ACCCTAATAATGAATATCATTAGGGC_CCAACAAAAGGAAACGTATTTATTGA	51	8	5	21	12	6	9	19	15	27	14	21	27	46	55	42	102	73
ACATAAAACGGCAATCATATTTCCAA_CCAACAAAAGGAAACGTATTTATTGA	32	9	5	7	12	0	10	12	16	10	6	18	20	25	10	8	16	5
TGCTCAACGTGGAATTGAATTCCAAG_CCAACAAAAGGAAACGTATTTATTGA	7	9	2	6	8	5	7	5	10	8	6	2	2	14	8	2	6	1
CACAAAATCATGAAAAAAGTTGTGTG_CCAACAAAAGGAAACGTATTTATTGA	50	6	5	7	11	11	6	5	7	16	4	4	2	3	6	1	4	4
CCTCCAATCATGAACAGGTTTATGGG_CCAACAAAAGGAAACGTATTTATTGA	37	4	6	2	3	3	8	4	0	0	0	0	0	0	0	0	0	0
AGACCAAAAAAAAACATCCTTCTGCA_CCAACAAAAGGAAACGTATTTATTGA	32	6	3	9	11	5	5	9	7	9	2	8	0	5	4	5	7	0
ATTTTAATAGGGAATTTAATTAATCC_CCAACAAAAGGAAACGTATTTATTGA	26	12	5	18	14	7	10	22	13	15	10	5	8	5	1	1	8	0
CTCTCAAGTATAAAATCGTTTTTACG_CCAACAAAAGGAAACGTATTTATTGA	17	3	5	0	6	5	3	1	2	0	1	0	1	0	0	0	0	0
TTACGAACTCACAATCCTGTTTTTGT_CCAACAAAAGGAAACGTATTTATTGA	116	26	16	19	21	14	27	34	20	24	10	15	12	23	12	7	18	3
TATGAAACGCCAAATGTCTTTCATTT_CCAACAAAAGGAAACGTATTTATTGA	23	3	3	3	6	3	2	0	7	4	4	1	0	1	2	0	0	0
CAATGAATTCCGAAGCGCATTAGATA_CCAACAAAAGGAAACGTATTTATTGA	23	0	1	0	2	2	0	0	0	0	0	0	0	0	0	0	0	0
TGTTGAAGTTTCAATATTCTTATTTG_CCAACAAAAGGAAACGTATTTATTGA	29	12	4	1	5	1	6	12	5	17	10	17	2	13	3	5	9	0
TCGGAAATAACTAAAGCTTTTCATGG_CCAACAAAAGGAAACGTATTTATTGA	51	3	3	4	8	3	4	4	2	1	4	6	3	11	3	1	4	1
CCGGCAATTACTAATCGGGTTGTCAG_CCAACAAAAGGAAACGTATTTATTGA	100	22	10	32	32	20	24	47	18	7	13	17	9	17	13	7	20	2
CTTGAAAGATTAAAACTAGTTTTTCT_CCAACAAAAGGAAACGTATTTATTGA	29	9	7	5	8	0	5	11	7	5	3	5	0	3	1	1	2	0
ATAATAAACTTCAAAGGAATTAAGGA_CCAACAAAAGGAAACGTATTTATTGA	35	16	13	9	13	3	5	18	13	13	7	12	3	10	5	6	8	3
CTCAGAATACATAATGTACTTTACAA_CCAACAAAAGGAAACGTATTTATTGA	43	3	2	3	13	1	7	4	3	6	5	8	2	6	5	0	8	2
AGAATAATAGTCAATCGTGTTTCTAT_CCAACAAAAGGAAACGTATTTATTGA	6	1	0	0	1	1	3	0	0	0	0	0	0	0	0	0	0	0
GGGTAAAGGTCAAAAACCATTCTCCA_CCAACAAAAGGAAACGTATTTATTGA	7	0	0	0	0	0	0	0	0	0	0	0	0	0	0	0	0	0
CACCTAAACGTGAATTCGATTGCAGA_CCAACAAAAGGAAACGTATTTATTGA	44	10	5	2	16	3	2	2	4	8	1	0	3	16	17	2	5	4
AGAGTAAATACAAATTAAGTTCGTGC_CCAACAAAAGGAAACGTATTTATTGA	36	3	1	0	10	4	2	2	2	4	2	2	4	1	4	0	0	0
GATTTAAAAGGGAATGATCTTAAGTT_CCAACAAAAGGAAACGTATTTATTGA	33	2	1	7	6	3	3	7	1	0	0	0	0	0	0	0	0	0
GGTTGAATCATGAATCCCGTTCGCGG_CCAACAAAAGGAAACGTATTTATTGA	20	3	4	6	10	1	2	1	1	2	1	2	6	6	1	2	2	0
CTTTTAAAAATTAAAATTATTTCACA_CCAACAAAAGGAAACGTATTTATTGA	1	0	0	0	1	1	0	0	0	0	0	0	0	0	0	0	0	0
GAGGAAATTGAAAAAGGGATTATGAA_CCAACAAAAGGAAACGTATTTATTGA	36	2	1	1	4	0	2	0	3	1	0	4	3	0	1	1	4	0
GGCAAAAATAGAAACTTGGTTAGAAT_CCAACAAAAGGAAACGTATTTATTGA	48	14	7	9	8	5	7	11	9	13	6	12	3	11	4	2	2	1
CGTCAAATACTAAATTGCATTCATTA_CCAACAAAAGGAAACGTATTTATTGA	17	5	5	7	2	1	5	4	5	2	3	2	0	1	1	0	2	0
GATACAACGAAAAATATTCTTCTATA_CCAACAAAAGGAAACGTATTTATTGA	16	1	1	0	2	0	3	2	1	0	0	4	0	0	0	0	0	0
ATGGCAACGAATAAGTCGTTTTTTAA_CCAACAAAAGGAAACGTATTTATTGA	82	16	17	21	20	16	12	49	11	27	20	19	13	15	2	2	24	3
AGGTGAACTCGTAAGTGTATTCTTAG_CCAACAAAAGGAAACGTATTTATTGA	15	2	0	2	1	1	4	4	2	1	0	4	1	5	1	0	0	0
GATTAAATTGCAAAGCTGGTTATTAT_CCAACAAAAGGAAACGTATTTATTGA	27	7	9	4	1	2	3	13	17	8	3	5	3	6	4	1	6	1
AACCGAAAAACGAAAGCGTTTTGGGC_CCAACAAAAGGAAACGTATTTATTGA	31	8	2	3	4	3	7	6	10	6	2	4	2	5	3	2	1	0
TCTTGAACGATTAAAATTTTTCAAGC_CCAACAAAAGGAAACGTATTTATTGA	81	12	8	15	19	3	12	10	3	7	3	8	3	8	5	3	1	0
GACGTAAAGGGAAAGGTTGTTATTTG_CCAACAAAAGGAAACGTATTTATTGA	90	20	10	24	14	9	6	13	7	6	4	11	8	16	18	8	44	10
TACATAACAAATAAAATCATTATTCC_CCAACAAAAGGAAACGTATTTATTGA	12	2	3	5	7	3	3	4	8	3	5	6	2	6	2	0	2	3
ACCCGAATTATGAACAAAGTTTGAT_CCAACAAAAGGAAACGTATTTATTGA	6	0	0	0	0	0	0	0	0	0	1	1	0	1	0	0	0	0
ACTTAAAATTATAATAGAGTTCACAT_CCAACAAAAGGAAACGTATTTATTGA	4	1	1	3	7	3	2	2	0	0	0	1	0	0	0	0	0	0
GCACCAAGATTAAACTTCCTTAATCC_CCAACAAAAGGAAACGTATTTATTGA	170	46	45	47	41	27	26	44	47	61	33	38	21	49	35	16	29	5
TATTGAATACTTAATATTTTTATACT_CCAACAAAAGGAAACGTATTTATTGA	1	0	0	0	0	0	0	0	0	0	0	0	0	0	0	0	0	0
ACAAAAAAAACCAAGGGGGTTAGGGC_CCAACAAAAGGAAACGTATTTATTGA	22	5	0	3	4	3	0	4	1	2	4	1	0	2	0	0	1	4
ATCGCAAGGGTAAAACGCATTAATGT_CCAACAAAAGGAAACGTATTTATTGA	13	2	2	0	3	0	0	0	0	0	0	0	0	0	0	0	0	0
GCTATAAGCTATAAGTAGATTGACGG_CCAACAAAAGGAAACGTATTTATTGA	11	0	1	0	6	2	0	0	0	0	1	0	0	0	0	0	0	0
AACCAAATTTCTAAAGGTGTTTAAAG_CCAACAAAAGGAAACGTATTTATTGA	20	2	2	3	4	1	7	2	0	0	0	0	0	0	0	0	0	0
ACAAAAATAGGTAAATTAATTGCCGC_CCAACAAAAGGAAACGTATTTATTGA	56	10	16	13	17	9	22	21	13	11	7	6	7	8	7	4	10	0
AGCCGAAGGGGTAAGAGTGTTCTTGG_CCAACAAAAGGAAACGTATTTATTGA	17	6	1	1	5	3	4	1	2	1	0	1	1	3	1	0	0	0
ATTTTAATATTCAATTTTGTTAGTTA_CCAACAAAAGGAAACGTATTTATTGA	4	2	3	3	1	0	2	3	4	2	1	3	1	2	0	0	0	0
GGTGGAACCGTAAACAGTGTTGGTGA_CCAACAAAAGGAAACGTATTTATTGA	38	8	2	10	9	6	9	10	8	5	11	3	2	6	7	4	0	3
TTATGAATAAGGAATCAGTTTGCCA_CCAACAAAAGGAAACGTATTTATTGA	113	36	41	20	31	19	23	35	30	40	24	48	19	47	26	8	20	3
ATTCAAAACCTCAAGAGATTTTACCT_CCAACAAAAGGAAACGTATTTATTGA	20	9	10	4	7	2	9	10	5	6	2	10	7	8	9	4	2	1
ATTACAACTACCAAGGCCATTTGCAT_CCAACAAAAGGAAACGTATTTATTGA	47	3	2	6	2	4	4	2	4	2	0	1	0	2	0	0	1	0
CGGACAACCCGAAAGCGGGTTGAACG_CCAACAAAAGGAAACGTATTTATTGA	34	5	2	0	9	0	1	6	3	3	5	9	5	2	4	1	6	0
TACCAAACCTAGAAACGCTTTTCTAT_CCAACAAAAGGAAACGTATTTATTGA	103	22	7	9	25	13	24	15	9	20	14	11	7	7	4	3	13	2
ATCCGAAATTCGAATGAATTTTGCTT_CCAACAAAAGGAAACGTATTTATTGA	6	1	2	3	4	1	2	6	5	3	5	9	5	5	11	1	3	0
TGCTCAAGTTCTAAAGGATTTGATGT_CCAACAAAAGGAAACGTATTTATTGA	26	12	12	7	5	3	10	11	2	4	3	3	3	8	3	4	3	0
TAGGTAAGTTATAAATTGGTTTTGATA_CCAACAAAAGGAAACGTATTTATTGA	27	3	6	3	7	0	3	4	4	6	3	2	3	5	2	0	2	0
TGAGGAACCGCTAACCTAATTTTGGG_CCAACAAAAGGAAACGTATTTATTGA	38	11	5	8	10	8	5	16	3	7	1	7	1	9	9	4	7	1
TCTAGAACCGTGAAATGGATTGTGTC_CCAACAAAAGGAAACGTATTTATTGA	63	5	9	11	9	3	4	8	15	10	5	6	5	20	14	2	15	1
CATTAAATTCACAAATCTGTTAAAGT_CCAACAAAAGGAAACGTATTTATTGA	36	11	10	14	9	6	6	29	16	15	11	18	3	20	6	1	4	1
CCGCTAATAAACAATTGTTTTACTTT_CCAACAAAAGGAAACGTATTTATTGA	9	14	12	14	8	15	2	20	8	7	7	6	6	4	0	4	1	0
AGGACAACCCGAAACGGAATTTAGTT_CCAACAAAAGGAAACGTATTTATTGA	5	2	6	3	0	5	6	9	4	4	4	2	4	1	0	0	2	0
CGTTAAACTTTTAAATTGGTTCGTTC_CCAACAAAAGGAAACGTATTTATTGA	220	58	32	55	57	41	49	60	48	31	33	32	19	42	23	16	16	5
AAATAAATGTTCCATATTTTTTAATA_CCAACAAAAGGAAACGTATTTATTGA	2	0	0	1	0	0	0	1	0	0	3	2	0	0	0	0	0	0
GCCAAAATATATAAGGTACTTAGATT_CCAACAAAAGGAAACGTATTTATTGA	49	6	8	7	7	7	8	16	10	11	23	12	4	8	3	0	6	1
TGAGAAAAGGTTAATGTGTTTTTATA_CCAACAAAAGGAAACGTATTTATTGA	17	2	2	8	3	3	4	3	9	11	6	9	3	2	1	1	7	1
TGAGAAATTTAGAACGAACTTGACTT_CCAACAAAAGGAAACGTATTTATTGA	33	11	10	5	16	7	7	9	16	11	2	7	2	11	6	2	2	0
TTCTTAATTCTGAAGAAGTTTTTGTG_CCAACAAAAGGAAACGTATTTATTGA	30	10	0	1	5	3	3	2	1	0	0	1	0	2	1	0	0	0
ACTCAAATCCGCAACGCAGTTAAACT_CCAACAAAAGGAAACGTATTTATTGA	27	1	0	4	7	4	4	7	5	7	3	6	4	1	2	0	0	0
AACTAAACGTGTAATCGGATTACTCG_CCAACAAAAGGAAACGTATTTATTGA	2	5	1	8	4	7	2	4	1	4	5	3	2	11	15	3	1	0
TTTAAAAAACACAATTCACTTCATCT_CCAACAAAAGGAAACGTATTTATTGA	27	6	1	1	4	2	11	3	4	2	2	1	0	10	0	0	3	2
TTGGGAATTTATAAGGTTTTTGGCAA_CCAACAAAAGGAAACGTATTTATTGA	14	2	0	1	3	0	1	1	0	2	1	1	1	1	1	2	2	0
ACTAAAAATGGGAACTTAGTTTGTTT_CCAACAAAAGGAAACGTATTTATTGA	22	5	0	3	6	0	7	8	6	0	1	1	1	3	3	2	1	3
GTCTGAATAGTTAAATGTTTTTGTTT_CCAACAAAAGGAAACGTATTTATTGA	16	7	4	10	8	1	0	8	4	5	2	3	4	8	1	3	4	1
AAACGAAACCCCAAAATGCTTAGGTC_CCAACAAAAGGAAACGTATTTATTGA	31	3	1	7	8	5	6	7	3	3	2	0	0	0	1	0	0	0
GTATAAACCGATAAAGGAGTTAAGAC_CCAACAAAAGGAAACGTATTTATTGA	7	0	2	2	6	0	0	4	3	2	1	3	1	7	2	3	5	0
AGCCAAATTTCGAACAGACTTTTATG_CCAACAAAAGGAAACGTATTTATTGA	105	19	8	18	21	13	16	15	16	14	6	10	13	18	6	1	12	6
GAGTGAATTGAGAAGCCTATTTGCAG_CCAACAAAAGGAAACGTATTTATTGA	38	12	2	6	6	3	9	7	5	3	3	5	6	5	1	0	7	0
GATACAAGGGTGAAGAGGTTTGAGAG_CCAACAAAAGGAAACGTATTTATTGA	22	1	1	3	6	1	0	2	2	1	1	0	0	1	1	0	1	0
ATTACAAAGCCTAAATGGGTTAGGTC_CCAACAAAAGGAAACGTATTTATTGA	70	7	10	14	24	8	10	9	4	7	3	4	0	7	3	0	1	0
GTGTGAACGGGCAACTTAATTATGTT_CCAACAAAAGGAAACGTATTTATTGA	13	1	8	2	6	0	0	3	2	2	0	2	1	2	0	0	0	0
TGGAAAATAATTAACTACATTCAAGC_CCAACAAAAGGAAACGTATTTATTGA	15	2	1	0	2	6	0	0	0	0	0	0	1	1	1	1	5	0
AGTATAATCTATAATCAGGTTGTTTT_CCAACAAAAGGAAACGTATTTATTGA	18	5	2	1	3	2	7	8	2	5	5	2	0	2	0	0	2	1
GGCCAAAAAGTGAATGTTTTTTTCTA_CCAACAAAAGGAAACGTATTTATTGA	30	9	8	10	7	3	2	13	15	11	1	4	1	4	4	4	6	2
CAGACAAGCTGTAAGGGGGTTTGGGG_CCAACAAAAGGAAACGTATTTATTGA	27	2	3	3	4	1	0	0	5	6	8	4	3	7	0	1	1	0
CTCATAATTAATAATTACATTCGACT_CCAACAAAAGGAAACGTATTTATTGA	12	1	0	0	1	2	2	1	2	4	0	0	0	0	0	0	0	0
AATTCAAGTATGAAAGGAGTTGATCA_CCAACAAAAGGAAACGTATTTATTGA	38	4	1	6	9	3	4	6	1	5	3	3	4	3	2	3	3	3
GAAATAACCAATAACAGTCTTTCTTA_CCAACAAAAGGAAACGTATTTATTGA	15	0	5	3	10	2	4	3	1	1	1	0	5	4	0	0	0	0
AGCAGAACATCTAATCTCTTTTAATT_CCAACAAAAGGAAACGTATTTATTGA	3	0	1	0	1	0	2	1	1	2	1	0	0	0	0	0	0	0
TTCTGAATCGATAATTCGGTTGTTCA_CCAACAAAAGGAAACGTATTTATTGA	42	7	1	4	15	7	7	11	7	6	5	10	3	4	9	4	16	4
GCTTAAACCGTAAAGTGTTTTGAAGC_CCAACAAAAGGAAACGTATTTATTGA	42	23	20	25	20	7	21	21	26	20	17	18	8	37	11	13	22	12
GGCAAAACAGGCAACGCAGTTTGGGG_CCAACAAAAGGAAACGTATTTATTGA	206	20	25	38	29	18	14	33	26	14	15	22	25	40	24	16	32	9
TGAGTAACACTGAAAATCTTTGAGAA_CCAACAAAAGGAAACGTATTTATTGA	44	17	11	2	6	7	14	9	8	8	3	2	5	5	4	1	3	2
GCCTAAAGAGCAAAGTGGGTTGGTGG_CCAACAAAAGGAAACGTATTTATTGA	30	4	0	1	4	3	0	2	0	2	0	2	4	1	1	1	2	1
GATAAAAACGCTAACTCCTTTCAAGC_CCAACAAAAGGAAACGTATTTATTGA	27	1	0	0	5	1	5	1	2	4	6	1	0	0	5	5	2	1
TACCCAACTGCGAAATTAGTTCTTTG_CCAACAAAAGGAAACGTATTTATTGA	29	7	2	5	13	1	2	6	8	6	3	2	2	5	0	1	4	1
CTTGCAAGTTCAAACTTGATTTTGGT_CCAACAAAAGGAAACGTATTTATTGA	50	17	4	7	28	7	8	11	15	14	6	4	4	7	4	1	8	1
GGCGCAATACAAAACAGCATTCACGG_CCAACAAAAGGAAACGTATTTATTGA	67	12	9	9	25	14	7	24	5	6	5	5	3	2	0	0	0	0
AAATCAAGGGGGAACAATATTAATTC_CCAACAAAAGGAAACGTATTTATTGA	45	7	10	8	10	3	5	13	10	8	8	6	4	2	1	2	3	0
TTTAAAAAGGAAAACTTGTTTCTATG_CCAACAAAAGGAAACGTATTTATTGA	44	14	7	13	7	4	12	6	11	15	4	14	5	5	1	4	4	0
AATATAATGGGGAACACTGTTAAGCA_CCAACAAAAGGAAACGTATTTATTGA	255	42	35	46	58	25	50	42	27	37	27	40	23	69	36	13	58	21
CGACGAAAAACTAAAGCCGTTAGGAA_CCAACAAAAGGAAACGTATTTATTGA	44	11	12	15	17	6	9	26	14	13	11	10	4	15	4	3	7	3
TGGCAAAGGAGGAAGTCCATTTATGG_CCAACAAAAGGAAACGTATTTATTGA	33	15	10	17	7	7	15	12	9	3	8	9	3	9	6	2	3	0
TAACAAACATTAAACCACCTTATTCT_CCAACAAAAGGAAACGTATTTATTGA	6	2	3	3	2	5	7	4	3	2	0	1	0	3	1	1	1	0
AGGAAAACTCAAAAATTTGTTTAGCT_CCAACAAAAGGAAACGTATTTATTGA	156	32	24	22	30	20	20	18	21	30	20	20	8	21	7	8	7	2
GGATTAAAAAGCAAAGATTTTATTTT_CCAACAAAAGGAAACGTATTTATTGA	20	1	0	0	3	0	2	1	0	0	1	3	0	0	0	1	0	0
GTGCAAACATTTAAGTAGGTTTACTG_CCAACAAAAGGAAACGTATTTATTGA	40	0	0	3	1	1	0	6	0	6	4	0	0	0	1	2	0	0
AATCAAAAATCCAACAACATTTTGCA_CCAACAAAAGGAAACGTATTTATTGA	11	0	0	0	1	0	0	0	0	0	0	0	0	0	0	0	0	0
GATGCAAGTTCCAAGACACTTAGGAC_CCAACAAAAGGAAACGTATTTATTGA	61	8	5	5	9	3	5	7	6	2	2	3	5	9	1	0	1	0
GACGGAAAAGATAATATTTTTACAAC_CCAACAAAAGGAAACGTATTTATTGA	2	0	2	0	0	1	0	0	1	0	0	0	1	2	0	1	2	1
TTATAAATGAGCAAGGAGTTTGTTCT_CCAACAAAAGGAAACGTATTTATTGA	41	8	3	3	10	0	3	6	6	6	1	7	0	2	2	3	2	1
GTCCTAACCAGCAATGGTGTTCTGCG_CCAACAAAAGGAAACGTATTTATTGA	43	7	9	14	12	5	7	16	14	8	8	15	5	3	14	4	13	0
GATTTAATCCTAAATGCGTTTTCCTT_CCAACAAAAGGAAACGTATTTATTGA	23	1	7	1	8	5	6	6	8	2	0	6	2	3	1	1	3	0
TTAGTAATCTTTAAGAGCATTCTTAG_CCAACAAAAGGAAACGTATTTATTGA	45	14	5	10	18	6	7	16	7	8	9	13	2	15	12	5	7	1
AAAACAATTTTTAAGTTTATTAATTG_CCAACAAAAGGAAACGTATTTATTGA	1	0	2	1	0	0	1	0	0	0	0	0	0	0	0	0	0	0
ATCTTAAAGTGGAAGGGGGTTGGGGG_CCAACAAAAGGAAACGTATTTATTGA	9	11	2	5	2	0	8	13	3	11	8	2	2	9	3	1	4	1
GTATGAAAATTGAATTTTGTTTTCTA_CCAACAAAAGGAAACGTATTTATTGA	30	12	8	11	11	7	5	12	12	8	9	9	11	12	0	3	1	0
CGCTAAAACCACAAAGCTATTATCTA_CCAACAAAAGGAAACGTATTTATTGA	1	0	0	0	0	0	0	0	0	0	0	0	0	0	0	0	0	0
TCTTTAATCGAGAAGTTCTTTGTGTC_CCAACAAAAGGAAACGTATTTATTGA	151	22	14	13	34	11	25	19	17	13	10	11	9	6	3	1	7	2
TATTAAATCGAAAAGTGCGTTTATGT_CCAACAAAAGGAAACGTATTTATTGA	106	29	10	8	26	17	25	30	11	22	15	15	5	15	9	4	10	2
TCCTCAAGATATAAGGCCGTTCCGCC_CCAACAAAAGGAAACGTATTTATTGA	148	33	16	27	39	15	29	32	22	14	5	15	10	17	21	4	10	4
AAACTAAGGAGTAATATGCTTAGAAG_CCAACAAAAGGAAACGTATTTATTGA	22	4	8	8	7	5	7	10	8	1	3	7	1	0	6	0	1	1
TCTAAAATATGCAAGCACGTTGGCTC_CCAACAAAAGGAAACGTATTTATTGA	28	3	4	0	5	0	4	4	2	2	1	2	2	0	3	0	4	0
ATCGGAACATCGAACTGGTTTTGTGG_CCAACAAAAGGAAACGTATTTATTGA	28	4	1	4	6	1	5	4	4	11	1	3	2	1	0	1	5	7
GCCAGAACTCCTAAGCATGTTCTATT_CCAACAAAAGGAAACGTATTTATTGA	23	0	2	1	2	1	2	0	4	0	0	2	3	0	2	0	0	0
ACGCGAAAATATAACGTTTTTGTCCG_CCAACAAAAGGAAACGTATTTATTGA	55	4	0	2	4	1	3	2	1	1	0	1	0	1	0	0	1	0
CACCGAAAAAGCAATGGAATTGATAG_CCAACAAAAGGAAACGTATTTATTGA	38	6	5	7	9	2	5	12	7	2	3	5	10	12	12	11	12	8
CTGTAAAAACACAAGCTTTTTACTAG_CCAACAAAAGGAAACGTATTTATTGA	29	0	0	1	3	0	1	2	0	0	0	2	0	0	0	0	1	0
CTGTCAAACAGCAACAAGTTTCGGAC_CCAACAAAAGGAAACGTATTTATTGA	14	7	1	7	7	0	7	2	3	3	1	3	5	6	1	3	0	3
TATATAAATGGGAAGTTTGTTGGGAA_CCAACAAAAGGAAACGTATTTATTGA	12	1	0	0	0	1	0	1	4	4	0	0	0	3	3	1	3	0
CTCCTAAAAAGTAATCGCTTTCAAGA_CCAACAAAAGGAAACGTATTTATTGA	49	8	10	10	20	7	9	6	9	9	3	7	6	7	3	1	1	0
GTGCGAAATAGGAACTGCGTTTGGGA_CCAACAAAAGGAAACGTATTTATTGA	49	5	4	4	16	4	4	8	8	3	2	3	1	5	9	3	5	0
TGCTAAAAAGAAAAAAAGGTTGGCTA_CCAACAAAAGGAAACGTATTTATTGA	34	13	9	12	13	10	7	13	5	6	3	12	1	0	1	3	3	0
CGGGCAACCTCTAACCCGCTTATTGC_CCAACAAAAGGAAACGTATTTATTGA	87	31	12	19	21	10	26	23	16	18	5	17	12	28	19	9	24	7
AATATAAAATTAAAAGGCGTTTCTGA_CCAACAAAAGGAAACGTATTTATTGA	123	31	40	31	42	31	39	64	32	37	26	19	8	9	1	10	12	2
GAGAAAATTCTCAAAATTGTTAACTG_CCAACAAAAGGAAACGTATTTATTGA	24	2	3	1	1	0	0	0	1	1	1	2	1	2	0	2	1	1
ATTTAAAACAAGAATAAACTTTAACA_CCAACAAAAGGAAACGTATTTATTGA	58	13	9	11	11	12	9	20	8	18	16	5	3	4	2	0	0	0
TAGATAACATCAAAGCATGTTCACAA_CCAACAAAAGGAAACGTATTTATTGA	67	4	3	9	4	9	6	4	3	9	2	2	1	16	7	4	1	0
CAGGTAACGGGCAATTATTTTTGTTT_CCAACAAAAGGAAACGTATTTATTGA	44	9	7	10	5	3	12	13	4	3	3	9	1	3	0	3	3	1
CTATAAATTCGAAAATCATTTCTAGA_CCAACAAAAGGAAACGTATTTATTGA	5	0	0	0	0	0	0	0	0	0	0	0	0	0	0	0	0	0
GATTAAAATCACAAGTGCGTTCAGTC_CCAACAAAAGGAAACGTATTTATTGA	99	12	11	11	10	10	11	9	0	8	1	15	5	14	5	2	7	5
TTAGCAACGACCAAGTGAATTGAGAG_CCAACAAAAGGAAACGTATTTATTGA	45	3	0	9	4	2	3	11	9	7	10	5	5	9	9	4	10	6
TATTCAAAAGGCAAATGCTTTCCTTG_CCAACAAAAGGAAACGTATTTATTGA	10	0	0	0	0	0	0	0	0	0	0	0	0	0	0	0	0	0
TGAAAAATATTAAAAGGGTTTTTAGA_CCAACAAAAGGAAACGTATTTATTGA	4	0	0	0	0	0	0	0	0	0	0	0	0	0	0	0	0	0
ACCCGAACCATCAAATCACTTGCGAA_CCAACAAAAGGAAACGTATTTATTGA	112	19	12	16	17	16	14	25	15	11	6	22	25	11	21	7	22	6
CAAGGAATCTAGAAGAAAATTGCGAA_CCAACAAAAGGAAACGTATTTATTGA	48	10	9	7	17	12	6	8	10	9	7	10	1	11	1	2	5	0
AAACGAAAGGCAAATTAGGTTGATGG_CCAACAAAAGGAAACGTATTTATTGA	60	22	9	22	13	6	12	6	10	9	4	6	5	3	6	4	7	0
GCAGGAATCCGAAAGTCAGTTTGGGG_CCAACAAAAGGAAACGTATTTATTGA	117	20	18	16	15	10	20	32	25	25	16	18	11	33	37	13	20	6
CAAAAAAATTAAAATTCTTTTATGAC_CCAACAAAAGGAAACGTATTTATTGA	28	0	2	1	4	1	2	1	0	5	3	1	0	2	0	0	0	0
GTGGAAATAGAAAAGTAGGTTGGGGT_CCAACAAAAGGAAACGTATTTATTGA	11	5	2	2	3	1	9	2	2	0	2	2	1	3	1	1	3	0
AAGTAAATCTTAAAGGGATTTTTAAA_CCAACAAAAGGAAACGTATTTATTGA	3	0	2	2	2	1	0	3	1	2	1	3	0	3	0	1	5	0
TAATAAATTAACAAATCTTTTCCCGC_CCAACAAAAGGAAACGTATTTATTGA	69	13	2	5	12	8	4	7	5	2	1	1	3	2	0	0	0	1
ACACTAACCGTTAACTCTGTTCCTTT_CCAACAAAAGGAAACGTATTTATTGA	10	1	0	3	4	0	3	2	1	4	3	2	4	17	6	4	10	0
AGGTAAAACACTAAGGATTTTGACTT_CCAACAAAAGGAAACGTATTTATTGA	53	15	5	11	19	6	10	22	7	10	4	6	5	4	2	0	1	3
AACTTAAGACACAAGTAGCTTTGATT_CCAACAAAAGGAAACGTATTTATTGA	1	0	0	0	0	0	0	0	0	0	0	0	0	0	0	0	0	0
ACCATAATAAATAAGGGCCTTTTTTC_CCAACAAAAGGAAACGTATTTATTGA	33	13	2	9	5	5	11	12	5	6	9	10	5	4	1	0	4	2
TGGCCAATATCAAAGAGTTTTTAGGT_CCAACAAAAGGAAACGTATTTATTGA	18	1	0	3	5	1	0	4	2	4	3	4	5	4	0	1	4	0
CTAGCAAATTCTAACGATTTTTACGA_CCAACAAAAGGAAACGTATTTATTGA	115	13	12	30	32	12	15	38	16	16	15	22	12	17	9	9	9	10
CATTAAAATTCGAAGTTCCTTTGGGG_CCAACAAAAGGAAACGTATTTATTGA	28	4	3	1	2	1	6	6	2	0	1	1	1	3	0	0	0	0
AAAAAAACCGTGAATTTGGTTTAGAA_CCAACAAAAGGAAACGTATTTATTGA	19	6	5	2	10	0	4	1	0	0	0	0	0	0	0	0	0	0
CAGGGAAATTTGAACTTTTTTGCTAT_CCAACAAAAGGAAACGTATTTATTGA	13	0	0	0	0	0	0	1	0	0	0	0	0	0	0	0	0	0
TGCACAAAGTTCAACCGTCTTCAAAA_CCAACAAAAGGAAACGTATTTATTGA	40	16	11	14	19	9	14	14	18	14	10	16	12	17	12	4	7	4
TTTGTAACAGGCAAGAGACTTTTGCT_CCAACAAAAGGAAACGTATTTATTGA	100	31	17	23	32	26	22	58	39	27	35	38	21	54	50	25	61	32
TTGGAAACAAGTAAGTTACTTTTTCG_CCAACAAAAGGAAACGTATTTATTGA	139	47	25	33	49	27	30	34	37	37	19	30	13	33	22	13	18	11
TAACCAATTCTGAATAGAATTTAAAC_CCAACAAAAGGAAACGTATTTATTGA	75	9	6	19	4	5	20	15	3	13	8	4	5	13	3	4	12	0
TCTCGAATCGAAAATGGCATTGACAT_CCAACAAAAGGAAACGTATTTATTGA	47	6	4	5	14	9	10	16	13	5	5	10	2	14	13	2	4	5
TACCAAAAGGCGAAGAGGCTTGCGCG_CCAACAAAAGGAAACGTATTTATTGA	125	30	10	26	12	13	8	25	23	26	16	22	9	23	29	10	38	11
AACTAAAATTGCAAAGAATTTATGGT_CCAACAAAAGGAAACGTATTTATTGA	15	3	2	1	6	2	2	1	3	1	3	1	0	0	0	0	0	0
TCAGAAACTAGTAATTCAATTCATAG_CCAACAAAAGGAAACGTATTTATTGA	35	12	3	13	16	8	10	18	6	10	8	8	1	12	1	1	5	0
TTGGAAAGACGAAAGCTTTTTGTTAA_CCAACAAAAGGAAACGTATTTATTGA	49	10	6	13	18	2	7	10	9	18	4	17	6	11	7	3	6	1
CCTGAAAATGCAAAGATCGTTCAACG_CCAACAAAAGGAAACGTATTTATTGA	46	22	13	13	22	11	13	10	8	14	5	7	3	13	1	9	19	6
TTCCAAATAAGAAAATTGATTTAATC_CCAACAAAAGGAAACGTATTTATTGA	2	0	0	0	0	0	0	0	0	0	0	0	0	0	0	0	0	0
TCTAAAAGCCGAAAGTACCTTAGCTA_CCAACAAAAGGAAACGTATTTATTGA	50	11	8	3	22	15	12	7	11	11	7	10	12	9	10	6	13	1
TTTTAAACGTAAAAGTAAATTTCCTA_CCAACAAAAGGAAACGTATTTATTGA	8	0	0	0	1	0	0	0	0	0	0	0	0	0	0	0	0	0
ATTGAAATACCGAAAGGTTTTGGCCA_CCAACAAAAGGAAACGTATTTATTGA	62	8	13	12	11	5	16	24	13	14	8	9	7	4	6	2	6	0
TACTAAACCCTTAATGTCATTGTTAA_CCAACAAAAGGAAACGTATTTATTGA	85	11	13	18	7	7	6	21	7	19	11	7	5	29	13	0	5	4
TACATAAAAATGAATCGTCTTGAGAT_CCAACAAAAGGAAACGTATTTATTGA	30	3	1	2	4	0	1	1	2	1	1	1	9	2	1	0	0	0
TTGTGAAATTGAAAGCTTATTGGGAC_CCAACAAAAGGAAACGTATTTATTGA	15	3	4	0	12	5	1	0	0	1	0	1	0	0	0	0	0	0
TGTGTAACATCCAACATTATTCCACG_CCAACAAAAGGAAACGTATTTATTGA	125	12	8	16	16	10	21	20	14	10	5	12	7	10	14	5	11	0
CGATCAATAATTAATCTCGTTGTAAA_CCAACAAAAGGAAACGTATTTATTGA	349	101	54	75	77	56	53	82	71	58	46	57	25	56	31	29	53	11
TGCCAAATAAGGAAATCAGTTGATAT_CCAACAAAAGGAAACGTATTTATTGA	5	0	0	0	0	0	0	0	0	0	0	0	0	0	0	0	0	0
GTGCTAATCTTTAATCGTCTTACGTT_CCAACAAAAGGAAACGTATTTATTGA	40	9	11	9	6	3	7	8	4	2	3	7	3	2	6	2	2	0
CCGCCAACCCGGAAGGGGGTTGGGGG_CCAACAAAAGGAAACGTATTTATTGA	2	0	1	0	0	0	1	0	0	0	0	0	0	0	0	0	0	0
TACCAAATGATCAAAACTATTATATC_CCAACAAAAGGAAACGTATTTATTGA	6	1	1	2	0	1	0	0	0	1	1	0	0	0	0	0	0	0
CTTAGAATCTGGAAAGCAATTACCGA_CCAACAAAAGGAAACGTATTTATTGA	293	60	29	52	57	35	38	48	23	35	29	43	23	38	13	6	13	2
AGCTAAACACTGAAGGTCGTTATTTG_CCAACAAAAGGAAACGTATTTATTGA	102	32	16	31	23	17	26	33	29	15	30	24	10	20	17	5	19	12
CGGTACACTTATAAACTTATTACGAT_CCAACAAAAGGAAACGTATTTATTGA	2	0	0	0	1	0	0	0	1	0	0	0	0	0	0	0	1	0
ATGATAATATCAAACAGGTTTACGCA_CCAACAAAAGGAAACGTATTTATTGA	84	13	8	13	8	4	11	22	8	18	8	12	18	19	17	11	27	8
AGAGTAAACCTTAATGCTGTTCGAAG_CCAACAAAAGGAAACGTATTTATTGA	19	1	3	1	3	0	5	6	9	9	5	4	8	12	9	0	8	0
CACTTAATGCGTAAGAGTCTTATATT_CCAACAAAAGGAAACGTATTTATTGA	25	11	7	17	5	8	7	39	31	38	55	53	22	76	16	31	64	25
ATGCCAACATAAAATGTACTTTGCCT_CCAACAAAAGGAAACGTATTTATTGA	33	9	3	5	13	4	9	6	8	6	8	11	12	14	19	3	12	4
GCAACAAGAATCAATTTATTTGGAGT_CCAACAAAAGGAAACGTATTTATTGA	28	0	2	0	6	0	8	0	3	0	1	0	0	0	0	0	0	0
TTTCTAATAAATAAAAGCTTTTTTGT_CCAACAAAAGGAAACGTATTTATTGA	1	0	0	0	1	0	0	0	0	0	0	0	0	0	0	0	0	0
AGATCTAATCTGTAATAAGATTTGCAT_CCAACAAAAGGAAACGTATTTATTGA	2	0	0	0	0	0	0	0	0	0	1	0	0	0	0	0	1	0
ATTCAAACACTTAAATGCCTTGGTTT_CCAACAAAAGGAAACGTATTTATTGA	38	3	3	5	5	4	3	0	0	7	3	2	9	1	1	0	0	1
AATGGAACCGATAATCTTTTTGATAA_CCAACAAAAGGAAACGTATTTATTGA	157	33	35	30	49	27	18	41	31	29	19	26	13	30	12	11	24	5
TCTCAAAACAAAAACCTAATTTCAAC_CCAACAAAAGGAAACGTATTTATTGA	1	0	0	1	0	0	1	0	0	0	0	0	0	0	0	0	0	0
AAGGAAAGCTACAAAAACATTGTGCC_CCAACAAAAGGAAACGTATTTATTGA	31	7	4	4	6	11	6	7	4	10	0	11	1	12	5	1	0	0
GGGCCAACCAGTAAGGCCGTTTTGGG_CCAACAAAAGGAAACGTATTTATTGA	40	2	0	1	3	0	1	3	0	1	0	0	0	0	0	0	0	0
CTACCAATCAAAAAACATCTTTTCGA_CCAACAAAAGGAAACGTATTTATTGA	48	7	8	4	7	3	2	4	12	4	2	2	3	1	0	0	0	0
TAACGAACGGTAAAATTTTTTGTGAA_CCAACAAAAGGAAACGTATTTATTGA	51	22	27	36	12	16	14	39	47	34	34	67	39	80	42	42	122	46
TCTTCAATTAGCAATATATTTTATCC_CCAACAAAAGGAAACGTATTTATTGA	10	5	2	2	4	3	4	4	4	0	2	2	0	4	2	2	1	0
AAGTCAAAAACCAATGAACTTCCTGC_CCAACAAAAGGAAACGTATTTATTGA	75	8	8	10	10	3	11	11	8	6	9	11	11	15	10	9	10	2
TGCGAAAATCGTAAAACTTTTCTGGA_CCAACAAAAGGAAACGTATTTATTGA	9	5	0	1	3	4	3	1	2	2	0	2	0	2	2	0	6	3
ATGGGAACCATAAACGGTATTGGCTG_CCAACAAAAGGAAACGTATTTATTGA	6	0	2	2	1	1	2	0	0	0	0	0	0	0	0	0	0	0
CTGGTAACTTGGAAGATGGTTATTTC_CCAACAAAAGGAAACGTATTTATTGA	23	4	7	11	5	6	7	15	17	19	11	9	8	19	19	1	3	7
ATAACAAGCTTAAAGTGAGTTAATTA_CCAACAAAAGGAAACGTATTTATTGA	78	12	6	7	6	10	11	7	12	9	3	9	10	17	5	4	6	1
TACTTAATTGGAAAAGAAATTGTGGA_CCAACAAAAGGAAACGTATTTATTGA	1	4	4	5	2	2	0	4	9	2	6	11	10	6	10	0	1	0
GGGCAAAGGGGAAAGGGAGTTAGGGC_CCAACAAAAGGAAACGTATTTATTGA	6	2	0	0	0	2	0	0	0	0	0	0	0	0	0	0	0	0
GTATCAAACCTGAAAGTGTTTTTCTA_CCAACAAAAGGAAACGTATTTATTGA	7	1	1	7	1	0	1	1	1	2	1	4	1	1	2	3	1	0
GTGGTAAGCTTAAAACTGCTTGGAAA_CCAACAAAAGGAAACGTATTTATTGA	11	12	1	1	5	0	0	0	2	0	0	0	1	0	0	0	0	0
GATTAAAGAATTAATTTGATTTTTTG_CCAACAAAAGGAAACGTATTTATTGA	2	0	0	0	0	0	0	0	0	0	0	0	0	0	0	0	0	0
ATACTAACCGGGAACCGTTTTGATGG_CCAACAAAAGGAAACGTATTTATTGA	30	2	4	5	9	1	0	7	4	2	1	3	1	6	3	1	2	0
TGCGAAACCACAAACTTTGTTTCTTT_CCAACAAAAGGAAACGTATTTATTGA	41	9	1	10	8	1	7	9	5	6	3	6	3	4	2	0	4	0
GTCATAAATGGGAAGACGATTGGGGG_CCAACAAAAGGAAACGTATTTATTGA	60	21	18	16	17	9	16	27	8	10	6	15	11	7	9	2	7	2
CTGGGAACGGCTAATCAGATTTTAAC_CCAACAAAAGGAAACGTATTTATTGA	20	8	6	6	9	7	4	10	10	10	4	9	2	5	2	4	6	0
ACTCGAAAATCGAAAGTCCTTTTTGG_CCAACAAAAGGAAACGTATTTATTGA	31	11	5	9	9	1	5	15	18	5	5	15	8	12	6	5	7	1
CCGCGAATGTAAAAACTTTTTTTTGT_CCAACAAAAGGAAACGTATTTATTGA	17	5	2	3	7	2	3	5	1	6	3	4	0	0	0	0	0	0
ATAGGAACAACGAATTCAGTTGATAC_CCAACAAAAGGAAACGTATTTATTGA	133	21	12	24	22	8	11	21	15	22	9	24	20	24	19	13	14	5
ACTGGAATTAACAAACAACTTTGGAG_CCAACAAAAGGAAACGTATTTATTGA	9	0	0	0	0	0	0	1	0	0	0	0	0	0	0	0	0	0
TACGAAACCGTCAATCTCTTTGATCT_CCAACAAAAGGAAACGTATTTATTGA	1	0	0	0	0	0	0	0	0	0	0	0	1	0	0	0	0	0
CTTTCAAAGACAAACATCTTTATCTG_CCAACAAAAGGAAACGTATTTATTGA	1	0	0	0	0	0	0	0	0	0	0	0	0	0	0	0	0	0
TATAGAACGTTCAAAGTAATTCAGTG_CCAACAAAAGGAAACGTATTTATTGA	87	21	13	24	28	11	25	18	12	35	11	12	18	32	25	8	8	5
TATCGAAACATTAATTGTATTTATAG_CCAACAAAAGGAAACGTATTTATTGA	16	0	1	0	2	1	1	1	0	4	0	0	0	3	0	0	1	0
TGCCAAAACAAGAATAATGTTCCTAA_CCAACAAAAGGAAACGTATTTATTGA	14	0	1	1	6	3	3	0	2	1	0	2	1	0	0	0	0	0
CATCCAAATTCAAAAGTTTTTTCGAC_CCAACAAAAGGAAACGTATTTATTGA	52	9	3	12	15	2	4	10	3	0	4	10	1	8	4	3	2	1
CATTAAATACTCAAGCGTTTGGGAT_CCAACAAAAGGAAACGTATTTATTGA	48	21	4	5	7	3	5	10	10	7	4	8	6	21	13	0	8	0
ACAGCAACAGTCAACTTCGTTGGGAA_CCAACAAAAGGAAACGTATTTATTGA	39	0	1	1	4	6	0	3	2	2	0	2	2	12	8	0	2	0
ATTGAAAATAATAATGATTTTAGTTT_CCAACAAAAGGAAACGTATTTATTGA	1	1	0	0	0	0	0	0	0	0	0	0	0	0	0	0	0	0
ATCAAAAAAATAAATAGTTTTCTTTG_CCAACAAAAGGAAACGTATTTATTGA	20	3	6	8	8	3	3	9	2	9	6	10	0	2	0	0	1	0
TGACTAATCCTAAAAAGTATTTTGGG_CCAACAAAAGGAAACGTATTTATTGA	15	1	1	0	4	2	5	0	0	0	0	0	0	0	0	0	0	0
TGCCTAACTATCAAATGGATTCACGT_CCAACAAAAGGAAACGTATTTATTGA	173	23	9	25	32	5	17	14	9	8	7	10	5	4	14	1	9	3
GCAACAAATACAAAGTCAATTATGGG_CCAACAAAAGGAAACGTATTTATTGA	35	1	1	3	1	2	2	2	2	0	0	3	3	3	2	0	4	1
ATGTGAAGCAATAAGATGGTTGACGG_CCAACAAAAGGAAACGTATTTATTGA	204	36	32	39	30	10	21	33	28	26	27	26	25	44	32	12	33	4
TAGAAAAGAAATAAGCTTCTTCAGCC_CCAACAAAAGGAAACGTATTTATTGA	83	20	22	14	31	7	22	38	20	25	15	18	3	21	7	2	6	2
TTCAAAACAACTAATGAGTTTCCGCA_CCAACAAAAGGAAACGTATTTATTGA	13	2	2	0	6	1	1	3	3	1	2	1	0	4	3	1	0	1
TCGCGAAAGTTTAAGAGGTTTGTGCC_CCAACAAAAGGAAACGTATTTATTGA	15	6	5	3	9	4	4	2	5	3	2	4	9	1	5	0	0	0
ATGTGAACAAGGAATGCCTTTGAGAG_CCAACAAAAGGAAACGTATTTATTGA	49	3	1	7	8	6	1	3	1	3	1	5	2	3	1	0	10	0
GATATAACTAATAAGTAACTTTCCCT_CCAACAAAAGGAAACGTATTTATTGA	17	2	4	2	1	0	0	4	3	3	3	2	0	4	3	2	6	0
ATGCCAAATATCGAAGTACTTTAAGGC_CCAACAAAAGGAAACGTATTTATTGA	20	21	4	6	14	7	11	10	10	0	4	4	1	4	2	0	0	0
TCTGCAAGCAATAATGTGTTTAGAGT_CCAACAAAAGGAAACGTATTTATTGA	39	11	10	24	3	7	9	18	24	12	12	22	9	11	17	4	4	2
AAACTAACACACAACTCTATTCTGAC_CCAACAAAAGGAAACGTATTTATTGA	91	30	23	21	33	13	32	23	19	31	27	21	17	43	28	7	13	4
TTCGAAAATTTCAATTAGTTTTGCAA_CCAACAAAAGGAAACGTATTTATTGA	46	9	6	8	4	6	5	9	7	9	1	6	1	3	1	0	0	0
CCCATAACACAGAATCTTATTGCTGT_CCAACAAAAGGAAACGTATTTATTGA	38	13	6	11	22	8	8	11	6	5	6	14	6	14	6	3	4	3
TAAAAAATGTGCAACTTAGTTCATCT_CCAACAAAAGGAAACGTATTTATTGA	84	17	17	19	42	14	26	35	22	16	12	25	25	23	22	3	4	2
AACCCAAAGGATAAGTCCTTTGCATG_CCAACAAAAGGAAACGTATTTATTGA	31	11	7	10	12	6	7	14	13	5	6	7	4	14	4	3	6	0
TACGGAACATGCAAAGTAGTTAGGTA_CCAACAAAAGGAAACGTATTTATTGA	48	9	2	9	13	6	2	8	14	10	3	5	6	8	3	6	7	0
TTTTAAAGTGCGAAATTGATTGTCCG_CCAACAAAAGGAAACGTATTTATTGA	49	10	3	8	14	4	6	13	16	5	17	10	7	11	5	0	9	5
GTACCAAGCAGTAATACTGTTTCGGG_CCAACAAAAGGAAACGTATTTATTGA	69	6	8	5	6	8	7	9	11	10	15	10	6	4	4	1	8	1
GCTTGAACACAAAAACAGTTTCAGGC_CCAACAAAAGGAAACGTATTTATTGA	25	5	4	10	7	0	4	7	5	13	5	5	8	27	12	13	19	4
TATTAAATAGAGAATGTTTTTCCATG_CCAACAAAAGGAAACGTATTTATTGA	20	2	0	0	0	2	2	1	0	0	2	1	0	1	0	0	1	0
TAACAAAACGTAAACGGTTTTTTCAA_CCAACAAAAGGAAACGTATTTATTGA	44	11	6	2	5	5	8	3	9	7	2	2	3	12	2	3	9	2
CAAATAATCTGCAAATGTATTATTCC_CCAACAAAAGGAAACGTATTTATTGA	76	13	11	9	19	9	9	16	16	18	11	12	8	10	6	6	13	0
CGAGCAATAACAAAATTCTTTCAAGC_CCAACAAAAGGAAACGTATTTATTGA	168	24	10	30	23	24	19	42	33	29	24	37	22	38	13	9	27	3
ACCATAAGCTACAACAGGCTTCTTTT_CCAACAAAAGGAAACGTATTTATTGA	36	22	19	34	34	13	16	48	17	22	15	20	18	23	11	4	11	1
GGGACAATTCTCAACCTTCTTACTAC_CCAACAAAAGGAAACGTATTTATTGA	94	12	7	18	21	15	24	12	11	14	4	5	6	11	18	1	11	2
CCAAAAATTATTAATTAGTTTGGTAC_CCAACAAAAGGAAACGTATTTATTGA	36	16	16	8	8	4	7	14	15	10	9	12	2	11	1	0	0	1
CATTGAAGACTGAAAGATATTCGTGA_CCAACAAAAGGAAACGTATTTATTGA	50	6	13	6	9	4	12	3	4	1	4	0	0	0	0	0	6	0
ATCAAAATAAGGAACGTTATTAATAT_CCAACAAAAGGAAACGTATTTATTGA	78	18	20	26	24	9	18	25	7	27	22	21	2	8	1	1	3	1
TAGAAAATCATAAAATGGGTTGTAGT_CCAACAAAAGGAAACGTATTTATTGA	160	35	14	20	39	17	11	51	26	30	27	38	22	38	14	13	26	15
GGCAAAATCGCTAACGCTGTTTAATC_CCAACAAAAGGAAACGTATTTATTGA	196	20	21	10	31	24	17	24	13	15	9	12	6	5	5	1	11	1
TGCAAAAACTGGAATACCCTTTTCAT_CCAACAAAAGGAAACGTATTTATTGA	52	13	19	16	18	7	14	21	17	16	11	11	4	20	10	7	18	10
AGAAGAAAATGCAAAAGCGTTGCTCC_CCAACAAAAGGAAACGTATTTATTGA	26	8	2	9	9	2	5	2	8	7	5	5	6	7	5	2	6	5
GGGGAAAACCCAAACTTGTTTAGCCT_CCAACAAAAGGAAACGTATTTATTGA	51	17	17	19	14	7	19	17	23	24	15	13	13	27	21	6	31	4
AGTAGAAGATAGAACTAGGTTGTAAT_CCAACAAAAGGAAACGTATTTATTGA	9	6	0	4	1	1	4	7	1	4	2	3	2	3	4	0	1	0
GTGAGAAGGATGAAATGAATTCATCT_CCAACAAAAGGAAACGTATTTATTGA	1	0	0	0	0	0	0	0	0	0	0	0	0	0	0	0	0	0
TTATCAATTATTAAGAATTTTTATTT_CCAACAAAAGGAAACGTATTTATTGA	1	0	0	0	1	0	0	0	0	0	0	0	0	0	0	0	0	0
GGTGAAACAATTAAATAGTTTGTGGT_CCAACAAAAGGAAACGTATTTATTGA	16	0	1	1	6	2	1	5	5	4	0	1	0	1	0	1	0	0
ACGTCAAGTTAAAATTAAATTTGGGT_CCAACAAAAGGAAACGTATTTATTGA	40	16	2	13	9	7	14	6	3	5	12	7	5	1	3	2	10	1
AGTCAAAATGTAAAGTTACTTCTGTT_CCAACAAAAGGAAACGTATTTATTGA	7	3	1	4	10	1	4	9	5	3	7	7	2	14	6	6	12	2
TTTGAAATGGCAAATGCGGTTCTAAA_CCAACAAAAGGAAACGTATTTATTGA	108	15	15	21	18	13	27	29	23	18	14	20	11	30	8	5	8	1
TCATGAAGCGAAAAAATCGTTGACTT_CCAACAAAAGGAAACGTATTTATTGA	1	0	0	0	0	0	0	0	0	0	0	0	0	0	0	0	0	0
ATTATAAGTTCCAATGGTATTTTCCT_CCAACAAAAGGAAACGTATTTATTGA	65	13	10	14	5	5	3	18	17	20	16	19	11	12	11	2	13	5
CGTGAAAGGGCGAATCCGGTTATACT_CCAACAAAAGGAAACGTATTTATTGA	103	19	15	16	20	7	14	29	15	7	13	17	6	18	8	4	7	5
GACTTAAACTACAAATGACTTTCATA_CCAACAAAAGGAAACGTATTTATTGA	2	0	0	0	0	0	0	0	0	0	0	0	0	0	0	0	0	0
AATCAAAGTGATAACCTCATTATTT_CCAACAAAAGGAAACGTATTTATTGA	23	0	0	0	0	0	0	1	0	0	0	0	0	0	0	0	0	0
TATTCAATAGTTAATGACGTTCTCAC_CCAACAAAAGGAAACGTATTTATTGA	35	9	4	11	4	3	5	8	5	10	6	10	1	7	6	9	9	5
GAGCTAAATTTGAACTTGCTTACCGA_CCAACAAAAGGAAACGTATTTATTGA	64	14	11	15	19	5	10	18	9	8	10	19	9	21	14	4	11	2
TGTAAAAGGCCCAAAGGACTTGACGG_CCAACAAAAGGAAACGTATTTATTGA	60	28	17	15	25	10	20	30	24	20	12	28	12	8	13	4	9	3
CCCCAAAAAACGAATGCATTTAATTT_CCAACAAAAGGAAACGTATTTATTGA	40	15	16	15	6	5	12	8	8	12	9	18	3	10	0	4	5	1
ACAAGAATTCTAAATGCTGTTGTTTA_CCAACAAAAGGAAACGTATTTATTGA	15	0	4	0	7	3	3	1	2	0	0	0	0	0	0	0	0	0
CAGTGAAAATCAAATCGCCTTACATT_CCAACAAAAGGAAACGTATTTATTGA	135	35	26	29	48	20	22	33	24	46	20	24	26	47	17	22	40	8
GTTTAAATGCTCAACGGACTTCGTGC_CCAACAAAAGGAAACGTATTTATTGA	72	26	12	17	33	12	24	24	24	11	10	7	16	16	24	4	15	10
TCTTTAACATAGAAAGAGCTTGGTTC_CCAACAAAAGGAAACGTATTTATTGA	21	0	1	2	3	2	0	1	4	5	4	3	2	5	3	2	4	0
GATCAAATATGCAAGAGGTTTAATGG_CCAACAAAAGGAAACGTATTTATTGA	38	9	11	6	18	6	9	14	12	4	5	5	6	8	5	5	9	0
GCGTCAATACTGAACGAGTTTGAACG_CCAACAAAAGGAAACGTATTTATTGA	4	1	0	0	0	2	0	1	1	0	0	5	1	1	0	2	1	2
TAATAAAGCATAAAAATATTTCATTG_CCAACAAAAGGAAACGTATTTATTGA	56	9	11	12	16	9	5	13	4	10	11	5	5	9	0	0	5	0
ACCCGAAGTACAAAGAATATTGGTCT_CCAACAAAAGGAAACGTATTTATTGA	45	8	6	7	10	1	3	11	8	16	8	11	8	10	5	1	3	0
TAGATAAAGTAAAAATCGTTTGTCTA_CCAACAAAAGGAAACGTATTTATTGA	28	8	3	1	6	5	5	8	2	1	0	1	0	0	1	1	0	0
GGGGGAAGGCGCAACTTTGTTGGCGT_CCAACAAAAGGAAACGTATTTATTGA	35	9	3	9	6	4	4	8	10	12	5	4	4	7	4	3	3	1
TTGTTAATTCTTAAGATAGTTTGAAC_CCAACAAAAGGAAACGTATTTATTGA	15	7	0	8	6	1	3	2	2	3	1	5	4	7	0	3	5	2
CTCCAAAAGAGTAACCCGTTTTACGT_CCAACAAAAGGAAACGTATTTATTGA	48	18	6	26	13	9	6	13	9	14	5	19	9	9	6	3	10	0
TTACCAATCGGTAAAATAGTTATTTC_CCAACAAAAGGAAACGTATTTATTGA	45	4	2	2	2	0	13	12	22	15	3	8	6	13	12	1	11	2
GGTTAAATTATGAAACATTTTGCAAT_CCAACAAAAGGAAACGTATTTATTGA	13	6	3	9	6	11	5	13	9	3	6	8	4	6	6	0	0	1
TTTAAAATACCCAAAAGTTTTGTCCG_CCAACAAAAGGAAACGTATTTATTGA	14	1	2	3	2	0	1	2	4	6	0	3	0	1	0	1	3	0
GACGCAATATCAAATCCATTTGGAGC_CCAACAAAAGGAAACGTATTTATTGA	71	4	0	8	25	6	8	8	1	11	5	8	0	0	0	0	1	0
CCGTCAAAAAGAAATTTCATTACGCT_CCAACAAAAGGAAACGTATTTATTGA	35	6	2	1	11	4	5	1	0	0	0	1	0	0	0	0	0	0
CTACGAACCGGCAATTTAGTTAAGGT_CCAACAAAAGGAAACGTATTTATTGA	23	0	0	0	1	0	0	0	0	0	0	0	0	0	0	0	0	0
CAATAAAAACTTAACAATTTTCAACT_CCAACAAAAGGAAACGTATTTATTGA	30	8	4	4	8	3	6	3	4	0	3	2	0	3	2	0	1	0
AAATTAACGCATAATATTTTTGCTAC_CCAACAAAAGGAAACGTATTTATTGA	28	2	3	4	12	3	3	8	7	10	4	7	3	7	4	2	5	0
CGTAAAAACTCTAATTTTTTTACGGT_CCAACAAAAGGAAACGTATTTATTGA	34	7	11	1	5	5	8	6	2	1	0	1	0	0	0	0	0	0
TGTCGAATACCTAAGCTAGTTAACGT_CCAACAAAAGGAAACGTATTTATTGA	38	2	0	0	5	3	1	0	0	0	0	0	0	0	0	0	0	0
ATCCGATATCGGTACCTAATTTAAAC_CCAACAAAAGGAAACGTATTTATTGA	2	0	0	0	0	0	0	0	0	0	0	0	0	0	0	0	0	0
AATCGAATTGAGAATGTGCTTTAAAT_CCAACAAAAGGAAACGTATTTATTGA	57	5	5	4	10	1	4	6	4	2	8	0	2	3	2	2	1	3
ACAATAAATGCAAAGCACGTTCAGTG_CCAACAAAAGGAAACGTATTTATTGA	15	0	0	0	2	0	0	0	0	0	0	0	0	0	0	0	0	0
CATGTAAATGTTAAAGTTTTTTTTAC_CCAACAAAAGGAAACGTATTTATTGA	27	8	3	16	19	4	11	17	7	8	5	12	5	12	4	1	3	2
GGACGAAATCGTAATGGAATTGTGTC_CCAACAAAAGGAAACGTATTTATTGA	390	110	79	106	91	41	95	120	92	125	81	104	79	135	147	57	142	54
GCGGAAACCTACAATACAGTTCAACT_CCAACAAAAGGAAACGTATTTATTGA	9	1	0	3	4	1	3	2	0	0	0	4	0	3	3	0	5	1
CCCTGAATCTAAAATGGCCTTCTTCC_CCAACAAAAGGAAACGTATTTATTGA	45	7	3	4	11	6	4	11	4	2	1	4	3	4	0	0	1	0
TTTCAAATTACTAATAACATTGATGA_CCAACAAAAGGAAACGTATTTATTGA	28	3	5	2	4	2	11	6	1	0	6	1	2	5	2	0	0	0
AGGGAAAATATAAATGGGGTTTCGGA_CCAACAAAAGGAAACGTATTTATTGA	46	10	2	2	6	6	13	7	4	2	3	6	0	4	1	4	1	0
TCACAAAACAATAACCGTTTTAAAGT_CCAACAAAAGGAAACGTATTTATTGA	20	1	5	3	11	0	3	8	1	5	3	2	3	4	5	0	0	1
TACTTAAGTGGAAATGGTGTTGCGGG_CCAACAAAAGGAAACGTATTTATTGA	23	4	2	6	6	5	4	15	9	3	7	8	1	16	4	3	7	0
CACTGAATAGGTAAAAAAGTTTGACT_CCAACAAAAGGAAACGTATTTATTGA	68	13	6	9	16	9	6	15	8	10	6	7	4	4	4	0	4	0
ACCACAACACACAACGTCATTTATAG_CCAACAAAAGGAAACGTATTTATTGA	85	10	8	10	19	10	4	20	15	9	14	15	11	12	9	4	3	0
TCAGGAAACCTTAAAGACGTTAATTG_CCAACAAAAGGAAACGTATTTATTGA	15	1	1	3	3	1	0	1	1	1	0	1	0	0	1	0	0	0
CATTCAATGAGAAAATGAATTGTGTT_CCAACAAAAGGAAACGTATTTATTGA	31	13	8	7	10	2	9	7	6	4	2	1	1	0	1	1	2	0
TGTACAATTGGGAACTCATTTAGTAT_CCAACAAAAGGAAACGTATTTATTGA	27	6	5	8	7	5	4	5	4	3	0	1	1	5	0	0	2	1
AAAAAAAGCTATAACGGATTTTAGTT_CCAACAAAAGGAAACGTATTTATTGA	242	49	46	61	70	30	55	70	43	57	45	43	8	38	19	12	28	4
ACCTAAATAGCTAATTAAATTAGCCA_CCAACAAAAGGAAACGTATTTATTGA	37	11	6	7	15	10	11	20	18	20	1	9	0	4	3	1	7	1
GCATAAAGCCTCAATATTTTTAGAAA_CCAACAAAAGGAAACGTATTTATTGA	1	0	0	1	0	0	0	0	0	0	0	0	0	0	0	0	0	0
ATGTAAAGTCTCAACTTCATTTACCC_CCAACAAAAGGAAACGTATTTATTGA	56	8	3	14	17	6	4	16	12	7	4	8	2	7	9	0	1	2
TGCCGAAAAACTAACTCTTTTCCTCT_CCAACAAAAGGAAACGTATTTATTGA	20	9	11	11	9	1	11	18	11	13	9	8	3	13	6	1	3	0
GCTGCAAGTAGCAACAGGCTTGGGGT_CCAACAAAAGGAAACGTATTTATTGA	24	3	0	4	5	3	2	10	3	8	6	4	1	5	1	1	1	0
GACCCAAGAAAGAAGCCTATTGTATC_CCAACAAAAGGAAACGTATTTATTGA	36	1	0	1	0	1	2	6	7	6	0	2	3	6	4	0	0	0
CGTGGAACAGTCAAGCGTATTTTGGT_CCAACAAAAGGAAACGTATTTATTGA	7	0	2	2	6	4	2	4	1	1	1	0	1	1	1	0	0	0
GCCATAAGCGGCAATTGCTTTTAATA_CCAACAAAAGGAAACGTATTTATTGA	30	2	2	6	3	3	3	11	3	0	2	1	0	0	0	0	0	0
TCAACAAAGAACAAGTCCTTTATGTC_CCAACAAAAGGAAACGTATTTATTGA	80	11	5	9	15	7	19	24	11	8	7	11	8	9	6	0	8	4
GGACCAAAGACTAATTTGATTATACT_CCAACAAAAGGAAACGTATTTATTGA	21	11	7	13	6	6	8	11	8	8	2	2	1	6	3	0	1	0
CTCCCAAATAGCAACGTAATTATGAG_CCAACAAAAGGAAACGTATTTATTGA	40	11	4	2	7	7	4	7	1	1	1	0	1	8	1	1	0	0
ATCTCAATATCTAAAGGCTTTATATC_CCAACAAAAGGAAACGTATTTATTGA	54	4	13	6	15	4	6	8	4	8	6	10	5	13	7	7	10	2
TTGATAAACAGTAATGCAATTTTCTA_CCAACAAAAGGAAACGTATTTATTGA	22	5	6	3	2	6	8	6	2	0	2	1	1	4	2	0	1	0
TTTAGAACTCACAAGTCTGTTTGAGT_CCAACAAAAGGAAACGTATTTATTGA	89	28	9	12	26	14	13	13	19	14	11	16	4	9	9	5	2	4
AACCGAAGAAACAAACCACTTCGATC_CCAACAAAAGGAAACGTATTTATTGA	152	29	23	31	23	29	31	47	33	31	17	23	10	22	37	6	13	4
GGCGGAAGGCCTAAGGGCGTTGTCTT_CCAACAAAAGGAAACGTATTTATTGA	107	11	5	7	22	9	25	12	10	21	11	15	14	21	15	0	9	3
ACCCAAAAAGTGAATATCGTTTAGCG_CCAACAAAAGGAAACGTATTTATTGA	17	3	4	3	6	3	1	3	5	12	17	5	7	9	15	3	12	0
ATCGCAATGCGTAACTGTTTTTCAAT_CCAACAAAAGGAAACGTATTTATTGA	40	6	12	2	8	0	2	3	2	3	0	2	1	4	2	0	0	0
AAAAAAATGTAGAAGACTCTTTACTT_CCAACAAAAGGAAACGTATTTATTGA	12	2	9	9	3	1	4	7	4	1	3	4	3	6	1	1	4	0
CAATAAAGTAAAAAACAAATTCGCGT_CCAACAAAAGGAAACGTATTTATTGA	6	0	5	3	0	1	1	4	1	7	2	6	0	3	0	0	1	0
AAATTAATACTCAAGTGTGTTGTCCT_CCAACAAAAGGAAACGTATTTATTGA	36	10	5	7	12	15	10	10	10	10	4	13	8	14	9	5	6	4
AAACCAACAGAAAAACAGTTTTAAAC_CCAACAAAAGGAAACGTATTTATTGA	2	0	0	0	0	0	0	0	0	0	0	0	0	0	0	0	0	0
CTAAAAACCGACAACCAATTTTTTAG_CCAACAAAAGGAAACGTATTTATTGA	67	8	4	4	12	7	3	8	7	4	8	11	4	2	1	2	3	1
CAGATAAGTTACAAGTTGCTTCACAT_CCAACAAAAGGAAACGTATTTATTGA	59	11	9	9	22	5	13	4	5	6	4	5	5	12	3	4	10	2
GCAAAAAACCCTAACGGTATTTTGTG_CCAACAAAAGGAAACGTATTTATTGA	25	5	3	1	13	0	1	6	2	1	1	6	3	3	5	0	1	1
GAAGTAAGCTAAAAAGCTTTTACTTG_CCAACAAAAGGAAACGTATTTATTGA	21	8	4	10	7	5	2	14	23	22	22	43	18	50	31	11	81	28
TTTCAAACGCGTAAAGACATTCCCAT_CCAACAAAAGGAAACGTATTTATTGA	89	15	12	8	12	6	8	11	5	4	2	8	5	13	12	6	9	2
ACCTTAAAGAGAAAGCTCATTTATGG_CCAACAAAAGGAAACGTATTTATTGA	20	6	2	1	11	4	6	9	6	1	1	4	3	6	0	0	3	1
ACGGGAAAAGTCAAGTACGTTTGATT_CCAACAAAAGGAAACGTATTTATTGA	20	0	0	0	0	0	0	0	0	0	0	0	0	0	0	0	0	0
AATGTAAAGGCCATTCCATTCTATA_CCAACAAAAGGAAACGTATTTATTGA	12	0	0	0	0	0	0	0	0	0	0	0	0	0	0	0	0	0
CTACGAATTACTAATTCACTTAAAAA_CCAACAAAAGGAAACGTATTTATTGA	92	23	11	28	17	7	14	23	12	21	19	23	9	33	3	1	10	2
CATACAACCTTAAATTAATTTACTTA_CCAACAAAAGGAAACGTATTTATTGA	35	3	2	3	9	2	1	5	3	2	7	0	0	0	0	0	0	0
AACTAAAGGCTGAAGACCTTTTACTG_CCAACAAAAGGAAACGTATTTATTGA	28	23	13	14	14	6	13	27	10	11	11	12	8	12	11	2	18	3
CGTAAAAAAAGTAACGCACTTCTTTC_CCAACAAAAGGAAACGTATTTATTGA	73	19	14	17	12	9	6	12	15	10	17	23	8	27	8	8	23	5
AGGCGAACGGGTAAGTTTTTTGGATA_CCAACAAAAGGAAACGTATTTATTGA	25	11	20	10	8	6	11	17	6	4	9	8	4	3	6	1	1	0
TGTGAAACACTAAAGATTGTTAAAGA_CCAACAAAAGGAAACGTATTTATTGA	93	28	20	11	30	17	23	14	15	23	13	14	12	30	7	11	18	10
GACCTAAGCAATAACCATGTTCACCA_CCAACAAAAGGAAACGTATTTATTGA	59	22	8	7	18	14	18	20	21	14	12	12	4	18	14	1	9	5
CACACAAATCCGAAGAGTATTTTAGT_CCAACAAAAGGAAACGTATTTATTGA	55	16	5	7	1	1	9	4	4	0	2	3	1	3	0	0	1	0
CCGGAAAATTACAACATGTTTTTATC_CCAACAAAAGGAAACGTATTTATTGA	149	44	24	27	28	24	22	37	40	31	18	34	13	27	8	4	20	4
ATCGAAAGATCCAATTGTGTTTGATT_CCAACAAAAGGAAACGTATTTATTGA	23	4	2	6	4	1	0	5	3	1	8	7	9	19	11	3	10	6
ACGGGAAAAGAAAACTTCATTTAGTA_CCAACAAAAGGAAACGTATTTATTGA	57	19	17	13	19	3	11	31	12	23	5	21	1	7	8	2	5	1
GTGATAAAAGTAAAAAAAATTTGTGA_CCAACAAAAGGAAACGTATTTATTGA	15	1	2	4	4	3	2	3	1	0	0	0	0	1	0	0	0	0
CATTAAAATGTGAACTGGGTTGTTCG_CCAACAAAAGGAAACGTATTTATTGA	25	1	5	7	6	3	7	2	1	3	0	1	2	1	2	0	0	0
TCCTTAAGGTTTAATTTATTTTGATT_CCAACAAAAGGAAACGTATTTATTGA	23	8	17	22	6	5	9	16	1	24	22	24	5	19	2	6	14	3
AAAGTAACATCTAAATGGCTTACAGT_CCAACAAAAGGAAACGTATTTATTGA	42	34	17	25	31	13	25	61	29	37	34	49	37	101	70	36	177	78
CGATTAAAATTCAAAATATTTTGTAA_CCAACAAAAGGAAACGTATTTATTGA	5	0	0	3	0	0	0	1	0	0	0	0	0	0	0	0	0	0
CAGTTAAGAGTTAATGAATTTCTTTA_CCAACAAAAGGAAACGTATTTATTGA	10	4	0	0	7	0	4	1	0	0	0	7	0	6	0	2	1	0
TTTATAAATTACAAGGCAGTTTCCTG_CCAACAAAAGGAAACGTATTTATTGA	28	9	2	5	11	4	4	10	5	6	4	7	1	2	1	0	4	0
GTAACAAAAAATAAAGCTTTTCGTGT_CCAACAAAAGGAAACGTATTTATTGA	40	7	2	9	13	4	3	8	9	13	12	5	5	13	4	2	11	5
AATCTAATGGATAAATCACTTTACCA_CCAACAAAAGGAAACGTATTTATTGA	6	0	2	0	1	0	1	0	0	0	0	4	1	3	6	0	2	3
ACCGCAACATCCAATCAGGTTGGGTC_CCAACAAAAGGAAACGTATTTATTGA	33	5	6	7	9	4	6	14	5	3	2	3	4	4	3	2	6	1
AGAAAAACTTTAAAATAGGTTCAACG_CCAACAAAAGGAAACGTATTTATTGA	28	12	3	11	6	4	14	19	4	8	5	4	2	2	0	1	1	0
ATTTGAATATTCAACGAGATTGTCCT_CCAACAAAAGGAAACGTATTTATTGA	59	20	9	18	14	2	7	20	22	20	24	24	11	24	20	6	33	4
ATCTAAAGTAAGAACGAACTTTTCTT_CCAACAAAAGGAAACGTATTTATTGA	17	2	4	2	1	1	0	10	4	5	7	14	8	12	1	3	6	3
TTGGGAATGTATAAGCCTGTTCGAGA_CCAACAAAAGGAAACGTATTTATTGA	14	0	0	1	1	1	3	0	0	1	2	1	0	0	0	0	0	0
CTTACAAACGTAAACGTGTTTAATGT_CCAACAAAAGGAAACGTATTTATTGA	9	6	2	2	2	0	3	5	2	7	0	0	1	6	0	0	2	0
CCGGCAATATGAAACATTGTTAATAA_CCAACAAAAGGAAACGTATTTATTGA	74	19	12	7	14	3	18	21	23	28	26	39	7	44	10	14	21	9
TATACAACTTGTAATCTGCTTTTTAT_CCAACAAAAGGAAACGTATTTATTGA	46	8	11	16	8	7	8	32	16	19	8	9	4	14	14	2	19	4
AAAAAAACTCGTAAGTACTTTTTCGT_CCAACAAAAGGAAACGTATTTATTGA	11	9	1	5	1	3	5	5	4	2	4	4	0	2	2	2	4	0
CCTACAAGATGTAAACCGCTTTGAGT_CCAACAAAAGGAAACGTATTTATTGA	79	45	29	33	21	13	15	35	31	25	24	30	19	52	21	17	39	13
GGTATAATGTTTAAAAGAGTTTCACG_CCAACAAAAGGAAACGTATTTATTGA	101	28	11	13	13	7	18	18	23	20	7	17	9	22	10	8	31	7
GTTAAAAACGACAATTACATTCAAAT_CCAACAAAAGGAAACGTATTTATTGA	38	3	6	11	13	4	9	14	6	8	8	8	6	8	0	0	3	2
TTCCAAAACTTGAAGGTTGTTCGGTA_CCAACAAAAGGAAACGTATTTATTGA	8	4	1	2	5	0	0	0	1	1	1	1	0	2	3	2	7	3
TGTGGAAATATAAAGCCATTTTTAAG_CCAACAAAAGGAAACGTATTTATTGA	92	15	7	5	18	6	7	9	14	6	11	3	2	10	1	6	10	2
AGTTAAATTGCAAAGTTTTTTTTTTC_CCAACAAAAGGAAACGTATTTATTGA	13	0	0	4	2	2	0	1	1	0	2	2	0	3	0	0	0	0
TGGTCAAGTAGAAAATAGATTCTGCG_CCAACAAAAGGAAACGTATTTATTGA	26	9	5	6	15	7	12	11	7	5	1	7	2	3	0	2	1	0
AGGCGAATCACTAAGGTGATTTAGGT_CCAACAAAAGGAAACGTATTTATTGA	103	15	20	25	28	5	9	25	21	24	16	17	21	28	22	3	31	2
TAGGCAAATCTCAACTTCCTTGCATG_CCAACAAAAGGAAACGTATTTATTGA	50	10	3	10	10	6	12	10	14	4	4	5	2	5	12	4	10	10
AGGGAAAGAGACAATATATTTATTGG_CCAACAAAAGGAAACGTATTTATTGA	6	0	3	2	2	2	1	0	1	2	3	0	0	0	0	0	0	0
TAAAAAACGCGTAATATCTTTGGACT_CCAACAAAAGGAAACGTATTTATTGA	6	0	0	0	0	0	0	0	0	0	0	0	0	0	0	0	1	0
TTGCTAATCAAAAAATATATTCCTCA_CCAACAAAAGGAAACGTATTTATTGA	47	5	1	4	11	7	4	1	6	1	10	9	7	6	5	2	5	0
CTAGCAATCCATAAAGGACTTGGGGC_CCAACAAAAGGAAACGTATTTATTGA	16	2	0	3	1	3	1	2	0	3	1	0	4	2	2	0	4	0
CACTGAAAATAAAAATGGGTTTGGTA_CCAACAAAAGGAAACGTATTTATTGA	21	11	2	16	14	5	7	21	10	11	9	5	6	7	3	3	6	1
TGGATAATAACGAATTTTGTTGTTCT_CCAACAAAAGGAAACGTATTTATTGA	57	5	12	12	18	2	7	11	8	6	2	2	3	1	2	2	2	0
GACTCAACGCTCAACGCGTTCAGGT_CCAACAAAAGGAAACGTATTTATTGA	22	9	8	8	8	5	2	10	7	3	7	6	3	10	9	2	2	0
GAGATAAACTACAAATGTATTTGTTG_CCAACAAAAGGAAACGTATTTATTGA	7	0	0	2	1	1	0	2	1	1	4	4	1	8	0	1	0	0
TTGCTAACTCCAAAGGGCTTTTGTTG_CCAACAAAAGGAAACGTATTTATTGA	20	5	0	0	1	3	4	5	3	1	1	4	1	0	0	1	0	0
TCTCCAAGTCTCAACAAGTTTAAGAG_CCAACAAAAGGAAACGTATTTATTGA	56	13	8	8	4	9	5	7	11	10	6	12	3	22	8	3	7	1
GCTCAAATGTGGAATCATATTTTGCA_CCAACAAAAGGAAACGTATTTATTGA	35	8	3	16	4	5	15	9	14	22	5	11	9	18	6	6	10	4
AGGTAAATAGATAACTATATTTGACA_CCAACAAAAGGAAACGTATTTATTGA	55	6	1	2	12	7	8	1	1	4	2	4	2	2	2	0	0	0
ACATTAATGCACAAGTAGTTTCTCGT_CCAACAAAAGGAAACGTATTTATTGA	93	14	7	13	18	5	12	23	15	21	8	14	8	12	6	1	6	2
CACCTAAAATGGAATCATCTTGACGC_CCAACAAAAGGAAACGTATTTATTGA	16	0	0	0	0	0	0	0	0	0	0	0	0	0	0	0	0	0
CTCGAAACCGGCAATTTCGTTGGAGC_CCAACAAAAGGAAACGTATTTATTGA	12	6	2	0	6	3	1	1	8	2	2	2	1	1	3	2	3	0
TGGGAAATTAATAACGCATTTCATCG_CCAACAAAAGGAAACGTATTTATTGA	146	22	23	20	29	10	12	22	26	20	14	13	6	21	16	5	7	5
CTTTTAACCAATAATTTAATTCTAGG_CCAACAAAAGGAAACGTATTTATTGA	23	11	1	4	5	2	3	4	1	1	1	2	1	1	0	0	1	0
TTTGAAAACAACAACTGTCTTCACGG_CCAACAAAAGGAAACGTATTTATTGA	250	24	25	31	43	16	19	26	30	30	26	20	14	17	24	4	8	7
AGTGGAACAATAAAAAAACTTCCTCA_CCAACAAAAGGAAACGTATTTATTGA	33	3	4	2	4	2	5	1	1	2	0	0	0	4	1	1	0	1
TTGTGAATTTATAATGGTCTTAATGA_CCAACAAAAGGAAACGTATTTATTGA	5	0	0	0	0	0	0	0	0	0	0	0	0	0	0	0	0	0
AACTGAAGTCCGAACTGTGTTGATGG_CCAACAAAAGGAAACGTATTTATTGA	37	2	2	4	5	0	1	1	4	5	1	3	2	4	2	3	7	0
CGGACAATTGTCAAGTGATTTAGCTT_CCAACAAAAGGAAACGTATTTATTGA	21	6	0	2	3	1	0	0	0	0	0	0	0	0	0	0	0	0
TTCCAAATTGGCAATGCGATTGGTTA_CCAACAAAAGGAAACGTATTTATTGA	35	28	18	17	15	12	21	31	24	24	16	27	12	25	8	1	19	3
AGTTTAACAATAAATAGTATTGCCTA_CCAACAAAAGGAAACGTATTTATTGA	1	0	0	0	0	0	0	0	0	0	0	0	0	1	0	0	0	0
CCAGGAAAGGGGAAGGTGGTTAGGGG_CCAACAAAAGGAAACGTATTTATTGA	139	17	14	23	27	7	18	28	14	16	5	11	4	13	13	8	6	0
GCCTTAATTTGAAAAATCGTTTCATT_CCAACAAAAGGAAACGTATTTATTGA	15	4	5	3	4	5	10	10	2	7	2	5	6	2	0	1	0	0
ACGAAAACCGAGAAAAAAATTAGGTA_CCAACAAAAGGAAACGTATTTATTGA	23	10	7	10	7	4	4	11	11	8	2	18	7	11	3	3	3	1
ATGTGAATAAAAAAAGTAATTCAAAT_CCAACAAAAGGAAACGTATTTATTGA	30	3	4	3	6	3	4	7	2	6	7	10	0	3	2	1	2	0
TTTTAAAACGGGAATCTCGTTCGGTT_CCAACAAAAGGAAACGTATTTATTGA	30	6	0	5	10	2	6	4	7	3	4	4	0	2	3	2	4	0
AGGTGAAAATCCAAGTGGATTGGTCG_CCAACAAAAGGAAACGTATTTATTGA	14	1	0	3	7	0	3	2	1	3	0	3	0	1	3	0	0	0
CCAGGAAAGTATAAGCGCCTTATCAA_CCAACAAAAGGAAACGTATTTATTGA	17	0	0	1	3	2	2	2	0	1	0	0	0	0	0	0	0	0
ATAGAAAGATCAAATGTATTTGCAGC_CCAACAAAAGGAAACGTATTTATTGA	205	46	28	53	44	28	32	49	40	33	35	38	43	70	32	8	52	14
CGTGAAATTGGGAATGAGATTGACGA_CCAACAAAAGGAAACGTATTTATTGA	45	11	9	4	13	4	1	8	12	7	5	2	3	12	7	3	2	0
CGCTTAAGTTACAAAGAGATTAAGGG_CCAACAAAAGGAAACGTATTTATTGA	49	7	3	1	5	0	4	4	1	3	0	3	1	4	5	0	6	0
TGATAAAACACCAATATACTTGTTCT_CCAACAAAAGGAAACGTATTTATTGA	6	0	0	0	0	1	0	0	0	0	0	0	0	0	0	0	0	0
TTGTGAAAATAAAAGTAGATTCATCG_CCAACAAAAGGAAACGTATTTATTGA	24	6	1	1	1	0	2	2	2	2	2	4	1	4	3	3	9	1
CTTCGAACTAAGAAGTTGTTTGGTCT_CCAACAAAAGGAAACGTATTTATTGA	48	25	27	21	27	9	10	38	34	16	9	15	17	14	14	5	6	8
GCAGGAATAAGAAAGTGTGTTAATAG_CCAACAAAAGGAAACGTATTTATTGA	19	3	2	2	5	0	1	4	2	3	0	1	3	2	3	0	0	0
GTGAAAATTTCGAAGTTGTTTGGGGA_CCAACAAAAGGAAACGTATTTATTGA	21	7	3	7	6	1	9	7	3	2	0	0	1	5	4	2	2	0
TCTACAACAGTGAAGTAAATTTCATA_CCAACAAAAGGAAACGTATTTATTGA	6	1	0	2	2	1	3	1	0	1	0	2	3	1	2	0	6	0
TTAGTAAAGAGAAATGGTCTTTTGCT_CCAACAAAAGGAAACGTATTTATTGA	116	17	9	30	27	21	21	47	20	26	12	22	17	33	16	9	19	4
CACAAAAACGCCAAATAATTTTTGAC_CCAACAAAAGGAAACGTATTTATTGA	1	0	0	1	0	0	0	0	0	0	0	0	0	0	0	0	0	0
CAAGGAATACGCAATCCTCTTTCCCC_CCAACAAAAGGAAACGTATTTATTGA	28	13	3	3	9	8	1	4	2	2	1	0	3	0	3	0	3	0
CTTGAAACTGTTAAGGTAGTTTGGGG_CCAACAAAAGGAAACGTATTTATTGA	6	0	0	0	0	0	0	0	0	0	0	0	0	0	0	0	0	0
TACCTAATTAAGAAAGGGTTCAAG_CCAACAAAAGGAAACGTATTTATTGA	4	0	0	1	0	0	0	1	1	1	0	2	1	0	2	0	1	2
TGACCAAGAGAGAACGATATTCAGAA_CCAACAAAAGGAAACGTATTTATTGA	49	7	9	4	3	2	5	10	11	12	6	4	6	9	4	0	5	1
TTGGGAATAATAAAGCTATTTGTGTG_CCAACAAAAGGAAACGTATTTATTGA	50	20	9	14	15	4	12	15	19	6	11	5	7	12	7	2	9	1
ATAGTAATGAATAAAGTAATTATGAT_CCAACAAAAGGAAACGTATTTATTGA	33	6	15	18	12	5	6	6	8	8	12	6	2	4	1	2	4	0
GGGTGAATCAGTAATCGGCTTTATTA_CCAACAAAAGGAAACGTATTTATTGA	43	18	9	13	13	4	17	11	12	7	1	8	0	3	2	4	0	0
CGAGCAATTGAAAATATATTTAAGGC_CCAACAAAAGGAAACGTATTTATTGA	29	5	4	6	21	10	6	6	7	9	9	9	2	3	3	1	1	0
CGAATAAACGGTAACAGGCTTGAATT_CCAACAAAAGGAAACGTATTTATTGA	80	15	13	22	14	11	16	25	10	16	12	13	7	11	10	7	14	4
CTTACAAGGGTCAACGAAATTCGACC_CCAACAAAAGGAAACGTATTTATTGA	127	41	24	42	27	11	26	28	30	24	18	20	16	30	17	9	11	4
TACTTAACGCGTAAACCCGTTTTTTG_CCAACAAAAGGAAACGTATTTATTGA	44	5	8	0	5	5	8	3	1	3	0	3	1	3	3	2	2	0
GAAAGAACAAAGAATGATATTTGTAA_CCAACAAAAGGAAACGTATTTATTGA	38	4	1	4	12	3	8	3	0	4	0	1	0	2	1	2	1	0
AGCTAAATACTTAATTGTATTAAGTG_CCAACAAAAGGAAACGTATTTATTGA	99	12	13	23	33	17	22	37	13	7	10	12	6	16	8	0	2	0
GCATGAATAAACAAACAACTTAAATC_CCAACAAAAGGAAACGTATTTATTGA	36	8	4	9	12	3	4	8	2	7	3	8	6	5	3	8	9	1
CAGAAAATCGGTAAAGGACTTATGGC_CCAACAAAAGGAAACGTATTTATTGA	27	6	1	1	10	5	5	8	7	7	5	8	1	3	2	1	2	5
CGAGAAAGATAGAACTGAATTTTGAA_CCAACAAAAGGAAACGTATTTATTGA	95	16	15	23	19	3	16	23	19	26	15	18	12	33	10	6	16	1
CACACAAATAACTTC_CCAACAAAAGGAAACGTATTTATTGA	1	0	0	0	0	0	0	0	0	0	0	0	0	0	0	0	0	0
GAATGAAGAGAAAATCATCTTGCGGG_CCAACAAAAGGAAACGTATTTATTGA	43	10	3	12	10	4	14	9	3	6	5	9	7	9	4	3	2	2
TGAGTAATTTCCAAGGTGTTTATTAT_CCAACAAAAGGAAACGTATTTATTGA	47	4	5	6	7	12	9	8	6	4	4	7	1	0	0	1	0	0
TAATCAATCTGCAATTACATTACATA_CCAACAAAAGGAAACGTATTTATTGA	42	11	13	5	5	9	7	11	11	19	13	2	6	10	2	3	9	3
CTTGCAAGCTGGAAGGAGATTGCCGG_CCAACAAAAGGAAACGTATTTATTGA	40	9	1	6	3	2	8	7	7	13	2	2	1	2	0	1	0	0
CCTTCAAGCTGCAAGTAGTTTACCAG_CCAACAAAAGGAAACGTATTTATTGA	67	10	7	10	7	6	11	10	10	14	6	15	3	18	12	1	8	5
ATCAGAATAAGCAATGCATTTACCAA_CCAACAAAAGGAAACGTATTTATTGA	40	2	6	7	8	6	4	10	10	7	0	4	4	7	3	8	11	0
CGGTGAATTACAAAATTAGTTGGAGT_CCAACAAAAGGAAACGTATTTATTGA	58	31	18	14	24	12	18	10	7	14	0	11	3	4	4	6	1	3
ATTCAAAGGCTAAATAAGATTATACT_CCAACAAAAGGAAACGTATTTATTGA	7	0	0	0	0	1	0	0	0	0	0	0	0	0	0	0	0	0
TGTCCAAGGTAAAACGGGCTTAGCTT_CCAACAAAAGGAAACGTATTTATTGA	19	3	2	1	6	4	4	2	2	1	1	2	2	0	2	0	1	0
AGGATAATATGTAATAGGGTTGCGAT_CCAACAAAAGGAAACGTATTTATTGA	65	12	5	9	8	4	6	2	7	4	1	3	5	3	0	2	1	1
ATCTCAATATCCAATTAGGTTTCCTC_CCAACAAAAGGAAACGTATTTATTGA	10	2	2	4	4	0	0	3	5	2	0	2	1	0	4	2	2	1
TGTAAAAAGGGAAAATCAGTTGCGTC_CCAACAAAAGGAAACGTATTTATTGA	172	34	22	39	25	18	20	37	21	22	21	17	19	44	27	5	36	12
CCCCCAAATTACAAACGACTTCTGGT_CCAACAAAAGGAAACGTATTTATTGA	131	23	17	18	22	9	17	30	21	17	9	24	17	16	9	3	11	3
ACCATAAGATTCAATACAATTACTTC_CCAACAAAAGGAAACGTATTTATTGA	83	9	9	7	30	11	16	9	11	12	8	12	3	10	4	3	4	0
TATAGAACGTAAAAACGGTTTATTTT_CCAACAAAAGGAAACGTATTTATTGA	8	0	0	0	0	0	0	0	0	0	0	0	0	0	0	0	0	0
GGCAGAAGGGCAAACGGGCTTAAGGG_CCAACAAAAGGAAACGTATTTATTGA	61	21	8	12	12	5	13	15	8	10	6	8	7	6	8	2	9	3
TGTCCAAGTAGCAAAAGTTTTCTGAA_CCAACAAAAGGAAACGTATTTATTGA	8	1	0	0	0	0	0	0	0	0	0	0	0	0	0	0	0	0
AACCAAATCGTAAATAGGATTTCCAA_CCAACAAAAGGAAACGTATTTATTGA	13	7	1	5	5	4	10	8	10	9	5	7	3	13	2	3	3	2
TCTAAAAACCTTAATAGGGTTTCATA_CCAACAAAAGGAAACGTATTTATTGA	3	0	2	0	0	0	0	0	0	0	0	0	0	0	0	0	0	0
ATGCTAATTTGAAATGCTCTTTGGGG_CCAACAAAAGGAAACGTATTTATTGA	13	0	0	0	0	0	0	0	0	0	0	0	0	0	0	0	0	0
GGCAAAATATTAAATAGTATTCTCGG_CCAACAAAAGGAAACGTATTTATTGA	16	1	0	2	3	0	2	3	2	4	0	5	0	3	0	0	1	0
GCAGCAACTCGGAAGGGGGTTGGGGG_CCAACAAAAGGAAACGTATTTATTGA	20	4	4	2	4	1	0	2	1	0	2	1	0	3	0	0	4	0
CGGACAAGATAGAAGCTGGTTGACTG_CCAACAAAAGGAAACGTATTTATTGA	6	0	0	2	3	2	0	0	0	3	0	0	1	0	0	0	0	0
CACATAAAATGAAAATAGTTTTTCAT_CCAACAAAAGGAAACGTATTTATTGA	16	6	2	12	6	2	1	12	13	16	13	14	0	8	0	0	6	1
TTAAGAAAATATAAAAAGTTTAGCTG_CCAACAAAAGGAAACGTATTTATTGA	6	0	0	2	2	1	3	2	4	0	0	0	0	0	0	1	0	0
ATTATAAAGGTTAATATATTTTAGTT_CCAACAAAAGGAAACGTATTTATTGA	12	2	0	2	0	2	2	0	0	2	2	1	0	0	0	0	0	0
CTATTAAATCGAAATGACATTCAGAT_CCAACAAAAGGAAACGTATTTATTGA	25	3	6	3	15	4	1	3	0	4	0	0	0	1	0	0	0	2
GCACAAAACCGCAAGGTATTTAGTGT_CCAACAAAAGGAAACGTATTTATTGA	149	24	19	13	29	13	19	23	11	11	8	3	4	4	10	5	8	3
CGGATAAATGTGAAGCGGATTTCCTG_CCAACAAAAGGAAACGTATTTATTGA	24	0	0	0	1	2	1	1	2	0	0	0	1	0	0	0	0	0
ACTAAAAGTTACACTCTCTTTGCGT_CCAACAAAAGGAAACGTATTTATTGA	89	16	6	8	16	4	7	4	5	8	7	7	0	5	2	0	1	4
CACTTAATGGTTAATTAGATTGACGA_CCAACAAAAGGAAACGTATTTATTGA	214	49	27	31	64	27	37	57	27	42	22	25	29	44	25	12	38	5
AGGAAAAATCGCAATCTCGTTATGCA_CCAACAAAAGGAAACGTATTTATTGA	63	12	8	4	15	7	4	15	4	8	0	10	6	4	12	4	1	1
GAGAAAAGTCATAAAACGTTTAAATT_CCAACAAAAGGAAACGTATTTATTGA	18	4	6	2	7	3	1	5	4	6	0	0	3	0	0	2	5	0
TTCTCAACGTAAAAGAACTTTAGCCG_CCAACAAAAGGAAACGTATTTATTGA	1	0	1	0	0	0	0	0	0	0	0	0	0	0	0	0	0	0
ACCTCAAAAATAAAAGGTATTAAAGA_CCAACAAAAGGAAACGTATTTATTGA	13	5	6	3	5	6	5	11	8	5	6	2	3	4	0	0	1	0
GCCGTAAATCGAAACTGTTTTATGTT_CCAACAAAAGGAAACGTATTTATTGA	19	0	0	0	2	0	0	0	0	0	0	0	0	0	0	0	0	0
GTCAGAAAATGTAAGTGAATTTAAGC_CCAACAAAAGGAAACGTATTTATTGA	301	43	36	43	64	22	44	81	44	48	19	30	33	32	39	19	45	14
CAGACAAACAATAAAGGTGTTTGGAG_CCAACAAAAGGAAACGTATTTATTGA	12	0	0	0	0	2	0	0	0	0	0	0	0	0	0	0	0	0
GCAAAAACCCTGAAGTAATTTTTCGC_CCAACAAAAGGAAACGTATTTATTGA	34	1	0	0	0	0	0	0	0	0	0	0	0	0	0	0	1	0
TAGCCAAAACGCAATGGTATTGTTGA_CCAACAAAAGGAAACGTATTTATTGA	19	1	6	1	6	0	2	1	1	0	0	2	3	4	2	1	4	1
TTTTTAATTTCAAATAGACTTTACGG_CCAACAAAAGGAAACGTATTTATTGA	32	16	3	12	11	5	8	17	6	9	7	7	2	12	0	0	3	1
TGATAAATAAAGAAACCATTTAACTA_CCAACAAAAGGAAACGTATTTATTGA	20	3	3	4	3	1	6	2	2	1	1	1	0	1	0	1	1	0
CTGCCAACCTGGAATTAGTTTCCTTT_CCAACAAAAGGAAACGTATTTATTGA	24	3	1	0	3	0	2	1	0	0	2	3	1	0	0	0	0	1
CTATCAATACCTAATTCTATTAAAGA_CCAACAAAAGGAAACGTATTTATTGA	17	3	9	11	3	1	5	12	4	7	6	6	2	3	0	0	0	0
CGGTGAACATGAAATTGTTTTGTCAA_CCAACAAAAGGAAACGTATTTATTGA	30	1	0	1	1	0	3	0	1	0	0	2	0	0	0	0	0	0
TACACAACAGCCAACCTTCTTCAAGT_CCAACAAAAGGAAACGTATTTATTGA	84	7	6	7	13	1	7	8	13	17	11	10	12	16	7	0	4	2
AACTTAACCTCCAATGAGGTTTCCCG_CCAACAAAAGGAAACGTATTTATTGA	29	4	0	1	3	7	4	1	2	2	1	4	0	1	0	1	0	0
ATATTAAACTAGAAACTTGTTAGATG_CCAACAAAAGGAAACGTATTTATTGA	27	21	12	12	7	12	6	17	9	13	7	6	2	13	3	0	5	2
TCTAGAATACCTAACTAATTTGCCGG_CCAACAAAAGGAAACGTATTTATTGA	20	1	0	1	5	0	0	0	0	1	2	0	3	2	2	1	0	0
AATAGAAAACCGAATCCGGTTGAGTG_CCAACAAAAGGAAACGTATTTATTGA	32	2	1	1	1	0	0	0	2	3	1	1	0	0	1	0	0	0
CGCACAATCTCGAAGGGAGTTAACTG_CCAACAAAAGGAAACGTATTTATTGA	39	24	8	14	20	9	15	17	11	14	8	17	10	24	15	3	24	4
TGACTAAAAGCAACACACTTATAAT_CCAACAAAAGGAAACGTATTTATTGA	35	4	7	5	15	0	6	10	10	7	0	1	4	1	1	0	0	0
TATAAAATCGAAAATGGTTTTAATCA_CCAACAAAAGGAAACGTATTTATTGA	32	12	8	18	13	12	8	17	6	7	6	11	7	6	6	9	9	6
GCTCCAAGGTTAAATCAATTTACCGT_CCAACAAAAGGAAACGTATTTATTGA	24	7	3	9	6	0	1	2	7	2	4	5	6	5	3	0	2	1
AAAGTAAAAATTAACTAGATTGTCTT_CCAACAAAAGGAAACGTATTTATTGA	31	2	9	12	4	2	2	6	5	7	4	2	2	3	2	1	2	1
GGTCGAAATTGAAAAGAGGTTACATT_CCAACAAAAGGAAACGTATTTATTGA	13	5	1	2	3	6	3	4	3	0	0	0	0	0	0	0	0	0
ACCTTAAATTGGAATGCAATTTAGGG_CCAACAAAAGGAAACGTATTTATTGA	66	18	10	13	25	10	13	18	9	17	3	15	13	22	16	9	8	2
CGTTGAATTAAAAAACGGTTTAGCAG_CCAACAAAAGGAAACGTATTTATTGA	43	6	4	5	18	7	7	12	4	9	0	7	3	2	1	0	5	0
TCCAAAATATAAAACAAATTTGAGTT_CCAACAAAAGGAAACGTATTTATTGA	99	32	29	23	32	14	33	53	17	26	17	17	6	14	6	2	10	3
TCTGTAACCATAAAGGTACTTTCATT_CCAACAAAAGGAAACGTATTTATTGA	67	12	9	14	25	7	11	16	11	9	7	6	7	11	3	2	10	2
AGTTCAAGATCAAAATTTCTTGGGAT_CCAACAAAAGGAAACGTATTTATTGA	51	2	0	1	5	3	3	5	3	4	4	1	0	3	4	1	3	0
CCCGTAACTAATAAAAAAATTACTTT_CCAACAAAAGGAAACGTATTTATTGA	3	0	0	0	0	0	0	0	0	0	0	0	0	0	0	0	0	0
TTAATAACTGTTAATAGCGTTACGGG_CCAACAAAAGGAAACGTATTTATTGA	6	1	2	2	1	2	3	0	4	10	1	2	2	3	4	0	5	0
ACCCAAAGGTCGAAACAATTTCAGC_CCAACAAAAGGAAACGTATTTATTGA	6	0	0	0	2	0	0	0	0	0	0	0	0	0	0	0	0	0
GCTTCAACTCGAAACGCTATTAGGTT_CCAACAAAAGGAAACGTATTTATTGA	75	21	15	15	20	5	13	15	10	13	5	6	8	18	9	3	7	1
TAGACAAGTTGCAAATGCATTGCTCA_CCAACAAAAGGAAACGTATTTATTGA	36	4	7	5	4	5	11	5	8	5	4	3	2	15	5	0	8	0
ACTGAAATTACAAATTAGGTTAACAA_CCAACAAAAGGAAACGTATTTATTGA	31	10	8	16	9	4	14	20	14	10	4	16	12	18	13	3	13	5
CAATGAAAATATAACGAAGTTAACAT_CCAACAAAAGGAAACGTATTTATTGA	134	26	18	13	27	13	11	23	29	35	20	20	8	16	8	4	14	5
TCAGAAATATATAAGGTGATTAGGTA_CCAACAAAAGGAAACGTATTTATTGA	63	19	10	18	21	4	9	17	7	8	7	14	5	7	4	3	12	0
GTCCCAACTAAAAAACAGCTTAGCAT_CCAACAAAAGGAAACGTATTTATTGA	138	7	1	10	16	5	13	14	6	7	5	10	7	20	9	4	9	5
AACCAAACTCCAAACGAGATTCAATA_CCAACAAAAGGAAACGTATTTATTGA	68	9	3	6	19	9	10	13	5	11	2	12	6	5	1	0	0	0
GTGAAAAGAATGAAAGTGGTTTGTTC_CCAACAAAAGGAAACGTATTTATTGA	62	6	12	9	19	4	9	7	9	5	3	5	2	1	6	4	3	7
ATAACAACAAAGAAGGTTTTTTCTAA_CCAACAAAAGGAAACGTATTTATTGA	22	4	4	1	3	1	3	4	2	2	5	5	1	3	3	0	2	1
GACGCAAAGTGGAAACGCTTTTTCAG_CCAACAAAAGGAAACGTATTTATTGA	43	6	1	6	4	1	4	9	13	11	10	5	8	12	4	3	4	0
AGCTGGCTTTGCCC_CCAACAAAAGGAAACGTATTTATTGA	79	9	12	12	15	3	8	12	11	3	6	8	1	12	8	3	9	1
AGCTTAAAAA_CCAACAAAAGGAAACGTATTTATTGA	5	3	2	1	2	0	1	0	0	1	0	0	0	0	0	0	0	0
CTCTTAAACGTTAAATCGATTTGGGT_CCAACAAAAGGAAACGTATTTATTGA	133	18	17	13	17	14	11	12	20	16	4	17	10	11	11	3	9	0
TTAGAAAGCCGTAAGATATTTTAAAT_CCAACAAAAGGAAACGTATTTATTGA	1	0	2	2	2	0	1	0	0	0	5	5	0	0	0	0	0	0
GGTTGAAGCACTAAGGCCCTTCGGGT_CCAACAAAAGGAAACGTATTTATTGA	22	5	2	1	3	0	4	0	1	1	0	1	3	4	2	4	3	0
TTCGCAAATTCTAATTCTTTTCAGTT_CCAACAAAAGGAAACGTATTTATTGA	28	8	3	5	10	0	7	9	3	5	1	0	0	2	1	0	0	0
CCATGAAACAATAAGACTTTTGATAC_CCAACAAAAGGAAACGTATTTATTGA	66	6	12	20	1	3	7	22	6	4	8	8	3	8	9	3	2	3
TGATCAAGAAGAAATTTTATTAAAGC_CCAACAAAAGGAAACGTATTTATTGA	21	6	8	8	5	6	3	17	9	10	2	5	3	3	1	0	1	0
CCGGTAATCATGAATCACTTTGTCTC_CCAACAAAAGGAAACGTATTTATTGA	32	4	4	1	3	4	0	3	1	4	3	4	4	5	6	2	6	3
TCTTAAAAGCTTAAGAATGTTTGCTA_CCAACAAAAGGAAACGTATTTATTGA	1	0	0	0	0	0	0	0	0	0	0	0	0	0	0	0	1	0
AGATAAAATGGTAAGATTTTTCTAGA_CCAACAAAAGGAAACGTATTTATTGA	15	2	5	2	3	1	5	3	2	3	11	7	2	3	1	1	4	0
TGTCAAATCTGGAAATAGCTTTCTAG_CCAACAAAAGGAAACGTATTTATTGA	13	1	2	1	7	3	10	4	2	10	2	5	4	8	5	2	10	2
ACAGTAAACAAAAATGTTTTTTAAAA_CCAACAAAAGGAAACGTATTTATTGA	18	0	0	0	4	0	0	0	0	0	0	0	0	1	0	0	1	0
CTTCGAATGGTCAAGGTAGTTCCGT_CCAACAAAAGGAAACGTATTTATTGA	107	19	24	21	24	8	19	33	33	28	8	19	19	38	27	11	24	5
AGGGGAATAGCTAAGTGGGTTCCTGG_CCAACAAAAGGAAACGTATTTATTGA	189	33	42	48	63	21	38	58	36	32	20	34	17	29	14	14	14	8
GATGTAATTGCTAATAGATTTGCGAA_CCAACAAAAGGAAACGTATTTATTGA	82	18	10	23	16	13	26	20	19	23	11	20	9	15	17	1	8	0
GCTTCAACCGGTAAGCAGGTTTTGGG_CCAACAAAAGGAAACGTATTTATTGA	44	8	5	10	8	14	10	16	5	3	6	6	7	7	3	5	1	0
CTACCAAATCGGAAACTGTTTTCGGC_CCAACAAAAGGAAACGTATTTATTGA	40	3	3	6	11	11	7	4	1	7	5	5	3	3	6	0	0	0
TTGTTAAACAATAAATGTATTTAAAG_CCAACAAAAGGAAACGTATTTATTGA	30	5	19	17	7	4	6	19	5	14	15	10	2	4	0	1	1	0
TCCAAAATGATAAAGTTTCTTATTGG_CCAACAAAAGGAAACGTATTTATTGA	8	0	0	0	0	0	0	0	0	0	0	0	0	0	0	0	0	0
AACAAAAAACTCAAGGGTTTTATAAG_CCAACAAAAGGAAACGTATTTATTGA	88	19	25	23	22	9	16	23	33	21	7	25	10	21	1	6	5	1
CTCTGAATAGGAAATTTATTTAACTT_CCAACAAAAGGAAACGTATTTATTGA	13	3	3	6	4	4	1	7	1	6	5	4	0	3	0	0	1	0
GTGTTAATCTCAAAGTTCGTTGTACT_CCAACAAAAGGAAACGTATTTATTGA	35	10	4	2	7	3	8	5	3	10	2	5	4	6	5	1	1	0
CAATCAATCATAAATGCATTTTGCCT_CCAACAAAAGGAAACGTATTTATTGA	39	4	0	11	8	3	3	10	5	8	1	10	4	9	5	4	5	0
TAGACAACCTTTAATTTTCTTTAGAA_CCAACAAAAGGAAACGTATTTATTGA	4	0	0	0	1	0	0	0	0	0	0	0	0	0	0	0	0	0
TGGGAAAGTCCGAAATCGGTTGGGGA_CCAACAAAAGGAAACGTATTTATTGA	48	6	4	2	11	3	7	5	5	6	0	2	0	4	0	0	4	0
GTACTAACATAGAATGGTCTTAGTGG_CCAACAAAAGGAAACGTATTTATTGA	145	15	15	9	14	6	12	8	15	16	4	5	2	6	13	3	3	1
AGCAGAACTTTAAATTGTCTTTGGAA_CCAACAAAAGGAAACGTATTTATTGA	44	13	24	13	8	2	6	26	17	17	20	18	14	26	11	4	12	0
CCGACAAGCCTAACGGCCTTCCTGG_CCAACAAAAGGAAACGTATTTATTGA	45	12	3	3	16	9	7	3	4	6	3	4	1	6	3	3	0	0
AGTCTAAATAAAAAGTCTTTTTGAAG_CCAACAAAAGGAAACGTATTTATTGA	8	1	0	0	3	2	3	0	1	0	1	0	0	3	0	0	0	0
GTTAGAAAAAGTAAAACGGTTTGGAC_CCAACAAAAGGAAACGTATTTATTGA	46	9	3	6	8	1	6	4	2	1	2	0	2	1	0	0	0	0
GTTTAAAAACACAACGTCGTTGGGAC_CCAACAAAAGGAAACGTATTTATTGA	77	16	6	8	18	16	16	11	11	11	10	2	6	11	16	5	11	5
ATTAAAATACCGAACTTGATTCCATA_CCAACAAAAGGAAACGTATTTATTGA	217	76	42	67	72	38	59	94	70	69	61	56	33	63	35	15	43	10
AACAAAAAACCAAAAGCACTTTGCAG_CCAACAAAAGGAAACGTATTTATTGA	24	3	1	0	1	0	0	0	1	0	0	2	3	4	1	0	1	0
ATTGGAACCGAGAACACTATTTTTCC_CCAACAAAAGGAAACGTATTTATTGA	133	26	17	20	39	11	14	25	18	29	12	17	18	48	16	9	49	27
GAGGCAAGCGGAAAGGACGTTGGAGG_CCAACAAAAGGAAACGTATTTATTGA	41	3	3	7	9	3	5	2	1	3	3	0	0	3	2	3	0	0
CGTTAAAGTAGAAAGTCTTTTCTCC_CCAACAAAAGGAAACGTATTTATTGA	1	0	0	0	0	0	0	2	1	0	1	0	1	1	2	0	0	0
ACGCTAACGGTGAAAGGTTTTTTTTG_CCAACAAAAGGAAACGTATTTATTGA	13	3	4	1	1	1	1	2	5	1	3	1	1	3	2	0	0	0
CCATGAAACGCGAACGTGCTTTCCAA_CCAACAAAAGGAAACGTATTTATTGA	44	14	6	13	12	8	8	8	8	7	2	7	6	4	11	3	8	2
AATAAAAAATACAAGGTTATTAAGTG_CCAACAAAAGGAAACGTATTTATTGA	148	27	23	22	32	16	35	35	36	39	26	19	7	20	8	2	13	0
TAAATAATTATCAATCATATTTAAGT_CCAACAAAAGGAAACGTATTTATTGA	28	0	1	5	2	3	1	4	1	3	2	5	0	0	0	0	2	0
TGTTTAATACGAAACCAGTTTCGTTT_CCAACAAAAGGAAACGTATTTATTGA	56	6	6	10	9	4	3	12	5	11	6	5	2	9	1	1	3	2
TCGGTAATAGAAAAGTAGATTGGGAG_CCAACAAAAGGAAACGTATTTATTGA	115	27	14	11	30	16	16	15	23	11	8	15	13	34	8	11	11	15
GACCGAATTTGCAAGAATTTTTGACC_CCAACAAAAGGAAACGTATTTATTGA	16	2	0	0	4	1	0	0	1	0	0	0	0	3	0	0	0	0
ACGCAAATTCCAAAATAATTTTGTCA_CCAACAAAAGGAAACGTATTTATTGA	45	10	13	6	16	6	10	5	4	3	6	4	2	9	2	1	5	1
AACCCAAACGGAAACGTGATTCTAAT_CCAACAAAAGGAAACGTATTTATTGA	95	10	11	15	29	13	13	19	9	15	11	17	17	16	14	4	28	8
TTTTAAACTCCTAATACGTTTCGGAA_CCAACAAAAGGAAACGTATTTATTGA	70	13	7	6	19	5	15	19	9	10	16	7	6	6	9	2	12	2
CCATTAAGTCAGAAATATCTTACGAC_CCAACAAAAGGAAACGTATTTATTGA	32	11	12	13	11	16	8	8	13	9	4	12	6	22	6	2	10	4
TACGTAAGAGCGAACATCGTTTAGCG_CCAACAAAAGGAAACGTATTTATTGA	90	14	6	19	12	7	9	17	12	12	7	5	9	16	10	1	7	0
AAGTGAATACCGAACAGGTTTGGCGA_CCAACAAAAGGAAACGTATTTATTGA	65	17	11	10	17	8	11	10	17	10	6	13	10	8	1	1	10	0
GAGCAAACGTTAAAGTACTTTCATGT_CCAACAAAAGGAAACGTATTTATTGA	27	20	12	34	9	8	17	37	31	52	34	71	63	145	133	74	257	117
GAAGTAATGTTGAAGAACTTTAATTC_CCAACAAAAGGAAACGTATTTATTGA	111	15	24	12	22	7	16	22	15	16	8	12	4	9	6	1	11	0
TTTTAAAAAATAAACTAGTTTGCTAC_CCAACAAAAGGAAACGTATTTATTGA	113	29	14	30	54	17	25	28	24	25	25	25	7	14	2	6	6	0
CTCTAAAAAAGAAAGAAAGTTAAACG_CCAACAAAAGGAAACGTATTTATTGA	138	49	27	37	39	15	26	40	33	26	23	26	10	20	12	9	13	4
TCCAGAAATTGAAACCGGGTTATAGC_CCAACAAAAGGAAACGTATTTATTGA	48	5	7	9	13	6	9	8	6	5	1	1	2	7	2	1	3	0
ATCAGAAAGGTTAACAGTTTTTTGGC_CCAACAAAAGGAAACGTATTTATTGA	24	12	6	10	5	5	5	13	4	6	9	6	5	19	6	3	4	6
ATCTGAAACGTTAACTGGCTTTTTTG_CCAACAAAAGGAAACGTATTTATTGA	18	0	2	0	0	0	0	0	0	0	0	0	0	0	0	0	0	0
TGATGAACGCTCAAATCTATTTGTTT_CCAACAAAAGGAAACGTATTTATTGA	18	2	0	1	4	1	1	2	1	1	1	1	2	0	2	0	3	1
TGTGGAAGTTCAAAGGGGCTTGGAAG_CCAACAAAAGGAAACGTATTTATTGA	12	0	1	2	3	1	1	0	0	1	0	0	0	0	0	0	0	0
TTAGGAACACGTAAGATTCTTTTAAG_CCAACAAAAGGAAACGTATTTATTGA	52	12	6	15	9	5	10	21	14	14	5	15	3	10	2	0	4	0
CAAGAAATGTCTAATACCATTATAGT_CCAACAAAAGGAAACGTATTTATTGA	102	18	13	7	40	17	25	24	14	16	6	11	3	10	6	2	11	3
AATCCAATCCTAAATGTCGTTTTTAG_CCAACAAAAGGAAACGTATTTATTGA	29	0	0	0	0	0	0	0	0	0	0	0	0	0	0	0	0	0
GATATAAATTGTAACGTCTTTAGCGG_CCAACAAAAGGAAACGTATTTATTGA	17	2	0	0	0	2	0	2	2	0	2	0	1	1	0	0	2	0
GCCTTAATGCTAAATGGACTTTGTGA_CCAACAAAAGGAAACGTATTTATTGA	26	3	1	2	2	2	4	5	1	2	1	3	3	6	2	3	4	0
CGACAAATATTTAAAGCCATTGCTAC_CCAACAAAAGGAAACGTATTTATTGA	28	8	3	8	8	2	6	14	9	7	2	8	2	13	6	4	10	0
AGCTCAAAAGGCAACGGGTTTGGCCC_CCAACAAAAGGAAACGTATTTATTGA	83	22	9	15	20	11	12	12	16	19	24	15	7	17	19	5	13	7
GTAATAACTTATAAGTCCATTTCCGA_CCAACAAAAGGAAACGTATTTATTGA	26	2	3	2	1	1	1	10	3	7	1	2	1	4	1	0	0	0
TACACAAAACTAAAAGGGGTTCTAGA_CCAACAAAAGGAAACGTATTTATTGA	13	4	3	0	3	3	1	0	0	2	0	0	0	0	0	0	0	0
TACGAAATGAGAACTATATTTTAGC_CCAACAAAAGGAAACGTATTTATTGA	1	0	0	0	0	0	0	0	0	0	0	0	0	1	0	0	0	0
GCATTAACTTCAAATGTCGTTCGTCG_CCAACAAAAGGAAACGTATTTATTGA	328	41	34	40	68	16	41	47	37	23	31	14	12	27	23	6	17	6
TCCATAATAACAAAACTGATTCCATG_CCAACAAAAGGAAACGTATTTATTGA	39	7	6	6	10	10	8	11	2	4	2	7	5	10	0	0	2	1
ATCAAAAATCTGAACCTTTTTAAGTC_CCAACAAAAGGAAACGTATTTATTGA	1	0	0	0	0	0	0	0	0	0	0	0	0	0	1	0	0	0
ACAACAAACAAAAATAATCTTAGTAA_CCAACAAAAGGAAACGTATTTATTGA	3	0	2	3	2	0	0	3	2	1	1	1	0	1	1	0	1	0
TCGCAAACACCCAAAAAGATTACAGC_CCAACAAAAGGAAACGTATTTATTGA	26	5	12	7	3	3	9	12	4	4	9	6	4	10	4	6	7	0
TCCCTAATAAATAAAAGTGTTCGTGT_CCAACAAAAGGAAACGTATTTATTGA	1	0	1	0	0	0	0	0	0	0	0	0	0	0	0	0	0	0
GGGTCAACCATTAATCGATTTTTAGG_CCAACAAAAGGAAACGTATTTATTGA	116	12	11	15	13	9	19	17	10	10	7	5	4	10	7	3	6	1
CAATGAAGAAAGAAAATTTTTTTACA_CCAACAAAAGGAAACGTATTTATTGA	21	5	5	5	11	5	6	6	3	5	2	4	0	2	0	1	1	0
AATTAAACCCTAAACTATCTTCGATA_CCAACAAAAGGAAACGTATTTATTGA	18	18	14	14	13	3	8	12	8	9	12	6	12	24	13	3	9	3
TTATTAAGCAGAAACAATATTGAGAT_CCAACAAAAGGAAACGTATTTATTGA	31	9	7	12	6	3	6	6	7	12	5	14	9	8	9	4	3	2
TTTAAAACTTAGAACGACGTTTACGT_CCAACAAAAGGAAACGTATTTATTGA	11	0	0	0	0	0	0	2	1	0	1	0	0	4	0	0	1	0
GTTTTAAACGGGAATTCCTTTCGTAT_CCAACAAAAGGAAACGTATTTATTGA	51	4	2	3	4	0	8	8	2	3	1	4	1	1	0	0	0	0
TAAACAACGATGAAGGGTCTTAACTT_CCAACAAAAGGAAACGTATTTATTGA	21	10	9	7	13	17	11	8	3	11	0	4	1	7	5	0	12	0
ACAAAAAGTGTTAAAACACTTCGTTG_CCAACAAAAGGAAACGTATTTATTGA	145	17	10	22	19	6	13	24	10	9	4	4	7	11	8	2	7	0
CCTATAACGCGGAAATCATTTACACA_CCAACAAAAGGAAACGTATTTATTGA	24	14	10	12	4	11	7	11	5	11	6	5	5	5	6	0	2	0
TTATGAACAAATAAAGAGATTTCTAA_CCAACAAAAGGAAACGTATTTATTGA	44	14	10	19	12	11	7	16	9	15	12	11	0	6	2	1	10	2
ACAGTAACGAAGAAGTTAATTGATAA_CCAACAAAAGGAAACGTATTTATTGA	28	3	2	5	3	0	1	4	2	3	4	2	1	1	2	1	2	0
AGGAAAAACGTAAAGGGCATTAACTT_CCAACAAAAGGAAACGTATTTATTGA	88	30	17	36	27	16	22	32	27	22	21	23	13	18	13	3	12	2
TTCTCAATACATAATATACTTCCCTC_CCAACAAAAGGAAACGTATTTATTGA	32	0	2	0	0	0	2	0	2	0	0	0	0	0	0	0	0	0
CAAGAAAGTAATAAAATATTTTTGTA_CCAACAAAAGGAAACGTATTTATTGA	38	0	1	7	4	1	3	2	2	5	5	1	0	0	0	0	2	0
GTCCCAATCGTGAAAGGCGTTGTGGG_CCAACAAAAGGAAACGTATTTATTGA	76	5	5	8	10	5	3	10	7	7	5	4	2	2	0	2	0	0
TTAAAAATTATAAATATTGTTAATCG_CCAACAAAAGGAAACGTATTTATTGA	25	2	10	3	2	3	2	6	3	2	7	4	0	0	0	0	0	0
GTACTAAGACCGAATGCGTTTTTGGA_CCAACAAAAGGAAACGTATTTATTGA	3	0	0	1	1	0	0	1	1	0	0	0	0	0	0	0	0	0
ATAAGAAGCTCCAAGAAGCTTAAGTG_CCAACAAAAGGAAACGTATTTATTGA	62	14	11	18	9	15	11	20	11	14	10	6	6	13	8	3	13	12
TTAGTAACGGCGAAGGTTCTTTTGTC_CCAACAAAAGGAAACGTATTTATTGA	4	4	3	8	10	2	4	6	1	6	0	2	3	1	2	2	3	5
CTCAGAAGGTATAATTATGTTTAGCG_CCAACAAAAGGAAACGTATTTATTGA	30	14	9	16	6	2	9	15	13	12	5	9	1	8	5	1	4	0
TTCAAAATCAATAATAATCTTTAACC_CCAACAAAAGGAAACGTATTTATTGA	34	3	2	1	1	0	2	3	2	2	8	1	3	2	0	1	3	0
ATAAGAAATCGTAAATAAGTTTATCT_CCAACAAAAGGAAACGTATTTATTGA	61	25	17	29	22	9	20	27	26	32	20	13	2	14	6	3	7	1
CAGGAAAAACGTAATCGCTTTCTTCA_CCAACAAAAGGAAACGTATTTATTGA	1	0	0	0	0	0	0	0	0	0	0	0	0	0	0	0	1	0
AATCGAAGGCCCAAGGGAATTGGAGG_CCAACAAAAGGAAACGTATTTATTGA	85	3	5	10	10	4	6	11	5	13	4	7	8	18	7	6	9	9
TTTCTAACTCACAACTCATTTGAATT_CCAACAAAAGGAAACGTATTTATTGA	28	4	5	4	15	6	4	12	8	12	3	3	5	4	1	1	7	2
AATTAAACGGCTAATATCTTTCATCC_CCAACAAAAGGAAACGTATTTATTGA	75	20	17	9	17	7	23	17	14	13	8	7	4	14	3	1	8	6
GAGCTAAAATCGAAGGCGATTCCCCG_CCAACAAAAGGAAACGTATTTATTGA	27	13	7	9	13	6	6	13	6	8	10	13	4	13	6	4	6	1
AATGGAATCAGAAAGACGCTTACTTC_CCAACAAAAGGAAACGTATTTATTGA	35	4	6	4	15	4	7	5	7	10	2	6	9	6	2	4	6	1
CATGCAACAATCAACGTCATTATCCA_CCAACAAAAGGAAACGTATTTATTGA	73	13	14	13	18	5	13	19	4	10	14	16	4	9	10	8	14	3
AATAAAATTGAAAATAGTCTTTTAGG_CCAACAAAAGGAAACGTATTTATTGA	1	0	0	0	0	1	0	0	0	0	0	0	0	0	0	0	0	0
GATACAACTTCAAATGATTTTTTTAA_CCAACAAAAGGAAACGTATTTATTGA	14	6	1	3	2	8	8	5	3	1	0	4	0	3	0	0	2	0
AAGGAAAACAGAAATGAATTTTCCTG_CCAACAAAAGGAAACGTATTTATTGA	7	0	1	0	1	0	1	3	2	1	2	0	0	2	1	0	0	1
TATTGAAACGCGAAACAACTTCCTGT_CCAACAAAAGGAAACGTATTTATTGA	33	15	7	11	6	7	8	13	4	9	10	13	8	22	12	6	15	2
GTTGAAAAACGAAAACTTTTTTTGGC_CCAACAAAAGGAAACGTATTTATTGA	23	5	1	5	2	2	8	1	1	1	0	0	0	3	0	0	0	0
ATACTAATCGTGAAGAGATTTAGGCT_CCAACAAAAGGAAACGTATTTATTGA	111	23	20	21	19	6	8	32	14	17	12	28	18	41	21	5	23	8
CCTTAAAGAAGCAAGGTTCTTATGTA_CCAACAAAAGGAAACGTATTTATTGA	114	18	10	14	29	18	25	29	18	20	17	23	11	15	7	4	10	6
TCCGGAAGGTTAAATACGCTTCATTA_CCAACAAAAGGAAACGTATTTATTGA	115	18	9	16	13	11	10	14	25	17	9	10	3	14	5	4	6	1
CCGCCAATCGGGAAGATCATTATCTG_CCAACAAAAGGAAACGTATTTATTGA	42	10	5	6	11	7	5	15	9	9	3	5	6	9	6	2	6	1
ATATTAAAATACAAACGTCTTTACAA_CCAACAAAAGGAAACGTATTTATTGA	34	7	5	9	6	6	8	14	14	13	6	16	12	14	4	5	3	0
CAGCAAAAGGATAAATGTTTTTATGA_CCAACAAAAGGAAACGTATTTATTGA	55	6	7	3	10	3	6	3	0	3	2	5	0	2	1	1	0	0
AGCACAAGCCGGAACTTCATTTGGAG_CCAACAAAAGGAAACGTATTTATTGA	12	3	1	4	3	1	0	3	5	3	7	12	6	2	2	0	2	0
ATCTAAAGATGGAATTAGCTTGTACT_CCAACAAAAGGAAACGTATTTATTGA	109	21	17	17	22	8	18	20	22	25	5	18	14	38	19	15	24	6
CTTGTAACTTAGAATGGTATTGTTTA_CCAACAAAAGGAAACGTATTTATTGA	46	8	11	7	16	9	7	8	4	4	7	3	6	6	2	0	4	0
TATATAATAATCAATCGGTTTTAAAC_CCAACAAAAGGAAACGTATTTATTGA	25	4	0	1	4	7	2	1	0	0	0	2	1	0	0	0	0	0
TTTTGAACGTGAAACTTGCTTGAAGT_CCAACAAAAGGAAACGTATTTATTGA	18	8	3	7	3	3	2	3	0	2	2	4	4	5	2	0	2	1
GGAGAAAGGCTCAAGTGGTTTGAGGC_CCAACAAAAGGAAACGTATTTATTGA	43	5	9	9	7	4	8	8	4	9	6	4	4	9	4	0	1	0
TTACAAATTGGTAAAATCATTAGATT_CCAACAAAAGGAAACGTATTTATTGA	32	3	1	3	9	3	5	0	1	0	1	2	0	1	1	0	1	0
CTTAAAATATGCAAATTAATTCTGGG_CCAACAAAAGGAAACGTATTTATTGA	200	43	20	34	43	24	33	54	44	39	28	43	11	40	25	15	36	4
GGCAAAAACTAGAAGCCGCTTTTTGT_CCAACAAAAGGAAACGTATTTATTGA	4	0	0	0	3	0	2	1	1	2	0	0	0	1	0	0	0	0
AGGGAAATCCATAACTCTTTTGGGTG_CCAACAAAAGGAAACGTATTTATTGA	45	12	2	8	5	8	9	15	13	4	3	8	6	10	7	7	9	2
CTTCGAAACGGTAAGGACGTTGTTGA_CCAACAAAAGGAAACGTATTTATTGA	37	7	8	5	8	2	13	18	5	12	2	5	2	2	4	1	0	0
CTTGCAAGACTCAATTCGGTTATACA_CCAACAAAAGGAAACGTATTTATTGA	15	14	18	18	9	9	12	42	46	38	43	64	55	189	141	105	337	148
TCTTCAAGTAGAAATTTTATTTTGGA_CCAACAAAAGGAAACGTATTTATTGA	8	0	2	0	0	2	2	0	0	0	0	0	0	0	0	0	0	0
ATCTAAATAATAAAATCTTTTTAGAA_CCAACAAAAGGAAACGTATTTATTGA	6	0	2	0	0	1	0	1	1	2	0	0	0	1	0	0	0	0
TAGATAACGATAAACTTATTTACTAG_CCAACAAAAGGAAACGTATTTATTGA	70	6	7	18	14	7	11	16	12	11	10	13	8	18	12	6	5	1
ATCGAAACCGTAAACAACGTTAGTGC_CCAACAAAAGGAAACGTATTTATTGA	57	6	3	2	10	3	7	3	6	9	4	1	2	3	10	0	4	1
TTGCCAACTTGTAAAAGCTTTCGATC_CCAACAAAAGGAAACGTATTTATTGA	44	25	7	9	16	10	10	5	11	6	5	8	5	13	6	7	14	5
GGTGAAAGTAAAAAACTCTTTCGGTT_CCAACAAAAGGAAACGTATTTATTGA	16	7	12	14	14	5	15	20	11	7	1	13	7	8	5	3	1	3
AAATAAACTTGAAATTGTTTTATATG_CCAACAAAAGGAAACGTATTTATTGA	50	8	11	8	13	13	9	8	7	4	12	11	2	7	0	0	4	0
TCGCAAAGTGATAATTTTGTTACCTT_CCAACAAAAGGAAACGTATTTATTGA	31	10	9	5	23	12	3	10	10	7	8	11	5	12	8	4	7	2
AAGTTAAGGTGCAAGTCGCTTTTGTT_CCAACAAAAGGAAACGTATTTATTGA	86	31	11	6	20	11	7	28	20	12	8	12	12	12	6	5	7	2
TATATAACTTTTAAGGCTATGGTCT_CCAACAAAAGGAAACGTATTTATTGA	2	2	2	3	0	3	1	2	4	4	1	6	2	1	2	2	2	6
CCCTGAAACAGTAATGATGTTATTGA_CCAACAAAAGGAAACGTATTTATTGA	274	62	46	52	99	33	48	83	58	70	38	72	33	75	41	14	61	8
TCTACAAACTCAAATGAGATTGAGGC_CCAACAAAAGGAAACGTATTTATTGA	30	0	0	3	4	2	3	1	7	1	1	5	4	2	1	1	2	0
TAGAAAACTGATAAGGGCTTTGTTGA_CCAACAAAAGGAAACGTATTTATTGA	1	0	0	0	1	0	0	0	0	0	0	0	0	0	0	0	0	0
TATCAAACTATAAAACTCGTTTCCGC_CCAACAAAAGGAAACGTATTTATTGA	32	3	0	0	6	0	1	6	1	3	0	4	0	4	0	0	0	0
TCTTGAAAGACTAACCTCGTTATATA_CCAACAAAAGGAAACGTATTTATTGA	23	6	2	3	9	5	3	4	1	0	4	3	0	4	2	3	2	0
TTTTTAATTGCAAAGGCATTTCATAG_CCAACAAAAGGAAACGTATTTATTGA	13	4	0	5	1	3	4	5	5	6	0	5	1	12	3	1	0	4
TTGGAAATGTGAAAAGAGTTTTCTTG_CCAACAAAAGGAAACGTATTTATTGA	67	17	6	10	14	11	4	8	5	17	6	3	2	5	4	0	1	0
TGTCAAAGTGTAATCTGATTACTTT_CCAACAAAAGGAAACGTATTTATTGA	1	0	0	2	0	0	0	0	0	0	0	0	1	0	0	0	0	0
TAAGGAATTATAAAGTCATTTAATGT_CCAACAAAAGGAAACGTATTTATTGA	12	2	2	9	8	2	3	2	5	1	3	5	1	4	1	1	5	0
CATAAAACTGGTAATGCATTTATAAG_CCAACAAAAGGAAACGTATTTATTGA	76	16	14	13	22	7	12	10	4	15	8	6	5	14	10	2	1	0
TCTTAAAAACATAAGAACATTAACCG_CCAACAAAAGGAAACGTATTTATTGA	31	13	10	14	12	3	9	13	4	10	3	9	1	8	5	2	5	1
TAGCAAAAGCTTAAAGGGGTTGCAGT_CCAACAAAAGGAAACGTATTTATTGA	27	3	5	4	6	2	4	4	2	4	2	4	0	1	1	1	0	0
ATCAAAAATATAAACTAAATTAGTAT_CCAACAAAAGGAAACGTATTTATTGA	1	0	0	0	0	0	0	0	0	0	0	0	0	0	0	0	0	0
AAAATAAAACTCAACAAACTTACTTA_CCAACAAAAGGAAACGTATTTATTGA	36	15	15	10	20	5	9	8	9	8	5	6	3	9	0	3	15	1
AATAGAACAACCAACTATCTTAAGAA_CCAACAAAAGGAAACGTATTTATTGA	44	4	3	2	6	0	3	7	1	2	0	1	0	0	0	0	2	2
AGAGGAAGATCAAATTTGGTTGTAGG_CCAACAAAAGGAAACGTATTTATTGA	22	3	6	4	5	1	6	3	3	2	2	1	0	2	0	1	0	0
GCTCTAAAATTAAATTCATTTGTTAG_CCAACAAAAGGAAACGTATTTATTGA	26	4	5	9	8	0	5	10	4	6	3	5	5	3	2	3	4	0
AATCAAATAGTAAAGGGTTTGCAGA_CCAACAAAAGGAAACGTATTTATTGA	1	0	0	0	0	0	0	0	0	0	0	0	0	0	0	0	0	0
TTATAAAAATTAAATCGCATTTTGCT_CCAACAAAAGGAAACGTATTTATTGA	48	2	5	9	11	8	6	2	5	3	3	3	0	1	0	0	0	0
CAAATAAGGGGAAAACTCTTTCACAT_CCAACAAAAGGAAACGTATTTATTGA	43	15	10	17	12	7	11	29	17	30	19	27	22	65	36	22	72	21
AGGGCAAACTTAAAGACGATTCTACA_CCAACAAAAGGAAACGTATTTATTGA	112	30	28	25	31	15	23	29	15	26	23	18	7	36	16	5	14	2
CTACAAACCGTAAAGTCGATTTGGTT_CCAACAAAAGGAAACGTATTTATTGA	61	4	3	6	6	1	2	2	3	0	1	6	0	7	0	0	0	0
TGGTGAAGAGTGAAGGGGGTTGGGGG_CCAACAAAAGGAAACGTATTTATTGA	2	0	0	0	0	0	1	0	0	0	0	0	0	0	0	0	0	0
TTGCGAAGAGACAAATATTTTTAGAA_CCAACAAAAGGAAACGTATTTATTGA	60	11	8	13	18	4	10	14	7	8	7	4	1	7	0	1	0	0
CTCGCAATTAACTTACCGG_CCAACAAAAGGAAACGTATTTATTGA	17	0	0	0	5	0	0	0	0	0	0	0	0	0	0	0	0	0
GCATCAAAATAGAATCTAATTATTCT_CCAACAAAAGGAAACGTATTTATTGA	37	1	5	1	4	4	1	1	1	0	1	3	0	0	0	0	0	0
TCAAGAAGAGCTAATATACTTTTTTG_CCAACAAAAGGAAACGTATTTATTGA	6	6	1	1	1	2	1	8	1	5	2	2	4	6	2	3	5	0
AGATTAAACTCCAATCCAGTTTGGGA_CCAACAAAAGGAAACGTATTTATTGA	43	9	4	4	6	13	6	6	4	6	10	3	4	6	4	2	10	1
ACGACAACAATGAAGCTACTTCTCAG_CCAACAAAAGGAAACGTATTTATTGA	23	11	6	10	15	3	5	11	10	7	13	12	0	16	10	6	10	1
CCTATAAGAAATAAGAAAATTATGAC_CCAACAAAAGGAAACGTATTTATTGA	15	6	11	5	4	8	3	5	2	5	6	3	0	4	0	0	0	0
ACACGAAAATTTAAAGCTGTTGAGCT_CCAACAAAAGGAAACGTATTTATTGA	52	14	3	12	13	8	11	9	10	25	16	16	11	16	10	2	3	1
CAGCAAACTATTAATATTGTTGCCGT_CCAACAAAAGGAAACGTATTTATTGA	120	32	25	31	35	12	22	55	33	34	21	27	16	32	15	14	17	9
GCCCGAAAGTAAAAACACGTTTGATG_CCAACAAAAGGAAACGTATTTATTGA	20	4	13	10	3	6	10	11	11	8	5	4	4	8	5	0	3	4
AGCGGAATGATAAACGTATTTAAATA_CCAACAAAAGGAAACGTATTTATTGA	8	2	4	6	3	3	2	5	2	6	0	4	1	5	1	0	0	0
TTGCAAAATATAAAAAGCCTTGTTAC_CCAACAAAAGGAAACGTATTTATTGA	26	6	1	0	4	4	1	3	2	0	0	1	1	2	2	0	1	2
TGTTGAACACTGAAAATATTTTTGCG_CCAACAAAAGGAAACGTATTTATTGA	50	8	9	18	12	5	4	6	7	9	16	11	9	23	8	4	6	0
AACTAAAGTGTCAAGCTGTTTTGAAC_CCAACAAAAGGAAACGTATTTATTGA	10	2	2	1	2	0	1	1	1	5	2	3	0	1	0	0	3	0
TGCCTAATGGACAATTTTCTTGCGTT_CCAACAAAAGGAAACGTATTTATTGA	13	2	2	0	1	0	0	0	1	1	0	1	0	0	0	1	1	0
TATGTAACGAGAAAATGCTTTCATTA_CCAACAAAAGGAAACGTATTTATTGA	13	4	2	1	9	1	5	2	5	13	2	2	2	11	0	1	3	0
ACGTTAATATTTAAGCATATTAATGC_CCAACAAAAGGAAACGTATTTATTGA	14	8	4	5	7	4	6	7	5	2	2	0	0	3	0	0	0	0
TCAATAATCATAAACTACATTCGAAG_CCAACAAAAGGAAACGTATTTATTGA	41	10	3	7	7	1	5	4	2	1	2	4	1	1	3	0	1	0
TAAATAAAATTTAAATATTTTTTTTT_CCAACAAAAGGAAACGTATTTATTGA	1	0	0	0	0	0	0	0	0	0	0	0	0	0	0	0	0	0
ATAAGAATAGTAAAGTAAGTTGTACG_CCAACAAAAGGAAACGTATTTATTGA	12	4	4	2	1	1	3	5	5	3	3	4	4	7	5	2	3	1
CCGCTAATGAACAAGTAGCTTACAGG_CCAACAAAAGGAAACGTATTTATTGA	28	7	4	8	5	4	10	6	2	12	5	9	3	6	8	2	12	4
GCTAAAATCTTAAATCTGTTTCTCGT_CCAACAAAAGGAAACGTATTTATTGA	19	11	3	10	7	9	5	20	17	21	9	19	12	28	13	15	11	3
TGTGAAAACTAAAAAAGCTTTGGGAT_CCAACAAAAGGAAACGTATTTATTGA	75	23	16	30	22	12	14	26	9	13	8	9	3	5	1	0	3	0
CAGATAACGGTAAAAGTGTTTTTGCG_CCAACAAAAGGAAACGTATTTATTGA	26	9	2	9	12	9	8	11	7	16	5	4	7	8	4	0	11	2
TCAACAACCATTAAGCTAGTTGTATT_CCAACAAAAGGAAACGTATTTATTGA	36	1	1	1	2	1	6	4	1	0	0	0	0	0	0	0	0	0
ATTGGAATTCTGAAGCGCATTTCTTA_CCAACAAAAGGAAACGTATTTATTGA	52	5	3	3	4	2	6	6	2	1	2	1	2	6	2	0	0	0
TCCTAAACTAATAAAGATGTTCTATT_CCAACAAAAGGAAACGTATTTATTGA	6	0	1	0	0	0	1	0	0	0	0	0	0	0	0	0	0	0
TCGTAAAACGTAAAGGGATTTATGGC_CCAACAAAAGGAAACGTATTTATTGA	24	7	2	0	0	1	0	0	2	2	1	0	0	0	0	0	0	0
TGTGAAACCTATAAGTTCTTTAGCTA_CCAACAAAAGGAAACGTATTTATTGA	6	0	0	0	2	0	1	0	0	0	0	0	0	0	0	0	0	0
TTACTAACGGTAAACCTCATTTAAGT_CCAACAAAAGGAAACGTATTTATTGA	41	10	10	11	11	3	5	9	6	6	5	5	6	7	5	1	5	0
CTTGGAACAATGAAGGGAGTTTGGTC_CCAACAAAAGGAAACGTATTTATTGA	70	11	7	7	21	6	9	4	4	8	1	3	0	7	4	3	6	3
ATCGAAATTTTAAATGACGTTGATAG_CCAACAAAAGGAAACGTATTTATTGA	28	3	6	14	9	1	1	6	2	2	2	7	0	5	0	1	3	1
TCGTTAAAGGGCAATCTTTTTTTGTA_CCAACAAAAGGAAACGTATTTATTGA	32	10	4	11	14	3	6	10	15	7	1	4	4	4	2	0	2	1
GAAGCAAAAACGAATTCGGTTCGCGG_CCAACAAAAGGAAACGTATTTATTGA	33	5	10	6	4	4	4	4	5	11	7	7	4	12	4	1	10	2
TAGGTAATCGATAAGGTCATTGGGCT_CCAACAAAAGGAAACGTATTTATTGA	48	8	6	11	3	10	16	6	14	9	10	10	6	14	8	1	4	1
AAAAGAATAGCTAAATGAGTTAATCG_CCAACAAAAGGAAACGTATTTATTGA	32	9	3	2	4	1	3	1	1	4	1	1	8	1	3	0	5	0
CACTCAATTGTTAAAGAGCTTTAGTG_CCAACAAAAGGAAACGTATTTATTGA	80	26	11	23	14	6	12	38	15	16	15	12	10	11	5	1	10	1
TATATAAAAGTCAAGGTAATTGTCTT_CCAACAAAAGGAAACGTATTTATTGA	1	0	0	0	0	0	0	0	0	0	0	0	0	1	0	0	0	0
TGGCCAATAATAAACGGCTTTTTTGT_CCAACAAAAGGAAACGTATTTATTGA	45	1	1	1	5	0	1	1	1	0	0	0	0	1	0	0	0	0
TGTGAAAAAAAAAAAAACATGTTAGATA_CCAACAAAAGGAAACGTATTTATTGA	2	0	0	0	0	0	0	1	0	0	1	0	0	0	0	0	0	0
GCTAAAATAAACAACTCGATTTTTCT_CCAACAAAAGGAAACGTATTTATTGA	57	8	5	9	11	7	9	5	11	7	9	5	5	5	3	2	4	2
TTACAAACTTTTAAGACTCTTTGTGA_CCAACAAAAGGAAACGTATTTATTGA	8	9	2	6	4	9	3	8	11	6	6	3	1	8	6	2	4	1
ACTCTAAGCCAGAACCTGATTTTAAA_CCAACAAAAGGAAACGTATTTATTGA	1	0	0	0	0	0	0	0	0	0	0	0	0	0	0	0	0	0
GGCTTAAGATTTAAAGAAGTTGTATG_CCAACAAAAGGAAACGTATTTATTGA	1	0	0	0	0	1	0	0	0	0	0	0	0	0	0	0	0	0
AGATTAATAGGGAACTTGATTGCCAT_CCAACAAAAGGAAACGTATTTATTGA	42	5	7	5	13	8	5	7	4	6	6	11	5	15	9	7	11	1
CTAATAACAACCAAACTTATTTTCAG_CCAACAAAAGGAAACGTATTTATTGA	92	22	12	25	13	7	23	23	23	14	9	12	9	20	8	5	7	6
GGTCTAATGTTAAAATGACTTATTAA_CCAACAAAAGGAAACGTATTTATTGA	36	5	10	10	4	2	11	4	1	1	0	5	0	1	1	2	2	0
CCGCGAAAGTTCAAGTGACTTTGCGG_CCAACAAAAGGAAACGTATTTATTGA	8	2	1	0	2	0	0	2	0	0	0	0	0	0	0	0	0	0
TCTGGAAGTCGTAACCACGTTTCGGT_CCAACAAAAGGAAACGTATTTATTGA	36	0	0	1	3	0	1	1	0	0	0	1	0	0	0	0	0	0
TGCTGAACATGCAATCGCATTGGGCG_CCAACAAAAGGAAACGTATTTATTGA	52	3	3	9	7	6	1	7	8	7	7	11	8	15	7	3	2	1
GAACAAAAACCCAACCCAGTTCGGTG_CCAACAAAAGGAAACGTATTTATTGA	92	15	13	15	9	13	33	20	17	16	5	6	11	7	4	1	0	1
CCACAAATCGTTAAATAAGTTCTTCA_CCAACAAAAGGAAACGTATTTATTGA	17	6	4	6	3	2	4	6	1	3	10	5	5	6	1	1	3	3
TAGCAAATGCTGAACCCTGTTATATA_CCAACAAAAGGAAACGTATTTATTGA	51	7	11	8	2	4	4	12	5	7	0	0	1	3	0	0	4	4
TAAGAAAATCGAAATAAATTTTGAGA_CCAACAAAAGGAAACGTATTTATTGA	1	1	0	0	0	0	0	0	0	0	0	0	0	0	0	0	0	0
CCCAGAACAAGGAAGTAAGTTTCTAT_CCAACAAAAGGAAACGTATTTATTGA	71	13	10	10	25	10	17	25	20	18	7	14	3	15	2	0	0	1
TTTGTAAATGCCAACGGAGTTTACCT_CCAACAAAAGGAAACGTATTTATTGA	29	15	8	6	21	8	12	15	9	3	3	10	7	9	1	0	5	2
GTCCTAAAACAAAACAACTTTGGGAT_CCAACAAAAGGAAACGTATTTATTGA	74	10	6	10	5	0	3	10	9	11	2	5	4	12	10	0	5	4
TTCAAAACAGAAAAGGCGCTTGTCCG_CCAACAAAAGGAAACGTATTTATTGA	52	4	5	8	18	10	9	13	7	9	3	7	5	9	3	1	5	1
GATAAAAGTGGCAAAGGTATTAATTA_CCAACAAAAGGAAACGTATTTATTGA	4	0	0	0	0	0	0	0	0	0	0	0	0	0	0	0	0	0
AGGCTAAATAGTAATCTCGTTTTATG_CCAACAAAAGGAAACGTATTTATTGA	127	22	16	8	34	18	30	22	19	20	14	12	9	26	6	8	6	4
CCCGCAACGCTTAAATGGTTTATTAG_CCAACAAAAGGAAACGTATTTATTGA	33	12	2	6	9	6	4	11	6	7	4	5	5	9	2	6	7	1
TGTAAAACTTATAATTGATTTAAGTT_CCAACAAAAGGAAACGTATTTATTGA	5	1	3	1	3	2	0	1	1	3	1	0	0	0	0	0	1	0
CCTGAAAAAAGCAAGAGAATTGTCAT_CCAACAAAAGGAAACGTATTTATTGA	88	5	3	6	4	1	2	4	7	2	0	1	0	0	0	0	1	0
CCATTAACTCTTAACCTGTTTTTTAT_CCAACAAAAGGAAACGTATTTATTGA	3	1	0	0	4	1	1	0	0	0	0	0	0	0	0	0	0	0
CTTCCAAGTACAAAGGCGTTTCAAAA_CCAACAAAAGGAAACGTATTTATTGA	1	0	0	0	0	0	1	0	0	0	0	0	0	0	0	0	0	0
TCTCCAACCCGTAAACAGATTAATAC_CCAACAAAAGGAAACGTATTTATTGA	13	5	0	8	5	1	9	5	1	8	4	1	1	7	0	0	2	1
AAGTCAACAGATAAGAGACTTTTAGA_CCAACAAAAGGAAACGTATTTATTGA	16	0	0	0	0	0	0	0	0	0	0	0	0	1	0	0	0	0
TCACTAAGATTTAAACACTTTCTGAT_CCAACAAAAGGAAACGTATTTATTGA	43	11	5	3	15	3	4	3	4	3	4	4	3	3	5	1	1	0
GAAAAAAGTTAGAAGCTCCTTTTCAC_CCAACAAAAGGAAACGTATTTATTGA	14	5	0	1	6	0	1	3	1	4	2	2	3	6	0	0	4	4
TAAACAAGCGTAAACGTTATTGTAAG_CCAACAAAAGGAAACGTATTTATTGA	301	37	31	40	37	22	29	53	38	39	28	43	24	66	46	13	34	12
AAATAAAATTCAAATAGAGTTAACAC_CCAACAAAAGGAAACGTATTTATTGA	33	2	1	1	6	6	3	3	2	2	0	0	1	4	0	1	3	0
CTGTAAAAAATTAAATCAGTTTCCGT_CCAACAAAAGGAAACGTATTTATTGA	64	25	12	13	23	11	18	10	11	9	6	6	1	3	3	0	0	2
CAGCAAACTTATAATTGCCTTGATTT_CCAACAAAAGGAAACGTATTTATTGA	93	23	16	19	32	6	14	8	16	10	5	13	8	3	3	0	2	0
CCGCGAACATTAAATTTGTTTATATG_CCAACAAAAGGAAACGTATTTATTGA	56	2	12	6	4	4	6	8	2	5	1	12	0	6	0	1	1	0
AGATGAACGGTTAAATTCGTTTAAGG_CCAACAAAAGGAAACGTATTTATTGA	64	34	23	28	29	14	13	47	28	31	19	33	28	42	28	14	28	11
TCGCCAAGGTAAAATTCGGTTCAGAT_CCAACAAAAGGAAACGTATTTATTGA	46	4	3	0	8	3	2	1	3	0	0	1	0	0	0	0	0	0
CCAACAATTTTCAAAGAATTTCTCAA_CCAACAAAAGGAAACGTATTTATTGA	56	16	19	14	19	6	16	19	18	14	8	18	1	8	3	1	8	5
CTTAAAATCGGTAAAGAATTTAGTTA_CCAACAAAAGGAAACGTATTTATTGA	11	1	4	3	5	0	1	3	0	0	2	0	0	0	2	1	1	1
TATAGAAAATACAACTTAATTTCAGG_CCAACAAAAGGAAACGTATTTATTGA	26	0	1	1	2	0	4	0	0	0	0	0	0	0	0	0	0	0
TATCCAATCATTAAAAAACTTCTCAT_CCAACAAAAGGAAACGTATTTATTGA	19	1	4	4	7	0	2	6	3	6	0	8	1	4	2	1	1	0
TCCGATATCGGTACCGATCTTTCACC_CCAACAAAAGGAAACGTATTTATTGA	76	11	10	17	16	7	15	15	22	13	7	11	6	8	3	3	13	1
TCTACAACGCCTAAGTGGTTTTGTGT_CCAACAAAAGGAAACGTATTTATTGA	100	26	20	16	29	15	27	25	19	23	11	21	16	18	14	2	11	3
TAAGTAATCGTGAATAATCTTCTGTT_CCAACAAAAGGAAACGTATTTATTGA	33	12	10	4	4	1	9	3	2	2	0	0	4	4	4	4	5	0
ATAATAAAGATTAATATGGTTGGAAT_CCAACAAAAGGAAACGTATTTATTGA	10	2	2	6	2	0	2	2	0	5	0	8	3	0	0	0	2	1
TTGTCAATCTCAAAATGTGTTCTTGC_CCAACAAAAGGAAACGTATTTATTGA	66	8	5	7	8	8	6	10	4	14	3	7	8	5	4	0	0	0
CGACCAATTTCAAATAAGATTTACAT_CCAACAAAAGGAAACGTATTTATTGA	15	3	2	3	5	3	1	0	0	0	0	0	0	0	0	0	0	0
ATATAAAAGCAGAAAACGTTTCGGTC_CCAACAAAAGGAAACGTATTTATTGA	8	0	0	0	2	0	0	0	0	0	0	0	0	0	0	0	1	0
TCGCAAAAATTTAAGAAGTTTTCACT_CCAACAAAAGGAAACGTATTTATTGA	15	0	2	3	3	3	4	3	1	1	2	0	1	1	3	1	0	0
TTTGGAAAAGCAAATGTTTTTGTTGA_CCAACAAAAGGAAACGTATTTATTGA	125	30	18	32	37	27	22	28	37	28	15	31	22	58	26	25	43	12
TAATCAATACGAAAACCAGTTCTCTA_CCAACAAAAGGAAACGTATTTATTGA	19	0	3	3	5	3	2	2	0	3	2	0	0	5	2	3	0	0
GCGGCAAGTTGCAAAATGGTTTAACA_CCAACAAAAGGAAACGTATTTATTGA	11	3	0	1	5	1	1	0	1	2	0	0	0	2	3	0	0	0
GATCTAATTGGGAAGTTAGTTGGGGG_CCAACAAAAGGAAACGTATTTATTGA	19	5	0	1	4	1	6	3	1	1	3	2	0	0	1	1	0	0
ATCTCAAGAGTTAAGTAAATTTAATG_CCAACAAAAGGAAACGTATTTATTGA	81	12	18	10	15	4	16	8	2	2	9	6	2	7	1	1	1	1
CCCCCAACATTCAACAAGATTGCTGT_CCAACAAAAGGAAACGTATTTATTGA	23	3	3	4	4	2	2	3	3	2	2	3	1	1	2	0	1	0
GTATTAAGCGGTAAATATCTTTTCGT_CCAACAAAAGGAAACGTATTTATTGA	91	26	11	26	16	9	11	31	21	35	19	27	13	33	21	4	23	7
GTGTAAACTATTAAGCGTCTTTATTG_CCAACAAAAGGAAACGTATTTATTGA	125	36	27	41	29	16	31	62	61	56	54	52	52	90	78	42	182	78
AACCAAAAGGGAAAAAGGGTTTACGG_CCAACAAAAGGAAACGTATTTATTGA	24	6	5	7	5	0	7	6	0	2	4	4	5	4	2	1	1	0
GCGTGAACTAGTAAGAGAATTTATCA_CCAACAAAAGGAAACGTATTTATTGA	49	16	7	8	14	6	9	15	11	5	5	11	4	15	8	2	3	0
CACGAAACGTGTAAATCTGTTGTATC_CCAACAAAAGGAAACGTATTTATTGA	19	5	2	3	9	4	0	0	0	1	0	0	0	0	0	0	0	0
CAACGAAACTTGAAAGCCTTTGCTGG_CCAACAAAAGGAAACGTATTTATTGA	45	7	11	4	11	2	6	6	7	4	3	2	1	4	1	2	4	0
TATTCAAAGACGAACAGTATTTGTGT_CCAACAAAAGGAAACGTATTTATTGA	144	28	15	33	22	11	33	50	20	16	15	16	11	13	5	3	2	4
CAAACAACAGAAAAATATCTTATATT_CCAACAAAAGGAAACGTATTTATTGA	9	0	0	3	2	0	1	3	0	0	5	1	0	0	0	0	0	0
TAGATAAGAAGTAAAGAATTTGAATT_CCAACAAAAGGAAACGTATTTATTGA	59	9	6	12	14	2	10	9	4	6	2	5	2	5	1	0	2	0
ACGGAAAGCGATAAACGGTTTGTGAA_CCAACAAAAGGAAACGTATTTATTGA	27	6	6	3	3	1	7	5	2	12	0	2	2	2	2	0	1	0
GGGGGAATTGTAAACGGTATTTGGTA_CCAACAAAAGGAAACGTATTTATTGA	14	1	0	1	2	0	0	4	3	0	1	1	0	4	0	0	2	0
CCTCAAACCCATAAGGGGGTTCACTT_CCAACAAAAGGAAACGTATTTATTGA	20	8	8	8	4	1	6	12	8	10	2	13	5	20	2	2	9	3
AATTAAACCACTAAGAATGTTAATTG_CCAACAAAAGGAAACGTATTTATTGA	10	0	0	0	3	0	0	1	0	0	0	0	0	0	0	0	0	0
CGCGAAATAGCTAAAAATTTTCAGCT_CCAACAAAAGGAAACGTATTTATTGA	28	7	4	5	16	6	7	5	6	7	4	8	2	13	0	2	3	0
ACCGGAACTTATAAAGGACTTGAAGG_CCAACAAAAGGAAACGTATTTATTGA	2	1	1	0	1	1	0	0	0	0	0	0	0	0	0	0	0	0
TATTTAACTCAAAAGCCTTTTAGACC_CCAACAAAAGGAAACGTATTTATTGA	21	1	0	2	6	5	0	2	2	8	6	3	1	0	1	2	3	1
TGAGAAATTCCAAAGGAGATTTAGGT_CCAACAAAAGGAAACGTATTTATTGA	76	18	10	8	19	7	10	21	10	9	11	5	13	19	7	4	17	3
TTTATAAATTAAAATCCTGTTCATTC_CCAACAAAAGGAAACGTATTTATTGA	17	11	1	9	8	6	2	3	6	1	1	7	1	11	1	1	2	0
GCCGGAAGCAGGAAAGGGGTTGGGCG_CCAACAAAAGGAAACGTATTTATTGA	57	21	12	14	31	13	24	24	25	19	16	14	14	17	9	2	8	2
TTAAAAAATCTTAAGATCTTTTTAGT_CCAACAAAAGGAAACGTATTTATTGA	17	4	4	7	3	0	2	5	1	3	1	2	0	0	0	0	0	0
TAAAAAATTTTCAACTTAGTTAATCT_CCAACAAAAGGAAACGTATTTATTGA	2	0	0	0	0	0	0	0	0	0	0	0	0	0	0	0	0	0
ATCGCAACACGGAAAGGGGTTGGGGG_CCAACAAAAGGAAACGTATTTATTGA	40	7	3	3	13	3	7	3	0	2	1	1	1	0	7	0	4	0
ACTGGAAATAAAAAAGCATTGTACG_CCAACAAAAGGAAACGTATTTATTGA	2	0	0	0	0	0	0	0	0	1	0	0	0	0	0	0	0	0
AAAAAAAGAAAGAACTCCGTTTGAGT_CCAACAAAAGGAAACGTATTTATTGA	7	0	0	0	1	1	0	0	0	0	0	0	0	0	0	0	0	0
TTATCAAGAATAAATACATTTGTGGG_CCAACAAAAGGAAACGTATTTATTGA	87	11	11	1	12	8	9	13	10	10	1	3	1	4	2	0	4	0
AGGTGAATTAGCAATACTTTTTATCG_CCAACAAAAGGAAACGTATTTATTGA	49	13	5	10	14	2	5	13	9	9	3	3	1	5	2	0	1	0
AGACTAACTATTAATGAGATTTTATC_CCAACAAAAGGAAACGTATTTATTGA	12	1	4	7	3	2	1	7	3	3	2	2	2	0	0	0	0	0
GCAGCAACTGGGAAGGATATTATGCG_CCAACAAAAGGAAACGTATTTATTGA	10	2	1	2	1	1	1	0	3	2	1	0	5	2	0	0	0	0
TACAGAATAACAAATTTAATTCCCAT_CCAACAAAAGGAAACGTATTTATTGA	49	14	7	5	17	5	12	13	7	2	5	5	4	7	2	2	1	1
TTTAGAAGTCGGAAGAGGATTCAGGC_CCAACAAAAGGAAACGTATTTATTGA	1	1	0	0	0	0	0	0	0	0	0	0	0	0	0	0	0	0
TAACAAATCTAAAATCAATTTGCCTC_CCAACAAAAGGAAACGTATTTATTGA	17	8	6	12	9	1	2	3	4	5	3	1	7	8	8	0	6	2
AATCACAATTCACAATTTACTTTTGTG_CCAACAAAAGGAAACGTATTTATTGA	40	25	13	11	18	14	8	12	20	11	15	16	7	25	15	6	20	5
ATCGAAAACGGGAAAAGGATTAGAGC_CCAACAAAAGGAAACGTATTTATTGA	55	11	7	4	15	13	6	16	11	6	4	2	2	10	4	2	9	7
CTTTGAACAAACAACTTCTTTGGTCA_CCAACAAAAGGAAACGTATTTATTGA	12	3	5	4	7	2	3	3	4	1	0	2	2	2	3	1	1	2
ATCCGAAGCAACAATGAGTTTTGACA_CCAACAAAAGGAAACGTATTTATTGA	33	19	5	10	10	2	14	13	28	15	7	16	4	22	15	4	10	1
ATAGAAATGTGCAACTTTTTTCGAGG_CCAACAAAAGGAAACGTATTTATTGA	23	2	1	1	3	0	4	2	0	2	0	0	0	0	0	0	0	0
CCAATAATCCTTAAGATAGTTATACG_CCAACAAAAGGAAACGTATTTATTGA	48	15	2	17	11	12	10	18	12	9	10	4	5	14	3	3	3	1
CCTTAAATTTTCAAGATTTTTGCCGA_CCAACAAAAGGAAACGTATTTATTGA	1	0	0	0	0	0	0	0	0	0	0	0	0	0	0	0	0	0
TTACAAAATAAGAACGACATTAAGAT_CCAACAAAAGGAAACGTATTTATTGA	13	13	15	6	6	6	5	16	5	17	7	9	1	8	3	1	3	0
TAACGAATGCTCAAGTTAATTTTAAC_CCAACAAAAGGAAACGTATTTATTGA	3	0	0	0	0	0	0	0	0	0	0	0	0	0	0	0	0	0
AATCAAAAAGTAAAGATAATTATTGT_CCAACAAAAGGAAACGTATTTATTGA	33	4	2	3	7	5	3	4	1	3	5	4	0	0	0	3	1	0
TCGTAAATTTACAATAAACTTGTTCT_CCAACAAAAGGAAACGTATTTATTGA	21	1	0	2	4	1	0	1	8	0	0	4	2	0	1	0	1	0
TTTCAAAAATGCAAATCTGTTAGAGC_CCAACAAAAGGAAACGTATTTATTGA	42	11	9	9	5	4	14	16	14	14	11	8	3	25	16	3	5	5
TAGTGAATTCCAAATATTTTTGAAAT_CCAACAAAAGGAAACGTATTTATTGA	55	12	13	14	17	15	8	24	4	17	8	19	2	4	0	0	1	1
GCGACAAATTAAAATGTCTTTAGAGA_CCAACAAAAGGAAACGTATTTATTGA	102	7	8	8	11	8	5	14	10	10	3	15	2	12	1	1	2	2
TTATTAACCACAAATTCTTTTTACCG_CCAACAAAAGGAAACGTATTTATTGA	24	5	4	5	4	6	7	4	7	9	0	4	1	3	2	1	2	0
GCGTAAAGTACAAACTTTGTTGCGTT_CCAACAAAAGGAAACGTATTTATTGA	46	7	1	8	4	0	7	2	2	2	0	1	0	0	4	0	0	0
ATGGCAACCTTTAATAAAATTCGTAT_CCAACAAAAGGAAACGTATTTATTGA	90	11	8	15	15	3	17	19	10	10	3	8	3	5	0	1	5	3
AACTGAATAAATAACAGTTTTATAGT_CCAACAAAAGGAAACGTATTTATTGA	62	2	5	7	4	9	7	7	1	6	6	10	1	4	0	1	2	0
CGAACAAAAAGGAAACGGTTTATGAC_CCAACAAAAGGAAACGTATTTATTGA	99	13	10	20	26	11	11	19	16	21	5	9	4	8	6	4	4	1
CCAGAAAAACAAAAATGACTTAATTT_CCAACAAAAGGAAACGTATTTATTGA	122	25	23	20	43	17	14	33	13	37	28	24	8	17	2	2	4	2
ACTACAACGTGTAATAATCTTATCGA_CCAACAAAAGGAAACGTATTTATTGA	13	2	0	1	1	2	1	2	3	7	2	8	6	9	9	4	2	4
CTCCAAAGATCGAAATGATTTATGTG_CCAACAAAAGGAAACGTATTTATTGA	68	20	6	14	16	12	16	16	18	14	13	19	10	14	5	4	18	7
ACAGTAAATTCTAATATGCTTTAGAG_CCAACAAAAGGAAACGTATTTATTGA	39	2	4	3	1	0	3	7	7	1	1	1	1	1	1	1	1	1
CCATCAATATAGAAAAAAGTTGGATA_CCAACAAAAGGAAACGTATTTATTGA	45	5	7	7	7	4	9	7	8	6	6	7	4	9	1	0	1	0
TTCTGAAATCTTAAGGATTTTCTGCA_CCAACAAAAGGAAACGTATTTATTGA	3	1	3	0	0	1	1	1	0	0	0	0	0	0	0	0	0	0
CTTTTAAAAGAGAATAGGTTTCATTT_CCAACAAAAGGAAACGTATTTATTGA	58	8	15	14	13	11	9	26	7	19	10	9	7	3	0	0	4	0
TATTGAATTTCTAAGTTCATTGATAC_CCAACAAAAGGAAACGTATTTATTGA	22	5	3	1	3	3	6	2	0	2	1	1	1	4	2	0	0	0
ATGTTAAGGCATAAGCAACTTACCAG_CCAACAAAAGGAAACGTATTTATTGA	40	17	9	5	9	5	10	7	7	2	3	1	1	1	2	1	2	0
ACATGAATCCTCAACCCGATTGTTGT_CCAACAAAAGGAAACGTATTTATTGA	47	6	5	11	11	2	4	8	8	17	1	3	3	7	5	3	0	0
TATATAACCTAGAAGCCATTTGGACA_CCAACAAAAGGAAACGTATTTATTGA	8	7	5	5	3	1	9	15	5	8	7	13	5	9	8	6	15	2
AAGAGAAAAGTTAAGTCGCTTTGAGT_CCAACAAAAGGAAACGTATTTATTGA	10	1	0	0	0	0	1	3	0	7	4	6	0	2	1	1	0	0
TGTCAAAAAACCAAATTGCTTGTTGA_CCAACAAAAGGAAACGTATTTATTGA	41	5	14	9	15	4	7	10	8	4	2	6	3	6	2	0	0	0
ATTATAACGGCGAAGGTTCTTCTGTT_CCAACAAAAGGAAACGTATTTATTGA	111	17	12	22	13	6	11	16	7	17	10	10	12	22	4	1	4	0
CCTCTAAACATAAAGAACTTTACTCT_CCAACAAAAGGAAACGTATTTATTGA	16	0	2	2	1	0	1	2	2	1	0	3	2	4	1	0	0	1
AGACTAAGTTGGAATAGCTTTATGGG_CCAACAAAAGGAAACGTATTTATTGA	77	17	12	13	18	10	13	12	5	7	0	3	6	21	13	6	19	4
GGCCAAAACCATAACTAGGTTTGGGG_CCAACAAAAGGAAACGTATTTATTGA	22	6	0	2	1	1	1	2	0	0	1	0	2	1	0	0	0	0
AAGATACATTTAATTTTATTGCTAC_CCAACAAAAGGAAACGTATTTATTGA	11	7	2	4	7	4	4	5	7	4	0	0	0	1	0	0	0	0
GAAAAAATACCAAACGTCTTTAGCGT_CCAACAAAAGGAAACGTATTTATTGA	27	13	4	3	5	3	4	7	8	8	2	4	4	10	4	2	3	1
GACGCAACAGGGAAAGGGCTTGGAGT_CCAACAAAAGGAAACGTATTTATTGA	173	23	13	37	41	6	33	31	25	26	16	19	18	30	20	12	25	11
GTCGGAACCATGAAAGCGATTATCTT_CCAACAAAAGGAAACGTATTTATTGA	19	0	0	0	1	0	3	0	0	0	0	0	0	0	0	0	0	0
AAAAAAAATGGCAAGCAAGTTCCTGC_CCAACAAAAGGAAACGTATTTATTGA	20	5	4	6	6	4	2	8	3	2	3	4	2	4	3	0	0	0
CTCTAAAAAGATAACGTGCTTACTTT_CCAACAAAAGGAAACGTATTTATTGA	41	5	4	1	1	1	2	2	3	8	4	9	3	0	2	0	1	0
CACGGAAGGCGCAAATGGGTTGGGGG_CCAACAAAAGGAAACGTATTTATTGA	13	5	0	3	6	1	3	6	2	4	0	3	0	1	1	0	2	0
ATGAAAAATGAAAAAATTCTTACATC_CCAACAAAAGGAAACGTATTTATTGA	52	15	14	20	13	12	15	24	23	27	17	17	6	18	2	0	3	1
AGAGAAACAAATAACCTCGTTTGCGC_CCAACAAAAGGAAACGTATTTATTGA	25	3	0	2	1	0	0	0	3	3	0	1	2	5	2	0	1	3
CCGCAAAAATATAAGCCACTTCCGAG_CCAACAAAAGGAAACGTATTTATTGA	50	9	3	7	7	7	1	12	11	8	8	6	9	7	7	3	2	3
TTCGGAACACGCAATACGCTTCCGAA_CCAACAAAAGGAAACGTATTTATTGA	21	7	6	8	7	6	9	8	5	7	8	6	1	2	5	0	2	1
CCCATAAACATAAATATATTTCATGA_CCAACAAAAGGAAACGTATTTATTGA	6	0	1	1	0	0	0	0	0	0	0	0	0	0	0	0	0	0
GTCCTAAGCAATAAACTCTTTCTGTG_CCAACAAAAGGAAACGTATTTATTGA	31	3	1	2	10	0	7	10	11	11	4	3	6	11	5	3	7	1
TGGCCAAGCTGCAAATTTCTTGTTCC_CCAACAAAAGGAAACGTATTTATTGA	44	5	4	6	9	1	0	5	6	8	3	13	8	16	14	2	3	2
GGGGGAAGTCGGAAGAATGTTTTTAA_CCAACAAAAGGAAACGTATTTATTGA	11	3	4	3	2	4	6	9	5	2	1	3	0	0	0	0	0	0
GTCGGAACCTTTAATAAATTTTCAGA_CCAACAAAAGGAAACGTATTTATTGA	21	1	2	0	1	4	0	1	2	2	0	0	0	0	0	0	0	0
TTGGTAAAGAAGAAGATTATTAAGTA_CCAACAAAAGGAAACGTATTTATTGA	25	9	3	5	7	1	10	10	8	10	10	20	2	5	0	1	4	0
CGCCAAACCGCCAAACCGATTGGGGC_CCAACAAAAGGAAACGTATTTATTGA	12	11	5	10	1	5	4	2	14	7	4	0	7	3	6	1	14	1
AGTGAAAAATGCAAAGCTCTTGCAGT_CCAACAAAAGGAAACGTATTTATTGA	37	5	7	11	5	5	2	2	13	9	8	6	1	7	6	2	6	0
CTCAGAAACGCCAAGATTATTTCCCT_CCAACAAAAGGAAACGTATTTATTGA	37	12	3	10	20	9	12	13	7	8	7	9	3	13	2	1	1	0
TTTAAAACCGTAAATGCTCTTAGGCA_CCAACAAAAGGAAACGTATTTATTGA	15	8	8	6	5	3	9	8	7	1	6	6	7	2	1	0	0	1
ATATAAACAGGTAATCAGTTTTCTGT_CCAACAAAAGGAAACGTATTTATTGA	25	0	1	0	0	0	1	0	0	0	0	0	0	0	0	0	0	0
AGTCAAATAACGAATATTTTTCCGGA_CCAACAAAAGGAAACGTATTTATTGA	123	32	29	26	53	19	38	47	29	29	22	31	9	30	27	4	21	6
TAGGTAAAACCCAACAAGGTTACATC_CCAACAAAAGGAAACGTATTTATTGA	31	7	9	13	4	2	4	6	7	16	4	7	8	15	9	4	9	1
TAGGAAACCGGGAATGTGATTAACAT_CCAACAAAAGGAAACGTATTTATTGA	22	8	7	7	6	0	7	8	4	5	6	6	3	5	4	0	0	0
TTCCCAATTGGGAACCGAATTCGCTG_CCAACAAAAGGAAACGTATTTATTGA	14	3	2	1	0	0	5	0	0	10	0	2	0	3	0	0	0	0
CTACGAAATTCGAAGTTATTTTAGTT_CCAACAAAAGGAAACGTATTTATTGA	73	21	18	23	39	14	22	23	22	28	19	21	6	21	6	5	11	2
CATTAAAGCTGTAATATGTTTGCTGC_CCAACAAAAGGAAACGTATTTATTGA	76	1	5	4	10	6	6	10	11	9	4	20	0	10	10	4	11	3
ACGTTAACAAGAAAATTTTTTTGGTT_CCAACAAAAGGAAACGTATTTATTGA	34	9	4	4	7	3	5	14	5	7	1	4	1	5	1	2	1	0
GGGACAAAGGTAAATATTTTTTGATA_CCAACAAAAGGAAACGTATTTATTGA	51	12	10	15	10	0	8	12	7	12	11	16	0	8	0	2	3	0
TGCGTAATATACAAATGGATTCTGTT_CCAACAAAAGGAAACGTATTTATTGA	39	4	0	2	9	0	0	3	0	2	3	1	0	1	0	0	0	0
TCCCCAACAGTGAAGTCGCTTTGGGT_CCAACAAAAGGAAACGTATTTATTGA	14	3	2	1	1	2	1	4	5	2	1	0	1	1	0	0	0	0
GAACCAATTACAAAATAGTTTAGGTC_CCAACAAAAGGAAACGTATTTATTGA	50	5	2	11	11	5	9	10	7	3	3	8	5	5	8	0	3	1
GCCGCAACGGGGAAATTCATTAAGCT_CCAACAAAAGGAAACGTATTTATTGA	10	2	5	6	8	1	3	11	18	5	5	4	2	5	2	1	8	0
CTTAAAACTCTGAATTTTGTTAAGTG_CCAACAAAAGGAAACGTATTTATTGA	30	7	1	5	4	1	8	3	2	0	0	0	2	1	0	0	0	0
CAGACAACCCTGAAGGGAGTTGTGAT_CCAACAAAAGGAAACGTATTTATTGA	30	18	3	4	12	10	7	8	5	14	5	10	5	15	8	2	8	1
GTCCAAAAATTTAAAGTGTTTGTTGC_CCAACAAAAGGAAACGTATTTATTGA	28	0	4	2	10	1	2	1	1	0	1	2	0	6	1	1	2	1
TTCAAAAAAGGGAACGACTTTTGGTT_CCAACAAAAGGAAACGTATTTATTGA	45	6	2	10	7	8	6	4	10	10	3	8	5	15	3	10	5	1
CGCACAACTGCCAAAATTGTTACACC_CCAACAAAAGGAAACGTATTTATTGA	60	5	3	5	8	5	8	6	3	8	7	5	0	17	10	5	5	4
TGGTCAACATGCAACTACTTTGTCAG_CCAACAAAAGGAAACGTATTTATTGA	336	47	44	56	75	33	58	56	46	50	28	32	26	46	43	14	27	10
AGTCGAATATGAAACCACATTGGGGA_CCAACAAAAGGAAACGTATTTATTGA	106	28	17	29	37	14	28	40	19	42	29	29	9	16	18	11	9	2
ACTTCAACAAAAAAGACCGTTTTTCT_CCAACAAAAGGAAACGTATTTATTGA	53	14	10	13	18	8	5	15	12	3	4	7	2	6	5	3	9	4
CGAATAATTTACAATCTATTTACTCG_CCAACAAAAGGAAACGTATTTATTGA	28	0	3	3	11	4	2	2	0	3	0	2	0	2	0	0	0	0
CCGGGAAACCCGAATAGCTTTATGA_CCAACAAAAGGAAACGTATTTATTGA	42	14	14	15	23	11	10	18	9	11	3	1	3	5	1	0	0	0
TTTTAAAGTACAAAGATTTTTTTCTT_CCAACAAAAGGAAACGTATTTATTGA	10	6	7	5	12	4	4	9	1	16	5	6	0	2	0	0	0	0
CGTAAAATTAGAAATGCGATTGTTAG_CCAACAAAAGGAAACGTATTTATTGA	112	12	9	24	22	6	13	32	16	25	7	18	11	13	11	5	11	1
AGACAAATAACTAAAAAACTTTATAT_CCAACAAAAGGAAACGTATTTATTGA	2	0	0	0	0	0	0	1	1	0	0	0	0	0	0	0	0	0
GAACGAATGAAAAATTCGGTTCTTGT_CCAACAAAAGGAAACGTATTTATTGA	24	0	3	0	2	1	2	0	0	0	0	0	0	0	0	0	0	0
TTGTGAATTGTAAATTAGCTTATTTT_CCAACAAAAGGAAACGTATTTATTGA	11	1	0	0	0	2	1	0	2	0	0	0	0	1	0	1	1	0
CCACAAATCATTAATTGATTTTAAAT_CCAACAAAAGGAAACGTATTTATTGA	12	0	3	5	1	3	0	2	1	3	8	1	0	0	0	0	0	0
CCTTAAAACGGCAACGGTGTTGCTGC_CCAACAAAAGGAAACGTATTTATTGA	1	0	0	0	0	0	0	0	0	0	0	0	0	0	0	0	0	0
TTCCAAAGTGTTAATGGGTTTCCGAT_CCAACAAAAGGAAACGTATTTATTGA	19	9	6	6	8	9	1	2	7	2	0	2	2	1	1	1	2	0
TGGCTAATATTGAATCGATTTTCGCA_CCAACAAAAGGAAACGTATTTATTGA	214	48	30	30	62	43	34	51	34	29	21	33	18	25	37	11	19	9
ATCATAAGGGGCAATTAGCTTCTCAG_CCAACAAAAGGAAACGTATTTATTGA	18	3	1	5	3	2	1	1	1	1	0	0	0	0	0	0	0	0
ACAAAAAAGGTGAAGGGCGTTGGCGA_CCAACAAAAGGAAACGTATTTATTGA	24	6	2	5	3	1	3	7	6	3	1	1	1	1	0	0	1	0
AAAGAAAAACTTAAAATGGTTTAGTG_CCAACAAAAGGAAACGTATTTATTGA	26	6	8	11	20	10	13	9	4	9	10	19	2	5	4	2	2	0
GCATTAAATAAGAAGTTGCTTGAAAT_CCAACAAAAGGAAACGTATTTATTGA	38	8	6	15	10	3	7	6	22	19	9	14	7	21	7	12	12	6
ACTCAAAAGGCTAAGAAGTTTTTCGC_CCAACAAAAGGAAACGTATTTATTGA	17	2	0	3	4	3	1	4	0	1	1	2	2	0	1	0	0	0
TATATAATTTCTAACAACATTAAAAT_CCAACAAAAGGAAACGTATTTATTGA	52	8	17	20	12	4	5	28	6	18	13	16	0	0	0	0	1	0
ATACCAAGGGCCAAGCGAGTTTATAG_CCAACAAAAGGAAACGTATTTATTGA	256	43	50	65	76	49	31	58	47	54	25	55	32	66	36	27	65	10
TCTGTAAAAAGCAAAAGCATTACTTA_CCAACAAAAGGAAACGTATTTATTGA	20	2	0	3	11	1	2	3	3	1	2	0	0	0	0	0	0	0
GAACTAAAAAACAACCTCTTTTTCCG_CCAACAAAAGGAAACGTATTTATTGA	16	8	5	12	8	5	4	11	11	15	14	16	9	19	13	4	11	10
CTTTCAAGTGGTAACAAAATTTCCTC_CCAACAAAAGGAAACGTATTTATTGA	32	6	7	5	11	2	6	4	8	0	0	8	2	5	2	3	3	1
TATCTAATCCCGAATATCTTTATCTG_CCAACAAAAGGAAACGTATTTATTGA	18	2	0	1	4	1	2	3	1	0	0	0	0	0	0	0	0	0
CTATGAAAATCTAAGGATTTTGTGTT_CCAACAAAAGGAAACGTATTTATTGA	54	5	8	9	3	3	7	6	5	8	5	4	4	13	0	5	4	3
TGTCGAAATGAAAAATATTTTTATGA_CCAACAAAAGGAAACGTATTTATTGA	16	4	2	6	4	4	1	6	1	3	1	2	0	3	0	0	1	0
CGTATAACATAGAAGGGGATTGCATC_CCAACAAAAGGAAACGTATTTATTGA	22	2	1	4	9	0	6	3	3	3	2	0	1	3	2	0	0	0
TATCGAAGAAGGAAGGGTTTTACGC_CCAACAAAAGGAAACGTATTTATTGA	95	26	13	29	23	12	20	43	29	26	13	19	16	34	27	13	19	3
CCAACAATGTTCAAAATATTTCGCCA_CCAACAAAAGGAAACGTATTTATTGA	24	0	0	0	4	4	0	0	3	0	0	0	0	0	0	0	0	1
GTTAAAAATTCCAAAATTATTGTTTG_CCAACAAAAGGAAACGTATTTATTGA	7	10	2	6	3	2	9	11	8	9	4	8	11	15	2	3	14	0
TTAGAAACGAGGAAATTTTTTACAGT_CCAACAAAAGGAAACGTATTTATTGA	18	6	2	7	8	1	6	17	7	5	4	4	1	0	2	0	2	0
GCGATAATCGCAAACAAGCTTGGGCA_CCAACAAAAGGAAACGTATTTATTGA	135	21	13	19	27	11	9	31	15	19	19	18	7	24	7	5	9	0
ATTGGAAAATACAAGGCGGTTGCACC_CCAACAAAAGGAAACGTATTTATTGA	24	5	3	5	2	3	4	0	2	4	1	3	0	0	0	0	0	0
GCCTTAAGAATGAAGTCAGTTTTTTC_CCAACAAAAGGAAACGTATTTATTGA	38	9	5	7	10	5	10	5	1	2	6	1	0	1	1	3	0	3
TTTCAAAAAATAAAGGGTGTTGAGCA_CCAACAAAAGGAAACGTATTTATTGA	63	13	15	16	20	11	16	24	15	29	13	11	6	14	12	8	13	5
GTCCCAATAATGAAACATATTTGTTT_CCAACAAAAGGAAACGTATTTATTGA	121	14	5	15	6	13	8	15	15	5	7	6	7	13	3	6	7	2
CATGTAAACAGTAATTTAATTGCAAC_CCAACAAAAGGAAACGTATTTATTGA	21	12	0	6	9	1	3	6	2	3	2	4	0	2	2	2	4	0
AATTAAACACATAATCTAATTCATTA_CCAACAAAAGGAAACGTATTTATTGA	60	5	8	17	9	8	12	11	8	3	8	9	3	4	1	0	5	3
GTAGTAATCACTAAGTCTATTTTCTG_CCAACAAAAGGAAACGTATTTATTGA	28	3	4	0	1	1	4	1	0	2	1	3	5	1	2	1	1	0
CTGCTAAGCTGAAAGTGTTTTTTCGG_CCAACAAAAGGAAACGTATTTATTGA	63	10	4	18	15	7	11	16	12	18	9	14	6	17	11	2	10	5
CTTACAAAATCTAACTATGTTACACT_CCAACAAAAGGAAACGTATTTATTGA	9	0	0	0	0	0	0	0	0	0	0	0	0	0	0	0	0	0
ACCCCAATCCTTAAACCAGTTGAAAT_CCAACAAAAGGAAACGTATTTATTGA	23	13	4	2	3	1	8	3	9	5	5	2	4	12	2	2	0	1
ATCTAAAGTAACAATGGTTTTAGAAG_CCAACAAAAGGAAACGTATTTATTGA	39	18	10	15	18	13	13	15	6	13	17	11	8	18	14	2	15	2
CTAAAAATAACTAACTTATTTTCTTT_CCAACAAAAGGAAACGTATTTATTGA	40	9	4	10	5	6	1	14	1	10	8	5	1	2	0	2	2	0
ATCGCAACTCACAAAGCTCTTGTCTA_CCAACAAAAGGAAACGTATTTATTGA	59	18	18	21	15	10	15	29	31	35	20	16	23	19	22	8	32	4
TACCTAACTATTAATACTCTTCGCTC_CCAACAAAAGGAAACGTATTTATTGA	77	13	8	18	15	14	20	26	12	15	14	8	11	8	5	3	12	3
ATCACAAGAATCAATGGAGTTGGTTA_CCAACAAAAGGAAACGTATTTATTGA	10	8	3	4	2	4	3	7	4	5	3	5	1	0	1	0	6	0
ATGTCAACTCGGAAGCTTCTTGAGGG_CCAACAAAAGGAAACGTATTTATTGA	46	9	12	28	9	2	12	14	16	20	10	10	9	10	9	3	7	1
CACACAAAAAGTAACCTCGTTATTTA_CCAACAAAAGGAAACGTATTTATTGA	29	10	1	3	13	1	7	5	8	3	1	3	0	1	1	0	0	0
TTGGTAAAGTATAATTTTTTTAACG_CCAACAAAAGGAAACGTATTTATTGA	1	0	0	0	2	0	0	0	0	1	0	0	0	0	0	0	0	0
TTTAAAACTGCGAAAGTAATTGGCTC_CCAACAAAAGGAAACGTATTTATTGA	28	8	8	10	13	7	5	11	6	6	4	13	4	10	9	2	6	3
CAAGAAAACTATAACGCGATTGGGGA_CCAACAAAAGGAAACGTATTTATTGA	80	17	6	7	13	9	9	14	12	6	7	6	3	13	5	3	3	2
AATTAAATCTTCAAAAACTTTAATAC_CCAACAAAAGGAAACGTATTTATTGA	82	20	11	13	16	13	8	10	12	13	8	18	6	7	0	1	5	1
ATCTTAACTACCAAGGTAATTTTACA_CCAACAAAAGGAAACGTATTTATTGA	80	10	4	12	21	12	13	17	7	10	12	11	9	17	12	4	13	1
AATCGAACTATTAATACTATTTATGT_CCAACAAAAGGAAACGTATTTATTGA	25	1	2	10	1	2	4	4	1	5	2	4	0	1	0	0	0	0
CGTTAAAACTAGAAGTGCCTTGGAAC_CCAACAAAAGGAAACGTATTTATTGA	12	1	7	3	1	2	1	0	2	1	1	2	0	3	0	1	0	0
ATGCGAACAGTCAATAGGTTTCGATT_CCAACAAAAGGAAACGTATTTATTGA	131	19	9	18	28	7	12	23	7	13	3	15	11	12	14	3	3	1
TCTCAAAATAGAAATATAATTCTCAT_CCAACAAAAGGAAACGTATTTATTGA	1	0	2	0	0	0	0	0	0	1	3	1	0	0	0	0	0	0
TACTGAACCTGAAAGTGGGTTCGGTG_CCAACAAAAGGAAACGTATTTATTGA	61	14	10	13	9	9	6	14	11	11	4	5	3	9	10	2	5	3
CCATAAAGCTTGAAGATTTTTTAGAC_CCAACAAAAGGAAACGTATTTATTGA	17	0	1	0	0	0	1	2	1	2	1	1	0	0	0	0	0	0
GACATAATGGAAAACTGGGTTGAGGG_CCAACAAAAGGAAACGTATTTATTGA	19	3	1	1	0	0	2	0	1	2	0	2	0	1	0	0	0	0
GGTTGAATAATCAACTTACTTAGATA_CCAACAAAAGGAAACGTATTTATTGA	32	7	3	3	11	2	4	1	7	1	0	1	2	4	2	2	1	1
CCAAAAAGCGGCAAGTCAATTAAGAA_CCAACAAAAGGAAACGTATTTATTGA	17	2	0	1	1	0	4	2	3	1	0	3	0	2	0	1	0	0
TACCTAACAGTAAAACTCTTTCTTAC_CCAACAAAAGGAAACGTATTTATTGA	68	16	18	13	15	3	18	11	16	21	16	25	17	31	11	12	30	1
ATGACAATACTTAAATACCTTAAAGC_CCAACAAAAGGAAACGTATTTATTGA	73	12	4	8	15	2	5	10	3	10	3	9	6	8	6	1	4	2
CTAAAAAAGCCAAAGTTGTTTAATGA_CCAACAAAAGGAAACGTATTTATTGA	5	0	0	0	2	2	2	0	0	0	0	0	0	0	0	0	0	0
CGAACAAAATGTAAAATCGTTAGATT_CCAACAAAAGGAAACGTATTTATTGA	54	4	15	3	13	8	7	11	7	13	6	13	4	6	2	1	4	0
TTAACAATAGGAAACGACGTTGCGGT_CCAACAAAAGGAAACGTATTTATTGA	5	0	3	1	0	0	0	1	0	0	0	0	0	0	0	0	0	0
AATATAAACTCTAATTGCCTTTTTTA_CCAACAAAAGGAAACGTATTTATTGA	25	1	0	1	4	4	3	0	0	0	0	0	0	0	0	0	1	0
AACTTAATACTGAAGCGCCTTTAGGA_CCAACAAAAGGAAACGTATTTATTGA	7	2	5	5	1	1	3	7	5	7	3	3	2	3	1	0	1	0
GCGTTAACATAAAATCGCTTTCCTTA_CCAACAAAAGGAAACGTATTTATTGA	69	12	10	15	19	10	8	16	14	17	8	10	6	8	8	5	5	1
CCTCAAAGAAGAAATTCAATTTTTGC_CCAACAAAAGGAAACGTATTTATTGA	31	5	0	4	4	3	3	7	6	5	1	5	2	3	1	2	4	0
CAGTGAATTAATAATGTGATTAAAAA_CCAACAAAAGGAAACGTATTTATTGA	109	6	10	15	14	3	8	18	14	18	27	15	7	9	0	3	7	2
GTTACAAAAGCTAACGGAGTTAAGCA_CCAACAAAAGGAAACGTATTTATTGA	26	5	2	8	11	6	8	12	7	4	6	4	2	4	6	2	16	4
AACCAAAGTAAAAACCATGTTACAGG_CCAACAAAAGGAAACGTATTTATTGA	59	22	14	20	9	8	14	16	13	13	4	11	1	4	6	2	5	0
CAATGAACAGCAAATTTTGTTCAAAG_CCAACAAAAGGAAACGTATTTATTGA	6	3	5	4	1	3	5	8	4	2	1	0	2	4	1	0	1	0
TATTCAACCCAAAATCTGTTTTCTGA_CCAACAAAAGGAAACGTATTTATTGA	40	8	3	3	9	6	1	1	3	6	8	2	1	4	1	0	3	0
GGTAAAATATTTAAATGATTTGGAAC_CCAACAAAAGGAAACGTATTTATTGA	43	5	8	11	17	5	13	14	8	5	1	8	0	4	1	1	6	1
TTATTAACCAGCAAAAGCTTTATTCA_CCAACAAAAGGAAACGTATTTATTGA	34	13	4	14	15	6	6	14	16	10	4	14	9	21	3	2	7	4
AAAATAATCGTGAATCTACTTTTAGC_CCAACAAAAGGAAACGTATTTATTGA	13	2	0	2	1	0	2	4	0	0	0	0	0	0	0	0	0	0
TTCATAACGTAAAAATGTGTTTGGCT_CCAACAAAAGGAAACGTATTTATTGA	4	0	2	2	3	0	1	0	1	0	1	0	0	2	0	0	1	0
AATCTAATATCCAATCTTTTTTAGGT_CCAACAAAAGGAAACGTATTTATTGA	34	3	2	6	7	2	2	13	6	6	7	8	3	11	5	1	6	1
CACGAAAGTTAGAATCAACTTAGCTA_CCAACAAAAGGAAACGTATTTATTGA	107	85	42	53	34	30	37	96	87	135	99	163	128	297	265	172	635	327
CGAGAAAGCTTCAAAAGCGTTCACTT_CCAACAAAAGGAAACGTATTTATTGA	149	41	23	52	23	27	35	52	41	41	18	34	10	35	21	10	26	3
CTCTAAACAACTAAATCTATTTTATT_CCAACAAAAGGAAACGTATTTATTGA	1	0	0	0	0	0	0	0	0	0	0	0	0	0	0	0	0	0
TATACAAATTCGAAAAGTTTTCATTT_CCAACAAAAGGAAACGTATTTATTGA	1	0	0	0	0	0	0	0	0	0	0	0	0	0	1	0	0	0
TATCGAAACGGAAAGAGTGTTATAAG_CCAACAAAAGGAAACGTATTTATTGA	32	14	6	21	27	6	10	21	9	5	0	5	1	8	6	2	1	2
ATATAAATTTACAAATATATTGGGTG_CCAACAAAAGGAAACGTATTTATTGA	12	3	2	0	1	1	1	1	3	1	4	3	1	0	0	0	0	1
TATCGAAAATTCAATCGTTTTGTCTG_CCAACAAAAGGAAACGTATTTATTGA	1	0	0	0	0	0	0	0	0	0	0	0	0	0	0	0	0	0
GCGCAAATTCGAAAAGCGTTTAGGAT_CCAACAAAAGGAAACGTATTTATTGA	8	1	3	0	0	4	2	0	0	1	0	2	1	8	6	2	0	0
TACATAACAAACAATTCACTTTCTGA_CCAACAAAAGGAAACGTATTTATTGA	48	2	5	2	5	4	11	5	1	4	2	0	1	2	2	0	2	0
TGATAAACCTCGAAGTTAATTCATGC_CCAACAAAAGGAAACGTATTTATTGA	53	1	1	4	4	7	3	5	3	4	1	3	3	3	10	2	9	0
CCACCAAAGGGGAATACGGTTTGGAG_CCAACAAAAGGAAACGTATTTATTGA	15	3	0	1	3	0	2	4	0	0	0	1	0	0	0	0	1	0
TGGTAAAAGCCCAAATTAATTTGGCC_CCAACAAAAGGAAACGTATTTATTGA	88	27	16	19	27	15	15	27	38	23	10	24	5	25	18	12	13	8
TACTCAAATGTTAAGCTACTTATGTC_CCAACAAAAGGAAACGTATTTATTGA	182	44	44	57	58	42	36	57	36	44	30	37	23	54	37	10	21	11
CTCGTAAACTTGAAATAAGTTATGTC_CCAACAAAAGGAAACGTATTTATTGA	49	10	2	10	12	4	11	10	4	5	6	2	2	6	2	1	5	0
CATTTAAATTGAAATCCAATTAGCTA_CCAACAAAAGGAAACGTATTTATTGA	136	34	16	28	33	15	19	44	28	34	17	35	12	36	18	8	13	10
ATGTAAACATATAAAAGATTTCCAAT_CCAACAAAAGGAAACGTATTTATTGA	233	39	67	57	67	30	54	82	49	66	56	51	19	51	10	6	20	6
CGTCTAAAGGGTAAGTTAATTGTGAA_CCAACAAAAGGAAACGTATTTATTGA	100	39	35	44	24	15	20	72	78	96	78	142	88	259	176	138	384	217
TTTTAAATCGATAAGGGTTTTGAGCA_CCAACAAAAGGAAACGTATTTATTGA	34	11	11	9	17	3	4	10	6	5	4	6	4	13	1	1	1	0
ATCCAAACGGGTAACTATTTTTTTTG_CCAACAAAAGGAAACGTATTTATTGA	51	22	15	19	21	15	20	27	18	25	10	17	9	14	1	4	9	3
CAGCAAATTTTAAACAGCTTTTGGAC_CCAACAAAAGGAAACGTATTTATTGA	108	32	17	24	26	17	15	26	17	22	6	14	13	23	8	1	7	5
ATTCTAAGCTAGAATTGAATTTTCCG_CCAACAAAAGGAAACGTATTTATTGA	24	0	0	0	4	1	1	1	0	0	0	0	2	3	0	0	0	0
TCCCAAATATCCAACGTATTTGGGGC_CCAACAAAAGGAAACGTATTTATTGA	63	16	17	12	16	7	7	11	19	14	7	11	4	12	8	5	10	0
GATTTAATCTGTAACAATTTTAGGAC_CCAACAAAAGGAAACGTATTTATTGA	20	8	5	6	11	5	6	8	2	3	2	1	3	2	2	1	6	1
AACATAATACGCAACAGGTTTTCTTG_CCAACAAAAGGAAACGTATTTATTGA	93	18	10	24	27	9	13	28	23	9	5	8	12	14	12	5	12	3
CATGCAACGGATAATGCATTTTAGCA_CCAACAAAAGGAAACGTATTTATTGA	500	97	60	75	83	39	64	106	63	90	53	80	51	98	74	19	59	17
CTGAAAACTGGCAAAAAGATTATATT_CCAACAAAAGGAAACGTATTTATTGA	5	0	0	0	1	0	0	0	0	0	0	0	0	0	0	0	0	0
GGATCAAGAGGCAATGGGTTTACCAG_CCAACAAAAGGAAACGTATTTATTGA	126	12	12	15	20	10	13	27	19	15	6	9	11	14	8	1	5	0
CTACGAAGATTAAATCTCCTTAAGAT_CCAACAAAAGGAAACGTATTTATTGA	20	2	1	4	1	3	3	5	9	6	11	8	2	2	0	2	3	0
AAGTCAAAAGGAAACCTTGTTTGGAC_CCAACAAAAGGAAACGTATTTATTGA	1	0	0	0	0	0	0	0	0	0	0	0	0	0	0	0	0	0
TATAGAATCCTTAAATAGCTTAGTAT_CCAACAAAAGGAAACGTATTTATTGA	29	5	2	5	4	0	5	10	9	5	7	6	3	3	7	0	5	0
TTTACAAGCCTTAAACTCATTTCAGT_CCAACAAAAGGAAACGTATTTATTGA	90	14	12	9	11	12	10	9	7	16	8	5	2	10	2	4	7	3
ACGGCAAAACCTAAATCCGTTAGGAA_CCAACAAAAGGAAACGTATTTATTGA	82	27	10	23	21	6	10	29	23	28	28	35	40	55	39	21	56	25
GTTATAAACCGAAAGTGGATTACAAA_CCAACAAAAGGAAACGTATTTATTGA	15	2	0	1	2	2	2	5	1	5	3	1	0	2	0	0	2	2
GTCTCAAAGCAGAACTCGATTATTGC_CCAACAAAAGGAAACGTATTTATTGA	143	18	16	17	25	21	17	10	7	10	5	4	3	6	9	4	13	2
GAGGTAAACGTGAACGATATTAATGT_CCAACAAAAGGAAACGTATTTATTGA	72	14	20	22	18	12	18	25	19	15	6	8	14	19	15	5	16	1
TAGATAACTTTCAAAGATCTTATCTT_CCAACAAAAGGAAACGTATTTATTGA	25	13	11	5	13	7	15	7	9	9	8	10	5	6	5	4	5	1
GGGGGAACGACGAACGGGCTTGCGCG_CCAACAAAAGGAAACGTATTTATTGA	25	3	3	7	8	2	5	9	8	7	8	8	6	22	18	1	6	0
TCGAGAATAGGGAACAGGGTTATTCA_CCAACAAAAGGAAACGTATTTATTGA	9	1	3	2	0	2	3	3	8	4	2	2	6	5	4	1	2	0
TTTTAAATATCCAATAGGTTTATCAC_CCAACAAAAGGAAACGTATTTATTGA	45	17	7	3	15	1	7	8	4	3	2	7	3	6	2	0	1	1
GCTATAAACTGCAACTAAGTTTAATG_CCAACAAAAGGAAACGTATTTATTGA	11	0	0	1	0	0	0	1	3	1	0	0	0	0	0	0	0	0
TAATAAATGTTTAAGAAAGTTCCATT_CCAACAAAAGGAAACGTATTTATTGA	150	24	20	35	34	21	21	55	41	44	34	31	17	31	5	11	39	5
CCGTAAACGGCTAACTCATTTCCGTC_CCAACAAAAGGAAACGTATTTATTGA	33	6	7	7	6	2	6	18	14	10	5	11	1	6	1	8	7	1
AGCACAAAACAGAAGTATATTGCGGG_CCAACAAAAGGAAACGTATTTATTGA	30	17	7	36	8	7	12	37	23	23	9	29	18	19	13	8	10	3
TCTAGAAGCTACAAAGAAGTTGGCCG_CCAACAAAAGGAAACGTATTTATTGA	34	5	10	5	16	10	10	11	17	8	4	3	6	12	3	1	5	1
CTAAAAAGAATCAAGTAATTTGCACT_CCAACAAAAGGAAACGTATTTATTGA	26	9	7	11	8	2	4	10	9	8	1	6	3	9	5	3	7	2
TAACAAACAAAAAATGTTCTTATGAA_CCAACAAAAGGAAACGTATTTATTGA	32	5	1	7	3	1	2	5	0	3	5	10	1	10	4	2	1	2
GGCAGAAATCGCAACGTGTTTGCAGT_CCAACAAAAGGAAACGTATTTATTGA	126	22	14	23	19	12	15	32	16	18	8	20	11	13	21	2	21	8
TTCCTAAACCATAATCGCGTTGGTCA_CCAACAAAAGGAAACGTATTTATTGA	66	6	6	11	6	3	5	11	11	3	3	6	7	8	7	1	4	5
AATAGAATTTTTAATAGTGTTTATCT_CCAACAAAAGGAAACGTATTTATTGA	2	0	0	0	0	0	0	0	0	0	0	0	0	0	0	0	0	0
TAGTAAAGCCTTAAATTATTTTATAC_CCAACAAAAGGAAACGTATTTATTGA	28	4	15	11	12	2	2	11	3	6	7	7	0	0	0	1	1	0
ACTCTAAACGTTAAAGTCATTGTAAG_CCAACAAAAGGAAACGTATTTATTGA	78	9	6	10	23	5	10	9	9	10	7	7	2	6	5	4	10	1
ATATTAAAATTTAATTATTTTTTATT_CCAACAAAAGGAAACGTATTTATTGA	1	0	0	0	0	0	0	0	0	0	0	0	0	0	0	0	0	0
GTGCGAAAAGCAAAGAACATTCTTCC_CCAACAAAAGGAAACGTATTTATTGA	29	0	1	2	7	1	5	4	2	2	2	2	0	2	9	2	1	1
TTGCCAAGCCTGAACGTTGTTGCCAG_CCAACAAAAGGAAACGTATTTATTGA	232	41	35	50	52	40	29	61	42	47	26	34	25	50	29	9	29	4
TATTCAACCGCGAATTTCGTTACTAT_CCAACAAAAGGAAACGTATTTATTGA	5	0	4	1	10	1	0	4	1	3	2	4	0	4	1	1	1	0
GGCGTAAGTTTCAATCATCTTCTGTT_CCAACAAAAGGAAACGTATTTATTGA	192	31	12	44	44	15	23	32	21	36	21	24	20	44	34	13	31	13
TAATCAAAAAACAACATGTTTTGAA_CCAACAAAAGGAAACGTATTTATTGA	29	5	3	4	5	1	2	1	4	0	0	3	0	2	1	0	0	0
CTATAAACACACAACGCCGTTTTACG_CCAACAAAAGGAAACGTATTTATTGA	44	8	12	9	4	4	7	13	6	5	5	3	6	11	2	0	5	1
TCCACAACATTTAAACCCATTGTTCA_CCAACAAAAGGAAACGTATTTATTGA	33	2	7	4	12	10	2	5	6	4	5	3	3	10	4	4	11	0
TTGGGAAGCAATAACTACGTTGAAAT_CCAACAAAAGGAAACGTATTTATTGA	63	18	8	13	7	6	7	8	11	22	11	7	4	6	6	5	7	1
GATTTAATAGACAATTAGCTTATTTT_CCAACAAAAGGAAACGTATTTATTGA	70	16	10	19	14	9	11	17	7	18	7	18	2	13	4	0	4	1
CGATTAACACGGAATCGCTTTCTCGA_CCAACAAAAGGAAACGTATTTATTGA	201	33	27	44	40	15	30	68	46	36	33	38	28	75	35	20	35	5
ATAAAAATTAGGAAAAACATTATATC_CCAACAAAAGGAAACGTATTTATTGA	27	6	3	3	6	1	1	5	3	2	4	5	0	0	0	0	1	0
AGAGGAAACATAAAATTATTCTATT_CCAACAAAAGGAAACGTATTTATTGA	7	1	2	2	0	0	1	0	0	1	1	0	0	0	0	0	0	0
GCATTAAGTCTGAAGGGACTTGAGGA_CCAACAAAAGGAAACGTATTTATTGA	62	10	5	12	17	4	9	16	10	10	7	4	1	22	8	1	7	2
AATTGAATGTATAATTCATTTAATCA_CCAACAAAAGGAAACGTATTTATTGA	142	30	32	29	35	10	27	56	39	43	26	32	9	39	5	6	24	1
AATCAAACAAAGAAGCAAGTTGAATT_CCAACAAAAGGAAACGTATTTATTGA	54	12	12	16	15	8	16	37	18	16	16	17	5	17	9	3	8	4
TTTAAAAAATGTAAGTAAATTCAAAA_CCAACAAAAGGAAACGTATTTATTGA	12	5	6	10	10	7	7	18	5	7	3	10	2	3	0	1	1	0
GGACACAAACTTTAATGCGGTTCTCAA_CCAACAAAAGGAAACGTATTTATTGA	24	8	4	5	1	6	1	5	10	7	7	8	3	7	3	2	6	1
TTCATAATTCATAATATAATTTAGCG_CCAACAAAAGGAAACGTATTTATTGA	58	6	10	14	6	8	6	13	5	9	15	16	2	4	0	1	1	0
TGTTAAAATATTAATTGTTTTTAGCG_CCAACAAAAGGAAACGTATTTATTGA	6	6	1	5	4	2	2	2	1	2	0	3	0	0	0	1	1	0
AAAGTAACATGCAAAATACTTGGAGG_CCAACAAAAGGAAACGTATTTATTGA	23	1	3	2	3	7	1	2	4	3	5	3	0	6	5	3	2	1
CTTAAAAATTTTAAGTGTATTAACAC_CCAACAAAAGGAAACGTATTTATTGA	99	37	27	31	41	28	26	64	35	45	41	47	10	41	3	9	14	7
AATTCAAATAATAAGAATGTTTACTC_CCAACAAAAGGAAACGTATTTATTGA	13	7	5	5	4	2	4	5	1	3	2	13	3	1	0	0	2	0
GTTAGAACGGGTAATGGTGTTTTCTA_CCAACAAAAGGAAACGTATTTATTGA	19	6	3	3	1	4	2	8	10	10	2	8	2	15	15	3	9	0
TATATAAAATCTAAAGTCTTTTTATT_CCAACAAAAGGAAACGTATTTATTGA	1	1	0	0	0	0	0	0	0	0	0	0	0	0	0	0	0	0
TTGCAAATAAATAAGATTTTTACAAG_CCAACAAAAGGAAACGTATTTATTGA	30	6	6	6	10	10	9	13	11	9	7	5	3	8	2	1	3	0
TGTACAAGTAAAAATCGGGTTGAGAC_CCAACAAAAGGAAACGTATTTATTGA	24	2	2	1	4	6	2	4	2	5	1	2	1	3	0	0	0	0
ATTTGAAGAGTGAAATACGTTTTCCT_CCAACAAAAGGAAACGTATTTATTGA	1	0	0	0	0	0	0	0	0	0	0	0	1	0	0	0	0	0
GAGCCAAATGTAAACTAGATTATTTC_CCAACAAAAGGAAACGTATTTATTGA	78	3	1	3	11	2	3	4	3	7	1	6	4	4	0	0	2	1
ACAGTAATTTCGAAATTGTTTTCTTA_CCAACAAAAGGAAACGTATTTATTGA	37	6	6	5	10	1	13	10	9	12	5	20	2	6	2	1	5	1
TAACTAAAAACTAATATTATTCGGAT_CCAACAAAAGGAAACGTATTTATTGA	31	4	5	7	11	0	1	6	8	7	3	6	1	4	0	0	1	0
AAGTCAACAGCCAAACATCTTATTGA_CCAACAAAAGGAAACGTATTTATTGA	1	1	0	0	0	0	0	0	0	0	0	0	0	0	0	0	0	0
TCTCTAATCGTCAATGGATTTAGGAT_CCAACAAAAGGAAACGTATTTATTGA	99	19	12	15	22	12	20	29	10	14	7	12	9	22	12	4	17	2
CATTGAAGCTTTAACCTATTTCGTGT_CCAACAAAAGGAAACGTATTTATTGA	62	8	7	4	19	5	6	8	0	5	3	2	1	4	0	0	1	0
TTAGTAAGTTCAAATAAAGTTCAGGA_CCAACAAAAGGAAACGTATTTATTGA	4	0	0	0	2	0	0	1	0	0	0	0	0	0	0	0	0	0
ACGCCAATGGAAAATTTTGTTCACTA_CCAACAAAAGGAAACGTATTTATTGA	4	3	1	0	3	1	4	1	2	0	0	0	0	0	0	0	0	0
CTGAGAAGTATTAACGCTTTTTGACT_CCAACAAAAGGAAACGTATTTATTGA	58	13	13	17	11	9	10	19	15	19	5	13	7	12	0	1	6	4
TTCTGAATTGGGAAATGTATTGTGAA_CCAACAAAAGGAAACGTATTTATTGA	16	2	6	6	8	6	4	6	6	6	3	3	3	4	6	1	9	2
CTCGAAATCGCTAACAGGGTTATTGT_CCAACAAAAGGAAACGTATTTATTGA	61	3	0	1	8	1	4	1	2	0	2	3	0	0	1	0	0	0
CTTACAACCAACAAGTCTATTTTAAT_CCAACAAAAGGAAACGTATTTATTGA	23	16	19	15	7	3	12	28	31	43	53	70	13	83	10	21	80	33
GTGCTAAACAAAAAGCTTCTTACTGT_CCAACAAAAGGAAACGTATTTATTGA	92	18	8	5	17	8	12	4	8	17	3	15	7	16	1	3	5	1
GCCTTAAACTCTAAGTACTTTTTTTT_CCAACAAAAGGAAACGTATTTATTGA	58	14	4	9	19	5	6	11	6	1	2	7	0	1	0	0	0	1
GGCTCAAACTTTAAATGTGTTGGGAA_CCAACAAAAGGAAACGTATTTATTGA	16	2	0	6	5	3	1	2	0	1	2	0	0	5	0	0	3	0
ATTCCAAGGATGAAGTGGGTTCTACG_CCAACAAAAGGAAACGTATTTATTGA	36	2	2	6	1	3	6	3	2	2	4	7	14	1	13	2	8	1
TTCTAAATATAAAACTTCATTCAGGC_CCAACAAAAGGAAACGTATTTATTGA	23	5	4	5	7	4	6	10	8	10	3	3	3	5	4	0	1	0
CTAAAAATATGTAACTAAGTTATTAT_CCAACAAAAGGAAACGTATTTATTGA	1	0	0	0	0	0	0	0	0	0	0	0	0	0	0	0	0	0
TTTACAATTAGTAAAAAACTTTTCCT_CCAACAAAAGGAAACGTATTTATTGA	14	0	0	2	3	1	1	2	0	0	0	1	1	0	0	0	0	0
ATATAAAACGTAAATAATTTTAATGA_CCAACAAAAGGAAACGTATTTATTGA	23	2	6	7	14	6	3	2	0	6	4	6	0	1	0	1	1	0
GCAGGAATAGCGAAATCGGTTAGATA_CCAACAAAAGGAAACGTATTTATTGA	179	35	20	18	36	27	27	25	25	26	10	21	12	22	21	3	12	6
GAGGTAACATCTAATTACGTTACGCT_CCAACAAAAGGAAACGTATTTATTGA	74	11	7	16	10	6	8	16	19	17	5	22	13	26	10	3	17	2
CGGCCAAGCAGGAATGACTTTCGTTA_CCAACAAAAGGAAACGTATTTATTGA	1	0	0	0	0	0	0	0	0	0	0	0	0	1	0	0	0	0
ACTTAAAAAAAAAAATTATATTTCGCT_CCAACAAAAGGAAACGTATTTATTGA	2	0	0	0	0	0	0	0	0	0	0	0	0	0	0	0	0	0
TACAAAAAAGGAAACCCGGTTAACAT_CCAACAAAAGGAAACGTATTTATTGA	29	2	0	0	4	3	3	1	0	0	0	1	0	0	0	0	0	0
AGTCGAAAAAATAAACGTTTTGAAAC_CCAACAAAAGGAAACGTATTTATTGA	1	0	0	0	0	0	0	0	0	0	0	0	0	0	0	0	1	0
AATTAAACCGCGAAATCCCTTTTAAT_CCAACAAAAGGAAACGTATTTATTGA	10	6	7	10	15	4	2	6	6	4	7	11	2	1	1	1	1	0
TTGGCAATAGGGAATAGAATTATGTA_CCAACAAAAGGAAACGTATTTATTGA	26	7	5	4	3	5	4	5	0	1	0	1	0	2	1	2	4	1
TCATCAACTACGAAAATTCTTTATGA_CCAACAAAAGGAAACGTATTTATTGA	10	2	1	2	2	0	0	2	2	1	1	3	0	3	2	1	1	1
TTAAAAAATTTAAATGCTCTTGATCA_CCAACAAAAGGAAACGTATTTATTGA	88	24	16	19	20	10	8	24	19	17	16	18	6	16	3	5	5	4
AGTTGAATGGGTAACCTGTTTGAGTT_CCAACAAAAGGAAACGTATTTATTGA	5	3	0	0	0	0	2	1	1	3	4	3	0	1	1	0	2	0
CAGCAAAAAAAGAAGTAATTTACCGC_CCAACAAAAGGAAACGTATTTATTGA	47	11	11	14	16	16	25	25	18	20	10	14	10	22	14	5	17	4
TACGGAACGAGGAACTTATTTCAGAA_CCAACAAAAGGAAACGTATTTATTGA	46	5	5	10	12	3	5	5	2	10	3	4	2	1	8	2	6	2
TAAAGAATTTGAAAGATTTTTAGTAT_CCAACAAAAGGAAACGTATTTATTGA	12	1	7	3	3	8	1	6	2	3	5	5	0	1	0	1	0	0
CATGGAATTGGTAAAAGGGTTTTTTG_CCAACAAAAGGAAACGTATTTATTGA	37	7	8	0	6	1	3	7	10	9	3	4	2	9	6	3	6	0
TGTAAAACAATCAAAGCGCTTTTCAA_CCAACAAAAGGAAACGTATTTATTGA	1	0	0	0	0	0	0	0	0	0	0	0	0	0	0	0	0	0
TCGCTAAACGCTAATTTAGTTATTAT_CCAACAAAAGGAAACGTATTTATTGA	37	0	3	11	5	4	3	8	1	11	14	13	3	3	0	1	2	2
GCGCTAATTGCTAAGACGTTTTTTGC_CCAACAAAAGGAAACGTATTTATTGA	53	8	7	6	4	6	6	5	7	9	11	8	6	11	2	1	1	0
ACAAGAACTGTAAACTTCGTTAAGGT_CCAACAAAAGGAAACGTATTTATTGA	26	1	6	1	3	3	0	6	1	2	0	0	1	5	1	0	0	0
TAATTAATGAAAAAGTTTGTTCTATT_CCAACAAAAGGAAACGTATTTATTGA	73	21	13	15	20	14	17	25	14	9	11	9	5	5	0	2	2	0
TAAAGAATACGCAAACATGTTGGAAT_CCAACAAAAGGAAACGTATTTATTGA	30	0	0	3	1	1	5	2	1	1	7	1	0	2	2	0	0	0
AAATAAAATGAGAACTGGATTGAGGT_CCAACAAAAGGAAACGTATTTATTGA	10	6	0	5	1	2	1	7	2	1	3	7	1	1	1	1	2	1
CCCAAAATCGCCAAACTTCTTGTAAT_CCAACAAAAGGAAACGTATTTATTGA	101	22	6	5	15	8	13	16	14	24	15	11	7	15	1	3	8	4
CATCTAAGCAACAATTGCGTTGTCCA_CCAACAAAAGGAAACGTATTTATTGA	49	8	1	0	3	2	0	6	3	1	4	0	1	2	1	1	2	1
TCCAGAAAAAATAAATGCATTTTCTA_CCAACAAAAGGAAACGTATTTATTGA	74	22	20	31	21	11	29	34	15	26	19	21	9	13	3	6	12	3
AAGCTAAAAGAGAACATGATTTCTCC_CCAACAAAAGGAAACGTATTTATTGA	12	3	1	3	3	1	1	2	0	0	0	0	1	0	0	0	0	0
ACCCGAACAGACAAAAAAATTCAACA_CCAACAAAAGGAAACGTATTTATTGA	12	1	1	1	1	0	1	1	0	2	7	3	1	0	3	0	4	2
TACGCAACCTTGAACGCCATTTGGGG_CCAACAAAAGGAAACGTATTTATTGA	57	9	7	6	11	1	4	4	2	5	7	10	5	13	9	9	23	9
ACAGCAACTCTTAAGTTCATTTTCAC_CCAACAAAAGGAAACGTATTTATTGA	35	15	16	22	14	5	9	19	9	10	8	6	3	7	1	4	2	1
TCTCAAATACATAATGGTATTAGATC_CCAACAAAAGGAAACGTATTTATTGA	41	12	12	18	21	4	1	18	13	20	11	17	8	11	6	6	10	2
TCTCCAATATTAAAAAGAATTTATTT_CCAACAAAAGGAAACGTATTTATTGA	1	0	0	1	3	0	0	0	0	0	1	0	0	0	0	0	0	0
GGGTCAATCAATAAACATCTTTGTGA_CCAACAAAAGGAAACGTATTTATTGA	21	7	10	8	16	4	4	6	11	1	2	11	3	8	7	3	9	3
GTTTTAACAGTCAACTGTCTTTTCTA_CCAACAAAAGGAAACGTATTTATTGA	18	13	3	3	1	5	3	7	1	6	2	4	2	7	1	0	2	1
GCATTAATGGATAAAACATTTTAAGC_CCAACAAAAGGAAACGTATTTATTGA	20	8	4	4	11	3	5	7	4	5	3	7	3	4	2	0	3	1
TACAAAAATGAGAAATACTTTACCAT_CCAACAAAAGGAAACGTATTTATTGA	4	0	0	0	0	0	0	0	0	0	0	0	0	0	0	0	0	0
AGGTTAAGGATCAACTAATTTAGCGT_CCAACAAAAGGAAACGTATTTATTGA	1	0	0	0	0	0	0	0	0	0	0	0	0	0	0	0	0	0
CCACCAACGCGGAATGAAATTTACCA_CCAACAAAAGGAAACGTATTTATTGA	59	8	2	3	12	2	7	6	3	2	3	0	4	1	3	0	9	0
ATAGGAACCAGCAACTGGCTTTGAGT_CCAACAAAAGGAAACGTATTTATTGA	72	9	4	6	12	6	8	2	9	8	8	7	5	8	5	2	4	3
TTTAGAAGTCGGAATCGGATTCAGCC_CCAACAAAAGGAAACGTATTTATTGA	97	24	14	15	16	14	19	19	17	13	6	16	14	16	12	7	22	3
GACCAAAGGGCTAGTTATTTGTAAG_CCAACAAAAGGAAACGTATTTATTGA	1	0	0	0	1	0	0	0	0	0	0	0	0	0	0	0	0	0
CATACAAAAATGAACCTCTTTGCGTG_CCAACAAAAGGAAACGTATTTATTGA	43	9	3	1	7	5	14	3	4	1	2	5	4	2	3	2	7	5
CAAACAAAGTTAAATGACTTTGGCTA_CCAACAAAAGGAAACGTATTTATTGA	17	1	3	1	1	1	0	1	3	8	2	5	0	2	3	0	3	1
ACGCAAAACGTCAAAATATTTATACG_CCAACAAAAGGAAACGTATTTATTGA	56	7	12	10	10	7	8	10	10	7	10	14	14	3	6	7	8	2
ACTCAAAAAGATAATCAAGTTTAAGA_CCAACAAAAGGAAACGTATTTATTGA	112	25	18	19	32	15	16	33	23	27	18	18	10	32	15	13	30	0
TCGTAAACTATGAAGCGTTTTACTAC_CCAACAAAAGGAAACGTATTTATTGA	70	3	1	5	4	2	6	8	7	3	1	6	2	3	1	1	3	1
TTTTAAACAAAGAATCAGTTTTTTTC_CCAACAAAAGGAAACGTATTTATTGA	12	4	0	2	6	1	1	1	4	0	2	0	0	0	0	0	1	0
CCATCAACAGCGAACTCCCTTTTTAC_CCAACAAAAGGAAACGTATTTATTGA	163	46	30	36	50	14	38	60	34	51	33	29	18	46	37	10	11	1
TCAAAAACATATAAAAACTTTGTGA_CCAACAAAAGGAAACGTATTTATTGA	11	0	0	1	1	1	1	0	2	0	0	0	0	1	0	0	0	0
CGTGGAACAGGAAACTCCGTTCTTGT_CCAACAAAAGGAAACGTATTTATTGA	3	0	0	0	0	0	0	0	0	0	0	0	0	0	0	0	0	0
AGCGAAACGTATAACACGCTTCGTGA_CCAACAAAAGGAAACGTATTTATTGA	40	9	5	9	5	3	10	23	20	11	11	18	7	32	9	1	19	4
TATACAACAAGTAACGGAGTTCAGGA_CCAACAAAAGGAAACGTATTTATTGA	17	4	2	6	1	5	8	8	7	8	8	6	6	5	7	1	0	0
TCAACAACTTGTAAACGAGTTTGTTT_CCAACAAAAGGAAACGTATTTATTGA	28	4	6	3	2	1	1	1	2	3	3	4	2	7	6	1	1	5
ACGAGAATAGATAACAAAATTCTCGC_CCAACAAAAGGAAACGTATTTATTGA	53	9	11	2	9	6	6	3	1	3	9	10	3	10	4	0	1	0
CCAGCAACAGCAAAACTGCTTCGGCG_CCAACAAAAGGAAACGTATTTATTGA	119	22	14	28	24	8	23	33	34	29	17	23	12	22	18	14	26	14
TCCTGAAAGATCAATAATCTTAAGCT_CCAACAAAAGGAAACGTATTTATTGA	47	6	8	7	7	2	5	15	8	5	1	4	1	5	3	2	4	0
GTAGCAAGGGCGAAGAAGATTAAGGT_CCAACAAAAGGAAACGTATTTATTGA	16	5	2	6	1	3	6	8	7	2	4	5	3	2	2	1	2	6
TTCGAAAGAACCAAAGAGTTTGAACA_CCAACAAAAGGAAACGTATTTATTGA	34	9	4	9	14	10	11	14	19	11	8	9	1	8	2	3	8	6
CCGACAATGCACAACCAAATTAAATA_CCAACAAAAGGAAACGTATTTATTGA	184	35	30	34	41	10	25	39	23	27	13	24	5	22	3	2	9	2
ACATCAAACGTGAAGAAAGTTTGTAC_CCAACAAAAGGAAACGTATTTATTGA	122	16	15	10	17	6	18	25	20	16	9	20	5	16	7	2	4	1
ATTAAAAGGGCCAACACTTTTCTCTG_CCAACAAAAGGAAACGTATTTATTGA	42	1	5	2	2	2	3	1	5	6	2	5	3	1	2	0	3	3
CTGAGAACTTCTAAATATGTTATATG_CCAACAAAAGGAAACGTATTTATTGA	15	6	1	4	9	1	3	6	1	1	3	5	2	0	0	0	2	0
ACTGAAAATAATAATCAAGTTGTGAT_CCAACAAAAGGAAACGTATTTATTGA	88	15	15	11	22	9	11	13	13	17	14	17	16	27	8	6	9	1
AGCCAAATGGGTAAACCGTTTTTCAG_CCAACAAAAGGAAACGTATTTATTGA	53	7	10	7	18	7	15	6	5	12	3	6	0	12	4	4	0	0
TTAAAAAGCGCTAACTTCCTTATGGT_CCAACAAAAGGAAACGTATTTATTGA	1	0	0	0	0	0	0	0	0	0	0	0	0	1	0	0	0	0
ATCTAAAACAACAAGATATTTGGACA_CCAACAAAAGGAAACGTATTTATTGA	12	14	8	16	3	2	7	24	3	9	9	13	6	18	7	6	11	2
AAACAAAAATGAAACAAATTTTCTCA_CCAACAAAAGGAAACGTATTTATTGA	67	19	13	26	15	8	15	16	8	14	6	6	4	12	3	6	5	1
AATGCAAATCATAAGCATCTTATACG_CCAACAAAAGGAAACGTATTTATTGA	88	40	14	30	18	9	20	46	27	30	31	43	27	32	24	13	47	6
GCAATAATGTCGAAGATGGTTTTTTC_CCAACAAAAGGAAACGTATTTATTGA	23	0	3	0	2	0	3	3	2	0	0	1	0	1	3	0	0	0
CGCTGAAATTAAAATTGGCTTGTGGC_CCAACAAAAGGAAACGTATTTATTGA	248	67	52	87	77	33	67	54	47	43	43	42	27	63	39	19	63	12
TATTTAATATCTAATGATATTTTTAT_CCAACAAAAGGAAACGTATTTATTGA	1	0	0	0	0	0	0	0	0	0	0	0	0	0	0	0	0	0
CAATAAATCGGAAACTACTTTTGCTA_CCAACAAAAGGAAACGTATTTATTGA	9	0	1	1	1	4	3	3	3	1	1	0	1	2	0	0	2	1
CAGAAAAACAGCAAGCAGGTTGAAGG_CCAACAAAAGGAAACGTATTTATTGA	8	2	4	4	1	5	3	0	3	4	0	8	1	2	1	0	0	0
CACGTAAGTAACAATCAGGTTAAATT_CCAACAAAAGGAAACGTATTTATTGA	24	15	11	12	2	2	7	14	9	6	9	6	2	6	4	2	5	4
AAAAAAACTTGTAACCTGTTTAGAAG_CCAACAAAAGGAAACGTATTTATTGA	15	1	2	2	3	0	1	1	3	1	1	2	2	2	0	2	6	1
AGGGCAAAGTGAAAGGAGCTTTCATG_CCAACAAAAGGAAACGTATTTATTGA	22	0	0	1	7	3	7	1	0	0	0	0	0	0	0	0	0	0
AGATTAATATGGAAGGGTGTTACTAG_CCAACAAAAGGAAACGTATTTATTGA	19	0	1	2	2	3	4	3	4	1	0	0	0	8	3	1	6	1
CTACAAAGATCGAAACCCATTAAATG_CCAACAAAAGGAAACGTATTTATTGA	23	3	2	6	16	7	4	5	19	7	4	3	4	4	1	0	5	0
AAAACAATTTCTAACCTCCTTTGCTA_CCAACAAAAGGAAACGTATTTATTGA	143	27	22	16	31	30	27	44	25	21	20	15	24	34	16	7	8	2
TATTTAAGCGTTAAACGAGTTAACAC_CCAACAAAAGGAAACGTATTTATTGA	69	27	21	22	41	10	17	28	18	23	22	20	15	22	23	11	26	6
TGAAAAATCTATAATCACATTAAAAT_CCAACAAAAGGAAACGTATTTATTGA	49	5	10	7	10	7	5	12	1	7	18	8	0	1	0	1	1	0
AACAAAACTTGCAAAGTATTTAAGCG_CCAACAAAAGGAAACGTATTTATTGA	13	4	4	2	1	3	7	5	1	3	2	0	4	3	3	1	2	1
TTGAGAATCCGAAAGCATTTTTTGCT_CCAACAAAAGGAAACGTATTTATTGA	21	0	0	0	2	2	0	0	0	0	0	0	0	0	0	0	0	0
GTGCTAACCGGGAAGGCCTTTTGCAA_CCAACAAAAGGAAACGTATTTATTGA	2	0	0	0	0	0	0	0	0	0	0	0	0	0	0	0	0	0
CACTCAAGATTGAAATTAGTTATTAA_CCAACAAAAGGAAACGTATTTATTGA	54	6	3	9	11	6	10	7	2	6	2	1	0	6	0	0	0	0
ACAATAATAGGCAATCTTCTTGCGCC_CCAACAAAAGGAAACGTATTTATTGA	28	5	3	1	2	1	0	1	0	1	1	0	0	0	0	0	0	0
TGGGAAAGCAATAAGTGCTTTAGCAC_CCAACAAAAGGAAACGTATTTATTGA	40	5	0	3	3	4	1	3	3	4	2	0	0	1	2	4	2	0
TTTTTAAAGTGCAAGAGAATTCCAAC_CCAACAAAAGGAAACGTATTTATTGA	13	6	9	6	3	3	8	9	4	1	8	1	0	8	0	1	0	0
ATTTAAAATTTGAATTACGTTGGTCG_CCAACAAAAGGAAACGTATTTATTGA	79	26	6	16	20	7	25	20	14	8	8	16	2	7	7	1	5	3
TACTCAACCGTTAAGCTGGTTTGCTT_CCAACAAAAGGAAACGTATTTATTGA	45	1	1	5	11	4	1	13	7	2	1	5	4	4	5	1	7	2
ATCATAAACAAGAACTAGATTCGTTA_CCAACAAAAGGAAACGTATTTATTGA	84	5	2	13	8	10	7	19	11	10	10	19	6	17	5	5	27	9
TCGGTACCTGTTAAGTTCGTTGATAT_CCAACAAAAGGAAACGTATTTATTGA	120	11	4	9	15	12	12	18	9	13	6	6	10	13	6	7	1	0
TAATTAAGCGCTAATTAACTTAAGGT_CCAACAAAAGGAAACGTATTTATTGA	38	10	3	13	8	1	8	14	10	14	10	9	7	18	11	6	12	11
ACTAGAATAAGGAATTCGTTTGACAT_CCAACAAAAGGAAACGTATTTATTGA	90	21	11	14	16	6	5	12	12	4	0	3	0	1	1	0	0	0
TGATCAAGCTCAAATAGGCTTACATC_CCAACAAAAGGAAACGTATTTATTGA	71	13	10	6	8	9	7	7	11	12	12	12	5	9	8	3	2	0
CTATTAACAGCAAAGGATTTTGATAC_CCAACAAAAGGAAACGTATTTATTGA	3	3	1	1	1	0	2	1	0	2	3	1	2	1	0	0	0	3
AAAGCAACCGTGAAGTTTATTCTGTA_CCAACAAAAGGAAACGTATTTATTGA	34	6	5	9	15	9	11	7	2	3	7	3	1	5	3	4	4	0
GAGATAATCAGGAAGAGGCTTATGGC_CCAACAAAAGGAAACGTATTTATTGA	59	10	5	10	8	7	7	11	1	5	5	7	0	8	2	0	3	0
[truncated: 689,714 more rows]
