# Supplementary material for: Changes in the distribution of fitness effects and adaptive mutational spectra following a single first step towards adaptation
Source: Nat Commun. 2021 Aug 31;12:5193. doi: 10.1038/s41467-021-25440-7 (PMC8408183; doi:10.1038/s41467-021-25440-7)
Supplement: Supplementary file 6 — Source Data [file 41467_2021_25440_MOESM6_ESM.gz › SourceData/SupplementaryFig2/Lineage Trajectory Counts/Cyr1Evo1_CountsTimecourse.txt]

BC	0	16	24	32	40	48	56	64	72	80	88	96	104	112	120	128	136	144	152	160
GTAGCAACTCAAAAAGGTTTTGGCTA_GACAGAAAAGCCAAATGGATTTACCG	192	39	54	9	9	22	23	10	8	11	31	40	28	10	14	3	7	6	5	1
TCAGAAAAACATAATCTGCTTTTAAA_GACAGAAAAGCCAAATGGATTTACCG	49	10	14	5	4	9	7	3	4	3	11	9	6	4	8	3	3	1	8	5
CAGCTAACCTTGAACGACTTTGGGGT_GACAGAAAAGCCAAATGGATTTACCG	99	19	25	4	2	7	7	2	2	7	19	13	12	3	11	0	4	2	0	3
TGACTAAGTTTAAAAAGAGTTGTGTG_GACAGAAAAGCCAAATGGATTTACCG	28	6	4	2	1	0	0	1	0	2	0	6	6	1	0	0	1	0	0	0
ACGACAATTATCAACATTATTAAACG_GACAGAAAAGCCAAATGGATTTACCG	14	4	14	5	5	5	3	1	2	2	4	3	3	1	3	2	0	2	1	0
CATGGAATGACTAAATTAGTTGCGTG_GACAGAAAAGCCAAATGGATTTACCG	17	2	4	0	2	2	5	2	1	0	1	2	5	0	3	0	0	0	0	0
CTTCTAATGATCAATAGATTTGTTCC_GACAGAAAAGCCAAATGGATTTACCG	123	41	35	11	9	12	10	10	4	6	16	13	27	6	17	4	5	1	2	1
CAAGAAACATAGAATTGATTTATTAT_GACAGAAAAGCCAAATGGATTTACCG	1	0	0	0	0	0	0	0	0	0	0	0	0	0	0	0	0	0	0	0
TAAGTAAAACGAAATGTTATTGACGC_GACAGAAAAGCCAAATGGATTTACCG	158	55	39	10	13	14	15	7	8	9	17	18	32	8	30	12	10	13	11	5
CTATTAATTAATAACAGTCTTTATCC_GACAGAAAAGCCAAATGGATTTACCG	2	0	0	0	0	0	0	0	0	0	0	0	0	0	0	0	0	0	0	0
ACCGAAAAGCGTAATTATCTTAACGA_GACAGAAAAGCCAAATGGATTTACCG	33	19	13	3	4	11	4	2	3	2	12	12	6	6	7	3	2	1	2	0
AAAGGAAGATTCAAACGTGTTTATGC_GACAGAAAAGCCAAATGGATTTACCG	53	15	11	4	3	7	11	5	6	6	4	12	16	9	24	5	4	2	4	2
TTATCAATAATTAAAAACATTCTACT_GACAGAAAAGCCAAATGGATTTACCG	80	23	9	14	0	15	4	2	5	4	4	1	0	2	0	0	1	3	0	0
TGTGGAAGGGGAACGACATTCCGTA_GACAGAAAAGCCAAATGGATTTACCG	1	0	0	0	0	0	0	0	0	0	0	0	0	0	0	0	0	0	0	0
TTAAAAATGTGGAACCTCATTATGAA_GACAGAAAAGCCAAATGGATTTACCG	44	17	14	0	3	7	7	3	5	4	11	5	2	1	7	2	0	0	0	4
TCATAAATACACAAACGGCTTAAACC_GACAGAAAAGCCAAATGGATTTACCG	8	3	5	0	0	0	0	2	2	3	1	3	2	0	1	0	0	2	0	0
TGCGGAAAAGTTAACTCTGTTTTCGT_GACAGAAAAGCCAAATGGATTTACCG	57	9	6	1	0	1	1	1	4	1	19	4	5	2	3	3	1	4	1	2
ATATCAAAAAAAACTTAGTTTTTTA_GACAGAAAAGCCAAATGGATTTACCG	46	6	2	1	1	3	0	2	0	4	0	0	0	3	0	1	0	1	1	0
CAATAAAACATCAAGCTCTTTATCTG_GACAGAAAAGCCAAATGGATTTACCG	18	6	14	1	2	1	3	0	5	2	6	4	2	2	6	0	1	0	0	1
AATACAACTATAAATACTCTTTTTTG_GACAGAAAAGCCAAATGGATTTACCG	98	16	10	5	2	10	3	1	4	6	8	3	3	4	4	1	0	2	0	1
TATATAATGTCCAATTTGCTTTACGT_GACAGAAAAGCCAAATGGATTTACCG	51	4	5	3	0	3	3	1	0	3	5	7	2	1	4	1	0	0	1	0
AATCTAAAAGATAATTTCATTAGGAT_GACAGAAAAGCCAAATGGATTTACCG	162	37	27	15	19	17	8	5	8	10	17	10	7	5	9	2	9	6	5	2
CAAAAAACTTCCAAGTCTATTTCGTC_GACAGAAAAGCCAAATGGATTTACCG	32	7	7	3	4	5	8	1	0	0	9	3	0	0	3	1	2	0	1	0
CCAATAAAAGCGAAATGGGTTCACAG_GACAGAAAAGCCAAATGGATTTACCG	100	27	26	4	6	10	7	2	4	6	13	21	17	4	16	1	2	2	2	0
ATCGGAAAACAGAAGAGGTTTAAAAA_GACAGAAAAGCCAAATGGATTTACCG	59	12	8	4	1	6	2	0	0	1	10	1	1	1	2	1	1	2	1	1
ATACAAAGCCAGAACGGAGTTGGCAG_GACAGAAAAGCCAAATGGATTTACCG	94	26	35	7	7	9	8	4	2	2	11	4	8	4	9	0	6	1	1	1
ATAAGAACTTTTAAATGCATTAATCG_GACAGAAAAGCCAAATGGATTTACCG	196	46	56	13	11	12	22	14	7	10	28	28	18	20	19	5	2	6	2	6
TCGAAAAAAGAGAAGAGGTTTGCCTG_GACAGAAAAGCCAAATGGATTTACCG	101	30	26	9	7	13	16	6	10	14	19	34	15	13	21	7	26	6	11	11
TGCGGAATCAACAACGCGATTTTTTA_GACAGAAAAGCCAAATGGATTTACCG	73	21	17	4	1	6	6	5	3	5	16	7	6	2	6	0	2	0	2	0
TAGAAAAATAAAAAGGCACTTTGAGT_GACAGAAAAGCCAAATGGATTTACCG	74	24	16	3	3	7	13	4	5	9	19	8	8	1	4	1	2	0	1	3
TCTTGAACCTATAATTCCTTTCAAGA_GACAGAAAAGCCAAATGGATTTACCG	15	0	0	0	0	0	1	1	0	0	1	0	2	0	0	0	0	0	0	0
ATAAAAACAGCTAATATTGTTATTAA_GACAGAAAAGCCAAATGGATTTACCG	92	13	4	7	4	4	4	7	7	3	3	0	2	6	1	3	1	2	0	0
TGGAGAAAATCTAAGGTGATTACATA_GACAGAAAAGCCAAATGGATTTACCG	45	19	19	4	4	4	5	5	2	2	5	9	9	0	2	2	4	0	0	3
TGAGGAAGCTGAAAGACTATTCGGAC_GACAGAAAAGCCAAATGGATTTACCG	87	20	23	4	6	8	7	4	5	5	19	22	13	5	12	3	4	5	5	6
CGTCTAATAGGGAATTGATTTTCTTA_GACAGAAAAGCCAAATGGATTTACCG	111	21	16	7	5	10	15	5	4	2	8	9	4	7	7	5	1	1	0	0
TATGTAAAACTAAACCTTTTTGCCAT_GACAGAAAAGCCAAATGGATTTACCG	54	14	9	2	4	4	8	2	1	2	7	8	2	3	0	1	0	0	0	2
AGCTAAAAATGGAAAACCATTGGCAG_GACAGAAAAGCCAAATGGATTTACCG	74	37	43	15	27	26	23	18	34	44	134	202	165	111	270	94	101	180	232	212
AATTAAATGTAAAATTCCATTCATAT_GACAGAAAAGCCAAATGGATTTACCG	122	29	11	12	7	14	13	13	10	9	18	6	2	6	8	5	3	4	1	4
AGATTAACAGGAAAACGGGTTGGGTT_GACAGAAAAGCCAAATGGATTTACCG	88	21	22	1	5	8	12	6	4	10	16	16	14	10	26	5	2	7	6	6
TTGACAACCTCGAATTCAGAAATCAATTCGGTG_GACAGAAAAGCCAAATGGATTTACCG	144	34	37	22	11	16	12	14	7	7	13	14	20	4	25	2	3	6	4	6
TTGGTAATCGCTAATATTGTTTGTGT_GACAGAAAAGCCAAATGGATTTACCG	45	19	18	6	5	6	6	7	4	3	10	12	5	4	5	1	3	0	0	0
TAACCAACATGCAAATAGTTTGCAAG_GACAGAAAAGCCAAATGGATTTACCG	37	16	13	3	0	6	3	5	5	2	9	10	5	3	10	2	2	6	2	0
CCCCGAAACTTGAATCTTATTCTTTA_GACAGAAAAGCCAAATGGATTTACCG	18	3	3	1	2	6	4	0	2	2	2	2	1	1	0	0	0	2	0	0
ATAAGAATGTTAAATTATTTTGGGGT_GACAGAAAAGCCAAATGGATTTACCG	250	98	67	17	16	27	27	11	18	14	31	31	15	11	10	1	0	5	5	3
ATCACAATATGTAATATTTTTTAGAC_GACAGAAAAGCCAAATGGATTTACCG	281	41	12	7	16	9	10	10	11	9	6	2	1	9	2	1	5	0	5	5
GACTAAAATTTAAATCGTGTTTCAAG_GACAGAAAAGCCAAATGGATTTACCG	132	37	32	7	6	8	12	6	9	10	18	37	24	9	10	1	5	8	4	2
GGAAGAATCAGGAATAAACTTGATGT_GACAGAAAAGCCAAATGGATTTACCG	154	40	38	10	8	14	12	12	13	8	29	26	26	10	24	3	14	6	4	4
GGACCAAGCTATAACGGCCTTACGAA_GACAGAAAAGCCAAATGGATTTACCG	95	27	29	14	7	14	13	13	8	13	56	60	38	18	17	9	1	8	5	2
ACCCCAACTGGGAACCGCTTTTCCGA_GACAGAAAAGCCAAATGGATTTACCG	110	21	17	8	7	5	8	2	2	1	18	6	21	5	16	0	3	0	5	4
ACGAGAATTTTGAAATAGATTTTAAA_GACAGAAAAGCCAAATGGATTTACCG	37	8	0	5	1	0	1	1	0	3	4	0	0	2	0	0	1	0	1	1
GGTTCAATACTTAATCCCGTTAAACG_GACAGAAAAGCCAAATGGATTTACCG	152	45	61	12	21	27	19	8	8	12	40	21	33	11	19	1	15	2	1	3
AAGGGAATTAAAAATATCATTTTGAT_GACAGAAAAGCCAAATGGATTTACCG	124	37	11	16	14	14	8	7	10	9	12	10	1	9	7	3	4	4	5	3
ATGTTAAAATTTAATGGCATTGGCTA_GACAGAAAAGCCAAATGGATTTACCG	66	25	30	6	4	8	9	5	8	4	16	3	8	1	1	0	0	0	0	1
TCAGAAATGTACAAGGCGTTTTGGAA_GACAGAAAAGCCAAATGGATTTACCG	48	17	19	5	2	8	8	2	4	3	11	24	8	0	5	3	4	0	3	3
GGACTAACGCGCAAGAATGTTTAGTT_GACAGAAAAGCCAAATGGATTTACCG	84	26	17	11	2	4	3	2	4	0	16	12	2	0	3	0	4	0	0	0
ACGTCAACTCAGAAGCGGCTTAGTCC_GACAGAAAAGCCAAATGGATTTACCG	30	6	9	0	3	0	1	1	0	1	5	1	3	0	0	0	0	0	0	0
GTTCAAAGTGATAATGTAGTTTTCGT_GACAGAAAAGCCAAATGGATTTACCG	33	27	21	7	6	2	17	6	8	9	19	31	14	12	20	8	3	7	2	5
GCTACAAAAAACAAACGTGTTGGTTG_GACAGAAAAGCCAAATGGATTTACCG	244	63	61	18	8	30	15	7	12	19	26	30	38	15	26	5	11	7	10	5
CAACCAATACTCAACACCATTAACTT_GACAGAAAAGCCAAATGGATTTACCG	72	18	12	4	2	1	12	2	2	0	5	7	6	4	2	0	0	1	0	0
TAACAAATGTAAAAATATTTTGAGTA_GACAGAAAAGCCAAATGGATTTACCG	31	7	4	4	4	2	1	2	3	0	2	2	2	3	0	1	1	1	1	0
TGTATAATACGTAAAGCGGTTTCTGG_GACAGAAAAGCCAAATGGATTTACCG	125	37	22	9	4	9	9	5	3	6	27	23	15	6	13	6	4	1	4	5
GATTTAACCAAAAATCTGATTATTTG_GACAGAAAAGCCAAATGGATTTACCG	26	10	14	0	3	10	8	2	4	7	9	10	7	6	4	1	5	3	2	0
ACAAAAAACCCTAATAACATTTTTTG_GACAGAAAAGCCAAATGGATTTACCG	111	38	38	13	13	18	19	12	20	12	30	20	3	11	13	2	2	3	7	4
TGTTTAAGAAGTAATCACTTTTGACT_GACAGAAAAGCCAAATGGATTTACCG	10	1	0	0	0	0	0	0	0	0	0	0	0	0	0	0	0	0	0	0
CGGAAAATCCTTAAATGTCTTCTATT_GACAGAAAAGCCAAATGGATTTACCG	26	5	2	0	3	1	1	0	0	1	1	2	1	4	4	2	0	0	3	0
CATGTAATAATTAAAGCAGTTCGAGT_GACAGAAAAGCCAAATGGATTTACCG	37	22	13	4	3	5	4	1	1	5	5	3	6	0	4	0	1	4	4	0
GATGTAAATCGCAATGATTTTTCGTA_GACAGAAAAGCCAAATGGATTTACCG	80	10	20	3	10	3	6	5	1	1	9	26	4	4	7	2	6	0	1	1
AGCTCAAAAGTTAACCATTTTGCAGA_GACAGAAAAGCCAAATGGATTTACCG	37	14	8	3	2	5	2	4	2	2	4	3	3	0	2	0	1	0	2	2
GTCTGAAGATTAAAATCGTTTAGGAA_GACAGAAAAGCCAAATGGATTTACCG	38	10	5	4	1	10	2	2	0	0	3	3	1	0	7	0	0	0	1	0
TTGATAATTTTAAATTCCCTTAATAG_GACAGAAAAGCCAAATGGATTTACCG	41	11	7	1	3	5	2	3	0	3	0	1	0	1	5	1	0	0	1	0
AGATTAATCGAGAAATAAGTTGAACA_GACAGAAAAGCCAAATGGATTTACCG	24	5	5	2	0	3	4	1	0	2	3	0	0	0	4	0	0	0	0	0
ATGCCAACACGCAATTCGATTGAGGG_GACAGAAAAGCCAAATGGATTTACCG	333	114	117	28	30	54	49	28	10	22	74	89	75	25	49	18	15	25	10	11
AATAGAAAGTGTAATCCGGTTGAGAT_GACAGAAAAGCCAAATGGATTTACCG	142	64	60	12	23	31	16	10	5	9	22	16	11	1	13	5	5	7	8	1
AGGAAAACAGTCAAATGTGTTGTCAT_GACAGAAAAGCCAAATGGATTTACCG	89	19	16	3	6	3	7	2	1	2	4	12	14	1	15	3	1	3	1	0
GCGTTAAAATCTAACATTCTTTTCAT_GACAGAAAAGCCAAATGGATTTACCG	106	30	24	8	6	6	6	7	7	3	8	12	6	6	12	6	2	1	7	4
TCTTTAAAAGAGAATCTGATTGGAAC_GACAGAAAAGCCAAATGGATTTACCG	92	25	39	9	13	12	9	9	8	7	24	18	17	12	19	5	0	7	5	2
ACTAAAATCCGCAACACGGTTATTGC_GACAGAAAAGCCAAATGGATTTACCG	166	73	59	23	17	15	20	9	9	13	26	26	22	13	21	2	8	6	10	1
TCACAAAGTGATAAAATCATTGTATT_GACAGAAAAGCCAAATGGATTTACCG	86	14	8	4	4	3	3	2	0	3	1	5	3	2	3	2	0	0	2	2
GGGGTAAATACCAACCGTATTGCTCC_GACAGAAAAGCCAAATGGATTTACCG	35	0	2	0	0	0	0	0	0	0	3	1	4	1	2	0	0	0	0	0
AGTTCAACCTCTAACGTGTTTCCGGG_GACAGAAAAGCCAAATGGATTTACCG	182	71	66	13	16	30	26	7	12	12	40	27	33	14	18	3	19	7	5	9
CAGGTAATAAAAAACTATCTTCGGCG_GACAGAAAAGCCAAATGGATTTACCG	38	14	16	3	1	3	2	3	0	3	5	6	3	3	3	0	1	1	1	0
TTAAGAATACAGAACCATTTTGATGC_GACAGAAAAGCCAAATGGATTTACCG	27	5	7	3	0	2	0	0	0	2	2	2	0	0	3	0	0	0	0	0
AATAAAATACGAAAGGGAGTTGAGAG_GACAGAAAAGCCAAATGGATTTACCG	22	11	15	1	1	0	2	0	0	2	5	7	3	3	2	0	1	0	2	1
CTTTCAAAATTTAATGATGTTCGTTA_GACAGAAAAGCCAAATGGATTTACCG	16	1	4	3	6	3	4	1	3	0	6	15	3	1	2	1	0	2	2	1
TATTGAAGCGTAAATCTACTTAGTAA_GACAGAAAAGCCAAATGGATTTACCG	49	26	23	7	9	9	11	4	5	4	9	12	10	13	11	3	7	2	7	3
ATCGTAATGATAAAAGCTGTTGAGGC_GACAGAAAAGCCAAATGGATTTACCG	47	13	17	6	2	5	4	4	4	2	9	14	7	3	5	2	1	0	1	1
TTGGCAAAGGTCAAGCGGGTTCGGCA_GACAGAAAAGCCAAATGGATTTACCG	31	12	12	8	2	6	8	5	6	3	20	15	16	3	18	1	0	2	4	4
TCGAAAAGAGATAATAAATTTGGCTA_GACAGAAAAGCCAAATGGATTTACCG	165	39	39	12	8	12	14	9	7	9	32	17	13	12	26	5	4	6	6	2
TGCTAAAGGCGCAAACGTGTTTTATT_GACAGAAAAGCCAAATGGATTTACCG	83	29	31	5	11	8	6	5	3	1	7	7	9	1	5	1	2	0	3	1
CGTTCAACTTAAAAATACGTTGCGGC_GACAGAAAAGCCAAATGGATTTACCG	16	4	2	2	1	3	1	0	1	1	1	3	0	0	0	0	0	0	0	0
CTGGTAATAGAAAACTAGCTTCTACT_GACAGAAAAGCCAAATGGATTTACCG	4	0	0	0	0	0	0	0	0	0	1	0	0	0	0	0	0	0	0	0
TCAGAAATAATCAAGCCAGTTGGACT_GACAGAAAAGCCAAATGGATTTACCG	38	8	12	2	3	6	3	6	0	3	5	4	7	2	3	3	3	4	1	2
CACGAAAACCGAAATGTAATTTTAAA_GACAGAAAAGCCAAATGGATTTACCG	61	13	7	4	3	6	6	1	2	7	8	5	2	1	5	2	3	4	2	3
AAACTAAACCGAAAAACACTTTGATC_GACAGAAAAGCCAAATGGATTTACCG	63	20	22	4	6	6	7	8	6	0	12	16	6	3	20	1	0	3	4	3
TACCAAAAGTATAATCTCTTTATTCT_GACAGAAAAGCCAAATGGATTTACCG	59	11	4	3	0	2	6	3	3	3	1	0	0	4	1	1	1	0	1	1
TGTCCAAAAACGAATCCCGTTGTCAT_GACAGAAAAGCCAAATGGATTTACCG	71	8	16	5	3	6	12	12	6	13	23	22	20	4	22	11	1	6	4	1
TGCAAAACTTTTAAGTCTTTTGGGAA_GACAGAAAAGCCAAATGGATTTACCG	112	33	25	13	7	13	9	5	0	10	11	14	10	3	8	2	1	0	4	1
GCTTTAAACATAAAGTCAATTGGTAA_GACAGAAAAGCCAAATGGATTTACCG	46	14	21	6	2	8	6	3	2	2	7	16	9	4	14	0	2	0	1	0
CAATCAATTCTCAACGCATTTTTAAA_GACAGAAAAGCCAAATGGATTTACCG	101	33	30	12	9	12	12	4	11	9	29	24	12	15	20	4	4	9	15	11
GGGGAAATGGGGAACACGGTTCACGC_GACAGAAAAGCCAAATGGATTTACCG	25	2	4	1	3	1	3	0	2	2	11	7	7	1	5	0	0	1	0	1
TCTATAACCTTAAAAGCGCTTGAGAC_GACAGAAAAGCCAAATGGATTTACCG	15	4	1	0	2	1	0	0	0	0	1	0	0	0	0	0	0	0	0	0
TAAAAAAATAATAATTGTTTTTCATT_GACAGAAAAGCCAAATGGATTTACCG	19	0	0	0	0	0	0	0	0	0	0	0	0	0	0	0	0	0	0	0
ATATAAAGCAGCAATCTGTTTCCAGG_GACAGAAAAGCCAAATGGATTTACCG	100	26	19	7	13	13	6	3	8	8	15	13	18	3	4	2	0	0	1	2
CAGCTAATTGGTAAGTGAATTTCAAT_GACAGAAAAGCCAAATGGATTTACCG	27	4	4	2	6	6	5	1	3	4	4	5	0	2	3	0	0	1	1	0
AGAACAACCGGGAAACGGATTGGGGG_GACAGAAAAGCCAAATGGATTTACCG	113	31	37	9	6	16	14	5	7	3	17	9	8	4	5	1	2	0	1	0
CTCTCAACACTTAAACCTTTTGGAAT_GACAGAAAAGCCAAATGGATTTACCG	31	8	4	3	1	0	3	0	0	0	5	5	1	0	4	0	1	0	3	1
GAACGAACATTCAACCAAATTGATGT_GACAGAAAAGCCAAATGGATTTACCG	271	66	62	20	15	23	14	16	9	19	43	50	34	16	27	3	13	2	5	2
GTAGCAAGAGGTAAACCTTTTGGCAC_GACAGAAAAGCCAAATGGATTTACCG	113	21	10	8	4	5	4	3	2	7	11	13	18	3	4	1	11	2	1	0
CTATGAATAAAGAAGATTATTGAGCC_GACAGAAAAGCCAAATGGATTTACCG	73	17	17	5	10	7	10	6	7	7	5	3	19	5	10	1	1	3	3	0
CCCGTAAGCAAGAACAAAGTTCAATC_GACAGAAAAGCCAAATGGATTTACCG	29	5	15	1	2	0	4	1	3	0	1	2	7	0	1	0	0	0	0	0
CAATTAACTTTCAAGAAGTTTGGTCT_GACAGAAAAGCCAAATGGATTTACCG	63	8	12	4	8	5	5	1	5	2	8	5	4	0	3	0	0	0	1	2
GTGCAAATGCCAAACTTCGTTAATAG_GACAGAAAAGCCAAATGGATTTACCG	320	76	78	15	20	27	26	16	11	17	57	61	54	17	57	17	8	19	21	16
CAAATAATCTTCAATAAGTTTTCTGT_GACAGAAAAGCCAAATGGATTTACCG	51	3	2	1	1	0	0	0	2	2	6	3	3	3	1	0	1	1	0	0
AATAAAATTGTCAACCTCTTTATAGG_GACAGAAAAGCCAAATGGATTTACCG	18	1	6	1	0	0	1	0	1	0	0	2	0	1	2	0	0	2	1	0
CATTAAACTTGAAACACATTTATATT_GACAGAAAAGCCAAATGGATTTACCG	42	15	3	4	5	2	2	1	1	0	0	0	1	0	0	0	0	0	0	0
TCTACAAAGATTAATCGGGTTGTCTA_GACAGAAAAGCCAAATGGATTTACCG	56	13	20	6	3	3	5	1	1	1	14	7	8	6	14	2	7	7	1	3
TATGCAACTAGTAAACGAGTTCAGTT_GACAGAAAAGCCAAATGGATTTACCG	248	47	66	12	28	30	35	9	15	21	62	76	53	19	40	16	6	11	10	10
ACGAAAAGATGGAAATCATTTAACTA_GACAGAAAAGCCAAATGGATTTACCG	82	25	16	8	6	13	10	7	4	9	9	22	12	7	18	8	13	5	10	5
ACATCAAACGTGAAAAACTTTCTTTG_GACAGAAAAGCCAAATGGATTTACCG	68	14	22	2	5	10	10	2	1	1	12	8	3	2	6	1	2	2	2	1
CTAGTAACAATTAACGAGATTCAGGC_GACAGAAAAGCCAAATGGATTTACCG	29	8	5	1	0	2	1	0	3	3	6	3	5	4	3	1	0	3	1	0
CAACTAACATCAAACCATTTTCTTTA_GACAGAAAAGCCAAATGGATTTACCG	127	29	34	14	8	17	15	6	9	7	23	8	10	7	12	2	7	1	3	3
GCTTGAATGAAAAAAAATTTTTCGAC_GACAGAAAAGCCAAATGGATTTACCG	58	19	13	3	3	2	2	2	1	0	8	1	3	2	0	0	1	0	0	1
TGCAAAATACGGAAGCTACTTTGTCT_GACAGAAAAGCCAAATGGATTTACCG	43	13	6	7	1	5	2	1	1	0	9	8	0	0	6	1	0	0	0	0
TCTATAACGAACAATCTGGTTAGTTT_GACAGAAAAGCCAAATGGATTTACCG	2	0	0	0	0	0	0	0	0	0	0	0	0	0	0	0	0	0	0	0
TGAGGAACCGCTAACCTAATTTTGGG_GACAGAAAAGCCAAATGGATTTACCG	186	45	35	12	9	14	7	8	8	12	27	23	12	5	14	0	5	5	4	2
ATATTAAATACTAACGATTTTGCGTG_GACAGAAAAGCCAAATGGATTTACCG	365	91	62	28	23	30	13	12	9	8	39	22	27	11	23	2	10	4	1	6
ATTTCAACCTTAAATGGGTTTCTAAA_GACAGAAAAGCCAAATGGATTTACCG	67	22	20	7	10	6	6	5	7	7	13	6	11	2	4	0	4	3	1	1
ACCCAAACTGAGAAGATGGTTTGCTA_GACAGAAAAGCCAAATGGATTTACCG	53	17	11	1	2	1	5	1	0	0	4	1	0	1	4	2	0	1	1	2
ACTACAACACGAAAAGATCTTATTTA_GACAGAAAAGCCAAATGGATTTACCG	21	2	0	1	0	2	1	0	0	1	1	0	0	0	0	0	0	0	0	0
TACGAAAGTTTAAAACTACTTATAGC_GACAGAAAAGCCAAATGGATTTACCG	152	43	48	10	18	20	18	11	7	16	38	19	21	17	24	11	7	6	10	3
AAATCAAGCTAGAAGGGTGTTAGACA_GACAGAAAAGCCAAATGGATTTACCG	114	21	30	6	7	12	12	4	8	4	13	7	10	7	13	4	1	2	3	1
GTAGAAACGACGAAGCGCCTTGGACT_GACAGAAAAGCCAAATGGATTTACCG	100	34	39	7	11	17	9	7	5	3	12	20	15	7	12	5	6	4	5	3
CGCTTAAATCAAAATGCGATTGTGAC_GACAGAAAAGCCAAATGGATTTACCG	44	8	3	6	3	6	5	1	1	1	4	3	5	3	11	3	2	2	4	4
TGAACAATCATCAAGCGCGTTTTAAT_GACAGAAAAGCCAAATGGATTTACCG	71	6	6	2	2	0	7	0	3	0	6	5	2	1	7	2	3	2	2	3
CACACAACTATAAATCTCCTTTCTTG_GACAGAAAAGCCAAATGGATTTACCG	25	5	3	0	1	1	0	0	2	2	1	1	3	0	0	0	0	0	0	1
CTAAGAAATGTCAATTGGATTCGCCT_GACAGAAAAGCCAAATGGATTTACCG	22	5	3	1	2	1	1	0	2	1	5	0	0	0	0	0	0	0	0	0
AGAATAAGCTTCAATGGTCTTGCATA_GACAGAAAAGCCAAATGGATTTACCG	100	55	45	17	18	11	18	9	14	9	15	20	12	14	18	7	0	4	3	6
GGGTAAATACAGAAAGGTGTTACTGT_GACAGAAAAGCCAAATGGATTTACCG	24	2	2	0	0	0	3	1	0	0	4	0	2	0	0	0	0	0	3	2
AGCTTAATTATAAACGATTTTTGCTA_GACAGAAAAGCCAAATGGATTTACCG	22	9	9	4	3	5	6	0	2	3	3	1	1	1	1	0	0	0	0	0
GCGCAAACGAGGAAGAGGCTTTGCGC_GACAGAAAAGCCAAATGGATTTACCG	58	21	13	4	6	16	10	8	7	2	25	21	25	8	13	2	0	2	0	0
ACACCAATTGTGAATTGGATTAGATG_GACAGAAAAGCCAAATGGATTTACCG	122	31	33	7	9	13	13	6	4	13	11	20	10	6	9	5	4	3	3	1
ACTTCAATCGTCAATGAACTTGGGCC_GACAGAAAAGCCAAATGGATTTACCG	36	14	9	2	1	5	4	1	0	4	4	1	3	2	4	0	4	0	0	0
CCCCCAAGCGCGAAGGAGCTTGGGCG_GACAGAAAAGCCAAATGGATTTACCG	47	8	6	2	1	1	1	1	0	1	2	1	7	0	0	0	3	0	1	0
TGTAAAACAGTGAATCCAATTATATA_GACAGAAAAGCCAAATGGATTTACCG	145	26	9	8	8	7	3	5	2	3	8	3	0	5	3	1	2	2	1	3
TAAAGAATCGCAAACCAGGTTTAAGA_GACAGAAAAGCCAAATGGATTTACCG	61	8	9	4	1	3	3	2	1	3	4	6	5	4	11	2	2	2	3	1
TAACCAAAAATTAATAACTTTATTAT_GACAGAAAAGCCAAATGGATTTACCG	18	1	0	0	0	0	0	0	0	0	0	0	0	0	0	0	0	0	0	0
ACAGGAATAGAGAATCCACTTTACCC_GACAGAAAAGCCAAATGGATTTACCG	43	5	1	1	2	4	1	4	2	1	4	1	3	0	3	0	1	0	0	0
TGCTGAATCTCTAACGAGGTTTGGTG_GACAGAAAAGCCAAATGGATTTACCG	55	16	12	1	3	2	2	1	3	0	8	13	8	2	13	1	5	2	0	2
CCGTTAAAAGTTAAAAACCTTTTAGA_GACAGAAAAGCCAAATGGATTTACCG	36	11	2	1	0	3	3	4	3	2	8	3	0	0	3	2	0	0	0	2
ATACAAAAGACAAACACAGTTTTGTC_GACAGAAAAGCCAAATGGATTTACCG	126	43	44	17	15	10	7	4	7	8	30	33	24	1	10	2	5	3	2	0
CGGTTAAAGGATAAAACAGTTATGTA_GACAGAAAAGCCAAATGGATTTACCG	70	5	8	4	0	5	3	1	0	0	2	1	1	2	1	0	1	2	3	4
ATGAGAACTATAAAATCATTTGTAAG_GACAGAAAAGCCAAATGGATTTACCG	102	30	23	13	4	9	7	4	5	5	15	6	3	4	5	4	2	2	4	1
TATATAATTTATAAAACTTTTGTTTC_GACAGAAAAGCCAAATGGATTTACCG	37	2	0	1	1	0	0	0	0	1	0	0	0	0	0	0	0	0	0	0
GATTGAAATTGTAACGTGGTTATGCT_GACAGAAAAGCCAAATGGATTTACCG	180	56	50	14	15	19	25	5	13	18	50	65	50	20	28	14	10	20	2	6
AGTCGAATCAGAAATCTACTTCACCC_GACAGAAAAGCCAAATGGATTTACCG	43	21	32	7	5	11	7	4	4	4	7	15	10	3	7	4	2	6	2	2
TAACCAAACGAAAGTGTATTGCGAG_GACAGAAAAGCCAAATGGATTTACCG	116	19	24	9	2	10	1	6	2	4	8	8	18	6	7	1	3	2	0	2
TCTAAAACAACGAAATCCTTTTATTG_GACAGAAAAGCCAAATGGATTTACCG	61	9	10	6	4	9	7	2	4	7	10	4	5	9	10	2	6	3	0	3
GGAGGAAGAAGGAAGGGGGTTCGCGG_GACAGAAAAGCCAAATGGATTTACCG	58	23	14	4	2	7	9	5	5	6	9	11	3	3	6	1	5	4	0	0
ATTCCAAAGAGAAACATTATTGTTAA_GACAGAAAAGCCAAATGGATTTACCG	38	21	8	9	5	15	7	5	5	4	7	8	5	10	7	2	3	4	5	5
ATCACAAGAACGAAAGGTCTTGTTAA_GACAGAAAAGCCAAATGGATTTACCG	67	13	25	9	4	6	9	8	3	3	8	5	0	1	1	0	4	0	2	1
ATGCTAATTGATAACTGTCTTTTTA_GACAGAAAAGCCAAATGGATTTACCG	1	0	0	0	0	1	0	0	0	0	0	0	0	0	0	0	0	0	0	0
AAGTTAAGCCGAAAAGGCTTTTAGTA_GACAGAAAAGCCAAATGGATTTACCG	65	11	7	2	2	1	2	1	3	1	6	2	1	5	6	0	3	0	0	0
CAGCAAACCGCAAAGTCGCTTGTCAA_GACAGAAAAGCCAAATGGATTTACCG	71	16	25	5	8	6	13	4	6	6	24	19	16	7	11	2	3	1	7	5
GGGGGAATATGTAAGAAGTTTAGTTA_GACAGAAAAGCCAAATGGATTTACCG	29	6	5	0	1	2	3	0	1	1	7	3	3	3	3	0	0	2	1	0
AGAGAAATCTAAAAGTTACTTACATG_GACAGAAAAGCCAAATGGATTTACCG	50	21	16	3	3	10	5	4	5	2	7	4	6	1	6	2	1	1	2	0
ATTACAAGCATGAAGTGCGTTTGGTT_GACAGAAAAGCCAAATGGATTTACCG	57	8	8	5	3	6	2	4	1	0	13	9	2	0	1	1	0	1	1	0
CTTCCAAGCTATAAAATATTTGGCGC_GACAGAAAAGCCAAATGGATTTACCG	23	4	2	1	1	3	1	0	2	0	6	0	0	0	2	1	0	0	0	0
CAACGAACTGTAAATGGAATTAGGTA_GACAGAAAAGCCAAATGGATTTACCG	205	56	44	18	18	20	23	10	7	20	35	53	37	14	47	5	11	5	5	6
TGCAAAACCCGAAATACGTTTCGCGC_GACAGAAAAGCCAAATGGATTTACCG	122	32	21	5	4	11	5	6	4	1	11	10	7	0	4	1	4	2	2	0
GCTTTAAACAGAAAGTCCTTTGCTGC_GACAGAAAAGCCAAATGGATTTACCG	203	48	69	25	16	24	36	10	10	15	43	47	28	15	34	9	10	7	14	13
GGAGTAATAAATAAGCAACTTACGTT_GACAGAAAAGCCAAATGGATTTACCG	32	3	6	2	1	1	1	1	0	2	4	1	6	3	1	0	0	0	0	3
CGACTGATATTACTAACTTCGTATAA_GACAGAAAAGCCAAATGGATTTACCG	2	0	0	0	0	0	0	0	0	0	1	0	0	0	0	0	0	0	0	0
TCTGTAATGTTGAAACCACTTTCAAA_GACAGAAAAGCCAAATGGATTTACCG	88	32	44	10	10	6	14	8	11	7	22	24	6	8	13	0	1	5	0	3
ACTCTAATTATGAACGTATTTATACA_GACAGAAAAGCCAAATGGATTTACCG	89	29	15	3	11	7	6	4	5	6	9	10	10	7	7	2	5	0	2	0
CTTACAAACGTAAACGTGTTTAATGT_GACAGAAAAGCCAAATGGATTTACCG	113	30	30	10	10	9	8	5	4	6	17	16	13	1	13	3	9	4	3	2
GATTGAATCAATAACTGTATTTTACG_GACAGAAAAGCCAAATGGATTTACCG	38	9	17	8	8	5	3	1	8	6	11	10	16	5	14	4	3	4	5	3
ACTTTAACATGAAAATGTCTTGCGCT_GACAGAAAAGCCAAATGGATTTACCG	49	14	15	3	2	2	14	5	2	7	16	8	9	3	0	0	1	1	0	0
CGGAAAAATCAGAAAAGCTTTTTCAC_GACAGAAAAGCCAAATGGATTTACCG	8	0	1	0	0	0	1	0	0	2	0	2	3	2	0	0	0	0	2	0
CACTCAAGACAAAACATATTATACT_GACAGAAAAGCCAAATGGATTTACCG	30	3	2	1	0	0	1	1	2	1	0	1	0	0	0	0	0	1	2	1
TATATAATTGTAAACTAGATTCGCGT_GACAGAAAAGCCAAATGGATTTACCG	64	13	14	4	8	9	7	5	3	8	13	16	4	2	12	3	5	2	5	7
CACATAATAATTAAGCGGGTTGAAAT_GACAGAAAAGCCAAATGGATTTACCG	17	4	3	4	0	1	2	0	0	3	5	2	3	5	1	1	8	0	1	0
ACCCAAATTCATAATTGATTTACCCA_GACAGAAAAGCCAAATGGATTTACCG	105	31	20	4	2	12	11	1	5	4	10	8	12	6	11	2	3	0	5	0
ATGGAAACACTAAACACTCTTTTTTC_GACAGAAAAGCCAAATGGATTTACCG	18	1	5	1	1	3	2	5	2	1	4	7	3	1	3	4	0	2	2	1
TTATTAAACCATAAAAGACTTCAAGA_GACAGAAAAGCCAAATGGATTTACCG	159	44	27	12	11	10	14	7	8	12	13	13	8	8	18	7	9	3	5	3
GCAAGAACAGAAAATGATATTTGGCC_GACAGAAAAGCCAAATGGATTTACCG	42	14	13	6	4	2	7	1	1	3	7	8	2	6	10	2	2	4	0	1
AAGCAAATATATAAGTTATTTTAAGT_GACAGAAAAGCCAAATGGATTTACCG	42	7	1	0	1	0	0	1	0	1	0	0	0	0	0	0	0	0	0	0
AGGTAAAAGGCAAAGGAATTTAGGGA_GACAGAAAAGCCAAATGGATTTACCG	37	1	1	1	1	3	1	1	0	2	2	2	1	3	1	0	0	0	0	0
ACACAAAGTCCTAATCCTATTCGAAT_GACAGAAAAGCCAAATGGATTTACCG	37	5	4	4	1	0	0	1	0	1	3	2	1	0	4	0	2	0	2	0
AGGATAATAATAAATCCTGTTCACAA_GACAGAAAAGCCAAATGGATTTACCG	86	23	18	4	8	12	4	4	1	2	11	16	14	2	10	3	5	2	4	2
TCTAAAAACCTTAATAGGGTTTCATA_GACAGAAAAGCCAAATGGATTTACCG	34	13	15	8	5	4	8	7	6	4	10	12	5	6	3	3	6	10	7	2
CTTAAAAGACTTAAGGTTCTTCCTAC_GACAGAAAAGCCAAATGGATTTACCG	33	10	3	1	0	0	0	4	0	1	9	0	1	1	1	0	3	0	2	0
GGTATAAATCATAAAAACTTTAACGG_GACAGAAAAGCCAAATGGATTTACCG	30	1	4	1	0	1	2	0	0	2	6	0	1	3	1	0	1	1	0	1
AATATAATGTCAAATTTTATTTACTA_GACAGAAAAGCCAAATGGATTTACCG	155	22	2	2	5	8	1	2	3	5	1	0	0	4	0	1	0	0	0	0
TCATAAAAGAGCAATCGAATTCATGG_GACAGAAAAGCCAAATGGATTTACCG	219	64	58	25	16	22	17	15	11	9	39	20	25	8	19	3	13	8	2	2
TCTTGAAGTGTCAAATATATTCACGT_GACAGAAAAGCCAAATGGATTTACCG	143	38	65	12	17	15	9	11	10	8	34	26	15	14	17	7	0	4	4	6
CCTCCAATAGGCAATCGGGTTGCCTG_GACAGAAAAGCCAAATGGATTTACCG	19	6	17	1	1	4	1	0	1	0	4	9	2	1	3	1	0	0	0	1
CCTGGAAGCGGAAACTTACTTGGCTC_GACAGAAAAGCCAAATGGATTTACCG	46	7	6	6	2	8	3	1	0	3	6	2	2	0	8	1	0	0	0	0
CAAGAAAATAACAATTATGTTCTGTT_GACAGAAAAGCCAAATGGATTTACCG	69	19	13	4	3	9	3	3	2	6	13	14	5	1	3	1	0	3	1	1
TTGTTAATATTCAACCCCTTTGTATT_GACAGAAAAGCCAAATGGATTTACCG	145	48	28	14	8	10	16	15	6	12	24	19	8	6	15	3	14	3	3	3
AGATCAAACAGGTTTGTTTG_GACAGAAAAGCCAAATGGATTTACCG	41	9	18	2	3	5	2	0	1	6	10	18	6	1	16	5	8	3	4	0
TGCAAAAAATTAAATTTCATTTGTTC_GACAGAAAAGCCAAATGGATTTACCG	57	13	11	0	3	7	2	2	4	8	13	13	6	4	11	0	2	3	3	3
CCCCTAACCGTCAATTTGGTTGTTTT_GACAGAAAAGCCAAATGGATTTACCG	122	31	44	24	10	16	9	12	7	8	20	21	10	8	11	4	0	1	4	0
GACGAAATCCTTAAAAGTTTTATAAC_GACAGAAAAGCCAAATGGATTTACCG	67	29	4	0	2	3	3	1	3	1	5	4	0	6	4	1	0	3	2	1
CACCTAACACATAAGCATATTCGTCG_GACAGAAAAGCCAAATGGATTTACCG	36	23	27	10	17	22	52	23	20	46	155	262	229	120	370	97	149	241	255	260
ACCCGAATCGGAAACGGATTTACGTC_GACAGAAAAGCCAAATGGATTTACCG	118	40	54	9	5	12	19	4	5	6	17	17	21	11	16	7	8	5	2	1
TTAACAATAATCAATACAGTTTTAAC_GACAGAAAAGCCAAATGGATTTACCG	107	33	17	7	5	6	7	4	5	2	9	17	8	5	11	2	4	4	5	6
TATTCAACACCGAACGGTATTGGATA_GACAGAAAAGCCAAATGGATTTACCG	82	24	14	4	4	7	7	3	4	7	14	11	12	2	5	1	0	0	2	1
GCCTTAATGCTAAATGGACTTTGTGA_GACAGAAAAGCCAAATGGATTTACCG	44	16	3	5	7	6	7	6	7	5	20	15	5	7	16	3	1	1	4	3
TCATAAATCCACAAGCTTATTGTTAC_GACAGAAAAGCCAAATGGATTTACCG	9	1	9	1	0	3	2	0	0	0	3	2	0	0	1	0	0	0	0	0
CGGCCAAAGGGTAAACGGGTTCAGTT_GACAGAAAAGCCAAATGGATTTACCG	39	3	4	0	1	1	0	0	0	0	1	0	1	2	2	0	0	0	0	0
TCGTTAATTGGCAACTTAATTTGATA_GACAGAAAAGCCAAATGGATTTACCG	184	54	38	22	8	14	20	6	7	16	24	46	13	10	11	4	11	1	9	3
TTGTGAATAGAAAACCTTTTTCGGCC_GACAGAAAAGCCAAATGGATTTACCG	59	7	5	3	0	6	5	4	1	2	7	7	5	2	17	1	0	3	2	3
GTATTAATGCTGAAGACTCTTCTGAA_GACAGAAAAGCCAAATGGATTTACCG	110	33	28	11	8	19	25	9	4	9	22	26	18	10	15	4	1	11	0	0
CGTGGAAATTATAATGTATTTTAAGG_GACAGAAAAGCCAAATGGATTTACCG	13	3	1	0	0	2	0	0	0	1	2	1	0	2	0	0	1	0	0	0
CAAATAAGCTTCAAATCATTTTTTTA_GACAGAAAAGCCAAATGGATTTACCG	77	24	6	4	6	14	5	2	3	8	11	1	3	4	2	1	1	0	4	3
TAACCAATGGGGAAGGTTGTTGGGCG_GACAGAAAAGCCAAATGGATTTACCG	140	54	43	21	10	30	23	12	2	11	46	40	33	12	46	10	7	7	9	8
CGTAAAATCCAAAAATGTCTTTTGTG_GACAGAAAAGCCAAATGGATTTACCG	82	12	8	4	1	7	5	2	1	0	10	7	3	1	5	3	2	1	2	2
TATATAATCCTCAATCGTGTTATTTG_GACAGAAAAGCCAAATGGATTTACCG	25	8	12	2	4	5	4	0	1	0	2	0	0	1	2	1	0	0	1	0
ACATCAATGCTAAAACATGTTAAACT_GACAGAAAAGCCAAATGGATTTACCG	219	70	56	19	17	24	20	10	7	13	35	46	25	3	22	2	4	5	6	4
AACTAAAATAATAATAGGATTTAGGT_GACAGAAAAGCCAAATGGATTTACCG	269	61	33	13	18	25	8	11	12	5	14	8	1	11	9	5	5	8	8	3
CTCTCAATGAAGAATAGGGTTGGACC_GACAGAAAAGCCAAATGGATTTACCG	69	14	10	4	0	0	2	1	0	1	5	1	2	0	3	0	0	0	0	0
TAAATAAATGTTAACTATCTTTAACC_GACAGAAAAGCCAAATGGATTTACCG	198	67	53	13	18	38	29	19	20	19	37	38	20	12	31	7	12	16	15	13
TTACAAAAGATCAAGGTTATTCTTTG_GACAGAAAAGCCAAATGGATTTACCG	54	14	14	3	7	12	9	5	5	4	14	22	8	5	7	1	0	3	2	3
CAATAAACATAGAAGTGCGTTTGTAA_GACAGAAAAGCCAAATGGATTTACCG	20	7	6	1	2	1	0	0	1	0	2	0	3	1	0	0	0	0	0	0
TACCGAAGCTGAAATGTAGTTCCCGT_GACAGAAAAGCCAAATGGATTTACCG	80	22	25	2	5	14	3	6	8	8	15	12	16	2	10	2	12	5	3	4
GACTGAAAAGACAAGAGTTTTGCATT_GACAGAAAAGCCAAATGGATTTACCG	338	116	81	36	34	46	31	28	15	15	62	58	39	30	27	15	9	23	21	9
AGCACAACATCCAACTTGCTTGACTG_GACAGAAAAGCCAAATGGATTTACCG	160	47	43	11	8	19	24	7	4	11	35	39	49	8	29	5	8	7	10	8
ACTACAAAAAGTAAAAGAGTTATATA_GACAGAAAAGCCAAATGGATTTACCG	10	0	0	0	0	0	0	0	0	0	0	0	0	0	0	0	0	0	0	0
AAGGGAACGTTTAATAACCTTTAGAG_GACAGAAAAGCCAAATGGATTTACCG	57	25	25	14	8	11	6	4	7	3	12	13	11	3	12	3	3	4	3	3
AGATCAAACCAGAACTAGATTGGTGT_GACAGAAAAGCCAAATGGATTTACCG	23	6	5	1	1	0	2	0	0	1	1	1	0	0	0	0	0	0	1	0
AAATCAAGTGGAAATCAGGTTGTTGG_GACAGAAAAGCCAAATGGATTTACCG	64	30	41	14	9	12	11	3	8	9	21	22	20	6	9	2	2	4	0	7
GTTATAAATAGCAACCGTCTTAAGCC_GACAGAAAAGCCAAATGGATTTACCG	118	43	59	15	11	24	18	12	8	9	33	37	27	4	30	5	6	5	9	2
CTATGAACATCGAAGCTCCTTTTGCA_GACAGAAAAGCCAAATGGATTTACCG	60	21	15	5	6	7	9	5	4	5	5	7	8	3	10	0	5	4	1	3
GAGGTAAATACGAACATGTTTATGAC_GACAGAAAAGCCAAATGGATTTACCG	132	21	25	13	14	10	17	5	4	4	18	23	18	7	13	9	5	11	4	3
TACAAAACGAGGAAGGTTCTTAAGGA_GACAGAAAAGCCAAATGGATTTACCG	97	50	40	12	15	27	14	10	12	7	37	30	29	14	47	11	8	11	11	5
ATTTAAATGTATAAATTCATTAAAAG_GACAGAAAAGCCAAATGGATTTACCG	21	4	0	1	0	0	0	0	0	0	0	0	0	0	0	0	0	0	0	0
GAACAAATCCTTAATGGTGTTACGGC_GACAGAAAAGCCAAATGGATTTACCG	45	6	3	1	2	0	1	0	0	0	3	0	1	0	4	0	2	0	0	0
TTGTGAACTGATAAGCCCTTTCTTTA_GACAGAAAAGCCAAATGGATTTACCG	23	6	8	2	1	3	2	0	0	0	1	2	0	0	2	0	0	0	1	0
AGATTAAATAGAAAATCAATTAACTA_GACAGAAAAGCCAAATGGATTTACCG	22	4	1	2	2	4	3	1	1	1	1	0	1	1	0	0	0	0	0	0
AACTCAAAACTGAATAGGTTTAGTTT_GACAGAAAAGCCAAATGGATTTACCG	15	7	5	0	0	3	2	0	0	0	0	0	3	0	0	0	0	0	0	0
TGATCAATTTGGAAAAAAGTTCACAA_GACAGAAAAGCCAAATGGATTTACCG	12	3	3	3	5	6	5	3	0	2	0	2	2	0	5	0	0	2	1	0
CCTGAAAAATGTAACAAGCTTTTCCT_GACAGAAAAGCCAAATGGATTTACCG	231	42	46	10	14	22	15	8	12	11	43	35	25	11	25	7	5	5	7	8
AGTGGAATATGGAAATGGGTTTCGTA_GACAGAAAAGCCAAATGGATTTACCG	281	79	93	16	34	42	27	24	14	23	71	45	35	7	34	7	11	7	9	4
ACCCTAATAAAACACAAGTTTACTGG_GACAGAAAAGCCAAATGGATTTACCG	2	0	0	0	0	0	0	0	0	0	0	0	0	0	0	0	0	0	0	0
AATCTAACCACGAATCATTTTGTTTG_GACAGAAAAGCCAAATGGATTTACCG	28	11	14	2	3	4	6	3	1	3	8	8	9	0	2	0	0	2	1	1
CGCCGAAATTATAATTTATTTGGCGT_GACAGAAAAGCCAAATGGATTTACCG	116	20	17	8	9	12	5	0	4	3	3	9	6	0	3	1	3	2	0	1
ATTGAAACAATCAAATAAGTTTTTGG_GACAGAAAAGCCAAATGGATTTACCG	74	24	14	8	6	7	5	4	3	2	8	5	9	3	8	2	11	4	1	2
TCAATAAGGGTCAAGCCACTTATGTA_GACAGAAAAGCCAAATGGATTTACCG	195	46	56	20	7	17	20	16	19	15	40	31	26	9	27	9	8	14	11	7
TGGCCAAACCCTAAGCGTTTTTCAGC_GACAGAAAAGCCAAATGGATTTACCG	82	16	7	8	4	3	5	3	1	4	3	8	7	0	4	4	2	0	3	0
CAGTTAATTTGCAATAAGGTTTGTCA_GACAGAAAAGCCAAATGGATTTACCG	44	9	8	1	3	6	12	1	1	1	7	7	0	0	2	0	0	0	1	0
TAATAAATTTTTAAAAGTTTTCCCAA_GACAGAAAAGCCAAATGGATTTACCG	58	11	2	3	2	2	1	1	0	1	0	1	0	1	2	0	1	0	0	0
CATTAAACGATTAATAGATTTAAGGG_GACAGAAAAGCCAAATGGATTTACCG	24	14	9	8	3	8	6	5	6	4	7	8	1	1	4	1	0	0	2	0
GTGGAAAATTCCAATGCGATTTACAT_GACAGAAAAGCCAAATGGATTTACCG	47	11	7	2	1	6	9	1	1	7	17	18	11	7	7	1	3	1	1	0
CGTAAAAGGGCGAAAAAGGTTCATGA_GACAGAAAAGCCAAATGGATTTACCG	36	5	9	0	0	0	1	0	0	2	5	3	3	0	0	0	1	0	2	1
AACTCAAACTTTAATAAATTTTCCGT_GACAGAAAAGCCAAATGGATTTACCG	131	26	9	8	9	8	13	6	8	10	17	11	6	5	3	4	2	2	2	4
CCCCAAATTACGAATGACATTTAACT_GACAGAAAAGCCAAATGGATTTACCG	42	29	19	5	3	2	11	3	1	2	4	6	8	2	11	1	2	3	2	0
TGATGAATGCTTAAACATGTTATAGG_GACAGAAAAGCCAAATGGATTTACCG	49	9	8	2	0	1	1	0	0	0	0	0	2	0	1	2	0	0	0	0
TAATAAACCTGTAATCTGGTTTTTCG_GACAGAAAAGCCAAATGGATTTACCG	45	24	9	4	4	5	3	6	2	3	15	5	7	1	11	2	2	1	1	1
ACAAAAAATGCAAATGAATTTCGCTC_GACAGAAAAGCCAAATGGATTTACCG	41	16	7	4	5	1	2	0	4	3	9	6	12	1	5	2	7	1	0	0
TTTACAAATCATAACCCTCTTTTATA_GACAGAAAAGCCAAATGGATTTACCG	11	3	2	1	0	1	0	1	2	0	2	1	0	0	4	0	0	0	0	0
ACATAAACACCCAACAAAATTACCTA_GACAGAAAAGCCAAATGGATTTACCG	49	17	21	11	7	7	7	4	3	5	10	20	10	9	10	3	0	3	3	3
ACATGAACTAAGAAAGTGCTTTTCCT_GACAGAAAAGCCAAATGGATTTACCG	54	12	5	2	1	4	3	0	2	0	3	1	0	0	2	1	1	0	1	1
CACAAAAGTTTTAACTACGTTCACAG_GACAGAAAAGCCAAATGGATTTACCG	19	0	2	0	0	1	3	0	2	0	1	0	0	0	1	0	1	0	0	0
GGCTAAAACGAAAAGTCATTTTGTAA_GACAGAAAAGCCAAATGGATTTACCG	41	19	11	3	2	2	5	3	1	2	8	9	5	2	3	0	4	2	2	4
GCGTGAAAAAGTAACATCTTTCTTTA_GACAGAAAAGCCAAATGGATTTACCG	33	13	10	8	3	10	7	1	6	1	10	12	3	3	6	3	4	2	0	1
CAAGTAATGCCGAATAAAATTCCTCG_GACAGAAAAGCCAAATGGATTTACCG	386	110	111	20	29	34	38	16	13	22	62	53	36	23	60	10	6	14	7	5
TACGCAAAGTAAAACATGTTTGTTCA_GACAGAAAAGCCAAATGGATTTACCG	267	84	71	20	19	32	27	16	3	16	41	36	27	13	38	9	4	5	6	4
AATCTAAGAGTTAATTGAATTATTGT_GACAGAAAAGCCAAATGGATTTACCG	77	31	15	13	6	16	9	4	7	3	5	6	0	1	2	2	1	1	0	0
TGACCAAATAGGAATCTGGTTCAGTT_GACAGAAAAGCCAAATGGATTTACCG	74	21	26	10	8	8	2	2	1	2	26	10	9	3	15	4	3	4	0	1
ATAGCAAACATGAATCCGGTTGAGTG_GACAGAAAAGCCAAATGGATTTACCG	27	1	2	0	0	1	0	0	1	0	1	2	1	0	1	0	5	1	0	0
TTAAAAAACATAAAATGATTTAGAAA_GACAGAAAAGCCAAATGGATTTACCG	281	64	18	19	11	20	10	5	7	11	18	6	0	21	1	5	4	7	3	5
GAATGAATCTTAAATCGTGTTACAAT_GACAGAAAAGCCAAATGGATTTACCG	47	25	8	4	5	8	6	2	9	11	12	20	11	4	10	5	0	4	8	5
GCGGAAAGAGTAAAGTTTTTTATGTT_GACAGAAAAGCCAAATGGATTTACCG	89	16	8	2	3	4	2	5	1	4	5	3	0	2	4	1	1	3	3	1
GTCAGAATCAGTAATAAGGTTTGTAA_GACAGAAAAGCCAAATGGATTTACCG	53	25	10	5	1	7	8	5	3	7	16	15	7	7	5	5	3	2	6	5
GACTTAAAGAAGAAGTCACTTTCTAA_GACAGAAAAGCCAAATGGATTTACCG	100	40	31	7	7	11	12	5	5	11	24	16	6	11	23	6	4	4	5	4
CCCTAAACTCTAAAGAACCTTACTCG_GACAGAAAAGCCAAATGGATTTACCG	111	32	9	2	2	7	2	4	9	2	15	22	10	5	11	6	7	8	6	1
CATTGAAACTTCAATGGTATTATGGC_GACAGAAAAGCCAAATGGATTTACCG	31	4	4	3	2	2	2	0	1	0	0	0	0	0	0	0	0	0	0	0
AGCATAAATTAAAAAGAGTTTCGAAT_GACAGAAAAGCCAAATGGATTTACCG	142	41	29	11	13	22	11	5	6	8	25	7	10	9	7	2	9	2	7	7
GGTCTAATCTTTAACGATTTTAAAGT_GACAGAAAAGCCAAATGGATTTACCG	45	9	3	1	4	0	2	2	2	3	11	5	4	0	4	0	1	0	0	1
TCCCCAAGACTGAATAGTATTCAAGT_GACAGAAAAGCCAAATGGATTTACCG	14	4	7	0	0	1	2	1	0	1	1	0	2	0	3	1	0	4	0	0
GCGTAAATAACAAAAACATTTGAGTC_GACAGAAAAGCCAAATGGATTTACCG	132	55	49	15	15	36	26	5	7	20	41	39	20	14	22	5	5	7	11	3
GAAGTAAACGTTAAAAAATTTCGGA_GACAGAAAAGCCAAATGGATTTACCG	1	0	0	0	0	0	0	0	0	0	0	0	0	0	0	0	0	0	0	0
TCCTCAAGAGTTAAGTCTTTTTTTTG_GACAGAAAAGCCAAATGGATTTACCG	61	22	20	3	6	9	8	7	4	7	18	20	7	3	5	1	1	4	2	3
TGAATAAAATTAAAGATATTTTATCA_GACAGAAAAGCCAAATGGATTTACCG	26	0	0	0	0	0	0	0	0	0	0	0	0	0	0	0	0	0	0	0
ACATTAATGCAGAACCTTCTTCTTGC_GACAGAAAAGCCAAATGGATTTACCG	149	43	41	15	13	19	18	11	8	12	41	30	33	15	31	4	7	8	6	9
TCTGCAACGGCTAAGGGGCTTCCTGA_GACAGAAAAGCCAAATGGATTTACCG	11	0	2	0	4	0	0	0	1	0	1	0	2	0	2	0	0	0	0	0
TTCACAAATCCTAATAATCTTAAGTA_GACAGAAAAGCCAAATGGATTTACCG	91	19	10	5	3	3	8	4	4	5	19	11	2	9	7	6	2	4	5	7
ATGGAAACAGGAAAGTAGATTGATAT_GACAGAAAAGCCAAATGGATTTACCG	50	20	12	4	4	6	2	3	7	1	7	2	2	0	8	0	3	1	2	0
TTAGTAAGTTCAAATAAAGTTCAGGA_GACAGAAAAGCCAAATGGATTTACCG	210	65	49	26	26	30	25	15	19	20	83	65	29	19	30	3	11	10	3	8
TTCCAAATATTTAAAACGTTTTACTT_GACAGAAAAGCCAAATGGATTTACCG	53	16	6	1	0	2	0	0	0	1	1	2	0	0	1	0	2	0	1	0
TTAATAAGTTAAAACTAGATTAAGTA_GACAGAAAAGCCAAATGGATTTACCG	322	69	23	17	19	24	11	15	14	11	16	19	5	23	6	4	11	7	11	5
CAACCAACGTGGAAGTGTTTTGATGC_GACAGAAAAGCCAAATGGATTTACCG	73	14	18	11	2	4	9	4	0	5	8	4	6	0	7	0	2	1	1	3
ATGGCAACCTTTAATAAAATTCGTAT_GACAGAAAAGCCAAATGGATTTACCG	51	12	7	7	5	9	16	4	10	10	7	5	4	6	3	1	1	1	3	4
GTTAAAACTTGAAAGTCCGTTCAAAA_GACAGAAAAGCCAAATGGATTTACCG	174	52	49	11	10	15	19	6	6	12	28	23	6	13	22	2	3	9	7	4
GACGCAAA_GACAGAAAAGCCAAATGGATTTACCG	23	8	7	2	0	1	0	0	0	1	2	6	5	0	5	0	1	0	1	0
ATTAAAATTTGGAAGCAAATTTTGAG_GACAGAAAAGCCAAATGGATTTACCG	150	36	17	12	6	4	11	5	4	7	10	14	11	0	4	0	1	0	2	0
CCCATAAAACGCAACAGGTTTTGCGC_GACAGAAAAGCCAAATGGATTTACCG	119	18	20	3	7	13	4	7	2	7	22	11	16	6	12	2	4	7	1	4
AGGTGAATCGCAAAAGACGTTAATCT_GACAGAAAAGCCAAATGGATTTACCG	152	45	24	10	10	15	11	10	5	8	22	20	8	6	22	1	3	5	0	6
GTACCAACCATTAAGGCTGTTTAGCAG_GACAGAAAAGCCAAATGGATTTACCG	85	20	11	4	4	9	6	1	2	2	23	20	13	9	18	2	1	0	1	2
TACGTAACAGTGAAAGTCCTTAGGTA_GACAGAAAAGCCAAATGGATTTACCG	249	52	48	12	11	18	23	4	5	13	39	41	42	11	39	6	16	10	6	5
GCCAAAACTAACAATCAGGTTTCACA_GACAGAAAAGCCAAATGGATTTACCG	43	14	22	5	6	14	9	2	7	5	9	8	13	10	13	1	0	2	2	1
TTTAAAAAAGAAAATACCATTGTAAC_GACAGAAAAGCCAAATGGATTTACCG	60	12	17	3	8	9	7	3	9	3	24	5	13	4	4	0	0	2	1	1
CATATAAAAACAAAAATTTTTAATTG_GACAGAAAAGCCAAATGGATTTACCG	34	3	0	1	0	0	0	1	1	1	0	0	0	1	0	0	0	0	0	0
TAAAAAATTTTCAATGAACTTTTCTC_GACAGAAAAGCCAAATGGATTTACCG	94	33	12	6	13	8	3	2	4	9	20	15	5	9	14	5	3	4	9	4
TCTCAAAAGGTTAATACACTTCTGGC_GACAGAAAAGCCAAATGGATTTACCG	48	14	19	3	3	1	1	2	4	1	4	1	2	1	7	0	0	1	1	2
TTCGGAAACTTCAACGCATTTTTATC_GACAGAAAAGCCAAATGGATTTACCG	108	34	37	14	12	14	8	4	3	5	30	36	15	9	15	5	7	6	2	3
TATACAAACCTTAATAGTGTTCCTTC_GACAGAAAAGCCAAATGGATTTACCG	270	111	88	24	31	39	38	11	11	17	40	51	34	24	33	11	7	17	16	7
TTTATAAGTTACAACGCACTTCTACC_GACAGAAAAGCCAAATGGATTTACCG	165	49	53	15	12	13	6	7	11	10	37	28	34	14	28	3	8	1	10	12
GACAAAAGTACTAAAACACTTAATTT_GACAGAAAAGCCAAATGGATTTACCG	91	20	10	7	5	3	5	2	3	2	5	5	0	1	4	2	1	0	1	0
ATTTTAAGCATGAATCTTATTAGATC_GACAGAAAAGCCAAATGGATTTACCG	37	16	16	0	0	1	4	1	1	1	3	1	2	1	5	0	0	0	0	1
ATAATAAAAGACAAAACTATTCATTT_GACAGAAAAGCCAAATGGATTTACCG	21	1	0	5	1	0	0	0	0	0	0	0	0	0	0	0	0	0	0	0
AGCCCAAGTGTTAACAGGGTTCGAGG_GACAGAAAAGCCAAATGGATTTACCG	80	27	25	12	3	15	10	12	10	7	30	30	17	10	29	9	3	10	14	7
ATCGGTACCGTTAGATCATAACTT_GACAGAAAAGCCAAATGGATTTACCG	1	0	0	0	0	0	0	0	0	0	0	0	0	0	0	0	0	0	0	0
TAAGTAATTGCAAATACGGTTTTTTA_GACAGAAAAGCCAAATGGATTTACCG	58	14	10	5	4	12	7	3	10	6	20	12	6	3	7	3	4	2	1	0
ATGGTAAGAGTTAAGTTTTTTAGCTC_GACAGAAAAGCCAAATGGATTTACCG	108	34	36	13	14	20	11	8	4	9	26	26	21	4	22	3	2	5	3	4
GCCATAATGATAAAGGCGCTTTTGGC_GACAGAAAAGCCAAATGGATTTACCG	25	2	4	1	0	1	0	0	1	1	3	1	2	1	0	1	4	0	0	0
TCAGTAAACAATAATGTTCTTCAGGA_GACAGAAAAGCCAAATGGATTTACCG	155	58	49	19	19	22	12	6	8	11	29	38	20	11	28	7	1	4	8	1
TGTTTAAGGTCTAACTCCATTCTGAC_GACAGAAAAGCCAAATGGATTTACCG	24	9	3	1	2	5	0	1	1	3	13	10	10	1	2	0	0	0	0	0
TTCGCAATGGCTAATTCCTTTCAACC_GACAGAAAAGCCAAATGGATTTACCG	35	8	15	2	1	8	7	11	0	5	12	6	11	3	5	2	0	3	1	0
GAACGAATGGCGAATACTGTTTGGCT_GACAGAAAAGCCAAATGGATTTACCG	12	1	3	0	0	0	1	0	0	0	0	0	0	0	0	0	0	0	0	0
AGTATAACTGGCAAAATCTTTCTGCA_GACAGAAAAGCCAAATGGATTTACCG	18	3	4	1	2	0	0	0	0	1	0	7	0	1	2	1	1	1	0	0
TCGGAAATCAATAATGATATTGGCCG_GACAGAAAAGCCAAATGGATTTACCG	20	4	2	1	2	1	0	0	2	3	7	8	1	3	3	2	0	1	2	0
ATGGAAACAGGAAATAACGTTCCCTG_GACAGAAAAGCCAAATGGATTTACCG	157	20	28	6	6	7	4	2	2	1	5	13	7	1	4	1	3	1	1	0
TGTAAAAATAACAAGGTGTTTGTTAT_GACAGAAAAGCCAAATGGATTTACCG	5	0	0	0	0	0	0	0	0	0	2	0	0	0	0	0	0	0	0	0
GCGCGAATCCTGAATTGAATTTCAAA_GACAGAAAAGCCAAATGGATTTACCG	235	79	57	23	17	32	28	17	13	19	37	36	18	9	34	7	11	7	12	15
TTATCAAGTGGCAAGATGCTTCCGTA_GACAGAAAAGCCAAATGGATTTACCG	80	33	40	8	7	13	9	4	4	5	12	18	32	6	20	3	14	3	3	4
TAAAAAAGCCTGAATGAAGTTCCTTG_GACAGAAAAGCCAAATGGATTTACCG	37	24	8	5	3	6	4	0	1	3	4	0	5	2	2	1	0	1	1	0
GTATGAACCACCAATTCAATTTTCTT_GACAGAAAAGCCAAATGGATTTACCG	69	10	9	3	2	5	4	2	6	3	7	5	2	6	6	4	1	3	3	0
GGTTTAATACGTAAACGGATTCCTCT_GACAGAAAAGCCAAATGGATTTACCG	73	15	18	6	3	12	8	4	4	5	15	13	15	6	6	1	1	1	0	1
GCGAAAAGTATGAATGGTCTTTATCG_GACAGAAAAGCCAAATGGATTTACCG	41	21	17	11	9	7	8	3	2	8	16	11	14	4	5	3	5	4	2	1
GACAAAAGCCGCAACACCGTTTAATT_GACAGAAAAGCCAAATGGATTTACCG	128	19	16	2	1	8	5	1	1	5	18	5	2	0	8	2	2	3	1	1
CGTGAAATTCCTAAGATCATTATCTT_GACAGAAAAGCCAAATGGATTTACCG	35	2	0	1	0	0	0	0	0	0	0	1	1	1	0	0	0	0	0	0
TCACGAACGGGGAAGTGGCTTGGGAA_GACAGAAAAGCCAAATGGATTTACCG	25	5	3	0	1	4	1	0	2	1	6	7	4	1	3	0	5	1	3	0
CGTTTAACTTTTAATGCTTTTAAATC_GACAGAAAAGCCAAATGGATTTACCG	33	5	3	0	0	0	1	2	0	0	1	0	1	1	0	0	0	1	0	0
TCGCAAAAAAATAAATCAATTGGATC_GACAGAAAAGCCAAATGGATTTACCG	9	3	2	0	0	0	0	0	0	0	0	0	0	0	0	0	0	0	0	0
TCAAGAAAAAAGAACTCACTTCCAGT_GACAGAAAAGCCAAATGGATTTACCG	63	16	15	5	3	3	4	3	1	2	5	14	4	6	5	2	2	4	2	5
GTGCAAATTGTAAAAGGCTTTGGGTT_GACAGAAAAGCCAAATGGATTTACCG	59	12	8	3	3	7	7	2	3	4	16	21	14	8	21	6	1	3	1	0
AGAGGAACTAAGAATGGGATTAAAAT_GACAGAAAAGCCAAATGGATTTACCG	66	23	32	9	11	7	10	5	4	6	6	16	3	10	9	2	6	3	2	6
GTCAAAACATAGAATTATCTTGGGAG_GACAGAAAAGCCAAATGGATTTACCG	61	20	13	5	4	5	6	2	3	1	5	7	0	1	3	0	0	0	0	1
CCGACAAACACAAAACAAATTAATCT_GACAGAAAAGCCAAATGGATTTACCG	81	19	7	6	3	7	4	5	0	4	11	3	1	3	4	1	0	2	1	3
TTCTCAACACGCAACGCAATTATGGT_GACAGAAAAGCCAAATGGATTTACCG	38	8	14	3	1	7	7	2	4	2	5	6	4	4	3	1	1	1	0	0
CGGGCAAATATCAACCATGTTTTAAA_GACAGAAAAGCCAAATGGATTTACCG	47	9	5	3	2	3	1	2	0	3	7	2	1	3	0	0	1	0	0	0
CTGAAAATCCATAACTGTGTTAGTGT_GACAGAAAAGCCAAATGGATTTACCG	82	18	18	3	3	3	4	0	2	2	16	8	5	4	7	2	2	2	5	0
ACGCAAATAATCAAGGGCCTTACCGG_GACAGAAAAGCCAAATGGATTTACCG	339	115	83	18	24	33	34	16	7	21	56	33	34	17	34	3	15	2	4	3
AGAAAAAACATAAACCACCTTTTTAC_GACAGAAAAGCCAAATGGATTTACCG	110	45	49	22	4	16	14	5	5	12	25	28	16	7	12	3	4	4	5	4
AAAGTAAAATGAAACGTATTTAGTCG_GACAGAAAAGCCAAATGGATTTACCG	211	60	86	27	16	19	19	16	9	16	60	27	28	10	32	6	15	10	5	6
AACTTAAAAGATAACGCAATTAACGG_GACAGAAAAGCCAAATGGATTTACCG	461	160	295	108	145	205	261	163	205	337	1061	1212	1149	940	2147	767	638	1689	2065	2092
TACCTAAAATGCAACGTCTTTTCACA_GACAGAAAAGCCAAATGGATTTACCG	75	19	13	5	4	5	6	2	2	3	12	10	11	5	8	2	4	1	1	2
CATGAAAACGTTAATAGAGTTATTCT_GACAGAAAAGCCAAATGGATTTACCG	37	3	3	1	0	0	1	1	1	3	1	3	3	1	1	0	0	1	0	2
TCGGAAATTACGAACATACTTTCCGG_GACAGAAAAGCCAAATGGATTTACCG	98	18	21	4	7	8	10	12	4	3	22	14	14	1	14	0	2	4	2	0
TCTGAAATAGCTAAAATAATTTATCG_GACAGAAAAGCCAAATGGATTTACCG	155	44	35	13	9	7	13	3	6	2	22	10	2	5	10	1	0	3	3	3
TAGGGAAGCAGGAAAGTGGTTGGCGG_GACAGAAAAGCCAAATGGATTTACCG	10	0	4	0	0	1	1	0	1	1	1	1	0	2	2	0	0	2	0	1
AACAGAATAGAGAATATTGTTATATG_GACAGAAAAGCCAAATGGATTTACCG	26	7	5	2	1	2	2	2	1	2	10	3	1	1	9	1	1	1	4	6
ACGTAAATATCTAAGTGTATTGATGT_GACAGAAAAGCCAAATGGATTTACCG	226	71	89	19	13	24	15	11	14	12	53	33	22	10	22	8	9	3	7	5
ATCATAATAAATAAGGTTCTTGCCAT_GACAGAAAAGCCAAATGGATTTACCG	120	32	31	12	14	14	17	7	13	2	26	9	16	12	14	8	4	2	2	4
CACATAACAGGTAAATACATTTCTCT_GACAGAAAAGCCAAATGGATTTACCG	120	14	16	9	2	6	6	0	5	1	14	24	11	5	3	0	0	0	0	2
AGCTCAATATTGAAGTTACTTTAGTA_GACAGAAAAGCCAAATGGATTTACCG	15	6	4	1	0	4	0	0	0	0	0	2	0	0	0	0	0	0	0	0
ACGTGAAAACGAAAGAAAGTTCTGTA_GACAGAAAAGCCAAATGGATTTACCG	36	11	14	0	4	5	0	2	3	3	6	6	7	3	5	3	1	2	5	2
AAACAAAAACTTAATCATTTTGTTTA_GACAGAAAAGCCAAATGGATTTACCG	230	52	26	17	14	9	15	8	6	8	12	14	1	3	7	1	3	2	2	5
AATGAAATAAGGAAA_GACAGAAAAGCCAAATGGATTTACCG	3	0	0	0	1	0	0	0	0	0	0	1	2	0	0	1	0	0	0	0
ACCACAAAATTTAAAACAATTTAATC_GACAGAAAAGCCAAATGGATTTACCG	86	19	16	5	3	3	4	4	0	2	3	4	5	4	2	5	0	1	4	4
CGGCTAATGTATAAATCTGTTATTAC_GACAGAAAAGCCAAATGGATTTACCG	49	8	8	2	1	2	2	0	3	3	1	3	2	4	1	0	0	1	0	1
ATACCAACGAAAAATGAAATTATCGT_GACAGAAAAGCCAAATGGATTTACCG	83	38	20	4	9	12	7	2	5	4	12	5	3	1	0	2	2	0	0	0
GTTCCAAATGACAAATGGCTTTTATA_GACAGAAAAGCCAAATGGATTTACCG	57	10	6	4	1	6	9	3	2	0	4	8	2	2	0	0	0	0	1	0
TTGTAAAATTTTAAAGGTTTTAGACG_GACAGAAAAGCCAAATGGATTTACCG	55	29	10	0	2	3	3	1	0	1	4	4	2	0	1	0	0	1	0	0
AATATAAAAAAGAATAGGATTTACAT_GACAGAAAAGCCAAATGGATTTACCG	65	12	4	4	4	3	2	1	1	0	1	1	0	2	3	1	0	0	1	0
AGTAGAAGATAGAAAATAATTGCTTC_GACAGAAAAGCCAAATGGATTTACCG	149	36	40	11	6	7	12	10	5	12	32	22	8	6	14	3	1	1	4	1
AGAACAATCGATAACATGTTTCACCT_GACAGAAAAGCCAAATGGATTTACCG	29	7	6	1	3	2	2	0	1	1	6	2	4	1	0	0	2	1	0	0
TTATCAATAAAAAAAAAGGTTCGATG_GACAGAAAAGCCAAATGGATTTACCG	13	3	3	5	1	4	8	4	0	0	4	0	4	0	3	0	0	1	1	0
ATCCAAACCAAAAAAGGCGTTTGCTC_GACAGAAAAGCCAAATGGATTTACCG	98	18	28	6	11	14	8	7	4	3	19	13	10	6	9	4	1	3	6	2
CATCTAAAGGTAAATAAGTTTTCAAC_GACAGAAAAGCCAAATGGATTTACCG	61	15	18	7	9	17	13	3	1	3	11	10	8	3	8	2	6	1	2	2
GGCCTAAAATCCAAGTGAGTTAGACC_GACAGAAAAGCCAAATGGATTTACCG	26	3	9	2	1	2	4	1	0	1	7	6	1	0	7	0	0	0	0	0
AGTTGAATGGCGAATTCTTTTGTACT_GACAGAAAAGCCAAATGGATTTACCG	247	66	53	17	15	26	29	15	12	12	50	31	22	9	39	4	10	7	10	11
TTACAAAAGCTCAATAATTTTCGATT_GACAGAAAAGCCAAATGGATTTACCG	173	46	33	14	19	11	7	7	6	15	20	14	11	5	13	1	8	6	3	4
AAAACAAATTGCAAAATACTTTACCG_GACAGAAAAGCCAAATGGATTTACCG	55	17	21	5	6	8	3	5	0	3	15	4	1	7	5	2	0	4	1	1
TTATAAATATGTAAACTTTTTTCCAG_GACAGAAAAGCCAAATGGATTTACCG	21	10	0	3	3	4	1	1	4	4	6	1	2	4	2	0	1	1	1	0
CACTAAAGACCCAACCCTCTTCTATT_GACAGAAAAGCCAAATGGATTTACCG	18	7	1	0	0	0	0	1	2	2	4	0	0	2	0	2	2	3	0	0
GCTGGAAAGAGGAAGAGTGTTTGCGC_GACAGAAAAGCCAAATGGATTTACCG	60	40	31	9	13	4	10	4	3	3	12	27	11	8	9	5	0	3	6	2
TACGCAACTGGGAAATGGGTTGTTAA_GACAGAAAAGCCAAATGGATTTACCG	16	14	9	0	1	5	4	5	5	6	21	14	16	5	24	2	2	3	7	1
GCACGAAATGACAAGGGGGTTGAGGG_GACAGAAAAGCCAAATGGATTTACCG	128	40	31	12	6	16	9	8	5	9	23	14	13	4	15	6	6	10	3	3
TAGATAAGCATAAATGATGTTCCCAC_GACAGAAAAGCCAAATGGATTTACCG	22	6	15	3	4	7	5	1	4	5	12	4	6	1	2	0	1	0	0	0
AATGGAATTCTAAATTTCCTTTGTTG_GACAGAAAAGCCAAATGGATTTACCG	121	27	28	9	3	10	12	2	6	5	7	23	3	4	19	6	2	8	4	7
GTGCTAAACATGAATTCGTTTTTTGA_GACAGAAAAGCCAAATGGATTTACCG	245	79	89	27	27	37	24	15	8	17	39	62	29	13	15	5	13	21	7	2
TAGAAAAGATCTAAAGGTCTTTATAC_GACAGAAAAGCCAAATGGATTTACCG	128	41	48	9	5	22	10	9	5	9	42	29	13	15	14	2	8	7	1	15
TATAAAATACGAAACGTGTTTCGGTA_GACAGAAAAGCCAAATGGATTTACCG	110	22	44	7	12	16	24	10	6	5	29	28	29	12	24	7	4	4	3	4
TTTCCAATTGCCAAGAATCTTATGCG_GACAGAAAAGCCAAATGGATTTACCG	68	23	31	7	5	7	9	1	6	0	9	15	7	9	7	5	0	2	0	2
TCCACAACGAACAATTATTTTTTTAG_GACAGAAAAGCCAAATGGATTTACCG	34	9	4	2	2	2	1	2	2	2	4	1	2	4	1	1	0	0	1	1
CGTCCAATTGTTAAATGAGTTTGGAT_GACAGAAAAGCCAAATGGATTTACCG	65	13	13	4	1	4	5	4	2	3	16	10	7	5	3	1	7	7	3	2
CTTTAAAGTCGAAATGTTTTTGGTTT_GACAGAAAAGCCAAATGGATTTACCG	73	22	17	8	6	7	5	2	2	1	9	8	4	3	4	0	1	0	2	4
AATGTAATATAAAAAAGCTTTCTGTA_GACAGAAAAGCCAAATGGATTTACCG	109	25	11	5	6	2	9	5	2	4	13	4	6	10	6	1	1	1	1	3
GTTAAAATACACAAGAGTATTTTAGA_GACAGAAAAGCCAAATGGATTTACCG	1	0	0	0	0	0	0	0	0	0	0	0	0	0	0	0	0	0	0	0
CTCTCAACAGCTAACCCAATTATAGT_GACAGAAAAGCCAAATGGATTTACCG	54	5	4	5	1	1	2	1	0	1	0	2	5	2	2	0	0	0	0	0
AGCCAAAGGATTAATCTATTTCAGCA_GACAGAAAAGCCAAATGGATTTACCG	40	17	9	5	8	4	12	1	2	5	10	3	2	4	4	1	4	0	1	3
AAATTAATTTGTAAGTTAATTAGCAT_GACAGAAAAGCCAAATGGATTTACCG	18	2	0	0	0	3	2	0	2	2	5	1	0	0	2	0	0	0	0	0
TTTACAACCTAGAATGGGTTTGATGG_GACAGAAAAGCCAAATGGATTTACCG	34	19	10	6	7	2	5	3	1	0	4	6	5	4	5	0	2	1	1	0
TTGACAAAGATCAATTTGCTTATATT_GACAGAAAAGCCAAATGGATTTACCG	28	5	1	2	2	1	0	1	1	2	1	1	4	1	1	1	0	0	0	1
ACTGCAAGATTTAAGTCGTTTTATTG_GACAGAAAAGCCAAATGGATTTACCG	42	14	7	2	4	6	2	1	2	0	4	7	4	2	3	2	0	4	3	4
TTAGAAAAAGAGAATACCCTTTCACC_GACAGAAAAGCCAAATGGATTTACCG	105	28	34	7	6	7	9	13	5	5	12	16	9	3	23	0	7	5	3	3
AAGATAACCACAAAACGTCTTTTCCA_GACAGAAAAGCCAAATGGATTTACCG	55	15	10	4	2	5	6	5	3	0	8	2	3	0	4	0	0	2	1	1
ACTAAAATGGTTAATTTTGTTATGGA_GACAGAAAAGCCAAATGGATTTACCG	189	79	57	21	19	26	25	18	3	8	25	36	18	8	24	6	10	11	17	3
GTAGTAAAATAAAAGCTCATTACTTT_GACAGAAAAGCCAAATGGATTTACCG	140	35	25	14	7	8	13	6	5	10	19	11	9	12	6	1	5	3	6	8
AAGTTAACCTTCAAGCTTTTTAAGTC_GACAGAAAAGCCAAATGGATTTACCG	15	1	2	0	0	0	0	0	0	0	1	0	0	0	1	0	0	0	0	0
GATATAACATTGAATAATCTTTTTTC_GACAGAAAAGCCAAATGGATTTACCG	116	26	15	13	4	12	12	9	6	5	18	15	8	5	8	4	3	2	1	3
ACAAGAAAATAAAACCCGCTTAGCTA_GACAGAAAAGCCAAATGGATTTACCG	12	4	5	1	5	2	1	1	1	0	2	0	1	0	0	0	1	0	0	0
TGTTAAACTACCAAGAGGATTCCGCG_GACAGAAAAGCCAAATGGATTTACCG	13	1	3	1	0	1	1	2	0	2	0	1	1	0	0	0	0	0	0	0
CTTTCAAGAACGAAAAATTTTTTGCT_GACAGAAAAGCCAAATGGATTTACCG	29	13	3	3	1	4	0	1	2	0	1	2	0	1	1	0	1	1	0	1
GTACGAACAGTTAATAATATTGCTCA_GACAGAAAAGCCAAATGGATTTACCG	88	33	28	6	4	7	10	3	5	13	16	14	9	9	21	5	6	3	2	5
TAGTTAATCGGTAATAAGCTTCACGT_GACAGAAAAGCCAAATGGATTTACCG	78	42	53	9	10	15	20	3	6	3	20	25	21	8	14	6	0	6	6	3
GCCTTAATTCTAAAACAGTTTGCTAT_GACAGAAAAGCCAAATGGATTTACCG	107	26	29	8	14	11	10	5	1	12	13	11	3	4	13	0	1	1	3	1
CTGGCAAAACACAAGACCGTTGGGTG_GACAGAAAAGCCAAATGGATTTACCG	156	54	42	17	20	17	18	5	10	23	47	62	50	15	40	8	9	5	18	7
GTATTAAGGGGAAAGAGCGTTCCCGT_GACAGAAAAGCCAAATGGATTTACCG	509	144	160	42	40	59	55	35	28	26	75	80	74	29	68	12	17	31	17	16
ACTACAAGTGGGAACCACCTTGTACA_GACAGAAAAGCCAAATGGATTTACCG	69	20	28	8	6	10	10	7	7	8	14	13	24	3	5	1	4	3	1	1
CCGTCAAGTAGTAAGATTATTGTGAA_GACAGAAAAGCCAAATGGATTTACCG	124	30	18	5	6	5	5	1	3	1	12	15	12	6	5	5	13	1	1	3
GTACCAAAGGGGAAAACAATTATTCT_GACAGAAAAGCCAAATGGATTTACCG	195	57	38	24	20	24	24	11	18	20	51	50	24	23	38	15	2	9	11	5
AACACAAGAGCAAATTTTTTTTGTGC_GACAGAAAAGCCAAATGGATTTACCG	55	13	19	4	3	10	4	1	6	5	21	14	22	6	17	5	0	5	7	5
AATACAATTTCTATTCCTTTGTGGA_GACAGAAAAGCCAAATGGATTTACCG	21	1	2	1	0	0	0	0	0	0	2	0	0	0	0	0	0	0	0	0
ACACGAAATAATAATCTATTTGTTAG_GACAGAAAAGCCAAATGGATTTACCG	174	40	31	17	9	15	14	4	9	10	22	15	19	19	18	5	6	3	6	9
AGGTCAATAGGAAACAAGCTTTCTAA_GACAGAAAAGCCAAATGGATTTACCG	13	2	0	0	2	2	0	0	3	0	2	1	5	2	2	1	0	0	0	0
ATTGAAATCTGGAAATATTTTGTGTA_GACAGAAAAGCCAAATGGATTTACCG	119	39	41	16	19	16	10	9	5	8	35	19	20	18	24	5	6	3	4	3
TGTAAAATATATAAGGTAGTTGCCCC_GACAGAAAAGCCAAATGGATTTACCG	19	2	4	2	0	0	0	0	0	0	0	0	0	0	0	0	0	0	0	0
GGGGAAACTAGAAAGGCTTTTATTAT_GACAGAAAAGCCAAATGGATTTACCG	22	5	0	0	2	1	1	0	2	1	1	0	0	0	0	1	0	0	0	0
CGCAAAAATTTAAAACTCATTTATTT_GACAGAAAAGCCAAATGGATTTACCG	16	1	0	0	0	0	0	0	1	0	0	0	0	0	0	0	0	0	0	0
GCGCCAGGGGGGAAGGGGGTTGGGGG_GACAGAAAAGCCAAATGGATTTACCG	1	0	0	0	0	0	0	0	0	0	0	0	0	0	0	0	0	0	0	0
TTAATAACACAAAAGCAAGTTATTCG_GACAGAAAAGCCAAATGGATTTACCG	135	29	23	8	14	6	13	3	3	8	15	11	21	7	14	2	3	3	3	8
GAAACAAATTTAAAGGACTTTGGCCA_GACAGAAAAGCCAAATGGATTTACCG	95	25	15	3	6	11	7	5	5	5	10	11	8	6	6	3	0	4	5	4
TTATTAACGGATAATAAGTTTGTGTC_GACAGAAAAGCCAAATGGATTTACCG	94	17	11	0	1	7	7	2	2	0	9	6	8	4	4	2	0	1	3	1
GTACCAAACCCCAATTTAGTTTGGGT_GACAGAAAAGCCAAATGGATTTACCG	30	6	11	2	3	2	8	5	0	3	5	12	4	2	1	1	0	1	0	0
TCTAAAACCTTAAACTAGATTGGCTG_GACAGAAAAGCCAAATGGATTTACCG	234	59	64	13	15	33	21	11	7	14	24	25	17	10	19	5	7	2	6	4
AGAGGAACCCTAAAGCTGTTTAGTGG_GACAGAAAAGCCAAATGGATTTACCG	29	1	2	0	0	0	1	0	1	0	1	2	0	2	6	2	0	0	1	0
GCCGAAACAAGTAAGAAGATTAATGT_GACAGAAAAGCCAAATGGATTTACCG	191	33	24	7	6	11	16	3	7	8	26	11	13	9	17	5	9	5	2	3
TAAATAACAGAAAAAAAATTTCACTG_GACAGAAAAGCCAAATGGATTTACCG	140	51	51	7	9	19	22	13	9	9	24	16	13	9	21	1	5	4	3	7
AACTTAACAGTAAAGTGCTTTCATTC_GACAGAAAAGCCAAATGGATTTACCG	54	8	3	3	1	1	0	0	0	0	0	0	1	2	0	0	4	0	0	0
GTGATAATCTGAAAGATATTTTAAGG_GACAGAAAAGCCAAATGGATTTACCG	53	16	11	6	8	6	8	1	2	1	20	4	4	3	1	0	4	4	0	1
GTAGTAATTAACAAGAAGGTTAACTT_GACAGAAAAGCCAAATGGATTTACCG	15	5	6	1	0	1	7	0	1	2	4	0	1	0	3	0	1	0	0	0
ACTTGAAAGGTAAATGCGTTTGTTTC_GACAGAAAAGCCAAATGGATTTACCG	62	15	8	2	3	3	4	5	2	3	13	7	8	4	5	3	5	3	2	1
CAGTGAAGTTGCAATAACCTTAATGG_GACAGAAAAGCCAAATGGATTTACCG	74	22	8	6	2	11	5	6	2	1	11	8	13	2	6	3	5	3	4	1
AGAAGAAAATATAATA_GACAGAAAAGCCAAATGGATTTACCG	1	0	0	0	0	0	0	0	0	0	0	0	0	0	0	0	0	0	0	0
GCTTTAACGTTAAAAATAATTTAACG_GACAGAAAAGCCAAATGGATTTACCG	52	13	12	2	4	7	2	3	2	7	5	0	1	3	1	0	2	0	1	1
CTTATAACCGAAAATTTAGTTTACTT_GACAGAAAAGCCAAATGGATTTACCG	13	0	3	1	0	1	1	0	0	0	0	0	0	0	0	1	1	0	0	0
GGAGTAAAATTCAAGTGGGTTTATAA_GACAGAAAAGCCAAATGGATTTACCG	20	7	3	2	1	2	4	3	2	6	7	10	2	4	6	0	1	2	2	2
ACTTTAACCCTGAAAAAATTAGCTA_GACAGAAAAGCCAAATGGATTTACCG	1	0	1	0	0	0	0	0	0	0	0	0	0	0	0	0	0	0	0	0
ATCAGAAGATACAAGAAGTTTAGAGG_GACAGAAAAGCCAAATGGATTTACCG	79	18	30	7	4	8	7	2	3	0	12	8	4	2	7	1	4	4	3	1
TCATTAACTGTCAAAGAAATTTTTCA_GACAGAAAAGCCAAATGGATTTACCG	1	0	0	0	0	0	0	0	0	0	0	0	0	0	0	0	0	0	0	0
TGCCTAAGACGGAATTTGTTTAGCGC_GACAGAAAAGCCAAATGGATTTACCG	43	19	18	4	7	2	4	5	1	2	7	3	4	1	6	1	5	0	0	0
TTAACAACTGATAAGCAATTTATGAT_GACAGAAAAGCCAAATGGATTTACCG	146	19	17	11	3	10	11	5	6	1	10	7	17	6	7	1	11	4	3	1
CAATGAACGCTTAAATAATTTAAAAG_GACAGAAAAGCCAAATGGATTTACCG	85	9	1	2	0	3	2	1	1	1	1	2	1	3	1	1	0	1	0	0
GTCCAAATAGGCAAGGGTGTTGGGGG_GACAGAAAAGCCAAATGGATTTACCG	85	20	16	8	7	8	7	2	8	7	19	29	8	7	12	5	2	4	2	2
AAAAAAACGGAAAATCTAATTTGAC_GACAGAAAAGCCAAATGGATTTACCG	36	4	8	0	2	2	1	3	0	1	4	12	1	1	1	0	2	2	2	0
TAGTCAACCAAGAAATTCGTTTCGTA_GACAGAAAAGCCAAATGGATTTACCG	168	41	26	14	4	5	5	0	5	3	10	14	15	7	11	2	11	4	1	0
ATTTGAAAAAGGAAATAGATTTTCCA_GACAGAAAAGCCAAATGGATTTACCG	49	20	30	11	6	8	7	5	3	3	3	8	3	1	10	1	2	5	4	0
GTAAGAACGGGCAAGCTCTTTGGGCG_GACAGAAAAGCCAAATGGATTTACCG	38	26	17	8	7	13	11	8	4	3	10	16	8	3	13	2	2	4	1	2
TTTTTAAATCACAAAGTATTTGCGAG_GACAGAAAAGCCAAATGGATTTACCG	39	13	7	3	2	2	4	3	1	0	1	3	1	0	0	0	0	0	0	0
TTTCGAATCCGTAAACTACTTATAGA_GACAGAAAAGCCAAATGGATTTACCG	17	4	2	0	0	0	0	2	0	0	0	1	1	0	0	0	0	0	0	0
TATTTAATTAGGAATCATATTTTGAG_GACAGAAAAGCCAAATGGATTTACCG	1	0	0	0	0	0	0	0	0	0	0	0	0	0	0	0	0	0	0	0
CTGGGAAATATTAATGTCATTAGTAG_GACAGAAAAGCCAAATGGATTTACCG	72	31	22	5	5	14	6	6	2	5	16	11	15	7	9	2	4	2	7	3
CACAAAAATTACAATGGTTTTAAAAG_GACAGAAAAGCCAAATGGATTTACCG	35	4	4	5	1	5	8	2	3	2	8	5	2	2	8	1	0	3	0	0
ACATGAATTAACAACCACGTTCAAAG_GACAGAAAAGCCAAATGGATTTACCG	59	11	19	6	7	3	7	0	2	2	8	5	10	4	16	4	2	12	4	3
ATGGCAAAACTCAAATATTTTGACTC_GACAGAAAAGCCAAATGGATTTACCG	53	10	18	1	5	18	10	7	3	5	5	4	5	3	6	2	6	2	1	1
TATGGAACATGAAACATTCTTCTCGG_GACAGAAAAGCCAAATGGATTTACCG	39	9	9	9	3	2	8	0	0	5	7	21	10	7	4	0	2	0	0	0
GGTATAATGATTAACAAGTTTGGATG_GACAGAAAAGCCAAATGGATTTACCG	54	5	9	0	2	10	12	4	6	2	12	10	12	7	26	3	5	6	7	3
CGTCAAAAGTAAAACATAATTGTTGT_GACAGAAAAGCCAAATGGATTTACCG	50	6	10	3	4	3	5	0	2	5	13	4	3	6	5	1	0	2	1	2
ACTTGAACCGAAAAGACTTTTTTTAT_GACAGAAAAGCCAAATGGATTTACCG	43	9	16	9	10	16	14	12	19	27	29	13	5	54	15	12	8	28	48	51
GTGTTAAGTTACAAAATGGTTTTATT_GACAGAAAAGCCAAATGGATTTACCG	101	49	36	14	13	17	15	3	7	10	11	20	8	9	20	2	6	5	7	4
CATTCAAATTTCAAGGTATTTAATGA_GACAGAAAAGCCAAATGGATTTACCG	36	16	8	3	0	1	1	1	1	1	2	1	2	1	0	0	0	0	0	0
ATACGAATAAGCAAAGTGGTTTCCGG_GACAGAAAAGCCAAATGGATTTACCG	89	39	34	5	5	8	7	7	0	11	25	18	15	6	9	5	5	10	9	8
CCACGAAATGTGAACCGTGTTGCTTA_GACAGAAAAGCCAAATGGATTTACCG	11	7	2	2	0	1	0	0	2	0	2	0	0	0	1	0	1	0	0	0
GACCTAAGCCTCAAGCAGCTTACAGG_GACAGAAAAGCCAAATGGATTTACCG	66	8	14	2	0	5	4	0	0	3	4	10	4	1	6	0	0	2	1	1
ATTGTAAAAGGCAAGGGGCTTTTTGG_GACAGAAAAGCCAAATGGATTTACCG	122	32	18	8	6	10	19	8	5	7	25	12	12	4	18	0	0	0	0	3
GGGACAACTGAGAAAGGGGTTAAGGT_GACAGAAAAGCCAAATGGATTTACCG	26	1	7	0	1	2	1	1	0	1	2	0	1	0	3	0	0	0	0	0
GCGTGAATGGAGAAGTGAATTAGTCA_GACAGAAAAGCCAAATGGATTTACCG	125	37	37	12	10	17	9	7	1	4	10	11	8	5	2	5	8	1	3	3
GCAGGAAAGATCAAATTTCTTTCTGA_GACAGAAAAGCCAAATGGATTTACCG	53	14	11	7	3	7	6	5	3	3	12	8	3	2	9	6	0	2	1	0
ACCATAAGAGCCAATTATGTTTACGA_GACAGAAAAGCCAAATGGATTTACCG	130	45	40	7	4	9	9	10	5	5	18	35	30	10	12	2	2	2	4	6
AAATCAACAAAAAATATCCTTGCATT_GACAGAAAAGCCAAATGGATTTACCG	50	6	6	2	1	1	1	0	0	0	1	0	2	0	0	0	0	0	0	1
TTCGGAAACTAGAAGCCGTTTCACGG_GACAGAAAAGCCAAATGGATTTACCG	9	6	8	0	2	2	6	2	6	5	5	4	2	3	7	1	0	2	4	1
ACAAGAATCAAGAATCATTTTAACTT_GACAGAAAAGCCAAATGGATTTACCG	77	18	14	3	5	3	4	0	2	3	14	3	2	2	3	1	6	3	3	0
CTACTAAATACTAAGGATATTGGCTT_GACAGAAAAGCCAAATGGATTTACCG	56	11	20	5	3	2	2	3	1	3	10	18	8	4	14	3	6	4	8	5
CGACAAAGAATGAAGTTGTTTCGTTA_GACAGAAAAGCCAAATGGATTTACCG	20	2	1	1	0	0	0	1	0	0	1	2	1	1	1	0	0	0	0	0
TCAAGAATTACAAATATAGTTTCCAG_GACAGAAAAGCCAAATGGATTTACCG	177	35	36	19	7	16	15	12	10	9	29	20	8	13	13	5	8	4	3	5
TGATAAAATACTAATAGTTTTAGTTG_GACAGAAAAGCCAAATGGATTTACCG	277	50	25	20	16	16	12	8	8	14	12	13	4	17	9	3	3	3	3	2
ATCCAAACATTCAAACCCTTTTTGTG_GACAGAAAAGCCAAATGGATTTACCG	108	24	22	12	8	10	11	3	6	6	12	13	13	2	10	0	1	10	9	3
CAGGCAATCGCGAAGGGGATTAGGTA_GACAGAAAAGCCAAATGGATTTACCG	3	1	1	0	0	0	0	0	0	0	0	0	0	0	0	0	0	0	0	0
TGTTCAAAATCAAAGGACATTAGACC_GACAGAAAAGCCAAATGGATTTACCG	119	36	35	7	11	15	15	9	14	14	31	48	32	19	39	7	6	9	10	10
ACACTAAGACTCAATAAGATTATCGG_GACAGAAAAGCCAAATGGATTTACCG	26	4	5	1	1	3	0	1	0	5	11	14	6	9	1	1	1	0	0	0
CTAGGAAAAGCTAAGGGCGTTTGTGG_GACAGAAAAGCCAAATGGATTTACCG	13	0	2	0	0	0	2	0	0	0	1	0	0	2	0	0	1	0	0	0
TTAAAAAACTTCAATAAGGTTTCGCT_GACAGAAAAGCCAAATGGATTTACCG	137	42	40	8	11	10	12	9	6	13	23	27	19	9	26	4	9	12	17	7
ATTCTAATAATTAAACTCATTAACGA_GACAGAAAAGCCAAATGGATTTACCG	210	78	48	24	12	30	11	5	4	11	34	16	13	6	29	10	2	4	8	11
GTCCTAATAATTAATTGAGTTAGTAT_GACAGAAAAGCCAAATGGATTTACCG	99	34	11	8	8	7	7	1	5	6	1	1	2	4	2	0	4	2	3	6
CACGTAAAACAAAAATCGGTTATCGA_GACAGAAAAGCCAAATGGATTTACCG	18	7	7	1	0	2	1	1	0	3	7	1	1	1	2	0	0	2	1	0
TCGTAAAATGGAAATGTGGTTCGTCG_GACAGAAAAGCCAAATGGATTTACCG	80	32	50	9	7	13	14	4	6	3	27	20	22	2	33	6	4	5	4	8
CGGATAAGAGCGAATCAACTTTTGGC_GACAGAAAAGCCAAATGGATTTACCG	221	30	35	15	10	7	15	7	7	7	9	16	12	4	7	4	2	3	1	2
TGAAAAATCGATAAGGGAATTGTATT_GACAGAAAAGCCAAATGGATTTACCG	103	30	17	13	6	7	11	7	4	4	13	3	9	4	7	2	2	3	2	2
TAGCTAAGGAGCAACACCCTTCTAAA_GACAGAAAAGCCAAATGGATTTACCG	108	25	16	4	11	11	8	4	4	4	4	9	6	1	2	0	11	0	1	0
CCCAGAAACACTAATTGACTTTATTT_GACAGAAAAGCCAAATGGATTTACCG	91	24	6	7	5	1	3	3	0	4	7	4	3	6	2	3	2	0	2	0
CATCGAATATTTAAAGGGCTTACTTA_GACAGAAAAGCCAAATGGATTTACCG	31	13	7	2	3	4	3	3	3	2	7	6	8	0	3	1	2	0	0	0
TAGCGAATACTGAAGCGGCTTGAGGA_GACAGAAAAGCCAAATGGATTTACCG	156	35	41	16	15	17	18	12	14	14	63	43	46	15	33	7	6	7	9	5
TGTGTAAACTTGAACGAATTTCGATA_GACAGAAAAGCCAAATGGATTTACCG	239	58	65	20	7	23	18	11	13	8	38	42	31	18	39	8	16	7	11	4
TTTCCAA_GACAGAAAAGCCAAATGGATTTACCG	1	0	0	0	0	0	0	0	0	0	0	0	0	0	1	0	0	0	0	0
GCGCAAAAGTTGAATACTATTGTATA_GACAGAAAAGCCAAATGGATTTACCG	62	16	6	6	3	3	3	3	4	6	6	5	1	2	7	4	0	4	7	2
ACTTAAATAAGCAATTTTTTTGTCTT_GACAGAAAAGCCAAATGGATTTACCG	81	22	26	5	8	4	10	1	5	6	14	10	3	8	10	3	1	2	6	2
TCGTGAAAAGTGAACGCGGTTGGGCG_GACAGAAAAGCCAAATGGATTTACCG	109	39	40	7	8	12	11	7	8	5	30	31	23	12	20	4	8	1	6	4
ACCAAAATTGAGAATAATTTTTGTCC_GACAGAAAAGCCAAATGGATTTACCG	41	7	11	3	4	2	6	5	1	6	10	11	6	3	7	2	2	2	2	0
ATAAAAAATGGTAACTGCATTTTCAA_GACAGAAAAGCCAAATGGATTTACCG	174	54	55	25	15	30	14	9	11	22	30	23	20	11	18	1	4	3	1	7
GCCCGAAAGAAAAAACGAATTATATT_GACAGAAAAGCCAAATGGATTTACCG	30	7	0	1	2	9	3	3	1	2	3	1	0	2	0	0	2	1	1	1
CGGCTAAAAAAAAATCATGTTATCAT_GACAGAAAAGCCAAATGGATTTACCG	1	0	0	0	0	0	0	0	0	0	0	0	0	0	0	0	0	0	0	0
CCCAGAAGACCGAAGGCTGTTTACCC_GACAGAAAAGCCAAATGGATTTACCG	82	20	25	13	11	6	11	2	4	5	7	8	7	6	18	3	3	4	5	6
AATTGAAACCAGAATGTGTTTCCGGT_GACAGAAAAGCCAAATGGATTTACCG	21	11	8	7	2	8	8	2	1	2	5	11	6	2	1	1	0	3	0	0
AGCCTAATAGGAAAATTACTTTCAAT_GACAGAAAAGCCAAATGGATTTACCG	31	7	8	1	3	5	4	1	1	2	6	4	0	4	4	0	3	1	3	2
TTTCCAAAGTGAAAACCGGTTTCTTA_GACAGAAAAGCCAAATGGATTTACCG	99	51	31	9	18	21	15	11	12	7	31	23	17	12	19	4	6	3	5	4
AGCAAAACGTGAAAGCTCTTTACGCA_GACAGAAAAGCCAAATGGATTTACCG	133	51	42	12	10	14	21	6	8	4	30	31	27	6	14	4	3	2	1	4
GAGAGAATAGTAAACAATATTGTTAT_GACAGAAAAGCCAAATGGATTTACCG	30	7	0	0	1	0	0	1	0	0	0	0	1	0	0	0	1	0	0	0
GCCTGAATACATAATAGACTTACAAA_GACAGAAAAGCCAAATGGATTTACCG	74	30	27	5	12	6	8	1	3	5	8	9	5	4	7	3	1	1	3	1
CATTCAACATGCAATTGATTTCTAAA_GACAGAAAAGCCAAATGGATTTACCG	28	13	8	7	2	5	0	5	11	3	11	18	7	2	5	2	4	1	1	0
GCGCGAACATGAAAAATTTTTGCCCT_GACAGAAAAGCCAAATGGATTTACCG	120	42	37	15	5	23	15	12	6	7	21	27	10	5	9	4	3	1	6	6
CCACCAAATCCGAAGTTCTTTTGGGC_GACAGAAAAGCCAAATGGATTTACCG	90	10	29	6	6	12	6	2	4	6	9	19	18	1	11	2	0	4	0	1
AACGTAACATAAAAGTTTGTTTGGGG_GACAGAAAAGCCAAATGGATTTACCG	69	34	22	8	6	11	8	8	2	2	22	14	12	3	10	2	2	1	2	1
GCAGTAAATGTCAATTTCTTTTAATA_GACAGAAAAGCCAAATGGATTTACCG	105	27	7	5	8	6	2	1	3	4	4	2	1	4	1	0	0	0	0	0
TAAACAACACTCAAGATAGTGGACA_GACAGAAAAGCCAAATGGATTTACCG	66	30	24	7	9	11	6	5	6	9	20	48	26	9	31	2	5	4	2	1
CTGATAACATATAAAACGATTGAACG_GACAGAAAAGCCAAATGGATTTACCG	46	10	6	0	0	1	0	2	0	3	6	3	3	2	2	0	1	1	1	0
TTACGAAATTGGAACGACTTTGACTT_GACAGAAAAGCCAAATGGATTTACCG	16	2	1	3	1	2	1	3	2	1	8	2	3	0	0	2	1	1	1	1
ACGCTAAATATTAATCCACTTGGACC_GACAGAAAAGCCAAATGGATTTACCG	92	25	32	8	13	7	7	4	5	4	19	12	9	1	12	2	4	0	3	0
TGCTCAAATAATAAGTACGTTATTGG_GACAGAAAAGCCAAATGGATTTACCG	28	16	16	2	4	4	5	4	5	2	7	8	6	4	4	2	6	3	0	3
TGTAAAACTGAGAATAATGTTCGTCG_GACAGAAAAGCCAAATGGATTTACCG	57	9	11	2	1	0	4	0	1	0	4	0	4	3	7	0	2	1	2	0
AATCTAATAAGAAACTAGGTTTTGGC_GACAGAAAAGCCAAATGGATTTACCG	200	44	56	13	21	24	21	4	6	11	31	40	25	16	31	3	6	8	10	6
GATTTAAGCTATAACCCAGTTGGTCT_GACAGAAAAGCCAAATGGATTTACCG	101	21	34	7	6	15	15	7	8	17	69	35	39	20	47	26	4	29	25	28
GGACAAAGTTGCAATGACGTTCCCGC_GACAGAAAAGCCAAATGGATTTACCG	40	15	9	1	2	3	1	1	1	4	5	12	8	2	6	0	1	2	1	0
TTCACAATGAATAAGAAGTTAGTGC_GACAGAAAAGCCAAATGGATTTACCG	1	0	0	0	0	0	0	0	0	0	0	0	0	0	0	0	0	0	0	0
TTTTCAAAAGAGAATGCGGTTTACAT_GACAGAAAAGCCAAATGGATTTACCG	59	41	27	14	9	19	13	13	9	7	17	22	13	7	3	3	3	4	3	2
AGATTAATGAGGAAAACTGTTTGCAA_GACAGAAAAGCCAAATGGATTTACCG	66	24	10	8	9	11	9	5	2	11	8	1	7	0	6	0	2	1	0	0
TGAGGAACACGTAACGGGCTTTTACG_GACAGAAAAGCCAAATGGATTTACCG	12	5	6	8	4	6	14	16	11	22	91	83	58	49	154	20	29	48	74	64
GTAGGAATCGAAAACGAAATTGACGT_GACAGAAAAGCCAAATGGATTTACCG	32	6	2	1	2	2	0	0	0	0	0	0	3	4	5	1	0	1	1	0
GTAATAACATCCAACGGTTTTAATCT_GACAGAAAAGCCAAATGGATTTACCG	169	59	46	17	16	22	20	14	14	18	29	20	13	11	13	7	1	7	9	4
AGCTAAACTAATAAGTGATTTTACGC_GACAGAAAAGCCAAATGGATTTACCG	26	22	26	10	2	8	2	3	6	3	11	23	10	7	17	4	3	2	3	2
TTCTTAAGGAACAATTTCGTTAGACT_GACAGAAAAGCCAAATGGATTTACCG	105	30	31	9	11	14	13	6	9	4	18	14	22	7	23	8	12	9	9	9
ACTTGAATATCAAATATCATTCAACT_GACAGAAAAGCCAAATGGATTTACCG	194	35	42	13	14	11	16	9	8	8	27	32	13	8	13	7	7	5	9	6
CTACTAAAAGTCAGTGCTTTTGGTA_GACAGAAAAGCCAAATGGATTTACCG	17	0	2	1	0	1	0	0	0	1	2	0	0	0	1	0	0	0	1	1
CCACAAAAAGTCAATCTGCTTCCGGA_GACAGAAAAGCCAAATGGATTTACCG	40	8	7	0	0	1	0	0	0	0	4	2	3	0	0	0	1	0	0	0
AACAAAACACATAAACCATTTAATTC_GACAGAAAAGCCAAATGGATTTACCG	39	10	8	1	1	2	4	1	3	6	9	9	5	4	7	4	5	0	3	3
ATGAAAAGCATTAATATACTTTCGAG_GACAGAAAAGCCAAATGGATTTACCG	32	6	3	3	2	3	8	0	1	5	11	17	10	2	1	1	3	1	3	0
TATGGAACCGTGAAATTCGTTAAACG_GACAGAAAAGCCAAATGGATTTACCG	75	16	11	9	8	3	10	2	0	1	12	6	11	2	12	1	0	2	0	1
AAGGCAAACGTGAAAATCATTAAGTC_GACAGAAAAGCCAAATGGATTTACCG	24	9	7	0	2	5	0	1	1	1	0	3	1	0	1	0	0	0	0	0
GTTTGAAGGGGGAAGCTGCTTGTGGG_GACAGAAAAGCCAAATGGATTTACCG	92	35	35	17	14	17	8	6	3	12	41	33	27	6	32	5	10	13	7	2
CTTGCAACATTTAATTAAATTTAACT_GACAGAAAAGCCAAATGGATTTACCG	10	2	1	0	0	1	0	0	0	0	0	0	0	1	0	0	0	0	0	0
ACAACAACAGGCAACCGGGTTCAATT_GACAGAAAAGCCAAATGGATTTACCG	79	26	15	6	1	6	6	6	4	9	14	10	16	5	8	0	1	1	3	4
TGAGCAATACATAACTGGTTTAGACG_GACAGAAAAGCCAAATGGATTTACCG	319	107	107	25	23	33	22	17	14	20	44	44	59	22	44	7	8	11	11	7
TTGCCAATTTTAAAAGATGTTTATGC_GACAGAAAAGCCAAATGGATTTACCG	26	7	0	0	3	0	0	0	0	0	2	3	7	1	6	0	4	0	0	2
GCGATAATTGTGAATGGTGTTTAGTA_GACAGAAAAGCCAAATGGATTTACCG	196	60	56	10	11	13	16	7	7	19	44	49	40	16	34	9	8	6	14	5
TTTTTAAACCTTAACGTCCTTTAAAC_GACAGAAAAGCCAAATGGATTTACCG	59	24	11	4	4	4	6	5	6	7	16	4	13	4	11	0	2	0	5	3
GAATTAAATTTGAACGTCGTTGATGA_GACAGAAAAGCCAAATGGATTTACCG	109	45	38	7	15	23	20	15	4	11	38	21	10	11	3	5	0	3	2	4
CTGAAAAGCTGCAATCGTGTTAGCAC_GACAGAAAAGCCAAATGGATTTACCG	35	18	14	7	3	5	3	5	7	12	19	20	8	5	9	2	1	6	5	5
CAGGTAAACGGGAATCCAATTTCGCG_GACAGAAAAGCCAAATGGATTTACCG	117	22	16	5	3	9	2	6	1	1	11	18	12	8	9	0	6	6	4	1
GTAACAAATGCCAAGGACATTGGAGT_GACAGAAAAGCCAAATGGATTTACCG	137	49	40	11	9	12	12	8	6	3	20	9	15	8	12	7	3	5	6	4
CTTCTAACACTAAAGGCCATTAGTGA_GACAGAAAAGCCAAATGGATTTACCG	5	0	2	0	0	0	0	1	0	0	1	7	0	0	0	0	1	0	0	0
TACCAAACAACGAACGGTGTTGTGAC_GACAGAAAAGCCAAATGGATTTACCG	176	44	35	9	13	25	19	5	13	10	46	43	35	12	35	11	5	13	13	11
TTCCAAAGCATCAAGATGCTTTGTTG_GACAGAAAAGCCAAATGGATTTACCG	39	6	15	3	1	3	6	2	1	2	2	8	2	1	2	3	3	1	0	1
TAACGAATTAAGAAGGAGGTTGTGGA_GACAGAAAAGCCAAATGGATTTACCG	36	6	6	0	0	1	2	0	0	0	2	3	1	0	4	0	0	0	0	0
TTTTGAACTAGCAATAGACTTCTTTC_GACAGAAAAGCCAAATGGATTTACCG	90	32	21	15	1	10	11	6	1	8	23	22	9	12	26	9	8	5	10	2
AAACAAAATGGTAAACATCTTTTTGG_GACAGAAAAGCCAAATGGATTTACCG	26	20	13	4	4	7	5	3	3	4	11	15	5	3	5	1	3	0	2	2
ATTTAAAAAGAAAAGCGCTTTTATAG_GACAGAAAAGCCAAATGGATTTACCG	76	29	18	9	12	9	10	8	6	8	15	4	1	4	5	2	2	1	2	1
CTTAAAACGGTAAAGACATTTAATAT_GACAGAAAAGCCAAATGGATTTACCG	50	5	1	1	2	2	0	1	0	0	0	0	0	1	2	0	0	0	1	0
AATACAAAATTAAAGTCATTTATAAA_GACAGAAAAGCCAAATGGATTTACCG	6	0	0	0	0	1	0	0	1	1	0	0	0	2	0	0	0	0	0	0
CATGTAAGATCGAAGGCATTTGGTGG_GACAGAAAAGCCAAATGGATTTACCG	118	18	19	1	1	3	5	1	2	0	11	4	11	3	12	4	5	0	3	1
AATACAATCGTAAAAGGATTTCCTGT_GACAGAAAAGCCAAATGGATTTACCG	68	17	18	7	5	10	11	3	3	6	17	17	5	3	11	0	6	3	2	0
CAGGAAAATTCGAACGGGCTTGAGCG_GACAGAAAAGCCAAATGGATTTACCG	31	11	3	1	1	3	3	2	0	1	3	0	1	0	1	0	3	0	0	0
TAAATAATTAGCAATGTTATTATATT_GACAGAAAAGCCAAATGGATTTACCG	33	3	1	0	1	0	0	0	0	0	0	0	0	1	0	0	0	0	1	0
CTCTTAATATTTAATAGGCTTTCTTA_GACAGAAAAGCCAAATGGATTTACCG	22	3	1	1	0	1	0	1	1	1	1	0	2	0	0	0	0	0	0	0
GCGATAAAGCAAATTTATTTACGAA_GACAGAAAAGCCAAATGGATTTACCG	18	1	1	0	0	0	0	0	0	0	2	0	0	0	0	0	0	0	0	0
AAGTGAATGCCAAACAATCTTGGTAG_GACAGAAAAGCCAAATGGATTTACCG	1	0	0	0	0	0	0	0	0	0	0	0	0	0	0	0	0	0	0	0
ACAGGAACACAGAAGCAGATTTGGGT_GACAGAAAAGCCAAATGGATTTACCG	280	87	81	22	16	25	25	13	11	9	41	48	39	13	63	7	18	11	12	15
TTTAAAATCTTGAATTGGGTTTGTTA_GACAGAAAAGCCAAATGGATTTACCG	6	0	0	2	3	0	1	0	0	3	2	2	1	0	9	1	4	2	1	5
AGGTGAATGGGGAAGGGGGTTGACGC_GACAGAAAAGCCAAATGGATTTACCG	61	3	10	3	4	4	8	3	4	2	24	21	10	3	14	3	6	3	0	2
TAACTAACGACGAATACTTTTCTATG_GACAGAAAAGCCAAATGGATTTACCG	22	3	4	0	2	0	0	0	4	0	3	1	2	0	2	0	0	1	2	2
TGTATAAATTGAAATAGGTTTATCGA_GACAGAAAAGCCAAATGGATTTACCG	21	7	3	1	0	3	1	1	0	0	7	2	1	2	2	2	3	0	0	0
CATGTAAACGAGAAATTTATTCATCA_GACAGAAAAGCCAAATGGATTTACCG	178	37	60	11	17	16	23	15	14	8	58	54	34	11	28	4	3	4	6	4
GTTGGAACTATCAAATATTTTTACGT_GACAGAAAAGCCAAATGGATTTACCG	154	45	25	14	11	12	14	5	6	9	21	8	7	6	22	3	4	2	4	2
CGAATAACCTTGAATAGGTTTGAGGC_GACAGAAAAGCCAAATGGATTTACCG	26	9	10	2	0	3	0	1	3	0	6	2	1	1	0	1	3	0	3	0
AGGTGAACAGACAAGTAGCTTAGCGG_GACAGAAAAGCCAAATGGATTTACCG	329	87	94	20	16	36	24	20	17	21	75	89	67	19	54	14	15	12	13	7
ATTTGAAGTCAGAATTGCATTGGGAA_GACAGAAAAGCCAAATGGATTTACCG	75	20	24	7	5	10	13	2	9	7	16	16	18	7	10	6	1	3	8	7
ACAACAACCCAGAACATCATTGTCCA_GACAGAAAAGCCAAATGGATTTACCG	135	35	22	6	2	5	3	1	1	2	19	14	12	0	14	3	5	0	2	2
TTCTGAAAATTTAACATTGTTGAAAA_GACAGAAAAGCCAAATGGATTTACCG	62	10	6	2	5	1	0	2	1	2	4	3	3	4	4	0	5	1	1	2
GTTATAAGCACGAATATGTTTATGGT_GACAGAAAAGCCAAATGGATTTACCG	20	5	9	1	0	3	2	1	1	3	8	12	13	4	11	3	0	3	5	1
TTAGTAATCTAAAATTTAGTTGTTAT_GACAGAAAAGCCAAATGGATTTACCG	36	14	1	4	5	9	7	3	5	5	7	4	1	5	2	3	0	1	2	0
TTGATAAATACTAAGTCGTTTCGGTT_GACAGAAAAGCCAAATGGATTTACCG	184	57	22	11	7	12	11	13	8	15	36	18	36	13	30	2	8	5	1	3
ATCCCAATTAAAAACCTCTTTTCAGA_GACAGAAAAGCCAAATGGATTTACCG	11	2	0	1	0	0	0	1	0	0	1	0	0	0	0	0	0	0	0	0
TGATCAACACGAAACAGTTTTTTACT_GACAGAAAAGCCAAATGGATTTACCG	31	14	20	5	3	4	3	1	6	3	9	4	2	2	1	0	3	1	0	0
GCGTAAATACTAAAGAGGTTTAGCTG_GACAGAAAAGCCAAATGGATTTACCG	170	34	41	10	9	13	13	5	7	5	18	35	12	5	16	3	8	2	5	3
AATCAAAGACATAAAGTAGTTGAATT_GACAGAAAAGCCAAATGGATTTACCG	38	9	10	5	1	5	4	0	4	0	1	1	1	0	3	0	0	1	0	0
TAAGTAATCGCGAAAGAAGTTGCGAG_GACAGAAAAGCCAAATGGATTTACCG	111	35	41	8	6	16	14	2	5	9	18	11	19	3	5	1	8	3	0	0
ATATTAATCAGGAAAGATATTGAATT_GACAGAAAAGCCAAATGGATTTACCG	63	13	9	4	7	7	5	2	2	4	7	5	7	2	2	0	2	1	2	0
CGAAGAATACGAAATCAGGTTGGTTT_GACAGAAAAGCCAAATGGATTTACCG	227	56	48	11	14	19	23	15	11	11	48	44	31	17	26	3	4	4	1	7
TACAGAACGTACAATTCTTTTCATCC_GACAGAAAAGCCAAATGGATTTACCG	33	2	5	0	0	1	0	0	0	0	2	1	2	0	2	0	0	0	0	0
CTCCCAATAGCTAACAAAATTAAATT_GACAGAAAAGCCAAATGGATTTACCG	97	39	8	7	6	12	5	8	3	6	6	3	4	10	1	3	0	2	2	6
ATATCAAAGCGGAAGGGATTTAGCAT_GACAGAAAAGCCAAATGGATTTACCG	1	0	0	0	0	0	1	0	0	0	0	0	0	0	0	0	0	0	0	0
CGTCAAAAACGGAAAAAGATTGCTAG_GACAGAAAAGCCAAATGGATTTACCG	37	3	6	1	3	1	2	1	1	0	2	4	2	2	4	0	3	2	1	2
TATAAAAATGGCAACATTATTGGCGA_GACAGAAAAGCCAAATGGATTTACCG	76	27	21	5	6	7	5	5	2	5	16	18	17	11	19	3	3	0	2	1
TACCTAAGTTGTAAATCGGTTTTTGG_GACAGAAAAGCCAAATGGATTTACCG	57	15	16	2	4	4	1	1	2	0	2	1	1	1	4	0	1	0	0	0
CCCAGAATTTGAAACGTAGTTCGGGA_GACAGAAAAGCCAAATGGATTTACCG	124	44	56	11	12	21	14	9	6	9	31	17	22	12	21	3	13	8	4	8
TCCTTAAATAGAAATTTTCTTCAAAG_GACAGAAAAGCCAAATGGATTTACCG	75	34	16	7	10	18	6	7	5	5	12	8	6	11	10	7	1	9	6	5
ACAACAAGCAAAAAAATTATTTTGTA_GACAGAAAAGCCAAATGGATTTACCG	122	45	7	7	8	10	4	7	6	7	4	1	0	11	1	1	2	2	2	2
CTACTAAACAATAAGCGCCTTCCTTA_GACAGAAAAGCCAAATGGATTTACCG	3	3	0	4	0	0	0	0	1	0	2	2	2	0	0	0	2	0	0	0
GGTAGAACGCAAAAATGGTTTAAAAC_GACAGAAAAGCCAAATGGATTTACCG	136	35	38	6	12	10	13	9	3	12	29	26	14	5	9	3	2	2	6	1
CTCGGAATTGAAAAATCTCTTCATGA_GACAGAAAAGCCAAATGGATTTACCG	83	24	20	4	7	15	9	6	4	7	9	15	15	8	12	3	2	5	3	5
CGCAAAAGTACCAAAGTATTTTTTAT_GACAGAAAAGCCAAATGGATTTACCG	15	4	0	1	0	0	0	0	0	1	0	0	0	0	0	0	0	0	0	0
CTTATAATGCTTAATCCACTTTCGAG_GACAGAAAAGCCAAATGGATTTACCG	40	7	9	7	5	4	3	3	1	3	6	10	10	0	7	2	1	2	1	1
CATGAAATAACGAATTGGTTTGATGG_GACAGAAAAGCCAAATGGATTTACCG	27	7	9	2	3	5	3	4	0	2	6	6	2	0	6	0	0	0	1	0
ACCGGAAACTTAAAGTAGATTATTCC_GACAGAAAAGCCAAATGGATTTACCG	145	55	34	13	18	19	24	11	6	12	47	33	13	6	23	5	6	7	5	7
CGTTAAATAGTTAATCATATTATGCA_GACAGAAAAGCCAAATGGATTTACCG	41	2	5	1	2	2	2	0	1	3	7	3	3	1	4	1	0	3	1	1
TTATTAACTCTAAAAAAGCTTTTCGC_GACAGAAAAGCCAAATGGATTTACCG	168	55	36	15	14	9	8	4	7	14	28	18	18	8	13	0	7	3	2	2
AATAAAAGCGTGAATTCCGTTCTTTT_GACAGAAAAGCCAAATGGATTTACCG	63	23	16	12	10	10	12	8	6	2	21	19	6	3	4	3	0	6	3	4
TCAGCAAGTTATAATTTAGTTGTAAT_GACAGAAAAGCCAAATGGATTTACCG	142	35	12	6	9	14	14	14	8	14	11	11	6	12	13	4	5	4	6	6
TAGTCAAAATTTAATTATTTTTTTGA_GACAGAAAAGCCAAATGGATTTACCG	3	0	0	0	0	1	0	1	0	0	0	0	0	0	0	0	0	0	0	0
CTGATAATTTGGAATCGGCTTATAAC_GACAGAAAAGCCAAATGGATTTACCG	37	9	4	0	1	2	0	1	0	0	3	3	4	0	6	2	0	0	1	0
ATCACAACTCGGAAAGACTTTAGCTA_GACAGAAAAGCCAAATGGATTTACCG	76	17	14	4	5	13	4	7	6	4	16	14	9	1	9	4	0	2	0	1
GATATAAACAGTAAGGCCTTTTTTGT_GACAGAAAAGCCAAATGGATTTACCG	165	40	30	11	9	15	19	14	11	12	28	29	11	8	33	1	5	6	9	6
ATACTAATAATCAAAAACTTTGGAGC_GACAGAAAAGCCAAATGGATTTACCG	34	21	20	4	5	3	8	4	2	4	10	2	5	0	8	0	1	1	0	1
TAAGCAATGCGTAAAATCATTTTGGA_GACAGAAAAGCCAAATGGATTTACCG	110	28	31	9	5	7	8	7	4	2	13	13	8	7	8	1	8	1	1	3
GTTATAATCCGTAATTCAGTTGTGGG_GACAGAAAAGCCAAATGGATTTACCG	66	12	11	2	1	2	5	2	2	2	6	10	6	2	6	1	3	0	2	1
CTTCTAATGGGGAAAAAAGTTGGTGA_GACAGAAAAGCCAAATGGATTTACCG	40	10	5	1	5	6	2	2	0	1	5	3	5	4	2	0	4	1	1	1
TTCTCAACCAGCAAAGAACTTCATGT_GACAGAAAAGCCAAATGGATTTACCG	96	34	37	13	11	13	16	6	19	11	23	15	21	14	16	6	8	9	10	7
ATACTAATACTAAATTCGATTTTCAT_GACAGAAAAGCCAAATGGATTTACCG	81	24	14	11	11	10	10	6	5	6	13	9	13	7	8	3	4	1	3	2
CGTTTAAAATAAAACATTATTGATTT_GACAGAAAAGCCAAATGGATTTACCG	61	8	0	3	1	1	2	1	2	2	1	1	0	3	1	1	0	0	0	1
TACGCAAATCCGAACTTCATTACGTA_GACAGAAAAGCCAAATGGATTTACCG	46	19	26	5	11	18	13	6	10	6	29	22	21	5	17	5	0	4	3	4
AATACAATTTCCAAGATTATTGCGGA_GACAGAAAAGCCAAATGGATTTACCG	18	1	5	2	2	3	3	3	0	1	8	4	5	2	5	0	2	0	2	0
ATGCTAACTACAAAGTCCTTTCCTAC_GACAGAAAAGCCAAATGGATTTACCG	126	45	33	2	7	3	7	2	3	2	11	18	5	5	24	2	8	8	2	2
CCCGGAAATTTAAACATAGTTTAGTA_GACAGAAAAGCCAAATGGATTTACCG	130	47	16	7	7	10	9	4	4	5	13	11	2	2	6	0	1	1	2	0
AACGCAACGAAGAAAGTTTTTATATT_GACAGAAAAGCCAAATGGATTTACCG	55	7	2	1	1	1	0	0	0	0	2	1	0	3	1	0	0	0	1	1
CCAACAAAATTGAAAAAGCTTTTTTG_GACAGAAAAGCCAAATGGATTTACCG	17	4	0	0	1	0	0	0	0	0	0	0	0	0	1	0	4	0	0	0
AGTCAAACAACGAAAACCTTTAGAAG_GACAGAAAAGCCAAATGGATTTACCG	62	11	11	2	5	5	5	0	1	2	5	10	19	5	3	0	0	9	4	6
TAGATAATTTTGAAACGTTTTTGCTT_GACAGAAAAGCCAAATGGATTTACCG	7	6	10	1	4	3	4	3	2	4	4	1	3	0	3	0	0	0	0	0
GACTCAATTGTTAACTCCGTTACTAT_GACAGAAAAGCCAAATGGATTTACCG	251	54	38	15	16	22	26	12	13	19	55	29	21	12	39	8	7	9	10	8
CCTTGAAGTGTCAAGGTTTTTTGAAC_GACAGAAAAGCCAAATGGATTTACCG	87	11	18	7	5	7	6	4	4	9	13	13	12	4	11	1	2	3	1	5
CTATCAATACGTAAGTCTATTAAGTG_GACAGAAAAGCCAAATGGATTTACCG	60	15	21	5	3	3	2	2	1	1	6	1	1	2	2	2	3	1	4	3
AGGTCAAACCTTAACAACGTTGCGTG_GACAGAAAAGCCAAATGGATTTACCG	79	12	17	7	2	2	6	4	2	5	9	12	16	3	9	0	0	2	1	4
GCAAGAAAGGGAAAGAAGATTAAGCA_GACAGAAAAGCCAAATGGATTTACCG	21	6	5	0	4	2	1	3	1	0	0	5	2	0	5	2	2	0	0	1
ATGAGAACCTGGAACTACATTCTACA_GACAGAAAAGCCAAATGGATTTACCG	185	63	58	18	18	31	27	16	16	16	32	25	18	17	14	6	3	2	3	2
AGTCTAAACGATAACAATGTTCTAGT_GACAGAAAAGCCAAATGGATTTACCG	106	37	44	15	19	19	17	10	13	17	32	35	30	10	29	9	8	6	5	7
AAGTGAAGAAGGAACGGTATTAGGGGA_GACAGAAAAGCCAAATGGATTTACCG	33	10	6	4	6	5	8	6	2	3	14	5	9	4	6	1	1	3	6	2
GACATAACCTGTAATGCTTTTGTAAG_GACAGAAAAGCCAAATGGATTTACCG	94	27	23	9	8	8	12	2	4	3	31	26	18	5	16	3	1	5	4	1
CGGAGAAGGCACAACGAGGTTAAGTC_GACAGAAAAGCCAAATGGATTTACCG	85	23	12	6	1	4	6	2	1	1	12	2	4	3	3	2	0	1	2	0
GGCACAAGAAACAAAGATTTTGGTC_GACAGAAAAGCCAAATGGATTTACCG	167	42	49	12	14	22	22	6	11	10	32	23	30	7	25	7	2	3	11	1
GTTCTAACGCTGAATCATATTAGGTA_GACAGAAAAGCCAAATGGATTTACCG	55	13	8	3	4	4	6	0	5	2	6	7	7	10	7	3	0	5	3	1
TAGGCAACGTGTAATCTCCTTATTTG_GACAGAAAAGCCAAATGGATTTACCG	79	28	26	6	11	6	4	8	1	6	11	8	15	5	15	1	0	1	1	0
GAACAAATTTTGAAGCTGTTTTAAAT_GACAGAAAAGCCAAATGGATTTACCG	120	52	22	11	11	13	12	6	8	9	15	8	5	5	5	5	3	3	3	3
ATTACAACATTAAACTTATTTTTCTT_GACAGAAAAGCCAAATGGATTTACCG	266	47	9	11	11	11	7	9	11	15	10	13	3	9	2	1	1	1	5	11
CCGCCAAATGCAAAACAATTTGTTTA_GACAGAAAAGCCAAATGGATTTACCG	106	24	19	4	8	10	8	3	11	3	19	10	7	8	8	3	1	4	2	5
GCTTGAAGGGGTAAGGATTTTGGTGG_GACAGAAAAGCCAAATGGATTTACCG	124	35	31	13	8	10	13	9	8	8	18	13	17	1	15	2	7	4	3	2
ACCTGAACTAGGAACGCCGTTTTTAT_GACAGAAAAGCCAAATGGATTTACCG	60	34	29	6	9	8	13	2	5	8	17	16	9	12	12	3	5	9	10	2
GGCAGAACTCATAACTTGTTTGCATA_GACAGAAAAGCCAAATGGATTTACCG	166	41	38	15	13	25	18	6	4	4	22	26	6	8	11	2	8	9	6	7
TCGTGAATTTTTAATTATGTTAGCAC_GACAGAAAAGCCAAATGGATTTACCG	30	11	11	3	2	5	2	4	0	1	4	0	0	2	4	1	0	3	3	7
CGGTGAAAGTCTAATTCACTTAACAT_GACAGAAAAGCCAAATGGATTTACCG	74	4	5	0	2	3	1	2	0	0	2	6	3	0	0	0	4	0	0	0
GCGTTAATGGAGATCGAATTGTCCC_GACAGAAAAGCCAAATGGATTTACCG	70	28	26	7	12	19	15	8	3	4	25	30	23	13	13	5	3	4	6	5
GACCGAAAATGTAATGGGGTTCGAAG_GACAGAAAAGCCAAATGGATTTACCG	30	7	15	4	2	7	2	2	1	3	4	5	3	2	9	0	0	0	0	0
TGATCAAATTAGAATGGTGTTGAGTA_GACAGAAAAGCCAAATGGATTTACCG	41	10	9	3	3	2	5	5	2	1	7	2	9	0	7	1	3	2	1	3
AGCCAAAGAACAAAGACGTTTATTCC_GACAGAAAAGCCAAATGGATTTACCG	34	11	8	6	5	0	5	1	3	1	12	3	4	1	5	2	1	2	2	0
TTATTAATTTTCAAGATCATTTTACT_GACAGAAAAGCCAAATGGATTTACCG	61	14	5	3	5	2	4	1	1	0	5	0	4	1	0	0	1	0	2	0
ACCCAAAATATGAACTTAATTGCTAT_GACAGAAAAGCCAAATGGATTTACCG	44	10	19	2	4	6	10	1	2	2	12	8	3	1	7	0	1	3	1	0
CAACAAAATAGAAATTGGATTGGAAG_GACAGAAAAGCCAAATGGATTTACCG	204	45	43	18	21	24	15	7	10	11	48	39	34	14	37	3	8	6	3	2
AAACAAACATATAACAGTATTTGGAT_GACAGAAAAGCCAAATGGATTTACCG	84	15	10	7	3	8	8	1	1	9	14	8	4	4	5	0	0	5	1	0
GAACAAATGCTAAACCTCGTTTAATT_GACAGAAAAGCCAAATGGATTTACCG	64	18	19	12	3	9	7	1	2	1	15	19	13	2	8	0	1	8	5	1
TTAGAAATACAGAATGTATTTGCTAT_GACAGAAAAGCCAAATGGATTTACCG	38	12	3	2	1	2	9	3	4	1	3	9	0	3	1	0	7	3	1	2
CCCACAATCTATAAGGGTATTAGTT_GACAGAAAAGCCAAATGGATTTACCG	1	0	0	0	0	0	0	0	0	0	0	0	0	0	0	0	0	0	0	0
TCCACAAGGCTGAAGGGCGTTGGGGG_GACAGAAAAGCCAAATGGATTTACCG	100	34	45	5	11	17	12	4	3	7	20	30	20	4	16	5	1	2	0	0
ACAGCAAGCCGGAAAGCTATTATCCC_GACAGAAAAGCCAAATGGATTTACCG	46	18	9	1	0	2	4	0	2	1	5	8	5	4	5	0	2	0	0	2
GCTGGAACGCGTAATGAGATTTCTAT_GACAGAAAAGCCAAATGGATTTACCG	377	106	107	41	35	47	30	19	24	23	71	58	42	24	50	18	11	17	11	16
TACTGAACGCGCAATTTGTTTATGCT_GACAGAAAAGCCAAATGGATTTACCG	27	4	8	6	4	3	1	9	4	2	3	6	6	0	0	0	2	0	0	0
GTAGAAAGAAGCAAACAATTTTAGAC_GACAGAAAAGCCAAATGGATTTACCG	94	21	28	7	4	9	10	13	5	9	12	18	14	4	4	3	3	5	2	1
ACTCCAACCGAGACAACTTTTGCTC_GACAGAAAAGCCAAATGGATTTACCG	36	14	24	2	5	7	3	4	5	2	8	14	11	6	22	1	2	8	9	9
CGTTTAAATCCTAAATAGATTTTTTA_GACAGAAAAGCCAAATGGATTTACCG	190	19	1	9	10	9	2	6	3	6	1	2	1	8	0	1	0	2	2	3
TCGGTACCTGATAACTCTATTCTGAA_GACAGAAAAGCCAAATGGATTTACCG	68	31	14	8	11	4	1	5	2	4	12	7	8	2	5	1	0	0	1	0
CGCCAAACGTGTAACGGGGTTACATA_GACAGAAAAGCCAAATGGATTTACCG	10	2	0	0	0	0	0	0	0	0	2	2	0	1	3	0	0	0	0	0
ATATTAATGGCTAACGGGTTTGTGAG_GACAGAAAAGCCAAATGGATTTACCG	120	22	28	5	5	12	16	4	5	6	21	14	16	4	10	3	1	3	5	2
CAGTCAACTTGCAAGGGTGTTGTATC_GACAGAAAAGCCAAATGGATTTACCG	63	13	15	4	8	6	7	2	4	2	12	18	4	1	13	1	2	2	0	1
GGAGGAACAACGAATACCATTGTGAC_GACAGAAAAGCCAAATGGATTTACCG	30	12	23	3	3	5	1	2	1	3	0	2	0	1	4	0	1	0	0	0
CTTAAAACCAACAATAACTTTTAATG_GACAGAAAAGCCAAATGGATTTACCG	31	12	6	4	4	5	6	4	2	0	8	5	6	2	2	0	2	0	2	0
ATGGCAACAGTCAAAAACCTTCAGAT_GACAGAAAAGCCAAATGGATTTACCG	313	72	69	21	23	39	33	8	20	14	54	57	43	18	59	9	10	12	12	4
ACAAAAATGATAAATGTAGTTCGCAC_GACAGAAAAGCCAAATGGATTTACCG	78	24	19	6	6	7	8	5	4	4	25	12	17	3	21	2	1	4	2	8
AAACTAATCATAAAATAACTTGGCGC_GACAGAAAAGCCAAATGGATTTACCG	49	10	18	3	1	5	3	1	5	1	10	22	12	3	3	1	0	1	1	2
CTCCAAAAGGATAAAAGGTTTGAACA_GACAGAAAAGCCAAATGGATTTACCG	9	3	2	4	1	1	3	0	0	2	1	3	1	0	3	0	0	1	0	0
ATCCAAATCACAAAATTGATTATGAT_GACAGAAAAGCCAAATGGATTTACCG	122	23	25	19	9	15	13	3	4	2	11	7	4	1	6	1	1	6	1	3
TAAGAAACACTAAAGCTCATTAATGG_GACAGAAAAGCCAAATGGATTTACCG	91	14	13	3	3	1	1	0	2	2	6	1	4	0	2	4	2	2	2	3
ATACGAACAGACAACATTTTTTATCA_GACAGAAAAGCCAAATGGATTTACCG	41	11	13	8	9	3	6	5	2	1	4	2	2	6	9	0	0	2	3	1
TGGACAAAAAACAATAATCTTCGGGC_GACAGAAAAGCCAAATGGATTTACCG	225	65	58	10	11	29	11	10	12	17	49	30	26	10	22	6	2	3	4	1
TCTCGAACCGGGAAACTTATTGCGTG_GACAGAAAAGCCAAATGGATTTACCG	339	117	93	21	23	37	33	32	17	23	63	55	42	19	46	8	7	12	13	10
ATCCTAAACGAAAAGACTCTTCTAGT_GACAGAAAAGCCAAATGGATTTACCG	79	22	14	3	2	9	5	3	3	1	14	9	11	6	9	1	4	4	4	2
CAGAAAACGATTAAACCATTTGTAGC_GACAGAAAAGCCAAATGGATTTACCG	161	26	32	12	11	16	6	5	7	1	31	20	21	4	14	1	3	3	6	6
GGTTCAATGAGTAATTTTTTTGTTA_GACAGAAAAGCCAAATGGATTTACCG	1	0	0	0	0	0	0	0	0	0	0	0	0	0	0	0	0	0	0	0
TAATAAACATGAAAGTTAATTGGTAA_GACAGAAAAGCCAAATGGATTTACCG	305	92	79	27	27	42	30	22	17	22	66	54	27	19	48	9	5	11	13	19
CTGATAATACGTAAGATGATTTTAAA_GACAGAAAAGCCAAATGGATTTACCG	6	1	1	0	0	0	1	0	0	0	0	0	0	0	0	0	0	0	0	0
AAGTGAAAGCTAAAGAAGTTTGTGTG_GACAGAAAAGCCAAATGGATTTACCG	84	33	33	2	5	5	13	8	10	2	21	21	20	16	17	4	1	2	4	8
CCGTCAATTTAAAATTATATTGGCAT_GACAGAAAAGCCAAATGGATTTACCG	60	21	9	3	5	6	4	0	3	2	9	6	6	3	1	1	5	1	0	1
CCGATAATCTCCAAGCTCTTTTAGCT_GACAGAAAAGCCAAATGGATTTACCG	21	3	7	2	1	1	2	3	0	2	4	4	5	2	3	2	1	3	1	1
GATAAAACTGCGAAGGATCTTTTCCT_GACAGAAAAGCCAAATGGATTTACCG	98	60	60	16	8	20	24	9	4	10	31	36	17	9	34	7	11	17	8	8
CTACGAATCCGGAACGCCTTTTATAG_GACAGAAAAGCCAAATGGATTTACCG	17	3	1	2	0	1	0	1	0	0	2	2	1	0	1	0	1	0	0	0
CCGAAAAGAAATAAACCCTTTCCCGT_GACAGAAAAGCCAAATGGATTTACCG	43	9	18	7	3	3	5	4	0	4	12	7	3	7	7	2	1	1	0	0
TAAGTAAAAGGTAAGGACTTTTTACA_GACAGAAAAGCCAAATGGATTTACCG	37	18	15	2	10	2	10	3	1	6	13	1	5	4	12	1	1	2	0	2
AGTTTAAGCCTTAAAGGGATTGATGA_GACAGAAAAGCCAAATGGATTTACCG	25	7	6	1	4	2	0	1	1	4	7	1	5	0	5	0	0	2	1	3
ATCGTAAAGGTAAACAAAATTTTGTG_GACAGAAAAGCCAAATGGATTTACCG	13	2	1	1	0	0	0	0	0	0	3	1	1	0	0	0	0	0	0	0
TTAAAAAATTCTAATATTCTTGTAGC_GACAGAAAAGCCAAATGGATTTACCG	34	4	1	0	1	2	2	1	1	2	2	0	0	0	1	0	0	0	0	0
CCCCTAAGCGTCAACGTGATTGTGTC_GACAGAAAAGCCAAATGGATTTACCG	128	38	44	8	11	15	18	9	10	13	40	37	27	12	21	8	10	9	7	13
CCTTTAACGCGTAATTAGCTTTAGAA_GACAGAAAAGCCAAATGGATTTACCG	170	45	38	8	17	30	12	6	4	3	25	23	23	8	27	4	6	7	3	0
CCTACAATATTCAAACAATTTATAGT_GACAGAAAAGCCAAATGGATTTACCG	25	5	2	0	3	2	1	5	1	1	1	2	0	2	0	0	3	1	1	1
ACCGGAACATTGAATGGACTTCGTCC_GACAGAAAAGCCAAATGGATTTACCG	58	11	20	7	1	13	5	2	0	5	6	4	10	1	9	0	4	3	0	0
AGTACAAATCTCAACAGATTTAAAGT_GACAGAAAAGCCAAATGGATTTACCG	143	24	17	10	3	13	9	5	6	8	32	18	17	3	16	2	1	0	1	3
ATTCAAATCGCGAACTTAATTTTTTG_GACAGAAAAGCCAAATGGATTTACCG	159	61	57	15	16	21	16	7	13	11	38	19	15	11	22	3	3	14	9	4
ATCTTAAACCGGAATCTACTTCATTC_GACAGAAAAGCCAAATGGATTTACCG	321	112	101	23	24	35	38	15	18	19	53	62	61	26	51	17	17	10	9	10
CTCTAAAAAGTCAACCAGATTAAATC_GACAGAAAAGCCAAATGGATTTACCG	39	9	11	4	3	3	2	1	2	7	7	5	3	0	2	0	3	0	2	1
CCCGTAAGAGGAAAGGGTATTGGGGG_GACAGAAAAGCCAAATGGATTTACCG	101	19	19	9	5	10	11	6	6	8	13	20	11	5	5	2	6	2	2	1
TGGACAATACGTAACGGTATTGAAGT_GACAGAAAAGCCAAATGGATTTACCG	13	2	2	0	1	0	1	0	0	0	1	0	0	0	0	0	0	0	0	0
GCTTTAAAAACTAAATGAATTGGTTC_GACAGAAAAGCCAAATGGATTTACCG	33	19	7	1	0	3	0	2	0	0	3	0	2	0	0	0	4	0	0	0
CGCATAAAGATTAAGCTGCTTCTGAC_GACAGAAAAGCCAAATGGATTTACCG	128	32	28	5	5	11	12	1	7	3	16	2	13	2	7	6	6	1	1	3
TATGAAAATACTAAAAGTTTTGTTAT_GACAGAAAAGCCAAATGGATTTACCG	40	4	2	2	0	2	1	0	0	1	1	0	0	1	0	0	0	0	0	0
GCGTTAAAGTGAAATTGTGTTCCTGA_GACAGAAAAGCCAAATGGATTTACCG	11	5	5	0	1	2	6	1	0	4	11	7	8	4	3	0	8	0	2	3
ATAAAAAATTTAAATTGAATTACTGT_GACAGAAAAGCCAAATGGATTTACCG	38	8	2	3	2	2	2	0	0	0	0	0	0	1	0	0	0	0	0	0
TTCTTAACATTTAATCAGATTGATAA_GACAGAAAAGCCAAATGGATTTACCG	14	4	4	1	5	3	3	2	4	1	5	5	1	1	1	1	2	1	0	1
TCAATAATCCCTAAGATCTTTGTCTA_GACAGAAAAGCCAAATGGATTTACCG	221	61	69	18	24	24	28	12	17	21	50	38	32	15	46	11	12	16	18	18
AAACAAATGAGAAAGAAACTTGTGTC_GACAGAAAAGCCAAATGGATTTACCG	32	4	11	4	3	2	4	8	4	4	3	14	4	1	4	1	1	1	3	7
GCTATAACCGTCAAAAAGATTTTTAC_GACAGAAAAGCCAAATGGATTTACCG	61	11	15	6	5	2	5	6	0	0	4	6	2	1	2	0	2	1	1	1
GTGTCAAGAGTCAACTCGGTTTCTAT_GACAGAAAAGCCAAATGGATTTACCG	56	16	11	1	3	4	2	2	1	4	13	6	5	3	4	1	1	0	0	0
CCAAAAACTATTAATCAGTTTTATTT_GACAGAAAAGCCAAATGGATTTACCG	3	0	2	2	0	0	0	0	0	0	0	0	0	0	0	0	0	0	0	0
GCAATAAATGTCAAGCGAATTAAAAA_GACAGAAAAGCCAAATGGATTTACCG	59	18	18	9	2	7	3	2	3	4	6	4	5	1	7	3	3	1	3	1
GCACCAAATGCCAAATATGTTTCACA_GACAGAAAAGCCAAATGGATTTACCG	514	134	167	43	31	58	51	27	29	42	94	114	63	39	83	24	16	27	15	23
GAAATAAAAGTTAATGCTGTTATTCA_GACAGAAAAGCCAAATGGATTTACCG	36	15	2	2	0	2	0	0	0	1	0	0	0	0	1	0	0	0	0	0
ATCAGAAACCACAAACGGTTTCGGTA_GACAGAAAAGCCAAATGGATTTACCG	92	27	30	9	10	9	12	10	10	9	34	44	36	29	47	18	6	37	27	38
CGCAAAAGTTTGAAGTATCTTTAGCT_GACAGAAAAGCCAAATGGATTTACCG	96	16	16	11	7	4	8	3	5	5	14	7	5	8	25	2	0	3	8	5
CAATGAATTGGCAAAAGAATTCCGGG_GACAGAAAAGCCAAATGGATTTACCG	19	17	15	5	2	4	3	0	0	1	10	0	0	0	3	0	1	0	0	0
ATGGTAACTAATAAGTAGCTTAGTTA_GACAGAAAAGCCAAATGGATTTACCG	97	32	30	7	7	7	11	7	4	7	35	33	23	21	31	2	8	4	6	5
GCTTGAATTCATAAAAATTTTTGTAA_GACAGAAAAGCCAAATGGATTTACCG	18	5	1	3	7	4	2	2	2	2	3	0	0	2	1	0	1	0	2	0
CACAGAAGTTTAAAACATCTTGTGGC_GACAGAAAAGCCAAATGGATTTACCG	42	11	11	8	1	6	4	2	2	1	4	10	7	5	6	0	0	0	0	0
ACCATAACACAAAAGGTTTTTGGTAC_GACAGAAAAGCCAAATGGATTTACCG	15	9	8	1	2	5	8	3	0	9	11	11	7	4	2	4	2	4	0	3
CTCCAAAATTCTAATATGGTTTACTT_GACAGAAAAGCCAAATGGATTTACCG	142	37	26	4	13	13	13	7	8	8	21	12	6	13	9	2	5	2	7	1
TAGCGAAGTGCCAAGCGCATTCGACT_GACAGAAAAGCCAAATGGATTTACCG	173	71	64	30	19	40	26	16	8	15	55	60	26	17	45	9	2	6	12	3
TCCAGAAACTTTAATGCTATTACTAT_GACAGAAAAGCCAAATGGATTTACCG	104	15	5	5	9	4	4	1	2	4	10	1	1	0	3	2	1	3	1	2
ACTTCAAACGGGAACAAGTTTTACGT_GACAGAAAAGCCAAATGGATTTACCG	136	58	48	13	25	33	35	15	27	21	106	151	82	63	94	51	40	101	106	89
CTGAAAATCGTTAATCTGGTTGGCTG_GACAGAAAAGCCAAATGGATTTACCG	64	12	9	3	2	5	5	0	1	0	1	3	2	1	2	0	1	1	0	0
TGCCGAATTAACAAGGGGGTTTCGCC_GACAGAAAAGCCAAATGGATTTACCG	53	15	16	6	13	9	5	11	4	3	22	27	8	6	12	2	0	1	3	1
ATTCTAAATGCCAATCATATTCAGAT_GACAGAAAAGCCAAATGGATTTACCG	80	16	13	5	4	4	1	1	4	3	9	2	1	0	1	0	1	2	1	0
TGTGTAAACTCAAACAGATTTACAAT_GACAGAAAAGCCAAATGGATTTACCG	30	19	12	4	2	3	0	1	1	0	2	7	1	2	0	0	1	2	0	2
TAACGAATGAATAAGAACCTTGTCTT_GACAGAAAAGCCAAATGGATTTACCG	27	8	13	3	1	1	2	3	2	5	4	10	5	2	10	3	3	1	0	0
ATATGGACTAAAAGGAGGCTTTTGTCGACGGATCCGATATCGGTA_GACAGAAAAGCCAAATGGATTTACCG	1	0	0	0	0	0	0	0	0	0	0	0	0	0	0	0	0	0	0	0
ATTACAATTTTAAATAGCGTTAGTAT_GACAGAAAAGCCAAATGGATTTACCG	39	8	2	1	2	4	2	1	1	2	6	7	3	1	4	2	0	1	4	2
TTAACAAATACTAACAGGCTTTACTC_GACAGAAAAGCCAAATGGATTTACCG	26	21	3	2	1	5	2	3	2	2	8	9	9	3	1	1	0	0	1	1
CAAGAAATCTATAAGTAGTTTCTAAG_GACAGAAAAGCCAAATGGATTTACCG	77	31	17	5	7	9	10	3	8	12	40	24	10	15	34	7	12	11	13	24
AGCGGAAATACCAACTCATTTTATAT_GACAGAAAAGCCAAATGGATTTACCG	100	29	6	5	9	3	2	7	2	6	5	1	0	6	2	0	0	1	1	3
TCTCAAAGCTAAAAATGGGTAACCAC_GACAGAAAAGCCAAATGGATTTACCG	1	0	0	0	0	0	0	0	0	0	0	0	0	0	0	0	0	0	0	0
ACCGAAAACCTAAAACAACTTTAAAC_GACAGAAAAGCCAAATGGATTTACCG	59	9	10	1	2	6	4	4	3	3	6	8	6	2	2	0	0	0	0	0
AAGTCAATTGCGAAGAGTTTTGTCTT_GACAGAAAAGCCAAATGGATTTACCG	127	58	55	21	13	21	14	10	13	9	25	27	17	10	12	4	7	4	3	4
ACTATAATTATCAATGGACTTTTTCC_GACAGAAAAGCCAAATGGATTTACCG	213	66	60	16	9	18	16	15	3	11	28	33	14	10	22	6	4	7	9	6
CTAAAAAAAATTAACAACTTTACAAA_GACAGAAAAGCCAAATGGATTTACCG	138	34	14	8	10	11	3	6	7	11	19	5	2	8	4	0	7	2	5	3
CCTCAAATGACTAATGTTATTAACGT_GACAGAAAAGCCAAATGGATTTACCG	12	3	4	1	2	0	0	0	0	0	1	2	0	0	0	0	0	0	0	0
TTCTTAAGACGCAAATTGTTTCAGAA_GACAGAAAAGCCAAATGGATTTACCG	196	66	66	33	14	19	27	16	6	17	47	37	28	15	23	8	3	6	12	4
TGCATAACCCGTAATCCGTTTAGGAA_GACAGAAAAGCCAAATGGATTTACCG	135	39	31	10	7	13	6	6	11	6	20	22	18	13	20	5	11	4	1	2
TCGCCAATGCTGAAAATCTTTTTATG_GACAGAAAAGCCAAATGGATTTACCG	107	36	28	12	10	11	17	7	7	7	22	25	14	13	6	5	0	1	3	5
ACCCTAATAATGAATATCATTAGGGC_GACAGAAAAGCCAAATGGATTTACCG	194	66	62	18	19	20	21	6	9	22	26	17	30	10	14	6	5	5	7	9
GAACAAATATAGAAATTTATTCTAGA_GACAGAAAAGCCAAATGGATTTACCG	46	5	1	4	5	4	0	4	0	2	3	0	0	1	0	1	1	0	0	0
AAATAAAAATCAAAAACTGTTAGTGG_GACAGAAAAGCCAAATGGATTTACCG	29	8	10	6	5	7	7	2	5	7	13	16	3	8	19	4	4	4	8	10
TTCCTAAATATGAATCTATTTTGTTA_GACAGAAAAGCCAAATGGATTTACCG	270	67	37	17	22	36	15	17	13	5	24	20	8	12	3	2	6	4	2	8
TAGGTAATTGAGAAGGTGGTTGGGTG_GACAGAAAAGCCAAATGGATTTACCG	94	61	44	5	9	5	14	3	3	2	25	22	12	7	15	6	14	4	2	1
CATACAATATGGAAGACTCTTCATAC_GACAGAAAAGCCAAATGGATTTACCG	99	25	17	4	3	1	3	2	0	1	5	5	5	0	4	0	5	1	0	0
CACAAAATCATGAAAAAAGTTGTGTG_GACAGAAAAGCCAAATGGATTTACCG	197	49	26	10	8	20	14	5	5	6	17	25	12	6	18	1	1	3	1	3
TGAATAAACGTGAAGGTGTTTGATGA_GACAGAAAAGCCAAATGGATTTACCG	128	33	35	5	7	11	6	4	4	5	12	17	10	8	4	4	1	3	9	1
CCTCCAATCATGAACAGGTTTATGGG_GACAGAAAAGCCAAATGGATTTACCG	27	15	18	5	8	3	5	2	1	5	17	6	12	5	6	1	7	1	4	2
AGACCAAAAAAAAACATCCTTCTGCA_GACAGAAAAGCCAAATGGATTTACCG	114	38	34	13	6	11	13	5	4	8	21	9	15	6	15	2	5	5	4	1
TCTTCAAACATGAATCCGATTGAAAA_GACAGAAAAGCCAAATGGATTTACCG	135	32	39	4	9	9	14	3	5	6	10	10	10	4	13	0	11	6	4	3
ACTCCAAACTCAAACTGGCTTGTGAC_GACAGAAAAGCCAAATGGATTTACCG	26	4	5	0	2	2	0	1	4	6	5	13	3	1	5	1	0	1	1	1
CAATGAATTCCGAAGCGCATTAGATA_GACAGAAAAGCCAAATGGATTTACCG	49	10	7	1	0	3	3	1	5	1	6	11	3	3	3	1	0	0	1	1
TCGGAAATAACTAAAGCTTTTCATGG_GACAGAAAAGCCAAATGGATTTACCG	101	27	16	5	9	4	7	3	3	3	13	8	5	3	4	2	0	4	1	3
ACAGCAATACAGAAAGTGCTTTGAAC_GACAGAAAAGCCAAATGGATTTACCG	327	100	84	26	20	33	33	20	14	18	64	63	43	18	44	12	12	14	11	15
GGTCTAACATACAAGCAGGTTTTTGC_GACAGAAAAGCCAAATGGATTTACCG	82	6	16	2	4	5	3	4	4	6	7	11	6	2	15	2	1	3	2	1
CTTGAAAGATTAAAACTAGTTTTTCT_GACAGAAAAGCCAAATGGATTTACCG	284	88	47	23	34	26	31	12	12	29	42	37	11	18	28	3	12	5	16	18
CTTTAAAACGCTAAGCTTATTGTGTC_GACAGAAAAGCCAAATGGATTTACCG	51	14	19	3	3	3	7	4	1	1	5	3	3	2	2	0	0	1	0	0
GACTTAAATACGAAAAGTATTCCATC_GACAGAAAAGCCAAATGGATTTACCG	14	8	8	0	2	1	7	1	2	0	2	0	0	1	0	1	3	1	0	0
AGTTCAATAAAAAAGCATCTTACAAA_GACAGAAAAGCCAAATGGATTTACCG	10	4	3	2	1	4	1	1	0	0	0	0	2	0	0	1	0	2	0	1
GATTTAAAAGGGAATGATCTTAAGTT_GACAGAAAAGCCAAATGGATTTACCG	65	9	3	2	0	7	8	1	1	1	4	0	0	2	11	1	4	1	0	0
GGTTGAATCATGAATCCCGTTCGCGG_GACAGAAAAGCCAAATGGATTTACCG	69	16	16	10	9	7	14	4	3	5	24	31	10	8	19	3	8	4	5	5
ATGTCAATGTGAAAAATCTTTGCTTC_GACAGAAAAGCCAAATGGATTTACCG	8	4	3	0	1	0	5	2	0	2	3	7	2	2	1	1	2	0	2	1
GAGGAAATTGAAAAAGGGATTATGAA_GACAGAAAAGCCAAATGGATTTACCG	137	33	21	10	5	11	10	2	4	5	11	5	6	1	8	4	1	0	2	0
GGCAAAAATAGAAACTTGGTTAGAAT_GACAGAAAAGCCAAATGGATTTACCG	111	28	15	8	9	5	5	1	4	3	11	1	7	6	5	2	3	2	1	1
AAAGTAAATGGGAAGAAATTTTTGGA_GACAGAAAAGCCAAATGGATTTACCG	60	17	10	3	2	7	5	6	5	9	14	15	5	1	3	0	2	0	3	0
GCTATAAAGTTGAATTGCTTTAAAAC_GACAGAAAAGCCAAATGGATTTACCG	50	7	7	5	3	1	7	1	0	0	7	5	6	0	7	0	0	0	1	0
CGTCAAATACTAAATTGCATTCATTA_GACAGAAAAGCCAAATGGATTTACCG	20	0	0	0	0	0	0	0	0	0	0	0	0	0	0	0	0	0	0	0
CCAGTAAGCGGAAATGCTATTGGGGT_GACAGAAAAGCCAAATGGATTTACCG	23	9	15	2	4	10	6	4	3	5	9	2	9	4	4	1	1	1	1	1
AGGTGAACTCGTAAGTGTATTCTTAG_GACAGAAAAGCCAAATGGATTTACCG	60	25	25	11	4	4	10	7	4	10	25	26	20	10	21	1	0	7	9	5
AAAAAAAGCAGTAACACATTTATGGT_GACAGAAAAGCCAAATGGATTTACCG	285	87	89	26	26	33	33	15	14	16	70	67	37	21	27	16	21	16	12	10
CCAACAAAGGCGAATGGCGTTTTCCG_GACAGAAAAGCCAAATGGATTTACCG	74	11	21	7	3	8	7	1	1	4	8	6	13	0	5	0	3	0	1	0
GATTAAATTGCAAAGCTGGTTATTAT_GACAGAAAAGCCAAATGGATTTACCG	20	5	2	2	1	1	0	0	0	2	4	3	0	2	0	1	0	1	1	0
AACCGAAAAACGAAAGCGTTTTGGGC_GACAGAAAAGCCAAATGGATTTACCG	34	11	11	4	3	5	7	0	0	2	13	6	4	0	2	0	0	0	0	0
GACGTAAAGGGAAAGGTTGTTATTTG_GACAGAAAAGCCAAATGGATTTACCG	23	11	10	5	1	0	2	2	1	2	5	7	1	3	1	0	0	1	0	0
CTAATAAAATACAAACTTGTTACCCC_GACAGAAAAGCCAAATGGATTTACCG	12	4	2	2	0	3	3	0	0	1	4	0	1	0	1	1	0	1	0	0
CGCACAAATGGGAAGAGTTTTGTGAG_GACAGAAAAGCCAAATGGATTTACCG	19	5	1	2	0	0	2	0	3	0	5	1	0	0	1	0	0	1	1	0
ACCCGAATTATGAACAAAGTTTGAT_GACAGAAAAGCCAAATGGATTTACCG	8	1	2	0	1	0	0	0	0	0	0	1	0	0	0	0	0	0	0	0
TCCAAAACAAGCAAGACCGTTTATGA_GACAGAAAAGCCAAATGGATTTACCG	267	86	81	25	22	30	23	15	24	22	56	49	33	22	35	8	10	6	6	4
ATCGCAAGGGTAAAACGCATTAATGT_GACAGAAAAGCCAAATGGATTTACCG	14	7	8	4	1	0	1	1	0	1	5	0	2	3	14	2	2	1	3	1
TGGGTAAGGTTTAATCATTTTATTAT_GACAGAAAAGCCAAATGGATTTACCG	40	5	1	2	1	0	0	0	1	0	0	0	0	0	0	0	0	0	0	0
GCTATAAGCTATAAGTAGATTGACGG_GACAGAAAAGCCAAATGGATTTACCG	25	12	13	2	1	9	5	2	1	3	5	12	11	3	8	3	0	3	1	5
ACAAAAATAGGTAAATTAATTGCCGC_GACAGAAAAGCCAAATGGATTTACCG	92	30	23	8	8	6	5	2	5	1	20	16	8	3	7	1	5	3	1	0
AGCCGAAGGGGTAAGAGTGTTCTTGG_GACAGAAAAGCCAAATGGATTTACCG	90	33	31	6	6	4	8	1	3	1	19	9	9	1	13	2	8	1	1	2
TGGAGAAGCCTGAATTAACTTGTCTG_GACAGAAAAGCCAAATGGATTTACCG	136	33	38	12	11	16	12	6	10	5	28	30	14	10	27	6	7	4	0	4
TCATTAAGCATGAAATTTTTTCGACC_GACAGAAAAGCCAAATGGATTTACCG	62	40	30	11	3	9	3	9	3	4	8	6	5	5	9	1	2	4	2	0
GGTGGAACCGTAAACAGTGTTGGTGA_GACAGAAAAGCCAAATGGATTTACCG	92	29	27	10	8	5	7	4	4	8	12	29	12	6	13	6	3	4	3	1
TTATGAATAAGGAATCAGTTTGCCA_GACAGAAAAGCCAAATGGATTTACCG	105	51	34	13	6	7	4	3	2	5	18	14	13	1	7	3	0	2	2	5
GACGGAAACTGGAAACCATTTGTAGG_GACAGAAAAGCCAAATGGATTTACCG	97	24	35	10	5	5	8	2	0	2	20	16	19	3	13	2	9	5	4	1
CCTAAAATTGAAAAACACTTTATCAA_GACAGAAAAGCCAAATGGATTTACCG	115	19	16	17	8	10	12	4	4	5	15	10	9	4	7	2	2	1	2	2
TACCAAACCTAGAAACGCTTTTCTAT_GACAGAAAAGCCAAATGGATTTACCG	52	9	8	3	0	2	5	1	2	5	13	9	4	3	8	2	1	1	0	0
TTCTGAAATCAAAAATACCTTTATTG_GACAGAAAAGCCAAATGGATTTACCG	31	13	6	2	1	2	1	0	0	2	3	1	3	2	0	0	0	0	0	0
ACACAAAACGGAAAACTTATTCGCCC_GACAGAAAAGCCAAATGGATTTACCG	260	53	77	28	11	24	24	11	17	18	44	49	19	20	39	7	9	9	6	7
CGAGCAATTATAAAGAGACTTAAATA_GACAGAAAAGCCAAATGGATTTACCG	94	9	6	1	1	4	4	0	1	2	4	5	0	2	1	0	1	2	4	1
AGTAGAACCGTGAAGGAGCTTGGGGT_GACAGAAAAGCCAAATGGATTTACCG	7	0	0	0	0	0	0	0	0	0	0	0	0	0	0	0	0	0	0	0
ATTTGAATAAGTAAGACTATTCCATT_GACAGAAAAGCCAAATGGATTTACCG	34	15	12	3	5	8	7	4	4	3	13	14	5	1	8	2	4	1	0	0
TCTAGAACCGTGAAATGGATTGTGTC_GACAGAAAAGCCAAATGGATTTACCG	66	33	23	3	4	4	8	2	1	2	7	1	3	0	1	1	1	0	1	2
CATTAAATTCACAAATCTGTTAAAGT_GACAGAAAAGCCAAATGGATTTACCG	32	6	6	2	3	3	0	4	1	1	2	0	3	0	2	0	1	0	0	1
TATGAAAGACGGAAACAAATTTGTTA_GACAGAAAAGCCAAATGGATTTACCG	201	63	59	23	19	18	28	17	11	16	61	34	25	14	17	12	5	11	10	10
CCAGTAAAACCTAACAGATTTCGTTT_GACAGAAAAGCCAAATGGATTTACCG	27	6	14	3	3	4	5	1	5	2	12	2	1	3	7	5	0	3	0	1
ATAGAAAGCGGTAAAATGCTTGGACA_GACAGAAAAGCCAAATGGATTTACCG	69	32	16	8	9	10	7	7	5	6	22	27	21	13	25	11	1	3	3	5
CGTTAAACTTTTAAATTGGTTCGTTC_GACAGAAAAGCCAAATGGATTTACCG	24	4	6	2	2	0	4	0	0	0	1	0	0	1	1	0	0	2	1	0
TCGGAAATTGTTAACTCTATTCAGAG_GACAGAAAAGCCAAATGGATTTACCG	52	12	8	3	1	0	1	3	3	3	11	6	2	4	11	3	2	0	4	2
CATTCAAAGAAAAATGACTTTTCGTC_GACAGAAAAGCCAAATGGATTTACCG	60	8	11	1	1	7	4	1	3	1	5	8	2	0	6	0	1	0	0	0
ACTCAAATCCGCAACGCAGTTAAACT_GACAGAAAAGCCAAATGGATTTACCG	40	12	6	2	1	1	1	1	0	1	0	5	3	3	2	0	0	4	0	0
TGGCTAACAGAGAACAAATTTGCCTC_GACAGAAAAGCCAAATGGATTTACCG	182	58	60	23	12	26	21	12	10	11	35	45	42	12	22	10	4	5	4	4
ACTAAAAATGGGAACTTAGTTTGTTT_GACAGAAAAGCCAAATGGATTTACCG	18	4	10	5	6	15	12	7	2	2	16	25	14	9	11	2	2	7	10	2
GTCTGAATAGTTAAATGTTTTTGTTT_GACAGAAAAGCCAAATGGATTTACCG	53	14	14	4	9	13	9	3	4	2	10	3	1	1	1	2	1	1	0	0
CCGGCAAGGAGGAAGTGTTTTTGGTT_GACAGAAAAGCCAAATGGATTTACCG	63	9	15	4	5	11	4	2	1	2	6	6	8	1	5	0	2	1	2	1
GTGTGAACGGGCAACTTAATTATGTT_GACAGAAAAGCCAAATGGATTTACCG	24	11	5	4	0	0	2	3	4	1	1	1	0	1	1	2	0	1	0	0
AAACGAACACCGAAGTGTTTTCTTCA_GACAGAAAAGCCAAATGGATTTACCG	37	13	14	6	2	3	1	1	0	0	2	7	1	0	1	0	0	0	1	0
ATGTGAATGCTAAACTATATTCAAGT_GACAGAAAAGCCAAATGGATTTACCG	58	20	19	9	3	0	1	1	1	1	10	12	4	2	6	3	5	2	2	1
TTGAGAAGCGTTAAGTGGGTTGGGAA_GACAGAAAAGCCAAATGGATTTACCG	33	10	15	0	6	6	2	2	0	2	5	0	3	2	0	0	3	1	0	0
GGGCGAAGCGGGAAAGGGATTGGCGG_GACAGAAAAGCCAAATGGATTTACCG	56	18	9	3	5	7	9	1	1	1	12	20	14	4	6	1	5	4	1	3
GAAATAACCAATAACAGTCTTTCTTA_GACAGAAAAGCCAAATGGATTTACCG	7	0	0	0	0	0	0	0	0	0	0	0	0	0	0	0	0	0	0	0
TGAGAAACAGAGAATTCCATTAAAAG_GACAGAAAAGCCAAATGGATTTACCG	77	21	15	6	5	8	6	2	5	1	13	9	7	3	2	1	2	0	0	1
AGCAGAACATCTAATCTCTTTTAATT_GACAGAAAAGCCAAATGGATTTACCG	4	2	0	0	0	1	1	0	0	0	0	0	0	0	0	0	0	0	0	0
TTCTGAATCGATAATTCGGTTGTTCA_GACAGAAAAGCCAAATGGATTTACCG	150	37	34	11	8	17	17	13	12	11	44	42	25	18	31	10	5	10	10	6
GCTTAAACCGTAAAGTGTTTTGAAGC_GACAGAAAAGCCAAATGGATTTACCG	283	90	101	24	23	30	28	8	8	15	44	56	36	19	39	5	10	8	6	4
TGAGTAACACTGAAAATCTTTGAGAA_GACAGAAAAGCCAAATGGATTTACCG	61	18	22	4	7	7	4	1	4	5	20	10	9	6	8	3	11	4	5	1
AAGGGAAGCTTGAACCTTGTTCCTTT_GACAGAAAAGCCAAATGGATTTACCG	115	36	39	8	8	15	15	5	7	15	18	22	16	5	12	4	9	7	8	5
AGCATAATATTCAAAGCGGTTATGCT_GACAGAAAAGCCAAATGGATTTACCG	107	36	31	5	9	8	8	6	8	13	34	23	22	9	19	4	5	3	7	5
CACTAAATTGTTAATTCATTTTCAGA_GACAGAAAAGCCAAATGGATTTACCG	30	11	11	6	2	4	6	4	1	4	8	13	6	3	3	0	0	0	3	3
AGGCAAATTTAAAATTGTATTCAGTT_GACAGAAAAGCCAAATGGATTTACCG	72	25	14	8	3	6	6	5	6	3	7	5	4	3	2	1	3	0	1	1
GTCAAAAATTGTAAATTACTTACCAC_GACAGAAAAGCCAAATGGATTTACCG	64	12	10	2	4	6	4	2	4	7	18	7	8	6	8	3	6	1	1	0
GGCGCAATACAAAACAGCATTCACGG_GACAGAAAAGCCAAATGGATTTACCG	155	46	57	5	14	24	24	13	3	6	9	33	21	20	25	8	11	4	6	3
AAACTAATTGTTAATGTAGTTAACCA_GACAGAAAAGCCAAATGGATTTACCG	77	21	9	7	5	5	3	4	2	5	14	5	5	1	6	1	0	3	3	1
TACGTAAAGTATAAACATATTCCAGG_GACAGAAAAGCCAAATGGATTTACCG	9	5	10	1	1	2	3	1	0	0	2	3	0	1	0	0	0	0	0	0
AAATCAAGGGGGAACAATATTAATTC_GACAGAAAAGCCAAATGGATTTACCG	116	28	29	13	14	23	16	8	15	9	15	10	11	8	11	2	1	5	1	5
GGATTAAACTATAACCTCCTTGGTTC_GACAGAAAAGCCAAATGGATTTACCG	16	10	6	1	1	7	2	3	2	2	8	5	5	3	0	1	0	0	1	0
CATCGAAGCTCGAATTGTGTTTTAAA_GACAGAAAAGCCAAATGGATTTACCG	38	4	4	1	0	0	1	0	0	0	0	1	0	0	2	0	0	0	0	0
AATATAATGGGGAACACTGTTAAGCA_GACAGAAAAGCCAAATGGATTTACCG	23	12	4	3	3	2	3	0	2	1	2	3	4	1	6	0	0	1	1	0
CGACGAAAAACTAAAGCCGTTAGGAA_GACAGAAAAGCCAAATGGATTTACCG	58	8	5	2	3	7	0	1	1	4	10	1	4	5	9	1	4	1	1	1
TGGCAAAGGAGGAAGTCCATTTATGG_GACAGAAAAGCCAAATGGATTTACCG	44	15	12	2	2	2	4	2	1	2	9	3	7	2	6	0	0	1	0	2
AACACAATCGAGAAGGTTATTCTTAC_GACAGAAAAGCCAAATGGATTTACCG	47	17	16	2	6	4	6	2	6	2	6	6	7	7	4	2	0	1	2	5
CACGTAAAACTGAACACCGTTAGTCA_GACAGAAAAGCCAAATGGATTTACCG	21	6	8	3	1	3	4	4	0	2	8	4	5	3	2	1	2	3	1	4
AAGGAAACTTCTAACCATTTTGTAAG_GACAGAAAAGCCAAATGGATTTACCG	32	16	15	8	5	8	7	4	4	12	9	12	12	7	14	1	0	1	2	2
ATAACAATGTGAAAGGTCTTTTTTTT_GACAGAAAAGCCAAATGGATTTACCG	208	51	23	10	14	13	19	8	10	18	23	4	10	13	11	4	4	5	3	4
CCGTTAAGCGATAATCAGGTTTTGGA_GACAGAAAAGCCAAATGGATTTACCG	41	8	4	2	1	0	2	2	2	1	3	5	2	0	4	0	0	0	0	1
TATATAACAATTAACTGGATTATTCT_GACAGAAAAGCCAAATGGATTTACCG	85	22	10	1	5	11	2	5	3	5	6	0	5	1	2	0	0	2	1	3
GATTTAATCCTAAATGCGTTTTCCTT_GACAGAAAAGCCAAATGGATTTACCG	176	61	52	19	10	22	25	10	13	16	40	24	26	8	24	10	6	9	3	5
ACGGAAAAAATTAACATTGTTTCCTT_GACAGAAAAGCCAAATGGATTTACCG	13	7	1	3	0	2	3	0	1	1	2	2	5	0	0	0	1	0	0	0
CACCAAAACCTTAATAAGATTGCTTG_GACAGAAAAGCCAAATGGATTTACCG	73	17	29	10	5	10	10	7	0	3	3	4	4	0	4	1	2	0	0	0
GGCTTAATTGTTAAAAGCATTTTACA_GACAGAAAAGCCAAATGGATTTACCG	163	53	32	10	13	23	15	8	12	7	46	18	6	5	23	3	1	5	10	2
GTATGAAAATTGAATTTTGTTTTCTA_GACAGAAAAGCCAAATGGATTTACCG	323	81	45	19	21	30	23	10	9	11	26	17	14	12	8	2	10	4	6	8
GTCAAAACCCGCAAACTAATTTACAA_GACAGAAAAGCCAAATGGATTTACCG	8	3	0	1	1	1	1	0	0	0	1	0	2	0	0	0	0	0	0	0
TCTTTAATCGAGAAGTTCTTTGTGTC_GACAGAAAAGCCAAATGGATTTACCG	278	93	74	13	17	42	42	26	18	26	67	52	45	18	38	8	4	14	15	5
CAAGCAACATCAAAGGATTTTCCTGA_GACAGAAAAGCCAAATGGATTTACCG	38	2	1	0	1	0	1	0	0	0	4	1	2	0	1	0	0	1	0	0
TCCTCAAGATATAAGGCCGTTCCGCC_GACAGAAAAGCCAAATGGATTTACCG	280	108	85	21	16	38	33	16	21	18	55	26	42	15	30	10	8	11	8	4
TGCCAAATAGGGAAATCGCTTTGATA_GACAGAAAAGCCAAATGGATTTACCG	52	28	15	3	11	15	12	5	6	10	21	28	13	7	11	4	12	5	8	12
TCTAAAATATGCAAGCACGTTGGCTC_GACAGAAAAGCCAAATGGATTTACCG	36	10	10	4	1	8	7	0	1	3	13	11	12	7	9	4	0	6	5	2
ATCGGAACATCGAACTGGTTTTGTGG_GACAGAAAAGCCAAATGGATTTACCG	66	29	30	7	4	7	7	3	0	1	11	22	7	0	19	2	1	0	2	2
GCCAGAACTCCTAAGCATGTTCTATT_GACAGAAAAGCCAAATGGATTTACCG	52	12	7	2	6	5	9	0	2	6	8	5	6	1	8	4	2	2	2	6
TAATAAATGCGGAATGCGATTTCGTC_GACAGAAAAGCCAAATGGATTTACCG	14	1	0	0	1	0	0	1	0	0	3	1	1	2	3	1	0	1	1	1
GCACCAACCTAGAATGCCTTTATTTA_GACAGAAAAGCCAAATGGATTTACCG	44	18	9	5	3	1	1	1	2	2	9	0	2	3	12	1	0	4	1	2
CTGTAAAAACACAAGCTTTTTACTAG_GACAGAAAAGCCAAATGGATTTACCG	19	7	6	4	3	3	2	1	4	6	5	8	3	3	8	3	2	2	2	3
TATATAAATGGGAAGTTTGTTGGGAA_GACAGAAAAGCCAAATGGATTTACCG	116	31	35	15	6	5	8	4	5	2	26	16	11	2	12	3	2	3	0	0
TTTTCAAAGCGGAAGGACGTTAATCT_GACAGAAAAGCCAAATGGATTTACCG	64	15	19	5	6	3	3	0	2	2	8	10	4	0	1	1	1	2	2	3
CGGGCAACCTCTAACCCGCTTATTGC_GACAGAAAAGCCAAATGGATTTACCG	119	13	14	7	3	11	13	5	7	11	12	4	18	6	3	2	5	3	7	2
AATATAAAATTAAAAGGCGTTTCTGA_GACAGAAAAGCCAAATGGATTTACCG	86	26	8	11	5	3	5	2	5	5	6	4	4	13	8	4	0	2	5	4
ACAATAATTTTGAACCCGTTTACTCG_GACAGAAAAGCCAAATGGATTTACCG	61	14	21	7	2	13	7	9	7	10	19	26	10	8	10	5	10	3	3	3
AAACAAAAACACAAATTCCTTTGTAA_GACAGAAAAGCCAAATGGATTTACCG	11	4	3	0	0	0	0	1	0	0	1	1	0	0	0	1	0	0	0	1
TTAGCAACGACCAAGTGAATTGAGAG_GACAGAAAAGCCAAATGGATTTACCG	34	14	23	4	3	14	7	5	3	7	12	14	10	1	9	0	3	3	7	3
TTAGGAAAAAAGAACGTGGTTTGAAT_GACAGAAAAGCCAAATGGATTTACCG	27	13	14	7	1	4	3	2	0	5	4	1	1	3	15	1	0	2	0	1
ACCCGAACCATCAAATCACTTGCGAA_GACAGAAAAGCCAAATGGATTTACCG	226	76	98	20	18	33	24	13	14	10	30	48	33	19	39	7	7	11	10	5
ACATTAACTGTTAACCAGCTTGCTAA_GACAGAAAAGCCAAATGGATTTACCG	101	18	15	2	6	4	5	3	4	5	9	8	15	3	25	5	9	4	6	3
CCGGTAACGTTTAATGGAGTTGCACG_GACAGAAAAGCCAAATGGATTTACCG	60	14	10	6	7	8	6	3	1	4	8	8	7	3	13	3	1	3	5	3
AAACGAAAGGCAAATTAGGTTGATGG_GACAGAAAAGCCAAATGGATTTACCG	52	15	26	7	4	1	6	4	5	3	7	10	12	4	6	0	1	3	1	0
TTTTGAAAATCGAAAAATGTTTTTAG_GACAGAAAAGCCAAATGGATTTACCG	45	5	1	0	0	1	0	1	0	1	3	0	0	2	2	1	0	0	0	0
GTGGAAATAGAAAAGTAGGTTGGGGT_GACAGAAAAGCCAAATGGATTTACCG	110	23	16	4	0	6	9	4	5	5	11	12	6	2	4	3	6	0	1	1
AAGTAAATCTTAAAGGGATTTTTAAA_GACAGAAAAGCCAAATGGATTTACCG	97	13	11	4	5	4	3	5	2	3	8	4	0	3	6	1	0	4	1	0
TAATAAATTAACAAATCTTTTCCCGC_GACAGAAAAGCCAAATGGATTTACCG	105	38	41	12	18	17	12	11	8	11	24	12	6	9	12	4	6	4	3	3
TCATTAAAGACTAACATTATTTGTCT_GACAGAAAAGCCAAATGGATTTACCG	113	23	11	7	2	14	8	2	5	4	14	16	6	5	9	1	2	2	4	5
AGCAGAATCAATAAATCACTTAAGGC_GACAGAAAAGCCAAATGGATTTACCG	6	0	2	0	1	6	0	0	0	3	3	4	4	2	5	1	0	0	2	0
AACTTAAGACACAAGTAGCTTTGATT_GACAGAAAAGCCAAATGGATTTACCG	22	5	8	1	0	2	1	1	1	4	2	4	2	2	2	2	0	0	0	1
ATTCAAATGCGAAACTATATTATATT_GACAGAAAAGCCAAATGGATTTACCG	42	3	0	0	0	0	0	0	0	0	0	0	0	0	0	0	0	0	0	0
AAGCCAATGATTTG_GACAGAAAAGCCAAATGGATTTACCG	107	34	29	3	6	11	6	4	3	2	19	13	28	8	29	3	1	0	0	2
TTAACAAACATTAAGAGTTTTTAAGT_GACAGAAAAGCCAAATGGATTTACCG	91	21	18	9	8	6	4	3	6	3	17	2	4	3	6	2	1	0	5	4
CATTAAAATTCGAAGTTCCTTTGGGG_GACAGAAAAGCCAAATGGATTTACCG	229	96	66	28	24	34	28	20	16	14	75	47	56	13	59	10	15	20	18	10
TTCAAAAAACCTAAAAGACTTGAATA_GACAGAAAAGCCAAATGGATTTACCG	16	3	7	1	11	2	6	1	5	8	19	12	12	20	8	4	3	6	15	8
CGTCCAAGAAGTAATTTGATTTCGGG_GACAGAAAAGCCAAATGGATTTACCG	66	12	12	4	3	13	4	2	6	2	7	7	9	0	5	0	0	0	1	0
TTTGTAACAGGCAAGAGACTTTTGCT_GACAGAAAAGCCAAATGGATTTACCG	3	0	0	0	0	0	0	0	0	0	1	0	0	0	0	0	0	0	0	0
TAAGTAATTCGTAATTAGATTGTCTG_GACAGAAAAGCCAAATGGATTTACCG	66	14	15	0	1	4	9	2	1	2	13	2	2	3	8	2	1	3	0	4
TTGTAAAGGTCAAAGGCTTTTTGTTC_GACAGAAAAGCCAAATGGATTTACCG	51	11	4	3	3	3	3	1	3	2	5	3	1	0	3	0	1	0	0	0
TAGCCAATCGCTAAATGGCTTTTAGG_GACAGAAAAGCCAAATGGATTTACCG	133	27	25	6	4	11	9	2	5	5	13	14	10	7	12	0	3	4	2	1
TCGGTACCGCAGAAGCACGTTCGCAG_GACAGAAAAGCCAAATGGATTTACCG	98	37	51	17	7	14	14	7	8	12	32	36	39	12	29	3	16	7	4	3
CTCTCAACTATAAATGTTTTTAAGGC_GACAGAAAAGCCAAATGGATTTACCG	62	30	12	8	3	11	9	4	5	2	17	7	2	4	1	2	9	3	2	0
GTATCAAATGGCAAGAGCTTTATGCG_GACAGAAAAGCCAAATGGATTTACCG	78	22	28	8	2	6	4	4	3	8	18	10	10	8	16	5	5	2	2	5
ATTGAAATACCGAAAGGTTTTGGCCA_GACAGAAAAGCCAAATGGATTTACCG	115	15	20	2	3	2	5	2	5	4	5	12	14	4	4	3	4	4	3	2
TAGTGAACCTTAAAGTGGGTTGTGGG_GACAGAAAAGCCAAATGGATTTACCG	69	15	26	11	4	6	7	5	5	4	12	6	12	2	3	0	0	1	0	0
AATCCAAGATAAAACCCATTACGTT_GACAGAAAAGCCAAATGGATTTACCG	1	0	0	0	0	0	0	0	0	0	0	0	0	0	0	0	0	0	0	0
ATATTAAACATAAAGGTGATTATACA_GACAGAAAAGCCAAATGGATTTACCG	63	14	9	1	5	7	4	1	1	2	2	7	2	1	11	1	1	2	2	1
TGTGTAACATCCAACATTATTCCACG_GACAGAAAAGCCAAATGGATTTACCG	129	35	30	10	14	12	9	6	11	5	17	28	5	5	15	2	8	2	0	1
TGCCAAATAAGGAAATCAGTTGATAT_GACAGAAAAGCCAAATGGATTTACCG	33	6	6	3	0	0	1	0	1	4	5	9	4	5	6	0	1	2	0	0
GTGCTAATCTTTAATCGTCTTACGTT_GACAGAAAAGCCAAATGGATTTACCG	31	4	1	0	0	0	0	1	0	0	0	0	1	0	4	0	0	1	0	1
CCCACAAGCTTGAATAAATTTAAGAA_GACAGAAAAGCCAAATGGATTTACCG	2	0	0	0	0	0	0	0	0	0	0	0	0	0	0	0	0	0	0	0
CTTAGAATCTGGAAAGCAATTACCGA_GACAGAAAAGCCAAATGGATTTACCG	108	50	33	8	16	20	15	22	14	17	73	55	35	25	36	9	22	21	18	31
GACCCAAACAAAAACATTTTTAGATG_GACAGAAAAGCCAAATGGATTTACCG	125	55	61	30	19	24	26	15	20	19	52	25	19	14	40	6	7	8	12	9
ATTGTAAGATTGAATTAGCTTATAGT_GACAGAAAAGCCAAATGGATTTACCG	107	21	11	3	11	4	0	2	3	3	5	10	12	5	11	5	4	4	4	7
CGTCCAAACTCAAAAGAAATTATCAT_GACAGAAAAGCCAAATGGATTTACCG	11	6	0	1	5	1	2	2	1	4	5	4	0	0	4	1	1	1	0	1
GACTTAACGGTGAATGTCATTCGTCC_GACAGAAAAGCCAAATGGATTTACCG	75	19	31	13	7	16	7	4	3	4	16	40	29	5	12	6	4	5	0	2
ATGATAATATCAAACAGGTTTACGCA_GACAGAAAAGCCAAATGGATTTACCG	65	21	24	3	6	11	2	6	4	9	10	13	19	5	9	1	1	5	0	1
GCATCAAATAGTAACCTTTTTAAGAA_GACAGAAAAGCCAAATGGATTTACCG	27	8	1	1	3	2	1	3	1	4	5	5	1	7	5	5	0	1	1	2
ATGTCAAAAGCTAAACCATTTGTAGA_GACAGAAAAGCCAAATGGATTTACCG	222	62	56	11	10	15	12	11	8	8	30	24	28	5	9	4	1	3	3	1
CACTTAATGCGTAAGAGTCTTATATT_GACAGAAAAGCCAAATGGATTTACCG	40	3	6	2	2	0	1	3	0	1	4	1	0	0	0	0	1	0	0	0
ATTTAAACGGGTAATACGATTTGTTG_GACAGAAAAGCCAAATGGATTTACCG	106	24	18	4	11	9	8	4	10	2	20	28	18	7	25	6	4	10	9	5
TATTAAAAACCAAAGCCGTTTGGCGC_GACAGAAAAGCCAAATGGATTTACCG	30	6	3	0	2	3	2	3	1	1	5	2	9	6	5	1	6	2	0	1
GATCGAAAATTAAAAAGTCTTAACCG_GACAGAAAAGCCAAATGGATTTACCG	105	31	17	7	7	5	9	1	3	2	11	9	4	6	7	5	1	3	3	5
ATGCCAACATAAAATGTACTTTGCCT_GACAGAAAAGCCAAATGGATTTACCG	29	3	4	0	4	3	1	0	1	1	3	1	1	0	3	1	2	1	2	1
AACTCAAGTGGGAAGTGTATTATGAG_GACAGAAAAGCCAAATGGATTTACCG	46	19	15	4	1	9	2	2	4	2	2	17	3	1	3	2	0	0	0	0
TGTAAAATTAGAAAATGAGTTCTAGA_GACAGAAAAGCCAAATGGATTTACCG	32	10	9	0	2	5	5	2	2	2	6	5	4	1	0	1	1	1	0	0
CGCATAAATTATAATGGTATTATTGG_GACAGAAAAGCCAAATGGATTTACCG	56	4	0	2	1	1	1	0	0	0	0	0	0	2	1	0	1	0	0	0
TCTCAAAACAAAAACCTAATTTCAAC_GACAGAAAAGCCAAATGGATTTACCG	45	2	3	2	3	5	3	1	5	3	10	14	11	3	9	3	0	7	2	0
AGTGAAAGCGGCAAGCAGGTTGCGGG_GACAGAAAAGCCAAATGGATTTACCG	57	11	16	2	5	11	7	6	4	4	8	12	7	3	7	3	1	0	1	1
GTGCGAAAGAAGAAGGATCTTTGTGG_GACAGAAAAGCCAAATGGATTTACCG	39	11	7	1	6	4	3	4	2	1	8	4	6	1	1	0	1	0	1	2
ACCCGAACCCGTAAGAAAATTGATAG_GACAGAAAAGCCAAATGGATTTACCG	176	63	77	47	32	62	55	35	39	56	203	214	133	191	338	119	92	246	282	327
AAGTCAAAAACCAATGAACTTCCTGC_GACAGAAAAGCCAAATGGATTTACCG	125	35	41	15	15	15	10	3	5	8	21	15	10	5	30	5	5	5	3	4
ATGGGAACCATAAACGGTATTGGCTG_GACAGAAAAGCCAAATGGATTTACCG	13	9	5	0	2	4	2	1	1	1	4	13	4	2	2	0	0	0	1	0
TACTTAATTGGAAAAGAAATTGTGGA_GACAGAAAAGCCAAATGGATTTACCG	93	25	10	6	1	1	2	2	3	0	4	3	2	2	1	0	3	1	0	2
GATTAAAGAATTAATTTGATTTTTTG_GACAGAAAAGCCAAATGGATTTACCG	28	3	0	5	0	3	0	1	0	1	2	0	1	1	3	0	1	0	0	0
AAGGAAAACACAAACCAAATTGTATT_GACAGAAAAGCCAAATGGATTTACCG	164	41	32	14	15	20	16	7	11	11	29	28	8	15	21	4	4	4	8	5
TATCAAAGAACTAAACAAGTTTAAAG_GACAGAAAAGCCAAATGGATTTACCG	292	85	70	18	19	28	24	13	14	22	35	32	13	24	32	6	14	5	8	13
TTCCTAATTAGTAATTTGCTTTGAGG_GACAGAAAAGCCAAATGGATTTACCG	25	3	8	3	3	2	2	1	3	1	3	4	3	2	11	1	0	2	1	0
TACAAAATGCCGAACTTTTTTTCGTA_GACAGAAAAGCCAAATGGATTTACCG	85	27	17	0	6	12	10	6	5	6	21	19	9	1	15	4	4	2	5	2
CAGGTAACCACTAACAATGTTATTAC_GACAGAAAAGCCAAATGGATTTACCG	23	6	6	3	3	1	5	0	4	0	4	8	5	1	8	1	1	1	1	0
CCGCGAATGTAAAAACTTTTTTTTGT_GACAGAAAAGCCAAATGGATTTACCG	247	39	23	11	11	14	12	12	7	9	15	11	5	11	11	3	1	3	2	2
ATAGGAACAACGAATTCAGTTGATAC_GACAGAAAAGCCAAATGGATTTACCG	63	18	13	3	7	1	2	1	0	0	4	5	4	0	5	0	0	0	0	0
ACTGGAATTAACAAACAACTTTGGAG_GACAGAAAAGCCAAATGGATTTACCG	89	28	28	17	9	10	5	11	8	16	29	16	27	10	12	1	9	6	3	6
TACACAAAGAATAACAGTTTTATACT_GACAGAAAAGCCAAATGGATTTACCG	69	22	16	7	6	9	6	5	3	2	9	12	2	3	6	3	1	2	1	0
TATAGAACGTTCAAAGTAATTCAGTG_GACAGAAAAGCCAAATGGATTTACCG	173	53	48	18	15	16	28	13	7	20	32	31	31	13	33	8	12	14	5	9
TATCGAAACATTAATTGTATTTATAG_GACAGAAAAGCCAAATGGATTTACCG	59	12	4	3	2	1	0	3	1	1	1	2	0	0	1	0	0	0	0	0
CCTCTAATTCACAACGGTATTAATTG_GACAGAAAAGCCAAATGGATTTACCG	40	20	15	1	6	2	7	3	4	1	7	16	5	2	6	0	0	0	0	0
TGCCAAAACAAGAATAATGTTCCTAA_GACAGAAAAGCCAAATGGATTTACCG	45	10	9	5	2	5	9	7	0	2	9	5	18	0	4	2	2	5	4	3
CATTCAATAATTAACTTTGTTCGAGT_GACAGAAAAGCCAAATGGATTTACCG	27	4	6	0	0	1	2	0	0	1	2	0	5	2	5	3	2	2	2	0
TCTCTAAAATTTAACTTATTTATATC_GACAGAAAAGCCAAATGGATTTACCG	129	24	1	1	3	3	1	3	2	4	0	1	0	9	0	0	0	0	4	1
TCTCTAAATATTAAGAAAATTATTTG_GACAGAAAAGCCAAATGGATTTACCG	78	5	0	2	1	0	0	0	0	0	0	0	0	1	0	0	0	0	0	0
CATTAAATACTCAAGCGTTTGGGAT_GACAGAAAAGCCAAATGGATTTACCG	15	3	3	1	1	0	0	0	0	0	0	0	0	0	0	0	0	0	0	0
TTGTCAACGACGAAATGCGTTCAGCG_GACAGAAAAGCCAAATGGATTTACCG	56	24	25	2	5	9	6	2	3	6	19	20	3	4	16	3	6	1	1	3
TGCCTAACTATCAAATGGATTCACGT_GACAGAAAAGCCAAATGGATTTACCG	362	137	119	39	25	50	43	21	22	25	68	77	67	24	67	12	10	22	17	17
GCAACAAATACAAAGTCAATTATGGG_GACAGAAAAGCCAAATGGATTTACCG	18	13	10	0	3	1	2	0	3	2	4	12	5	3	3	2	0	1	1	0
TCGCGAAAGTTTAAGAGGTTTGTGCC_GACAGAAAAGCCAAATGGATTTACCG	62	13	11	3	2	3	3	3	2	5	11	3	5	0	1	0	1	0	1	0
ATGCCAAATATCGAAGTACTTTAAGGC_GACAGAAAAGCCAAATGGATTTACCG	49	7	10	4	5	7	9	7	5	2	6	13	8	4	5	1	0	2	2	0
GCGCGAATAACGAATGTTTTTACTG_GACAGAAAAGCCAAATGGATTTACCG	1	0	0	0	0	0	0	0	0	0	0	0	0	0	0	0	0	0	0	0
TTCGAAAATTTCAATTAGTTTTGCAA_GACAGAAAAGCCAAATGGATTTACCG	48	19	16	4	3	8	3	4	0	0	5	2	2	2	6	1	0	0	2	2
AGGCAAATGGTAAACTTGCTTAGTAA_GACAGAAAAGCCAAATGGATTTACCG	49	5	4	5	2	5	3	3	3	6	11	10	10	5	5	2	0	3	2	6
TAGCCAAGTGGTAATCTTCTTTTTTA_GACAGAAAAGCCAAATGGATTTACCG	37	8	8	1	9	2	2	2	5	3	7	3	2	4	0	0	0	1	0	0
CTTTAAAGCGACAATGCCCTTTTTTT_GACAGAAAAGCCAAATGGATTTACCG	22	17	7	6	3	4	1	4	1	3	5	2	2	1	0	2	2	0	0	1
TATGTAAATGTTAAGTGATTTGTGTG_GACAGAAAAGCCAAATGGATTTACCG	51	24	22	1	1	2	2	4	1	1	12	11	6	2	3	0	3	3	3	1
ACCTTAATTGATAATCGTTTTTGAG_GACAGAAAAGCCAAATGGATTTACCG	1	0	0	0	0	0	0	0	0	0	0	0	0	0	0	0	0	0	0	0
TTTTAAAGTGCGAAATTGATTGTCCG_GACAGAAAAGCCAAATGGATTTACCG	383	189	194	73	60	120	156	78	111	195	503	662	539	431	981	317	293	696	741	786
TCCACAAATTTAAATTCAATTTTCTT_GACAGAAAAGCCAAATGGATTTACCG	175	52	9	13	13	8	2	6	7	8	8	0	0	5	1	0	2	1	1	4
TATTAAATAGAGAATGTTTTTCCATG_GACAGAAAAGCCAAATGGATTTACCG	38	2	8	2	0	2	1	1	0	1	8	0	4	1	1	0	0	0	0	0
TAACAAAACGTAAACGGTTTTTTCAA_GACAGAAAAGCCAAATGGATTTACCG	71	32	19	8	5	17	10	2	9	13	28	26	16	11	34	6	3	8	9	6
GCTGAAATCAACAAGCGGATTCTGGA_GACAGAAAAGCCAAATGGATTTACCG	69	23	16	10	7	11	3	1	4	3	16	15	14	2	8	0	1	3	0	1
CGAGCAATAACAAAATTCTTTCAAGC_GACAGAAAAGCCAAATGGATTTACCG	39	4	7	0	4	3	4	1	0	1	5	2	2	2	0	1	0	0	0	0
AATACAAACAACAATATATTTGTCTC_GACAGAAAAGCCAAATGGATTTACCG	71	13	14	6	7	3	6	6	5	4	9	6	8	2	7	0	2	2	3	0
GGGACAATTCTCAACCTTCTTACTAC_GACAGAAAAGCCAAATGGATTTACCG	64	28	20	1	4	4	11	4	0	5	25	22	5	3	6	2	0	2	3	2
CCAAAAATTATTAATTAGTTTGGTAC_GACAGAAAAGCCAAATGGATTTACCG	25	4	2	1	2	3	1	0	0	1	0	0	0	1	0	1	1	0	1	0
CATTGAAGACTGAAAGATATTCGTGA_GACAGAAAAGCCAAATGGATTTACCG	30	5	5	2	1	1	0	0	1	0	6	5	4	3	1	0	1	3	0	0
TCGACAAATTGTAAGCATATTGTCAC_GACAGAAAAGCCAAATGGATTTACCG	58	19	20	6	8	5	16	6	3	9	14	13	14	3	10	4	1	5	1	2
TAGAAAATCATAAAATGGGTTGTAGT_GACAGAAAAGCCAAATGGATTTACCG	99	13	16	9	12	6	7	6	1	4	10	13	3	3	8	5	0	5	3	0
ACTTTAACTAGTAATCCCTTTAGTTT_GACAGAAAAGCCAAATGGATTTACCG	149	41	32	10	7	16	9	3	8	10	11	16	13	8	6	1	7	1	2	1
TGCAAAAACTGGAATACCCTTTTCAT_GACAGAAAAGCCAAATGGATTTACCG	69	18	22	5	5	7	9	3	2	1	17	9	4	3	11	4	5	5	6	3
AGATCAAGCCATAAAATGCTTGAGCA_GACAGAAAAGCCAAATGGATTTACCG	49	24	19	5	4	13	5	5	4	3	10	5	11	4	10	2	3	1	1	0
TTCTCAACCAGAAATGGCCTTATGGT_GACAGAAAAGCCAAATGGATTTACCG	33	7	23	5	1	3	7	2	3	3	13	11	6	5	6	0	0	2	0	0
CCCGGAAGACCGAAGCTGGTTAGAGC_GACAGAAAAGCCAAATGGATTTACCG	19	4	5	3	1	4	1	1	1	2	9	1	0	1	2	0	2	2	2	0
GGTGAAACAATTAAATAGTTTGTGGT_GACAGAAAAGCCAAATGGATTTACCG	70	14	12	5	6	7	4	3	4	6	6	11	10	0	10	3	4	1	2	4
CGTTGAAGCTTAAAATTGTTTTTTGT_GACAGAAAAGCCAAATGGATTTACCG	60	15	8	1	5	5	4	0	2	1	5	2	3	2	2	1	2	1	0	0
ACGTCAAGTTAAAATTAAATTTGGGT_GACAGAAAAGCCAAATGGATTTACCG	225	65	64	24	12	33	19	14	8	16	22	16	8	12	15	2	4	4	5	2
AGTCAAAATGTAAAGTTACTTCTGTT_GACAGAAAAGCCAAATGGATTTACCG	34	27	15	5	4	4	2	2	2	1	6	1	2	0	6	1	2	0	0	0
GCACTAAATGCAAAAAGAGTTAAGGT_GACAGAAAAGCCAAATGGATTTACCG	169	45	50	11	13	21	13	10	4	11	27	22	20	5	31	7	7	3	4	9
ATATTAAACCTAAAGATATTTTAGGG_GACAGAAAAGCCAAATGGATTTACCG	146	32	34	14	21	19	13	11	14	20	41	34	20	42	65	31	23	47	59	51
AGCATAATTCCTAAAAAAGTTTTATG_GACAGAAAAGCCAAATGGATTTACCG	90	10	9	1	6	4	3	4	1	3	7	2	3	1	1	0	0	0	0	1
ATTATAAGTTCCAATGGTATTTTCCT_GACAGAAAAGCCAAATGGATTTACCG	56	15	15	4	3	7	8	0	3	2	12	8	10	6	12	2	2	4	3	1
CAGAGAATTTTGAATCGTCTTAATTT_GACAGAAAAGCCAAATGGATTTACCG	39	10	2	1	0	0	1	0	0	0	2	0	0	0	1	0	0	0	1	0
TAACAAAAAAAAAAATTCGTTTTGGT_GACAGAAAAGCCAAATGGATTTACCG	24	6	0	0	1	1	2	1	3	2	5	1	1	1	1	0	5	0	1	0
GGACTAAAACCGAAACCTGTTGCAAA_GACAGAAAAGCCAAATGGATTTACCG	113	39	24	10	8	14	8	6	3	10	22	25	13	4	17	3	0	3	5	5
TGTAAAAGGCCCAAAGGACTTGACGG_GACAGAAAAGCCAAATGGATTTACCG	74	12	16	1	5	5	5	1	3	3	4	0	1	2	5	1	6	0	1	0
CCCCAAAAAACGAATGCATTTAATTT_GACAGAAAAGCCAAATGGATTTACCG	104	28	22	7	5	15	10	7	9	6	11	6	7	7	10	1	5	4	8	7
ATGATAAGCTCAAATATTATTGCAGT_GACAGAAAAGCCAAATGGATTTACCG	106	32	24	10	4	11	7	5	5	5	25	23	17	11	31	8	5	6	6	3
CAGTGAAAATCAAATCGCCTTACATT_GACAGAAAAGCCAAATGGATTTACCG	12	3	4	0	1	0	0	0	0	0	0	0	1	0	1	0	1	0	0	0
ATTTAAATGAAGAAGAGAGTTGTGGT_GACAGAAAAGCCAAATGGATTTACCG	51	7	10	0	3	2	0	1	4	5	8	8	2	1	3	1	2	2	2	0
GCGTCAATACTGAACGAGTTTGAACG_GACAGAAAAGCCAAATGGATTTACCG	65	31	44	5	17	23	31	11	11	14	91	101	89	50	151	48	45	92	97	76
GAACGAAAGTTGAACTTCGTTCATTG_GACAGAAAAGCCAAATGGATTTACCG	26	11	6	0	1	0	1	1	2	0	10	8	2	0	6	1	0	1	1	1
TGCAAAAGTTTAAAAAGGATTTCTGT_GACAGAAAAGCCAAATGGATTTACCG	253	54	43	19	18	24	28	16	16	15	45	48	24	20	29	7	19	9	9	13
TAGATAAAGTAAAAATCGTTTGTCTA_GACAGAAAAGCCAAATGGATTTACCG	45	10	3	3	1	4	1	1	1	2	2	2	5	0	6	0	0	0	0	0
ACATCAAATGTCAATAAAATTGGGAG_GACAGAAAAGCCAAATGGATTTACCG	206	56	70	11	15	13	13	5	6	15	33	45	13	8	22	9	3	13	7	6
GGGGGAAGGCGCAACTTTGTTGGCGT_GACAGAAAAGCCAAATGGATTTACCG	88	22	26	1	1	2	1	4	9	4	18	9	9	4	4	5	2	0	1	0
TTGTTAATTCTTAAGATAGTTTGAAC_GACAGAAAAGCCAAATGGATTTACCG	4	0	0	0	0	0	0	0	0	0	0	0	0	0	0	0	0	0	0	0
TTAGAAAATGATAAGCATATTTCAGG_GACAGAAAAGCCAAATGGATTTACCG	190	53	31	11	8	16	9	9	6	10	31	38	27	17	12	5	8	6	7	3
GTATAAACCTTCAACCTCGTTAGCAT_GACAGAAAAGCCAAATGGATTTACCG	77	25	20	6	12	10	11	9	8	11	12	29	16	10	20	8	7	8	5	6
ATCACAAACTTAAATCGGGTTGCTAG_GACAGAAAAGCCAAATGGATTTACCG	1	0	0	0	0	0	0	0	0	0	0	0	0	0	0	0	0	0	0	0
TTCAAAATACGCAAAAATTTTTTAGT_GACAGAAAAGCCAAATGGATTTACCG	37	2	2	3	1	3	1	1	0	1	2	0	0	0	0	0	0	0	0	0
CACGGAAATAAGAACTTCATTGTCTC_GACAGAAAAGCCAAATGGATTTACCG	3	2	2	0	1	0	0	0	0	1	0	0	1	0	2	0	0	0	0	0
AGTCAAATCAAGAATATTGTTCACCA_GACAGAAAAGCCAAATGGATTTACCG	87	42	44	7	6	15	8	5	10	3	28	7	14	7	13	4	4	7	1	1
CAATAAAAACTTAACAATTTTCAACT_GACAGAAAAGCCAAATGGATTTACCG	78	22	10	11	11	10	0	1	5	4	8	3	4	2	3	5	1	0	2	3
TACGTAAAACGTAAGAATGTTGGTCA_GACAGAAAAGCCAAATGGATTTACCG	116	16	23	8	5	12	9	5	11	1	23	17	16	1	12	4	6	4	6	4
CGTAAAAACTCTAATTTTTTTACGGT_GACAGAAAAGCCAAATGGATTTACCG	123	38	25	7	8	11	11	5	5	5	11	4	5	2	7	0	1	3	1	0
ATCCGATATCGGTACCTAATTTAAAC_GACAGAAAAGCCAAATGGATTTACCG	46	6	6	4	2	1	1	1	0	0	7	5	2	1	0	0	1	0	0	0
GAGCCAATGTGTAAAAAGATTTTCACC_GACAGAAAAGCCAAATGGATTTACCG	34	15	15	4	1	3	5	1	0	1	14	11	6	7	7	0	3	1	3	0
CATGTAAATGTTAAAGTTTTTTTTAC_GACAGAAAAGCCAAATGGATTTACCG	31	1	1	1	0	0	1	0	2	1	0	0	4	1	0	0	0	0	0	0
GAACCAAACTGTAAGGTAATTACGGA_GACAGAAAAGCCAAATGGATTTACCG	257	77	89	25	30	28	27	8	8	18	37	50	37	13	36	8	7	3	4	7
GTCCAAATCATGAATTAATTTTATGT_GACAGAAAAGCCAAATGGATTTACCG	230	53	17	18	11	24	12	13	10	9	20	11	3	16	6	10	6	4	7	3
GCGGAAACCTACAATACAGTTCAACT_GACAGAAAAGCCAAATGGATTTACCG	44	21	19	9	1	10	4	1	3	7	22	10	21	7	21	2	1	2	2	2
GTTTTAAGAGTAAATGTTCTTGGCCT_GACAGAAAAGCCAAATGGATTTACCG	44	18	12	5	1	5	5	1	2	1	1	0	4	0	4	0	0	0	0	0
CCCTGAATCTAAAATGGCCTTCTTCC_GACAGAAAAGCCAAATGGATTTACCG	164	46	29	10	10	8	12	4	3	2	25	27	15	4	15	2	7	2	1	5
ACATGAAATCTCAACTCGGTTTTACA_GACAGAAAAGCCAAATGGATTTACCG	91	28	30	4	6	10	12	7	7	5	21	7	13	8	27	3	1	3	2	0
TTTCAAATTACTAATAACATTGATGA_GACAGAAAAGCCAAATGGATTTACCG	24	11	5	0	0	4	1	0	0	0	3	0	0	2	1	0	0	0	0	0
CACCTAACGCTAAAGGTGGTTAGTAG_GACAGAAAAGCCAAATGGATTTACCG	14	5	4	1	2	3	6	1	1	3	8	1	6	2	7	0	4	1	0	0
AGGGAAAATATAAATGGGGTTTCGGA_GACAGAAAAGCCAAATGGATTTACCG	50	18	15	1	1	1	0	3	3	5	13	14	6	6	6	2	0	3	1	3
GTCCTAAATGTGAATTGACTTACCGT_GACAGAAAAGCCAAATGGATTTACCG	133	42	49	4	8	17	23	9	12	15	33	27	24	10	20	9	2	10	9	7
CCACCAAATAAAAATGTTGAATTGCGTTAGGCA_GACAGAAAAGCCAAATGGATTTACCG	124	25	24	7	10	18	22	3	5	6	16	10	6	9	11	9	0	2	7	3
ACCTAAATAGCTAATTAAATTAGCCA_GACAGAAAAGCCAAATGGATTTACCG	129	35	45	18	6	23	18	5	11	12	24	21	11	6	12	2	0	3	3	10
CTCCCAATCGTAAAGTCTCTTAATTA_GACAGAAAAGCCAAATGGATTTACCG	59	10	11	3	2	5	5	1	1	5	6	3	4	4	5	1	1	3	0	0
CTCGAAACATTAAATGCTATTTAATA_GACAGAAAAGCCAAATGGATTTACCG	70	13	3	1	6	3	4	2	4	4	1	2	1	4	1	0	0	0	2	0
CGAAAAAACTACAATGTTTTTTAACC_GACAGAAAAGCCAAATGGATTTACCG	18	2	4	0	0	0	2	0	5	2	2	2	0	0	2	0	0	3	0	0
GACCCAAGAAAGAAGCCTATTGTATC_GACAGAAAAGCCAAATGGATTTACCG	9	4	4	3	0	1	1	1	2	4	1	5	2	1	3	3	0	1	3	0
GCCATAAGCGGCAATTGCTTTTAATA_GACAGAAAAGCCAAATGGATTTACCG	91	14	17	6	2	5	8	4	4	0	3	2	3	1	3	2	1	4	1	1
TCAACAAAGAACAAGTCCTTTATGTC_GACAGAAAAGCCAAATGGATTTACCG	16	6	6	2	4	4	2	0	3	1	1	3	1	0	2	0	0	0	3	1
ATCTCAATATCTAAAGGCTTTATATC_GACAGAAAAGCCAAATGGATTTACCG	45	8	14	2	1	1	0	2	0	1	3	6	2	0	3	0	4	0	0	0
TTCGGAAAAGGTAAAAAGTTTTGGCA_GACAGAAAAGCCAAATGGATTTACCG	84	20	33	10	7	14	13	10	5	10	24	19	13	9	35	4	7	6	6	3
AACCGAAGAAACAAACCACTTCGATC_GACAGAAAAGCCAAATGGATTTACCG	116	27	35	11	2	11	9	2	2	9	17	10	22	5	7	1	3	5	3	0
ACCCAAAAAGTGAATATCGTTTAGCG_GACAGAAAAGCCAAATGGATTTACCG	221	46	68	18	17	20	25	8	13	12	29	37	33	11	39	9	7	5	8	4
AATTTAAAATCTAACACTCTTCGGTC_GACAGAAAAGCCAAATGGATTTACCG	131	38	28	5	6	9	14	4	3	1	9	20	7	3	19	3	3	4	1	0
TACCGAAGATTAAAGGGGTTTGGTTT_GACAGAAAAGCCAAATGGATTTACCG	143	32	26	13	9	9	5	5	8	6	18	20	11	5	8	1	3	5	5	7
CTTTAAATGAGAAATGCACTTTTTAA_GACAGAAAAGCCAAATGGATTTACCG	13	2	1	0	0	1	0	1	2	0	0	1	0	2	2	0	0	1	0	0
TTGGAAAACCGGAAACTGCTTCTTCA_GACAGAAAAGCCAAATGGATTTACCG	73	40	25	6	3	7	5	5	5	7	10	18	9	4	11	3	5	1	1	0
TTTCAAACGCGTAAAGACATTCCCAT_GACAGAAAAGCCAAATGGATTTACCG	188	53	53	17	10	21	15	10	3	8	35	47	31	18	35	4	6	13	6	7
AATTCAAGCTTCAAGGATATTAGTAT_GACAGAAAAGCCAAATGGATTTACCG	8	2	2	2	2	2	0	0	0	4	3	3	0	2	4	0	0	0	0	0
AGTGCAAACGAAAAGCATTTTGTGTG_GACAGAAAAGCCAAATGGATTTACCG	135	55	32	11	7	14	15	7	7	12	21	42	40	14	28	5	7	9	7	5
TTATGAAGTTGCAACTGGCTTGGTAG_GACAGAAAAGCCAAATGGATTTACCG	66	16	15	8	4	13	4	3	4	3	14	7	8	6	1	1	1	1	2	5
ACGCAAATCCCAAACGTATTTTCACA_GACAGAAAAGCCAAATGGATTTACCG	432	125	146	34	22	34	45	23	25	21	100	73	68	33	52	11	14	23	16	7
TAATGAAGTTCGAAGATATTTTCCGG_GACAGAAAAGCCAAATGGATTTACCG	3	1	2	1	0	0	2	1	1	0	2	7	3	5	13	3	12	9	12	12
CGTAAAAAAAGTAACGCACTTCTTTC_GACAGAAAAGCCAAATGGATTTACCG	15	7	3	3	0	1	5	1	1	0	4	5	1	1	1	1	0	2	0	0
TGTGAAACACTAAAGATTGTTAAAGA_GACAGAAAAGCCAAATGGATTTACCG	31	4	6	0	0	0	0	0	0	0	4	2	1	0	0	1	1	0	1	0
TCTTGAATATCTAACGCGGTTCGGAT_GACAGAAAAGCCAAATGGATTTACCG	61	20	12	3	1	1	4	4	3	1	9	8	4	0	3	0	6	1	1	0
CACACAAATCCGAAGAGTATTTTAGT_GACAGAAAAGCCAAATGGATTTACCG	92	13	18	6	5	10	5	5	7	10	14	9	11	3	12	2	8	6	10	5
TCCGGAAGCAGAAAATTACTTGGGAC_GACAGAAAAGCCAAATGGATTTACCG	16	4	3	1	1	4	1	1	0	0	0	2	4	0	1	2	1	0	0	0
CCAGGAACAGAGAACTTGGTTCCAAG_GACAGAAAAGCCAAATGGATTTACCG	16	9	4	1	0	0	0	1	1	0	3	3	8	0	9	0	0	2	2	1
CTCAAAACTCAAAATATACTTATTGT_GACAGAAAAGCCAAATGGATTTACCG	39	9	1	3	1	1	6	0	3	3	3	0	0	2	0	0	1	0	0	0
CATTAAAATGTGAACTGGGTTGTTCG_GACAGAAAAGCCAAATGGATTTACCG	35	9	7	3	1	4	5	3	1	1	5	4	2	1	0	0	0	0	0	0
CCCTGAAAACGGAAATCTGTTGCTTC_GACAGAAAAGCCAAATGGATTTACCG	68	14	12	4	4	7	8	3	2	2	9	14	9	5	7	3	1	2	3	4
CGGTAAACCTATAAGTAGATTTTCTA_GACAGAAAAGCCAAATGGATTTACCG	31	6	1	2	0	2	1	0	1	0	0	1	0	1	0	0	0	0	0	0
AAAACAATAAAAAAGTTCATTCTGA_GACAGAAAAGCCAAATGGATTTACCG	18	7	3	2	1	4	2	1	1	5	5	4	6	4	4	2	0	0	0	1
GCTAGAAATTAAAAATGTATTTGCAT_GACAGAAAAGCCAAATGGATTTACCG	33	11	5	5	2	4	4	2	1	1	3	2	1	1	2	0	0	0	1	0
TAAAGAACTTAGAATACATTTGAAGT_GACAGAAAAGCCAAATGGATTTACCG	35	4	1	0	4	3	1	2	3	3	7	8	7	2	3	1	2	0	0	0
CTCCAAATAATTAATGCCTTTTTAAG_GACAGAAAAGCCAAATGGATTTACCG	1	0	0	0	0	0	0	0	0	0	0	0	0	0	0	0	0	0	0	0
CCGGCAACATAAAACGGGGTTCGGAA_GACAGAAAAGCCAAATGGATTTACCG	40	19	2	1	4	7	4	2	0	2	2	3	6	0	2	0	2	0	0	0
ATGTTAAATTGTAAGTTCGTTGTTGG_GACAGAAAAGCCAAATGGATTTACCG	66	26	39	7	5	9	5	7	5	6	21	29	13	13	24	7	12	6	4	3
CAAGTAAACTGCAATCCTATTTATCT_GACAGAAAAGCCAAATGGATTTACCG	135	30	32	13	6	15	9	6	7	7	24	10	8	10	16	2	3	4	8	2
TGAACAATGAGGAATTTTTTTGTATT_GACAGAAAAGCCAAATGGATTTACCG	109	25	10	4	8	10	7	4	4	9	8	4	1	6	3	1	5	1	1	0
GTAACAAAAAATAAAGCTTTTCGTGT_GACAGAAAAGCCAAATGGATTTACCG	75	27	20	7	10	22	8	1	2	7	17	12	11	5	11	8	2	0	3	2
AATCTAATGGATAAATCACTTTACCA_GACAGAAAAGCCAAATGGATTTACCG	27	11	7	5	1	4	1	1	1	1	1	1	4	0	0	0	0	0	0	0
TGAGCAACTCAAAACGCGTTTCTCTA_GACAGAAAAGCCAAATGGATTTACCG	174	48	40	17	7	9	13	6	5	11	29	17	18	18	36	3	8	6	15	5
CTCTAAATTCGAAATAAGATTATACT_GACAGAAAAGCCAAATGGATTTACCG	41	7	5	4	1	4	1	1	1	1	2	1	0	1	0	0	1	0	0	0
ATCCTAAGTTAGAATTTAGTTAACAC_GACAGAAAAGCCAAATGGATTTACCG	16	9	5	1	2	0	0	0	0	0	0	0	4	0	0	0	0	1	0	0
ATTTGAATATTCAACGAGATTGTCCT_GACAGAAAAGCCAAATGGATTTACCG	14	3	6	2	1	4	4	1	1	0	1	2	3	0	2	0	1	0	0	0
GAGTTAATTTCCAAACCTTTTCTCTC_GACAGAAAAGCCAAATGGATTTACCG	189	37	45	11	6	11	9	3	7	6	23	8	15	5	8	0	8	3	4	3
TACCTAAAAGCTAAAGGTATTTTGTC_GACAGAAAAGCCAAATGGATTTACCG	48	23	40	6	9	10	8	4	0	1	10	13	5	2	7	2	2	3	5	6
TCGGTACCTATTAAGAAACTTAAGTC_GACAGAAAAGCCAAATGGATTTACCG	188	49	40	4	14	10	18	8	4	7	20	13	24	9	25	5	9	11	4	3
TAGATAAATTTCAAGGTCGTTAGAAG_GACAGAAAAGCCAAATGGATTTACCG	304	99	52	19	18	23	20	18	17	12	42	46	21	17	24	5	7	8	12	7
TTTTTAAGATCTAATGAGCTTAATCC_GACAGAAAAGCCAAATGGATTTACCG	34	20	20	3	4	9	10	11	4	8	25	27	18	11	15	4	5	10	4	2
AAGCGAACCCGCAAAGGGATTTCTTC_GACAGAAAAGCCAAATGGATTTACCG	21	5	10	1	0	0	3	0	3	4	6	5	6	4	2	1	0	0	0	0
CCTACAAGATGTAAACCGCTTTGAGT_GACAGAAAAGCCAAATGGATTTACCG	90	14	11	1	1	6	3	4	0	0	7	6	1	0	5	2	0	2	0	1
GGTATAATGTTTAAAAGAGTTTCACG_GACAGAAAAGCCAAATGGATTTACCG	120	36	25	14	9	7	9	4	9	3	28	18	12	3	3	2	6	3	1	2
GTTAAAAACGACAATTACATTCAAAT_GACAGAAAAGCCAAATGGATTTACCG	119	28	19	12	10	30	40	16	20	34	85	59	35	50	71	34	27	44	72	58
AGTTAAATTGCAAAGTTTTTTTTTTC_GACAGAAAAGCCAAATGGATTTACCG	48	13	5	4	4	1	4	2	1	1	10	2	1	2	1	0	1	0	0	3
ATATGAATAATTAAAGGCTTTTAGTG_GACAGAAAAGCCAAATGGATTTACCG	35	6	0	2	2	1	7	0	0	0	6	1	1	1	0	0	0	0	0	1
TAAACAACCGAAAACGAGGTTAATAT_GACAGAAAAGCCAAATGGATTTACCG	224	50	33	20	10	32	25	9	12	16	40	18	10	22	24	7	9	5	12	12
GATGCAACTGAGAAGGGTCTTGTTTC_GACAGAAAAGCCAAATGGATTTACCG	50	17	13	4	1	0	1	0	2	0	4	2	1	1	3	0	8	0	1	0
AGGCGAATCACTAAGGTGATTTAGGT_GACAGAAAAGCCAAATGGATTTACCG	61	25	13	9	3	5	11	6	0	4	17	23	13	9	8	0	2	1	1	1
TAGGCAAATCTCAACTTCCTTGCATG_GACAGAAAAGCCAAATGGATTTACCG	4	2	2	0	0	0	0	0	0	0	0	0	2	0	1	0	0	0	0	0
TTTACAATACTGAATGCGATTAGTTG_GACAGAAAAGCCAAATGGATTTACCG	69	17	20	2	3	4	8	3	3	3	21	4	16	4	15	1	0	5	3	2
TTGCTAATCAAAAAATATATTCCTCA_GACAGAAAAGCCAAATGGATTTACCG	17	2	2	0	0	2	1	1	0	0	0	0	1	0	0	0	0	0	0	0
ATCTTAACGTGTAATTAAATTGTAAT_GACAGAAAAGCCAAATGGATTTACCG	86	12	8	4	3	4	7	2	5	1	6	1	1	4	3	1	3	1	2	2
GAAGGAAACGTCAAGGGGTTTATGGT_GACAGAAAAGCCAAATGGATTTACCG	77	24	15	2	5	8	6	1	3	4	14	17	9	5	6	2	0	2	1	2
GTGTGAATCGGGAAATGGGTTTCCGT_GACAGAAAAGCCAAATGGATTTACCG	67	16	19	5	3	7	6	5	4	1	28	22	10	1	19	1	3	1	1	1
CAGACAAATTGCAATGCAATTTATGC_GACAGAAAAGCCAAATGGATTTACCG	84	15	17	4	12	12	11	5	2	4	22	8	11	8	10	3	6	2	1	2
TGCCTAACCTCTAAGGTACTTGTCGT_GACAGAAAAGCCAAATGGATTTACCG	3	1	1	0	0	0	0	0	0	1	0	0	0	0	0	0	0	0	0	0
TTAACAATCTCTAATCAAGTTCCTTT_GACAGAAAAGCCAAATGGATTTACCG	85	30	24	12	13	11	14	6	8	4	23	24	9	9	15	4	2	3	1	1
ACAGTAAACTTCAATTATCTTCCGTC_GACAGAAAAGCCAAATGGATTTACCG	82	22	38	11	8	7	7	5	8	3	7	9	12	9	7	4	4	3	2	0
AAGTCAATCGGGAAACTGCTTCTATG_GACAGAAAAGCCAAATGGATTTACCG	48	17	18	8	4	5	3	5	5	0	3	12	2	3	8	1	1	2	2	1
TGGATAATAACGAATTTTGTTGTTCT_GACAGAAAAGCCAAATGGATTTACCG	62	15	17	5	9	5	14	1	4	6	25	25	2	11	1	1	3	5	3	1
AACACAAGAGGGAACTTTCTTCGGGT_GACAGAAAAGCCAAATGGATTTACCG	110	18	23	8	7	7	11	4	4	9	16	7	14	5	8	3	4	0	2	1
GACGAAAACAAAAAGCTGGTTAAGTG_GACAGAAAAGCCAAATGGATTTACCG	21	16	17	2	7	1	8	2	1	2	6	22	5	2	4	2	0	1	1	1
GAGATAAACTACAAATGTATTTGTTG_GACAGAAAAGCCAAATGGATTTACCG	76	13	21	2	0	4	5	3	1	6	7	13	9	4	4	1	8	1	0	2
TCTCCAAGTCTCAACAAGTTTAAGAG_GACAGAAAAGCCAAATGGATTTACCG	57	28	25	5	5	8	9	4	5	11	19	14	5	7	12	4	5	1	1	2
CATCGAATAATTAAGGACCTTCATGT_GACAGAAAAGCCAAATGGATTTACCG	28	19	13	2	0	8	4	0	1	5	6	0	7	0	3	2	1	3	0	1
TCAGAAACTCGCAATTTACTTTGATT_GACAGAAAAGCCAAATGGATTTACCG	131	33	27	9	11	16	19	8	11	10	23	17	10	14	8	3	0	4	2	3
CACCTAATCACAAAGTGTCTTGCCGC_GACAGAAAAGCCAAATGGATTTACCG	423	65	106	27	27	47	32	12	21	29	85	78	67	38	70	13	16	12	16	10
ATTAAAAAATCCAATCTGATTGTGCA_GACAGAAAAGCCAAATGGATTTACCG	186	60	42	12	13	17	10	8	9	7	28	30	28	12	32	9	11	5	6	6
GAAAAAATAAATAATTTCATTTTTTC_GACAGAAAAGCCAAATGGATTTACCG	2	0	0	0	0	0	0	0	0	0	0	0	0	0	0	0	0	0	0	0
TTTGAAAACAACAACTGTCTTCACGG_GACAGAAAAGCCAAATGGATTTACCG	151	74	57	14	14	20	19	7	9	14	63	48	48	21	39	6	4	16	11	6
AGTGGAACAATAAAAAAACTTCCTCA_GACAGAAAAGCCAAATGGATTTACCG	108	32	27	9	7	5	4	3	3	1	14	10	8	3	4	2	7	6	5	6
TTGTGAATTTATAATGGTCTTAATGA_GACAGAAAAGCCAAATGGATTTACCG	88	30	29	6	9	13	10	7	10	6	10	13	12	3	13	2	1	3	3	2
AACTGAAGTCCGAACTGTGTTGATGG_GACAGAAAAGCCAAATGGATTTACCG	37	14	13	4	0	4	0	3	2	1	12	4	5	1	9	0	0	4	2	0
TTCCAAATTGGCAATGCGATTGGTTA_GACAGAAAAGCCAAATGGATTTACCG	141	36	27	12	12	11	15	7	8	7	25	20	25	13	23	6	3	6	6	10
AGTTTAACAATAAATAGTATTGCCTA_GACAGAAAAGCCAAATGGATTTACCG	34	8	1	0	3	6	2	2	0	1	4	4	2	0	1	0	0	0	0	0
TTGTTAAAATTAAAATACATTTCGAG_GACAGAAAAGCCAAATGGATTTACCG	127	21	23	8	6	11	9	3	11	10	28	18	2	4	15	2	1	2	3	6
GATACAATGCTAAACATAGTTATTGA_GACAGAAAAGCCAAATGGATTTACCG	90	22	13	7	2	9	9	2	6	0	9	21	7	5	7	1	2	6	4	4
TGCCTAACCAGAAAGAACGTTGTACG_GACAGAAAAGCCAAATGGATTTACCG	81	13	17	3	2	5	2	0	0	0	6	0	11	0	6	0	2	0	1	0
TTACCAAACGTTAAGTCTGTTTGCCT_GACAGAAAAGCCAAATGGATTTACCG	37	4	9	1	2	1	2	0	2	3	4	2	3	2	3	0	2	0	0	0
TTTTAAAACGGGAATCTCGTTCGGTT_GACAGAAAAGCCAAATGGATTTACCG	40	11	11	0	4	6	0	3	0	1	0	0	1	1	3	0	0	0	0	0
CCTTAAATCAATAAATATGTTGATGA_GACAGAAAAGCCAAATGGATTTACCG	76	36	13	5	8	7	6	6	2	3	17	7	2	4	6	5	0	3	1	1
GTTAAAAATTTTAACACAATTCGCGC_GACAGAAAAGCCAAATGGATTTACCG	147	30	37	15	10	14	15	3	4	5	16	29	12	4	6	3	7	5	3	2
TCTTCAAAGCTCAAAGTTGTTATGTA_GACAGAAAAGCCAAATGGATTTACCG	17	6	6	2	2	0	2	1	2	0	5	4	5	1	5	0	0	0	0	1
AATTTAATAATTAATTCTGTTGATCG_GACAGAAAAGCCAAATGGATTTACCG	221	36	18	9	14	15	11	6	3	2	6	9	4	3	2	2	4	2	1	0
AAACCAATTTATAAATTACTTACTAT_GACAGAAAAGCCAAATGGATTTACCG	123	11	1	4	3	3	0	1	4	2	1	0	0	1	0	2	0	0	1	1
ATGCCAAAGAATAATTGGCTTCTTGA_GACAGAAAAGCCAAATGGATTTACCG	8	1	1	0	0	0	1	0	0	0	0	0	0	0	0	0	0	0	0	0
ATAGAAAGATCAAATGTATTTGCAGC_GACAGAAAAGCCAAATGGATTTACCG	147	62	60	11	13	24	16	3	13	7	30	24	20	7	22	9	12	7	8	8
TTGGCAATTTGTAATGCAGTTGTGAG_GACAGAAAAGCCAAATGGATTTACCG	67	33	19	15	4	8	9	4	3	2	12	11	9	8	13	1	3	5	2	1
CGCTTAAGTTACAAAGAGATTAAGGG_GACAGAAAAGCCAAATGGATTTACCG	83	28	17	4	4	7	3	5	0	5	15	16	11	8	12	1	1	3	2	2
TGATAAAACACCAATATACTTGTTCT_GACAGAAAAGCCAAATGGATTTACCG	34	9	11	2	2	6	8	5	4	4	10	20	7	7	4	1	8	5	2	3
CTATTAAACACTAATCGTTTTGTATT_GACAGAAAAGCCAAATGGATTTACCG	61	20	5	8	7	4	5	5	2	5	11	9	7	3	6	2	0	2	2	1
CTTCGAACTAAGAAGTTGTTTGGTCT_GACAGAAAAGCCAAATGGATTTACCG	141	42	43	10	10	7	16	10	13	11	23	17	14	10	14	4	9	9	2	2
GATATCGGTACTAAGGTGTTTTAGAG_GACAGAAAAGCCAAATGGATTTACCG	18	6	5	1	1	3	4	2	1	1	11	5	3	1	4	0	2	0	0	0
CGCACAACCATGAAGCCTTTTGGTTG_GACAGAAAAGCCAAATGGATTTACCG	10	6	4	1	1	3	1	0	3	1	2	3	1	1	2	1	0	0	0	1
GCAGGAATAAGAAAGTGTGTTAATAG_GACAGAAAAGCCAAATGGATTTACCG	160	46	44	20	9	8	5	6	9	8	32	24	19	15	11	2	8	0	3	5
CTGGAAACATTAAAGGACTTTCCCAG_GACAGAAAAGCCAAATGGATTTACCG	24	4	6	3	1	6	4	0	4	0	13	2	6	0	2	0	0	0	2	0
AGCGGAACCTAGAAATGGCTTTCGAG_GACAGAAAAGCCAAATGGATTTACCG	303	49	60	13	19	21	25	17	11	14	68	63	46	19	89	14	39	35	42	38
TCAGCAAACTCTAAGGTAATTAGTGG_GACAGAAAAGCCAAATGGATTTACCG	176	60	62	23	20	20	9	8	9	11	33	25	17	5	14	3	3	1	3	4
GGGTGAACATGTAAGGTTGTTGGCTA_GACAGAAAAGCCAAATGGATTTACCG	52	18	21	6	7	3	6	4	1	1	15	5	8	3	4	0	3	1	1	3
CAAGGAATACGCAATCCTCTTTCCCC_GACAGAAAAGCCAAATGGATTTACCG	50	29	26	7	8	8	14	6	3	8	14	7	8	3	13	1	3	7	8	2
CTTACAAGACGTAAATGTGTTTTCTC_GACAGAAAAGCCAAATGGATTTACCG	66	15	16	3	5	2	3	3	3	3	6	2	10	1	3	1	1	1	2	1
GACTGAACCGCAAAGACGTTTTTCAG_GACAGAAAAGCCAAATGGATTTACCG	1	0	0	0	0	0	0	0	0	0	0	0	1	0	0	0	0	0	0	0
TTGGGAATAATAAAGCTATTTGTGTG_GACAGAAAAGCCAAATGGATTTACCG	37	8	6	4	5	0	1	0	0	2	4	4	5	1	5	1	0	0	0	1
CTTACAAGGGTCAACGAAATTCGACC_GACAGAAAAGCCAAATGGATTTACCG	228	76	91	20	27	25	27	12	15	13	37	39	35	14	33	7	5	9	5	6
CAAAAAAGCCCAAATCTTATTCATAG_GACAGAAAAGCCAAATGGATTTACCG	26	11	6	1	5	1	3	2	4	3	10	5	3	3	4	1	2	0	0	0
TACTTAACGCGTAAACCCGTTTTTTG_GACAGAAAAGCCAAATGGATTTACCG	77	12	16	2	4	2	4	2	3	1	3	8	10	4	10	3	6	4	4	2
CACGCAATCATTAAAGGAATTGTTTA_GACAGAAAAGCCAAATGGATTTACCG	39	16	8	4	4	7	7	1	2	6	12	16	6	0	7	2	3	2	3	1
TTGGTAACCTACAAATACGTTCTCAC_GACAGAAAAGCCAAATGGATTTACCG	114	30	25	6	7	16	14	10	7	6	28	20	12	12	17	3	10	6	1	1
AAGAAAAACGCGAACGGGATTGGGAT_GACAGAAAAGCCAAATGGATTTACCG	52	13	12	3	4	3	4	4	0	2	11	3	4	3	0	1	0	4	1	2
ATGTCAAGTTTGAATCATTTTGTTTA_GACAGAAAAGCCAAATGGATTTACCG	43	16	3	1	2	0	2	2	1	1	0	4	1	2	3	0	8	2	1	0
TAAAGAAACGCGAATGGTTTTGCATT_GACAGAAAAGCCAAATGGATTTACCG	107	33	22	10	10	15	14	3	4	9	13	9	20	2	8	2	1	0	2	0
ACACGAAGTGACAAGGTTCTTCGGGC_GACAGAAAAGCCAAATGGATTTACCG	106	38	35	11	5	13	8	7	6	6	34	24	37	14	21	5	4	8	11	3
CTTGCAAGCTGGAAGGAGATTGCCGG_GACAGAAAAGCCAAATGGATTTACCG	248	63	70	13	18	21	22	4	20	14	47	32	45	13	22	4	4	7	7	6
ACTAAAAATTGTAAAAATCTTAGGCC_GACAGAAAAGCCAAATGGATTTACCG	98	20	15	10	5	5	3	3	4	5	11	5	4	3	8	1	0	0	1	2
AACCCAATTCAAAATGCGATTTTTTA_GACAGAAAAGCCAAATGGATTTACCG	128	30	28	14	9	12	10	3	2	8	20	21	9	4	11	7	0	3	9	4
TACCGAAATGGTAAGAGGATTTTTAA_GACAGAAAAGCCAAATGGATTTACCG	74	10	14	5	7	6	11	3	5	9	12	5	7	4	6	1	4	4	4	5
GGAATAAGTTCAAATTTCATTAACTC_GACAGAAAAGCCAAATGGATTTACCG	51	9	14	4	1	4	3	3	4	3	1	2	1	1	3	5	1	0	2	2
ATCAGAATAAGCAATGCATTTACCAA_GACAGAAAAGCCAAATGGATTTACCG	128	24	39	14	9	7	13	11	7	11	25	22	19	10	29	6	18	2	3	0
ATTACAATACTGAATTGCATTCTCAG_GACAGAAAAGCCAAATGGATTTACCG	114	35	43	14	12	18	4	3	5	3	23	13	10	4	9	4	2	5	1	3
CATTCAACTTGTAATCTGATTACGTA_GACAGAAAAGCCAAATGGATTTACCG	54	10	5	1	0	1	0	1	0	0	1	2	6	0	3	0	1	0	0	0
TGTGAAAGTATTAACTACTTTCTAGA_GACAGAAAAGCCAAATGGATTTACCG	183	63	60	18	18	26	28	11	10	13	31	25	11	7	24	7	8	6	6	4
ATTCAAAGGCTAAATAAGATTATACT_GACAGAAAAGCCAAATGGATTTACCG	138	28	17	7	7	13	10	3	7	6	13	3	0	8	4	1	1	5	4	0
CCCCCAAATTACAAACGACTTCTGGT_GACAGAAAAGCCAAATGGATTTACCG	21	16	9	5	2	2	0	0	1	2	10	3	2	2	3	0	0	0	1	0
CGTCTAAGAGTCAAGTAGATTTGCCT_GACAGAAAAGCCAAATGGATTTACCG	29	0	5	0	3	0	0	0	0	0	1	0	2	0	2	0	0	0	0	0
CCATCAAATTAGAATCTGTTTGCTGA_GACAGAAAAGCCAAATGGATTTACCG	33	8	10	2	0	2	3	3	0	4	7	4	6	2	12	3	9	3	7	6
TAGGTAATATAGAATTAAGTTTGTCC_GACAGAAAAGCCAAATGGATTTACCG	68	20	26	9	16	19	12	19	20	32	99	99	86	73	194	53	78	112	135	138
TTCTAAACGTCCAATGGCATTTCGTT_GACAGAAAAGCCAAATGGATTTACCG	106	33	41	9	11	12	9	10	5	8	33	27	28	0	26	2	2	2	3	4
CAGTAAATTATTAAAAGACTTCGGTA_GACAGAAAAGCCAAATGGATTTACCG	123	15	10	10	5	6	5	2	3	3	9	11	2	3	14	3	1	4	4	3
GCAGCAACTCGGAAGGGGGTTGGGGG_GACAGAAAAGCCAAATGGATTTACCG	1	0	0	0	0	0	0	0	0	0	0	0	0	0	0	0	0	0	0	0
CACATAAAATGAAAATAGTTTTTCAT_GACAGAAAAGCCAAATGGATTTACCG	19	2	2	0	1	0	0	0	3	0	0	0	0	0	0	0	0	0	0	0
CATATAACGATTAACACTGTTCATTG_GACAGAAAAGCCAAATGGATTTACCG	81	25	23	6	7	5	0	4	1	1	8	9	9	1	3	1	2	1	2	1
CCGTAAACACTGAACTCGTTTGGTTT_GACAGAAAAGCCAAATGGATTTACCG	5	2	1	1	0	1	0	1	0	0	1	0	1	0	0	0	0	0	0	0
CAGATAATATCCAAGTAACTTCTCAA_GACAGAAAAGCCAAATGGATTTACCG	29	24	11	9	5	2	9	8	5	6	13	13	10	6	20	7	7	5	5	3
GCACAAAACCGCAAGGTATTTAGTGT_GACAGAAAAGCCAAATGGATTTACCG	78	17	24	4	6	6	11	1	5	4	7	7	5	0	8	0	1	5	0	0
TGACGAACATAAAAGGCGTTTTCAAC_GACAGAAAAGCCAAATGGATTTACCG	23	6	11	2	3	0	1	0	1	1	1	8	0	0	4	2	5	3	2	0
TTAGGAACGCTTAACTCAATTCCACG_GACAGAAAAGCCAAATGGATTTACCG	15	3	5	0	2	3	0	1	1	2	5	2	1	1	5	0	0	0	2	5
TACTAAACGGCAAAACGTATTACCCA_GACAGAAAAGCCAAATGGATTTACCG	40	5	7	2	0	2	2	0	0	3	5	5	3	0	5	3	0	2	6	3
TCCAAAAGTTTAAACGCCTTTGTGCT_GACAGAAAAGCCAAATGGATTTACCG	109	24	32	6	8	10	7	8	1	7	26	15	7	6	12	2	2	4	3	3
ACTAAAAGTTACACTCTCTTTGCGT_GACAGAAAAGCCAAATGGATTTACCG	11	3	2	3	1	2	3	1	2	2	8	4	1	0	4	0	2	2	0	0
CCTGTAAAATTGAACAGGGTTCTTGC_GACAGAAAAGCCAAATGGATTTACCG	59	10	16	6	5	2	1	1	9	1	10	12	6	0	4	0	0	2	0	0
ATAGCAAGGCAAAAGCAATTTATAAA_GACAGAAAAGCCAAATGGATTTACCG	259	50	21	17	14	16	18	5	10	6	22	8	3	4	11	1	1	0	4	5
TTCTCAACGTAAAAGAACTTTAGCCG_GACAGAAAAGCCAAATGGATTTACCG	78	29	12	5	7	10	10	6	0	2	5	2	1	0	7	2	3	3	3	2
ACCTCAAAAATAAAAGGTATTAAAGA_GACAGAAAAGCCAAATGGATTTACCG	26	10	4	4	5	6	2	6	2	2	4	1	1	0	0	1	0	1	4	2
TTAAAAAAGAGTAAGATTGTTCTTCG_GACAGAAAAGCCAAATGGATTTACCG	131	36	30	11	7	17	7	8	5	8	23	18	25	7	17	11	3	11	4	7
GCCGTAAATCGAAACTGTTTTATGTT_GACAGAAAAGCCAAATGGATTTACCG	240	70	47	17	14	17	22	11	9	12	41	56	24	14	27	1	19	11	10	15
GCAAAAACCCTGAAGTAATTTTTCGC_GACAGAAAAGCCAAATGGATTTACCG	69	9	13	6	2	7	4	0	0	3	3	5	1	2	5	2	0	0	3	1
GAGAAAAATTTAAACTGTTTTAATCA_GACAGAAAAGCCAAATGGATTTACCG	31	6	7	3	4	5	2	2	1	6	3	1	2	2	0	0	0	2	2	2
CTGATAATAGAAAATGCACTTCGGCG_GACAGAAAAGCCAAATGGATTTACCG	89	26	25	7	14	7	11	5	5	14	30	20	21	3	11	2	7	2	2	2
TGATAAATAAAGAAACCATTTAACTA_GACAGAAAAGCCAAATGGATTTACCG	48	13	10	8	3	3	6	4	5	11	8	7	3	10	3	3	3	0	3	1
CTGCCAACCTGGAATTAGTTTCCTTT_GACAGAAAAGCCAAATGGATTTACCG	192	49	50	24	16	18	16	9	8	5	36	28	9	9	15	4	6	11	6	8
AGAGGAAAAAGAAAAGCATTTAAGTG_GACAGAAAAGCCAAATGGATTTACCG	27	4	3	0	0	1	2	2	1	1	2	4	3	1	7	1	0	2	1	0
ACACAAAAGTATAACCGATTTTGTAA_GACAGAAAAGCCAAATGGATTTACCG	20	3	6	6	2	1	4	1	6	2	7	17	0	1	8	1	1	2	4	6
TACACAACAGCCAACCTTCTTCAAGT_GACAGAAAAGCCAAATGGATTTACCG	231	46	71	27	7	14	16	15	10	11	34	31	26	16	36	6	7	8	9	7
AGGGAAACTTCAAAGTTTTTTGTAAC_GACAGAAAAGCCAAATGGATTTACCG	84	17	16	4	1	6	5	2	6	5	9	11	2	3	8	1	0	0	0	0
CATCCAAACGTTAACAAATTTGTCGG_GACAGAAAAGCCAAATGGATTTACCG	438	182	280	110	168	242	315	150	246	384	1376	1798	1477	953	2647	853	903	1823	2054	2099
TGACTAAAAGCAACACACTTATAAT_GACAGAAAAGCCAAATGGATTTACCG	42	17	11	6	9	6	8	5	1	5	10	4	3	4	0	3	0	2	4	1
AAAGTAAAAATTAACTAGATTGTCTT_GACAGAAAAGCCAAATGGATTTACCG	51	17	15	5	4	11	11	7	5	11	11	17	9	13	6	3	5	6	11	5
GGTCGAAATTGAAAAGAGGTTACATT_GACAGAAAAGCCAAATGGATTTACCG	55	24	24	6	2	7	5	2	1	1	5	3	1	1	3	3	0	0	2	1
CGTTGAATTAAAAAACGGTTTAGCAG_GACAGAAAAGCCAAATGGATTTACCG	21	3	4	2	3	4	3	0	2	0	4	2	1	3	1	1	0	1	2	2
GAAGGAAGAGGGAATAGTCTTCGGTA_GACAGAAAAGCCAAATGGATTTACCG	92	37	26	15	12	26	15	5	12	3	19	35	15	8	14	2	12	3	4	3
CATGCAATTCCAAACTGCTTTTATAA_GACAGAAAAGCCAAATGGATTTACCG	45	15	10	1	4	5	4	4	1	4	11	5	3	6	6	2	2	4	4	2
CTAAGAACCGGAAAGGGTGTTTCGGG_GACAGAAAAGCCAAATGGATTTACCG	27	6	11	1	3	3	2	1	0	1	1	3	4	1	0	1	1	0	0	0
ACCCAAAGGTCGAAACAATTTCAGC_GACAGAAAAGCCAAATGGATTTACCG	205	43	38	8	18	20	16	9	12	5	37	33	30	5	17	7	11	10	2	7
TAGACAAGTTGCAAATGCATTGCTCA_GACAGAAAAGCCAAATGGATTTACCG	143	53	42	20	12	18	26	7	13	15	61	54	45	17	46	11	19	15	14	10
CAATGAAAATATAACGAAGTTAACAT_GACAGAAAAGCCAAATGGATTTACCG	100	26	13	10	10	10	12	3	5	9	17	2	11	3	5	3	1	5	1	0
AATTTAACTAATAACCTGTTTTCCAT_GACAGAAAAGCCAAATGGATTTACCG	28	21	15	3	4	6	2	7	5	5	10	5	5	6	5	1	3	7	7	3
GTCCCAACTAAAAAACAGCTTAGCAT_GACAGAAAAGCCAAATGGATTTACCG	14	9	10	1	1	1	2	0	0	0	2	3	2	1	2	1	0	0	0	0
CTACGAACCCATAACGCGATTATCAG_GACAGAAAAGCCAAATGGATTTACCG	144	35	35	9	10	16	15	5	7	10	22	17	10	7	20	4	9	3	3	4
AACCAAACTCCAAACGAGATTCAATA_GACAGAAAAGCCAAATGGATTTACCG	101	10	17	4	4	9	6	3	2	5	22	12	16	5	14	8	0	3	6	8
CCGTTAAGATTCAAACATGTTAACGA_GACAGAAAAGCCAAATGGATTTACCG	61	10	11	6	3	5	1	2	1	9	10	12	7	3	6	2	2	1	1	0
AGCTGGCTTTGCCC_GACAGAAAAGCCAAATGGATTTACCG	49	7	9	1	3	5	1	2	0	2	2	10	10	0	3	0	0	0	0	1
AGCTTAAAAA_GACAGAAAAGCCAAATGGATTTACCG	3	2	1	0	0	0	0	0	0	0	0	0	0	0	0	0	0	0	0	0
CTCTTAAACGTTAAATCGATTTGGGT_GACAGAAAAGCCAAATGGATTTACCG	26	4	1	2	2	3	3	1	1	1	4	7	1	0	4	1	0	3	2	1
GTGACAATATGAAATCACTTTGGTGC_GACAGAAAAGCCAAATGGATTTACCG	79	28	28	16	10	14	6	10	5	11	25	17	29	12	25	6	10	11	5	9
ATGGTAAGTGTTAAGACGTTTTGTT_GACAGAAAAGCCAAATGGATTTACCG	1	0	0	0	0	0	0	0	0	0	0	0	0	0	0	0	0	0	0	0
TTAGAAAGCCGTAAGATATTTTAAAT_GACAGAAAAGCCAAATGGATTTACCG	68	13	1	1	6	6	0	1	1	1	3	1	0	3	0	1	1	0	0	1
TTCGCAAATTCTAATTCTTTTCAGTT_GACAGAAAAGCCAAATGGATTTACCG	80	21	10	5	7	4	2	3	1	1	6	6	2	1	4	0	2	0	1	2
CCATGAAACAATAAGACTTTTGATAC_GACAGAAAAGCCAAATGGATTTACCG	41	4	11	5	3	3	0	2	2	1	9	5	2	1	2	2	2	2	0	0
CCGGTAATCATGAATCACTTTGTCTC_GACAGAAAAGCCAAATGGATTTACCG	26	10	6	1	1	5	6	1	3	5	4	4	3	1	2	0	3	3	0	1
AACACAAGCGTAAAGCTAATTACTTA_GACAGAAAAGCCAAATGGATTTACCG	59	15	14	6	5	4	7	5	4	5	11	5	1	0	2	1	3	0	0	1
AACACAAATTGTAAATTGTTTTTAAT_GACAGAAAAGCCAAATGGATTTACCG	41	8	0	0	1	0	1	0	0	0	0	1	0	0	0	0	0	0	0	0
TGTTTAATGGTGAAGTTACTTCACGG_GACAGAAAAGCCAAATGGATTTACCG	68	11	15	7	4	5	7	3	2	2	9	3	4	3	1	0	2	1	0	1
TTGAGAACTCTCAATAGCATTCGGGG_GACAGAAAAGCCAAATGGATTTACCG	228	65	77	21	14	26	20	21	7	12	38	30	36	11	20	4	9	13	3	5
GTGGAAAATTGTAAAGTACTTTTAAT_GACAGAAAAGCCAAATGGATTTACCG	114	39	12	7	10	21	14	7	9	12	14	7	2	14	11	4	3	1	4	8
ATACGAATCTTCAACACTGTTTAGCC_GACAGAAAAGCCAAATGGATTTACCG	12	1	0	0	0	0	0	0	0	0	0	0	1	0	0	0	0	0	0	0
TTGTTAAACAATAAATGTATTTAAAG_GACAGAAAAGCCAAATGGATTTACCG	39	7	1	2	2	1	0	1	0	0	0	0	0	0	0	0	0	0	0	0
TTTATAATCGTGAACTTTATTCCAAA_GACAGAAAAGCCAAATGGATTTACCG	150	32	30	12	15	13	8	7	8	9	34	25	12	8	11	8	5	5	7	6
AGATGAACGGCCAATGTGGTTATGTG_GACAGAAAAGCCAAATGGATTTACCG	6	2	1	0	0	0	0	0	0	0	0	0	1	0	0	0	0	0	0	0
AAAATAAGAGAGAACGCATTTTCGGG_GACAGAAAAGCCAAATGGATTTACCG	31	8	10	2	5	6	5	2	2	10	19	10	7	1	5	2	4	3	1	0
GTGTTAATCTCAAAGTTCGTTGTACT_GACAGAAAAGCCAAATGGATTTACCG	194	49	72	16	19	22	25	13	18	18	33	32	21	7	27	4	17	6	3	5
AAAAGAAATCACAAGCGATTTTAAAG_GACAGAAAAGCCAAATGGATTTACCG	38	16	2	3	2	5	6	1	4	2	2	9	1	2	6	2	0	0	0	2
CAATCAATCATAAATGCATTTTGCCT_GACAGAAAAGCCAAATGGATTTACCG	51	15	11	5	3	6	3	0	2	6	4	6	1	1	10	1	1	0	1	0
CAACAAAAATGTAACTTTCTTCGAGT_GACAGAAAAGCCAAATGGATTTACCG	30	16	11	2	2	1	4	1	0	1	3	3	6	4	2	0	2	3	3	3
TGTGCAACATTCAAAAGGATTGAGACA_GACAGAAAAGCCAAATGGATTTACCG	50	25	20	5	7	6	3	7	2	6	14	14	4	4	0	3	3	2	1	0
GGGGCAACTATTAAGGGGGTTAGGCG_GACAGAAAAGCCAAATGGATTTACCG	49	11	7	7	5	2	12	5	3	6	16	12	7	4	12	1	1	1	3	2
TTAGTAAGATACAACATTTTTTCTTT_GACAGAAAAGCCAAATGGATTTACCG	177	27	23	10	9	15	9	9	2	5	13	14	3	9	15	1	2	5	11	3
CAAAGAAGCGCCAAAATTATTTACCT_GACAGAAAAGCCAAATGGATTTACCG	6	1	0	0	0	0	0	0	0	0	0	0	0	0	0	0	0	0	0	0
GTTGAAACGTGTAACCTGGTTGTTTA_GACAGAAAAGCCAAATGGATTTACCG	53	12	7	1	0	2	0	1	0	4	7	4	5	4	1	5	2	3	4	0
AGCAGAACTTTAAATTGTCTTTGGAA_GACAGAAAAGCCAAATGGATTTACCG	22	9	4	1	1	1	2	1	2	1	7	12	0	1	4	0	5	0	2	2
AGAATAAAATAGAACCATCTTGTATA_GACAGAAAAGCCAAATGGATTTACCG	18	4	2	0	1	3	0	0	0	0	3	3	0	0	0	0	0	0	0	0
AAATAAAAAGCTAAGATTCTTAAATG_GACAGAAAAGCCAAATGGATTTACCG	95	21	21	7	7	4	4	3	6	3	4	3	2	2	5	1	4	0	1	0
CCGACAAGCCTAACGGCCTTCCTGG_GACAGAAAAGCCAAATGGATTTACCG	67	7	14	7	6	6	1	0	0	4	6	2	0	0	2	0	1	1	0	0
CTCACAAAGCTTAAAAGACTTTATCT_GACAGAAAAGCCAAATGGATTTACCG	16	12	8	5	4	5	10	5	3	3	4	4	5	3	3	3	2	1	2	1
GTTAGAAAAAGTAAAACGGTTTGGAC_GACAGAAAAGCCAAATGGATTTACCG	54	18	11	3	2	4	2	5	2	2	7	7	3	0	5	1	2	1	0	1
GTTTAAAAACACAACGTCGTTGGGAC_GACAGAAAAGCCAAATGGATTTACCG	48	11	21	6	5	10	6	6	5	7	12	14	15	4	6	3	1	3	5	3
ATTAAAATACCGAACTTGATTCCATA_GACAGAAAAGCCAAATGGATTTACCG	208	62	43	18	13	14	19	18	16	18	41	30	41	19	30	7	14	12	17	7
ACTGTAAAATTAAATTTCCTTAATTC_GACAGAAAAGCCAAATGGATTTACCG	116	23	20	2	3	4	6	5	1	1	8	4	2	2	4	1	1	3	1	1
CTAGAAATAAGAAAAGTGATTTCAAG_GACAGAAAAGCCAAATGGATTTACCG	44	16	4	2	1	4	2	2	1	1	4	4	2	0	0	0	0	0	0	0
ATTGGAACCGAGAACACTATTTTTCC_GACAGAAAAGCCAAATGGATTTACCG	40	10	5	3	3	3	1	0	0	0	0	1	3	2	3	0	0	0	0	1
GAGGCAAGCGGAAAGGACGTTGGAGG_GACAGAAAAGCCAAATGGATTTACCG	174	40	64	8	9	12	11	12	6	8	27	24	21	7	33	5	11	4	3	5
CTGATAAAAGCAACTTAATTTAAGT_GACAGAAAAGCCAAATGGATTTACCG	1	0	0	0	0	0	0	0	0	0	0	0	0	0	0	0	0	0	0	0
TACAAAACCGGAAATTTGGTTAAATT_GACAGAAAAGCCAAATGGATTTACCG	74	16	10	5	6	5	5	6	4	6	15	4	2	1	7	1	5	1	1	2
ATTTAAACTATAAACTTTATTGTATC_GACAGAAAAGCCAAATGGATTTACCG	47	12	2	1	1	1	0	1	0	3	3	2	1	4	1	2	4	2	3	1
AATAAAAAATACAAGGTTATTAAGTG_GACAGAAAAGCCAAATGGATTTACCG	98	26	13	4	6	1	10	2	2	1	8	3	5	4	3	1	0	5	5	1
AAGATAAACGTGAAGGTCATTGCCCC_GACAGAAAAGCCAAATGGATTTACCG	50	13	12	7	3	9	7	4	1	5	8	12	5	3	9	2	1	1	1	3
TAAATAATTATCAATCATATTTAAGT_GACAGAAAAGCCAAATGGATTTACCG	43	4	0	1	1	1	0	1	3	0	0	0	0	1	0	0	2	1	0	0
GGGAGAACAGCGAATATGCTTCAGGT_GACAGAAAAGCCAAATGGATTTACCG	38	12	11	2	6	2	3	0	3	5	7	5	6	0	10	0	9	1	0	1
TCGTTAAGCGCCAATTGTATTATTAA_GACAGAAAAGCCAAATGGATTTACCG	36	11	2	2	6	4	1	0	0	1	0	0	0	0	0	0	0	0	0	0
CATTTAATGAAAAAAGGTATTAAGGC_GACAGAAAAGCCAAATGGATTTACCG	70	12	8	4	1	5	5	2	3	2	12	9	6	2	7	1	1	2	1	2
CACAGAATATACAAATAGATTATTTT_GACAGAAAAGCCAAATGGATTTACCG	11	4	0	1	1	1	0	0	2	0	0	0	0	0	0	0	0	1	0	0
TTCGGAAGTCGGAAATAATTTGCTCT_GACAGAAAAGCCAAATGGATTTACCG	147	47	45	5	4	6	12	5	11	9	17	22	7	7	27	1	4	5	4	5
ATTCAAAAGCAAAATGGGTTTATAAG_GACAGAAAAGCCAAATGGATTTACCG	28	7	8	2	1	1	3	0	1	0	3	3	1	1	0	0	0	0	0	0
AAGTGAATACCGAACAGGTTTGGCGA_GACAGAAAAGCCAAATGGATTTACCG	63	22	38	12	12	29	34	17	27	56	169	234	139	106	294	93	127	220	239	231
GAGCAAACGTTAAAGTACTTTCATGT_GACAGAAAAGCCAAATGGATTTACCG	41	12	10	0	1	2	6	1	0	1	8	10	8	5	7	3	6	2	4	2
GGAGAAAACTGAAAGTTACTTGCTCT_GACAGAAAAGCCAAATGGATTTACCG	11	2	0	0	2	0	0	0	1	1	1	2	6	2	1	1	1	0	0	0
GAAGTAATGTTGAAGAACTTTAATTC_GACAGAAAAGCCAAATGGATTTACCG	238	66	93	26	43	32	33	22	17	27	60	73	40	14	30	11	6	21	11	18
TTTTAAAAAATAAACTAGTTTGCTAC_GACAGAAAAGCCAAATGGATTTACCG	128	42	26	4	15	13	17	13	11	10	25	8	11	12	11	3	5	7	4	0
CTCTAAAAAAGAAAGAAAGTTAAACG_GACAGAAAAGCCAAATGGATTTACCG	42	1	0	1	1	0	0	0	1	0	0	5	0	0	0	1	0	0	1	0
ACAAGAACCCGGAAATTGATTTCGTC_GACAGAAAAGCCAAATGGATTTACCG	55	10	17	3	5	8	4	5	6	2	17	9	8	1	7	0	0	2	1	2
ATCTGAAACGTTAACTGGCTTTTTTG_GACAGAAAAGCCAAATGGATTTACCG	33	15	11	2	3	6	3	3	0	4	6	6	5	0	1	1	0	0	0	0
CTTTCAACTGGTAACCAGCTTTAAGT_GACAGAAAAGCCAAATGGATTTACCG	87	37	28	9	9	12	7	11	0	6	14	18	12	5	8	3	2	2	5	2
TTAGGAACACGTAAGATTCTTTTAAG_GACAGAAAAGCCAAATGGATTTACCG	172	73	53	19	20	30	18	10	13	15	50	26	22	24	28	7	1	10	6	5
AATCCAATCCTAAATGTCGTTTTTAG_GACAGAAAAGCCAAATGGATTTACCG	58	22	32	1	4	5	8	2	7	4	13	9	15	6	4	1	3	3	4	5
TTCCAAACCAAAAATTTTGTTTGCCT_GACAGAAAAGCCAAATGGATTTACCG	112	28	24	12	5	8	9	5	5	2	16	21	26	11	21	5	5	12	6	3
CCCGCAAACTTAAAGCTTGTTCCATC_GACAGAAAAGCCAAATGGATTTACCG	16	3	3	3	1	0	7	4	2	3	12	9	3	6	5	2	5	1	0	1
AGCTCAAAAGGCAACGGGTTTGGCCC_GACAGAAAAGCCAAATGGATTTACCG	32	7	11	2	3	5	2	2	2	4	13	19	14	1	8	1	1	2	2	1
GTCTTAAACGGCAAAAAGGTTCTCCT_GACAGAAAAGCCAAATGGATTTACCG	116	44	30	7	7	10	11	4	8	9	28	10	21	4	8	3	4	5	7	6
GCATTAACTTCAAATGTCGTTCGTCG_GACAGAAAAGCCAAATGGATTTACCG	11	5	3	0	0	1	0	0	1	2	7	6	1	2	4	0	0	1	1	2
TAATAAATCTGCAATATCTTTAGTAA_GACAGAAAAGCCAAATGGATTTACCG	20	3	2	2	0	0	1	0	0	0	0	0	0	0	1	0	0	0	0	0
CTAAGAACTTCAAAAACAATTTTATA_GACAGAAAAGCCAAATGGATTTACCG	31	3	1	1	1	1	1	0	2	1	0	0	0	1	0	0	0	0	0	0
ACAACAAACAAAAATAATCTTAGTAA_GACAGAAAAGCCAAATGGATTTACCG	415	87	24	38	23	32	27	14	19	33	27	7	5	37	8	11	7	8	17	10
TATTCAATGTTTAACATTTTTGAAA_GACAGAAAAGCCAAATGGATTTACCG	1	0	0	0	0	0	0	0	0	0	0	0	0	0	0	0	0	0	0	0
CTGATAAAGCTGAATAAGCTTCAGAC_GACAGAAAAGCCAAATGGATTTACCG	71	24	29	6	13	9	17	8	6	2	12	32	4	5	12	0	2	2	2	4
ACTAAAATTTGTAACCGATTTAAATC_GACAGAAAAGCCAAATGGATTTACCG	52	15	14	3	1	1	2	0	1	1	3	0	0	2	2	1	1	1	1	0
TCATGAAACACAAATGAGTTTTGTCA_GACAGAAAAGCCAAATGGATTTACCG	65	16	12	3	4	9	8	4	3	2	12	12	5	3	5	4	2	0	2	0
TTTAAAACTTAGAACGACGTTTACGT_GACAGAAAAGCCAAATGGATTTACCG	65	21	25	12	5	14	16	8	5	10	14	8	18	13	14	3	0	1	4	6
TGACAAACGTTGAATGTCATTTTTAG_GACAGAAAAGCCAAATGGATTTACCG	71	14	13	2	2	3	5	0	0	0	6	3	4	1	4	3	1	0	0	0
AGGCGAAAAATGAATGGTATTGGCCA_GACAGAAAAGCCAAATGGATTTACCG	25	10	10	4	3	7	3	1	4	3	9	11	7	6	10	1	8	9	1	1
CTTGTAAATACAAACAGCATTCGGCG_GACAGAAAAGCCAAATGGATTTACCG	74	21	13	7	2	5	4	3	4	5	17	29	16	7	13	3	0	3	4	2
CCTATAACGCGGAAATCATTTACACA_GACAGAAAAGCCAAATGGATTTACCG	15	6	9	1	1	2	1	1	0	2	3	1	4	0	5	3	0	3	2	0
TTATGAACAAATAAAGAGATTTCTAA_GACAGAAAAGCCAAATGGATTTACCG	53	6	2	1	1	0	0	0	0	1	2	0	0	0	0	0	0	0	0	0
ACAGTAACGAAGAAGTTAATTGATAA_GACAGAAAAGCCAAATGGATTTACCG	26	19	12	3	2	3	3	1	0	1	2	2	2	1	4	1	0	1	0	0
AGGAAAAACGTAAAGGGCATTAACTT_GACAGAAAAGCCAAATGGATTTACCG	176	30	35	13	10	20	11	10	11	6	23	17	14	15	14	4	4	3	4	5
GCTGGAACCGTGAATACTTTTTATGG_GACAGAAAAGCCAAATGGATTTACCG	87	29	15	5	7	6	2	3	4	2	3	2	3	3	2	1	2	0	1	0
TTAAAAATTATAAATATTGTTAATCG_GACAGAAAAGCCAAATGGATTTACCG	30	2	0	2	1	0	0	0	0	1	0	0	0	0	0	0	0	0	0	0
TGGCAAAAGCTGAACGATTTTGGGTG_GACAGAAAAGCCAAATGGATTTACCG	52	19	28	10	6	13	4	7	8	6	17	18	16	7	19	4	0	2	6	4
CAAGTAAATCTTAACTGATTTATAGC_GACAGAAAAGCCAAATGGATTTACCG	13	3	4	2	3	5	2	2	1	0	6	2	3	4	2	4	5	2	0	0
CTCAGAAGGTATAATTATGTTTAGCG_GACAGAAAAGCCAAATGGATTTACCG	64	10	13	4	1	2	4	1	0	0	1	4	4	1	2	2	0	0	3	0
TTCAAAATCAATAATAATCTTTAACC_GACAGAAAAGCCAAATGGATTTACCG	52	10	0	2	0	3	1	0	2	1	0	0	0	3	3	1	0	0	1	0
GCAGTAAATTACAATGAACTTAAATT_GACAGAAAAGCCAAATGGATTTACCG	2	1	0	0	0	0	0	0	0	0	0	0	0	0	0	0	1	0	0	0
ATAAGAAATCGTAAATAAGTTTATCT_GACAGAAAAGCCAAATGGATTTACCG	82	27	7	4	1	2	1	5	2	3	1	5	0	2	4	1	1	1	0	1
AATTGAACGGTTAAACCCTTTGACGT_GACAGAAAAGCCAAATGGATTTACCG	72	27	20	7	1	6	3	0	0	0	7	9	10	0	0	0	0	0	1	0
GTCCAAATCGAAAATGCACTTTACAG_GACAGAAAAGCCAAATGGATTTACCG	138	46	46	19	10	26	21	10	18	17	31	33	27	21	34	4	3	6	9	7
CACTCAATTCAGAATTGTCTTGGAAT_GACAGAAAAGCCAAATGGATTTACCG	38	6	6	7	1	3	3	2	0	5	10	4	8	1	7	1	1	2	1	1
CATGCAACAATCAACGTCATTATCCA_GACAGAAAAGCCAAATGGATTTACCG	97	21	24	4	5	12	9	2	3	3	6	13	19	2	9	2	5	2	1	0
CATTCAAATCCAAATTGCTTTTATTT_GACAGAAAAGCCAAATGGATTTACCG	38	6	3	4	0	4	2	2	2	6	4	1	0	1	1	0	0	2	2	1
TGCCAAATATCCAACATTTTTCTTAG_GACAGAAAAGCCAAATGGATTTACCG	88	17	21	5	4	9	9	5	5	9	27	21	12	13	19	3	11	5	3	6
GAAGAAAGTGGGAAAGGGGTTTCTTG_GACAGAAAAGCCAAATGGATTTACCG	7	2	3	3	0	0	0	0	1	0	2	0	0	1	1	0	0	0	0	0
CCTTAAAGAAGCAAGGTTCTTATGTA_GACAGAAAAGCCAAATGGATTTACCG	63	16	18	4	5	4	7	5	3	3	11	5	8	2	7	3	1	1	2	1
TCCGGAAGGTTAAATACGCTTCATTA_GACAGAAAAGCCAAATGGATTTACCG	51	14	15	2	3	3	4	0	2	2	10	7	10	5	5	0	2	2	2	1
ATATCAATCGTCAATGTTATTTTATA_GACAGAAAAGCCAAATGGATTTACCG	38	5	5	1	0	3	2	3	0	0	0	2	1	1	1	0	0	0	0	0
CCGCCAATCGGGAAGATCATTATCTG_GACAGAAAAGCCAAATGGATTTACCG	52	15	18	10	5	5	12	4	1	6	15	15	4	4	22	3	4	5	6	3
ATATTAAAATACAAACGTCTTTACAA_GACAGAAAAGCCAAATGGATTTACCG	61	26	9	5	4	8	8	4	2	1	10	4	1	3	6	2	2	2	1	1
CAGCAAAAGGATAAATGTTTTTATGA_GACAGAAAAGCCAAATGGATTTACCG	15	0	3	2	0	1	2	0	0	1	2	2	1	5	0	0	0	1	0	0
AACGTAAAGAGAAACCAAGTTAGCGA_GACAGAAAAGCCAAATGGATTTACCG	160	39	41	15	10	16	21	11	8	18	31	30	27	8	20	5	9	14	11	9
AGAATAAGACAGAACAATGTTCAATA_GACAGAAAAGCCAAATGGATTTACCG	35	13	14	4	4	8	8	3	2	6	4	15	5	4	5	0	1	3	4	3
GGATCAATGGATAATAGGCTTGTTAT_GACAGAAAAGCCAAATGGATTTACCG	130	37	40	22	10	16	12	4	8	8	29	26	37	8	19	7	6	3	6	0
AGCACAAGCCGGAACTTCATTTGGAG_GACAGAAAAGCCAAATGGATTTACCG	49	10	18	4	5	7	3	3	4	3	11	21	13	2	7	3	7	3	2	3
ATCTAAAGATGGAATTAGCTTGTACT_GACAGAAAAGCCAAATGGATTTACCG	33	9	4	4	4	8	5	3	6	6	17	11	9	4	13	1	1	5	8	1
TTTACAATTTTAAATGATTTTTGGGT_GACAGAAAAGCCAAATGGATTTACCG	30	15	7	5	6	7	1	3	1	3	3	3	2	1	0	1	1	1	3	1
CATTTAAAATTGAAAAGTCTTGATGT_GACAGAAAAGCCAAATGGATTTACCG	102	32	16	10	9	8	5	3	3	5	14	8	5	6	2	1	0	1	5	0
AGTCCAAGGCGAAAGTCTATTACAAT_GACAGAAAAGCCAAATGGATTTACCG	328	115	56	35	28	32	17	17	23	26	54	39	20	25	36	8	10	10	6	15
CTTGTAACTTAGAATGGTATTGTTTA_GACAGAAAAGCCAAATGGATTTACCG	83	31	9	3	9	1	5	4	4	8	11	12	14	2	11	0	1	4	3	3
TTTTGAACGTGAAACTTGCTTGAAGT_GACAGAAAAGCCAAATGGATTTACCG	142	42	24	10	12	8	14	5	8	9	21	10	9	5	20	1	9	1	2	3
GGAGAAAGGCTCAAGTGGTTTGAGGC_GACAGAAAAGCCAAATGGATTTACCG	62	19	31	10	10	6	9	4	6	6	15	15	15	6	18	7	2	9	7	5
GAAAAAACGGGTAAACCTCTTAGCTA_GACAGAAAAGCCAAATGGATTTACCG	102	38	35	6	5	7	2	1	3	4	14	14	6	3	3	1	0	2	2	3
TTACAAATTGGTAAAATCATTAGATT_GACAGAAAAGCCAAATGGATTTACCG	114	31	9	5	7	9	3	5	3	2	11	0	2	0	2	0	0	0	3	0
CTTAAAATATGCAAATTAATTCTGGG_GACAGAAAAGCCAAATGGATTTACCG	17	2	1	3	0	0	0	2	3	1	4	6	6	2	11	6	12	8	15	17
CTTATAAGTCCCAATGCTCTTTAGTA_GACAGAAAAGCCAAATGGATTTACCG	18	13	6	2	1	2	3	1	0	0	0	2	1	1	3	0	0	0	0	0
AGGGAAATCCATAACTCTTTTGGGTG_GACAGAAAAGCCAAATGGATTTACCG	4	1	0	0	0	0	0	0	0	0	0	0	0	0	0	0	0	0	0	0
CTTGCAAGACTCAATTCGGTTATACA_GACAGAAAAGCCAAATGGATTTACCG	49	17	13	4	2	4	6	0	1	1	7	10	7	3	1	1	6	2	2	2
TTTCAAAATCTAAATGGCATTCCAAG_GACAGAAAAGCCAAATGGATTTACCG	72	21	21	7	9	8	9	4	4	4	14	10	11	5	12	2	1	4	6	2
AACCTAACGTTTAATGTGATTTTATT_GACAGAAAAGCCAAATGGATTTACCG	41	20	8	6	3	3	5	4	1	6	8	2	3	2	0	1	2	0	3	3
ACCAAAAGTGTTAACGAGCTTGATTT_GACAGAAAAGCCAAATGGATTTACCG	148	36	37	9	14	18	19	9	11	3	25	23	20	14	24	5	3	4	3	7
TGTTTAACTATGAATGCCATTCTCCA_GACAGAAAAGCCAAATGGATTTACCG	49	11	11	9	4	9	7	2	8	7	5	14	4	1	11	1	0	0	1	1
TAGATAACGATAAACTTATTTACTAG_GACAGAAAAGCCAAATGGATTTACCG	44	11	9	2	1	3	4	5	1	2	11	7	3	5	8	2	6	4	4	3
GTTTAAATAAGTAAGATTATTGATAA_GACAGAAAAGCCAAATGGATTTACCG	90	21	4	5	8	3	2	4	2	2	2	0	1	4	0	1	2	0	1	1
ACTATAACTTGGAAGCAAATTATGGT_GACAGAAAAGCCAAATGGATTTACCG	197	60	61	29	21	28	23	13	17	12	44	43	21	9	27	5	8	8	4	11
GACATAACCGAAAACTTGTTTTTAAA_GACAGAAAAGCCAAATGGATTTACCG	68	16	8	5	1	4	4	3	1	2	9	4	5	5	4	2	2	2	1	4
CACGAAAGGCTAAAGTAGCTTTAATC_GACAGAAAAGCCAAATGGATTTACCG	56	29	12	7	12	7	13	2	3	4	25	17	14	7	21	4	4	11	6	8
AATCTAACTCGAAATCGTGTTCCTGT_GACAGAAAAGCCAAATGGATTTACCG	100	23	23	12	6	8	7	2	3	2	7	3	6	1	7	2	2	4	1	1
TCGCAAAGTGATAATTTTGTTACCTT_GACAGAAAAGCCAAATGGATTTACCG	85	12	11	2	3	7	7	3	2	3	8	12	12	2	7	1	1	0	1	0
GTAGGAAATTGTAAAGCTTTTCTTTG_GACAGAAAAGCCAAATGGATTTACCG	52	25	15	3	4	10	6	3	4	3	18	13	18	7	6	1	4	1	4	3
TACTAAACAGGGAATGGTTTTCAGCT_GACAGAAAAGCCAAATGGATTTACCG	79	21	23	5	3	5	9	6	9	6	22	40	24	13	28	8	12	11	8	9
AAGTTAAGGTGCAAGTCGCTTTTGTT_GACAGAAAAGCCAAATGGATTTACCG	12	0	0	0	0	0	0	0	0	1	0	0	0	0	0	0	0	0	0	0
TGAAAAAGGAATAATTCGTTTAAAT_GACAGAAAAGCCAAATGGATTTACCG	110	38	7	15	10	13	6	8	9	15	8	10	2	7	3	4	1	2	3	2
CAGATAATTTGGAACGTTATTCATCA_GACAGAAAAGCCAAATGGATTTACCG	20	6	6	0	1	0	1	2	0	0	1	0	1	0	0	0	1	0	0	1
CTAGTAACGAATAATAAGTTTATTTG_GACAGAAAAGCCAAATGGATTTACCG	19	7	7	5	2	0	2	2	1	0	1	6	5	1	5	0	1	2	1	3
CCCTGAAACAGTAATGATGTTATTGA_GACAGAAAAGCCAAATGGATTTACCG	26	14	8	4	1	3	2	0	1	2	9	4	6	1	3	0	2	0	5	1
TCTACAAACTCAAATGAGATTGAGGC_GACAGAAAAGCCAAATGGATTTACCG	232	75	67	31	20	38	40	20	24	17	63	68	41	18	51	10	12	11	10	6
TATCAAACTATAAAACTCGTTTCCGC_GACAGAAAAGCCAAATGGATTTACCG	60	23	26	2	9	15	17	4	3	6	19	26	7	0	4	3	1	4	3	2
ACTTAAATGACTAACGGCTTTGTCGG_GACAGAAAAGCCAAATGGATTTACCG	102	28	16	7	4	5	8	7	2	1	18	31	19	10	15	3	1	2	0	2
TAGTCAAATTGATTACTCCTAACTT_GACAGAAAAGCCAAATGGATTTACCG	151	58	41	17	8	15	17	9	7	11	45	58	42	8	35	10	4	9	6	7
AGCCCAACGGGGAAGGGGATTGCGGG_GACAGAAAAGCCAAATGGATTTACCG	168	31	50	7	16	19	21	6	8	6	22	33	27	15	25	5	5	3	3	5
TCTTAAAAACATAAGAACATTAACCG_GACAGAAAAGCCAAATGGATTTACCG	8	4	2	1	1	1	1	2	1	2	2	1	7	0	2	0	0	0	0	0
ACGTGAACGTGCAACGGATTTTCTCT_GACAGAAAAGCCAAATGGATTTACCG	260	66	59	36	23	38	29	20	14	16	56	48	32	13	54	9	7	14	9	10
AATAGAACAACCAACTATCTTAAGAA_GACAGAAAAGCCAAATGGATTTACCG	136	41	41	13	6	1	13	8	7	6	15	17	12	11	9	3	9	3	5	4
CGTGTAAACTAAAAGGATTTTTGCAG_GACAGAAAAGCCAAATGGATTTACCG	57	13	13	2	1	1	3	0	0	2	2	5	1	1	2	0	0	1	0	1
TACTAAACCGTTAAGGGTATTGGCGG_GACAGAAAAGCCAAATGGATTTACCG	124	33	26	3	4	6	7	6	4	7	23	15	16	6	18	1	3	3	3	2
AGTGTAACACATAAAGATCTTGAACG_GACAGAAAAGCCAAATGGATTTACCG	169	46	51	22	13	25	19	4	9	16	40	39	34	16	47	8	4	9	8	6
GTTATAACACCTAAATAGCTTGGATG_GACAGAAAAGCCAAATGGATTTACCG	321	105	108	42	54	69	84	26	27	80	253	415	408	343	1186	628	600	1860	3258	4650
TACATAATAAAAAAAGCGATTAAGAG_GACAGAAAAGCCAAATGGATTTACCG	28	8	5	0	2	5	3	0	1	4	1	5	3	4	4	0	4	1	2	0
AGATCAAAACCCAACATTCTTGCATA_GACAGAAAAGCCAAATGGATTTACCG	97	22	15	4	1	6	3	1	6	3	12	9	12	7	10	5	4	6	5	3
CTACAAACCGTAAAGTCGATTTGGTT_GACAGAAAAGCCAAATGGATTTACCG	85	14	15	3	2	6	10	2	1	2	16	17	9	3	9	5	2	1	0	4
CTCGCAATTAACTTACCGG_GACAGAAAAGCCAAATGGATTTACCG	169	29	39	10	16	7	12	12	5	4	6	12	15	5	7	3	10	4	3	2
GGACCAAGCGGGAAGGGGGTTTGGGG_GACAGAAAAGCCAAATGGATTTACCG	340	109	122	39	37	59	44	17	29	28	74	66	55	24	59	14	26	23	11	17
TCGCCAATTTCGAAAAGAGTTTGGTT_GACAGAAAAGCCAAATGGATTTACCG	15	3	6	0	0	1	0	0	0	0	0	0	2	0	2	0	0	0	0	0
CGGGGAAGGGTTAAGCGTCTTCTTCC_GACAGAAAAGCCAAATGGATTTACCG	3	0	3	0	0	0	0	0	0	0	0	0	0	0	0	0	1	0	0	0
ACGACAACAATGAAGCTACTTCTCAG_GACAGAAAAGCCAAATGGATTTACCG	215	65	68	19	12	23	18	12	11	11	59	52	26	10	31	6	7	6	8	4
CGATCAAACTTAAACTTGTTTAACAT_GACAGAAAAGCCAAATGGATTTACCG	34	15	10	1	1	8	2	1	3	1	4	4	2	1	2	0	1	3	0	1
ACACGAAAATTTAAAGCTGTTGAGCT_GACAGAAAAGCCAAATGGATTTACCG	15	7	5	0	2	1	0	1	1	1	1	5	0	1	0	0	0	0	0	0
AACTAAAATAGCAACTGTCTTTAAAA_GACAGAAAAGCCAAATGGATTTACCG	51	10	12	5	7	5	4	2	5	8	21	10	3	7	6	5	1	0	5	2
AGCGGAATGATAAACGTATTTAAATA_GACAGAAAAGCCAAATGGATTTACCG	66	16	5	6	4	2	9	2	3	0	2	3	0	3	3	0	1	1	0	2
TTGCAAAATATAAAAAGCCTTGTTAC_GACAGAAAAGCCAAATGGATTTACCG	52	11	12	2	3	10	4	4	5	5	14	16	8	5	9	1	2	2	1	2
AACTAAAGTGTCAAGCTGTTTTGAAC_GACAGAAAAGCCAAATGGATTTACCG	43	11	21	7	1	9	7	1	2	4	15	16	6	6	18	4	1	6	2	1
GCATCAACTTTTAAATTTCTTCTGTT_GACAGAAAAGCCAAATGGATTTACCG	82	20	19	12	5	8	11	10	3	6	30	3	10	4	7	1	2	0	2	1
CAGGAAATTTGGAACATTTTTTTTGA_GACAGAAAAGCCAAATGGATTTACCG	13	2	1	0	4	0	0	2	0	1	4	1	1	0	0	1	0	1	0	0
GTACAAAATAGTAAGTAATTTTGCGG_GACAGAAAAGCCAAATGGATTTACCG	155	57	47	21	12	19	12	18	5	6	24	34	15	9	8	4	5	6	3	2
AACAAAACAAATAATTTGATTAGAAC_GACAGAAAAGCCAAATGGATTTACCG	40	11	8	2	2	4	2	1	1	1	3	0	1	0	0	0	1	1	0	0
GACGAAATGTTGAATGGGGTTAATTG_GACAGAAAAGCCAAATGGATTTACCG	37	12	10	5	6	6	6	3	1	5	5	7	1	3	6	0	0	1	5	0
AACATAAAATTAAAGTACTTTTCACT_GACAGAAAAGCCAAATGGATTTACCG	187	66	40	21	24	25	16	5	13	11	25	21	10	14	18	4	0	11	4	4
AAGTTAACCTTAAAGACATTTTCAAG_GACAGAAAAGCCAAATGGATTTACCG	149	32	28	8	7	10	13	5	4	5	12	15	7	2	15	3	6	7	4	2
ATGCGAAAAGGCAAATCGTTTTTGCA_GACAGAAAAGCCAAATGGATTTACCG	37	9	5	4	1	3	3	0	1	0	2	2	3	0	2	0	0	0	1	0
CATACAATATATAATATTCTTTTCCA_GACAGAAAAGCCAAATGGATTTACCG	15	4	0	0	0	2	0	0	1	1	0	0	0	1	0	0	0	1	0	0
ATCCTAACCGACAAAATGATTGTATC_GACAGAAAAGCCAAATGGATTTACCG	57	12	32	10	6	11	15	5	7	5	24	15	7	4	4	2	2	5	1	1
TTGGGAAGGGGTAAGCAGCTTGACT_GACAGAAAAGCCAAATGGATTTACCG	1	0	0	0	0	0	0	0	0	0	0	0	0	0	0	0	0	0	0	0
TAAAGAACAAGCAAAATGTTTGGATG_GACAGAAAAGCCAAATGGATTTACCG	61	10	19	4	0	3	1	3	3	5	6	1	3	1	2	1	0	1	2	2
AAGGAAAGAATAAATCACATTGAAGT_GACAGAAAAGCCAAATGGATTTACCG	108	57	51	14	13	27	19	8	8	6	21	17	11	8	19	4	6	4	6	9
TTACTAACGGTAAACCTCATTTAAGT_GACAGAAAAGCCAAATGGATTTACCG	62	17	10	4	5	14	7	4	7	1	18	11	15	9	9	7	4	5	4	5
CAAGAAACCGTGAATATTTTTAAGTG_GACAGAAAAGCCAAATGGATTTACCG	43	16	10	9	6	9	8	0	1	8	11	9	0	6	5	2	1	2	0	5
ATCGAAATTTTAAATGACGTTGATAG_GACAGAAAAGCCAAATGGATTTACCG	37	10	13	6	6	1	1	2	0	5	11	12	10	2	3	0	1	0	0	1
TCGTTAAAGGGCAATCTTTTTTTGTA_GACAGAAAAGCCAAATGGATTTACCG	174	55	45	18	16	34	15	13	8	21	62	33	22	13	39	10	9	9	9	4
GAAGCAAAAACGAATTCGGTTCGCGG_GACAGAAAAGCCAAATGGATTTACCG	7	0	0	0	0	0	0	0	0	0	0	0	2	0	0	0	0	0	0	0
TGGAGAACGTGTAAATTTTTTATCTG_GACAGAAAAGCCAAATGGATTTACCG	199	52	28	10	11	16	13	7	3	9	23	17	5	4	11	2	4	6	2	3
TTCAAAATGTGTAAACGTTTTCTAAT_GACAGAAAAGCCAAATGGATTTACCG	56	12	7	1	1	1	4	0	5	0	6	4	3	0	0	0	0	1	0	0
GCATAAAGACGTAAGGGCATTTTTTA_GACAGAAAAGCCAAATGGATTTACCG	226	54	62	26	20	32	41	16	22	21	67	66	31	25	50	13	17	22	15	18
TGGCCAATAATAAACGGCTTTTTTGT_GACAGAAAAGCCAAATGGATTTACCG	24	3	0	0	0	1	0	1	1	0	3	0	2	0	1	0	1	0	0	0
GCTAAAATAAACAACTCGATTTTTCT_GACAGAAAAGCCAAATGGATTTACCG	137	34	26	9	13	18	19	6	6	10	20	14	16	8	7	3	0	4	6	2
TGGCTAATGGTGAATTTCTTTTTTTC_GACAGAAAAGCCAAATGGATTTACCG	65	24	14	5	6	3	9	5	7	10	18	23	6	8	19	2	6	7	10	3
TTACAAACTTTTAAGACTCTTTGTGA_GACAGAAAAGCCAAATGGATTTACCG	41	8	4	2	0	1	0	0	0	0	2	2	0	0	3	0	0	0	0	0
TCCGAAATGCATAAGTTTCTTGCTCG_GACAGAAAAGCCAAATGGATTTACCG	69	16	11	6	2	4	1	1	0	1	3	0	0	1	1	1	1	0	0	0
CTTCGAAAAATTAAATAAGTTAAAAA_GACAGAAAAGCCAAATGGATTTACCG	19	1	0	0	0	1	0	0	0	0	0	0	0	0	0	0	0	0	0	0
TCCGGAAAGTGTAAGTGCATTTATTA_GACAGAAAAGCCAAATGGATTTACCG	37	18	4	2	0	2	3	0	0	1	3	1	0	0	2	0	0	0	0	0
TTTAAAATACGGAAATGCCTTGGGTG_GACAGAAAAGCCAAATGGATTTACCG	38	9	6	1	7	4	1	0	1	1	7	8	6	7	7	2	3	3	0	3
CTAATAACAACCAAACTTATTTTCAG_GACAGAAAAGCCAAATGGATTTACCG	45	14	17	1	6	2	6	3	1	0	7	4	5	0	5	0	1	3	1	1
TACAGAAAATACAATTTACTTAAAAA_GACAGAAAAGCCAAATGGATTTACCG	33	8	1	1	1	0	0	1	0	0	2	0	0	1	0	0	0	1	0	0
CCGCGAAAGTTCAAGTGACTTTGCGG_GACAGAAAAGCCAAATGGATTTACCG	43	6	21	2	3	10	5	7	5	4	18	13	7	3	8	5	0	1	1	0
GTGTTAATCTTAAATTAGCTTTGGTT_GACAGAAAAGCCAAATGGATTTACCG	77	9	18	4	6	5	3	2	0	2	5	4	4	2	12	1	1	1	0	1
ATAATAAACTACAAAATACTTAGGTG_GACAGAAAAGCCAAATGGATTTACCG	3	0	0	0	0	0	0	0	0	0	0	0	0	0	0	0	0	0	0	0
TGCTGAACATGCAATCGCATTGGGCG_GACAGAAAAGCCAAATGGATTTACCG	14	2	2	0	0	0	0	0	0	0	3	0	0	0	0	0	0	0	0	0
GAACAAAAACCCAACCCAGTTCGGTG_GACAGAAAAGCCAAATGGATTTACCG	59	22	17	4	3	3	4	5	2	2	3	16	12	3	5	1	0	2	0	0
TATGTAACCGATAACTCGATTAGGGT_GACAGAAAAGCCAAATGGATTTACCG	291	110	121	36	29	42	31	23	25	16	59	42	59	16	36	15	13	17	18	10
GTCCTAAAACAAAACAACTTTGGGAT_GACAGAAAAGCCAAATGGATTTACCG	278	69	63	21	18	16	18	13	9	10	38	37	29	15	15	11	9	3	12	12
TTCAAAACAGAAAAGGCGCTTGTCCG_GACAGAAAAGCCAAATGGATTTACCG	40	12	12	5	4	4	7	2	5	3	7	4	2	0	0	0	0	1	0	0
TCTGTAAGGAATAAAAGATTTTGAGG_GACAGAAAAGCCAAATGGATTTACCG	12	11	8	2	4	3	2	3	3	2	4	1	2	5	7	2	0	9	5	3
AGGCTAAATAGTAATCTCGTTTTATG_GACAGAAAAGCCAAATGGATTTACCG	164	57	40	7	4	13	10	5	9	8	42	38	18	17	25	7	4	8	6	11
TGCCGAATGCACAAAGTAATTCTTCCA_GACAGAAAAGCCAAATGGATTTACCG	26	5	6	3	3	0	2	1	0	3	8	7	3	5	8	1	2	0	0	0
AATTCAATGGAGAACTTGATTAGCGG_GACAGAAAAGCCAAATGGATTTACCG	36	8	10	3	2	6	6	2	0	3	3	3	9	3	5	0	1	0	0	0
GAAGCAATAAATAATATGGTTCAACA_GACAGAAAAGCCAAATGGATTTACCG	29	6	5	2	0	2	2	0	0	0	1	2	1	0	1	0	0	0	0	0
TCCTCAACGTGTAAAAACATTTATGA_GACAGAAAAGCCAAATGGATTTACCG	151	54	59	29	14	38	42	21	25	46	106	134	66	101	153	64	46	103	119	100
CGGTTAAGGGGAAAAGCGCTTGGTAT_GACAGAAAAGCCAAATGGATTTACCG	46	10	6	1	2	5	2	3	3	2	4	4	4	7	4	0	0	1	2	2
AAAGAAATTTTGAATGCCCTTTGTTT_GACAGAAAAGCCAAATGGATTTACCG	36	21	17	5	7	11	12	3	8	6	14	8	7	6	12	4	0	6	1	2
AAGTAAAGCGGAAAATGGTTTAGAAC_GACAGAAAAGCCAAATGGATTTACCG	39	14	13	4	3	9	13	10	7	8	20	12	6	6	3	2	2	2	4	1
AGTTCAACTGTAAATGGCCTTTGTAT_GACAGAAAAGCCAAATGGATTTACCG	98	17	10	4	4	4	6	0	1	4	7	8	7	1	4	1	0	2	4	3
ATAGGAATTGATAATGGGATTGCCGG_GACAGAAAAGCCAAATGGATTTACCG	36	26	26	3	1	4	6	2	5	5	14	13	9	4	11	1	0	3	2	1
TAAACAAGCGTAAACGTTATTGTAAG_GACAGAAAAGCCAAATGGATTTACCG	73	20	28	8	3	8	3	0	4	4	8	16	6	0	7	1	7	0	1	0
CCACCAATTTTGAAAATTGTTAATGG_GACAGAAAAGCCAAATGGATTTACCG	11	4	4	0	0	0	0	0	0	0	3	0	0	0	0	0	0	0	0	0
GATCTAACCCTAAAGGACTTGTGGT_GACAGAAAAGCCAAATGGATTTACCG	1	0	0	0	0	0	0	0	0	0	0	1	0	0	0	0	0	0	0	0
GCATAAACTCATAAATCGCTTTCGAA_GACAGAAAAGCCAAATGGATTTACCG	97	23	25	8	9	6	5	1	1	6	16	9	15	3	5	1	0	0	1	0
TCAATAACCTTCAATAGCTTTCAAAG_GACAGAAAAGCCAAATGGATTTACCG	30	6	8	2	0	2	0	0	0	0	2	2	0	1	3	1	1	1	2	0
CAAACAAGTTGCAAAAGCATTTCCAG_GACAGAAAAGCCAAATGGATTTACCG	25	4	3	1	0	0	3	1	0	0	0	1	0	0	2	0	1	0	0	0
CCGCGAACATTAAATTTGTTTATATG_GACAGAAAAGCCAAATGGATTTACCG	96	36	13	14	13	22	11	15	30	25	70	50	24	75	77	40	20	51	69	77
TCTTGAACTAATAATATTTTTGAGTT_GACAGAAAAGCCAAATGGATTTACCG	66	10	3	8	5	6	2	3	2	1	3	0	0	8	1	1	0	2	1	2
AGATGAACGGTTAAATTCGTTTAAGG_GACAGAAAAGCCAAATGGATTTACCG	60	13	9	3	4	4	7	5	1	5	22	21	14	6	11	4	6	6	6	10
CCAACAATTTTCAAAGAATTTCTCAA_GACAGAAAAGCCAAATGGATTTACCG	27	30	16	8	7	8	18	9	4	7	22	24	10	15	22	8	3	12	15	18
TATAGAAAATACAACTTAATTTCAGG_GACAGAAAAGCCAAATGGATTTACCG	116	25	16	7	5	9	5	6	7	7	16	14	4	7	11	2	1	1	1	3
GGTCAAATGCTAAACATGGTTGTTAC_GACAGAAAAGCCAAATGGATTTACCG	207	80	76	18	14	29	38	16	19	28	65	70	61	23	50	13	7	23	9	17
TATCCAATCATTAAAAAACTTCTCAT_GACAGAAAAGCCAAATGGATTTACCG	9	8	1	2	1	4	2	1	3	1	6	6	2	1	1	2	0	1	1	2
TCCGATATCGGTACCGATCTTTCACC_GACAGAAAAGCCAAATGGATTTACCG	1	0	0	0	0	0	0	0	0	0	0	0	0	0	0	0	0	0	0	0
GAGGCAATGACCAATACTTTTGCCAA_GACAGAAAAGCCAAATGGATTTACCG	45	18	13	2	3	8	7	2	3	3	10	7	10	2	17	0	3	6	3	0
CCTTAAAAATCAAACTTTTTTGTTCG_GACAGAAAAGCCAAATGGATTTACCG	1	1	0	0	0	0	0	0	0	0	0	0	0	0	0	0	0	0	0	0
TAAGTAATCGTGAATAATCTTCTGTT_GACAGAAAAGCCAAATGGATTTACCG	45	15	4	1	2	4	4	3	2	2	3	4	6	2	2	1	0	2	1	0
CCTACAATCCTAAAGGATATTTTAAT_GACAGAAAAGCCAAATGGATTTACCG	136	21	7	7	4	6	2	3	2	3	4	2	1	3	0	1	2	0	1	1
TTACCAATGATAAAACTGCTTGCAAG_GACAGAAAAGCCAAATGGATTTACCG	346	121	121	50	38	54	51	21	22	43	90	125	93	36	94	17	15	31	18	12
TCGCAAAAATTTAAGAAGTTTTCACT_GACAGAAAAGCCAAATGGATTTACCG	110	31	35	12	9	11	9	6	6	14	20	21	6	7	13	2	1	3	2	2
TTTACAATCAAAAACAATTTTTAATG_GACAGAAAAGCCAAATGGATTTACCG	150	38	20	14	10	18	17	11	15	4	21	14	7	15	19	7	4	7	9	12
CCATAAAATGTTAATTCAATTGGGAT_GACAGAAAAGCCAAATGGATTTACCG	96	33	13	4	9	8	2	1	2	4	23	3	9	6	6	4	4	3	3	1
ACATGAATCTATAATGTGTTTTAGAT_GACAGAAAAGCCAAATGGATTTACCG	19	10	2	0	0	2	1	1	0	0	0	0	0	0	0	0	1	0	0	0
CGCGGAACCGCTAAAATGGTTGACTT_GACAGAAAAGCCAAATGGATTTACCG	148	17	24	10	6	6	6	5	9	6	24	30	17	3	15	4	7	7	4	5
TTAAAAATCTTGAAATTAATTTACTG_GACAGAAAAGCCAAATGGATTTACCG	266	78	23	17	27	21	15	11	13	10	33	11	5	15	9	5	8	3	6	10
CGTATAAAGAGAAAGGGACTTACAGC_GACAGAAAAGCCAAATGGATTTACCG	98	13	19	6	1	5	7	2	6	3	9	12	8	1	3	0	1	4	1	0
AGGGCAAACTTTAAGAAGCTTGATTA_GACAGAAAAGCCAAATGGATTTACCG	1	0	0	0	0	0	0	0	0	0	0	0	0	0	0	0	0	0	0	0
TGTTGAACTTCAAAGTGCATTAGCTT_GACAGAAAAGCCAAATGGATTTACCG	154	51	51	17	12	16	13	3	5	7	33	20	27	7	14	5	4	8	3	2
CGTACAAAATGTAAGTCTGTTACTGA_GACAGAAAAGCCAAATGGATTTACCG	167	23	24	4	9	9	7	4	2	5	18	22	21	3	16	3	1	1	5	3
TAATCAATACGAAAACCAGTTCTCTA_GACAGAAAAGCCAAATGGATTTACCG	75	36	26	6	5	11	11	8	4	3	18	17	13	4	18	5	1	0	6	1
GGGTGAATGA_GACAGAAAAGCCAAATGGATTTACCG	84	27	31	8	9	12	16	10	4	14	28	47	44	13	38	11	11	10	4	3
AATATAATTGGGAAGTTTGTTTAGCT_GACAGAAAAGCCAAATGGATTTACCG	228	69	45	16	23	18	16	7	12	15	29	20	18	12	20	6	12	10	5	12
GCTACAACAGCAAAGTAGGTTCCATT_GACAGAAAAGCCAAATGGATTTACCG	50	17	14	6	4	4	7	2	4	10	13	14	10	3	9	0	4	8	2	3
GCAGTAATACCAAATTTTTTTGTAC_GACAGAAAAGCCAAATGGATTTACCG	2	1	0	0	0	0	0	0	0	0	0	0	0	0	0	0	0	0	0	0
GATCTAATTGGGAAGTTAGTTGGGGG_GACAGAAAAGCCAAATGGATTTACCG	28	3	5	2	2	0	2	0	1	3	5	2	0	0	0	0	1	0	0	0
ATGGTAATTCCCAAAATTTTTGTGAG_GACAGAAAAGCCAAATGGATTTACCG	37	5	9	1	2	4	2	0	0	3	4	0	1	0	0	0	2	0	0	0
ATAGAAATTGGAAAAGCTGTTTGTCA_GACAGAAAAGCCAAATGGATTTACCG	125	26	17	11	12	9	8	3	2	10	35	23	21	3	6	4	10	3	5	1
ACCACAACCGACAAGGACGTTTATAA_GACAGAAAAGCCAAATGGATTTACCG	211	31	32	4	7	9	24	7	1	6	6	14	14	5	8	1	3	5	2	6
ACCAAAATTTGCA_GACAGAAAAGCCAAATGGATTTACCG	1	0	1	0	0	0	0	0	0	0	0	0	0	0	0	0	2	0	0	0
TTGTAAATCATAAAGGGGGTTACTGA_GACAGAAAAGCCAAATGGATTTACCG	79	13	10	2	4	1	8	3	1	4	5	8	2	3	8	3	3	2	3	2
GTATTAAGCGGTAAATATCTTTTCGT_GACAGAAAAGCCAAATGGATTTACCG	39	12	12	5	4	11	4	3	4	1	2	2	7	2	3	2	4	0	0	0
ATACAAAGATGAAAGCCAGTTATTGC_GACAGAAAAGCCAAATGGATTTACCG	34	7	3	0	0	4	3	2	1	3	1	3	0	1	2	0	1	2	2	0
AACCAAAAGGGAAAAAGGGTTTACGG_GACAGAAAAGCCAAATGGATTTACCG	3	1	0	0	0	0	0	0	0	0	0	0	0	0	0	0	0	0	0	0
AGTCTAAAAAGTAACTACTTTATTCA_GACAGAAAAGCCAAATGGATTTACCG	86	9	5	4	2	2	3	1	3	4	1	5	0	3	8	0	0	1	0	1
TTCACAAAACGAAACAAAATTGAATC_GACAGAAAAGCCAAATGGATTTACCG	80	26	23	9	5	13	11	7	7	8	27	14	15	3	18	5	5	5	6	5
CAACGAAACTTGAAAGCCTTTGCTGG_GACAGAAAAGCCAAATGGATTTACCG	317	51	67	22	6	15	21	10	14	18	67	49	33	18	51	11	17	9	12	12
TATTCAAAGACGAACAGTATTTGTGT_GACAGAAAAGCCAAATGGATTTACCG	76	28	11	4	5	9	17	2	1	2	10	18	14	4	10	3	3	3	6	4
CCACCAAAGGGGAATACGGTTTGGAG_GACAGAAAAGCCAAATGGATTTACCG	57	17	12	3	6	9	9	9	6	1	11	21	8	6	7	0	5	1	1	3
GCTAGAAAGTAAAAAGAGCTTATCTT_GACAGAAAAGCCAAATGGATTTACCG	25	5	2	0	2	1	0	0	0	0	5	0	0	0	1	1	1	0	0	0
TTCTGAATTGTAAACGGTTTTCGCTA_GACAGAAAAGCCAAATGGATTTACCG	41	5	10	2	2	5	0	2	3	3	7	5	3	6	10	2	2	0	0	3
GTATAAAGCCAGAATTTTATTGCACT_GACAGAAAAGCCAAATGGATTTACCG	31	9	5	4	3	9	7	3	5	7	12	11	8	11	14	0	2	2	3	4
CTAAAAATCACAAATCTAATTGACAA_GACAGAAAAGCCAAATGGATTTACCG	52	21	16	3	8	3	5	3	5	5	16	11	5	3	5	2	1	2	0	4
TAGATAAGAAGTAAAGAATTTGAATT_GACAGAAAAGCCAAATGGATTTACCG	249	55	29	17	14	23	15	7	9	13	23	9	8	5	7	3	6	1	7	2
ACTGGAAATTGAAATTCTGTTTCGCC_GACAGAAAAGCCAAATGGATTTACCG	416	114	144	40	29	53	51	38	24	37	84	104	68	33	94	36	12	29	40	34
CGCGAAATAGCTAAAAATTTTCAGCT_GACAGAAAAGCCAAATGGATTTACCG	66	13	7	2	0	6	2	4	4	4	4	1	0	3	3	3	1	4	1	1
GCGGCAACTGTGAAAGCCTTTATTTA_GACAGAAAAGCCAAATGGATTTACCG	31	6	8	7	5	7	3	3	3	4	8	11	7	2	6	2	2	1	3	1
CACTCAAATGACAAGTAAGTTGCGTC_GACAGAAAAGCCAAATGGATTTACCG	17	0	1	0	0	0	1	0	0	0	0	0	1	0	0	0	0	0	0	0
TTTATAAATTAAAATCCTGTTCATTC_GACAGAAAAGCCAAATGGATTTACCG	8	2	0	2	0	2	1	0	1	1	4	0	1	1	1	1	0	0	1	0
CACATAATTATAAAGAATCTTCTTGA_GACAGAAAAGCCAAATGGATTTACCG	55	8	6	9	3	5	4	2	3	3	8	5	1	3	2	1	2	1	1	1
TATTGAACCTTAAATTGATTTGGATA_GACAGAAAAGCCAAATGGATTTACCG	57	22	10	7	5	8	6	6	7	6	13	8	6	3	7	1	10	2	2	3
CTGTAAACAAGTAAGAATATTCGGGT_GACAGAAAAGCCAAATGGATTTACCG	33	10	6	2	2	3	2	1	0	5	6	4	7	2	1	0	0	2	0	1
AGGTGAATTAGCAATACTTTTTATCG_GACAGAAAAGCCAAATGGATTTACCG	190	54	37	13	8	18	20	8	8	12	28	30	22	9	33	9	10	6	4	10
CTCTAAATTATTAAACTCTTTTCCGG_GACAGAAAAGCCAAATGGATTTACCG	81	25	16	12	21	15	16	7	15	18	42	26	11	26	31	13	7	19	32	32
TACAGAATAACAAATTTAATTCCCAT_GACAGAAAAGCCAAATGGATTTACCG	138	35	25	16	11	12	12	9	8	17	30	28	23	22	36	11	7	14	7	8
TTCGAAAATTGTAAGCAATTTATACA_GACAGAAAAGCCAAATGGATTTACCG	157	41	23	11	10	13	10	6	6	5	13	13	9	8	5	3	8	6	6	1
CTTTGAATATATAATCACTTTTCCTC_GACAGAAAAGCCAAATGGATTTACCG	27	7	9	0	0	2	1	2	1	2	1	0	1	0	0	0	2	0	0	0
TAACAAATCTAAAATCAATTTGCCTC_GACAGAAAAGCCAAATGGATTTACCG	19	12	8	3	2	3	5	3	0	1	2	2	2	3	12	1	3	6	3	1
TGATAAACCAATAACAAAATTTGGAG_GACAGAAAAGCCAAATGGATTTACCG	45	16	9	6	3	4	4	0	1	6	17	12	6	0	4	1	0	0	0	0
ATAGAAATGTGCAACTTTTTTCGAGG_GACAGAAAAGCCAAATGGATTTACCG	36	12	4	4	5	5	1	2	4	8	9	9	4	3	9	0	2	0	1	0
ATGGAAACAAATAATTAGATTATGGT_GACAGAAAAGCCAAATGGATTTACCG	16	5	7	4	4	7	3	1	0	4	6	2	4	5	14	3	4	8	13	6
TTATTAACAGAAAAGTAATTTGCACA_GACAGAAAAGCCAAATGGATTTACCG	18	9	5	3	2	2	9	0	0	0	0	3	1	1	0	0	0	1	1	0
CTAATAACTCAAAAGTTTGTTGGTGG_GACAGAAAAGCCAAATGGATTTACCG	7	1	0	0	0	0	0	0	0	0	1	0	0	0	0	0	0	1	0	0
TTTACAATACAGAATAAGTTTCGTGC_GACAGAAAAGCCAAATGGATTTACCG	195	67	67	15	17	20	17	7	16	7	34	37	32	13	21	5	8	8	9	8
AATGTAACAAGTAACTTGTTTTGTTA_GACAGAAAAGCCAAATGGATTTACCG	1	0	0	0	0	0	0	0	0	0	0	0	0	0	0	0	0	0	0	0
ATGTTAAACCTAAATAAGTTTCGTTA_GACAGAAAAGCCAAATGGATTTACCG	238	54	47	15	12	18	19	13	10	14	28	22	16	6	24	4	4	4	6	3
TTTCAAAAATGCAAATCTGTTAGAGC_GACAGAAAAGCCAAATGGATTTACCG	126	43	35	9	11	15	16	8	7	14	29	35	17	17	20	2	13	3	6	6
CCGTTAAACCGTAATCCCCTTCGAGG_GACAGAAAAGCCAAATGGATTTACCG	21	4	4	3	1	4	0	0	2	0	1	2	2	0	0	0	0	0	1	0
TAACCAAATATTAATTCATTTATTCA_GACAGAAAAGCCAAATGGATTTACCG	15	4	0	0	0	0	0	0	0	0	0	0	0	0	0	0	0	0	0	0
TTATTAACCACAAATTCTTTTTACCG_GACAGAAAAGCCAAATGGATTTACCG	189	32	41	7	13	32	22	15	15	19	38	33	28	25	24	11	10	9	8	12
AGGTGAACCTCTAATACTTTTTCTTG_GACAGAAAAGCCAAATGGATTTACCG	40	9	7	3	4	5	1	5	2	1	6	10	2	0	2	2	1	1	0	0
GACTGAAACGCTAAAAAGATTTAGGT_GACAGAAAAGCCAAATGGATTTACCG	274	74	81	20	18	27	36	17	12	22	28	44	44	24	25	12	14	9	16	10
TGTGTAACATTAAAGTGCGTTCGAGT_GACAGAAAAGCCAAATGGATTTACCG	47	8	7	1	1	2	4	2	2	1	6	5	9	3	1	0	0	5	2	0
GAACCAAGGGACAAGTTTATTAGTAA_GACAGAAAAGCCAAATGGATTTACCG	158	39	27	7	14	15	11	9	7	14	16	14	4	5	7	4	0	0	5	2
CTCCAAAGATCGAAATGATTTATGTG_GACAGAAAAGCCAAATGGATTTACCG	15	5	6	0	1	1	3	1	0	0	0	0	0	0	0	0	0	0	0	0
TTCTGAAATCTTAAGGATTTTCTGCA_GACAGAAAAGCCAAATGGATTTACCG	27	8	3	3	1	2	1	2	1	1	4	5	1	2	7	0	1	2	2	6
GAATCAACCGGAAACATACTTAATTC_GACAGAAAAGCCAAATGGATTTACCG	105	26	31	9	8	8	9	0	2	4	6	8	4	1	1	2	9	0	0	0
CTTTTAAAAGAGAATAGGTTTCATTT_GACAGAAAAGCCAAATGGATTTACCG	51	14	4	1	3	1	1	1	0	0	7	0	0	0	2	0	3	0	2	0
TATTGAATTTCTAAGTTCATTGATAC_GACAGAAAAGCCAAATGGATTTACCG	129	37	52	16	18	27	14	12	9	13	36	24	21	12	35	5	4	13	6	10
CCTTGAATTACCAATTATTTTTCTCC_GACAGAAAAGCCAAATGGATTTACCG	25	6	10	2	1	2	0	2	1	2	6	0	2	2	0	0	0	0	0	0
CTTGCAATTTCAAATTTTGTTTATTC_GACAGAAAAGCCAAATGGATTTACCG	12	3	0	1	0	1	0	0	0	0	0	0	0	0	0	0	0	0	0	0
ATAGCAATGTAAAGTTTATTAAAGA_GACAGAAAAGCCAAATGGATTTACCG	11	3	0	0	3	1	0	0	1	0	1	0	0	0	0	0	1	0	0	0
TGTCAAAAAACCAAATTGCTTGTTGA_GACAGAAAAGCCAAATGGATTTACCG	70	9	30	8	4	5	3	2	8	2	15	14	11	4	6	1	3	6	1	4
ATTATAACGGCGAAGGTTCTTCTGTT_GACAGAAAAGCCAAATGGATTTACCG	50	10	11	8	1	2	6	5	3	4	16	12	3	9	15	2	0	4	3	1
AGCTTAAACGATAAATGGATTGGATA_GACAGAAAAGCCAAATGGATTTACCG	76	17	26	8	3	11	7	9	3	2	9	3	4	8	13	0	1	0	0	4
CCTCTAAACATAAAGAACTTTACTCT_GACAGAAAAGCCAAATGGATTTACCG	285	72	43	10	18	19	30	14	14	27	53	23	15	16	29	5	6	6	7	10
AGACTAAGTTGGAATAGCTTTATGGG_GACAGAAAAGCCAAATGGATTTACCG	83	25	18	7	3	5	7	3	2	0	6	9	4	1	0	0	4	0	0	0
GGCCAAAACCATAACTAGGTTTGGGG_GACAGAAAAGCCAAATGGATTTACCG	42	16	5	2	3	3	2	2	3	3	8	11	6	5	16	2	3	2	2	3
AAGATACATTTAATTTTATTGCTAC_GACAGAAAAGCCAAATGGATTTACCG	12	3	5	4	2	2	3	0	1	0	2	1	3	0	1	0	0	0	0	0
GAAAAAATACCAAACGTCTTTAGCGT_GACAGAAAAGCCAAATGGATTTACCG	77	9	12	5	4	5	4	3	2	3	7	3	9	4	1	1	0	0	0	0
CTTGCAAACTAGAAACGATTTTAATT_GACAGAAAAGCCAAATGGATTTACCG	102	18	8	6	4	4	1	4	2	1	7	1	1	1	1	0	1	0	1	0
GGCGGAAGAGTAAAGGGCTTTCCGGC_GACAGAAAAGCCAAATGGATTTACCG	35	7	5	2	1	2	1	2	0	3	7	1	3	3	2	0	0	4	3	0
AAAAAAAATGGCAAGCAAGTTCCTGC_GACAGAAAAGCCAAATGGATTTACCG	57	19	20	9	5	11	3	2	6	2	10	16	6	4	5	0	0	0	3	0
AGAGAAACAAATAACCTCGTTTGCGC_GACAGAAAAGCCAAATGGATTTACCG	110	29	43	10	8	10	4	4	8	4	18	32	17	5	21	5	4	9	7	7
CCGCAAAAATATAAGCCACTTCCGAG_GACAGAAAAGCCAAATGGATTTACCG	235	61	45	16	13	16	11	6	4	6	21	21	14	5	16	1	1	8	4	3
ATTCAAACTTATAAGTCCGTTGCTTT_GACAGAAAAGCCAAATGGATTTACCG	33	18	12	4	2	3	6	1	0	8	2	7	7	2	7	1	0	1	2	3
GTCGGAACCTTTAATAAATTTTCAGA_GACAGAAAAGCCAAATGGATTTACCG	133	28	23	4	8	15	8	3	9	8	17	4	6	10	6	3	1	1	2	2
CTTATAATTCGGAATCATTTTCTGTC_GACAGAAAAGCCAAATGGATTTACCG	100	34	25	10	5	12	11	6	5	3	8	4	7	3	25	4	0	2	6	4
CGCCAAACCGCCAAACCGATTGGGGC_GACAGAAAAGCCAAATGGATTTACCG	48	12	15	3	5	11	10	5	6	4	9	8	1	2	8	2	2	2	6	1
TGTTAAACCGACAATTGTATTGGGCA_GACAGAAAAGCCAAATGGATTTACCG	37	9	17	3	5	7	7	1	0	1	3	4	3	3	3	0	0	0	0	0
GTGAGAACACTCAAAAGGCTTAGGGG_GACAGAAAAGCCAAATGGATTTACCG	74	29	39	6	2	10	9	1	4	2	21	21	18	3	13	0	3	0	5	2
ATCTTAAAGTATAAAGCACTTACGTA_GACAGAAAAGCCAAATGGATTTACCG	45	7	8	1	1	0	1	0	1	2	1	0	2	0	0	0	1	0	0	0
GCTTCAAGTTGCAAATATTTTCGCA_GACAGAAAAGCCAAATGGATTTACCG	2	0	0	0	0	0	0	0	0	0	0	0	0	0	0	0	1	0	0	0
ATATAAACAGGTAATCAGTTTTCTGT_GACAGAAAAGCCAAATGGATTTACCG	134	36	32	10	11	11	14	5	3	5	17	18	11	5	18	3	2	8	8	3
ATTGTAACCTGTAAACAGTTTCGGTC_GACAGAAAAGCCAAATGGATTTACCG	65	19	27	10	6	6	8	9	6	9	18	24	23	9	16	5	3	9	5	1
AGTCAAATAACGAATATTTTTCCGGA_GACAGAAAAGCCAAATGGATTTACCG	52	7	14	2	2	6	7	1	1	1	3	4	5	1	0	1	0	0	0	1
TAGCAAAGTGGGAATAGTGTTTCGTA_GACAGAAAAGCCAAATGGATTTACCG	31	15	15	6	2	4	4	0	0	3	4	6	4	2	3	0	2	0	0	0
GTATTAATTTACAAATGAGTTGTAAA_GACAGAAAAGCCAAATGGATTTACCG	86	29	15	10	6	9	10	4	11	5	21	8	5	3	8	5	4	7	2	1
CCGGTAAGTGCGAACTGCGTTCGAAA_GACAGAAAAGCCAAATGGATTTACCG	72	12	12	2	6	2	3	3	3	0	9	4	8	5	7	0	0	1	1	0
CATATAAATATGAAGGAAGTTTTGAG_GACAGAAAAGCCAAATGGATTTACCG	32	9	5	1	1	4	0	2	1	3	6	1	1	0	3	0	0	0	0	0
CTACGAAATTCGAAGTTATTTTAGTT_GACAGAAAAGCCAAATGGATTTACCG	60	9	6	3	3	4	4	4	1	3	4	5	1	1	7	1	1	2	0	2
ACGTTAACAAGAAAATTTTTTTGGTT_GACAGAAAAGCCAAATGGATTTACCG	58	30	28	14	13	17	8	4	7	16	11	11	4	8	5	3	2	5	2	0
GGGACAAAGGTAAATATTTTTTGATA_GACAGAAAAGCCAAATGGATTTACCG	66	20	7	5	3	0	1	0	2	1	3	2	1	2	1	0	2	0	0	0
ATGTTAAACTTAAATTCACTTTGGTC_GACAGAAAAGCCAAATGGATTTACCG	199	56	94	21	27	20	23	12	15	19	67	61	34	15	39	6	11	16	9	8
CGTGGAAGTAGTAATTACGTTGGGGT_GACAGAAAAGCCAAATGGATTTACCG	45	11	1	0	0	1	0	0	0	0	3	0	0	0	0	0	2	0	0	0
AAGGGAACCCGCAAATCCTTTGGAGA_GACAGAAAAGCCAAATGGATTTACCG	41	11	14	4	5	7	2	0	1	2	2	2	5	0	8	1	1	1	0	1
GCGGTAAAGTTAAACGAATTACATC_GACAGAAAAGCCAAATGGATTTACCG	1	0	0	0	0	0	0	0	0	0	0	0	0	0	0	0	0	0	0	0
ATTTAAAATTTGAAAAGATTTATATA_GACAGAAAAGCCAAATGGATTTACCG	18	0	0	0	0	0	0	0	0	0	0	0	0	0	0	0	0	0	0	0
TTACTAAGAAGAAATTGTCTTGCAGG_GACAGAAAAGCCAAATGGATTTACCG	422	122	130	53	45	64	65	37	26	44	114	122	92	36	73	13	15	20	18	15
TGGTCAACATGCAACTACTTTGTCAG_GACAGAAAAGCCAAATGGATTTACCG	18	8	13	5	10	6	3	6	4	7	14	15	14	11	4	2	3	1	6	2
AGTCGAATATGAAACCACATTGGGGA_GACAGAAAAGCCAAATGGATTTACCG	109	29	27	7	8	11	10	4	4	6	50	29	19	8	27	6	8	8	4	7
CAATTAAAGTCTAAAGGTGTTTTCTA_GACAGAAAAGCCAAATGGATTTACCG	1	0	0	0	0	0	0	0	0	0	0	0	0	0	1	0	0	0	0	0
CGTACAAAAGTGAATTCAATTTTCTG_GACAGAAAAGCCAAATGGATTTACCG	172	31	22	8	14	21	13	9	4	10	33	25	26	15	24	7	3	4	5	5
CGTAAAATTAGAAATGCGATTGTTAG_GACAGAAAAGCCAAATGGATTTACCG	20	5	3	1	1	1	1	0	1	0	3	0	2	1	3	1	0	0	0	2
AACAGAAAATAAAAACAGGTTAGGGA_GACAGAAAAGCCAAATGGATTTACCG	90	15	14	4	8	10	5	2	1	3	18	17	12	5	22	11	1	17	17	13
TCCCCAAACAGTAAGGTCATTTTTAT_GACAGAAAAGCCAAATGGATTTACCG	10	0	1	0	0	3	1	1	1	0	0	2	0	0	0	0	0	0	0	0
GGATAAATGCCTAAGCCTTTTTCGCA_GACAGAAAAGCCAAATGGATTTACCG	89	15	11	4	3	1	3	2	1	1	8	6	6	1	3	0	1	0	0	0
CCACAAATCATTAATTGATTTTAAAT_GACAGAAAAGCCAAATGGATTTACCG	48	7	0	3	2	1	2	3	1	2	1	0	0	1	0	0	0	0	0	0
GAGCAAAACCCTAAGTCTCTTCAAAA_GACAGAAAAGCCAAATGGATTTACCG	11	7	4	1	1	3	2	0	0	0	0	1	2	1	0	0	0	0	0	0
AATGAAAATACTAAACGATTTGTATT_GACAGAAAAGCCAAATGGATTTACCG	151	32	17	7	5	7	5	8	7	5	5	3	2	5	5	2	3	2	0	4
ACTTGAATCAGTAAGTTCCTTTGTGC_GACAGAAAAGCCAAATGGATTTACCG	45	20	17	10	2	11	11	5	5	8	22	19	16	13	14	3	5	6	1	4
CCAGGAATTTGAAAAAAACTTGTTAT_GACAGAAAAGCCAAATGGATTTACCG	24	4	7	4	3	4	2	0	2	5	5	2	0	5	3	0	1	3	0	1
ACAAAAAAGGTGAAGGGCGTTGGCGA_GACAGAAAAGCCAAATGGATTTACCG	30	12	17	7	0	7	8	3	3	7	8	9	3	1	4	2	0	1	1	3
AAAGAAAAACTTAAAATGGTTTAGTG_GACAGAAAAGCCAAATGGATTTACCG	300	71	81	23	31	34	37	15	17	19	61	39	35	24	49	16	8	11	14	13
AACGCAAGTCCTAACGGAATTTTAGA_GACAGAAAAGCCAAATGGATTTACCG	96	15	12	3	1	4	7	3	3	3	13	14	5	7	6	2	2	3	2	2
TTCATAAAAGATAATTCTATTGAGGT_GACAGAAAAGCCAAATGGATTTACCG	69	25	11	2	2	6	9	4	2	3	9	7	1	2	8	2	1	0	2	1
TCTGTAAAAAGCAAAAGCATTACTTA_GACAGAAAAGCCAAATGGATTTACCG	57	10	7	0	0	5	3	1	0	2	2	2	1	1	4	0	1	0	0	0
GAACTAAAAAACAACCTCTTTTTCCG_GACAGAAAAGCCAAATGGATTTACCG	101	31	12	3	7	11	8	3	1	4	24	18	13	5	17	2	3	4	2	2
ATTCGAAAAAATAATTTTTTTTTATT_GACAGAAAAGCCAAATGGATTTACCG	26	2	0	1	0	0	0	0	0	0	0	0	0	1	0	0	0	0	0	0
CTATGAAAATCTAAGGATTTTGTGTT_GACAGAAAAGCCAAATGGATTTACCG	16	2	0	0	0	1	0	0	0	0	1	0	0	0	0	0	0	0	0	0
TGTCGAAATGAAAAATATTTTTATGA_GACAGAAAAGCCAAATGGATTTACCG	2	2	0	0	0	1	0	0	0	0	0	0	0	0	0	0	0	0	0	0
ACGGTAACTACTAATAATATTTCGTC_GACAGAAAAGCCAAATGGATTTACCG	148	18	20	8	8	3	3	1	2	3	14	3	5	1	3	1	1	0	1	0
ATGCCAAGGGACAAACACTTTGAGGG_GACAGAAAAGCCAAATGGATTTACCG	51	22	26	6	3	6	6	5	4	0	4	2	3	0	5	1	3	2	2	1
TCACAAAATCGTAACGAAGTTTGACT_GACAGAAAAGCCAAATGGATTTACCG	47	27	23	1	8	12	7	6	6	5	13	21	17	6	9	6	8	2	3	5
CCAACAATGTTCAAAATATTTCGCCA_GACAGAAAAGCCAAATGGATTTACCG	141	33	40	17	10	11	17	10	5	11	31	21	18	4	21	1	3	4	2	5
GGGTTAATTACGAAGCTCTTTATCAA_GACAGAAAAGCCAAATGGATTTACCG	162	31	33	12	10	16	12	8	7	14	26	16	10	9	27	2	1	2	4	2
GTTAAAAATTCCAAAATTATTGTTTG_GACAGAAAAGCCAAATGGATTTACCG	146	33	37	14	7	15	15	8	8	6	33	21	22	16	22	6	2	9	6	3
TTAGAAACGAGGAAATTTTTTACAGT_GACAGAAAAGCCAAATGGATTTACCG	118	43	27	12	4	9	11	6	12	13	24	13	4	3	9	3	4	4	5	6
GCGATAATCGCAAACAAGCTTGGGCA_GACAGAAAAGCCAAATGGATTTACCG	146	42	44	9	10	8	8	5	6	13	30	40	31	7	22	5	3	7	6	5
CGACAAAAACCAAACCGAATTTAAGC_GACAGAAAAGCCAAATGGATTTACCG	21	2	0	1	0	1	1	1	0	0	0	0	1	1	0	0	0	0	0	1
GTCCCAATAATGAAACATATTTGTTT_GACAGAAAAGCCAAATGGATTTACCG	48	13	9	2	10	6	7	2	3	7	8	4	1	5	5	0	1	0	3	3
ACATTAAAGCAAAAGTTAATTAATGA_GACAGAAAAGCCAAATGGATTTACCG	74	30	14	5	8	5	4	3	3	9	15	12	3	7	9	2	5	1	3	0
GTAGTAATCACTAAGTCTATTTTCTG_GACAGAAAAGCCAAATGGATTTACCG	34	7	14	5	0	0	2	2	1	0	2	2	1	0	0	0	0	0	0	0
CTGCTAAGCTGAAAGTGTTTTTTCGG_GACAGAAAAGCCAAATGGATTTACCG	85	15	19	4	5	7	10	5	3	7	18	14	13	12	20	3	1	7	3	0
TGTTTAACTTCTAACATCTTTTCTAC_GACAGAAAAGCCAAATGGATTTACCG	14	1	3	0	0	1	1	0	0	1	3	6	1	2	0	0	2	0	0	0
TTAGAAATTTTAAACTGTATTTCGAA_GACAGAAAAGCCAAATGGATTTACCG	119	20	5	1	5	7	5	8	3	6	9	7	4	2	7	1	3	2	2	4
CTTACAAAATCTAACTATGTTACACT_GACAGAAAAGCCAAATGGATTTACCG	104	21	8	1	4	4	5	2	2	5	12	9	9	2	12	2	4	7	4	0
TCTGAAAGTTGCAATTTTGTTCCTTG_GACAGAAAAGCCAAATGGATTTACCG	118	19	19	2	9	6	3	3	2	2	9	3	13	0	1	0	2	0	1	1
TACCTAACTATTAATACTCTTCGCTC_GACAGAAAAGCCAAATGGATTTACCG	34	17	11	5	3	4	3	2	3	2	4	1	2	4	2	0	2	0	0	0
AGGGTAAATGCCAATATAATTTTCTT_GACAGAAAAGCCAAATGGATTTACCG	27	4	3	3	1	3	1	3	2	3	2	1	0	4	0	0	0	1	0	4
CACACAAAAAGTAACCTCGTTATTTA_GACAGAAAAGCCAAATGGATTTACCG	78	14	11	3	5	5	3	2	1	4	3	6	0	0	4	0	1	0	0	0
CGAGGAAAAGGTAACTCGGTTGTGAC_GACAGAAAAGCCAAATGGATTTACCG	97	21	23	5	5	10	4	4	3	2	12	10	11	2	7	2	1	1	1	2
AAAGCAAAGTAAAAGTATATTAAATT_GACAGAAAAGCCAAATGGATTTACCG	17	2	0	0	0	0	1	0	0	0	0	0	0	0	0	0	0	0	0	0
ATCTTAACTACCAAGGTAATTTTACA_GACAGAAAAGCCAAATGGATTTACCG	142	45	40	12	10	19	10	3	6	8	22	23	12	12	16	3	5	5	8	9
AATCGAACTATTAATACTATTTATGT_GACAGAAAAGCCAAATGGATTTACCG	78	17	2	6	5	1	3	0	0	3	0	0	0	2	1	0	0	1	2	1
CCACAAATTGTTAAACCCCTTATCAA_GACAGAAAAGCCAAATGGATTTACCG	22	3	1	1	0	3	2	0	0	1	7	3	2	1	1	0	0	0	0	0
ATGCGAACAGTCAATAGGTTTCGATT_GACAGAAAAGCCAAATGGATTTACCG	28	7	20	2	1	6	1	1	4	0	14	15	8	1	4	3	3	0	0	0
GTACCAATCTTTAAAAGAGTTGCATC_GACAGAAAAGCCAAATGGATTTACCG	15	1	0	1	0	0	1	0	1	0	1	0	0	0	0	0	0	0	0	0
GCTATAATATTGAACACAGTTTCGGT_GACAGAAAAGCCAAATGGATTTACCG	195	43	45	15	8	12	22	7	7	5	23	34	20	18	23	7	7	7	13	11
TACTGAACCTGAAAGTGGGTTCGGTG_GACAGAAAAGCCAAATGGATTTACCG	53	35	12	3	8	9	4	2	3	2	15	13	5	1	12	1	1	2	1	2
CCAAAAAGCGGCAAGTCAATTAAGAA_GACAGAAAAGCCAAATGGATTTACCG	52	9	7	5	4	7	5	2	4	5	11	12	8	6	7	3	0	4	0	4
TACCTAACAGTAAAACTCTTTCTTAC_GACAGAAAAGCCAAATGGATTTACCG	113	31	29	7	5	6	10	3	11	11	28	18	6	1	8	4	2	1	2	3
ATGACAATACTTAAATACCTTAAAGC_GACAGAAAAGCCAAATGGATTTACCG	112	24	24	9	9	8	13	10	7	9	19	18	21	5	9	2	5	1	3	4
CTTGTAATCATAAAGGTAGTTCATTA_GACAGAAAAGCCAAATGGATTTACCG	77	28	22	10	1	15	2	7	6	5	14	17	11	2	6	1	9	1	3	6
GCGTTAACATAAAATCGCTTTCCTTA_GACAGAAAAGCCAAATGGATTTACCG	43	17	7	1	1	0	1	0	0	0	0	3	4	0	3	0	1	1	0	0
GTTACAAAAGCTAACGGAGTTAAGCA_GACAGAAAAGCCAAATGGATTTACCG	41	6	5	0	1	3	1	2	0	3	3	5	8	2	12	0	1	3	0	1
AACCAAAGTAAAAACCATGTTACAGG_GACAGAAAAGCCAAATGGATTTACCG	213	64	54	28	26	38	23	7	9	17	30	39	58	25	47	7	8	15	11	11
TTGGAAAGGTATAATTCGATTTTCGC_GACAGAAAAGCCAAATGGATTTACCG	219	85	90	29	31	26	25	14	11	13	48	58	35	13	29	5	3	5	5	1
TACGAAAACCTTAACCGCCTTATATG_GACAGAAAAGCCAAATGGATTTACCG	22	2	0	0	0	0	0	0	0	0	0	0	0	0	0	0	0	0	0	0
TTGGTAAACACAAAGCGAATTATCAT_GACAGAAAAGCCAAATGGATTTACCG	184	58	51	20	20	27	24	12	5	14	57	42	39	11	29	6	14	7	8	9
TTATTAACCAGCAAAAGCTTTATTCA_GACAGAAAAGCCAAATGGATTTACCG	138	62	53	22	22	22	21	3	5	19	48	29	11	14	15	3	9	10	7	5
TTCATAACGTAAAAATGTGTTTGGCT_GACAGAAAAGCCAAATGGATTTACCG	169	29	35	15	1	16	17	5	5	12	17	22	24	7	20	5	7	9	8	7
CATATAAAGTTGAAACTAATTTATAC_GACAGAAAAGCCAAATGGATTTACCG	43	10	1	4	2	3	2	1	1	1	4	4	1	0	2	0	0	0	2	0
CCCCTAAGACGCAACCAACTTTCGTA_GACAGAAAAGCCAAATGGATTTACCG	124	25	41	8	10	18	11	6	11	20	26	21	29	9	25	3	7	9	6	4
ATATAAATTTACAAATATATTGGGTG_GACAGAAAAGCCAAATGGATTTACCG	29	1	0	1	0	0	1	1	0	0	0	0	0	0	0	0	0	0	0	0
AACTCAAGTTACAACTCAGTTAGATT_GACAGAAAAGCCAAATGGATTTACCG	141	49	54	9	13	17	24	11	9	18	33	38	27	13	26	12	15	6	7	13
TCGAGAATTCACAATGTTATTAGGTC_GACAGAAAAGCCAAATGGATTTACCG	87	35	25	7	8	11	7	8	3	6	20	29	19	6	16	3	1	1	1	5
ACAGAAATTTAAAAGATAGTTCCTAT_GACAGAAAAGCCAAATGGATTTACCG	67	15	4	9	6	1	1	3	2	3	2	0	0	0	0	0	0	0	3	1
GAGGTAATCGTAAACTAGATTTCAGC_GACAGAAAAGCCAAATGGATTTACCG	72	22	21	7	3	5	5	0	3	1	6	10	9	4	5	0	3	1	1	2
CTTTCAAAAATAAAGAGCATTATGGG_GACAGAAAAGCCAAATGGATTTACCG	111	28	25	5	11	8	7	9	2	8	22	13	11	7	11	4	8	2	5	4
TACATAACAAACAATTCACTTTCTGA_GACAGAAAAGCCAAATGGATTTACCG	38	11	23	8	2	5	5	6	3	3	14	14	8	3	6	0	0	4	2	1
AATCGAATCCCCAATCTAGTTACAAA_GACAGAAAAGCCAAATGGATTTACCG	39	7	5	0	1	0	1	2	2	1	1	3	3	0	5	0	0	0	0	0
AATTCAACCAAAAAGTTCATTTTTGG_GACAGAAAAGCCAAATGGATTTACCG	19	11	6	3	1	2	4	2	2	6	3	7	3	4	10	4	7	6	2	0
ACATTAAAATTCAATGAATTTATTTA_GACAGAAAAGCCAAATGGATTTACCG	121	22	3	8	5	5	1	4	4	1	0	0	0	3	0	0	0	3	1	1
CATTAAACAACGAAATCCCTTTTGAT_GACAGAAAAGCCAAATGGATTTACCG	34	5	5	1	0	1	0	0	1	1	5	3	6	1	2	3	0	2	1	0
CAACGAAAGCATAATAGCATTGGGGG_GACAGAAAAGCCAAATGGATTTACCG	32	18	25	4	3	7	3	3	2	3	10	16	13	5	5	0	0	0	0	0
ATGTAAACATATAAAAGATTTCCAAT_GACAGAAAAGCCAAATGGATTTACCG	44	14	5	3	5	1	3	2	0	5	4	2	2	2	2	0	0	1	0	0
CGTCTAAAGGGTAAGTTAATTGTGAA_GACAGAAAAGCCAAATGGATTTACCG	9	0	0	0	0	1	0	0	0	0	0	0	0	0	0	0	5	0	0	0
ATATTAATCGCGAACCGTTTTTATTG_GACAGAAAAGCCAAATGGATTTACCG	68	30	19	2	3	9	7	4	5	3	6	5	7	6	6	1	1	2	4	2
CGCATAATTCAGAAGGGTGTTAAGTT_GACAGAAAAGCCAAATGGATTTACCG	10	4	1	1	0	0	3	0	1	0	1	0	3	0	0	0	0	0	0	0
ACTCGAATTAACAACATTATTGACTA_GACAGAAAAGCCAAATGGATTTACCG	924	245	264	65	59	72	85	50	31	36	128	106	105	43	96	17	43	44	27	17
AAATAAACCATTAAATATGTTCGTAA_GACAGAAAAGCCAAATGGATTTACCG	28	12	6	6	2	3	1	2	3	1	5	1	0	0	2	0	0	1	1	0
GATTTAATCTGTAACAATTTTAGGAC_GACAGAAAAGCCAAATGGATTTACCG	129	29	23	5	2	5	5	3	3	6	17	17	6	3	5	2	1	2	3	0
CATGCAACGGATAATGCATTTTAGCA_GACAGAAAAGCCAAATGGATTTACCG	100	49	40	13	7	12	12	7	8	9	35	31	27	13	27	8	10	11	3	5
CGCTAAATTAGAAAAATAATTCGATT_GACAGAAAAGCCAAATGGATTTACCG	18	3	5	0	0	1	0	0	0	0	0	0	0	0	0	0	0	0	0	0
ACATTAAGAGCTAAGCGGCTTCATCA_GACAGAAAAGCCAAATGGATTTACCG	65	34	28	18	10	21	21	8	11	19	29	33	21	13	19	8	6	5	4	8
CGTAGAACATTTAATCGCATTTGGGC_GACAGAAAAGCCAAATGGATTTACCG	45	4	6	6	3	2	2	2	1	1	3	2	1	1	2	1	0	0	0	0
GGATCAAGAGGCAATGGGTTTACCAG_GACAGAAAAGCCAAATGGATTTACCG	36	6	5	2	2	2	2	0	3	2	10	10	7	1	6	2	5	0	2	2
CGACTAATTTATAAGTATTTTAACTA_GACAGAAAAGCCAAATGGATTTACCG	8	2	0	0	0	0	0	0	0	0	0	0	0	0	0	0	0	0	0	0
AATACAATAGTGAACGTTATTGTTTA_GACAGAAAAGCCAAATGGATTTACCG	82	27	33	10	11	24	11	9	5	13	32	30	21	16	17	4	6	5	6	6
CTGTGAATCGGCAAAATATTTTGCG_GACAGAAAAGCCAAATGGATTTACCG	66	19	17	8	5	11	13	10	6	6	28	14	17	5	7	1	1	1	4	0
CCAAAAATAATTAAGAGGTTTTACAG_GACAGAAAAGCCAAATGGATTTACCG	39	9	3	1	0	0	1	0	0	0	0	1	0	2	2	0	0	0	0	0
TATAGAATCCTTAAATAGCTTAGTAT_GACAGAAAAGCCAAATGGATTTACCG	129	37	31	10	12	23	23	10	14	12	30	22	5	10	9	3	3	7	3	5
TTTACAAGCCTTAAACTCATTTCAGT_GACAGAAAAGCCAAATGGATTTACCG	198	81	87	30	25	16	26	20	10	27	49	58	52	19	42	6	14	6	11	8
CAACCAAAAAATAACAGTATTTTATT_GACAGAAAAGCCAAATGGATTTACCG	23	2	0	0	1	0	0	0	0	0	0	0	0	3	0	0	1	0	0	0
ATATTAACTAAGAACCAGTTTGTACC_GACAGAAAAGCCAAATGGATTTACCG	83	23	18	11	5	3	8	6	3	2	6	1	10	0	11	2	1	2	2	2
GTCTCAAAGCAGAACTCGATTATTGC_GACAGAAAAGCCAAATGGATTTACCG	40	8	9	1	1	2	2	0	0	0	3	8	4	1	1	0	1	1	0	0
GAGGTAAACGTGAACGATATTAATGT_GACAGAAAAGCCAAATGGATTTACCG	119	19	20	8	4	10	5	4	3	2	22	20	15	5	14	3	5	7	5	7
GGGGGAACGACGAACGGGCTTGCGCG_GACAGAAAAGCCAAATGGATTTACCG	59	27	17	6	2	7	5	2	2	2	9	16	14	2	14	3	2	9	1	1
TCGAGAATAGGGAACAGGGTTATTCA_GACAGAAAAGCCAAATGGATTTACCG	109	40	45	19	7	9	20	9	7	12	20	17	23	12	22	6	5	6	11	3
TTTTAAATATCCAATAGGTTTATCAC_GACAGAAAAGCCAAATGGATTTACCG	111	45	27	11	5	5	6	3	3	3	10	12	6	2	9	4	2	3	1	2
CGTGGAAGTAGTAATTTGTTTCTGAC_GACAGAAAAGCCAAATGGATTTACCG	83	13	11	2	1	6	7	6	2	1	23	13	10	5	17	5	0	5	4	0
ACGCAAACCATGAACATCATTATAGT_GACAGAAAAGCCAAATGGATTTACCG	108	36	27	13	9	13	15	12	2	14	16	21	7	7	21	0	7	0	1	2
ATAATAAACCGCAATCTCATTTCAGA_GACAGAAAAGCCAAATGGATTTACCG	82	11	16	1	6	3	4	7	2	1	4	4	3	2	1	1	6	0	1	2
CAAACAAAATAGAACCCATTTCCTC_GACAGAAAAGCCAAATGGATTTACCG	175	49	20	9	15	15	19	10	8	6	29	14	19	6	7	3	1	4	5	7
GAGACAAAATCCAACCAGTTTGAGTG_GACAGAAAAGCCAAATGGATTTACCG	130	22	29	8	5	13	7	2	3	5	19	11	16	4	21	0	2	8	2	2
AATTTAAAGTAAAATAAGTTTTGTTT_GACAGAAAAGCCAAATGGATTTACCG	67	17	4	3	2	7	2	0	4	0	1	2	0	6	0	0	2	2	0	4
CGTCGAAAATATAAGGGAATTGTTCC_GACAGAAAAGCCAAATGGATTTACCG	79	11	10	5	3	5	8	1	0	2	10	10	7	7	10	4	7	2	1	1
TATGTAAAATCAAATTTACTTAGTTG_GACAGAAAAGCCAAATGGATTTACCG	121	48	31	5	11	14	14	5	6	3	9	6	7	0	3	1	3	2	3	0
TAGTAAAGCCTTAAATTATTTTATAC_GACAGAAAAGCCAAATGGATTTACCG	41	3	2	3	2	2	1	4	1	0	2	0	0	1	0	0	0	0	1	0
CTAAGAACCTGTAACACTTTTCTTAT_GACAGAAAAGCCAAATGGATTTACCG	80	24	20	12	9	10	9	7	7	1	10	4	1	9	4	4	3	2	4	3
TATTCAACCGCGAATTTCGTTACTAT_GACAGAAAAGCCAAATGGATTTACCG	30	21	24	7	7	6	14	3	8	2	17	13	4	5	19	3	3	4	8	6
GGCGTAAGTTTCAATCATCTTCTGTT_GACAGAAAAGCCAAATGGATTTACCG	322	100	121	32	26	42	28	24	19	22	62	61	41	22	51	15	18	20	14	15
CTATAAACACACAACGCCGTTTTACG_GACAGAAAAGCCAAATGGATTTACCG	50	12	8	7	7	3	6	0	1	0	2	3	2	1	4	0	0	0	1	0
TCCACAACATTTAAACCCATTGTTCA_GACAGAAAAGCCAAATGGATTTACCG	80	22	17	3	1	6	3	3	0	0	5	1	4	0	13	2	5	0	0	0
TTGGGAAGCAATAACTACGTTGAAAT_GACAGAAAAGCCAAATGGATTTACCG	40	15	19	7	2	12	5	4	3	3	7	5	9	3	10	0	1	3	2	1
CGATTAACACGGAATCGCTTTCTCGA_GACAGAAAAGCCAAATGGATTTACCG	116	16	22	10	8	7	8	2	6	2	27	22	14	5	5	2	11	5	5	2
AATATAACTTTAAAGCTTATTCAGGT_GACAGAAAAGCCAAATGGATTTACCG	67	27	23	9	6	7	7	1	5	6	9	3	5	2	3	0	2	0	0	0
TAAATAAAAATGAATGTTATTCACAT_GACAGAAAAGCCAAATGGATTTACCG	33	11	5	2	2	4	6	0	4	0	2	2	1	0	0	0	0	0	0	0
GGCGAAAAGGCGAAGATAGTTCTCGT_GACAGAAAAGCCAAATGGATTTACCG	43	18	12	4	3	5	7	3	2	2	2	5	8	7	3	2	0	4	5	4
GTTCAAAACCAAAATTAAATTGTGAC_GACAGAAAAGCCAAATGGATTTACCG	172	61	93	49	29	52	51	48	51	68	232	270	202	215	425	181	103	330	420	396
TTAACAAAGCATAACAAGTTTTTTCA_GACAGAAAAGCCAAATGGATTTACCG	93	27	24	4	4	11	10	3	6	4	11	8	8	2	16	1	1	2	0	3
GACACAACACACTTGGCAT_GACAGAAAAGCCAAATGGATTTACCG	77	35	46	13	11	11	27	5	4	15	21	27	19	8	21	6	6	14	5	4
AATCAAACAAAGAAGCAAGTTGAATT_GACAGAAAAGCCAAATGGATTTACCG	135	39	21	3	6	8	5	0	3	3	9	10	6	2	14	0	8	5	4	1
TTTAAAAAATGTAAGTAAATTCAAAA_GACAGAAAAGCCAAATGGATTTACCG	44	6	1	1	1	2	3	1	1	2	1	0	0	0	0	0	0	0	0	1
TATACAAACTGAAAGGTTATTAATTT_GACAGAAAAGCCAAATGGATTTACCG	10	3	1	0	0	0	0	0	0	0	1	0	0	0	0	0	0	0	1	0
ACTGCAATCTTGAATTGATTTGGAGG_GACAGAAAAGCCAAATGGATTTACCG	49	13	14	5	4	7	5	1	2	1	13	9	3	2	7	1	3	1	0	0
TTCATAATTCATAATATAATTTAGCG_GACAGAAAAGCCAAATGGATTTACCG	189	25	2	16	11	7	5	6	10	7	9	4	3	13	8	3	0	3	1	4
TGTTAAAATATTAATTGTTTTTAGCG_GACAGAAAAGCCAAATGGATTTACCG	25	2	0	0	0	0	0	0	0	0	0	0	0	0	0	1	0	0	0	0
CGCGAAAAGCTTAAGTACCTTGTTAT_GACAGAAAAGCCAAATGGATTTACCG	121	37	36	13	11	10	7	8	7	9	28	21	18	6	29	4	1	7	1	3
TCTTCAATTAAAAGGCAGTTTTAAC_GACAGAAAAGCCAAATGGATTTACCG	1	0	0	0	0	0	0	0	0	0	0	0	0	0	0	0	0	0	0	0
AGGATAATACGAAAGAGATTTCTGAC_GACAGAAAAGCCAAATGGATTTACCG	37	9	6	2	1	3	3	0	1	0	10	2	3	0	0	0	0	1	0	0
AAATGAATCCGAAACGGTTTTAAGGT_GACAGAAAAGCCAAATGGATTTACCG	29	8	3	3	1	0	0	0	0	0	1	0	0	0	2	0	0	0	0	0
GTTAGAACGGGTAATGGTGTTTTCTA_GACAGAAAAGCCAAATGGATTTACCG	23	6	5	0	3	1	3	2	0	8	6	7	6	1	6	0	1	3	2	2
TATCGGTACCATAAGCCATTTTTTTT_GACAGAAAAGCCAAATGGATTTACCG	30	12	6	6	3	2	4	3	1	5	15	3	4	1	5	0	0	1	0	3
TTGCAAATAAATAAGATTTTTACAAG_GACAGAAAAGCCAAATGGATTTACCG	6	0	0	0	0	2	0	1	1	1	2	1	0	0	0	1	0	0	1	0
ATGAAAATCTACAACTCGTTTGTCTG_GACAGAAAAGCCAAATGGATTTACCG	266	84	88	12	17	24	16	9	9	11	31	35	36	10	28	5	9	8	10	8
GAGCCAAATGTAAACTAGATTATTTC_GACAGAAAAGCCAAATGGATTTACCG	157	37	38	15	14	14	12	6	9	14	24	18	12	10	17	6	3	8	4	5
ACAGTAATTTCGAAATTGTTTTCTTA_GACAGAAAAGCCAAATGGATTTACCG	45	12	8	6	2	2	10	7	4	6	10	2	9	5	6	4	3	2	0	3
TTTCGAAAACTAAATAAGGTTAATAC_GACAGAAAAGCCAAATGGATTTACCG	18	3	0	1	0	0	0	0	0	0	0	1	0	0	1	0	0	0	0	0
CGGCTAAATCAGAATATCTTTAAGAC_GACAGAAAAGCCAAATGGATTTACCG	65	5	11	1	1	3	6	1	2	2	4	5	6	4	5	1	0	1	1	3
CCACGAAACTCTAATGCTTTTGCTTA_GACAGAAAAGCCAAATGGATTTACCG	3	0	0	0	0	0	0	0	0	1	1	0	0	0	0	0	0	0	0	0
GAGAAAACGATGAAGTAGTTTGAGTT_GACAGAAAAGCCAAATGGATTTACCG	60	13	12	3	2	6	3	4	3	6	14	15	11	3	21	0	0	2	4	1
CGAAAAAGATTGAATTATTTTTCGGG_GACAGAAAAGCCAAATGGATTTACCG	62	13	14	7	1	4	4	1	1	1	3	1	5	3	4	1	0	2	4	2
ATCCGAAAAATCAAGCTACTTAGGGA_GACAGAAAAGCCAAATGGATTTACCG	29	14	18	6	4	5	10	4	2	5	8	15	13	2	17	1	10	6	5	3
CTGAGAAGTATTAACGCTTTTTGACT_GACAGAAAAGCCAAATGGATTTACCG	24	9	6	0	0	2	4	3	1	0	7	5	3	1	5	0	0	0	1	0
TGTTAAAAATTTGAAGTTATTTACGTC_GACAGAAAAGCCAAATGGATTTACCG	80	15	15	16	9	6	9	1	3	4	12	8	4	0	1	1	0	1	5	1
AATGGAAAGACAAAGTGGCTTCGTGG_GACAGAAAAGCCAAATGGATTTACCG	33	6	8	5	0	4	7	3	3	1	4	6	4	0	6	0	1	1	2	1
CATTCAATCGAGAATATAGTTACAGT_GACAGAAAAGCCAAATGGATTTACCG	284	78	76	20	25	36	18	6	13	14	47	38	28	11	26	10	4	2	5	1
CTCGAAATCGCTAACAGGGTTATTGT_GACAGAAAAGCCAAATGGATTTACCG	27	1	3	3	0	1	0	0	0	0	0	1	2	3	0	0	0	0	1	0
GTGCTAAACAAAAAGCTTCTTACTGT_GACAGAAAAGCCAAATGGATTTACCG	52	7	6	1	0	3	5	2	1	2	2	9	3	0	2	2	0	1	3	0
AGCTTAAGCAGGAACAGTATTTATGT_GACAGAAAAGCCAAATGGATTTACCG	175	42	35	12	11	19	17	7	7	12	37	34	20	16	28	5	6	15	10	6
CCAGAAATTTAAAACAGTGTTAAGAC_GACAGAAAAGCCAAATGGATTTACCG	52	35	25	4	12	14	14	8	5	13	24	19	9	6	16	4	1	2	6	3
TTTACAATTAGTAAAAAACTTTTCCT_GACAGAAAAGCCAAATGGATTTACCG	48	11	5	0	6	4	3	4	2	5	3	3	1	1	1	1	3	1	1	0
ATATAAAACGTAAATAATTTTAATGA_GACAGAAAAGCCAAATGGATTTACCG	108	16	1	4	2	6	2	2	1	5	0	0	0	12	1	0	0	0	0	1
GGTAAAAAGGATAATCATTTTCGCTG_GACAGAAAAGCCAAATGGATTTACCG	23	8	12	1	3	2	1	2	3	3	5	10	4	0	3	0	1	1	1	1
ACTACAAAAGGTAATAATGTTGGACG_GACAGAAAAGCCAAATGGATTTACCG	66	36	36	13	8	9	12	5	2	9	30	43	35	10	10	8	3	7	3	5
CTCCCAAAATGTAAGCGTGTTGGGCC_GACAGAAAAGCCAAATGGATTTACCG	16	5	5	0	4	2	1	0	3	6	12	2	4	1	2	0	2	3	1	2
AATTAAACCGCGAAATCCCTTTTAAT_GACAGAAAAGCCAAATGGATTTACCG	52	4	7	0	2	4	1	0	2	1	3	0	3	3	0	2	0	0	0	0
ACTATAACGTGGAAAGAGTTTGGTAA_GACAGAAAAGCCAAATGGATTTACCG	16	7	3	0	0	0	1	0	0	1	0	0	3	0	4	0	0	1	1	0
CAGCAAAAAAAGAAGTAATTTACCGC_GACAGAAAAGCCAAATGGATTTACCG	85	26	19	8	6	13	9	3	0	2	11	10	13	9	3	0	0	0	2	2
TACGGAACGAGGAACTTATTTCAGAA_GACAGAAAAGCCAAATGGATTTACCG	75	19	11	5	5	5	5	4	6	9	13	19	9	4	15	2	6	1	1	4
ATGTTAATTTTTAAACAATTTCGCTT_GACAGAAAAGCCAAATGGATTTACCG	39	9	7	3	5	4	5	6	3	4	12	10	4	6	7	1	5	6	3	3
CATACAACTTTCAATTGCGTTAGGTA_GACAGAAAAGCCAAATGGATTTACCG	109	32	27	10	3	15	13	12	5	6	40	35	33	7	39	7	13	3	6	6
TTACCAAACCTAAAGTCCCTTCCCTT_GACAGAAAAGCCAAATGGATTTACCG	111	21	17	4	4	1	0	0	0	3	5	14	9	1	4	2	7	1	2	1
ATCCCAATTATGAACAGGGTTACCTA_GACAGAAAAGCCAAATGGATTTACCG	97	37	33	11	9	10	15	2	6	11	34	18	19	6	22	3	3	5	5	4
ACAAGAACTGTAAACTTCGTTAAGGT_GACAGAAAAGCCAAATGGATTTACCG	174	58	72	14	18	27	31	14	18	21	55	48	32	19	35	6	16	14	8	4
TAATTAATGAAAAAGTTTGTTCTATT_GACAGAAAAGCCAAATGGATTTACCG	121	5	8	7	11	7	3	0	1	0	4	2	3	1	0	0	3	0	1	1
TAAAGAATACGCAAACATGTTGGAAT_GACAGAAAAGCCAAATGGATTTACCG	384	135	141	34	25	36	27	14	15	16	76	68	67	19	52	11	9	9	13	9
TACCGAAATTACAATACAATTATCTT_GACAGAAAAGCCAAATGGATTTACCG	11	1	1	0	0	0	0	0	0	1	1	0	0	0	0	0	0	0	0	0
GGCCAAAAGAGAAAGTCTATTCTTTA_GACAGAAAAGCCAAATGGATTTACCG	92	13	6	5	6	4	0	1	1	3	1	2	2	5	3	1	1	0	3	1
GCAGGAAGCTGAAATCTCATTTGTGC_GACAGAAAAGCCAAATGGATTTACCG	146	53	36	18	10	15	11	4	4	4	17	8	11	1	17	3	1	6	5	2
TAGTAAATTGGAAAATTGATTATCTA_GACAGAAAAGCCAAATGGATTTACCG	41	15	7	3	5	4	2	0	2	1	4	0	2	2	0	0	0	0	0	1
ACCCGAACAGACAAAAAAATTCAACA_GACAGAAAAGCCAAATGGATTTACCG	21	7	9	6	2	5	3	3	1	0	10	8	3	3	3	1	1	1	4	2
GGTTTAACTTCGAAACCGGTTCCGTA_GACAGAAAAGCCAAATGGATTTACCG	43	7	9	4	4	3	3	3	3	1	11	6	3	4	4	0	0	2	0	1
TAATTAAAGCGTAAAAGCCTTCATGA_GACAGAAAAGCCAAATGGATTTACCG	149	53	53	22	17	33	29	11	15	11	57	41	23	18	24	2	2	1	7	5
GGGTCAATCAATAAACATCTTTGTGA_GACAGAAAAGCCAAATGGATTTACCG	74	11	12	0	4	1	3	2	3	4	9	10	7	1	7	2	0	2	0	7
AATACAAGTTCCAACTACCTTTTATT_GACAGAAAAGCCAAATGGATTTACCG	163	31	34	11	11	14	13	7	9	12	21	8	10	5	5	3	2	4	5	1
GCTTCAAAGAATAAAGATCTTCTCAT_GACAGAAAAGCCAAATGGATTTACCG	55	23	24	7	6	11	7	2	2	0	5	0	0	2	5	0	0	0	0	0
GCATTAATGGATAAAACATTTTAAGC_GACAGAAAAGCCAAATGGATTTACCG	54	17	8	1	7	8	10	1	2	3	10	8	5	2	6	1	1	5	5	1
AAGCTAATGGAGAAAACTTTTAGTTC_GACAGAAAAGCCAAATGGATTTACCG	142	31	32	11	7	12	8	4	2	10	18	15	18	7	8	5	3	5	1	4
AAAGAAAAATTAAACTTGTTTATCGT_GACAGAAAAGCCAAATGGATTTACCG	99	30	17	5	9	6	11	1	10	4	13	16	3	9	12	7	9	16	17	9
CAGTTAAACGGGAATGTGGTTAATGT_GACAGAAAAGCCAAATGGATTTACCG	113	17	22	3	7	15	8	4	0	5	14	14	7	4	1	3	10	3	6	10
TCGCGAATTTCCAAATTTGTTATATA_GACAGAAAAGCCAAATGGATTTACCG	7	1	1	1	2	0	0	0	0	0	1	0	0	0	0	0	0	0	0	0
TTTAGAAGTCGGAATCGGATTCAGCC_GACAGAAAAGCCAAATGGATTTACCG	292	85	78	25	13	27	26	13	20	18	46	50	37	12	19	4	4	8	3	2
TACACAATCATCAACAGATTTGGTTT_GACAGAAAAGCCAAATGGATTTACCG	149	28	40	8	20	12	19	6	8	5	18	25	28	6	11	7	6	5	6	3
AACTTAACTTCAAAAAGAGTTCGATG_GACAGAAAAGCCAAATGGATTTACCG	56	8	10	3	5	6	4	1	2	2	10	8	7	0	8	1	2	0	3	0
TTGGGAATTATGAAAATCGTTTTTTT_GACAGAAAAGCCAAATGGATTTACCG	81	17	12	7	7	10	11	2	3	11	11	8	2	10	10	4	2	1	3	6
TTCCCAAAATTCAATCGTTTTCCAGT_GACAGAAAAGCCAAATGGATTTACCG	218	55	72	25	29	29	21	8	9	13	44	21	37	5	42	5	11	12	12	6
GGACTAATAGATAATGTATTTTAACA_GACAGAAAAGCCAAATGGATTTACCG	70	27	11	8	6	10	6	0	0	5	2	0	1	2	1	0	0	0	0	1
CCATCAACAGCGAACTCCCTTTTTAC_GACAGAAAAGCCAAATGGATTTACCG	129	32	37	9	5	8	14	6	1	2	16	25	15	6	12	1	3	0	0	1
TAAAGAAAAGTAAAGTCTGTTCATGT_GACAGAAAAGCCAAATGGATTTACCG	7	4	6	0	1	0	0	0	0	1	1	0	1	0	0	0	2	0	0	0
AAGGGAAGGGTCAAGGTAATTAAGCT_GACAGAAAAGCCAAATGGATTTACCG	63	37	42	13	9	10	13	4	5	4	11	30	15	5	7	5	14	8	3	7
ACCGAAAAATGTAAGGGGGTTGTTCG_GACAGAAAAGCCAAATGGATTTACCG	51	13	5	4	2	4	3	1	0	1	5	3	3	1	1	0	0	0	0	0
CGTGGAACAGGAAACTCCGTTCTTGT_GACAGAAAAGCCAAATGGATTTACCG	67	13	11	3	2	2	3	3	0	1	8	5	1	0	3	1	2	0	1	1
AGCGAAACGTATAACACGCTTCGTGA_GACAGAAAAGCCAAATGGATTTACCG	40	24	23	3	7	17	13	7	5	8	31	27	20	9	28	4	8	7	1	2
TGTACAAGGGTCAAGGGGGTTGCGCT_GACAGAAAAGCCAAATGGATTTACCG	139	51	47	15	18	18	5	10	4	5	25	25	16	6	17	2	4	4	4	2
TTATAAAGCTGAAATTGGATTACCCT_GACAGAAAAGCCAAATGGATTTACCG	97	7	10	4	4	3	1	0	0	1	4	3	8	0	3	1	1	0	0	0
ATAATAAATAGTAAAGAAGTTCGATT_GACAGAAAAGCCAAATGGATTTACCG	63	13	9	8	6	3	5	3	6	7	15	14	4	11	10	4	0	10	9	8
ACGAGAATAGATAACAAAATTCTCGC_GACAGAAAAGCCAAATGGATTTACCG	239	56	56	23	15	23	17	13	10	13	41	29	27	12	34	7	21	10	12	6
GCTCTAAAAAGTAAAGGCTTTGTATA_GACAGAAAAGCCAAATGGATTTACCG	38	11	16	3	6	6	6	5	3	1	2	6	3	1	9	1	0	0	2	3
GAGGGAAAGGGAAAACGGCTTGGCAT_GACAGAAAAGCCAAATGGATTTACCG	78	18	10	4	1	6	7	6	1	5	9	21	6	1	7	0	2	0	0	0
ACCACAACCTGGAAGGGCCTTGGGCG_GACAGAAAAGCCAAATGGATTTACCG	91	43	42	9	12	8	20	7	7	7	18	11	15	8	9	2	2	9	8	6
CCGACAATGCACAACCAAATTAAATA_GACAGAAAAGCCAAATGGATTTACCG	168	24	22	5	5	9	9	4	3	8	13	17	3	3	8	0	4	2	4	2
TGGCGAAATGTGAACGAGGTTTTGCA_GACAGAAAAGCCAAATGGATTTACCG	28	10	10	3	4	5	6	4	3	3	8	15	13	1	19	2	0	2	2	2
ATTAAAAGGGCCAACACTTTTCTCTG_GACAGAAAAGCCAAATGGATTTACCG	64	9	21	6	1	4	4	4	1	2	7	7	3	2	8	1	2	0	1	0
ATGGCAACACAAAAGCGCTTTATAAG_GACAGAAAAGCCAAATGGATTTACCG	3	0	0	0	0	0	0	0	0	0	0	0	0	0	0	0	0	0	0	0
AGTCAAAAGCGGAAGGGGCTTGAAGG_GACAGAAAAGCCAAATGGATTTACCG	75	26	26	8	10	13	10	5	6	2	25	22	15	11	17	2	1	1	2	5
GCATAAACCTGAAAAGCTATTTACCT_GACAGAAAAGCCAAATGGATTTACCG	14	2	2	0	0	0	0	0	0	0	1	1	0	0	1	0	0	0	1	0
TCAAAAATTAAAAAGTTAATTTCTTT_GACAGAAAAGCCAAATGGATTTACCG	68	7	0	7	1	2	1	1	1	0	0	0	0	2	0	0	0	0	0	0
CGCTGAAATTAAAATTGGCTTGTGGC_GACAGAAAAGCCAAATGGATTTACCG	86	17	17	4	3	2	4	1	3	2	4	1	1	4	0	1	2	0	1	3
ATTCTAAATATAAACTGTCTTATCTC_GACAGAAAAGCCAAATGGATTTACCG	141	44	30	7	8	5	11	6	10	7	20	11	12	4	13	2	4	2	2	2
TTTTTAATGTACAAATTCTTTATTAT_GACAGAAAAGCCAAATGGATTTACCG	40	2	0	0	1	0	0	0	0	0	0	0	0	0	0	0	0	0	0	0
CAATAAATCGGAAACTACTTTTGCTA_GACAGAAAAGCCAAATGGATTTACCG	337	79	74	23	13	20	30	12	12	16	42	32	33	16	43	11	14	10	12	10
CAGAAAAACAGCAAGCAGGTTGAAGG_GACAGAAAAGCCAAATGGATTTACCG	163	61	63	13	14	17	23	18	7	7	34	36	14	13	12	4	4	3	3	3
AAAAAAACTTGTAACCTGTTTAGAAG_GACAGAAAAGCCAAATGGATTTACCG	174	61	45	18	21	29	21	13	12	13	37	29	31	13	19	3	8	6	5	6
AGGGCAAAGTGAAAGGAGCTTTCATG_GACAGAAAAGCCAAATGGATTTACCG	188	62	68	18	15	24	22	14	7	15	29	48	36	12	31	4	14	12	5	8
AGATTAATATGGAAGGGTGTTACTAG_GACAGAAAAGCCAAATGGATTTACCG	86	24	17	5	9	11	18	2	2	5	15	12	11	2	12	1	2	0	0	3
TCCTAAAATTCTAAACAGTTTCGATC_GACAGAAAAGCCAAATGGATTTACCG	10	5	9	1	2	7	2	1	2	2	4	5	7	1	2	1	6	0	1	0
CTACGAAAAATCAAAACATTTGTAAA_GACAGAAAAGCCAAATGGATTTACCG	121	23	18	9	7	11	13	8	2	8	14	9	5	12	5	3	2	1	1	4
GAATCAACACATAACTGCTTTGACGG_GACAGAAAAGCCAAATGGATTTACCG	167	41	38	17	11	10	21	12	7	12	20	20	19	2	12	5	3	4	2	0
TATTTAAGCGTTAAACGAGTTAACAC_GACAGAAAAGCCAAATGGATTTACCG	75	14	29	9	6	3	8	4	7	6	20	18	10	3	26	1	3	5	7	2
TGAAAAATCTATAATCACATTAAAAT_GACAGAAAAGCCAAATGGATTTACCG	71	18	2	3	4	6	1	0	3	4	1	0	0	4	0	0	0	0	2	0
TTGAGAATCCGAAAGCATTTTTTGCT_GACAGAAAAGCCAAATGGATTTACCG	91	34	35	9	9	15	12	6	10	4	18	23	10	4	11	3	7	5	6	2
CGCTGAAGTTTTAAGAGAGTTCCGAT_GACAGAAAAGCCAAATGGATTTACCG	116	16	12	5	1	7	6	1	3	2	11	9	10	6	20	3	1	0	0	1
CACTCAAGATTGAAATTAGTTATTAA_GACAGAAAAGCCAAATGGATTTACCG	25	1	1	3	1	3	2	5	2	1	1	1	0	2	0	0	0	0	1	0
GCTTCAATCTCTAACACTATTTCACG_GACAGAAAAGCCAAATGGATTTACCG	467	132	153	32	42	59	44	31	19	29	74	108	61	27	82	26	21	20	26	19
GCCTTAACGGATAAAAACTTTATATT_GACAGAAAAGCCAAATGGATTTACCG	90	8	2	2	1	2	0	0	1	0	0	0	0	1	0	0	0	0	0	0
ACAATAATAGGCAATCTTCTTGCGCC_GACAGAAAAGCCAAATGGATTTACCG	121	29	45	17	5	12	8	10	4	8	18	18	17	7	15	8	3	3	7	4
TGGGAAAGCAATAAGTGCTTTAGCAC_GACAGAAAAGCCAAATGGATTTACCG	7	0	0	0	0	0	0	0	0	0	0	0	2	0	0	0	0	0	0	0
ATCACAATCAGCAAGGAAATTTCGCG_GACAGAAAAGCCAAATGGATTTACCG	54	17	29	2	6	5	12	2	7	6	18	5	4	4	13	2	4	0	1	1
ATTTAAAATTTGAATTACGTTGGTCG_GACAGAAAAGCCAAATGGATTTACCG	50	25	15	5	4	3	9	5	2	2	11	10	3	2	8	2	0	0	1	1
GTAAGAACATACAAGAACGTTTCGAA_GACAGAAAAGCCAAATGGATTTACCG	76	23	19	7	4	5	1	3	3	7	22	13	20	9	7	5	1	3	3	1
TACTAAATCTCGAAGCAGCTTTTGGA_GACAGAAAAGCCAAATGGATTTACCG	81	11	8	4	2	5	5	1	6	1	7	8	5	1	18	0	0	3	1	0
GGCTCAAGCCTAAATCCAATTAGGTG_GACAGAAAAGCCAAATGGATTTACCG	80	29	27	11	3	10	10	12	2	8	32	24	22	9	20	8	15	4	2	0
GCGCGAAAGCAGAAGTAGGTTGGGTG_GACAGAAAAGCCAAATGGATTTACCG	94	28	36	8	7	10	9	2	5	6	24	17	13	4	13	3	4	7	2	0
CATCCAAAGGGAAAGGAGATTACGTG_GACAGAAAAGCCAAATGGATTTACCG	96	22	18	7	10	7	12	5	3	4	20	14	12	3	7	0	2	3	4	4
TAATTAAGCGCTAATTAACTTAAGGT_GACAGAAAAGCCAAATGGATTTACCG	32	9	9	2	0	1	3	3	3	9	2	15	3	0	12	1	1	2	2	0
TTGTAAACCCATAAGGCGTTTCAGGA_GACAGAAAAGCCAAATGGATTTACCG	61	19	10	2	2	3	6	2	2	2	14	4	1	2	2	1	1	4	2	1
CTATTAACAGCAAAGGATTTTGATAC_GACAGAAAAGCCAAATGGATTTACCG	15	5	4	2	2	3	3	0	0	1	0	1	0	0	0	0	4	0	0	0
AGGACAAACATCAAAGGTATTGTTTC_GACAGAAAAGCCAAATGGATTTACCG	16	3	0	0	0	1	1	1	0	0	3	5	2	1	3	2	0	0	0	0
AAAGCAACCGTGAAGTTTATTCTGTA_GACAGAAAAGCCAAATGGATTTACCG	71	23	14	8	2	7	6	1	5	3	6	3	10	6	6	2	2	0	0	1
AAAATAATTCCTAAGTGAATTGTAAT_GACAGAAAAGCCAAATGGATTTACCG	134	52	31	10	13	24	14	8	8	8	23	8	7	3	14	4	10	4	5	2
GACAGAAGGTTATTTAACT_GACAGAAAAGCCAAATGGATTTACCG	49	10	7	8	5	9	5	2	2	4	7	14	4	2	4	0	1	0	0	0
TCGCTAACCGGAAAGGCCGTTCGGGC_GACAGAAAAGCCAAATGGATTTACCG	36	9	10	0	2	4	4	3	2	4	9	14	9	3	3	0	2	1	2	0
GAACGAAAGGTTAAGCGTTTTTGGTA_GACAGAAAAGCCAAATGGATTTACCG	74	23	33	2	5	4	2	4	11	7	12	8	5	4	12	7	0	3	2	4
GTCGTAAACCCAAACAGGTTTAGTGG_GACAGAAAAGCCAAATGGATTTACCG	29	8	4	2	1	1	7	3	3	2	12	7	13	1	2	2	2	0	1	2
AAAAAAAACTACAACGTTATTCCTAT_GACAGAAAAGCCAAATGGATTTACCG	36	14	10	3	2	9	4	0	5	7	9	0	1	1	1	0	0	0	0	1
ATAAAAACATTCAATATGTTTTTCCC_GACAGAAAAGCCAAATGGATTTACCG	31	6	3	0	1	0	0	0	6	1	4	0	1	0	0	1	5	2	0	1
TGTGCAACAATGAAATTGAATTTCTAG_GACAGAAAAGCCAAATGGATTTACCG	5	0	0	0	1	2	0	0	0	2	0	2	1	1	0	1	0	0	0	0
CCGGGAAGCGTTAATACCGTTTAGGA_GACAGAAAAGCCAAATGGATTTACCG	27	6	2	1	0	0	0	0	3	0	0	0	0	0	1	0	0	0	0	0
GACCTAAGATCAACAGTGTTCCTTC_GACAGAAAAGCCAAATGGATTTACCG	76	11	21	6	1	4	7	9	3	7	10	12	5	0	5	1	4	3	1	2
CATTCAAACTTAAATAAGATTCATAC_GACAGAAAAGCCAAATGGATTTACCG	149	45	36	11	17	20	10	8	7	11	35	24	12	15	35	6	9	12	7	7
CCTCAAAGATTAAATTTCATTGCCTA_GACAGAAAAGCCAAATGGATTTACCG	21	3	4	0	0	1	1	1	0	1	5	1	3	0	0	0	0	0	0	0
ACCGTAATACGTAACGGGCTTAGTTT_GACAGAAAAGCCAAATGGATTTACCG	168	53	56	12	12	14	21	8	13	9	38	30	31	13	23	5	1	1	3	2
TCTAAAACTGGTAACCGGTTTGATGT_GACAGAAAAGCCAAATGGATTTACCG	60	19	24	10	6	13	14	4	5	5	21	11	8	6	15	2	2	1	1	0
GACACAAGCTATAATGCACTTGAAGA_GACAGAAAAGCCAAATGGATTTACCG	156	35	48	17	10	28	19	9	8	13	19	33	18	9	16	3	2	9	2	9
CTTCAAAGTCAGAAGATAGTTGTTTC_GACAGAAAAGCCAAATGGATTTACCG	35	9	17	4	1	4	3	4	1	0	7	4	2	1	1	1	1	2	2	0
TGAGTAAAGAAAAAGTAGGTTGAGTT_GACAGAAAAGCCAAATGGATTTACCG	97	33	31	8	6	12	6	8	7	10	35	17	9	3	8	4	4	3	4	3
GAAGGAACATAGAATTGAGTTAGATG_GACAGAAAAGCCAAATGGATTTACCG	81	14	17	5	4	5	5	3	1	6	11	12	6	5	9	1	0	0	0	0
TGGTTAACAAAAAAATTTATTGAGTT_GACAGAAAAGCCAAATGGATTTACCG	33	3	0	0	0	0	2	0	2	1	1	2	0	4	0	1	1	2	5	1
AAAAAAATCACAAATTGTTTTCAGAG_GACAGAAAAGCCAAATGGATTTACCG	10	2	6	1	0	1	1	0	0	0	1	0	1	1	3	0	0	0	1	0
CAACCAACCTACAATATATTTATGCA_GACAGAAAAGCCAAATGGATTTACCG	216	55	36	20	12	24	15	14	6	8	33	33	12	12	17	4	7	4	7	5
CTTATAATAGTTAAAGCTCTTTAGTT_GACAGAAAAGCCAAATGGATTTACCG	79	17	8	8	0	4	4	1	3	3	8	0	1	7	2	0	0	3	1	0
GGTCAAAATTTGTTTTGCG_GACAGAAAAGCCAAATGGATTTACCG	63	15	28	11	5	11	1	9	4	0	35	18	12	5	7	2	2	1	3	6
CCAGAAATGTAAAACCAAATTAGTAG_GACAGAAAAGCCAAATGGATTTACCG	58	19	25	6	5	12	8	3	3	5	16	15	10	2	13	2	0	2	0	0
CACAGAAGTCTTAATAATCTTGAGGC_GACAGAAAAGCCAAATGGATTTACCG	38	2	3	1	0	1	0	0	1	1	3	0	4	0	0	0	0	1	0	0
TTCGTAATTATAAAAATTCTTATCAT_GACAGAAAAGCCAAATGGATTTACCG	109	11	0	4	5	4	0	1	2	2	2	0	0	3	0	0	0	0	1	0
TTATTAATACACAAAATGCTTATTGA_GACAGAAAAGCCAAATGGATTTACCG	128	29	12	6	14	8	14	6	7	3	14	4	10	6	9	4	4	6	4	2
GCTGAAAGATTAAATTCCATTAATGG_GACAGAAAAGCCAAATGGATTTACCG	205	63	55	19	18	28	26	13	12	16	38	27	26	12	21	1	4	6	2	4
GGCAGAACGCGCAAAATCCTTCGAAG_GACAGAAAAGCCAAATGGATTTACCG	67	24	19	4	7	10	6	10	10	9	23	30	15	1	12	2	2	1	1	2
ATTCAAACGGTTAAATGGCTTGTCAG_GACAGAAAAGCCAAATGGATTTACCG	45	17	11	6	5	8	11	2	4	2	20	27	20	2	3	1	0	1	1	1
TAGCCAATTAGCAAAATCATTCAAGC_GACAGAAAAGCCAAATGGATTTACCG	45	12	18	5	3	7	6	1	2	6	15	6	15	6	7	3	3	4	5	0
TTCACAATCATTAATCAATTTGCATC_GACAGAAAAGCCAAATGGATTTACCG	54	25	21	6	5	2	8	1	6	5	15	17	19	3	10	5	6	5	4	2
AGTGAAACAATTAACTCCATTGAAAC_GACAGAAAAGCCAAATGGATTTACCG	110	25	36	10	7	11	10	5	7	13	32	17	15	5	22	4	4	8	5	7
CGACTAATTTGTAAGTAACTTGAGTC_GACAGAAAAGCCAAATGGATTTACCG	165	42	39	15	6	18	4	2	8	12	36	22	21	10	15	7	8	9	5	5
GACGGAAGTCGAAAAGGCGTTTTGCG_GACAGAAAAGCCAAATGGATTTACCG	148	65	72	12	12	34	33	15	15	27	45	74	39	16	46	7	2	13	7	8
GAGATAAGAGTAAAGGCGATTTTCTG_GACAGAAAAGCCAAATGGATTTACCG	85	23	12	5	0	9	7	3	5	4	17	14	6	4	7	4	6	2	2	0
TACCTAAACGGGAATGTGGTTAGAGA_GACAGAAAAGCCAAATGGATTTACCG	24	1	7	2	3	7	5	1	1	3	1	5	4	0	3	1	0	2	1	0
CTGTCAAGACTTAAAAAATTTCAAAC_GACAGAAAAGCCAAATGGATTTACCG	111	17	17	13	8	8	9	3	7	4	19	10	8	3	10	4	1	1	1	1
GATTAAAGACTAAAGTTCTTTTAAGT_GACAGAAAAGCCAAATGGATTTACCG	32	23	7	2	3	5	3	2	3	0	4	2	4	4	2	1	2	0	1	1
CAGGCAAACTGAAAATGAGTGTTGG_GACAGAAAAGCCAAATGGATTTACCG	38	5	11	4	0	4	5	2	2	3	2	3	1	1	8	0	2	0	0	0
TGATGAATAGCAAAATCCGTTACACA_GACAGAAAAGCCAAATGGATTTACCG	51	14	13	5	5	6	6	8	4	4	10	14	6	5	1	3	1	5	2	2
GGGCAAATGGGGAACGGAGTTCAAAC_GACAGAAAAGCCAAATGGATTTACCG	28	14	19	4	5	5	9	4	4	3	11	8	17	5	5	2	5	0	0	2
AGTTAAAGGGCTAATTATATTGTAGG_GACAGAAAAGCCAAATGGATTTACCG	37	16	12	5	1	3	6	7	8	8	31	31	11	30	30	9	12	16	24	36
CACGCAAGTGTTAAGTACTTTATGAA_GACAGAAAAGCCAAATGGATTTACCG	46	12	19	7	5	5	7	4	7	7	20	17	11	8	13	4	1	10	2	3
AGCCCAAACTGGAACGTGGTTAATCA_GACAGAAAAGCCAAATGGATTTACCG	43	11	10	2	2	5	5	0	3	2	13	9	3	7	5	4	1	4	1	3
CACTTAAACATAAATATCCTTTTGGC_GACAGAAAAGCCAAATGGATTTACCG	20	2	2	1	4	5	0	3	4	0	3	3	5	0	6	0	0	3	2	2
CACGAAAGGTTCAAGGGGGTTGTGTG_GACAGAAAAGCCAAATGGATTTACCG	21	15	7	2	6	8	6	3	2	5	9	14	2	0	2	1	0	0	0	2
AAAGTAAGCAAAAACGGGGTTGCGCG_GACAGAAAAGCCAAATGGATTTACCG	39	10	3	0	0	0	1	0	0	0	1	1	2	1	0	0	0	0	2	0
TTTCTAAATCTCAAGTTGGTTTTTAT_GACAGAAAAGCCAAATGGATTTACCG	45	4	2	4	0	6	2	1	1	1	8	1	1	0	2	1	1	0	5	3
TTAGCAACTCATAATGGTCTTGTAAT_GACAGAAAAGCCAAATGGATTTACCG	10	0	0	0	0	0	0	0	0	0	0	0	0	0	0	0	0	0	0	0
ACCACAATCTTAAAGGGTTTTCAGTA_GACAGAAAAGCCAAATGGATTTACCG	89	25	32	10	8	24	16	9	10	9	19	23	18	11	17	2	6	11	3	7
TGCTGAATAGAAAAATGAGTTGTTGT_GACAGAAAAGCCAAATGGATTTACCG	94	38	23	9	17	12	11	7	15	14	22	48	17	9	24	10	9	10	5	9
AGGTCAAGAGAAAAGCCGTTTGTGGA_GACAGAAAAGCCAAATGGATTTACCG	111	14	27	10	7	7	7	4	2	7	22	13	13	5	15	2	8	1	5	2
CCAGTAAGCTAAAAAGTATTCTTTT_GACAGAAAAGCCAAATGGATTTACCG	139	31	11	9	10	2	5	6	7	4	10	3	1	4	1	0	5	0	2	1
TCGGTACCTTCAAAAACTATTAGATT_GACAGAAAAGCCAAATGGATTTACCG	11	4	2	0	0	7	1	1	0	6	4	2	0	3	3	2	0	0	0	1
ATGGAAACTTAAAATTTTGTTCCCCT_GACAGAAAAGCCAAATGGATTTACCG	59	16	14	6	7	5	7	8	4	4	10	8	13	3	16	2	2	7	11	6
ACACAAAGGATGAATGAGTTTTGGTT_GACAGAAAAGCCAAATGGATTTACCG	107	26	27	7	5	5	7	8	4	7	19	18	18	7	22	6	2	12	0	4
AGCTGAATTGTTAATCATGTTAGCCC_GACAGAAAAGCCAAATGGATTTACCG	41	17	11	3	3	5	8	2	1	6	27	23	23	8	11	6	1	5	7	4
GTTAAAACTCACAAGGCATTTGGTGC_GACAGAAAAGCCAAATGGATTTACCG	32	3	11	2	1	2	5	2	6	3	12	1	3	0	5	2	0	0	0	0
CTAGGAATGGCTAAGTCCGTTTGAGA_GACAGAAAAGCCAAATGGATTTACCG	110	37	33	4	4	6	4	3	5	3	13	14	12	3	12	1	8	1	1	4
AATATAAAGTCTAAGCGGGTTTCCAT_GACAGAAAAGCCAAATGGATTTACCG	48	10	3	2	2	1	0	2	0	1	3	0	0	1	0	0	0	1	0	2
CGTACAAATGTTAAATCACTTTACCG_GACAGAAAAGCCAAATGGATTTACCG	18	4	11	2	2	2	3	2	2	0	6	3	2	0	0	0	0	0	0	2
GTTCCAAAACTTAACTTGCTTATATC_GACAGAAAAGCCAAATGGATTTACCG	24	4	4	0	1	0	2	1	1	1	5	1	1	0	0	0	0	0	0	0
AACATAATTTTCAATTTTATTGATTT_GACAGAAAAGCCAAATGGATTTACCG	249	34	8	13	12	22	13	6	16	15	5	2	1	13	0	3	3	3	2	5
ATAAGAATATGGAAGAGGTTTTCACC_GACAGAAAAGCCAAATGGATTTACCG	23	12	10	2	5	2	1	2	0	1	8	8	5	2	2	2	5	1	7	2
ACTTGAAAATAGTGTTACATA_GACAGAAAAGCCAAATGGATTTACCG	67	15	14	4	4	4	8	3	7	3	4	5	10	5	9	4	6	0	0	1
TAACTAAATCTGAATCTTATTTCATT_GACAGAAAAGCCAAATGGATTTACCG	71	15	5	9	4	3	2	2	3	3	5	13	1	6	4	0	1	0	0	0
GCATTAAAATGTAAGACTTTTATAAA_GACAGAAAAGCCAAATGGATTTACCG	173	37	9	4	16	6	3	7	10	9	9	5	0	10	2	2	2	1	1	4
GCAAGAACCCGTAACGGTGTTAATCT_GACAGAAAAGCCAAATGGATTTACCG	13	0	2	0	0	0	0	0	0	0	0	0	0	0	0	0	0	0	0	0
CTTCGCGATTAACTTCGTATAATGTA_GACAGAAAAGCCAAATGGATTTACCG	2	0	0	0	0	0	0	0	0	0	0	0	0	0	0	0	0	0	0	0
GTGGGAAGCGCAAAGATGGTTAGGGC_GACAGAAAAGCCAAATGGATTTACCG	45	8	10	0	2	2	5	4	2	1	27	18	18	2	15	3	4	5	5	1
CCGAGAACAGTTAATGAGGTTGGTAC_GACAGAAAAGCCAAATGGATTTACCG	53	16	10	3	2	7	9	0	0	2	8	1	1	2	11	3	0	4	0	0
ACTTCAAAAGATAAGCTGATTTACCA_GACAGAAAAGCCAAATGGATTTACCG	37	6	5	2	2	2	0	2	1	1	7	8	4	1	0	1	0	0	1	2
CATTTAACATGAAACCGAGTTACAAT_GACAGAAAAGCCAAATGGATTTACCG	94	25	18	12	5	11	3	2	1	5	10	10	8	3	2	1	2	2	2	1
TTATAAATGGGAAAAGCATTTTGTCG_GACAGAAAAGCCAAATGGATTTACCG	80	32	35	19	9	12	18	7	8	8	37	34	26	16	31	3	3	8	5	6
CATCCAAGATAAAAATATGTTGGCCT_GACAGAAAAGCCAAATGGATTTACCG	120	40	28	15	12	17	14	6	4	5	29	34	22	8	32	2	9	1	3	4
TCGCCAAGAAGCAATTGACTTAGTCA_GACAGAAAAGCCAAATGGATTTACCG	51	7	22	7	5	7	1	5	2	2	3	12	5	0	8	1	1	0	2	0
AACTTAAACCTCAATTGCCTTATAAT_GACAGAAAAGCCAAATGGATTTACCG	91	29	17	6	5	11	10	6	8	6	17	7	9	8	10	4	9	9	7	3
TGTATAAACCCAAAATCAGTTAGTAT_GACAGAAAAGCCAAATGGATTTACCG	68	28	25	9	3	3	9	2	1	2	7	8	1	4	0	1	1	2	1	1
CATTTAAGCAATAAAGGCGTTTAGCT_GACAGAAAAGCCAAATGGATTTACCG	21	5	4	0	0	0	0	0	0	1	0	1	1	0	0	0	1	0	0	0
TCGCAAAGCGATAACACCATTTTGTG_GACAGAAAAGCCAAATGGATTTACCG	80	27	22	10	5	10	11	0	8	9	23	31	25	8	31	4	5	4	6	4
AGACAAACTAATAACAGGTTTATGTT_GACAGAAAAGCCAAATGGATTTACCG	16	5	6	2	0	2	1	0	0	0	3	3	0	0	5	0	0	0	0	0
ATACAAATATTTAAGGTAATTGTAGG_GACAGAAAAGCCAAATGGATTTACCG	50	10	7	1	1	1	8	1	0	0	7	3	3	1	1	2	1	0	1	0
AACACAATGATGAACCCTCTTAAGCC_GACAGAAAAGCCAAATGGATTTACCG	48	14	16	3	4	5	6	2	5	5	21	8	5	7	17	5	3	4	3	2
GGTTGAAATACAAAGCTAGTTACATC_GACAGAAAAGCCAAATGGATTTACCG	55	26	17	7	3	9	5	1	0	8	13	6	7	6	6	1	1	1	3	1
CGGTAAAGTCGTAAAAAGTTTTGATA_GACAGAAAAGCCAAATGGATTTACCG	20	4	2	0	1	3	1	0	3	0	8	3	1	3	2	1	0	1	2	0
GCCGAAATCCGTAATGGCTTTGTACG_GACAGAAAAGCCAAATGGATTTACCG	110	21	18	6	2	12	8	2	10	6	19	21	20	4	11	2	6	3	0	0
AGCCTAACAAGGAATTCGGTTGCTAT_GACAGAAAAGCCAAATGGATTTACCG	87	26	25	7	2	8	7	5	5	4	19	13	8	9	10	1	5	7	5	4
TTGCAAAGGGCCAATAAAGTTAGAGG_GACAGAAAAGCCAAATGGATTTACCG	171	32	46	9	11	19	21	8	13	16	61	68	52	24	54	13	11	33	41	40
TAACTAAGCTTAAACTCTTTTATCTG_GACAGAAAAGCCAAATGGATTTACCG	41	13	9	3	2	4	6	3	0	2	5	5	4	2	7	2	0	4	8	4
TGTTGAATGGGCAACATCTTTATGAT_GACAGAAAAGCCAAATGGATTTACCG	57	16	16	3	4	11	2	1	0	1	4	4	1	1	0	0	3	0	2	1
AACTAAAGTAGTAATATGGTTTTCAT_GACAGAAAAGCCAAATGGATTTACCG	1	0	0	0	0	0	0	0	0	0	0	0	0	0	0	0	0	0	0	0
CAGTGAAGTAGAAAGCACCTTTTGCT_GACAGAAAAGCCAAATGGATTTACCG	4	4	4	1	0	1	1	0	0	0	0	0	0	0	0	0	0	0	0	0
GGAGGAACCTTCAAAATCATTAACAC_GACAGAAAAGCCAAATGGATTTACCG	67	21	26	9	6	13	11	3	3	6	11	12	9	5	14	1	3	3	4	1
GTGTAAAATTGCAAAATGATTTGAAG_GACAGAAAAGCCAAATGGATTTACCG	201	44	40	14	16	20	14	6	9	5	21	17	17	5	15	6	5	0	2	1
GTGCAAACGTCGAATTTCGTTGGGAG_GACAGAAAAGCCAAATGGATTTACCG	2	0	0	0	0	0	0	0	0	0	0	0	0	0	0	0	0	0	0	0
ATAAGAAAGTAAAACCAAATTATGTC_GACAGAAAAGCCAAATGGATTTACCG	89	26	22	1	3	7	5	4	4	4	16	14	16	7	8	3	2	5	1	5
GTGCTAAGGGCGAACCAACTTCGCGG_GACAGAAAAGCCAAATGGATTTACCG	154	17	52	5	3	7	14	4	8	6	21	9	23	6	7	1	3	1	0	3
CAGGGAATCTTAAAGGCAGTTTCTCG_GACAGAAAAGCCAAATGGATTTACCG	43	11	8	4	1	7	3	0	1	5	5	4	3	0	2	1	0	3	0	0
TAGAGAATTCACAACTCATTTTATTT_GACAGAAAAGCCAAATGGATTTACCG	74	20	14	3	3	6	5	3	7	6	8	4	2	7	5	0	1	0	0	0
GTGGTAAATATTAAGAAAGTTACTAA_GACAGAAAAGCCAAATGGATTTACCG	76	13	4	5	3	7	12	6	4	6	16	9	3	4	3	3	3	3	0	3
TTTCGAAAGCTCAAGTAACTTCGACT_GACAGAAAAGCCAAATGGATTTACCG	93	21	25	4	18	12	10	5	2	5	17	3	12	1	12	4	2	2	0	3
ATTAAAATTGTGAATCTCGTTAGCTC_GACAGAAAAGCCAAATGGATTTACCG	62	18	14	4	2	7	3	7	1	1	7	5	2	2	4	0	3	1	1	1
TTATTAATACACAAGACTATTACGCA_GACAGAAAAGCCAAATGGATTTACCG	137	45	40	11	7	12	10	8	7	6	16	24	16	8	17	2	5	1	2	1
ATCATAATACAAAATTGTATTACATG_GACAGAAAAGCCAAATGGATTTACCG	109	38	29	9	5	26	11	14	6	9	18	33	20	19	26	3	2	9	11	2
TCGTGAATGATGAAGCTCTTTCTCCA_GACAGAAAAGCCAAATGGATTTACCG	14	10	15	3	3	2	1	2	1	3	7	7	1	1	2	0	0	1	1	1
CCTCAAAGGGTAAACGGGTTTACAGC_GACAGAAAAGCCAAATGGATTTACCG	88	23	8	4	4	3	5	2	1	5	14	2	8	5	5	2	2	1	1	3
GATCAAACAAATAATTGCTTTATCTG_GACAGAAAAGCCAAATGGATTTACCG	28	14	6	1	1	2	0	0	1	0	3	6	4	1	1	1	2	4	0	0
CTTATAAAATCGAATTAATTTTAGAT_GACAGAAAAGCCAAATGGATTTACCG	20	1	0	0	0	0	0	0	0	1	2	0	0	0	0	0	0	0	0	0
AGAGGAAGTGGGAAGGCAGTTCTCGG_GACAGAAAAGCCAAATGGATTTACCG	82	28	17	1	4	6	5	4	6	10	18	25	15	9	11	3	1	0	4	3
GTGAGAATAACGAAATCCTTTGTCTC_GACAGAAAAGCCAAATGGATTTACCG	62	28	29	6	5	8	9	9	3	4	15	16	14	2	9	1	0	5	1	2
AAATTAAGTTTGAAGTGTCTTGTGTA_GACAGAAAAGCCAAATGGATTTACCG	61	17	25	3	8	10	7	6	4	12	32	45	15	6	21	4	0	3	1	5
CCTTAAAACTCCAAACAATTTTATGT_GACAGAAAAGCCAAATGGATTTACCG	9	4	5	2	4	5	1	0	1	4	3	1	1	5	5	0	1	3	4	0
TAGCCAATATGTAACCGGATTAAGCT_GACAGAAAAGCCAAATGGATTTACCG	245	72	72	19	24	19	24	17	29	33	54	79	37	28	64	22	18	19	13	12
CTTTTAAGAAGGAAAGTAGTTAAAAT_GACAGAAAAGCCAAATGGATTTACCG	22	3	5	1	4	3	2	1	1	1	1	0	3	2	1	0	2	1	3	1
AACGTAAAGTTTAACCGGGTTGCGGG_GACAGAAAAGCCAAATGGATTTACCG	14	1	4	1	0	0	3	0	0	0	0	0	0	0	0	0	0	0	0	0
TGGCCAAAACTTAAACCATTTTCCAC_GACAGAAAAGCCAAATGGATTTACCG	105	25	17	4	4	5	7	2	3	0	22	3	19	1	7	0	2	0	1	0
TGTCTAATCCGGAAGCAGTTTCCGTA_GACAGAAAAGCCAAATGGATTTACCG	120	28	48	16	8	16	11	4	8	6	19	17	15	3	12	0	0	4	1	3
TCTTTAATAACAAATGATGTTTTTTA_GACAGAAAAGCCAAATGGATTTACCG	30	10	2	2	1	0	1	2	1	0	1	1	0	0	0	1	0	0	0	0
GCTCTAAAATCGAAAGTTTTTGGGAA_GACAGAAAAGCCAAATGGATTTACCG	33	9	8	3	2	0	1	0	1	0	8	1	3	2	1	0	0	1	0	0
AAAACAATCTAAAAATAGCTTAAAGA_GACAGAAAAGCCAAATGGATTTACCG	18	6	4	0	1	4	4	3	2	1	6	3	1	3	7	0	4	2	0	0
AATCTAATCGCCAAAGCTCTTCCAGG_GACAGAAAAGCCAAATGGATTTACCG	194	64	59	17	16	25	17	15	12	18	22	29	39	14	36	9	22	11	4	4
CTCACAAAAAGCAACCGGTTTGGAAA_GACAGAAAAGCCAAATGGATTTACCG	33	16	10	2	3	7	3	0	1	0	5	0	1	0	0	1	1	0	1	1
AGCGTAAAACATAAGGTACTTTTTCG_GACAGAAAAGCCAAATGGATTTACCG	64	12	14	1	5	12	3	1	2	3	15	3	8	1	8	0	0	1	2	0
AGCTTAACCCAGAATTAGATTTAACG_GACAGAAAAGCCAAATGGATTTACCG	309	105	125	32	18	39	49	23	10	23	59	53	26	16	35	13	13	11	7	16
TGACAAAAGTTTAAGGTTTTTGTGCC_GACAGAAAAGCCAAATGGATTTACCG	79	19	28	4	11	13	6	1	4	4	14	34	9	6	12	3	0	2	1	1
TTGTCAAATCTGAAGCATTTTCGAGA_GACAGAAAAGCCAAATGGATTTACCG	137	24	27	7	7	15	5	1	1	5	15	31	19	7	11	0	0	3	1	1
GTTAAAAGAAAAAATCTTCTTACTTT_GACAGAAAAGCCAAATGGATTTACCG	241	50	17	13	11	13	7	10	8	14	12	7	1	19	5	5	7	2	5	8
ACATAAATAGCCAAATAGGTTCAATG_GACAGAAAAGCCAAATGGATTTACCG	325	72	75	23	21	39	37	17	13	32	82	104	50	25	67	17	18	31	30	22
GAAAAAAAGTTGAATATATTTGCATG_GACAGAAAAGCCAAATGGATTTACCG	57	14	11	5	5	3	5	8	6	4	13	13	5	2	14	1	1	1	2	3
GGGCTAATTATAAAACCTGTTGGAAA_GACAGAAAAGCCAAATGGATTTACCG	24	13	8	0	1	3	3	0	0	1	2	1	0	0	0	0	0	0	0	0
AGCAGAACAGTCAAGGGACTTAGGGG_GACAGAAAAGCCAAATGGATTTACCG	137	43	40	13	16	11	14	11	5	6	23	34	19	12	32	5	11	9	6	1
TCCATAATTGAGAATTTAATTTACTT_GACAGAAAAGCCAAATGGATTTACCG	29	3	0	1	2	1	0	1	2	0	0	0	0	0	0	1	0	0	0	1
CCAAAAACCGTCAAAAGGATTCAACT_GACAGAAAAGCCAAATGGATTTACCG	24	7	5	0	0	2	2	1	0	1	1	2	0	0	1	0	0	1	0	0
GGGCAAAGTGAAAATTAAGTTCGTAT_GACAGAAAAGCCAAATGGATTTACCG	15	3	2	0	0	4	7	1	0	2	4	5	3	1	2	1	0	1	0	1
CTATTAAAGGTAAAGGACTTTTTACG_GACAGAAAAGCCAAATGGATTTACCG	1	0	0	0	0	0	0	0	0	0	0	0	0	0	0	0	1	0	0	0
CTCTGAAACGCTAATGTGATTTTGGA_GACAGAAAAGCCAAATGGATTTACCG	71	15	20	2	5	2	3	4	3	6	17	6	10	1	8	0	5	4	2	5
CCCACAATAGTTAAAAGAATTGTCTA_GACAGAAAAGCCAAATGGATTTACCG	120	32	20	5	5	15	11	5	7	3	16	20	8	15	16	4	2	6	4	3
TTTCAAAAAGTCAAATCGGTTAATTA_GACAGAAAAGCCAAATGGATTTACCG	74	19	15	4	2	3	3	6	8	2	8	6	7	1	8	1	1	0	0	2
CTTAAAAAAGGGAACGTAATTCATTT_GACAGAAAAGCCAAATGGATTTACCG	80	19	12	10	8	13	12	6	4	10	19	14	11	4	7	4	5	3	5	3
AAGCTAATTATTAAGACTATTTTGAC_GACAGAAAAGCCAAATGGATTTACCG	78	23	16	2	2	4	3	5	3	1	5	2	2	1	2	0	1	2	0	0
TGCCAAATACGCAATGTACTTAGCAA_GACAGAAAAGCCAAATGGATTTACCG	53	20	21	3	2	1	8	3	7	1	18	13	17	3	0	1	2	0	8	0
TGACTAACATTTAACGAGTTTTAGTG_GACAGAAAAGCCAAATGGATTTACCG	84	47	41	8	9	23	26	12	8	13	37	30	25	10	27	6	0	12	14	7
ATCGTAAGCATCAAAGAGTTTAGTAG_GACAGAAAAGCCAAATGGATTTACCG	46	7	1	2	0	0	1	0	0	0	0	0	2	0	2	0	0	0	0	0
TTCTAAATAGTAAATGATTTTATTAA_GACAGAAAAGCCAAATGGATTTACCG	27	3	0	0	0	0	0	0	0	1	0	0	0	0	0	0	0	0	0	0
GCGTGAACTTTAAAATGCTTTATTAC_GACAGAAAAGCCAAATGGATTTACCG	135	58	48	31	16	33	21	13	11	16	35	45	25	10	24	6	3	7	7	3
CTTTCAAACTAGAACTTGTTTATCCC_GACAGAAAAGCCAAATGGATTTACCG	31	11	5	1	1	3	6	3	2	5	3	12	4	10	5	4	0	1	3	2
GTTTAAAGCACTAAGATCCTTCCATA_GACAGAAAAGCCAAATGGATTTACCG	5	3	1	0	0	0	0	0	0	0	0	0	0	0	0	0	0	0	0	0
GCCTTAACAACAAATTCGATTACCTT_GACAGAAAAGCCAAATGGATTTACCG	32	5	12	4	1	4	0	0	2	1	3	9	6	3	2	1	0	2	5	1
CATGAAAAACGAAATTTATTTACCAA_GACAGAAAAGCCAAATGGATTTACCG	63	15	15	1	3	4	5	5	2	8	13	4	1	8	7	2	2	2	3	1
AATGAAACCTCCAACGATGTTGGATC_GACAGAAAAGCCAAATGGATTTACCG	91	19	14	10	2	13	2	3	3	3	6	7	3	2	1	1	2	0	4	0
CTTCCAATGAATAAGTGATTTAGCCC_GACAGAAAAGCCAAATGGATTTACCG	112	25	31	4	4	7	9	6	0	1	9	12	22	5	6	2	3	0	2	0
GTTACAACCTCAAATTAGATTCAAAC_GACAGAAAAGCCAAATGGATTTACCG	231	65	76	18	11	21	28	15	8	6	36	28	30	6	27	4	9	6	3	9
GAATAAATACGGAAGAGTCTTGGAAG_GACAGAAAAGCCAAATGGATTTACCG	1	3	0	4	2	0	1	1	0	0	0	0	0	1	0	1	0	0	1	0
CCTTCAATCATAAACTATTTTAAACG_GACAGAAAAGCCAAATGGATTTACCG	2	0	0	0	0	0	0	0	0	0	0	0	0	0	0	0	0	0	0	0
TAAGTAAGGAAAAATGCTATTCACGC_GACAGAAAAGCCAAATGGATTTACCG	68	40	29	7	6	18	17	3	10	6	31	26	20	9	32	1	2	2	7	5
AACACAATAGGCAATTATTTTTTTAT_GACAGAAAAGCCAAATGGATTTACCG	94	11	2	3	7	8	1	2	3	2	3	0	0	1	1	1	0	0	2	0
CATAAAAACTGGAAAGCAATTTATAT_GACAGAAAAGCCAAATGGATTTACCG	114	23	9	7	1	6	4	3	1	6	9	2	1	7	1	3	3	3	4	2
AGCCGAATAGATAAAACGCTTATTGC_GACAGAAAAGCCAAATGGATTTACCG	199	64	77	10	17	25	15	6	9	11	25	41	18	20	49	6	18	12	10	10
ATTATAATAGTGAATTAGGTTGAGTC_GACAGAAAAGCCAAATGGATTTACCG	19	5	2	0	2	1	2	0	0	1	1	0	0	1	0	0	0	0	0	0
TAAGTAACGAATAAGTGACTTGCGCT_GACAGAAAAGCCAAATGGATTTACCG	19	8	9	4	2	2	2	2	0	1	0	2	1	2	0	0	0	0	0	0
CATAAAAAATATAATGTGATTGACGT_GACAGAAAAGCCAAATGGATTTACCG	42	11	3	2	4	4	3	2	1	2	5	1	8	5	3	0	0	0	3	1
TGTAAAAAAAGTAACCTTTTTATCTG_GACAGAAAAGCCAAATGGATTTACCG	49	15	12	3	6	9	6	5	2	4	15	6	8	4	8	0	5	2	2	0
ATTCAAATCCTCAAGACCGTTTGTTT_GACAGAAAAGCCAAATGGATTTACCG	36	14	13	3	6	9	14	2	6	5	9	10	2	3	6	1	0	3	1	0
ACTTAAAGCAGAAATAGGCTTATCGC_GACAGAAAAGCCAAATGGATTTACCG	55	14	10	2	1	5	7	4	2	5	16	9	14	6	5	2	0	4	2	1
TTGAAAATTAGTAAGTGAGTTCAGTG_GACAGAAAAGCCAAATGGATTTACCG	55	21	26	9	10	14	19	9	6	3	16	17	16	4	9	3	0	3	2	2
TAATCAAACCCGAATAACATTAATCC_GACAGAAAAGCCAAATGGATTTACCG	32	14	16	1	2	8	10	3	0	0	7	7	1	3	1	1	0	1	2	0
ATTCCAAACACAAAGTATGTTCTATG_GACAGAAAAGCCAAATGGATTTACCG	96	19	13	7	3	8	8	7	3	5	14	11	16	3	7	3	0	0	0	0
ATTTTAAATCTGAATATTTTTCGTAT_GACAGAAAAGCCAAATGGATTTACCG	36	14	5	2	3	5	5	0	1	3	2	2	1	4	0	0	2	2	2	0
TAGAAAATAGACAAAGAGGTTGCGCT_GACAGAAAAGCCAAATGGATTTACCG	62	13	25	14	10	16	12	4	6	7	7	21	8	16	13	2	2	3	3	3
CACGCAAATGTAAACGAGCTTGCCCG_GACAGAAAAGCCAAATGGATTTACCG	63	16	13	6	6	8	11	10	4	3	9	10	6	5	5	2	3	3	2	1
TAAAAAAATTCTAAGAAGCTTTTTCT_GACAGAAAAGCCAAATGGATTTACCG	129	42	19	14	18	13	11	7	6	12	16	6	1	6	10	2	0	2	3	9
TAGTTAAAAGAGAAGTATTTTGGAAG_GACAGAAAAGCCAAATGGATTTACCG	26	7	8	2	0	3	2	0	3	0	4	2	1	1	0	0	2	0	0	1
TATTAAAGATATAAGGTAGTTGGGAT_GACAGAAAAGCCAAATGGATTTACCG	95	20	15	1	6	7	3	2	6	1	17	6	5	1	6	1	3	1	2	1
CGTAGAATATGCAACAATGTTGCAAT_GACAGAAAAGCCAAATGGATTTACCG	28	5	5	0	1	2	0	0	0	3	3	4	5	2	1	1	0	0	4	3
GTCTTAAAACTAAAAACCTTTTCCGC_GACAGAAAAGCCAAATGGATTTACCG	54	18	7	1	1	5	3	3	5	7	7	8	8	1	3	1	4	0	2	1
CAAGTAATACTCAAGCGGTTTTGGTC_GACAGAAAAGCCAAATGGATTTACCG	36	5	7	0	1	4	3	1	2	0	5	3	5	3	4	1	0	0	2	0
ACCTGAATTGTAAAATGTGTTTGGGA_GACAGAAAAGCCAAATGGATTTACCG	7	2	5	1	1	0	1	1	2	2	5	12	6	4	0	0	0	1	0	0
GGACCAAGTTCCAATTGGCTTTAAGG_GACAGAAAAGCCAAATGGATTTACCG	139	23	28	6	4	10	5	1	1	5	10	2	4	4	9	0	0	1	1	0
CGTTTAACGTATAATATGTTTATGTC_GACAGAAAAGCCAAATGGATTTACCG	58	4	4	2	1	2	0	0	3	1	2	0	1	2	2	0	0	2	2	2
TGGAAAAATGATAAACTAATTCAGTC_GACAGAAAAGCCAAATGGATTTACCG	34	6	4	4	3	5	1	1	5	4	7	3	1	3	0	2	0	1	1	1
ATACAAATTCTGAAGATTGTTAA_GACAGAAAAGCCAAATGGATTTACCG	1	0	0	0	0	0	0	0	0	0	0	0	0	0	0	0	0	0	0	0
TTGGGAAAAACGAAATTTCTTCATAC_GACAGAAAAGCCAAATGGATTTACCG	62	18	12	4	4	5	2	1	1	1	7	0	1	4	2	0	0	1	1	1
CACTGAATTGCTAAATAGGTTGTCCC_GACAGAAAAGCCAAATGGATTTACCG	11	0	2	1	0	1	0	0	0	2	3	10	3	1	6	0	0	2	1	0
TCGTCAAACGACAACTCTGTTGTTCG_GACAGAAAAGCCAAATGGATTTACCG	252	50	77	22	11	25	37	15	10	17	76	60	57	18	41	14	16	17	13	14
TAGTTAACCAAAAATAGCCTTGTGCC_GACAGAAAAGCCAAATGGATTTACCG	87	26	36	12	7	16	9	3	5	5	22	28	22	6	19	7	7	5	2	0
TGCCGAACGCGGAACGTAGTTCGTAC_GACAGAAAAGCCAAATGGATTTACCG	25	7	10	0	3	8	5	1	3	1	7	12	8	2	8	1	0	2	0	0
TCCAAAACTGCAAACGCATTTACAAT_GACAGAAAAGCCAAATGGATTTACCG	62	7	8	6	4	3	3	1	1	2	8	5	2	0	4	0	8	0	1	0
TTGTAAACAGCTAATTTGATTTACAC_GACAGAAAAGCCAAATGGATTTACCG	79	31	30	4	4	11	10	6	1	2	11	4	9	4	9	1	0	1	1	1
TGTCCAACAATAAAAGATCTTTTTCT_GACAGAAAAGCCAAATGGATTTACCG	139	44	19	6	14	14	7	2	8	8	13	8	5	5	7	5	4	0	5	3
TCAGGAATGTGAAATACCGTTTGTAA_GACAGAAAAGCCAAATGGATTTACCG	88	25	24	12	5	16	17	4	9	3	23	16	9	6	18	1	0	2	1	3
ATCCGATATCGGTACCTTCTTAAGAG_GACAGAAAAGCCAAATGGATTTACCG	1	0	0	0	0	0	0	0	0	0	0	1	0	0	0	0	0	0	0	0
AAGTAAAGCAGCAATAGTATTTGGTG_GACAGAAAAGCCAAATGGATTTACCG	227	90	95	26	37	45	36	25	16	30	84	151	78	32	85	30	24	38	51	41
AACTTAATATTAAAAATCGTTCCATG_GACAGAAAAGCCAAATGGATTTACCG	175	27	28	13	9	28	10	3	4	12	26	22	15	9	15	5	8	8	11	12
AACCTAATAGGGAAACGGGTTTGCAC_GACAGAAAAGCCAAATGGATTTACCG	72	12	21	11	6	9	19	4	3	4	19	12	11	3	7	4	5	1	2	2
CAAAAAATAGGCAAGATTATTAACAC_GACAGAAAAGCCAAATGGATTTACCG	54	23	10	6	9	7	8	1	0	7	1	3	3	4	3	3	0	2	0	1
ACCATAATTTCTAAAATCGTTTGTTT_GACAGAAAAGCCAAATGGATTTACCG	40	7	1	1	1	3	2	1	0	1	0	0	1	0	1	0	0	0	0	0
CCCTTAATCAATAATACAATTGAGTT_GACAGAAAAGCCAAATGGATTTACCG	22	3	1	1	0	0	2	1	3	3	2	0	1	3	3	0	2	0	0	0
TCGCTAAAAGGAAACTGTATTGAGGG_GACAGAAAAGCCAAATGGATTTACCG	43	24	23	5	3	2	1	2	2	0	3	4	4	0	1	0	0	0	0	0
GTACAAAGACGAAAGTTCGTTGGAAG_GACAGAAAAGCCAAATGGATTTACCG	218	58	67	17	14	27	17	20	13	19	44	36	37	14	24	5	8	9	1	5
CCTAAAAAAGCTAATTGGTTTCCTTG_GACAGAAAAGCCAAATGGATTTACCG	46	11	12	4	4	3	7	1	1	3	10	17	6	6	3	1	1	3	0	3
AGACAAAAACGCAATATTATTTTCTG_GACAGAAAAGCCAAATGGATTTACCG	143	52	48	18	17	24	16	14	6	10	20	9	8	11	13	1	1	4	3	4
TCATTAATCATAAACTCCATTCCGGG_GACAGAAAAGCCAAATGGATTTACCG	35	5	7	4	2	0	4	3	2	2	6	1	3	1	4	1	4	1	0	0
TACCCAATATACAAGTAGTTTTTGAC_GACAGAAAAGCCAAATGGATTTACCG	28	4	0	0	0	1	1	3	2	2	6	5	2	1	1	0	0	0	0	1
AAAAGAAATATGAAGAACGTTAATAT_GACAGAAAAGCCAAATGGATTTACCG	12	6	4	2	2	3	3	2	2	4	4	3	2	4	1	0	1	1	1	0
AACTGAAAACATAACAGAGTTGAACA_GACAGAAAAGCCAAATGGATTTACCG	11	1	4	2	1	1	0	0	0	0	0	0	3	0	0	0	0	0	0	0
TACGTAACCAATAACACTGTTTAAGA_GACAGAAAAGCCAAATGGATTTACCG	107	36	34	14	9	15	24	14	5	9	39	34	18	12	22	2	4	7	5	5
AAAAAAAACGGGAATATATTTATTCA_GACAGAAAAGCCAAATGGATTTACCG	122	20	5	3	4	6	9	4	6	8	7	2	1	4	4	0	1	1	2	1
TTACGAAATTCCAAGTATTTTGTCAC_GACAGAAAAGCCAAATGGATTTACCG	33	13	11	3	2	4	4	3	5	2	8	2	1	0	8	1	1	0	1	0
[truncated: 615,452 more rows]
