# Supplementary material for: Changes in the distribution of fitness effects and adaptive mutational spectra following a single first step towards adaptation
Source: Nat Commun. 2021 Aug 31;12:5193. doi: 10.1038/s41467-021-25440-7 (PMC8408183; doi:10.1038/s41467-021-25440-7)
Supplement: Supplementary file 6 — Source Data [file 41467_2021_25440_MOESM6_ESM.gz › SourceData/SupplementaryFig2/Lineage Trajectory Fitness/Cyr1Evo1_adaptive_s_tau.csv]

BarcodeNo	Weight	s	s_err	tau	tau_err	Barcode
37	10.5321573593706	0.0417016043734995	0.00495798084150752	-81.6091210364353	21.1053005858007	AGCTAAAAATGGAAAACCATTGGCAG_GACAGAAAAGCCAAATGGATTTACCG
204	20.3802773908369	0.0437776871586062	0.00379728362890641	-79.0359755224819	15.2465342249393	CACCTAACACATAAGCATATTCGTCG_GACAGAAAAGCCAAATGGATTTACCG
347	133.934856486658	0.0431607160051769	0.00186086040824001	-120.753084782319	9.37220583596784	AACTTAAAAGATAACGCAATTAACGG_GACAGAAAAGCCAAATGGATTTACCG
732	0.749672176042225	0.0339318843930934	0.00633354468784709	-104.794607243874	36.4893711096727	ACTTCAAACGGGAACAAGTTTTACGT_GACAGAAAAGCCAAATGGATTTACCG
927	11.0315747812564	0.0373925631897477	0.00478398891577125	-104.908017562935	25.2688201393072	ACCCGAACCCGTAAGAAAATTGATAG_GACAGAAAAGCCAAATGGATTTACCG
961	55.3881164001366	0.0370121745046902	0.00262994816512924	-135.644535984459	15.9077794270478	TTTTAAAGTGCGAAATTGATTGTCCG_GACAGAAAAGCCAAATGGATTTACCG
994	1.66631224636491	0.0359433690374732	0.00596368697414948	-92.992016516679	30.1471897891596	GCGTCAATACTGAACGAGTTTGAACG_GACAGAAAAGCCAAATGGATTTACCG
1160	1.2468625985847	0.0455917101086743	0.00749568138392388	-55.4987222843692	25.9958924339593	TAGGTAATATAGAATTAAGTTTGTCC_GACAGAAAAGCCAAATGGATTTACCG
1189	170.272071306029	0.0436654464356561	0.00164619719823307	-122.959103554414	8.27652269733094	CATCCAAACGTTAACAAATTTGTCGG_GACAGAAAAGCCAAATGGATTTACCG
1257	9.9277980490849	0.0450806104548891	0.00518804763553083	-68.5131264889153	19.4587166482049	AAGTGAATACCGAACAGGTTTGGCGA_GACAGAAAAGCCAAATGGATTTACCG
1355	134.22321295232	0.0714590192198709	0.00403627788559896	-25.3612590723252	7.89226851961911	GTTATAACACCTAAATAGCTTGGATG_GACAGAAAAGCCAAATGGATTTACCG
1414	1.45354589760919	0.0347935707971914	0.00629672491019564	-103.015002513631	35.1917238621548	TCCTCAACGTGTAAAAACATTTATGA_GACAGAAAAGCCAAATGGATTTACCG
1669	19.9213860462065	0.0397759261458266	0.00406654918054532	-100.296455463761	19.9162430363323	GTTCAAAACCAAAATTAAATTGTGAC_GACAGAAAAGCCAAATGGATTTACCG
2006	1.05584548019219	0.054665990164183	0.00766323580696432	-25.3863939879892	18.7457922297122	TGGCGAAATAGTAAGTTTGTTGGGGG_GACAGAAAAGCCAAATGGATTTACCG
2038	32.0767115421786	0.0387125516833241	0.00278286572766563	-113.644433182381	14.539724667173	TTCATAACTTGAAATGTCATTTTGTG_GACAGAAAAGCCAAATGGATTTACCG
2203	42.9830612371197	0.0409804888858612	0.00298509529206668	-108.020244686368	14.739875778281	TAAAAAATGGGTAAGGGGGTTGCGGG_GACAGAAAAGCCAAATGGATTTACCG
2412	48.5875300896195	0.0383496241506663	0.00259798050457486	-125.143826138507	14.5338785862677	ATAGTAAGCTGCAAAAAACTTTGACG_GACAGAAAAGCCAAATGGATTTACCG
2641	34.1251967536236	0.0728091503845909	0.00892635044923422	-3.64713563883725	14.5801671641903	CGGACAATTAAAAAGTTGCTTTTAAT_GACAGAAAAGCCAAATGGATTTACCG
2754	1.18256393439164	0.0343447668805925	0.00587307258607672	-105.220595239924	33.0836992522394	TCGCTAAAATCGAAGCAAGTTTGACA_GACAGAAAAGCCAAATGGATTTACCG
3349	90.1547101695742	0.040945226323853	0.00209410491185322	-123.633182333306	11.0744089558338	AGGCGAAAGCATAATGGGATTAGTTT_GACAGAAAAGCCAAATGGATTTACCG
3429	13.7996547090895	0.0712987823763354	0.0171861977163971	10.6490392950119	27.9930978537806	ACTTGAAACTATAAAAGATTTTAACT_GACAGAAAAGCCAAATGGATTTACCG
3708	7.31344242263424	0.0743324087414708	0.0166037859718429	14.1506784796643	25.1807754015783	AAAAGAATAGGCAAATTCATTAAATA_GACAGAAAAGCCAAATGGATTTACCG
4235	8.62523261049411	0.0392885520933025	0.00506687415153729	-92.8550775644409	24.3358787921094	ATCAAAATAGATAACTTCTTTAATCC_GACAGAAAAGCCAAATGGATTTACCG
4310	24.7012480614467	0.0520781043566654	0.0114534731429216	-43.1382508611723	33.6934657629625	GATAAAAATTCAAAGATATTTTTTAC_GACAGAAAAGCCAAATGGATTTACCG
4396	4.0510484541597	0.0404494353459714	0.00598357725032065	-80.5921559563509	26.2619122970101	CTTCGAATGATGAACTTAATTCAGTT_GACAGAAAAGCCAAATGGATTTACCG
4908	4.07386781651209	0.0403680127105849	0.00560055514021617	-78.5573811093989	24.297738502335	TCTGTAAGTTTGAAATTCCTTTATAG_GACAGAAAAGCCAAATGGATTTACCG
5129	9.40121163693489	0.0429561560030288	0.00448689012954818	-74.9391611477847	17.9849694057883	GGGGCAAACAGTAAGACGCTTTGCCA_GACAGAAAAGCCAAATGGATTTACCG
5161	26.2999122964957	0.0357218583847166	0.00359492735255027	-149.997852247315	27.1430939498824	TAGACAAGTCTCAAGGTTGTTAATAC_GACAGAAAAGCCAAATGGATTTACCG
5365	2.91494542549646	0.0429571876153262	0.00682114311306517	-67.0564737658801	26.7037808444128	CCATTAACATGTAACATACTTTAATC_GACAGAAAAGCCAAATGGATTTACCG
5524	19.3357457920267	0.0478761219249756	0.00570096641432599	-65.9466146558782	20.3927816485573	TATCCAAATTTGAACACAATTCATCT_GACAGAAAAGCCAAATGGATTTACCG
5800	19.3901805098029	0.0414321823634059	0.00365234570068641	-92.3010663215528	16.5868408722071	AATCCAACATGAACCGTCCTTGCATG_GACAGAAAAGCCAAATGGATTTACCG
6099	47.4837572659028	0.042613854461416	0.00305180048885291	-100.579144552363	14.0135527045805	AGCTTAATCCAAAAACTTGTTACTAG_GACAGAAAAGCCAAATGGATTTACCG
6421	43.932457401297	0.0402844366766856	0.00316297519939127	-113.673175770873	16.3574016467891	GTTATAAAAGATAACGCGTTTAGTCG_GACAGAAAAGCCAAATGGATTTACCG
6429	44.4010927554102	0.0398763030523212	0.00274460991760714	-113.574934248483	14.1389709407193	TTACAAACGACAAAGTTCCTTACGGT_GACAGAAAAGCCAAATGGATTTACCG
6557	26.7418063358975	0.0428342864948968	0.00352249276760934	-90.3651687332904	15.3311143730484	ATTATAACTTCTAAGGCTTTTAGGGG_GACAGAAAAGCCAAATGGATTTACCG
6994	30.9199817801475	0.0396606768456851	0.00298551414055618	-107.238850090909	14.8782364364298	AGTAGAATATTTAAGTGAGTTACGAA_GACAGAAAAGCCAAATGGATTTACCG
7489	21.4622363174172	0.0375750006700092	0.00352225610860485	-111.163693293948	18.6167126814356	CAAGTAAAATAGAACTTCTTTTCAGG_GACAGAAAAGCCAAATGGATTTACCG
7507	44.6229536386087	0.0432545430044566	0.0030518542239948	-97.7042097089821	13.7800370907196	GGGCCAAGACGTAATAACATTATCCA_GACAGAAAAGCCAAATGGATTTACCG
7890	25.8981025727644	0.0365646640495998	0.00339324762740796	-121.068419873925	19.3532192389591	AAAGCAAACAGTAATTAAATTGCAAA_GACAGAAAAGCCAAATGGATTTACCG
8012	53.4257283290953	0.0447134945154115	0.00277915748490201	-94.9179980687837	12.0829792073743	GTGGAAACAATTAAGGATTTTCGCCT_GACAGAAAAGCCAAATGGATTTACCG
8087	44.9410648111989	0.0420867519914015	0.00285723876788318	-102.017336065034	13.3849669327813	ATCGGTACCATAAAAATCCTTCGTCT_GACAGAAAAGCCAAATGGATTTACCG
8517	18.9008499447542	0.0410911473157487	0.00381764092676929	-89.1006189268108	16.886609342091	GTTACAAATCTGAATCTGATTGCGCG_GACAGAAAAGCCAAATGGATTTACCG
8582	2.21616148760532	0.0331108107543623	0.00473033353455754	-115.428380105164	28.3594133420499	TTTGAAACACATAAGGCCTTTCCCAT_GACAGAAAAGCCAAATGGATTTACCG
8730	9.1004782483478	0.0351091398804368	0.0042329326410605	-113.919164104139	24.352314913484	TAAAGAACAGTCAAGACGCTTCAATC_GACAGAAAAGCCAAATGGATTTACCG
8805	19.1949022237279	0.0379546579510696	0.00397172732184049	-111.228844503038	21.352844906686	TTCGCAATCATTAAGACCTTTTATGG_GACAGAAAAGCCAAATGGATTTACCG
8929	3.83726046479329	0.0566640396316174	0.0133375423619558	-19.6171271360855	31.3867418246311	ACAGAAATATAAAAATGTATTACTTC_GACAGAAAAGCCAAATGGATTTACCG
9117	15.4040541784194	0.0443694191899837	0.00417368872351818	-75.5416300158161	16.493218602797	CTACGAACCCAGAAAGAATTTACGGC_GACAGAAAAGCCAAATGGATTTACCG
9206	5.09184576365934	0.0419905371615474	0.00755093636870436	-66.9076421074206	30.3725633289466	GAATAAATTTTTAAATATGTTGGTTG_GACAGAAAAGCCAAATGGATTTACCG
9287	37.5834790968152	0.0358159184587175	0.00329948836895792	-137.848341030946	21.1354738048282	ATTGCAATCGTAAAACCTGTTCCTAT_GACAGAAAAGCCAAATGGATTTACCG
9400	21.7481734408736	0.0390361584418553	0.00374812728317447	-107.484855880684	19.3713804632402	ATATGAACCAATAATCAATTTTGGTT_GACAGAAAAGCCAAATGGATTTACCG
9933	20.9192860969059	0.0444578369733291	0.00357787414165313	-79.5574197506975	14.3849289419995	ATCGTAACATACAATATGGTTGGGTC_GACAGAAAAGCCAAATGGATTTACCG
10169	1.81297041949793	0.0410459861544471	0.00606281593408018	-74.3049145555867	25.6389300094932	TCTAGAAGCGTCAACGCGATTTCCGG_GACAGAAAAGCCAAATGGATTTACCG
10180	8.24522772619393	0.0409153175618297	0.00430106488657592	-83.1271611387294	18.5552552444614	AAAATAAATACAAATGCCATTATTTC_GACAGAAAAGCCAAATGGATTTACCG
10191	2.37008906338001	0.0418752263884428	0.0063163174304809	-68.9325357949426	24.6314294709892	TCTCAAAATTAGAATATCTTTACTGG_GACAGAAAAGCCAAATGGATTTACCG
10678	27.3341955346143	0.0378399870399054	0.00323779162056303	-114.809128125644	17.4167182901057	ATCAAAATAATCAACTGTTTTGACAT_GACAGAAAAGCCAAATGGATTTACCG
10774	33.5141175877225	0.0393817884197028	0.00300860547998492	-108.511460860617	15.1448558131597	ATTGTAATCGCCAAGATGCTTAGGGT_GACAGAAAAGCCAAATGGATTTACCG
11064	7.58357449044684	0.04387903405541	0.00551338053505978	-70.4311661939167	21.6554920310184	ACGGGAAGCCAAAACAGAGTTGGCGG_GACAGAAAAGCCAAATGGATTTACCG
11186	16.8408176333256	0.0344762013257024	0.00360728311273325	-124.138876909938	21.3818117687423	TTACCAAAATTAAAGAGCGTTTAGAG_GACAGAAAAGCCAAATGGATTTACCG
11232	61.6284006077657	0.040971926391106	0.00237736004309413	-114.941332017611	12.0971207862718	TCATCAAGGATGAATAGTCTTTGGTG_GACAGAAAAGCCAAATGGATTTACCG
11325	12.2911463804633	0.0496605177167554	0.0106548092138115	-45.4329768871222	32.910876404348	GATGTAATGTATAATGATTTTGATAT_GACAGAAAAGCCAAATGGATTTACCG
11520	8.45510085996901	0.0419782923830702	0.00579898486221671	-77.9196776656266	24.4432658942794	AATATAAGGATGAAATGTATTTGATT_GACAGAAAAGCCAAATGGATTTACCG
11594	74.5139376994698	0.044499988312574	0.00233191548275851	-101.730189399993	10.4859966573191	GATCTAAAACGTAACACTGTTGCTGT_GACAGAAAAGCCAAATGGATTTACCG
11852	3.23699570874551	0.0564709605446788	0.0109934367737165	-23.1621911424888	26.1974508202759	TACTAAAAACAAAATATCATTCGTAT_GACAGAAAAGCCAAATGGATTTACCG
11864	5.79480079635903	0.0513382362427118	0.0125620462374169	-10.6150008416514	30.2494693179897	AAATAAAGCTTAAAGATATTTAAATT_GACAGAAAAGCCAAATGGATTTACCG
11888	27.3794834003465	0.0416445335881176	0.00357730001231568	-95.3563018059155	16.3239300583865	TCATAAAACTTTAACTTTCTTAATCG_GACAGAAAAGCCAAATGGATTTACCG
12564	26.8164430501848	0.037348141660235	0.00309182277191212	-118.984594631049	17.1069761843828	TGAACAATGGGTAATTTTCTTTGTAC_GACAGAAAAGCCAAATGGATTTACCG
12637	61.5605457585254	0.0390226390750892	0.00233864546823856	-125.577729574012	12.937249586069	GATATAAAGCTCAATCCTATTAACGA_GACAGAAAAGCCAAATGGATTTACCG
12723	18.3975126960216	0.0430949238804007	0.00423131607594727	-82.4963564471964	17.4855073271162	CTCGTAAACTCGAATAACTTTTTCCG_GACAGAAAAGCCAAATGGATTTACCG
12834	0.383536931057478	0.0569293952861643	0.0144579745981976	-19.7628453484013	33.3495508151833	ACTACAATACCAAACCCGTTTAACTC_GACAGAAAAGCCAAATGGATTTACCG
13089	51.6445376411569	0.0411477117509816	0.00259599422475381	-110.432692427058	12.861535686364	TTAGAAAGAGCAAATTCTCTTGTAGT_GACAGAAAAGCCAAATGGATTTACCG
13241	22.4458981633184	0.0484223655331725	0.00526767461428275	-65.6930681391961	18.4730788470918	AGCGGAAACATTAATGGCTTTTACTA_GACAGAAAAGCCAAATGGATTTACCG
13385	22.4889354741893	0.0351298214509104	0.00327308301526914	-129.069883959024	20.0403563322072	ACATTAAGTTCCAACGTCTTTAACGT_GACAGAAAAGCCAAATGGATTTACCG
13581	2.71161657067042	0.0363287947791346	0.00590814668551972	-99.309983338883	31.2749851094001	AGCCAAAACCTTAACGACTTTTTAAA_GACAGAAAAGCCAAATGGATTTACCG
13593	6.20953440844453	0.0396221086854166	0.00504322841637476	-87.260652885595	23.0585417126673	TCCCGAAAACTCAACACGGTTGGTAA_GACAGAAAAGCCAAATGGATTTACCG
13640	11.9166935892646	0.0432588244944533	0.00521901410050763	-75.6756203753756	20.9590940260256	ACTTTAAGTTGTAATCAACTTAGGTA_GACAGAAAAGCCAAATGGATTTACCG
13870	15.3627191999612	0.0665353268331117	0.0160284842126369	-3.74414461314992	28.8036112140103	TTTATAAGATGTAAAGTTTTTTGTAT_GACAGAAAAGCCAAATGGATTTACCG
14036	9.47607560343764	0.0381996834459758	0.00440039745876755	-96.2374864033969	21.4246287833598	GTCGAAACTTTAAAGAGGCTTATTGT_GACAGAAAAGCCAAATGGATTTACCG
14077	15.9198695353944	0.0385889522031059	0.0038438817291901	-100.379920242507	18.7774306824725	GAGGAAAAAAGGAAGTTTTTTCGTAT_GACAGAAAAGCCAAATGGATTTACCG
14256	7.45866461177384	0.0358149791356475	0.00508137243481115	-110.933720246349	28.6564934553225	GAATTAACCTAAAATGTTTTTTTCTG_GACAGAAAAGCCAAATGGATTTACCG
14427	20.6915057022498	0.0369591543797981	0.00363975616927128	-115.898519843576	20.2021733458157	GACCAAACACATAATTCGGTTTTTGG_GACAGAAAAGCCAAATGGATTTACCG
14669	2.04363304800333	0.0391339467176925	0.00530887441532142	-81.5607339736001	23.436162605863	AATTCAAGTTCAAATTGCTTTAGCGG_GACAGAAAAGCCAAATGGATTTACCG
14786	15.5382396443165	0.0454096423994249	0.00480479382542252	-70.4443142638404	18.1959853874361	CTGTCAATGGCTAAGCCGATTTGGCT_GACAGAAAAGCCAAATGGATTTACCG
14816	32.286393431965	0.0408435074834698	0.0032623280795042	-103.067354923676	15.7313362305097	TTGCCAATCTCTAAACGCCTTAGGCA_GACAGAAAAGCCAAATGGATTTACCG
14829	14.7416197642994	0.0415794786239926	0.0040710505947153	-88.8481402124494	18.1727485343622	TCCCGAAAATGTACACGGTTGTAGA_GACAGAAAAGCCAAATGGATTTACCG
15124	5.70047812052181	0.0290957023576524	0.00459428864483343	-150	35.8407072023747	ACTTTAATTGGAAAACTCTTTTTAGG_GACAGAAAAGCCAAATGGATTTACCG
15155	1.79628677070652	0.0367692900258038	0.00655692141447853	-90.9908119088768	32.9297137965403	GTAGCAAGCAAAAACAATTTTCGGTT_GACAGAAAAGCCAAATGGATTTACCG
15615	36.6555263428925	0.0369866856916953	0.00305890495410949	-128.821369630717	18.3040874293204	ACATGAAATTGCAACACAGTTTTGGA_GACAGAAAAGCCAAATGGATTTACCG
15669	59.8200517666298	0.0456484468465365	0.00280694509565998	-92.4481809907736	11.7649230797065	TGGGAAAATCGTAACTTGGTTAAAAA_GACAGAAAAGCCAAATGGATTTACCG
15687	41.9621487330917	0.0391760461491319	0.00287233910129307	-116.849035706885	15.2525869356005	CCAACAAAAGTCAACTTGATTCTCAT_GACAGAAAAGCCAAATGGATTTACCG
15798	29.4387681655003	0.0443402351975723	0.00571490288847829	-84.7360121929443	24.2377107801634	TATTTAAAGTTTAACTT_GACAGAAAAGCCAAATGGATTTACCG
16118	5.04563576544111	0.0424493957449631	0.00502036386540829	-73.2012807019512	20.0347043166461	ATACAAAAAGACAAGCTTTTTCTTGG_GACAGAAAAGCCAAATGGATTTACCG
16192	8.97797683970499	0.041065956147113	0.00489363407118344	-82.7784281691027	21.4436819428394	GTTCTAATCATTAAGGCAGTTAAGTA_GACAGAAAAGCCAAATGGATTTACCG
16271	30.7859636347015	0.0441252403857083	0.00350776788366114	-85.8591761491472	14.6001649670037	TGTCAAAGCAGTAATGGGGTTCTGAA_GACAGAAAAGCCAAATGGATTTACCG
17096	19.3834465778794	0.0358527494091162	0.00357531957550487	-120.449035415815	20.6097184000743	TGAGCAAGGCCTAATCATTTTCCTCA_GACAGAAAAGCCAAATGGATTTACCG
17262	41.3530584517812	0.039423100495199	0.003316281969058	-116.299409442935	17.7009824523209	GACATAAACTGTAATAAGTTTACGAG_GACAGAAAAGCCAAATGGATTTACCG
17420	31.8865037387307	0.0430479268636324	0.00726840329365058	-83.3170795212834	31.4481776204364	TTTCAAAACATTAAAAATTTTCTAAC_GACAGAAAAGCCAAATGGATTTACCG
17581	44.4012288326931	0.0425117502962094	0.0027925704333814	-99.8683337872727	12.8526407727769	GACGCAATGTTGAATATTCTTGTTGC_GACAGAAAAGCCAAATGGATTTACCG
17619	15.7854524171742	0.0354977808623049	0.00376798449253404	-117.153243293201	21.2625435023391	TACAGAACCCGGAACTAAGTTCACCC_GACAGAAAAGCCAAATGGATTTACCG
17687	3.80068600158813	0.0437037004119947	0.00549963822262814	-65.2965116165686	20.6339394789055	ATTTAAACGTTTAATAC_GACAGAAAAGCCAAATGGATTTACCG
18064	9.32249235836504	0.047787318643771	0.0108381580387616	-55.2046784333441	36.3960897145506	TCTTCAAGACAGATAAATTTTTGAT_GACAGAAAAGCCAAATGGATTTACCG
18247	96.6788784864397	0.0428024039684123	0.00203950823092462	-113.693455769609	9.92587643373562	ATGCTAAAGGGCAACGGGTTTACAGG_GACAGAAAAGCCAAATGGATTTACCG
18312	2.14556465882599	0.0440792480154611	0.00629487519187482	-62.1589088155821	23.085677454086	CTACTAATCACAAAATCAATTTGGAG_GACAGAAAAGCCAAATGGATTTACCG
18487	34.207847306735	0.0461270319512129	0.00362982360545464	-79.4067766427447	14.132744026738	GACCTAATACTCAATTCACTTAAGTA_GACAGAAAAGCCAAATGGATTTACCG
18539	2.56306121310743	0.0399176120607493	0.00604616296025372	-83.4293758627929	27.8373268705694	TTCAAAACTTGCAAGAGAATTGCCGG_GACAGAAAAGCCAAATGGATTTACCG
19390	1.3642114506823	0.0326593612508153	0.00595602519827137	-116.764117431552	36.8720288137196	TCTGAAACATCGAAATTTCTTGCATA_GACAGAAAAGCCAAATGGATTTACCG
20274	5.37047283370596	0.0361168303170036	0.00522023712477372	-106.336394841989	28.9684708809579	ACCCTAAAAATTAACTAGGTTATGTA_GACAGAAAAGCCAAATGGATTTACCG
20454	1.61471130879251	0.0462578523156043	0.00994352760427537	-53.5054423651659	34.5443798851847	TCTGTAACATTAAAAAGCATTTGGTC_GACAGAAAAGCCAAATGGATTTACCG
20533	33.1513437293111	0.0384279668879205	0.00314459934054461	-116.568988114452	16.9448613562571	ATTGGAATTCGAAAGTAGCTTAGCTG_GACAGAAAAGCCAAATGGATTTACCG
20593	46.8900914473431	0.0421739322452368	0.00277917827829739	-103.303788459897	13.0823832454828	AACCAAACAATAAACGAGTTTAGACT_GACAGAAAAGCCAAATGGATTTACCG
20613	1.07776513031867	0.0249363995870884	0.00398610705380095	-149.999999980603	39.7748223675759	CGGATCCGATATCGGTACCTTTCCAG_GACAGAAAAGCCAAATGGATTTACCG
20708	36.6108202630005	0.0433597427463456	0.00353244758386078	-91.3084179458794	15.365139341381	AAGATAATAGCAAATATGATTGATTA_GACAGAAAAGCCAAATGGATTTACCG
20810	4.11360176977202	0.0410653778680626	0.00560582046835407	-76.6222149522399	23.65387899091	ATTCTAAAACGAAATGTCTTTTGGGG_GACAGAAAAGCCAAATGGATTTACCG
20880	15.6958535540989	0.04254584639647	0.00374800860064864	-83.3454332254544	15.8247682885662	TCGCTAACAGTCAATGCCATTCCTGT_GACAGAAAAGCCAAATGGATTTACCG
21048	3.79502626647964	0.0431463294805609	0.00817660243208795	-68.9920755526938	32.4774065794366	TACTGAAAAATTAATACCGTTGCTAA_GACAGAAAAGCCAAATGGATTTACCG
21130	46.8340742786986	0.0395045895405516	0.00298718882137055	-117.701894062817	15.9257269450661	GACGAAACACAAAAGCACGTTTTTCT_GACAGAAAAGCCAAATGGATTTACCG
21235	36.984257766289	0.039691963544991	0.0029895377966015	-111.298012689006	15.2704500896399	TTTACAAAACGCAATAAGGTTATGAT_GACAGAAAAGCCAAATGGATTTACCG
21564	5.58173772936186	0.039438916409617	0.00500041755196783	-88.9493782655587	23.471580044228	TATAGAACCGGCAAAACTTTTATCCG_GACAGAAAAGCCAAATGGATTTACCG
21806	11.2350870992184	0.0312955765465419	0.00391443751824289	-149.999999998979	30.0887027969377	TCCCAAAGAGATAAAGCTATTCACTG_GACAGAAAAGCCAAATGGATTTACCG
21840	14.9199486332243	0.0452703309957422	0.00624226631533453	-70.4509103894942	24.058474155644	TAACAAATTTACAAAATAATTCCGAT_GACAGAAAAGCCAAATGGATTTACCG
22320	28.1087968624812	0.0391121997263377	0.0030939132496143	-109.03398694477	15.778827500254	CATCGAATAACCAAACCTGTTGGCTAA_GACAGAAAAGCCAAATGGATTTACCG
22743	3.27295372051906	0.0433610956265361	0.00535749727911745	-67.5436535393938	20.6835377593308	TTTGAAACAAGAAACGTAGTTCCGGA_GACAGAAAAGCCAAATGGATTTACCG
22793	29.5243754396072	0.0425870253577111	0.00331379441593884	-92.4225614426793	14.5836562364042	ATTCAAATCGGAAACCATGTTGGCTA_GACAGAAAAGCCAAATGGATTTACCG
23280	3.60755111836878	0.0382926160221636	0.00494494786428852	-88.648776363872	23.3066064983616	GTAGAAACTCGAAATTGATTTGGGAG_GACAGAAAAGCCAAATGGATTTACCG
23324	2.94209108805804	0.0348469348500918	0.00617633361645283	-108.801433552301	36.1349995091439	GGAGGAATGCCCAAGCTCGTTGCTGC_GACAGAAAAGCCAAATGGATTTACCG
23347	266.595832291098	0.0535724590532336	0.00172413935967967	-86.0414846604993	6.12576681158277	TTGTTAACTGGAAATACTGTTGCATA_GACAGAAAAGCCAAATGGATTTACCG
23408	0.783103646456482	0.0433827955089556	0.00720405599027947	-64.1145035077525	27.620337184574	GCCTAAAAGTACAATTTAATTTCACA_GACAGAAAAGCCAAATGGATTTACCG
23969	36.7499380638852	0.0448810740186274	0.00335365337669868	-86.2592891250131	13.8773314639084	GATCTAAGAGGCAAGACTATTTCTAC_GACAGAAAAGCCAAATGGATTTACCG
24740	5.55330248573917	0.0752045999661535	0.0184593600992929	13.6071209530844	27.6405136033751	CTTATAAAAAACAATAGCGTTATTTT_GACAGAAAAGCCAAATGGATTTACCG
24779	6.91760359424545	0.0588257364069832	0.008656922758227	-20.4517898700904	19.0874906769186	TTAATAACAGTAAAAGTCCTTCATCT_GACAGAAAAGCCAAATGGATTTACCG
24840	1.66189180148854	0.0372009716958975	0.00569704163894556	-94.3244078991457	29.0768632646442	AATTGAAGTTTTAATTCAGTTCCGTG_GACAGAAAAGCCAAATGGATTTACCG
25083	6.46904985805627	0.0342306116137408	0.00473559231855044	-113.978083040238	27.3841992366358	AGCTAAACAGGAAACGCGCTTAGGAG_GACAGAAAAGCCAAATGGATTTACCG
25092	2.37066544197062	0.0395547870268795	0.00638854890521012	-82.7294684033027	29.6252153150362	TCAGCAAGGTCGAAGCGTGTTCTGTT_GACAGAAAAGCCAAATGGATTTACCG
25141	30.2490166689431	0.0408476129822135	0.00335056029737886	-102.783687908772	16.2162271180862	TTAACAAGGGTGAAAATGTTTTATGT_GACAGAAAAGCCAAATGGATTTACCG
25333	12.9537093771395	0.0397495598074158	0.00422162769250112	-92.4221114550802	19.5847540339416	TGCATAACTAGCAAGAGGGTTTGGGC_GACAGAAAAGCCAAATGGATTTACCG
25721	59.6457810369824	0.039194586184241	0.00243558928050427	-122.552196268406	13.1496015150982	TTGAAAAGCAAAAAGGATATTGTGGT_GACAGAAAAGCCAAATGGATTTACCG
26327	2.01588896582125	0.0314102967199834	0.00527025977036523	-120.203453011588	33.0174765456741	AACGCAAAGTGTAAATTATTTACGC_GACAGAAAAGCCAAATGGATTTACCG
26556	17.096304287995	0.0339709233779163	0.00373692073692938	-133.389398819221	24.3499775763912	GCCCCAACGCGGAACTTACTTGCCGA_GACAGAAAAGCCAAATGGATTTACCG
26576	4.54738973538795	0.0424110967391742	0.00572916783614149	-71.8732111081585	22.9234362091998	CAGTCAAATTTGAAACGTTTTGGCTG_GACAGAAAAGCCAAATGGATTTACCG
26643	15.3169868347348	0.071960662459564	0.0148005993092774	10.717070484944	23.7933736495456	TGACGAAAGTCAAAAATAATTGTATT_GACAGAAAAGCCAAATGGATTTACCG
27206	15.8893918804271	0.0370832501423092	0.00424158899314038	-111.886293713016	23.4401266345239	ACGCTAAATAAGAACAAAATTTACAC_GACAGAAAAGCCAAATGGATTTACCG
27222	18.9475760063564	0.0399953462738832	0.00448241346160674	-99.5198836416614	21.9390272282649	TCGCTAATTTTCAAGATTTTTAGTAC_GACAGAAAAGCCAAATGGATTTACCG
28362	11.0062277216813	0.0325803452070997	0.00401328583386142	-132.348501324282	26.1069304184181	TGATAAAACATTAAATCCGTTCATAC_GACAGAAAAGCCAAATGGATTTACCG
28429	63.0157777502975	0.0532434815456068	0.00305777882769586	-63.5303798016422	9.69756746742554	TTGACAATGGAAAAAAGCCTTCGCAT_GACAGAAAAGCCAAATGGATTTACCG
28656	14.6238170560605	0.0426823587228237	0.00430687920225867	-82.4591502767553	18.0882123353547	GAGTCAAAACTGAAGTGTATTAGGAG_GACAGAAAAGCCAAATGGATTTACCG
28714	16.2826982569099	0.0405438400971573	0.00359523082502399	-93.1584213577647	16.4472299664998	CCTGTAATTACAAATACTTTTGAACG_GACAGAAAAGCCAAATGGATTTACCG
28983	7.26374134855223	0.0451007532359726	0.0107227647695363	-56.8087305216706	38.5143819279794	TATAAAATCTGAAAATACGTTTTATT_GACAGAAAAGCCAAATGGATTTACCG
29160	60.4818106378715	0.0436407265814169	0.00343687597818768	-99.5394992469883	15.774653895599	TATCCAAATTTGAATAGTTTTACTTA_GACAGAAAAGCCAAATGGATTTACCG
29178	42.3999173024092	0.0378503633520735	0.0029663038060118	-125.666426776077	16.948590455158	ACCCCAAGCACTAACTCTTTTTCAAA_GACAGAAAAGCCAAATGGATTTACCG
29259	23.0768261258239	0.0427525072131972	0.00376498922150524	-89.5126983176349	16.5596322504617	GGGACAAGAGTAAAGGGAGTTGGGGG_GACAGAAAAGCCAAATGGATTTACCG
29593	28.6627278448179	0.0362396604838036	0.0032226376026778	-124.447848849681	18.6982777077402	TAGGAAAAAGCTAACCAATTTGTTCG_GACAGAAAAGCCAAATGGATTTACCG
29609	36.7218426013912	0.0566243363281169	0.00462290226549874	-44.5656649469405	12.4162929913383	GCTTGAACTTAAAAGTCGGTTGCCTT_GACAGAAAAGCCAAATGGATTTACCG
29834	28.8146396886417	0.0413077990497054	0.00349749637037892	-99.4929547118527	16.537729929143	TGAGTAATCTAGAATGTGTTTATAGA_GACAGAAAAGCCAAATGGATTTACCG
29863	12.8422501539653	0.0440215732701352	0.00489077154524745	-74.7335930273104	19.5275384976834	ACCCCAAGCCTGAAGGCGGTTGAGCG_GACAGAAAAGCCAAATGGATTTACCG
30100	409.687544811515	0.0515012729354795	0.00128916734606182	-102.600308193481	5.13879681566564	TCGATAAAGTAAAATCGACTTCGCAT_GACAGAAAAGCCAAATGGATTTACCG
30879	57.3999408396895	0.0394360048080901	0.00256405241384267	-122.727420679217	13.9836600167134	GTATTAAAAGCAAACTTCGTTCACAT_GACAGAAAAGCCAAATGGATTTACCG
30929	43.579058081417	0.0404234604467635	0.00291883425510966	-112.31798075788	14.9901871615389	GCAATAACTTTTAAGTCGCTTAATCA_GACAGAAAAGCCAAATGGATTTACCG
31421	31.9928367783136	0.0388094558593812	0.00295182194349701	-112.822287566311	15.3377482825773	CCCTCAATATGTAAACATCTTTGCTA_GACAGAAAAGCCAAATGGATTTACCG
31840	66.3492478727192	0.0380345652566336	0.00225294309579359	-134.096969320007	13.2553297470033	AACTCAAGTAGTAATAGCGTTTTCAT_GACAGAAAAGCCAAATGGATTTACCG
32028	22.1725066971245	0.0409011437025322	0.00341849083845408	-98.6081081469628	16.2867990970128	AAGCGAAATGCTAACGATTTTTTCAT_GACAGAAAAGCCAAATGGATTTACCG
32254	17.191313947812	0.0438299444422618	0.00415823000749832	-80.2283971101129	17.0681606487414	ACCACAACATTAAAAATGCTTCATTT_GACAGAAAAGCCAAATGGATTTACCG
32660	0.414168677413258	0.037994140026264	0.00783242000314772	-86.0214027932822	38.2833382901774	ACGAGAACCGCGAATAGCCTTCTTGA_GACAGAAAAGCCAAATGGATTTACCG
32783	7.45584523902431	0.0419786745009805	0.00580062031684273	-78.1964100792217	24.5466417538551	TATCGAATTCTTAAGGAATTAACGC_GACAGAAAAGCCAAATGGATTTACCG
32844	20.873988169948	0.0407624924530326	0.0037773223107957	-96.5105392499988	17.7402276931554	ACATAAAATATTAACCACTTTTTCCC_GACAGAAAAGCCAAATGGATTTACCG
33078	20.2244651256924	0.0415741451967649	0.00339506755953758	-92.4521032888727	15.2927244728239	ATAGCAATCCACAATCTCGTTAGGAC_GACAGAAAAGCCAAATGGATTTACCG
33294	30.0164494235244	0.042752263701013	0.00414552097514426	-93.4978880118239	18.7986969767616	TTTGAAACAACAAAGTGGATTATTAA_GACAGAAAAGCCAAATGGATTTACCG
33394	30.275441896849	0.0393744737320606	0.00313922320921612	-108.515196932835	15.7728163237136	GCAGAAAGAGGAAAACCCGTTCACTT_GACAGAAAAGCCAAATGGATTTACCG
33679	2.95256869287741	0.0417333611434362	0.00555577791605675	-71.6952709672334	22.3586729799175	TCGTTAAATCGTAAGTCTTTTTTCTA_GACAGAAAAGCCAAATGGATTTACCG
33792	3.49017538484451	0.0749374178228659	0.0216059397170905	29.9545187967675	42.6592023717867	CGGAAAATTTAGAAAAATCTTATCTA_GACAGAAAAGCCAAATGGATTTACCG
33846	31.6169137535793	0.0637575543774699	0.0145938119208704	-12.0223055918838	28.9685167960552	AAGTAAAACTGGAAAGTTATTAATT_GACAGAAAAGCCAAATGGATTTACCG
33879	7.29998339192244	0.0422550393467757	0.00673572154990642	-74.0886402009871	27.6268756465332	TTGTAAAAACGAAAATATATTTGTCA_GACAGAAAAGCCAAATGGATTTACCG
34074	27.7472883586853	0.040777899065171	0.00351282565862784	-99.0651119850203	16.633162797562	TCCGTAAACGCAAATGGACTTATTAC_GACAGAAAAGCCAAATGGATTTACCG
34186	9.34242179706152	0.0554629936005293	0.0173381997895398	-19.7532460631488	41.3906209835845	CTTCTAAATAATAAACCTGTTAAAAA_GACAGAAAAGCCAAATGGATTTACCG
34616	11.5503736665436	0.0461902084714613	0.00537493425984012	-66.7461923191636	19.6604733884341	GGTTCAAAAAGAAACGACATTGGCTA_GACAGAAAAGCCAAATGGATTTACCG
35383	2.37537309907998	0.0423322464330092	0.00644394328606937	-69.1931854102054	25.5072559263288	CTAACAATATTAAAATCGGTTGGGGG_GACAGAAAAGCCAAATGGATTTACCG
35611	80.7391644308879	0.0414922676548044	0.00219380822092374	-117.884331131697	11.2000899454616	AAACAAATATTTAATGGCGTTGGACG_GACAGAAAAGCCAAATGGATTTACCG
35615	15.8816886023191	0.0399077480424874	0.00391071553751735	-96.0088709502857	18.5006451870539	TTTGGAAATTCTAATTAAGTTGTGGG_GACAGAAAAGCCAAATGGATTTACCG
35658	3.62157764458908	0.0438777592816445	0.00744096987268049	-64.8583267034595	28.5681793929571	GGTTAAAATTGGAAAGGGATTCTTGG_GACAGAAAAGCCAAATGGATTTACCG
36005	0.522957346494891	0.0386823356819827	0.0060315433494879	-80.6794686516742	27.0821815373333	ACGTGAATAGAGAAGAATGTTATGAT_GACAGAAAAGCCAAATGGATTTACCG
36262	7.90474583931721	0.0450585926447407	0.00518071353068403	-66.2262424606454	19.1161133775354	ATTCGAATTGTAAATCAAATTCTGTA_GACAGAAAAGCCAAATGGATTTACCG
36435	0.467588755566098	0.037658315165904	0.00574633460611949	-86.3075025455481	27.4539839914275	GCCCCAAAGTTCAAGGCACTTTTGGG_GACAGAAAAGCCAAATGGATTTACCG
36473	12.0365809844636	0.0355101768653195	0.00411686846148878	-117.578900500866	23.764018157199	GTTCGAACTCCAAAGGTGCTTTAGTT_GACAGAAAAGCCAAATGGATTTACCG
36575	20.791175820821	0.043629005706401	0.00453054321451497	-83.3806506797066	18.9564931229117	CTTGTAACAAGGAAGATGCTTCGAGT_GACAGAAAAGCCAAATGGATTTACCG
36589	11.3795832170206	0.0375517293975376	0.00456535324152989	-103.11951456812	23.5829289020233	TCGAGAACAACCAACGGCATTCAAAG_GACAGAAAAGCCAAATGGATTTACCG
37007	39.370803468639	0.0651481467371538	0.0128883990355029	-12.5148171645292	25.162176707015	TTCAAAATAATCAAAGAACTTTAATT_GACAGAAAAGCCAAATGGATTTACCG
37537	6.32373689079294	0.0420827201744422	0.00454589300576672	-77.1342622972889	18.8698678517665	AAGTCAATCGTTAAAAGCTTTACGCT_GACAGAAAAGCCAAATGGATTTACCG
37734	43.3556167826463	0.0395114187148988	0.0027476899515104	-116.311346350944	14.4773355567999	TAGATAACCTCTAAGAATCTTGTATG_GACAGAAAAGCCAAATGGATTTACCG
37750	32.1208406162265	0.0397750833364191	0.00320073496850291	-110.207701877059	16.3906695041614	TGTCAAACTCTAAAGCTGTTTAATAG_GACAGAAAAGCCAAATGGATTTACCG
38703	0.898930050300692	0.057386973124333	0.018957803129258	3.13712125810725	41.2633027465977	TATAAAATCTATAACTATTTTGTTTA_GACAGAAAAGCCAAATGGATTTACCG
39176	0.664841271045958	0.0426084526286919	0.00610089800038222	-65.1633725480836	23.6407349285224	GGATGAAAACACAATTGGCTTTCTGT_GACAGAAAAGCCAAATGGATTTACCG
39220	36.6422640628888	0.0411635393054736	0.00305488585840361	-103.268426218478	14.6143703863122	AACAGAAGCGTTAACTTGGTTGAGAC_GACAGAAAAGCCAAATGGATTTACCG
39516	2.10428470098374	0.0330511113550959	0.00601864940992433	-113.33691578666	36.2510067518383	TCAGGAAGCTTGAATCGGTTTCCGTC_GACAGAAAAGCCAAATGGATTTACCG
39558	36.975908881075	0.0422957943033711	0.00329557827160749	-98.6855518479797	15.2369571306561	TCAACAAAAGCGAAAGAAGTTGGGCG_GACAGAAAAGCCAAATGGATTTACCG
39636	9.02706574126748	0.0385141023587468	0.00470689581171758	-94.7816765233202	22.8227087334429	TGTCAAACCGTGAACCAGATTGTTGT_GACAGAAAAGCCAAATGGATTTACCG
40231	13.9348300439043	0.0441729811158883	0.00648091434277846	-72.7707649753982	25.7752992308596	ATCAAAATCATTAATAAATTTGAAGG_GACAGAAAAGCCAAATGGATTTACCG
40555	3.52414836974285	0.0404295619775751	0.00537812806039014	-77.5310027222188	23.1000273199257	TGAGAAATTATTAAACGTATTGGAGG_GACAGAAAAGCCAAATGGATTTACCG
40781	5.11759077163036	0.0725747256551096	0.0178900882925397	17.9933393672544	23.5837903618248	AATCAAATCGCAAATACATTTATTAA_GACAGAAAAGCCAAATGGATTTACCG
40994	17.0795061488388	0.0440370550761183	0.00365723616954388	-79.4733115959012	14.7900501197245	CCCAAAACGGGGAATCCAGTTGGGAG_GACAGAAAAGCCAAATGGATTTACCG
41249	10.856955342841	0.0654699946156095	0.0167825921786427	-5.55816142239202	31.0571859235031	CACGTAATAAGAAATTAAATTACCTT_GACAGAAAAGCCAAATGGATTTACCG
41346	27.9809697297211	0.0441290016430322	0.00364631016405996	-85.3701067299541	15.1729750922918	AAGCGAAGCTATAAGGCTGTTGACGG_GACAGAAAAGCCAAATGGATTTACCG
41578	28.609159440312	0.0386046631162233	0.00373418955472071	-116.076150508892	20.3906089066136	GGTCTAATTAGGAACCGGTTTGGTCT_GACAGAAAAGCCAAATGGATTTACCG
41629	3.24552285643638	0.0410302066387262	0.00745486853189163	-78.4704385861161	32.8533566101291	AACAAAAAAGATAACCTTGTTATTGG_GACAGAAAAGCCAAATGGATTTACCG
41829	95.8762346364344	0.0401149802335788	0.002110806010625	-129.528511481189	11.6937898626503	ACCATAAATACGAAGGTTATTACTTG_GACAGAAAAGCCAAATGGATTTACCG
41977	58.2224655954187	0.041928890647652	0.00255896787301828	-107.799870137512	12.3136994646277	AGCCAAATCTGCAACGATCTTAGGAA_GACAGAAAAGCCAAATGGATTTACCG
41999	24.766161417115	0.0411660471964323	0.00343731070525975	-97.6647083007409	15.9800445036168	ACTCTAAAGAGAAATACATTTAGGAG_GACAGAAAAGCCAAATGGATTTACCG
42044	27.5671733127907	0.0446061348184634	0.00410215090278739	-85.8448083915199	17.2217274766482	CGTGTAAAACTCAAAGAGGTTTGGAG_GACAGAAAAGCCAAATGGATTTACCG
42070	69.7605711281438	0.0387062666924037	0.00230515394433872	-131.078163843738	13.228575694517	CTCCTAAGCGTGAATTATTTTGACTT_GACAGAAAAGCCAAATGGATTTACCG
42092	2.37291348849706	0.0292452114298516	0.00499001074091757	-149.999999970967	40.0887745106942	TGCACAATTTAGAACGTTTTTAAGAT_GACAGAAAAGCCAAATGGATTTACCG
42154	29.5537841674239	0.0424824508831244	0.00330824666653978	-92.0152695620835	14.5109282575381	CTCGGAAGTGGTAACAAGTTTGGTGC_GACAGAAAAGCCAAATGGATTTACCG
42970	37.8179031229943	0.0417048077033323	0.00340454537870216	-103.838575558157	16.5664623765781	AAGACAAAGGTCAAGTAAATTGGGGC_GACAGAAAAGCCAAATGGATTTACCG
42985	3.0615622978852	0.0278877746730591	0.0046696355486112	-149.999999996059	38.7062016568448	ATTAAAATAGGCAAGAGTTTTGTTCT_GACAGAAAAGCCAAATGGATTTACCG
43063	13.3425604581971	0.0394664179805203	0.00405848012681871	-93.847506723781	18.9164422384619	GATACAATGCAAAATTCTATTCTGGG_GACAGAAAAGCCAAATGGATTTACCG
43143	12.1507755471641	0.0697681883717174	0.010469446563336	-2.65388147582017	17.6809505523236	CCGGTAAAATGAAACGTATTTCGAGA_GACAGAAAAGCCAAATGGATTTACCG
43231	7.04087546436831	0.0361575449846628	0.00469889966154131	-102.357247343399	24.8152512683328	TGATGAACCACAAACGTTCTTAGCAA_GACAGAAAAGCCAAATGGATTTACCG
43537	4.43466177207691	0.0594327858478526	0.0157967872938136	-1.07425666192733	30.8035869036017	TTTCCAAATCTTAAGATAGTTATATA_GACAGAAAAGCCAAATGGATTTACCG
43766	58.874122487256	0.0405063510126912	0.0025919937493694	-116.297502926321	13.3695605269653	GATTGAAAAGATAAAGTATTTTGGCT_GACAGAAAAGCCAAATGGATTTACCG
43783	16.8260821477746	0.0387436978340702	0.00378221647363707	-103.094552871218	18.9516159944649	CAGTGAAAGGTCAACCTATTTTCCGT_GACAGAAAAGCCAAATGGATTTACCG
44035	14.0327356107361	0.0429771795859261	0.004089382479179	-78.5904514005449	16.5218053355243	AACTCAATCGCGAACAAAGTTCGCTC_GACAGAAAAGCCAAATGGATTTACCG
44414	2.36140436699512	0.0700525903505071	0.0233547502737197	9.78488136209137	39.3887214173778	TTAGAAATTATTAATTTCATTGTTGT_GACAGAAAAGCCAAATGGATTTACCG
44479	10.8565373290287	0.035013329825401	0.00489548690908793	-138.177433688856	34.1370558477575	CTGTTAATGGGCAACAGGCTTGGAGG_GACAGAAAAGCCAAATGGATTTACCG
44666	56.8039320360232	0.0396363588643313	0.00244007343558562	-122.357746292196	13.1887231516091	TACTCAAGAAGTAATATTTTTGTGGA_GACAGAAAAGCCAAATGGATTTACCG
44805	13.9668677201842	0.0411171999625259	0.00382442979575104	-90.7463229975568	17.4212130953061	TACGTAAACTTAAATGCATTTTCAAA_GACAGAAAAGCCAAATGGATTTACCG
44894	1.70404747338772	0.0405391200178343	0.0068454655099424	-75.4796716875306	29.247569739316	CTTAAAACAAACAATTCCTTTCGCTG_GACAGAAAAGCCAAATGGATTTACCG
44949	68.3508131430766	0.0394545091296819	0.00238784612391831	-126.134943225778	13.146693477431	GTTGTAAAGTATAAGACGTTTTCTAA_GACAGAAAAGCCAAATGGATTTACCG
45029	64.1084046889183	0.0394310474177785	0.00252620062611234	-126.209543040217	14.0031577677447	TTATCAAGTATTAACGGGTTTTCTAA_GACAGAAAAGCCAAATGGATTTACCG
45097	11.5236289556846	0.0369792279325682	0.00421649370047579	-107.595210768252	22.4219236386878	CCAAGAACCCGAAAGCATTTTTTCCG_GACAGAAAAGCCAAATGGATTTACCG
45420	24.2256669317902	0.037340829105452	0.00339147913653542	-115.702510682314	18.6162641906015	CTCCCAAGGGGTAATTACGTTGAGGG_GACAGAAAAGCCAAATGGATTTACCG
45839	9.27868600804047	0.0376830376097475	0.00504842408785981	-96.9753266410988	25.2267113149815	TAATTAAACTTTAAGCAAATTTTGAT_GACAGAAAAGCCAAATGGATTTACCG
45880	17.6183343059282	0.052141362837631	0.0094034781933519	-50.573497083014	28.7549420891746	TGGTCAATTCGTTAAATAGTTTTAGAA_GACAGAAAAGCCAAATGGATTTACCG
46025	1.66304389165983	0.0438265074540185	0.00729152719016521	-62.4448604512285	27.1617269528831	CCGGAAATCAGGAATTAGATTGGCGG_GACAGAAAAGCCAAATGGATTTACCG
46504	15.3921475414416	0.0406776551900353	0.00428699633701673	-92.420145381039	19.8672021130473	GAGAGAACATGGAATCTGTTTTATGG_GACAGAAAAGCCAAATGGATTTACCG
46631	16.9293377488892	0.0393333087370656	0.00459838956494298	-100.715926921255	22.941139287622	GAACTAAATTAGAAACATATTACCGG_GACAGAAAAGCCAAATGGATTTACCG
48364	17.5684933041673	0.0376266383870982	0.00367658410541001	-108.021842981849	19.3475862310082	ACGCTAAGTGACAAGACGGTTGCGGG_GACAGAAAAGCCAAATGGATTTACCG
48775	10.1008546601677	0.0401748603611073	0.00446938280262058	-88.3193538625344	20.0590236754347	CCCGCAATTTTAAAAGTGGTTGGTAG_GACAGAAAAGCCAAATGGATTTACCG
49532	0.828867752729849	0.0294804124523093	0.00562472073857765	-137.895902375316	41.2625905218525	GACAAAAGAGGAAAAACGGTTTGATT_GACAGAAAAGCCAAATGGATTTACCG
49722	24.27671635039	0.0406354331831796	0.00377612913866233	-98.9483082699526	17.9785372799963	TGTTTAACTATAAATACGGTTATTGG_GACAGAAAAGCCAAATGGATTTACCG
49826	27.7077112227201	0.0774171126657874	0.0133167179321625	13.0314712374966	19.5160653047991	TTAAGAAAGTTTAAATAATTTCAGAT_GACAGAAAAGCCAAATGGATTTACCG
50102	10.8328540179998	0.0389455758104908	0.00446961838120336	-96.0444630838562	21.9013801497195	TAATAAACTAACAATGTATTTGCTTC_GACAGAAAAGCCAAATGGATTTACCG
50163	2.30556156608334	0.039936949238557	0.00714466902991499	-79.7282414573329	32.248210721092	AGGGTAAGATGGAAAGCGGTTGCAGG_GACAGAAAAGCCAAATGGATTTACCG
50178	1.8557783777357	0.0407128988690268	0.0059596801330374	-75.9391009426257	25.4587069902726	GTATAAACGCGTAATCGTTTTTGTAG_GACAGAAAAGCCAAATGGATTTACCG
50247	24.3285427693895	0.0424672830927281	0.00372866014316596	-89.9605728787627	16.4182801435702	ATCTAAATCGTGAATTGAATTGTTTC_GACAGAAAAGCCAAATGGATTTACCG
51216	80.4138989125971	0.0418846022823027	0.00219969547024418	-116.432655680399	11.075739140986	TCATCAATAAGGAAACTTGTTGTTGA_GACAGAAAAGCCAAATGGATTTACCG
51247	43.5408433239236	0.0625476523968526	0.00495637354238147	-30.4045575870298	11.1740195452905	GTCTCAAAAAGTAACGGACTTGCGTG_GACAGAAAAGCCAAATGGATTTACCG
51613	2.63959411961227	0.0362620602698537	0.00492331510349774	-95.6554223901921	24.7043260352882	GCGATAAATATAAACCCAATTTCACC_GACAGAAAAGCCAAATGGATTTACCG
51966	24.9506202414823	0.0414820904790612	0.0032851984704205	-94.0432979281339	14.8929219083734	ATATGAAAAGGCAAATCAGTTTGGCT_GACAGAAAAGCCAAATGGATTTACCG
52052	27.3639336777945	0.0433449351719853	0.00381864305524396	-91.7629946947191	16.9011561599904	CGAACAAGGAGCAAACCACTTTCTTT_GACAGAAAAGCCAAATGGATTTACCG
52476	22.8968201362262	0.0401997459280888	0.00372045906109996	-100.829786674633	18.0645031923623	AACGAAAAAGCTAAGTTTTTTAACTC_GACAGAAAAGCCAAATGGATTTACCG
52581	0.920605455004818	0.0319327900300208	0.00719408159908455	-126.585649525946	48.7438246755136	AAATTAATAGAAAACATGTTTTGTTC_GACAGAAAAGCCAAATGGATTTACCG
52761	18.39899752525	0.0391067411543609	0.00352417692526702	-101.862377506812	17.3273441574993	AAGACAAGTGTTAAGAGCATTTTGGT_GACAGAAAAGCCAAATGGATTTACCG
53205	9.98088751367075	0.0375838168080542	0.0042128284047941	-102.451850091195	21.5593617110112	CAGAAAAATTTTAAGAGTCTTGTGGA_GACAGAAAAGCCAAATGGATTTACCG
53441	4.92513096092715	0.0360801947476061	0.00465897632963101	-103.701673752374	24.8431583219735	AAAATAACCGAAAATTTCTTTAGGTC_GACAGAAAAGCCAAATGGATTTACCG
53478	4.96060573295006	0.0376656687915552	0.00810350837245449	-86.9812513299331	40.8186371609795	TAAAAAAGATAAAATTTCCTTGTTTT_GACAGAAAAGCCAAATGGATTTACCG
53559	77.0674711914065	0.033952019969778	0.00197956917662892	-150	13.8535437544539	AGGTTAAAAGGAAAGAATATTAAGGC_GACAGAAAAGCCAAATGGATTTACCG
53756	27.1610877387943	0.0404055165593525	0.00348530943723973	-102.217427546303	16.8724837493588	TCTGTAAACGAAAAATACCTTGTAGA_GACAGAAAAGCCAAATGGATTTACCG
53828	30.4599800758388	0.0442006412115291	0.00325410244701013	-84.847438327093	13.4492164072095	GACTTA_GACAGAAAAGCCAAATGGATTTACCG
54127	2.79628827112087	0.0272802334564715	0.00492163974341863	-149.999999995762	47.6326247236966	TCGACGGATCCGATATCGGTACCATA_GACAGAAAAGCCAAATGGATTTACCG
54394	64.9874174191863	0.0406938542714539	0.002616070218109	-116.856659502335	13.4707517845369	ATCTTAACTTTTAAAGGGCTTCAGCA_GACAGAAAAGCCAAATGGATTTACCG
54416	1.33018496678901	0.0315912454435209	0.00560732742488456	-124.455133492932	37.2267027513917	TTCGCAAGCCACAAATGGATTTGTGT_GACAGAAAAGCCAAATGGATTTACCG
54554	26.5283218408987	0.0412620028268076	0.00336307019000239	-98.4419538915389	15.7339555854382	TTGTAAACGCGAAAATCATTTAGTGA_GACAGAAAAGCCAAATGGATTTACCG
54581	7.8021359811151	0.0405686381510704	0.0047385041904443	-84.0251042314661	20.7533141448895	TTAAAAACCACGAATGGTGTTTTCTG_GACAGAAAAGCCAAATGGATTTACCG
54629	43.0123413541495	0.0434648034846285	0.0033983650222258	-95.2759268331076	15.0669708435419	GTTCAAACAATTAAAGTTCTTTAGGA_GACAGAAAAGCCAAATGGATTTACCG
54705	1.08707221609768	0.0645660046937624	0.0216091670303286	-1.57460389964701	39.4970717861017	CCTTTAAAAACTAATATCCTTATTGA_GACAGAAAAGCCAAATGGATTTACCG
54748	0.0626532902924453	0.0453829017696787	0.00645488289566106	-54.9388756517804	22.5674102194139	CTGCTAAATTAAAAGGTAGTTAGAGA_GACAGAAAAGCCAAATGGATTTACCG
54932	8.49221387516444	0.0396697552517221	0.00491722655622021	-90.2284707513041	23.3049438168164	TAGACAAGTAGCAACTTGTTTACGTG_GACAGAAAAGCCAAATGGATTTACCG
54942	83.8951062178592	0.0502420166780122	0.0031894816839137	-77.0108711075792	11.3202127294461	CTAAAAAAATTAAACGCTTTTGTCTG_GACAGAAAAGCCAAATGGATTTACCG
54968	25.5647650523099	0.0404512441241832	0.0037756552262746	-102.92560793775	18.5524137078559	ACAGGAATATTCAATGGCCTTCCGTT_GACAGAAAAGCCAAATGGATTTACCG
55035	16.8609977317236	0.0568555383361108	0.0160426048361126	-17.8992803596736	37.1716203808955	TAAATAATTGAAAATAATTTTTTGCT_GACAGAAAAGCCAAATGGATTTACCG
111275	7.43795822142222	0.0385946051167663	0.00514441650380613	-96.0416549277243	25.6120618948781	TATTTAAGCGCGAAGTCTGTTATACC_GACAGAAAAGCCAAATGGATTTACCG
111377	16.7588263725351	0.0607581378041208	0.00678939854625334	-23.8081591673014	14.9005842938574	CGCGGAACACCAAACGGCGTTGCGGG_GACAGAAAAGCCAAATGGATTTACCG
111514	1.7748995121279	0.0299423436370049	0.00507343556314874	-138.108183241698	37.4573858274764	GCGAAAAGCGACAATGTGTTTACGTA_GACAGAAAAGCCAAATGGATTTACCG
111546	35.5961459762552	0.0423789747227444	0.00289012051699238	-96.1825465547277	12.9171406679867	AGAATAAAGTGAAATGGAGTTTCGTG_GACAGAAAAGCCAAATGGATTTACCG
111621	20.408777059099	0.0563433282141885	0.0100219335948825	-35.4721915989637	26.2084889549212	CTGTAAACATGAAATATAATTTACTG_GACAGAAAAGCCAAATGGATTTACCG
111628	28.0451884560714	0.0752402987441858	0.00769284472626715	-0.0594217903251307	11.8217788225603	TGAGAAAAATCCAAATATGTTGGGAT_GACAGAAAAGCCAAATGGATTTACCG
111838	6.25387819780414	0.0384519909048157	0.00464071283579566	-93.8518972279184	22.5799116779986	TTATCAAAATAGAATGGCGTTATGGC_GACAGAAAAGCCAAATGGATTTACCG
112296	15.9797468057098	0.0390413524601477	0.00383491930527818	-101.227006147597	19.0650160216075	TACTTAAGCGGAAAACTTATTTCATG_GACAGAAAAGCCAAATGGATTTACCG
112539	63.8323874664099	0.0422095730362019	0.0026203806070975	-109.588736227997	12.7921406648422	GTGGGAAACCGCAAAGGTGTTGGTTC_GACAGAAAAGCCAAATGGATTTACCG
112656	0.786516225994589	0.0317215256589343	0.00531907624293253	-117.531468924857	33.2129170165807	TTAGTAATATAGAAATTGCTTCGCTT_GACAGAAAAGCCAAATGGATTTACCG
113132	31.3152022402828	0.0353357610290742	0.0028135831545574	-136.912426729441	17.7428457384082	CTAAAAACGGGTAATTTGTTTTCCGA_GACAGAAAAGCCAAATGGATTTACCG
113794	19.6710279379335	0.0372162300984465	0.00351790441022262	-110.633581101226	18.5648631345584	CTTGCAAAATGTAAGAGGTTTATTGA_GACAGAAAAGCCAAATGGATTTACCG
113826	9.11001917507228	0.0301345361976126	0.00400373269208807	-149.999999977323	31.1607738577006	AGTAAAACTGGAAATATTTTTGAACC_GACAGAAAAGCCAAATGGATTTACCG
113929	1.33208444383399	0.0422865823799969	0.00686555260622261	-68.3459414907856	27.3836688739647	TTCATAAGAGAGAATGTAGTTTACGA_GACAGAAAAGCCAAATGGATTTACCG
113946	9.66148061825221	0.037591540178038	0.00468561399091444	-105.856341901637	25.2629006987154	GGTTTAAGAACGAAAACTTTTCGTCC_GACAGAAAAGCCAAATGGATTTACCG
114080	77.4884629331387	0.0422890601445745	0.00251224180577621	-114.306222923128	12.5634300772312	TAATGAATAATCAAATCAGTTTAATC_GACAGAAAAGCCAAATGGATTTACCG
115003	50.7712110399811	0.0448655498814101	0.00322207929664318	-94.0571726906953	13.9848209905906	GCGGTAAACGAGAATGATATTTACTT_GACAGAAAAGCCAAATGGATTTACCG
115031	32.8374343254001	0.0423846409831455	0.00338221511793117	-97.3420633703233	15.6184027619918	GAGCCAAAGGGAAAATCAGTTGGCGT_GACAGAAAAGCCAAATGGATTTACCG
115278	1.40853169463041	0.0391120035710424	0.00542232158609583	-80.7895099040176	23.7808902908359	ATTGGAAAACGGAAGCGGCTTGTATA_GACAGAAAAGCCAAATGGATTTACCG
115310	56.355260675759	0.0396314404742443	0.00249857347776816	-121.644475224115	13.4773111391324	GTAGGAACTTATAACTCCGTTAAGTT_GACAGAAAAGCCAAATGGATTTACCG
115736	8.19081049729621	0.0444142815059582	0.00481469738471371	-69.7262671059639	18.4616474192256	CAGGGAAGGAGAAAGGCTCTTACTCG_GACAGAAAAGCCAAATGGATTTACCG
115783	3.97535963061679	0.0287877001878983	0.00485109190952488	-149.999999991234	38.9982006792201	CTCCTAACACTGAAAAGTCTTGGGCT_GACAGAAAAGCCAAATGGATTTACCG
116113	8.40257791256344	0.0424546704411356	0.00642226776269913	-74.6027131597506	26.1861186161175	TATACAAACTTCAATGATTTTTTTGT_GACAGAAAAGCCAAATGGATTTACCG
116214	41.1689811459811	0.0436608282350054	0.00305085526127477	-95.709492066502	13.5536752140359	GGGGGAAGAGTCAAGCGCCTTGGGGG_GACAGAAAAGCCAAATGGATTTACCG
116306	31.8898883965298	0.0616406394956603	0.0043655362624916	-30.1115716836075	9.96659964339896	CAGGTAACCAAGAAAGACTTTGTAAG_GACAGAAAAGCCAAATGGATTTACCG
116376	0.657013497335384	0.0473376458128166	0.00668043886444314	-44.256067502152	20.6211685348562	TGGTAAATTAATAACTGCTTTGTTTG_GACAGAAAAGCCAAATGGATTTACCG
116423	12.2798122878818	0.035905593491123	0.00437869751220843	-117.509029120748	25.655259481302	CACAAAAGATTGAAATTCCTTCTATT_GACAGAAAAGCCAAATGGATTTACCG
116470	19.2855987506218	0.036371143459137	0.00359981151667191	-116.432017950864	20.2286629690055	ACTCCAACAAGGAAGACGTTTGAGGG_GACAGAAAAGCCAAATGGATTTACCG
116527	8.70119492503542	0.0346383123381673	0.00508594226229278	-117.26035149714	30.2667458611369	TATCAAACTAGGAATTGATTTACTAG_GACAGAAAAGCCAAATGGATTTACCG
116593	45.8754270260349	0.0393312388239589	0.00308797049923597	-118.478625853346	16.534619569701	TCAGCAATAAAGAAAGCCGTTTGTAT_GACAGAAAAGCCAAATGGATTTACCG
116705	5.27390463435817	0.0391417449016193	0.00502150559178101	-89.7498826375819	23.7752024885034	GATCCAAGATAGAAAGTAATTAACTC_GACAGAAAAGCCAAATGGATTTACCG
116846	4.13800236500421	0.0277319166682115	0.00471587794064167	-149.999999998905	44.6701835730463	GGATCCGATATCGGTACCATTTTAAG_GACAGAAAAGCCAAATGGATTTACCG
116997	41.6098858793376	0.0404163653340456	0.00301408508971296	-111.747514086823	15.3274804024292	AATTCAAGCGGGAAACCGGTTATCTT_GACAGAAAAGCCAAATGGATTTACCG
117054	11.5615341974964	0.0493577263028599	0.0067572721440312	-52.8599783055912	21.5950334143871	CCTTTAACTTGGAAATTAATTCTATC_GACAGAAAAGCCAAATGGATTTACCG
117281	5.59445530556077	0.0387275837653425	0.00565936760800565	-81.758342830972	25.0334510252309	AGTCTAAACATAAAGACTATTACGTC_GACAGAAAAGCCAAATGGATTTACCG
117341	1.23445946009102	0.0637722534165636	0.0177438790794707	-5.63041139188546	33.5655206681823	CACTTAAGATTTAACGTTATTGTAAT_GACAGAAAAGCCAAATGGATTTACCG
117428	10.5958508065294	0.0400372552028656	0.0041094789611407	-84.2712313831166	17.7333888779975	TGACGAAATCTTAATTGCTTTATTGG_GACAGAAAAGCCAAATGGATTTACCG
118303	10.1261954351311	0.0581254572622603	0.00905032495865604	-25.6497731157974	21.5052384667855	GGGCGAAATCCTGGATC_GACAGAAAAGCCAAATGGATTTACCG
118380	6.7874149996715	0.0408428519337049	0.00482182158710914	-83.1795025940677	21.143200226274	CTATAAATCAAGAAATGCCTTCCGTC_GACAGAAAAGCCAAATGGATTTACCG
119564	4.81504289800283	0.034627715135227	0.00515796781327781	-106.276347080796	28.4030240649957	TTCCAAACAAACAATGAAATTTTGTC_GACAGAAAAGCCAAATGGATTTACCG
119764	9.51366269242212	0.0408652061402505	0.00484980263524239	-84.8546582542296	21.4645957129469	TACATAATCGGTAATCAACTTAATTT_GACAGAAAAGCCAAATGGATTTACCG
120397	39.4742884964547	0.0427819750742879	0.00310232946951585	-98.2978850167039	14.1556117429941	GGACCAACAAGGAACTCTATTAGCAA_GACAGAAAAGCCAAATGGATTTACCG
120445	20.6275893309251	0.0372386996889765	0.00355669653785651	-114.609902026962	19.4581099861759	ATGACAATAGGGAAATATTTTTGGTA_GACAGAAAAGCCAAATGGATTTACCG
120947	8.07460379904823	0.0460839303175045	0.00812052287909271	-63.7582214837371	29.8405244685571	GTCAGAATGTTGAATCCGTTTATCCA_GACAGAAAAGCCAAATGGATTTACCG
120960	14.4007547650333	0.0372179722675392	0.00456839754116601	-108.224802008179	24.5819999198169	ATAAAAACTGAAAATGCGTTTAGTAA_GACAGAAAAGCCAAATGGATTTACCG
121145	9.58595701604007	0.0360754607551385	0.00432350304669848	-109.522874460185	23.752241946453	GATCCAATGGGCAACTTCTTTTATCA_GACAGAAAAGCCAAATGGATTTACCG
121147	15.8737627856097	0.0397125006712907	0.00385850527916151	-99.7491999013333	19.1561735144197	CGGCTAATCGGCAATAGTTTTTTGCC_GACAGAAAAGCCAAATGGATTTACCG
121694	2.49612690233828	0.0383273718624065	0.00593480020994977	-88.3469383477423	28.3375370440838	GTTACAAACCTGAACAAGGTTGGAAA_GACAGAAAAGCCAAATGGATTTACCG
121731	1.65216609417959	0.0390625172149988	0.00565694998709383	-83.9799825610699	25.9820352236516	TCTAAAAGCGCGAAGTTGCTTCATGA_GACAGAAAAGCCAAATGGATTTACCG
121793	22.5811486698921	0.0429172899406392	0.00328989378351684	-89.5624665400266	14.2913189313605	CAATGAACGGGGAAGGCCCTTGTCGC_GACAGAAAAGCCAAATGGATTTACCG
121972	23.0587020465918	0.0389029982931197	0.00364697836330819	-106.512420975595	18.5490105027895	TGCAAAAACAGAAACACTGTTACTAG_GACAGAAAAGCCAAATGGATTTACCG
121984	13.0719556751966	0.0405186750351441	0.00393332447886543	-90.6837953153936	17.9224355502402	TAACAAACCGTAAAAAATCTTACTCG_GACAGAAAAGCCAAATGGATTTACCG
122269	6.41014440169968	0.0368627370663165	0.0107081837516079	-77.6287080627382	52.2294161287005	GAACCAAGAGAAAACGTTATTAATAA_GACAGAAAAGCCAAATGGATTTACCG
122574	11.860146192049	0.0440384413672275	0.00477198128845187	-75.7762295842785	19.0655134281309	CTTACAACTAAGAAGGGGCTTCTCTG_GACAGAAAAGCCAAATGGATTTACCG
122841	55.4878082800562	0.0433620846685523	0.00255872076386664	-99.2142430446374	11.52839104967	AATGCAAGAAGAAATCTACTTGTATC_GACAGAAAAGCCAAATGGATTTACCG
122842	43.019298364716	0.0439143439320142	0.00291679160149665	-94.2707624268275	12.7699416065606	CCACCAAACCTTAATCGATTTGCAGG_GACAGAAAAGCCAAATGGATTTACCG
123220	123.945612851007	0.0418085767159912	0.00191455779104554	-124.41863136116	9.96467036019415	AAAGGAATCGGGAAGATGTTTTTAGC_GACAGAAAAGCCAAATGGATTTACCG
123467	1.68873402816081	0.0391393368730853	0.00854009938001116	-71.2865555823483	37.4196188935621	CCCTTAAAAAAAAACTGTTTTTAAAG_GACAGAAAAGCCAAATGGATTTACCG
123517	24.6265351108186	0.0370770191886999	0.00406849995811724	-121.259795768521	23.6394692640596	GCGTGAAGAGTTAAACAGATTATGGA_GACAGAAAAGCCAAATGGATTTACCG
124151	19.2505597733952	0.0524032233822582	0.00640017501000713	-48.4261410937145	19.0273399508195	ACGTGAAACGATAACCTCTTTGGAGT_GACAGAAAAGCCAAATGGATTTACCG
124364	3.36370268065063	0.0394905544265746	0.0049888464243861	-80.3056629170816	21.7657521830781	TTTCTAACAGTAAATACGTTTTCGTG_GACAGAAAAGCCAAATGGATTTACCG
124379	71.6674461354977	0.0511771601194574	0.00295806925288368	-71.3492362257158	10.0542658434184	ACAAGAAAATGAATCGACTTCAAAG_GACAGAAAAGCCAAATGGATTTACCG
124382	4.43352607382755	0.0498509629313138	0.0108815206423131	-41.8932562222832	33.1100710893628	TTTGCAAAAAAAAACTACATTTACTT_GACAGAAAAGCCAAATGGATTTACCG
124914	7.37972775917822	0.0421271281468097	0.00519938268897731	-75.3676789642102	20.9998084846369	AGGTAAACGTGCAATTATCTTTCTAT_GACAGAAAAGCCAAATGGATTTACCG
124958	20.1106789244512	0.0473575715663644	0.00462453838592417	-65.9218793090589	16.4169043864314	ACGATAAAGGATAATGGCGTTGTGTT_GACAGAAAAGCCAAATGGATTTACCG
125481	0.699663429650016	0.0355559590835157	0.00547186780408192	-94.5986278587448	28.0198985156967	CAAACAACCAATAATTAACTTGCGTG_GACAGAAAAGCCAAATGGATTTACCG
125639	157.671012344212	0.0429427386087824	0.00165524958026292	-124.276747938784	8.4617940021661	ACCTTAAAAACGAAGAATGTTGATAC_GACAGAAAAGCCAAATGGATTTACCG
125889	0.400205954794359	0.0390152425026292	0.00611154388360782	-79.0316390341784	27.074434267506	CATTGAACCGGAAAATCGTTTACTTA_GACAGAAAAGCCAAATGGATTTACCG
125957	18.2205789146788	0.0404395731583635	0.0038373083192762	-94.6954480003376	17.8993080613316	GAAACAACTCGGAAGTACGTTTATAT_GACAGAAAAGCCAAATGGATTTACCG
125977	18.9156897271364	0.0413408009179419	0.00390534857308606	-91.9416222682517	17.5677901301078	CGCGCAACTAATAACCGTCTTAAACA_GACAGAAAAGCCAAATGGATTTACCG
126150	36.145461057681	0.040025348441853	0.00287032731825111	-109.27891141923	14.4263288363014	TAACCAATCGATAAGTGTTTTGTCTG_GACAGAAAAGCCAAATGGATTTACCG
126352	45.7065272250711	0.0341271993096829	0.00245576786539048	-149.999999999132	16.757198124155	ACAATAATTCCCAACACGATTGACAA_GACAGAAAAGCCAAATGGATTTACCG
126394	2.33351070706497	0.0413635063228503	0.00623399253102093	-72.9833413925753	25.83271865746	CTAGAAATAAACAATGAGGTTATTAA_GACAGAAAAGCCAAATGGATTTACCG
126498	21.0523783631147	0.0402813573010369	0.00381868305807673	-99.4825273754224	18.2806405876209	CTATGAAACTTCAACCGCGTTTTTCA_GACAGAAAAGCCAAATGGATTTACCG
126853	55.6525300696921	0.0417179652813183	0.00284264768375314	-109.552672441499	13.9408687084585	TCCATAAAAAGAAATAGGGTTACTGG_GACAGAAAAGCCAAATGGATTTACCG
127363	3.11940014350701	0.0468345507860786	0.00814114332916086	-53.0263675732887	27.9172978736426	GGGGAAAGAGGAAACGCAATTCACGG_GACAGAAAAGCCAAATGGATTTACCG
127677	17.542188530958	0.040790547737858	0.00397406412458774	-91.6232480193072	18.180576747481	ACCTCAAAGGGCAAGTCCTTTCGGTT_GACAGAAAAGCCAAATGGATTTACCG
127687	3.29206218076575	0.0424646695078679	0.00518749770181165	-69.2674073984385	20.2575722596013	TATTAAAAACCCAATCGCTTTTCACA_GACAGAAAAGCCAAATGGATTTACCG
127722	6.8547636372972	0.0475458250503299	0.00664014285260335	-56.7168528641295	22.6167627178138	CAGACAATTCAAAAAAATATTCGTGA_GACAGAAAAGCCAAATGGATTTACCG
128362	2.54086824179878	0.0347346789893973	0.0048244099172478	-106.123389225001	26.7741812234856	GATGGAAAAGATAAAAGGTTTAGGCC_GACAGAAAAGCCAAATGGATTTACCG
129136	34.8348884571261	0.040969676445104	0.00325522341709787	-103.61384949584	15.67030329191	TTAATAATTAGTAACCCTGTTGTCTG_GACAGAAAAGCCAAATGGATTTACCG
129455	3.55526517812332	0.0315057569917451	0.00556304920016032	-130.020542735438	37.8198098409959	AATTCAAAATATAATCGAGTTTTGGA_GACAGAAAAGCCAAATGGATTTACCG
129606	3.72488835805352	0.0437168921779826	0.0088106585827562	-55.9661647553083	32.0258078524542	TCCATAATCATTAATTTCTTTTTTAC_GACAGAAAAGCCAAATGGATTTACCG
130187	22.0128617177038	0.0314660124783713	0.00315075319028942	-149.999999997577	22.5580114011629	ATACTAAGCTAAAAGGATCTTTACGT_GACAGAAAAGCCAAATGGATTTACCG
130199	67.2621314584686	0.0370964378976373	0.0022159662646338	-138.137983328958	13.4194825820919	TGCGCAACCGATAAGCATGTTATGAT_GACAGAAAAGCCAAATGGATTTACCG
130957	8.13389026144182	0.0431691803849033	0.00967555784808092	-38.763158871597	32.7059355590113	ATCTAAAGAAGAAATCATATTTTTAT_GACAGAAAAGCCAAATGGATTTACCG
131073	0.904651739348964	0.036816497312627	0.00491298865027532	-89.6148138014198	23.6756247955044	AATTAAAGTATCAAGCAGCTTTCCGG_GACAGAAAAGCCAAATGGATTTACCG
131448	3.16082189882097	0.0410159239283272	0.00860671732561352	-74.657805308017	36.8071353009897	TCTGTAACTCGAAAACTTATTTGATA_GACAGAAAAGCCAAATGGATTTACCG
131569	20.2990505235349	0.0427343729628325	0.00378396372375688	-87.315730454355	16.3208774204485	CATTGAAGGTAGAAGAGGCTTTCGTG_GACAGAAAAGCCAAATGGATTTACCG
131962	15.4386564121496	0.040797470484874	0.00404885954893508	-90.6607948104154	18.384892202126	AGTGCAAACTTCAATCGGATTTGAAC_GACAGAAAAGCCAAATGGATTTACCG
132075	53.1714318761559	0.046867829957543	0.00320573525013467	-85.5779949466226	12.7985025967525	CGAGGAACTAATAATGTATTTTTGCG_GACAGAAAAGCCAAATGGATTTACCG
132352	31.4258621561231	0.044819449953559	0.00446159873924102	-82.2893600204042	18.3298059903183	TAAGGAAACATAAATGTAATTTTTTC_GACAGAAAAGCCAAATGGATTTACCG
132516	2.85610920858488	0.0738979727980334	0.0214401940213013	26.1959915710193	43.5892627887808	AGTACAATCAAGAAATATATTGTATT_GACAGAAAAGCCAAATGGATTTACCG
132557	35.5197423303946	0.0357901748263094	0.00283822641194984	-132.33018946058	17.2323918010647	GTAAAAAAATTGAAAGGTCTTCGTAT_GACAGAAAAGCCAAATGGATTTACCG
133335	20.42112674284	0.0386523447287068	0.00388612464061475	-108.625611453721	20.2571946064569	CTTCTAATTTTAAAGATTGTTCAACG_GACAGAAAAGCCAAATGGATTTACCG
133500	20.2836751687395	0.0367092354647046	0.00326979168498963	-118.288196914671	18.3053604557674	TTCTGAAAATGGAATATATTTGTACG_GACAGAAAAGCCAAATGGATTTACCG
133644	193.890859395912	0.0401792527700841	0.00146768145932691	-145.112432023144	8.64309625410794	TAATCAAGTGTTAACTAGATTATTGC_GACAGAAAAGCCAAATGGATTTACCG
133796	46.307948738285	0.0388929474774496	0.00288483039384692	-122.036716311879	15.9312786575818	AATTGAAGTGTTAAATGCATTTTACA_GACAGAAAAGCCAAATGGATTTACCG
134017	9.15586513637453	0.0425781654917837	0.0049629124152052	-78.1745022473473	20.591052251641	GGTAGAAAGTATAACTATGTTCGAAA_GACAGAAAAGCCAAATGGATTTACCG
134524	3.00525874711926	0.0287215159831067	0.0048527360061955	-146.911513856928	37.8992389076307	ATTGCAAACGTGAATTTTGTTGGATC_GACAGAAAAGCCAAATGGATTTACCG
134652	52.6998848491302	0.0456717748876864	0.00434179275531815	-84.6486288304808	17.8840143236019	AATAGAATCGTAAATATGATTAAAGT_GACAGAAAAGCCAAATGGATTTACCG
134720	4.71840605824229	0.043857729691536	0.00596972393720559	-66.8785138191488	22.9103480798968	TTGACAATCTAAAATGGTATTGGGGC_GACAGAAAAGCCAAATGGATTTACCG
134735	3.09829403073134	0.0372265727488063	0.00535171454297156	-96.6017200992439	27.3241178967864	ATTTCAACTCCGAAGCCAGTTGATTA_GACAGAAAAGCCAAATGGATTTACCG
135014	13.9914686211927	0.043011526309658	0.00439833440633623	-80.1587155162499	18.2275551078326	TGTTAAACTACCAAAAGCCTTATTGC_GACAGAAAAGCCAAATGGATTTACCG
135667	4.3021634047967	0.0378669488607154	0.00472216039737647	-95.7839130168927	23.8096452270365	CTGGCAACTGGGAATCAAGTTGTGCG_GACAGAAAAGCCAAATGGATTTACCG
135930	80.4929249409447	0.0391552346183222	0.00225333280174845	-130.880136517022	12.7924681825991	AAATTAACATGTAAAGTGATTTGCAT_GACAGAAAAGCCAAATGGATTTACCG
136144	38.7596631315078	0.0373171496758639	0.00305509967770986	-130.340156607545	18.2342876096517	CTAGGAATGGATAAGTTATTTGTGTG_GACAGAAAAGCCAAATGGATTTACCG
136329	51.0948395825164	0.0401042545290849	0.00273870734785675	-115.790079482939	14.209939475138	AGACAAACAAATAACGAAATTCTATG_GACAGAAAAGCCAAATGGATTTACCG
136345	10.0788997541976	0.047477251924524	0.0104558981937059	-48.2230765078309	34.0655737968362	AGTGGAAACTGCAATTTTTTTTAAGT_GACAGAAAAGCCAAATGGATTTACCG
136641	38.02697194884	0.041836450464747	0.00308141999411182	-101.094493805136	14.4586422992675	TTCAAAATACTTAAATGATTTGATCG_GACAGAAAAGCCAAATGGATTTACCG
136826	0.444156529991162	0.0413324406587583	0.00613212465046481	-70.0018506463734	24.8583597021904	TGGTGAATACAGAATTCCCTTAAGCA_GACAGAAAAGCCAAATGGATTTACCG
137054	5.51430345314662	0.035135456116165	0.00491594420283936	-106.099085407146	26.8015270949573	ACTAGAAAAGAGAAGTTTTTTTATGG_GACAGAAAAGCCAAATGGATTTACCG
137271	13.5144658716109	0.0490435231949111	0.00597225553486139	-56.7422582506818	19.7497967877148	CAGCGAATCTTGAAACTCCTTCGTTC_GACAGAAAAGCCAAATGGATTTACCG
137530	67.9925989151624	0.0386162744211076	0.00223544363628576	-130.487139804714	12.793542427761	TTATAAACAACGAATGTTGTTGGGTG_GACAGAAAAGCCAAATGGATTTACCG
138097	51.773077149722	0.0438632336713241	0.00282341695906014	-95.2866910345655	12.3364484685168	AACAAAACTACTAAGCACCTTCCAGT_GACAGAAAAGCCAAATGGATTTACCG
138165	2.1894812130804	0.0399615723562366	0.00660381714068277	-74.7516686679084	28.4944411152486	TACATAACACTGAAATTTATTTTTGA_GACAGAAAAGCCAAATGGATTTACCG
138179	73.2819716503757	0.0412520070444126	0.00248961397479453	-117.672006654252	12.7622954905023	CCGTGAAAACTCAATGGAATTGAATA_GACAGAAAAGCCAAATGGATTTACCG
138724	708.061891785278	0.055283340530186	0.00109447275134754	-96.7397980233068	3.98845284689887	TCTAGAACAGATAATGTAGTTGTCGT_GACAGAAAAGCCAAATGGATTTACCG
138738	3.17617685282951	0.0290171635763293	0.00570217615848103	-146.916042283671	45.9378867191273	TTCCTAATAAGTAACTGTTTTGAGTA_GACAGAAAAGCCAAATGGATTTACCG
138898	56.6367573031901	0.039086946995783	0.00240439889917468	-124.303525791894	13.2536111307298	GTGGCAAGATTGAACCATGTTAGTGG_GACAGAAAAGCCAAATGGATTTACCG
139203	30.859023312431	0.0436633057476725	0.00343646890657589	-89.6575637821577	14.7405950914371	TGCACAAGATATAAACTGTTTGATGG_GACAGAAAAGCCAAATGGATTTACCG
139610	11.910423541281	0.0378349607340289	0.00428103858210692	-104.269950300967	22.1824338233161	CTAATAACACCGAACTGTTTTAGCAT_GACAGAAAAGCCAAATGGATTTACCG
139929	44.4101288763738	0.058090725113282	0.00497310008414431	-43.1666296585593	13.0342835849983	CTTCTAACAACTAATGAACTTCAGCG_GACAGAAAAGCCAAATGGATTTACCG
140348	26.3830287879563	0.0413612501307176	0.00381435517941486	-99.6976670725734	18.1765861150885	CCACTAATGATAAAGCATATTTCCTT_GACAGAAAAGCCAAATGGATTTACCG
140988	30.0813325616452	0.0420390076879234	0.00321309798525522	-95.6797124823952	14.600393879437	TTGACAATTCGTAAGAGAATTGGAGT_GACAGAAAAGCCAAATGGATTTACCG
141465	6.54021867540943	0.038064063493821	0.00561647054447959	-94.577599155106	28.0022456732956	TACCGAACCTTTAACGTGGTTTTATT_GACAGAAAAGCCAAATGGATTTACCG
142998	63.0558469032438	0.0431661751710055	0.0026192959433516	-104.454231490548	12.2302508468003	TGCGCAACTCATAATTCGATTATTCC_GACAGAAAAGCCAAATGGATTTACCG
143563	15.988584498596	0.0318410204925444	0.00387807250873081	-146.48535776985	27.9860688244393	AACGCAAAAATTAAGACGTTTCAGTC_GACAGAAAAGCCAAATGGATTTACCG
143721	13.0182506736248	0.0398095196441054	0.00685824240134307	-92.3017447746156	33.0041630844011	TGGAGAAAAACGAAACATTTTTACAT_GACAGAAAAGCCAAATGGATTTACCG
143861	9.04089022243173	0.0445731906826384	0.00602589091524622	-68.4452863776989	22.9833160373311	CCATCAATCACCAAACGCATTCCCAA_GACAGAAAAGCCAAATGGATTTACCG
144362	50.6406895884577	0.0454269949408941	0.00314168285622268	-90.9720334491465	13.2006772132679	GCGTGAAATTAAAACGATTTTCTAGA_GACAGAAAAGCCAAATGGATTTACCG
144468	11.4819108598027	0.0364561805842878	0.00387910004186941	-111.997295871878	21.4399128102356	TAAACAACTCAAAAAATGTTTCGGGC_GACAGAAAAGCCAAATGGATTTACCG
144642	3.91178475348171	0.0356889591307494	0.0063596609689545	-107.61420737861	36.1587544993433	TATAAAAGGGCGAACGCAGTTTATAC_GACAGAAAAGCCAAATGGATTTACCG
145183	1.45749944403403	0.0377693306512551	0.00683403202016102	-91.3414373176463	34.554794304576	GTTTGAACAGAGAACGGCTTTGACGT_GACAGAAAAGCCAAATGGATTTACCG
145358	51.1115617808419	0.0410018435245177	0.00262998874839559	-113.629301281295	13.3842612384478	GCTTGAAAATTGAACGGGTTTAAGCT_GACAGAAAAGCCAAATGGATTTACCG
145898	0.479093358388383	0.064298954852652	0.0283097332395408	10.396867176079	51.8613878854431	GCATCAAAAATTAAATTAGTTATGAA_GACAGAAAAGCCAAATGGATTTACCG
146097	22.5593387102365	0.0394298767572903	0.00395502523328391	-105.453257796612	20.1594298048597	AATTCAAAAATAAACTCACTTAACTG_GACAGAAAAGCCAAATGGATTTACCG
146134	10.0144834742383	0.0364415101106359	0.00463910236781338	-102.642721033793	24.2759365807792	TTAGCAACAGGCAAACGCTTTATAAT_GACAGAAAAGCCAAATGGATTTACCG
146176	48.2486964613879	0.0387008336779653	0.00260026574766187	-122.632406070973	14.4385292028113	ATATTAAGCACGAAGTCATTTAGGCA_GACAGAAAAGCCAAATGGATTTACCG
146727	22.4402629587081	0.051411683036158	0.0058261468885384	-53.0302453050639	17.9657309808184	ACCTAAACGGTTAAGCGCTTTGTTCA_GACAGAAAAGCCAAATGGATTTACCG
146821	64.0734384875319	0.0421269822152563	0.00224299717959269	-110.282889373348	10.915292739993	ATCTGAAATCTCAATTATGTTTCGAC_GACAGAAAAGCCAAATGGATTTACCG
147270	9.30368884447792	0.0421159598701568	0.00470924052633189	-76.6370910117402	19.147995254324	GAGGGAACTCCGAAATGAGTTCTCCA_GACAGAAAAGCCAAATGGATTTACCG
147484	0.672781621617432	0.0490627510023002	0.00881492950057752	-43.1969251416101	27.3756880832172	CGCCGAATCAATAAGGCCATTGTATT_GACAGAAAAGCCAAATGGATTTACCG
147506	6574.40377748578	0.0617835612824066	0.000477285899798407	-108.905069145359	1.67593389948068	GACCTAAGGTCCAAGCTGGTTCAGTC_GACAGAAAAGCCAAATGGATTTACCG
147625	20.7405374567306	0.0463275251656288	0.0153075875287429	-61.4954332987217	55.4954250446023	TCAAGAAAATAGAAGTAATTTAATTG_GACAGAAAAGCCAAATGGATTTACCG
147637	3.83049493280629	0.0408354822338076	0.00581741719216496	-79.4066809354282	25.1573975253615	GGCTTAATAAGAAAGTTGGTTTGGAT_GACAGAAAAGCCAAATGGATTTACCG
147662	14.9783366362361	0.0396187677276236	0.00479593869363315	-96.5621091832428	23.2895857773766	GTCCAAATCTTCAAGCAACTTATTTT_GACAGAAAAGCCAAATGGATTTACCG
147715	179.778380768411	0.0534043857605833	0.0021209800688983	-78.1818560106521	7.18983655803696	AGTTAAAGCCCGAAAGCGGTTAGCTT_GACAGAAAAGCCAAATGGATTTACCG
148163	11.9219266589007	0.0378865174518743	0.00450100742481309	-102.609281915375	22.9882454820044	GTTCTAATCCAGAACCTCTTTAGAAC_GACAGAAAAGCCAAATGGATTTACCG
148575	18.3484555884487	0.0423710084364083	0.00388630141861687	-88.0627097523831	16.9893896241898	CCACAAAACCGTAAACCAGTTGTCTT_GACAGAAAAGCCAAATGGATTTACCG
149217	15.5230918172484	0.0397607908793497	0.00466753011357473	-97.6575727843525	22.6785769844576	AGAAGAATTTTTAAAAGGCTTTTGAG_GACAGAAAAGCCAAATGGATTTACCG
149218	9.35316141398619	0.0257830056876073	0.00340662382305453	-149.999999996	32.1798109499353	GTTAAAACACAGAATGATGTTCGGGA_GACAGAAAAGCCAAATGGATTTACCG
149406	18.6427186260546	0.0364535050685943	0.00404090212574954	-118.76299368636	23.1221538549903	CTACAAAAGTGGAATGCTCTTTGATT_GACAGAAAAGCCAAATGGATTTACCG
149484	1.48414654109581	0.0559654126016827	0.00903735754824633	-22.4560912062932	21.3894278638489	CATTGAACCGGAAATGTGGTTTGGCG_GACAGAAAAGCCAAATGGATTTACCG
149651	24.8482108892101	0.0408763150737251	0.00337980660300761	-98.7010258006143	15.9910436820337	ACAGTAACCAAGAAAGTCCTTGGAGG_GACAGAAAAGCCAAATGGATTTACCG
149899	5.80682532598981	0.0294393062846043	0.00479509689561469	-149.999999992693	39.0456706273839	ATAACAATATGGAATAGTTTTATGAG_GACAGAAAAGCCAAATGGATTTACCG
150553	0.204383541736277	0.032475902908946	0.00608222154135538	-111.672458194896	36.3902189244392	AGAAAAAACAGGAAACTTTTTGAAAG_GACAGAAAAGCCAAATGGATTTACCG
150570	17.5970413433424	0.0420780324149612	0.00366176145474301	-87.6986938757773	15.8926754977025	CTGCGAAATGGGAACCAGCTTTGGAG_GACAGAAAAGCCAAATGGATTTACCG
150634	23.7255560115951	0.036619508617731	0.0038295503546907	-114.751375587372	21.4685888052715	AGTCTAATTCTAAAGAATATTTTTGG_GACAGAAAAGCCAAATGGATTTACCG
150693	99.8705743744655	0.0412074096146431	0.00209805357350633	-123.516520451636	11.0251676542313	ACCCTAATTATAAACGTGTTTGTAAA_GACAGAAAAGCCAAATGGATTTACCG
150743	2.29392727302941	0.0376325757781024	0.006070642100274	-83.1625375714955	28.6961733067892	AATTTAAAGAAAAACAAGATTTCAAT_GACAGAAAAGCCAAATGGATTTACCG
151293	6.53665628231251	0.0317519568429941	0.00474472477472794	-135.668038372537	33.0739057606831	AATACAATTGCGAAGAAAATTCGCCT_GACAGAAAAGCCAAATGGATTTACCG
151324	34.5668360603145	0.0480005336509876	0.00382505117237976	-73.393809861627	14.1336640716989	CGAACAAGATCGAAGAGTATTGCGAT_GACAGAAAAGCCAAATGGATTTACCG
151435	69.6527731765964	0.0419183119910409	0.00231158676745757	-112.490013872058	11.4367179439455	TAACAAATGTCAAAGTTACTTCTCAC_GACAGAAAAGCCAAATGGATTTACCG
151603	159.794295740183	0.038596234398176	0.00160937977653019	-149.99999999735	10.0832348006952	ATCATAAGCAGTAACATCGTTATGTT_GACAGAAAAGCCAAATGGATTTACCG
151723	0.585864298572417	0.0299161730735227	0.00585556267652177	-124.966083325923	39.5612840410862	AAGAGAACGTAGAAATATTTTTCTTG_GACAGAAAAGCCAAATGGATTTACCG
151930	0.99051251945761	0.0559653548872377	0.0254773713769074	-11.3391875051742	57.2602905678223	AACGTAAAATTTAATAAATTTACTCC_GACAGAAAAGCCAAATGGATTTACCG
152445	5.17460037982339	0.0370817443285899	0.00482739363441174	-95.4088309367457	23.829377662773	GCTTGAAACCCAAAATTGTTTTACTC_GACAGAAAAGCCAAATGGATTTACCG
152495	8.84108964940444	0.0412223420473738	0.00468996991582031	-82.592189841977	20.4518824625438	ACTTAAACTGTGAATGCTTTTCGGCG_GACAGAAAAGCCAAATGGATTTACCG
152517	107.970235576262	0.037341344262829	0.00176328567099455	-149.999999999777	11.4062567272756	CATCAAACGCCTAAGCGTCTTGCTAG_GACAGAAAAGCCAAATGGATTTACCG
152816	20.5185009806197	0.0404289032505689	0.00354375213816784	-97.1275370382942	16.7317303672138	GATGAAAACGTTAAAAGGGTTTAGCT_GACAGAAAAGCCAAATGGATTTACCG
153111	47.4956761211195	0.0389024281597683	0.00254101980360637	-121.354954260686	13.768065046418	CTGTAAAATTTTAATTCCATTCAAGC_GACAGAAAAGCCAAATGGATTTACCG
153558	3.53222238802068	0.0439771008133909	0.00498858838393613	-63.258347054343	18.3382629884818	AACACAATGTTCAATCCTGTTTAGAG_GACAGAAAAGCCAAATGGATTTACCG
153909	38.4848001908204	0.0430747792122184	0.00329521157829579	-95.964770845468	14.7789600672559	TCAAAAAATCACAAATTGGTTTGTTA_GACAGAAAAGCCAAATGGATTTACCG
154020	1.479134831949	0.0358056329064504	0.00611640437017989	-101.701077626882	33.5425199868393	CACGGAAATTATAAACGATTTATCAT_GACAGAAAAGCCAAATGGATTTACCG
154640	37.8437859346002	0.0422051832339953	0.00303292778936008	-100.35923539966	14.1462783506381	TGCGGAAAGTCTAACTCCTTTTCGGG_GACAGAAAAGCCAAATGGATTTACCG
154790	55.8937943824258	0.0374577476469762	0.00244962385778335	-131.663267792616	14.2667929638671	AAATTAAACTCAAAAAGATTTGTGCA_GACAGAAAAGCCAAATGGATTTACCG
154829	10.1662033509935	0.0402165671198165	0.00460695343093442	-90.2570073079598	21.0260157797827	TGTGAAACATGCAAGCGGCTTTTGAT_GACAGAAAAGCCAAATGGATTTACCG
154856	14.3934021475496	0.0308394252509334	0.00377498896085287	-149.999203359176	28.3023398190317	TCCCCAAAATGCAATGAATTTGTCCA_GACAGAAAAGCCAAATGGATTTACCG
155596	2.6009612537744	0.0371201977509594	0.00584835109632769	-93.0864910604236	29.1443514449184	ACTGAAAATTTTAAGGAAGTTTGGAT_GACAGAAAAGCCAAATGGATTTACCG
155716	10.8604690063179	0.043462758096864	0.0045352680483575	-76.5784186259524	18.1782651437275	TTGTTAAGGTTCAATTTGCTTTCAAA_GACAGAAAAGCCAAATGGATTTACCG
156076	9.03500762733466	0.0411500041144668	0.0046892867814435	-82.8329537182281	20.4658431423004	AAAAGAATGTGCAATAGAATTTAGGC_GACAGAAAAGCCAAATGGATTTACCG
156106	28.5660904490021	0.0397876184684978	0.00338295549131407	-107.950557758567	17.1975175385604	TAAACAAACTATAAGATGTTTTCTTG_GACAGAAAAGCCAAATGGATTTACCG
156168	4.72512497278581	0.0387315028272886	0.00769379857057022	-82.6022364204136	36.3552281780809	TTTGCAAGCCTTATCAAATTTTTTT_GACAGAAAAGCCAAATGGATTTACCG
156805	38.5480098870111	0.0420461789312291	0.00361317049178936	-102.505804600534	17.2191033653853	AATATAAGATATAAGAACATTTGGCA_GACAGAAAAGCCAAATGGATTTACCG
156968	4.59368050976859	0.0373534147675332	0.00568389423004083	-98.2168158349054	29.2558722657159	CCCTGAATCGGGAACTATATTTAGTG_GACAGAAAAGCCAAATGGATTTACCG
157142	114.909771211175	0.0417535557992703	0.00248714972505582	-125.392225437442	13.3236865017673	CATATAATTACTAAGGAATTTACCAA_GACAGAAAAGCCAAATGGATTTACCG
157453	32.3640513154068	0.0417215618258661	0.00382559277580392	-99.0783873449311	18.1195984630735	GTCGAAAATGGAAAGATAGTTCGATA_GACAGAAAAGCCAAATGGATTTACCG
158659	0.069364452632783	0.0392745568843966	0.00646911077402795	-75.5555550925859	27.7733201390347	CTTGCAATGTTAAACCTGGTTGGATT_GACAGAAAAGCCAAATGGATTTACCG
158707	29.1560824298062	0.0581924857219027	0.00434146185268378	-36.1858315224518	10.7726373554685	AACCCAATACCTAAACTGATTGACCC_GACAGAAAAGCCAAATGGATTTACCG
158767	5.60492187597406	0.0438090996105891	0.00529561464536282	-68.3497677897794	20.3749811789465	CACTAAAAGTTCAAGCGAGTTAGAGC_GACAGAAAAGCCAAATGGATTTACCG
158778	11.6182605920521	0.0393219321248345	0.00439789318050149	-95.8950048770675	21.291307558099	AAATTAAATCACAACCATGTTTGACA_GACAGAAAAGCCAAATGGATTTACCG
158896	3.78294002737636	0.0263839404767849	0.00448327221409416	-149.999999970043	42.1326978244728	CGGATCCGATATCGGTACCTTGGAGA_GACAGAAAAGCCAAATGGATTTACCG
159034	14.8831127482633	0.0505141051070665	0.00769113514016696	-46.2548713156811	23.4408732657302	ATCAGAAAGTCAAAGATAGTTAATAA_GACAGAAAAGCCAAATGGATTTACCG
159456	1.64361332263367	0.0282584062079389	0.00515249269991217	-149.999999893868	42.1966047278636	GCAATAACACCTAAATCGTTTTTGGT_GACAGAAAAGCCAAATGGATTTACCG
159557	15.879307471885	0.03810952245108	0.00411425047293202	-102.649299405599	20.554487723073	CATATAAAGTCTAAAATCATTCTACG_GACAGAAAAGCCAAATGGATTTACCG
159600	2.16288893255907	0.0452454235267917	0.00806943555686086	-58.8823400645239	29.2674750462363	CGACAAAAGAGTAATAAGATTTTAGC_GACAGAAAAGCCAAATGGATTTACCG
159713	1.43163616479745	0.0334058006268814	0.00520979406556223	-111.917030545422	30.5699942642012	GTAGAAAACTAAAAGCGGGTTGAGGC_GACAGAAAAGCCAAATGGATTTACCG
159963	1.14393023526407	0.0419197200563485	0.00855478229833722	-60.4975362270949	33.4974866296622	ACCGTAACTGTAAATAATATTAGACT_GACAGAAAAGCCAAATGGATTTACCG
159977	20.780315662876	0.0405971485681745	0.00370652124537927	-96.7745824268666	17.4101543263317	TGCCAAATAGGTAATTTCTTTCCTAG_GACAGAAAAGCCAAATGGATTTACCG
159989	33.9975327632335	0.0405200093356758	0.0031547802518765	-101.841393427178	15.0337327797725	AAACGAACAGGGAACTCAGTTAAGTC_GACAGAAAAGCCAAATGGATTTACCG
160420	34.6247835427288	0.0372281929216761	0.00275559820064385	-122.903484861338	15.4698667267646	AACAGAATTTCCAACGAAATTCCATC_GACAGAAAAGCCAAATGGATTTACCG
160538	7.7349279665228	0.0305235138237069	0.00573581161836164	-149.999999997907	47.0432617751306	TATGGACTAAAGGAGGCTTTTGTCGACGGATCCGATATCGGTAC_GACAGAAAAGCCAAATGGATTTACCG
160602	17.7430945888342	0.0362430668709934	0.0038731503140291	-115.758667198614	21.8539661053578	TCTGAAAGATAAAAGAAACTTAGTGT_GACAGAAAAGCCAAATGGATTTACCG
161644	10.0258111856469	0.0369209204226627	0.00420853643998293	-108.111639665001	22.8303126574692	TTCATAACCGTGAATGGTATTAAGAA_GACAGAAAAGCCAAATGGATTTACCG
161922	5.77790451704786	0.0365825113197755	0.00471183100405803	-92.0515706490337	22.4208490205808	ACAGCAATTCTTAATAGCCTTCAGAC_GACAGAAAAGCCAAATGGATTTACCG
162230	17.6524906128403	0.0422436812642891	0.00438208645965057	-86.1286662024856	19.0181199359121	AAAATAACCACTAACAACATTGGTAT_GACAGAAAAGCCAAATGGATTTACCG
162360	1.02705864884766	0.0366590705161049	0.0072300350538707	-90.8507548901251	36.5030714240015	ACACAAATCTATAAGTCCTTTATTCT_GACAGAAAAGCCAAATGGATTTACCG
162463	15.7429298945268	0.0428478948958331	0.00428024682852035	-82.0101245182383	18.0120086012393	GTCCAAATGGAAAAGTGAATTCAACC_GACAGAAAAGCCAAATGGATTTACCG
162465	19.3317529607317	0.0426173442333916	0.00427206369459877	-87.571324647506	18.4805604958587	CCAGCAAAGGATAAGGGGTTTTTAGT_GACAGAAAAGCCAAATGGATTTACCG
162600	10.9038622103968	0.0422245907937106	0.00459380395629409	-81.122832399168	19.3683093806064	CACGGAATTAAAAAGTGGATTATAGG_GACAGAAAAGCCAAATGGATTTACCG
162645	65.3653952802645	0.0705094446885709	0.00542130716927827	-17.547578295533	10.0954833507851	ACGTCAATGTTCAACTGATTTCCAAG_GACAGAAAAGCCAAATGGATTTACCG
162733	34.9450707240634	0.0387460009581931	0.00324300589269724	-117.013426519558	17.593999291618	AAGGAAAACTCAAAACAGGTTCTACT_GACAGAAAAGCCAAATGGATTTACCG
162739	3.28035896191822	0.0396374249946707	0.00540350128808987	-84.9011671410017	24.7661581113083	GTACCAATTATGAACGGGCTTTTATC_GACAGAAAAGCCAAATGGATTTACCG
162829	1.32957860717011	0.0418197053722298	0.00595745798638844	-70.2214377330752	23.820495027554	CCTTGAAGTCTTAAGGAGCTTCCCGG_GACAGAAAAGCCAAATGGATTTACCG
162900	0.289772017830472	0.0374602550868637	0.0058060052951052	-79.6315276975532	25.7498841109023	AATAGAATGCTAAAGAACGTTGGCTG_GACAGAAAAGCCAAATGGATTTACCG
163043	22.6087807075814	0.0412932661341395	0.00315416381061539	-95.4674807565347	14.4753840781051	GAGACAAACAGGAACGAATTTCCTGG_GACAGAAAAGCCAAATGGATTTACCG
163066	4.88272794084118	0.0367362310877845	0.00560298462537495	-104.37492465077	30.6681460215624	TTACAAACCGGTAATGCTATTATTGA_GACAGAAAAGCCAAATGGATTTACCG
163176	2.15421740506176	0.0327523317421898	0.00474904622342621	-114.847826544638	28.2263653014347	CTATTAACGGTAAAATGCGTTTTATA_GACAGAAAAGCCAAATGGATTTACCG
163220	60.5504998342705	0.0451629522461019	0.0029774672226561	-91.7373184325928	12.4716877848373	GTTCTAACAGGCAAATAGTTTGGGGA_GACAGAAAAGCCAAATGGATTTACCG
163274	36.1731473966987	0.0412749914467823	0.00302159080294029	-102.285580440948	14.2757061650496	TTGTTAAACGGCAAAGCATTTCGGGA_GACAGAAAAGCCAAATGGATTTACCG
163617	39.9879818508816	0.0372081872066969	0.00289068380829424	-126.001231872245	16.6635281353314	ATGGCAAAATCGAACTGCATTTGCTT_GACAGAAAAGCCAAATGGATTTACCG
163837	2.52354743257008	0.0373677870755597	0.00482426254717442	-92.2811580558223	23.5607482714612	TTAAGAACACGCAACAAGGTTCTGGT_GACAGAAAAGCCAAATGGATTTACCG
163922	14.1042531019042	0.0397505818821962	0.003986960766481	-92.858474000493	18.5408669557059	TTATGAAATGGAAATGCCTTTCGGCA_GACAGAAAAGCCAAATGGATTTACCG
163944	504.700762705482	0.0582648654706324	0.00141935975050673	-79.5483747802035	4.54326780736492	ATGGTAACATGTAATCTAGTTGTATC_GACAGAAAAGCCAAATGGATTTACCG
164865	5.30174163001023	0.0459122047051271	0.00664127214723593	-61.1464180533913	23.8040093300968	CGTTAAATAAATAATGAAGTTGGGTG_GACAGAAAAGCCAAATGGATTTACCG
164874	31.243069822428	0.0489849510583636	0.00419040363400878	-67.6309375917973	14.643896073569	TTGTAAATTTGGAACATAGTTCCTTA_GACAGAAAAGCCAAATGGATTTACCG
165488	48.0506129219847	0.0391269702114711	0.00286120936484926	-121.368728403235	15.7996210101791	GTGTGAACGTGAAAGGTTATTGCAGT_GACAGAAAAGCCAAATGGATTTACCG
165665	14.257206527384	0.0391674874273179	0.00484388289802462	-99.7415107312966	24.2172574476397	GACGAAAACGAAAACAATTTTGGGTT_GACAGAAAAGCCAAATGGATTTACCG
166147	17.6084248469243	0.0416572391503813	0.0043474657062618	-87.3601537892749	19.2418695628009	CGGGCAAATCATAAGGGGATTGGGGG_GACAGAAAAGCCAAATGGATTTACCG
167218	12.2230199512074	0.0442074907980509	0.004352279466182305	-73.3344295954472	16.838469824203912	CCACGAAACGCCAATTTATTTACGCA_GACAGAAAAGCCAAATGGATTTACCG
167225	41.6686388744292	0.0413751934263925	0.0027921946687990843	-107.193856074215	13.653561759037306	TGTTTAAAACCAAACGAGTTTACACA_GACAGAAAAGCCAAATGGATTTACCG
167595	62.1668216091678	0.0375081804930871	0.0023557114127518057	-134.659012198307	13.993217994371106	ATAATAAGGTTGAAATTGACTTCACGG_GACAGAAAAGCCAAATGGATTTACCG
167696	4.15690666385008	0.0466804737492503	0.01229223312769325	-49.5531208852776	41.25249835457237	TACTGAATTAAGAAAAACCTTTACTT_GACAGAAAAGCCAAATGGATTTACCG
167862	58.0713694260728	0.0456711221048399	0.0029334464568730413	-92.5973718114359	12.382645510213866	CGCGGAAGATGAAAATACCTTAGACT_GACAGAAAAGCCAAATGGATTTACCG
168026	30.1558724350534	0.0408081253475408	0.002977237847651828	-100.052199043188	14.082960028381123	TCACGAACCTCGAACACGATTGTCGG_GACAGAAAAGCCAAATGGATTTACCG
168241	0.617113337375159	0.0351544664036757	0.0052402098167021165	-101.727821698394	28.548417731898844	TTACAAAAGAATAAAGAGTTTATAGC_GACAGAAAAGCCAAATGGATTTACCG
168249	59.759236645761	0.040774259524568	0.0026704935921162336	-117.174359741371	13.889818914409654	TCAGAAAATTAGAATTGTCAATCA_GACAGAAAAGCCAAATGGATTTACCG
168438	24.0825833726179	0.0350961618001935	0.003068648612879218	-130.608542798298	18.926598237066806	GACTCAACTCTCAATGAATTTCATGC_GACAGAAAAGCCAAATGGATTTACCG
169201	34.4664506465083	0.045057049776528	0.0031518272756300763	-85.5580176686075	12.917846150811497	CTGCCAAGAAGGAATGGCATTATCAA_GACAGAAAAGCCAAATGGATTTACCG
169639	2.01441952320228	0.0365850634042351	0.00623307448695207	-97.0953393589298	32.55392736806087	TTAGAAATTGCCAATCGGTTTCCTCA_GACAGAAAAGCCAAATGGATTTACCG
169955	68.7298845264133	0.0379461755987431	0.0022877763759893348	-132.21530469081	13.195940335788105	TTCTGAATGTTAAATTGTGTTTGGTA_GACAGAAAAGCCAAATGGATTTACCG
170445	21.4971338502228	0.0375568263861737	0.003397236824232671	-113.549863034736	18.38192340774592	ACCAGAACGCGCAATTGATTTGCTCC_GACAGAAAAGCCAAATGGATTTACCG
170649	20.5056992805211	0.0384328874232561	0.003810262796688998	-105.489725873424	19.484862552026293	ATACTAAATTTCAATATTGTTCCCCC_GACAGAAAAGCCAAATGGATTTACCG
171324	7.34464501039643	0.0410163157171183	0.006845130685772079	-74.9685845868588	28.94772092210735	TCACCAATTAGTAATGTATTTTAGTA_GACAGAAAAGCCAAATGGATTTACCG
171817	24.5145968881281	0.0732096070092998	0.012057566169315189	6.35924321978348	19.933429990296492	AAGTCAATCATAAAAAATGTTTTTTT_GACAGAAAAGCCAAATGGATTTACCG
172296	3.73495586272934	0.0523782365323039	0.012285360155371045	-35.3840321373428	33.66704121572406	ATTGCAATCATTAAGCATTTTAGAGC_GACAGAAAAGCCAAATGGATTTACCG
172464	8.72513466666886	0.0391712270445156	0.004950384497033199	-95.2500573622852	24.275711370483446	TAGGTAAACATCAAAAATTTAGCGG_GACAGAAAAGCCAAATGGATTTACCG
172837	7.22703172982398	0.0635516360035625	0.020450265564609268	-2.05876948185063	37.98007740214811	GAAATAATAAAAAAATCTTTTCTAAC_GACAGAAAAGCCAAATGGATTTACCG
172997	286.802389717055	0.0610501510582918	0.0023727701971767105	-61.5806875258269	6.646427928193406	TCTTTAATGTAAAACTTCTTTTAGGT_GACAGAAAAGCCAAATGGATTTACCG
173023	64.6884942838532	0.0465962236532486	0.002854075016406464	-91.4143143816298	11.873862601893945	GGCAGAAACCAAAAGTGGCTTTGAGT_GACAGAAAAGCCAAATGGATTTACCG
173172	82.9715875430985	0.0426393656132562	0.0022080045027362163	-112.959625777457	10.816378341283842	CACACAAATGCAAAATGCGTTTTATG_GACAGAAAAGCCAAATGGATTTACCG
173450	8.1096012135327	0.0586383065635827	0.0077324526220412405	-22.695516785373	17.562591772233464	ACACAAAGTTAGAAACGAGTTCTTTC_GACAGAAAAGCCAAATGGATTTACCG
174127	16.8669156366966	0.04225515036363	0.004414133212516297	-83.7175425905961	18.813901418024642	CTCTTAACCTTTAAGAATTTTCGATT_GACAGAAAAGCCAAATGGATTTACCG
174572	19.7457904662482	0.0354534831833502	0.0041287622095756826	-125.010255828108	24.995781684187417	AGCTAAACCGACAAATACGTTTTGAA_GACAGAAAAGCCAAATGGATTTACCG
174621	2.23240916916743	0.0326059862337747	0.005349102025794742	-124.46657897846	34.98429975767361	TTATAAAAATGGAAATACCTTTCTGG_GACAGAAAAGCCAAATGGATTTACCG
174975	12.9140594458743	0.0397331031853086	0.004371287623558356	-96.4220391632676	21.156453570214993	GTTTCAATTTAGAAATCAATTATTGG_GACAGAAAAGCCAAATGGATTTACCG
175008	2.60166107029259	0.0378677319394289	0.0054795740524688	-84.7264250261377	25.09297571014163	GTAAAAATACTAAATCGCCTTTCTTT_GACAGAAAAGCCAAATGGATTTACCG
175178	5.57196143219301	0.0303645812574947	0.004550854614743875	-138.555515318916	32.559916358577695	GTCATAACTCATAACGAGTTTATTAC_GACAGAAAAGCCAAATGGATTTACCG
175256	135.915894296563	0.0770997605035812	0.005304867220762919	-10.3633616566863	8.752657229678588	GTTATAATATTTAAGATACTTGAATC_GACAGAAAAGCCAAATGGATTTACCG
175370	8.6232252915314	0.0426168721596293	0.005984032593472932	-77.3901894993965	24.816424557377566	ATGTAAAAAACAAAAAGATTTGCTCG_GACAGAAAAGCCAAATGGATTTACCG
175592	22.0105631839264	0.0332545990344166	0.0033917297394354187	-139.373188594188	22.439676658630688	ACATTAATGCGAAAGCAAATTAGTAA_GACAGAAAAGCCAAATGGATTTACCG
175621	1.64894718373682	0.0669583697375443	0.016981634591762756	4.80652385855371	30.284796183737736	ACGGTAATGGCGAAGGGTATTTCGGC_GACAGAAAAGCCAAATGGATTTACCG
175906	15.6602637680973	0.0358622295348716	0.004044338380562334	-121.186288582855	23.829181800003578	AACAAAACTCCTAAGGTATTTTAGCT_GACAGAAAAGCCAAATGGATTTACCG
175924	38.5648294625757	0.0336657160312432	0.002866190503488219	-149.999999986535	20.11659926833263	ACGTAAAGACCTAAGTTCCTTTATAG_GACAGAAAAGCCAAATGGATTTACCG
175927	9.93681409283009	0.0333614924945018	0.0038945823429270116	-127.575783283534	24.542666311586864	AACTCAAGCGCCAACGTGGTTGGGCT_GACAGAAAAGCCAAATGGATTTACCG
176020	20.7869805838655	0.0376981763204114	0.003334526965075034	-108.720634689994	17.23159082547926	AATCTAAATATTAACGGGTTTGGTCA_GACAGAAAAGCCAAATGGATTTACCG
176239	3.03324143210855	0.033347672723189	0.005019945122549981	-120.000867557204	31.24957635988747	TGGAAAATATAGAACACCGTTACTAA_GACAGAAAAGCCAAATGGATTTACCG
176429	27.5928504160828	0.0423386474839594	0.0030395305120660154	-93.5422876404788	13.60966772673068	AGGTGAACCCACAAAACGATTCGCCA_GACAGAAAAGCCAAATGGATTTACCG
176487	1.45480039608316	0.0423081901189981	0.006169149553220522	-66.2499602354461	23.71604286359229	CGACAAATTTGCAACTCAATTCTTAG_GACAGAAAAGCCAAATGGATTTACCG
176513	19.731869682096	0.0421290698828065	0.004436271819567845	-89.2098434950016	19.745163883951978	GATAGAACTTTTAAAGTGTTTTAGTT_GACAGAAAAGCCAAATGGATTTACCG
176599	8.70301457504536	0.0443144921540814	0.004702727901215537	-69.2544865035352	17.786725039632465	AGTCAAATCATGAACCCTGTTGGGGG_GACAGAAAAGCCAAATGGATTTACCG
176678	1.31630455461455	0.0300697874200412	0.005475301583305236	-134.681106267216	39.11700018373355	TTATAAAGGGGTAACCGCCTTATTGC_GACAGAAAAGCCAAATGGATTTACCG
176855	19.5460514486935	0.0354163682742096	0.003356613004214775	-121.65948047933	19.39835858661158	TTCAAAAATATGAATGCCATTCCATC_GACAGAAAAGCCAAATGGATTTACCG
177379	5.51017565460567	0.0363507191581064	0.004643390078974065	-101.013139428171	24.145677799263325	GTATGAAAAATTAATAGCATTGCATA_GACAGAAAAGCCAAATGGATTTACCG
177630	22.75021987377	0.0398640943994692	0.004183303567343918	-103.329084847041	21.03992217366545	TAACGAAACAACAACATGGTTGATCT_GACAGAAAAGCCAAATGGATTTACCG
177955	111.817411721115	0.039781365722143	0.0018445443693052353	-133.78447983041	10.396270476900211	TATGCAAAAAGTAAGCCCTTTTCGTT_GACAGAAAAGCCAAATGGATTTACCG
178691	2.4175630254975	0.0332719022584181	0.005657405918213061	-111.355349609727	33.277902037380876	TCAACAACTACCAAAAGGCTTGGGGT_GACAGAAAAGCCAAATGGATTTACCG
178904	10.5645874902873	0.0408414685497356	0.005453379654202691	-88.3699080529248	25.07599816972812	AGTACAACTTAAAAAGTTATTGGCAG_GACAGAAAAGCCAAATGGATTTACCG
179046	18.4818941544519	0.0286746588351146	0.003037828217919212	-150	26.740189765645418	CGGATCCGATATCGGTACCTTCACTG_GACAGAAAAGCCAAATGGATTTACCG
179239	1.0084603717049	0.0645614109296356	0.023964701865930586	2.33904316478987	46.68221306073642	AGATCAAGAGTAAAATTTATTTTTCA_GACAGAAAAGCCAAATGGATTTACCG
179534	15.6581199870671	0.0431958917167985	0.0038070576203776928	-81.3489005015506	15.689025100158418	CAGCAAATAAACAAAGTGATTCCCAG_GACAGAAAAGCCAAATGGATTTACCG
179889	5.00164927510117	0.0407537563886737	0.005789905234074169	-80.3190950278833	25.269309184311577	GAACGAACGGATAATTAATTTAGGAG_GACAGAAAAGCCAAATGGATTTACCG
179942	9.30600301276395	0.0478321630663848	0.007576646277477489	-55.8079083874493	25.495909481870825	CCTACAACATCCAAGACGATTACTTC_GACAGAAAAGCCAAATGGATTTACCG
180015	15.0554064755581	0.0363056651178941	0.00425379342143643	-118.160295634997	24.73507304209714	TAGTTAAACTTGAAGTTAGTTCTTTT_GACAGAAAAGCCAAATGGATTTACCG
180048	4.41017637638176	0.0351483685996658	0.004995445287526992	-108.927653912048	28.27245625935201	CTTGTAAATGCCAAGCCAGTTAAGTA_GACAGAAAAGCCAAATGGATTTACCG
180163	103.316110907104	0.0501917288962807	0.00245490406552552	-82.9077634948112	9.10302538640206	CCTCCAATTACTAAGATAGTTGTCTG_GACAGAAAAGCCAAATGGATTTACCG
180437	23.1164610214067	0.0423265000300303	0.0035681453609867414	-91.7763383163827	16.0523686857857	GATGCAACACTCCCTTGGTTT_GACAGAAAAGCCAAATGGATTTACCG
180566	2.94022132917085	0.0470242178970887	0.007141035615098002	-50.327148397848	23.683383679097293	GGTTCAACAGGTAAAGATGTTACGGT_GACAGAAAAGCCAAATGGATTTACCG
180632	15.8368555213226	0.0434046324377759	0.004691816985522348	-80.2382988923702	19.414336263622356	GACCCAATCTTTAATAAGCTTAGGTA_GACAGAAAAGCCAAATGGATTTACCG
181219	10.7867110627019	0.0382490323309712	0.004308205093165566	-99.0028129008927	21.443675307399786	TCGGTACTCAAAAAAGGCATTAATCC_GACAGAAAAGCCAAATGGATTTACCG
181456	26.0080294759562	0.0399908420840959	0.0038835448157863934	-102.418408481799	19.314804568163268	ATTCAAATTTTTAATTACTTTCTCGT_GACAGAAAAGCCAAATGGATTTACCG
182399	4.12669803622578	0.0402013259907977	0.004937929353371216	-82.6647418882233	22.020957826022585	ATCGGAATAGATAATTTGGTTTTGAG_GACAGAAAAGCCAAATGGATTTACCG
183005	2.22386294474911	0.0373657325669159	0.0053688460799621775	-92.0440886434349	26.194382086133075	GCAGAAATCGGGAAATAAATTCCTGA_GACAGAAAAGCCAAATGGATTTACCG
183270	34.0711208576254	0.0407600414775444	0.0032458096926278224	-106.120692889683	16.101879546251936	TTAGCAATGGGAAACTGATTTCCGTA_GACAGAAAAGCCAAATGGATTTACCG
183413	20.9044108655648	0.0437582802775677	0.005073345294699174	-79.2888094206295	20.9286111285343	ATAGCAATATCTAATTTTTTTAACAC_GACAGAAAAGCCAAATGGATTTACCG
183497	28.3300317600405	0.041892015323808	0.003591852369619602	-94.8283085932423	16.30046722215746	ATATAAAGGGTTAAAGAGCTTGGAAG_GACAGAAAAGCCAAATGGATTTACCG
183536	19.4375630088976	0.0437385780374518	0.0038518077446598217	-81.9110969840516	15.966699899721805	AAACGAAAGAGTAAACGGCTTGGGCC_GACAGAAAAGCCAAATGGATTTACCG
183667	26.9414095782735	0.0529134740884902	0.004945042905609032	-51.3654435993928	14.702943251011588	TACTTAAAAATGAATTGACTTGCCGT_GACAGAAAAGCCAAATGGATTTACCG
183677	2.17695727946069	0.0372648995616463	0.005684150313220841	-87.8538715727751	27.037162420395266	CCATGAAGCAATAAAGGACTTGTTCA_GACAGAAAAGCCAAATGGATTTACCG
183957	20.0154730380041	0.0334534828365734	0.0036377089588044242	-137.118954258506	23.819246168130274	TCCCAAACCTTCAAGTCTGTTGTTAA_GACAGAAAAGCCAAATGGATTTACCG
183976	60.4642562687899	0.0423823452074704	0.0024135718567677112	-107.511964880428	11.603510061702972	ACGTGAATAGCCAACGCTTTTGTGCT_GACAGAAAAGCCAAATGGATTTACCG
184075	22.9486929492234	0.0535802360871239	0.005202811276572503	-47.4162938255201	15.093126187097445	CCATCAACAAGGAAGTGGGTTGGTGG_GACAGAAAAGCCAAATGGATTTACCG
184187	76.8294183685682	0.0409532555579582	0.002161938890624842	-118.342605538374	11.106814903256062	AAATCAACGTTTAACATCGTTAGCT_GACAGAAAAGCCAAATGGATTTACCG
184542	21.1731112581441	0.0464368392247624	0.004699337328036793	-72.0757378351874	17.56300467007185	GTTAAAAAGGTTAACGGAATTCTGTA_GACAGAAAAGCCAAATGGATTTACCG
184617	43.8654322038386	0.0410446351150989	0.002780765716732594	-107.29782579207	13.632084944209636	GTTCGAACGTGGAATAAGATTGACTC_GACAGAAAAGCCAAATGGATTTACCG
184637	33.6507268535019	0.0453316693205718	0.003416736886127886	-84.2435778093664	14.011709292154924	CGGCCAAGTAGGAACAACGTTACAGA_GACAGAAAAGCCAAATGGATTTACCG
184724	7.64011252455617	0.0490412441388785	0.0073658993504475195	-49.6871161899205	23.2546809671408	TATTAAACTCGCAACCTTTTTTTACG_GACAGAAAAGCCAAATGGATTTACCG
185101	33.3885010178921	0.0607511480422805	0.006999417383326373	-31.747172981597	16.456777982270975	GAGACAATAATGAACAATTTTACAGC_GACAGAAAAGCCAAATGGATTTACCG
185894	9.80632155065447	0.07579080480412	0.020643632937004164	10.9291979947505	31.690638021733168	AGGTAAAGCTCGAATCTCATTATATT_GACAGAAAAGCCAAATGGATTTACCG
186088	2.39634274845791	0.047788734779135	0.006691194971147762	-48.0148517030245	21.278930039393135	CGAGTAAGGTCTAAGGCACTTGAGGA_GACAGAAAAGCCAAATGGATTTACCG
186128	129.80317335581	0.0406400079859147	0.0016957364371937272	-132.726658365923	9.38093083895492	AGCTCAAACGTAAACACGATTGTTTC_GACAGAAAAGCCAAATGGATTTACCG
186576	6.11694876724509	0.0360018284415838	0.004285657345457979	-100.417600543065	21.993583679458812	ACATCAAATATGAAAGTGCTTCAGAG_GACAGAAAAGCCAAATGGATTTACCG
186687	4.98902164668569	0.0389971919852561	0.006578850120658783	-91.950000886053	32.16273498161887	CAGATAACAATTAACACCCTTAGTAA_GACAGAAAAGCCAAATGGATTTACCG
187078	17.0893115753661	0.0289783450854698	0.-0.005085106270479789*I	-149.999999977815	0.-57.97337875430574*I	ACCTCAATCGGTAATAGTATTATGTG_GACAGAAAAGCCAAATGGATTTACCG
187384	1.00968911558522	0.0353348279502619	0.0048802929944103	-100.3129656568	26.13860978661364	CTCAGAAGGAAGAACCTCATTTTGAG_GACAGAAAAGCCAAATGGATTTACCG
187720	10.3017843904981	0.0307024502271284	0.003945435683525657	-149.999999970166	30.301258735166392	TTACCAACTTCTAACTAACTTCGTAG_GACAGAAAAGCCAAATGGATTTACCG
188565	8.9881782286472	0.0428396858260467	0.006247167626341597	-78.1926308585154	26.168432272016368	TTTTAAATTGAGAAATCATTTTCTTG_GACAGAAAAGCCAAATGGATTTACCG
188742	17.1646079866542	0.0371848987298155	0.0038181718602128397	-112.278189339302	20.72871814030655	TTACTAAATCATAATGTTATTCCCAA_GACAGAAAAGCCAAATGGATTTACCG
188854	10.7919336218152	0.0357909003056059	0.004547435931071262	-113.957049953415	25.840926196021154	TAATTAATGTTAAAGGATCTTTTCAC_GACAGAAAAGCCAAATGGATTTACCG
188874	0.990820505947426	0.038022616500738	0.0061332639791161474	-85.9236894023486	29.171979908236064	ATAATAATCTATAACAACTTTCTGAC_GACAGAAAAGCCAAATGGATTTACCG
189325	10.8215468745566	0.0475726632647967	0.004689381559478761	-59.8693121768741	16.02130211718274	TGGCTAAGCTCAAATCCAATTCCAGG_GACAGAAAAGCCAAATGGATTTACCG
189859	0.299695003673392	0.0434991242507275	0.007917097478546707	-58.9663984777002	29.449372586986563	ATCTTAATCGTTAATTTACTTGATAA_GACAGAAAAGCCAAATGGATTTACCG
190033	26.3582339926975	0.0380570887329651	0.0033422451814093808	-113.215123053328	17.710764526185027	GCCACAAGTTTAAAAAGCCTTTAATC_GACAGAAAAGCCAAATGGATTTACCG
190107	26.277993248916	0.0398105190827528	0.003533671446406506	-104.215686145355	17.551776814152824	GACTCAAGATTCAACCCCTTTCATCA_GACAGAAAAGCCAAATGGATTTACCG
190466	3.13093161135131	0.0452760321813867	0.005896478574866989	-59.5168182594735	20.94718659608107	GGCTCAAAACATAAGCTTTTCACAA_GACAGAAAAGCCAAATGGATTTACCG
191018	15.4973123442982	0.0608499035759694	0.007598775106640084	-22.6044775221395	16.67717559309079	CGACGAATAATCAAGTGTGTTACCTT_GACAGAAAAGCCAAATGGATTTACCG
191249	2.22330511622228	0.0302690494683908	0.004979784943897897	-134.207279763233	34.766440080538516	GCTACAATTTTAAAGTCTTTTGTTGG_GACAGAAAAGCCAAATGGATTTACCG
192084	5.60193628480602	0.0420744302264416	0.00815635712192506	-72.3805498137923	33.79331336544145	ACTTTAAGTCAGAATTTGATTCTAAT_GACAGAAAAGCCAAATGGATTTACCG
192108	2.19410002057356	0.0410884546094524	0.00573756836973224	-70.8639513882316	23.040329638263465	GAGAGAACTGCGAAAAATGTTCAATA_GACAGAAAAGCCAAATGGATTTACCG
192377	815.244084961218	0.0734199692109101	0.0016060891374204804	-44.6413777930476	3.4677761758047088	TCGTCAATACGTAAGTCATTTCATAA_GACAGAAAAGCCAAATGGATTTACCG
192410	229.896038388424	0.0657579764656537	0.0024713498940393793	-45.8249739569044	5.900137329348048	GTTAAAAACAACAATCAGGTTACCTT_GACAGAAAAGCCAAATGGATTTACCG
192453	0.970478388933927	0.0432835344454475	0.006237358616600016	-65.2667481381291	24.098213480176543	CGATAAATAGCTAACGTGTTTTGACA_GACAGAAAAGCCAAATGGATTTACCG
192473	20.3869856739159	0.0391563068861907	0.004371608391027189	-107.076048458138	22.76577941358372	AATATAATATCGAACATTTTTGTTTC_GACAGAAAAGCCAAATGGATTTACCG
192852	12.6838862899029	0.0427742645693127	0.005021471517970118	-80.976000950453	21.214236438600835	CACACAAAGACTAATGAGTTTCAATA_GACAGAAAAGCCAAATGGATTTACCG
193121	30.1653279368061	0.0390608419105034	0.0029378526197726363	-111.68319052469	15.258935844157643	TAAAAAAAAGGGAATTACGTTCTGAA_GACAGAAAAGCCAAATGGATTTACCG
193587	43.9558166905155	0.0428502826623882	0.0029535551743527675	-98.0555552974268	13.437240090369711	CTTATAATCTCGAACCCTGTTCGAGC_GACAGAAAAGCCAAATGGATTTACCG
193869	27.9943642563153	0.0413601582226759	0.002970159399164261	-97.5866941725466	13.744953590533372	GCAGGAATCAGTAAATGACTTCCAGT_GACAGAAAAGCCAAATGGATTTACCG
193906	41.3562784883673	0.041641809530044	0.0029026656792514676	-107.244035460968	14.41260788301708	CACGAAAAAGGAAATGACCTTTTCGG_GACAGAAAAGCCAAATGGATTTACCG
193994	3.62283551113089	0.0441180468934102	0.005455035193128611	-66.1021392083149	20.655000111635967	AGATGAAGGGTCAATGGGGTTTTCAG_GACAGAAAAGCCAAATGGATTTACCG
194156	6.2992234747569	0.0405426355148005	0.005932920419645045	-83.8392608994116	26.67566916618231	TCGACAATTGTGAAGTGGTTTGTCGT_GACAGAAAAGCCAAATGGATTTACCG
194432	9.9129635687088	0.0389080902068185	0.00457109701527252	-96.8185251830385	22.481576450643413	GACCCAACAAATAAAATCATTAAGCT_GACAGAAAAGCCAAATGGATTTACCG
194708	11.3545956399663	0.0427856858048934	0.007158897737413279	-75.7958507485028	29.69952261580082	TCAATAATAGTTAATCCGATTAAATT_GACAGAAAAGCCAAATGGATTTACCG
194730	0.520319339559776	0.0286210172063194	0.005874198799425931	-144.805146687086	45.91216706477309	AACCAAAACTCTAATTGTATTCTTGC_GACAGAAAAGCCAAATGGATTTACCG
194731	14.7278510812172	0.0411720566962283	0.005054094694139778	-91.2511371754467	23.480107928090632	CAGAGAACTCGTAACTAAATTGAGCG_GACAGAAAAGCCAAATGGATTTACCG
194835	6.46203994995085	0.0399616690287009	0.004941489196677272	-87.0322814189354	22.537261198548205	GACTTAAGCTCGAAGGGCCTTGTTCT_GACAGAAAAGCCAAATGGATTTACCG
194847	15.8336204800827	0.0406950652874839	0.004189409127337017	-93.8038725995746	19.456429678012107	CATTAAATTTAAACCCATTAGATC_GACAGAAAAGCCAAATGGATTTACCG
194951	7.01624829267429	0.0386089730958653	0.0048679004321622	-87.4589449137954	21.913227996648974	GCTTAAACCTACAACCTTATTCTCTT_GACAGAAAAGCCAAATGGATTTACCG
195023	49.2878754054141	0.0436804485863993	0.0028990251585926585	-98.3811928929331	13.081442384174977	CGCGTAAGGGGAAAGGGTGTTGTTTG_GACAGAAAAGCCAAATGGATTTACCG
195167	20.9448857541704	0.0392617172897274	0.004134442576825545	-103.474345117806	20.785412013876336	AATAAAAATTCTAAGGAGGTTGAGGG_GACAGAAAAGCCAAATGGATTTACCG
195840	0.989684473058006	0.0363647126523257	0.0057566132336261434	-94.7453597796309	29.29555889670292	CCCAGAATGCAAAAATGAATTAGACT_GACAGAAAAGCCAAATGGATTTACCG
196156	11.4903249776569	0.0443821542610189	0.004496990753488363	-72.9955616904696	17.582138643145587	CGCAGAAACGAAAAGGATGTTCTGGG_GACAGAAAAGCCAAATGGATTTACCG
196536	314.693067222227	0.0412217571312786	0.001140925131954675	-149.999999967065	6.722005480967012	AAGTGAATGCCAAACACTCTTGGAAG_GACAGAAAAGCCAAATGGATTTACCG
196537	15.0590922715953	0.0429199517465794	0.004725066163263109	-81.1151781261338	19.659742488316375	ATAAGAACTTTAAAAACTTTTTGTCC_GACAGAAAAGCCAAATGGATTTACCG
196758	28.4589558347395	0.0492281524792522	0.008609923755001168	-58.2223866554264	29.246664083363292	ATCAAAATAAATAATTGAGTTATATC_GACAGAAAAGCCAAATGGATTTACCG
197425	11.1446050893661	0.0402179844817645	0.004190523775230512	-89.7408848246205	19.127526274379587	ATTGAAATCTGAAATCGGCTTTCCCA_GACAGAAAAGCCAAATGGATTTACCG
197640	2.35159010086799	0.0429165020718454	0.0058410445529767565	-67.7635534732646	22.791981173835133	AATCCAATAATTAAAACTATTTGCTTC_GACAGAAAAGCCAAATGGATTTACCG
197830	20.2330708085267	0.0449470354092985	0.004189410434629204	-77.7041883208372	16.561401944729557	AATTGAATATCAAAGCTGATTTGCGT_GACAGAAAAGCCAAATGGATTTACCG
198358	67.1389264305812	0.0406443085488399	0.0023992752004314555	-118.439475295907	12.470009334712707	GTGGCAAAAAATAAGTGTCTTTGCTC_GACAGAAAAGCCAAATGGATTTACCG
198515	23.1493638420949	0.0588461185573896	0.013503417084396464	-12.5044350972573	29.108189871163436	ACCGTAAATATTAATTTTGTTAAGAT_GACAGAAAAGCCAAATGGATTTACCG
199196	17.1628552900546	0.0401578901512826	0.003868375345642218	-96.4300889546744	18.456188617883498	TCGGTAATAATGAAGCAAATTATGAG_GACAGAAAAGCCAAATGGATTTACCG
199284	174.616253719487	0.0403280365306333	0.0015062495082599347	-141.729052425189	8.722069966931477	ATGCAAAAGAGGAAGCTTCTTCAACC_GACAGAAAAGCCAAATGGATTTACCG
199701	11.5758888513868	0.0404038793848375	0.005396830828269939	-92.1818790188672	25.474371527748033	TTGCTAATTATCAAGACTCTTGGCAG_GACAGAAAAGCCAAATGGATTTACCG
199990	27.1780371100553	0.0370520618478812	0.0029224768739315775	-122.748752847132	16.767511129974082	TACCGAAAGGTGAACGACATTTGATC_GACAGAAAAGCCAAATGGATTTACCG
200388	1.69508907834623	0.0412417298860921	0.00766976573723258	-73.379129174597	32.09917287372925	TTATAAATCGTCAACTCGGTTTATAA_GACAGAAAAGCCAAATGGATTTACCG
200942	2.34647013840952	0.0336345355142507	0.005359828198756579	-113.118435430562	31.976616452717522	ACAGCAAGCAACAACCAGATTATTTC_GACAGAAAAGCCAAATGGATTTACCG
201225	83.8836363704518	0.0385378351859633	0.002060044626294421	-134.770533459852	11.968053918435322	AAATTAACCAGTAACATATTTTGACG_GACAGAAAAGCCAAATGGATTTACCG
201476	34.4028381956045	0.0382449226987939	0.003011894171818769	-116.35028699568	16.13213214346263	TAATAAATTCCGAACACCGTTTCAAA_GACAGAAAAGCCAAATGGATTTACCG
201687	0.735593328546727	0.0479789500824713	0.027008777411030575	-25.6104573875032	75.83877253234272	ATACCAAAGTGGAAATTATTTTTTTA_GACAGAAAAGCCAAATGGATTTACCG
201944	0.00759935857607275	0.0395637110051048	0.006093495635472464	-76.691682211367	26.540777756639365	GCGCAAAATATGAAATGGGTTCGGAA_GACAGAAAAGCCAAATGGATTTACCG
202215	13.8826504023031	0.0436271407271124	0.004273628824456671	-79.8435396873275	17.637753618083796	CGTTAAAGTAGTAAACGATTTCGAGT_GACAGAAAAGCCAAATGGATTTACCG
202457	20.9270869940573	0.0349808841605489	0.003504087139205338	-130.715647988221	21.970591720264533	ACCAAAATGAACAAATGCCTTCTAAA_GACAGAAAAGCCAAATGGATTTACCG
202691	28.319593365015	0.0504218476117663	0.012250944574707223	-54.8286366693661	39.65957416111981	ATCTTAAGAAATAAATTCTTTGTAGT_GACAGAAAAGCCAAATGGATTTACCG
202788	29.0400058686647	0.0402300201069779	0.00377906768629345	-104.303248020109	18.85231929002299	GCTAAAATGATTAAAGTAATTATCCA_GACAGAAAAGCCAAATGGATTTACCG
202814	23.2294210281125	0.0361035233693739	0.0037330345724562886	-121.945885514082	21.63266985827552	TTACTAAAATTCAATTGTATTGGACA_GACAGAAAAGCCAAATGGATTTACCG
202984	6.9346588915146	0.0356660284053878	0.004361349970792687	-108.596439130854	23.895122196822722	AGATCAATCAGCAACTTTCTTAACGT_GACAGAAAAGCCAAATGGATTTACCG
203054	9.15053465703204	0.0405778989294665	0.00438814593475097	-82.0828173562784	18.988113253679874	AGATTAATTGGGAAGTATATTCAGAA_GACAGAAAAGCCAAATGGATTTACCG
203078	31.3746821391863	0.0400094567981117	0.0030195459276439428	-106.77296065547	15.034007385545292	TAAGGAATTTCTAACCTGCTTAGCTT_GACAGAAAAGCCAAATGGATTTACCG
203639	29.1719897337408	0.0429055506603051	0.004392840456979122	-93.7796404969436	20.01954162415531	TCACAAAAATCTATGTTATTAACAC_GACAGAAAAGCCAAATGGATTTACCG
204181	7.27638044713287	0.0409915491372241	0.0045370409265500546	-80.2308431171065	19.276959009324592	GTCAAAAGAGGGAAAGATTTTGACGG_GACAGAAAAGCCAAATGGATTTACCG
204350	504.552010725949	0.0412713475459175	0.0010037835958563045	-149.999999999693	6.253245862919647	CATAGAAGATCGAAGTGGTTTGGGCT_GACAGAAAAGCCAAATGGATTTACCG
204422	11.5093643988177	0.0432595285642505	0.004573857214059877	-74.2198392519363	18.1431630230078	GTGCTAAGCTGGAAGCAGGTTCGTGC_GACAGAAAAGCCAAATGGATTTACCG
205120	15.9119534007828	0.0374357253123964	0.004579803074354984	-111.195757973524	25.152375400913566	CATCTAATTGTCAAGAAATTTTCATT_GACAGAAAAGCCAAATGGATTTACCG
205490	4.88649831756462	0.0737674825476673	0.016263185740730653	13.901981144818	24.6523090912961	AATTCAAGATTTAATTCAATTTAATG_GACAGAAAAGCCAAATGGATTTACCG
205597	1.15260259208125	0.0425314736128642	0.01037786170326646	-65.8148713851534	40.96516286278424	TGAAAAATCATAAAATTGCTTGTCCG_GACAGAAAAGCCAAATGGATTTACCG
206182	25.6181784714779	0.0557525042596143	0.005725624171589432	-41.3876699380832	15.416814795037064	GACCAAAATTATAATGTGTTTGGAAC_GACAGAAAAGCCAAATGGATTTACCG
206454	11.3499117837555	0.045166360463179	0.005701843271753348	-68.4303121374814	21.397221275100847	ACTAAAATACAGAAGAGAATTGTTTT_GACAGAAAAGCCAAATGGATTTACCG
206821	65.9198192844335	0.0425624830850024	0.0023982943168431563	-107.177491825614	11.34933218058177	GACATAAATACAAACTGTGTTCGTTG_GACAGAAAAGCCAAATGGATTTACCG
206880	19.0095023533368	0.0340605447394876	0.0038842142733331356	-136.117922695156	25.548835234198183	TGTCGAATACAAAAATCACTTTCGAC_GACAGAAAAGCCAAATGGATTTACCG
206912	26.3765650618305	0.0326673672072381	0.0028939211369813284	-148.267077142654	20.247902030686674	TCGAAAAAGGGCAAGACTTTTCAACT_GACAGAAAAGCCAAATGGATTTACCG
207130	11.3107468285563	0.0373788871682395	0.004423160817818132	-104.931964996399	23.213968616650572	TTTTAAACGCGAAATTAGGTTCAGAA_GACAGAAAAGCCAAATGGATTTACCG
207359	19.4600384660749	0.0360697485435124	0.0036341426646281203	-123.378576956091	21.461529145035872	AGTAGAACTAGGAACCAAATTTTCAG_GACAGAAAAGCCAAATGGATTTACCG
207703	18.8618365707008	0.0410339835790006	0.0036792943033492364	-90.7553279696448	16.365066913453465	ATTAAAATGTGGAACATTTTTTGTTA_GACAGAAAAGCCAAATGGATTTACCG
207841	1.42266875118248	0.0373791877535019	0.006346666153421047	-90.1768742608542	31.17660556236405	TAATTAAAAACAAATACTATTCGAGG_GACAGAAAAGCCAAATGGATTTACCG
207917	5.69238355060432	0.045352939294822	0.009035253592739587	-36.461782135626	28.409795803689516	AATATAAATGGTAAAGTTATTCTATA_GACAGAAAAGCCAAATGGATTTACCG
208406	14.2564821116458	0.0600162486372248	0.029121039377081506	-12.1709888867065	60.76993754362241	ATGACAACTTCAAAGAGTATTATAAA_GACAGAAAAGCCAAATGGATTTACCG
208846	17.4549124649578	0.0374382350329714	0.0038645688235435212	-111.020670246317	20.700754745839667	TTAAAAAAATGTAAACCTCTTTCGAA_GACAGAAAAGCCAAATGGATTTACCG
208979	5.77046207357058	0.0350697493216147	0.004461313633811416	-108.398245248021	24.68238650264593	TCTGCAAGCCGAAAGTGAATTTGTCC_GACAGAAAAGCCAAATGGATTTACCG
208981	22.7922747715594	0.0325472065668071	0.003178654472937869	-149.999999911903	23.006885160531276	ACTGCAATATCTAAGGGCCTTGTATG_GACAGAAAAGCCAAATGGATTTACCG
208997	23.1954736723164	0.0422106201337821	0.004099039162148166	-90.9631370047822	18.319134149498	GAGCTAACACTCAAGTGTCTTCGAAAA_GACAGAAAAGCCAAATGGATTTACCG
209005	0.24291083872474	0.0442241200115119	0.008474113579535337	-54.930251963076	30.260475560240796	AATCTAACACCTAATAATATTACTCA_GACAGAAAAGCCAAATGGATTTACCG
209339	3.9006355267132	0.0323661503145607	0.004613634551546948	-119.132660807967	28.475835926089587	TTCTTAACATTCAAGTCCGTTTGGTG_GACAGAAAAGCCAAATGGATTTACCG
209398	27.0666865095886	0.059373204889786	0.00557068453617668	-32.0712626313746	13.125378343999008	AGGACAATTAGCAAGATCCTTGACGG_GACAGAAAAGCCAAATGGATTTACCG
209719	13.8879513811161	0.0749659675404939	0.012747431558180977	4.8867285603623	20.60815911803147	GTAGAAAGAATAAAGGTCTTTGGTGC_GACAGAAAAGCCAAATGGATTTACCG
210352	5.47423259625177	0.0403274151842537	0.004421585263910068	-82.4316572446255	19.09514257544599	CTGACAACAGGTAAGTTAGTTTCCAA_GACAGAAAAGCCAAATGGATTTACCG
210390	1.11555628065635	0.0277200479968534	0.00505251964001989	-149.999999928467	41.18577977984112	GCCACAAAAATAAACGCGATTTGAGA_GACAGAAAAGCCAAATGGATTTACCG
210927	1.39722832833208	0.032899933367817	0.004945528835491307	-108.116016080068	28.053152046270952	CAACTAACCGTAAAGGTGATTACGTC_GACAGAAAAGCCAAATGGATTTACCG
211576	1.1724919727118	0.03182428048341	0.005371182872667224	-120.61849170737	34.72442304953231	AATACAATCGTAAACATAGTTGAGCC_GACAGAAAAGCCAAATGGATTTACCG
212137	31.5760197154662	0.0426260881081336	0.0034894827601097147	-94.0619639964025	15.649799717446024	GACAGAAAGTAGAATCCCGTTCGACG_GACAGAAAAGCCAAATGGATTTACCG
212316	124.676019730346	0.0416092555601935	0.0018102982492307668	-124.531686668346	9.415934272457589	TAATCAACGCTCAAGATAATTATCGA_GACAGAAAAGCCAAATGGATTTACCG
212362	36.6737566711067	0.038632414390215	0.002892005652309077	-118.711215010355	15.791602704387765	GCCTCAAGAGGTAAGACAGTTACAGT_GACAGAAAAGCCAAATGGATTTACCG
212664	30.6798166655678	0.0430518013426771	0.003297727127486468	-91.8634724826977	14.472512254082417	CAAGTAACACGCAACTACTTTAAACC_GACAGAAAAGCCAAATGGATTTACCG
213081	45.7274420915204	0.0413857811308756	0.0029039595009325027	-104.949063322864	13.93632060361024	AATGGAACACCAAAATTACTTCCTGC_GACAGAAAAGCCAAATGGATTTACCG
213144	47.044445507189	0.0403445393797966	0.002728595408661455	-113.400807850323	13.990697143340071	CACTAAAATCAGAAGTTGTTTCGAGG_GACAGAAAAGCCAAATGGATTTACCG
213316	8.65671117864994	0.0371990661360366	0.004579738099970911	-103.792971500215	24.08259979523323	CCAAGAATGCATAAGGTGGTTGTTTA_GACAGAAAAGCCAAATGGATTTACCG
213356	24.9338405342293	0.0350710181515025	0.004191481588983295	-132.465430393709	26.398788452143567	AATATAAGCGGTAAACAATTTATTCA_GACAGAAAAGCCAAATGGATTTACCG
213850	53.482825116412	0.0375795504392347	0.0064902067522137116	-149.999999999857	44.29838222963882	TTAATAAACAAGAAACGGGTTGTGGA_GACAGAAAAGCCAAATGGATTTACCG
214425	0.324513622387656	0.0304841311820922	0.00549483287519205	-122.135666645702	36.02160053251868	GTTGAAATGCGGAAGCAGGTTCCGTG_GACAGAAAAGCCAAATGGATTTACCG
214797	7.13680039133354	0.0378528834263947	0.005268699580371281	-93.5477187522396	25.467756133544345	TTAAAAAGTGTTAAGACTTTTCAAAA_GACAGAAAAGCCAAATGGATTTACCG
214902	32.3067836250425	0.0418699638801081	0.0031538097573594616	-98.4474512250964	14.603527390406777	TTTGTAACATGAAAACAGATTTCTAC_GACAGAAAAGCCAAATGGATTTACCG
215100	16.9769372325197	0.0460011008557703	0.0048835775903368255	-71.2092603159453	18.369746512738494	TGGTCAAGCTCGAATCTTATTTTATC_GACAGAAAAGCCAAATGGATTTACCG
215253	6.07513265731478	0.0307670513963084	0.004455257775623714	-135.827054615706	30.617750040698557	TATCGAAACGGCAATACATTTTGGAT_GACAGAAAAGCCAAATGGATTTACCG
215520	13.0719116270718	0.0257116419038822	0.0031785137932338376	-149.999999897713	30.50404408052878	TAAGTAAAAGCCAAAAAGGTTCGTGT_GACAGAAAAGCCAAATGGATTTACCG
215698	18.3702999843004	0.0414601929338038	0.0035704477545303	-90.1801696768041	15.867247392461419	GGGGCAACGTGAAAGGGGATTAGGCC_GACAGAAAAGCCAAATGGATTTACCG
215906	0.776428397776044	0.07046220256576	0.02166302972768613	32.6911068830976	32.98669197501327	ACTAAAAGTGAAAAATTATTTTTCTA_GACAGAAAAGCCAAATGGATTTACCG
216227	42.2585962370298	0.0417606871919229	0.0030130416253925695	-104.943673531194	14.516072404032707	CCATAAATAACCCAAATAATTCACGT_GACAGAAAAGCCAAATGGATTTACCG
216379	37.6130265801541	0.042691399322923	0.0031381970215468282	-97.3189218391193	14.310652914615174	AATCGAATGACTAATGATGTTGTCAC_GACAGAAAAGCCAAATGGATTTACCG
217153	32.4585715249751	0.0412670082836539	0.0031561724244847933	-102.673467945921	15.140415257488117	TAGCAAAACTCAAATGCCGTTATTAG_GACAGAAAAGCCAAATGGATTTACCG
217157	42.2049763419606	0.0431941139030466	0.002987849444949846	-95.388143910233	13.21513295789602	ATCTGAACTGGAAAGTCGTTTAAGGG_GACAGAAAAGCCAAATGGATTTACCG
217232	31.4816097178067	0.0596570282321988	0.004905191429369441	-34.0117182187577	11.747779620230181	CATAAAATCTCTAAATAATTTCCGCG_GACAGAAAAGCCAAATGGATTTACCG
217349	17.4298583016814	0.0407818665922394	0.003819256210501997	-95.2443160881948	18.03708694354636	GGGTCAATCAGCAAAAGAATTGGACT_GACAGAAAAGCCAAATGGATTTACCG
217906	17.762015585613	0.0387512073084824	0.004840027133061933	-103.196707471362	24.849431545554655	AAGCAAAGACTCAACTTTGTTAATTA_GACAGAAAAGCCAAATGGATTTACCG
218168	14.929981529003	0.0425565096132057	0.004311508266755853	-84.7639101597309	18.560140574439547	AGTGTAAGGTAGAAGAACTTTTGAAG_GACAGAAAAGCCAAATGGATTTACCG
218747	758.236290514264	0.0713776180652944	0.00196768178822949	-49.6804790711123	4.5078834614329875	GAAGAAACAGCGAACAGGCTTTTTTA_GACAGAAAAGCCAAATGGATTTACCG
219088	78.0893084770494	0.0403772553094489	0.002261129500018373	-124.282199854706	12.246582595246625	TCGACAATAGTAAACTTAGTTGCTTG_GACAGAAAAGCCAAATGGATTTACCG
219182	49.0912144296501	0.0389333041710105	0.0025932978490059507	-122.512433232888	14.192969524109746	ACCCAAAAGGCTAAAATCCTTGAGGT_GACAGAAAAGCCAAATGGATTTACCG
219570	45.6868245164865	0.0401987149912084	0.0027805015977349122	-113.56130649076	14.307577748798865	GTTTGAAAGCAAAATTTGATTGGATC_GACAGAAAAGCCAAATGGATTTACCG
219754	4.11940231547355	0.0405912029075514	0.004721795161500729	-77.3688703933728	19.746608450888367	AATTCAAGCGTCAACTTCGTTGACAT_GACAGAAAAGCCAAATGGATTTACCG
219822	11.8325709140971	0.0490948220901571	0.006080959671365531	-53.7237577261341	19.499553181888043	GCGCGAACATTAAATAGCCTTTCCAA_GACAGAAAAGCCAAATGGATTTACCG
220312	26.3397970026672	0.0398519301446414	0.003328086211811851	-104.727135829232	16.578637041337892	GTTGGAACAACCAAATCGTTTTGGTT_GACAGAAAAGCCAAATGGATTTACCG
220409	10.9158231400891	0.0373963649519895	0.005958508805770224	-103.600095835253	31.33074371808712	TTATAAACCATTAACACGGTTATAAA_GACAGAAAAGCCAAATGGATTTACCG
220867	14.7532132861015	0.042151414633516	0.004618361754109238	-85.4143754755482	19.97655434613676	CAATGAATTCAAAACTTGCTTTAAAG_GACAGAAAAGCCAAATGGATTTACCG
220972	6.41204722539473	0.0392921984106338	0.0056770911785702935	-90.6588829742859	27.194871276568104	TTCTTAACACGTAAAAATTTTGGACA_GACAGAAAAGCCAAATGGATTTACCG
221256	78.4756314395565	0.0362381517058273	0.0020238104521097186	-149.506332543943	13.18668102720423	ATTGTAATGCGTAATAAGGTTATTGT_GACAGAAAAGCCAAATGGATTTACCG
221292	20.5133300873315	0.0447451582712249	0.00439514192449911	-79.8913876007609	17.879939685530193	CGTGCAAGGAACAATTCAGTTGACCC_GACAGAAAAGCCAAATGGATTTACCG
221304	22.8721228507888	0.0391437932843327	0.003583650026425983	-106.8704111955	18.14725937601087	TTCTGAATTTGTAAACTGTTTTATGG_GACAGAAAAGCCAAATGGATTTACCG
221318	22.9199059031046	0.044410503791358	0.0038787109197530186	-82.2198061222716	15.899269633321621	CACCCAAATCCTAAGTCGCTTTGAGC_GACAGAAAAGCCAAATGGATTTACCG
221330	50.784258077793	0.0356843730137768	0.0023714313335954106	-142.415701786238	15.088456376582927	TATCAAACGTGCAAGATTTTTATCAC_GACAGAAAAGCCAAATGGATTTACCG
221352	3.77297295411498	0.0510134321128581	0.02095202436445695	-28.4054108578766	57.74696606167996	GATACAATTTTAAATGAATTTAACAA_GACAGAAAAGCCAAATGGATTTACCG
221649	11.4809366680086	0.0330992389262563	0.0037858240395058267	-132.379582608524	24.55721100180462	CAAATAATAAGTAACATGCTTGCAAA_GACAGAAAAGCCAAATGGATTTACCG
221859	14.6547318383687	0.0461711143722659	0.004888039038277323	-67.707463075719	17.88272961830472	TGGTAAACTAGTAATCCAATTAATAC_GACAGAAAAGCCAAATGGATTTACCG
222362	41.7603721578825	0.0445133046878326	0.003005038896399697	-91.8152308300829	12.936347162508351	AAAACAATTTCGAAGAGATTTTCGTC_GACAGAAAAGCCAAATGGATTTACCG
222513	31.058917769483	0.0436854340461259	0.003473477388272953	-89.7292619590939	14.9049331537889	TTAGTAAGTAAGAAGAGTTTTTCTGG_GACAGAAAAGCCAAATGGATTTACCG
223352	7.81823882688454	0.0442851474626012	0.00684221597306334	-66.993947205877	26.0307582027013	CAACAAAGCTATAACATAATTTTGAT_GACAGAAAAGCCAAATGGATTTACCG
223718	20.536304639029	0.0370183486958555	0.00372263877070691	-119.768899904078	21.4491093898188	ACAATAATTAGGAACGTTATTAAGAG_GACAGAAAAGCCAAATGGATTTACCG
224233	6.25804959187509	0.0411392301281215	0.00558813368241772	-81.7820372099981	24.5407763570487	AACCAAAAGGAGAAGGTGATTGGGAA_GACAGAAAAGCCAAATGGATTTACCG
224306	12.2717537707795	0.0422899284075833	0.00463929276208724	-81.2003675498284	19.5392257022756	GATCGAAAAGGCAAGTATTTTGATGA_GACAGAAAAGCCAAATGGATTTACCG
224324	4.51124746848006	0.0395548130506579	0.00489685428324362	-83.2149833603976	21.3908710656935	GGAAAAACAGGCAACTGGTTTATTCT_GACAGAAAAGCCAAATGGATTTACCG
224717	14.5261080523846	0.0471890540995769	0.00720006245623837	-63.5485931337114	25.7085847931604	TAAGCAATCAGCAAGGGTATTATGTC_GACAGAAAAGCCAAATGGATTTACCG
224722	6.68280569768078	0.0829013075775435	0.0179744850554622	22.351183922454	20.8753884384135	CAAAAAAATCTAAATTGATTTTAGAG_GACAGAAAAGCCAAATGGATTTACCG
225001	0.352615425974605	0.0323730497513128	0.00521592542152039	-118.441054747075	33.1153325910862	GGTGCAATGCCAAAGGTACTTGTTGT_GACAGAAAAGCCAAATGGATTTACCG
225092	23.502079150578	0.0415694406606362	0.00359684055960542	-95.7675883307454	16.5159970840135	CAATCAAGGGGCAATCTTTTTTGAAA_GACAGAAAAGCCAAATGGATTTACCG
225585	35.9280885669626	0.0425417683894584	0.00320701222118483	-99.1104596675794	14.8860867112534	GTATAAAGTAATAACTGGCTTTTCAC_GACAGAAAAGCCAAATGGATTTACCG
225678	12.3187587335827	0.0385066119581658	0.0042336992080487	-100.921527986225	21.41477678728	AAAAAAAATGCAAAAACAGTTCCAAA_GACAGAAAAGCCAAATGGATTTACCG
225689	75.4492884433986	0.0740424569584822	0.00554092602402108	-13.7179021069966	9.65828596047995	CCAATAATCGATAATTATCTTTGGTT_GACAGAAAAGCCAAATGGATTTACCG
225736	0.178122947707024	0.040980346816929	0.010282339177811	-72.1677399383538	43.9617155257451	ACAATAATAATGAAGATTCTTGCATT_GACAGAAAAGCCAAATGGATTTACCG
225802	30.1141041457446	0.0387919401279331	0.00324680169864575	-112.169882611785	16.8737889519985	GGATAAAACTTTAAGACCCTTAGGGC_GACAGAAAAGCCAAATGGATTTACCG
225807	3.5101919492255	0.0442080763003258	0.00553753355613439	-65.0220773370723	21.1812017228779	CGACGAATGGATAACGCCATTCGCCG_GACAGAAAAGCCAAATGGATTTACCG
226529	4.43983395825434	0.0369099082047143	0.00502426605155635	-99.6035498262923	26.0092442462315	TTATGAACCATTAATATGATTGCGCG_GACAGAAAAGCCAAATGGATTTACCG
226654	52.7266906424355	0.0416562973323854	0.00266546352638159	-107.222276196334	12.8568750192007	CACTCAACAATGAATGCTGTTAGCAA_GACAGAAAAGCCAAATGGATTTACCG
226664	0.29954979390844	0.0439285626399844	0.00623765812096413	-57.631233504647	22.4670283448037	CCGTAAAGTATGAACGCAATTATCAC_GACAGAAAAGCCAAATGGATTTACCG
226809	7.63208665141195	0.0354419423502367	0.00432890096312063	-112.659111979009	24.7905325308857	TGGCAAAGTCACAAGAATATTGTACG_GACAGAAAAGCCAAATGGATTTACCG
226890	7.66318995687807	0.0439196382608509	0.00461564528575894	-69.1466107411265	17.4718655731053	TGGGCAAGCTTTAAATACGTTCACGG_GACAGAAAAGCCAAATGGATTTACCG
227000	26.2358032556866	0.0339189302835749	0.00326944380715992	-138.157566107862	21.2107612219995	AACTCAAGCCGCAACCTAATTAGCCT_GACAGAAAAGCCAAATGGATTTACCG
227005	10.5095881507162	0.0394050237799643	0.00429150672333384	-89.6019510031867	19.5349188873412	TCATTAAAACGGAAATTAATTTTCCA_GACAGAAAAGCCAAATGGATTTACCG
227047	15.0101658693236	0.0380137176103454	0.003708154414639	-105.419193832462	18.9705785591417	CTAAAAAGGAGGAAATAATTTGGCTG_GACAGAAAAGCCAAATGGATTTACCG
227212	13.3934716930429	0.0358998484146821	0.00399881673289824	-115.039899993881	22.5961742188973	AGTAGAAAGTCGAATCTAGTTCGTGT_GACAGAAAAGCCAAATGGATTTACCG
227260	15.3869771418793	0.0402882274938796	0.0037983185956758	-93.4089279356002	17.5974216364107	TCGACAAGAGTGAAGAGCGTTCGCGA_GACAGAAAAGCCAAATGGATTTACCG
227644	15.0512149762644	0.0487212166617439	0.0120516797513425	-52.0879093887835	39.9362098196669	TGAACAACTCTGAACTTTCTTTATTA_GACAGAAAAGCCAAATGGATTTACCG
227840	22.9069655576234	0.0403366228646042	0.00341953235337928	-97.7574537184022	16.0961774404139	ATGCCAACAAGGAAGATACTTGCATA_GACAGAAAAGCCAAATGGATTTACCG
228169	59.8718712192942	0.0404290775736173	0.00248984503628155	-118.356395734292	13.0763323243875	GAGGCAAGGAGTAAGGAGGTTGGGAG_GACAGAAAAGCCAAATGGATTTACCG
228416	41.967231666551	0.0447623228243815	0.00388908722725578	-89.1434714323244	16.4840718347234	TATATAATAAACAAGGTTGTTCATAC_GACAGAAAAGCCAAATGGATTTACCG
228621	148.779081901059	0.0403440966289076	0.0016442490629718	-137.672582861926	9.3459704712039	CTCTAAAGTCATAAAGCCATTCCGCA_GACAGAAAAGCCAAATGGATTTACCG
228898	35.1201045813216	0.041060610389119	0.00311233511376565	-105.328066233304	15.2300071336206	TAGCGAATATTGAAGGTTTTTAACGA_GACAGAAAAGCCAAATGGATTTACCG
228914	3.71233379517992	0.0395210607345877	0.00674027759178538	-76.7133486945958	29.7224239351102	AATTCAACAGCAAATACTTTTATAAG_GACAGAAAAGCCAAATGGATTTACCG
229033	1.0043505923489	0.023977072879703	0.00380961005525741	-149.999999781836	39.1790963745264	TGTGAAATAGGGAATAACATTGTGAT_GACAGAAAAGCCAAATGGATTTACCG
229629	11.1798657753803	0.043788559368534	0.0046606130304805	-74.5682384849422	18.5305603129576	GTTTCAATATAGAATTGTGTTATACG_GACAGAAAAGCCAAATGGATTTACCG
229828	2.35544859677277	0.0362688037289838	0.00477494245143037	-94.6139866992684	23.6840573968213	TATTGAAGACTTAATGCACTTATACC_GACAGAAAAGCCAAATGGATTTACCG
230041	29.6577211778565	0.0366459782836524	0.00322844797978654	-124.90809435838	18.822614113158	TTCGTAATTGTTAAACAGATTCGGAC_GACAGAAAAGCCAAATGGATTTACCG
230104	56.0245161450818	0.0439301034221408	0.00268308947435827	-97.5527253596273	11.9091928309943	TACGCAAGTCACAACGGGATTTCGCC_GACAGAAAAGCCAAATGGATTTACCG
230257	13.165461127459	0.0454281008110319	0.00505176576992279	-70.7562020300445	19.2599076914073	TATTAAATCCACAAGGTAATTATGTT_GACAGAAAAGCCAAATGGATTTACCG
230533	1.57413267438999	0.0404002212478153	0.00529179847836762	-75.1432559065591	22.1010460860967	ACCACAAATAAGAAGACGATTGCCTG_GACAGAAAAGCCAAATGGATTTACCG
230815	10.0382925245795	0.0377210657116912	0.00436742565596347	-102.896050194493	22.4891014161162	CATCAAAGAAACAAAACGATTTTCAC_GACAGAAAAGCCAAATGGATTTACCG
230943	4.74143526704849	0.0382025399970366	0.00482481528401468	-91.5008898944048	23.0329174241833	TGCCAAAAAAGTAATAAATTTCGAAC_GACAGAAAAGCCAAATGGATTTACCG
230980	43.698130988899	0.0366943114213093	0.00268829124502937	-129.921801759992	15.8453825688137	GATATCGGTACCAAAGCCCTTGTTGG_GACAGAAAAGCCAAATGGATTTACCG
231019	13.1619884924029	0.0462319116190462	0.00455832217377548	-67.6990483020642	16.8406223139626	GTTCTAATGCCTAACTCATTTGGGTG_GACAGAAAAGCCAAATGGATTTACCG
232251	24.2246343104262	0.0433980378331147	0.00453210636434553	-85.4567859874563	19.1887631377849	AGGCCAAGATTCAGTTATTTTGAAT_GACAGAAAAGCCAAATGGATTTACCG
232484	103.8412729058	0.0434744283854605	0.00195842778315744	-112.898247038772	9.43458339346955	AAGTCAATATCCAAGTAAGTTACGGG_GACAGAAAAGCCAAATGGATTTACCG
232509	42.5300304256151	0.0447602961151669	0.0031267933205962	-90.6219583822581	13.2311690069052	CAGGCAATATAGAAAGTGATTAAGTG_GACAGAAAAGCCAAATGGATTTACCG
232761	11.3821452333023	0.0300910117664878	0.00363267906311849	-149.999999721558	27.8763835478946	TTAGAAAGTGCAAACGTCGTTAAATG_GACAGAAAAGCCAAATGGATTTACCG
233177	4.88285360700083	0.0345399031853494	0.00635175013328519	-115.898364807208	38.539961501867	TTATCAAGTATGAATCTTTTTCAGGG_GACAGAAAAGCCAAATGGATTTACCG
233563	103.204469792886	0.0679315270584072	0.00376550790907199	-29.17044950372	7.83715228655308	GTCTAAAACCGTAAGTGGATTTTTCC_GACAGAAAAGCCAAATGGATTTACCG
233578	3.75185653963487	0.0295090838490467	0.00548589347446335	-146.1175958086	43.0753355793115	AATTCAAATTAAAAAAGGTTTCTCTA_GACAGAAAAGCCAAATGGATTTACCG
234000	18.8017006029648	0.039600424131928	0.00764097322742789	-88.173076400103	37.0502553752322	GTCGGAAACAGTAATATAGTTATAGA_GACAGAAAAGCCAAATGGATTTACCG
234262	12.5685001155976	0.0347029721193782	0.00433742486647759	-122.584801173682	26.2739837399606	TAACAAAAAGTGAACACAATTAAGCC_GACAGAAAAGCCAAATGGATTTACCG
234423	4.73430327109173	0.0458615679268116	0.00886939578368696	-57.4992605312833	30.7912153957108	ACTCGAACTTCAAACACAATTATGTT_GACAGAAAAGCCAAATGGATTTACCG
234487	11.8513019913481	0.0413058040250243	0.00403375400094282	-84.2483211288365	17.4208424787439	GATAAAAGCCGTAATTATGTTTTACC_GACAGAAAAGCCAAATGGATTTACCG
234510	4.04710456444779	0.0594148018716205	0.0103048384405213	-16.1669579072692	22.0865785772418	CGAGGAATCGTGAAATCGGTTATGTC_GACAGAAAAGCCAAATGGATTTACCG
234596	32.3939654201476	0.0668933051801495	0.0117371785657941	-10.5604097952349	22.1304774083014	AAAGAAATAAATAATACATTTGTAAC_GACAGAAAAGCCAAATGGATTTACCG
235190	34.7510987582626	0.0418502645460774	0.00311842613163452	-100.280189543986	14.5624903332109	CTCGTAACCACAAATAATATTCCTGA_GACAGAAAAGCCAAATGGATTTACCG
235645	17.1590637604036	0.0370763849641542	0.00379581402514873	-112.230443879368	20.838260260542	AAAGTAATCACGAACACGATTCGCGA_GACAGAAAAGCCAAATGGATTTACCG
235893	49.7636741204132	0.0430979675794531	0.00260738316603501	-99.9070135268069	11.8749186012399	AGCTAAAGATCGAAGCTGATTAAGGC_GACAGAAAAGCCAAATGGATTTACCG
235995	9.40592284726267	0.0477684805744365	0.00610414275133417	-56.7783836578127	20.617690303706	TAAATAAACTTGAACGTATTTAACTA_GACAGAAAAGCCAAATGGATTTACCG
236003	31.876864048879	0.0425298108913181	0.00300716913588878	-96.2648371592021	13.6260548020072	CACGTAACCAAAAACCAATTTTTTCG_GACAGAAAAGCCAAATGGATTTACCG
236212	1.06583405733303	0.0262766333391721	0.00521282656109104	-148.885198386907	41.9827583048899	GATCTAATTCGGAAAGGAATTTTGAG_GACAGAAAAGCCAAATGGATTTACCG
236765	8.06109766323405	0.0387203802229321	0.00438098109513593	-94.7202896871452	21.3668930171763	ACTATAATATTCAATGCGGTTTATCC_GACAGAAAAGCCAAATGGATTTACCG
236775	1.14277063226996	0.0360632701285106	0.00551157986124021	-95.3331103696112	28.3758738789015	CCCTGAACTGGAAACGGCTTTGAAGA_GACAGAAAAGCCAAATGGATTTACCG
236897	21.7641242029598	0.0287491857586142	0.00307178776591559	-149.999999999697	28.4292352590891	CGGATCCGATATCGGTACCTTCTTAC_GACAGAAAAGCCAAATGGATTTACCG
237151	23.4111833354203	0.0385982820378663	0.00350857642312583	-110.268530439959	18.3708059399774	TCACGAAATCGTAAGTTGATTCCTAT_GACAGAAAAGCCAAATGGATTTACCG
237484	1.69483237860489	0.0382364780659588	0.0063119413937316	-85.992613172381	30.0821649054988	CGATGAACTCGGAAAGCATTTTTCGC_GACAGAAAAGCCAAATGGATTTACCG
237858	11.1894318951739	0.0422823687848746	0.00458299400690157	-84.638976181792	20.0427510510365	CTTTTAACAACTAACTTTATTCAGGC_GACAGAAAAGCCAAATGGATTTACCG
237871	63.17303526606	0.0412563649695688	0.0024240443190816	-113.457385274804	12.1823916924107	TCTTTAACAGGTAATCGCATTCGTCG_GACAGAAAAGCCAAATGGATTTACCG
237994	7.63433916434958	0.0322750725968316	0.00437398705643336	-125.643504687754	27.9973988719904	GACACAAGAGGGAAGGGGGTTGCGCG_GACAGAAAAGCCAAATGGATTTACCG
238011	4.04380203637561	0.0350334597982782	0.00526101133498359	-106.854611899188	29.0399556145866	TTGGCAAAGGATAAAGCGGTTCAAAA_GACAGAAAAGCCAAATGGATTTACCG
238141	28.5401672171333	0.0410352380162434	0.00359259472122912	-100.839566778431	17.2634391833315	AAACTAATTTTGAAACGCGTTATGCA_GACAGAAAAGCCAAATGGATTTACCG
238471	0.292108406138539	0.0474151222393456	0.0134687654764579	-42.1493838312161	42.5993847504376	GTCTAAAAACAGAAAAAAATTTGGAT_GACAGAAAAGCCAAATGGATTTACCG
238483	61.5363000883254	0.0411042286304445	0.00246810050324462	-115.446928419065	12.5577992701783	GTCCAAAAAGGGAAGTCTCTTGGGGA_GACAGAAAAGCCAAATGGATTTACCG
239286	17.2577636673299	0.0420441305524679	0.00396608914996139	-86.6797529355376	17.1283384455964	ATTCAAATTGCAAATTTTCTTAGCTC_GACAGAAAAGCCAAATGGATTTACCG
239321	39.1387711663746	0.037931224371161	0.00288326106904093	-122.142565739053	16.0611481656055	GATCCAATTTTCAACCAATTTTGGTA_GACAGAAAAGCCAAATGGATTTACCG
239392	10.1789536902515	0.0421626801859876	0.00451129878760626	-79.4302344580039	18.8165204551154	CATAAAAATACCAACAGCGTTCCTAC_GACAGAAAAGCCAAATGGATTTACCG
239619	26.3513639470773	0.0402297501957099	0.00318379933257112	-105.185563747178	15.8266466879636	AGGCGAAGATTTAACGAACTTCTTCC_GACAGAAAAGCCAAATGGATTTACCG
239649	23.5572288871117	0.0283025502769046	0.00276791256066308	-149.999999996944	24.7213415043904	ATCCGATATCGGTACCTTGTTGGCGC_GACAGAAAAGCCAAATGGATTTACCG
239814	6.50438523683097	0.0342874966956128	0.0043603853437388	-110.851388328593	24.7292968402996	GCTCCAATAAGCAAAGACTTTATGTA_GACAGAAAAGCCAAATGGATTTACCG
240054	5.37622796489458	0.0377054903840219	0.00519634375534371	-91.4453692830043	24.9943688955632	CGAGCAAATTCGAATGATGTTGGGTA_GACAGAAAAGCCAAATGGATTTACCG
240133	18.6736706549608	0.03645524049761	0.00367524379121533	-116.743569484673	20.6602391044791	TAATAAAAAGTGAAGGACATTGTATG_GACAGAAAAGCCAAATGGATTTACCG
240652	27.5217826347651	0.0335638175462449	0.00408158782199482	-149.999999914362	29.4276305832993	AGCTCAAACAATAAGGGTTTTAGCCT_GACAGAAAAGCCAAATGGATTTACCG
241260	2.07224032534646	0.0370725640794386	0.00484144731228644	-93.8976202072878	24.1135654323623	GGGGCAATGACAAAGTAAATTTGCTA_GACAGAAAAGCCAAATGGATTTACCG
241449	46.5610782709958	0.0425944938548678	0.0029013779192893	-100.010632193695	13.2899566424384	GCGACAATGGACAATTGTCTTGATCC_GACAGAAAAGCCAAATGGATTTACCG
241538	1.44830608712994	0.0283525738786185	0.00607980178730057	-149.999999997637	53.3095656724292	ATCCGATATCGGTACCAGTTTGGGTA_GACAGAAAAGCCAAATGGATTTACCG
241666	56.4135598896629	0.0402078500549078	0.00238038108739857	-117.127003128142	12.384369455864	ATTGGAATATCTAACACTGTTGCAGA_GACAGAAAAGCCAAATGGATTTACCG
241684	5.82033115383555	0.0265692631951283	0.00384122062843115	-149.999998628302	36.2184406563492	CGGATCCGATATCGGTACCTTAATAT_GACAGAAAAGCCAAATGGATTTACCG
241999	1.36206034338112	0.0372192578056985	0.00541378440720293	-90.5697520045867	26.4837615155098	TACATAAAAATAAACTCAGTTATCCG_GACAGAAAAGCCAAATGGATTTACCG
242130	4.57074996584161	0.032975262004582	0.00486966947143519	-122.271386306354	30.6771424493901	ACGTGAAGAGGAAAGAACCTTGGGGG_GACAGAAAAGCCAAATGGATTTACCG
242454	6.82262654603615	0.0321061902686534	0.00491169556222562	-137.232063257196	34.6737309159111	TACGTAAACTCTAAGAGAGTTCTACA_GACAGAAAAGCCAAATGGATTTACCG
242758	0.362262728247813	0.0287104509608736	0.00507727718070926	-139.890354931497	38.0043925852992	GACCAAAACTTCAATTCGATTAAGTC_GACAGAAAAGCCAAATGGATTTACCG
242795	32.3648994140633	0.0390687564142969	0.00303257242914154	-111.0538727322	15.6719002923155	ATCTCAAATGGAAACATGATTTCACC_GACAGAAAAGCCAAATGGATTTACCG
243389	121.195474171729	0.041929385379254	0.00184488205833326	-124.095001918569	9.5863160519442	GCGCGAATCGAAAATGGGATTGGGCA_GACAGAAAAGCCAAATGGATTTACCG
243555	53.7348443236425	0.0407343249936071	0.00263640117977679	-113.463418993191	13.404018954591	TCGTAAAAGCTAAAAATGATTCAGGA_GACAGAAAAGCCAAATGGATTTACCG
243750	23.7606042061715	0.0405330149849087	0.00335468436578926	-97.8170987249384	15.718093743072	CACGCAAACTTTAAGTGCGTTTCATA_GACAGAAAAGCCAAATGGATTTACCG
243786	4.3517927460491	0.0441372870472687	0.00600144219593659	-64.7338336657374	23.0155917523319	TATCGAACGGATAATTGGTTTCGACT_GACAGAAAAGCCAAATGGATTTACCG
243852	21.4609883247503	0.0379349509682959	0.00382569192430474	-107.290498459787	19.7017010189181	TTATCAAGAATTAAGATGATTAATTG_GACAGAAAAGCCAAATGGATTTACCG
243880	23.7049368011479	0.0405051487948182	0.00335767637315423	-99.3322880176165	15.900963524111	CCTCTAATTTGGAAATAAGTTAGTTG_GACAGAAAAGCCAAATGGATTTACCG
244052	31.6067837499737	0.0373742417940156	0.00351880028736884	-121.100371122043	19.9339438631066	TAGACAACATATAAAGCCGTTACTAC_GACAGAAAAGCCAAATGGATTTACCG
244793	36.150922191855	0.0422474341965069	0.00309390893839513	-98.1655119821639	14.229524377058	AGCTGAAAGTGTAACGGATTTGAGGC_GACAGAAAAGCCAAATGGATTTACCG
245275	23.2547313815134	0.038180069106513	0.00322263273124726	-111.105362692104	16.9320622543434	TTGCTAATTCGAAAAATGGTTGCTTA_GACAGAAAAGCCAAATGGATTTACCG
245548	2.2252837159177	0.0411122790812692	0.00687055543023401	-74.0063070226155	28.9670585184369	TTATCAACCATAAATAAGCTTATAGG_CAGAAAAGCCATAACGCTATTTGAAA
245593	6.26862697090989	0.0419165323983696	0.00615037724188873	-75.6640905465022	25.7635107859168	CATATAATGTCTAAACTGATTATGTA_CAGAAAAGCCATAACGCTATTTGAAA
246956	9.0667379863113	0.0385144301731126	0.00435675119474336	-96.1515041529885	21.4226002334336	GTTGCAAATCCCAACTTTATTACAAG_CAGAAAAGCCATAACGCTATTTGAAA
246958	6.12620659702087	0.0353469202921346	0.00436423246575344	-108.606920941802	24.2220626823038	CGCTTAAACGTAAACAGTATTAGTCC_CAGAAAAGCCATAACGCTATTTGAAA
247074	6.8011556725321	0.0430530748729772	0.00531303158223647	-74.3364578072287	21.8201801566207	TTAGCAAAACTTAACGTCTTTTCATG_CAGAAAAGCCATAACGCTATTTGAAA
247207	5.86591094383323	0.0405409222492508	0.00571809451794471	-81.5800240458257	25.3826634753145	ACCGGAAGCCTGAATCCCCTTCAGAC_CAGAAAAGCCATAACGCTATTTGAAA
247883	2.54979388361882	0.0426274968886024	0.00568860341064798	-67.0278432800511	22.2726927508162	ATAGAAAATGGCAAGGGTGTTATGGC_CAGAAAAGCCATAACGCTATTTGAAA
248011	8.73987898133032	0.0394801844706103	0.00552524865817253	-87.8534803858806	25.8686011656595	TTCTTAAATAGAAAATTAGTTCACTT_CAGAAAAGCCATAACGCTATTTGAAA
248534	3.83571941818622	0.0523017300368372	0.0210150290994046	-25.1936598801183	55.2046696576554	AGAAAAAGACGGAATATTATTTAGTT_CAGAAAAGCCATAACGCTATTTGAAA
248829	2.91212515858021	0.0420206258402882	0.00536496767159901	-71.2923778354202	21.4080861088087	GCCGTAATATAGAAAACTATTCGACT_CAGAAAAGCCATAACGCTATTTGAAA
248834	7.34300095656809	0.0351391958337334	0.00440044030277238	-114.195460426586	25.7320972932907	ACTTAAAAACTTAACCTCGTTACAAC_CAGAAAAGCCATAACGCTATTTGAAA
248913	21.6962301894014	0.0335759122499716	0.00457121161245182	-149.999999989021	33.5945297003938	TAGACAAGTCTCAAGGTTGTTAATAC_CAGAAAAGCCATAACGCTATTTGAAA
249241	9.52120463888492	0.0402555518371585	0.00515027563924423	-84.0280769569327	22.7397804388278	CTTTAAAAACGCAAATACGTTAGAAT_CAGAAAAGCCATAACGCTATTTGAAA
250075	2.7514064806972	0.0783599507568776	0.0200797636533357	26.9935952365459	37.3619222939319	GCCAAAACCAGGAAGGAATTTATAAT_CAGAAAAGCCATAACGCTATTTGAAA
250142	24.5003187191973	0.039998038445406	0.00337513980845006	-101.320253465498	16.3472461460979	AGGCTAAAGATGAATCTGTTTTGTCT_CAGAAAAGCCATAACGCTATTTGAAA
250232	2.8307626896565	0.0339613489827552	0.00539360894971098	-108.355287343704	30.8133773506701	ATTTAAAATGTGAAACACCTTTGTTA_CAGAAAAGCCATAACGCTATTTGAAA
250540	0.604065795762651	0.041094999019795	0.00570895702279176	-69.8489234087483	23.2686232052031	GAGTGAAGGGCAAATTGCGTTAATTG_CAGAAAAGCCATAACGCTATTTGAAA
250585	2.85392852950673	0.0352490675200503	0.00565239522485597	-104.602840880883	31.4418876424753	TAAATAATTTGGAACATCATTTCTTA_CAGAAAAGCCATAACGCTATTTGAAA
251050	0.644823184744851	0.0447547489138618	0.00717594341842905	-57.576573141433	25.8341053719982	AACAAAACTTAGAACGCGATTTTCTA_CAGAAAAGCCATAACGCTATTTGAAA
251190	7.29417382703639	0.0407265482290674	0.00557290235732508	-82.0625460166364	24.4430584277339	ATCTAAACAACTAAATCTGTTAGAAG_CAGAAAAGCCATAACGCTATTTGAAA
251826	12.2696633066734	0.034729870026075	0.00402784300120678	-116.365109887826	23.1232466533266	TACCTAACAGCTAAGAAGATTATACC_CAGAAAAGCCATAACGCTATTTGAAA
251947	10.7405302432735	0.0362205526600722	0.00382426598709691	-109.486301401927	20.8246013894157	GCGGTAAACAAGAATGATATTGCCAC_CAGAAAAGCCATAACGCTATTTGAAA
252138	14.3179544906576	0.0407061613929606	0.0036652598423862	-90.7114221048311	16.6357292376776	TCACTAACATTGAATATGATTTTGAG_CAGAAAAGCCATAACGCTATTTGAAA
252178	1.28939935286692	0.0382251513210285	0.00542234691252701	-84.0976057178773	24.989912086955	GGCTAAATGGTCAATAAGGTTATCAG_CAGAAAAGCCATAACGCTATTTGAAA
252229	6.5726977149898	0.0346631040684655	0.00474901120547926	-112.736589769914	27.2710944785183	CGGATAAATCGCAAGGAGGTTCGTGC_CAGAAAAGCCATAACGCTATTTGAAA
252673	15.9459024021674	0.0472965337458013	0.0045684969882285	-64.3464765620273	16.0531400741974	GTATGAAGCGGTAATTAAGTTCGTAC_CAGAAAAGCCATAACGCTATTTGAAA
252926	15.0387863243248	0.0339472255934823	0.00366874333251958	-124.877158792102	22.1674149760848	ACCCGAAGTGGTAAGGTATTTTCAA_CAGAAAAGCCATAACGCTATTTGAAA
253059	13.5470498354861	0.0403570690124282	0.00418352150652768	-90.4414117715981	19.1112927609359	AATCTAATATCCAACTGTTTTGATTG_CAGAAAAGCCATAACGCTATTTGAAA
253101	17.2335146562338	0.0516623045203638	0.00614306265285023	-49.098123925941	18.2281528469455	GAGGTAATGTTAAACGCGCTTACAAA_CAGAAAAGCCATAACGCTATTTGAAA
253118	1.09465429569659	0.0375650791163607	0.00567161642522613	-86.039709043776	26.6125498642594	GAAGGAACTCTGAAGTAGTTTACTTT_CAGAAAAGCCATAACGCTATTTGAAA
253150	3.26281166443269	0.0356155824559553	0.00471682699549529	-99.7387820195815	24.4407201381616	GCGAGGGGGGAAGGGGGTTGTGGG_CAGAAAAGCCATAACGCTATTTGAAA
253156	6.4781567755812	0.0372546179560425	0.00428089195583796	-99.4256382020866	21.8266131339685	ATTACAATCAGTAAGAGCGTTAAACA_CAGAAAAGCCATAACGCTATTTGAAA
253228	6.82306687186308	0.0383242654188988	0.00482171878271935	-94.1415948329519	23.6222477021592	AAAGGAAGGCTTAAATGACTTGGCGT_CAGAAAAGCCATAACGCTATTTGAAA
253656	2.06316872225398	0.042299740774403	0.00566995529878961	-67.5557115039444	22.2490725130146	TTTTCAAACGTGAAACGGATTCGTGC_CAGAAAAGCCATAACGCTATTTGAAA
253670	1.6992029058366	0.0275817612525657	0.00473383326014653	-149.999999998692	39.2525017032562	CTAAAAACTACTAATTTCATTTACAC_CAGAAAAGCCATAACGCTATTTGAAA
254132	1.97073456697331	0.0407595621778349	0.00572357870480625	-73.1285005092376	23.6634807121388	CAGCGAAGTTAAAACCTATTTTGTAG_CAGAAAAGCCATAACGCTATTTGAAA
254227	5.01384618535103	0.0349328677715406	0.00429103981403813	-107.235521932188	23.577792464906	ATACGAACTCATAACAATTTTTACGA_CAGAAAAGCCATAACGCTATTTGAAA
254744	1.30553764798077	0.0433713198944379	0.00687110440550395	-62.8854422296488	26.3757469447619	ACTTAAAATGTAAACTTACTTCCAGC_CAGAAAAGCCATAACGCTATTTGAAA
254976	7.96600080242177	0.0389945948830511	0.00471990569867746	-90.9308977858023	22.2423521566089	ATCATAATCTGCAAATGGGTTAGCAT_CAGAAAAGCCATAACGCTATTTGAAA
255034	12.5258480506723	0.0380352384197779	0.00398188425819437	-103.787029127815	20.4687937330472	TCGCGAACTTGTAAGCTTTTTTCCAT_CAGAAAAGCCATAACGCTATTTGAAA
255063	2.32754953242446	0.0316260109358816	0.00457061005012637	-125.779791353054	30.0371322091944	TCTTGAATAGGTAACGTCATTCAGTG_CAGAAAAGCCATAACGCTATTTGAAA
255242	6.16474341501893	0.04239583350659	0.00453125645408095	-76.2646605647742	18.8283748446228	GACCAAACACATAATTCGGTTTTTGG_CAGAAAAGCCATAACGCTATTTGAAA
255458	8.54376899612282	0.0384890260810251	0.00445600213510385	-97.312156480939	22.0743932425255	GAAGAAATACTTAAACATTTTAGATG_CAGAAAAGCCATAACGCTATTTGAAA
255717	6.10816893374573	0.0384958729083637	0.00505563845774314	-91.9144810261167	24.3526769171057	CCCCGAATCAAAAATCGTTTTCATTA_CAGAAAAGCCATAACGCTATTTGAAA
255752	4.66420027580642	0.0359946100168631	0.00445126521644703	-101.437534219255	23.0071069894418	CTCCAAAAGGAGAATTAGGTTTCCGG_CAGAAAAGCCATAACGCTATTTGAAA
255829	10.7501437164122	0.0355062232561621	0.00388483007586364	-110.453065404824	21.260565623564	TCACAAACATATAACAAATTTCCTAG_CAGAAAAGCCATAACGCTATTTGAAA
255897	41.9125455198981	0.0370664631710652	0.00267118659079257	-125.93183397502	15.2043948172973	ACTGAAAGTCATAAACGGATTTGACT_CAGAAAAGCCATAACGCTATTTGAAA
256369	5.89713250995382	0.0349051551959513	0.00422484690683293	-108.905019101928	23.3828168925655	TTAAAAATACTTAACCTGATTGTACG_CAGAAAAGCCATAACGCTATTTGAAA
256574	5.80165817875296	0.0361223687661246	0.00489143725393694	-105.919892324165	26.5841709696999	CGATGAACTTTGAAGGCCATTATAGG_CAGAAAAGCCATAACGCTATTTGAAA
256835	1.32732851354896	0.0295752007482133	0.00492453819105435	-133.533752855665	34.7182983339648	GGAAGAAATATCAATTGATTTCAGCA_CAGAAAAGCCATAACGCTATTTGAAA
257016	0.257143951286608	0.039542929203348	0.00715203604193883	-76.7527158436417	31.7274091247632	CGACGAAAATGGAATTACATTGATTT_CAGAAAAGCCATAACGCTATTTGAAA
257370	2.57499409821243	0.0380804925277407	0.00496440952549454	-87.3388072378618	23.0874842563744	TCCGGAAAGTGTAAATCGTTTATTTC_CAGAAAAGCCATAACGCTATTTGAAA
257610	5.8496416621922	0.0399613863383521	0.00542457267334328	-84.8407408009429	24.3638442362907	CTGTGAAAGTTGAATATCTTTGGGAG_CAGAAAAGCCATAACGCTATTTGAAA
257632	0.796429264849365	0.0377674506618698	0.00616105781469548	-87.3066746005221	29.6553167973032	CCCTTAAAAACGAATCCCGTTAAAAT_CAGAAAAGCCATAACGCTATTTGAAA
257911	2.33617831416962	0.0403185667365235	0.00523768359302412	-77.0746295793012	22.4549299355809	AACTCAATTAATAACACATTTCAGTT_CAGAAAAGCCATAACGCTATTTGAAA
258164	1.27660182415512	0.0506447176547902	0.0135310950369448	-36.4803860990422	38.7580825274504	TTTAGAAGTAAAAAGAATGTTGTTAT_CAGAAAAGCCATAACGCTATTTGAAA
258324	15.9114084312359	0.0303318205830597	0.00332525346118419	-149.999999994506	26.5962280170621	CAGACAATTGTAAAAGTCATTTCGTT_CAGAAAAGCCATAACGCTATTTGAAA
258508	8.30165043014416	0.0444107162433199	0.00538130679738559	-66.2827088256196	20.1024127648128	TCCGTAAGGTTCAACGCGTTTCGATT_CAGAAAAGCCATAACGCTATTTGAAA
258718	5.2862320424379	0.0427837996867177	0.00569095046274567	-71.2714372691748	22.6714184453569	CTGCGAAACGAAAAGTCTTTTGTGCC_CAGAAAAGCCATAACGCTATTTGAAA
258765	1.47706604317473	0.041155856497055	0.00832389981145752	-71.0128921534901	34.8085688898485	AGGTGAATCCTTAAAATAATTCTTAC_CAGAAAAGCCATAACGCTATTTGAAA
259044	0.429560917838728	0.0344358704766074	0.00568523364666925	-98.4931621877671	29.8725464498727	AAGATAACCAGGAACGAGATTGATCC_CAGAAAAGCCATAACGCTATTTGAAA
259077	6.29150868680182	0.0387318080143463	0.00524504783728133	-90.1467676529146	24.9498539667435	CATATAACCGCAAAATGCATTTTATA_CAGAAAAGCCATAACGCTATTTGAAA
259516	15.0321142033158	0.0729169418197655	0.0153561456711656	5.0256291952553	25.8431079216533	AAGTTAAGTTCGAAAAAAATTACTTA_CAGAAAAGCCATAACGCTATTTGAAA
259524	8.12501682030194	0.0451392659641129	0.00474019275256985	-65.8000808231448	17.29776589485	AATGGAATTTGTAAGATGGTTGGGGG_CAGAAAAGCCATAACGCTATTTGAAA
259631	18.6063047241852	0.0410529176875323	0.00402008764010662	-93.5826670299386	18.5779440602327	TCTTAAAGTACCAAGCAGTTTGTTTA_CAGAAAAGCCATAACGCTATTTGAAA
259989	0.359506520538119	0.0280988074474498	0.00566972783393441	-141.415902673707	43.7789919975719	AAAGCAATAGGAAAATATCTTCTGCG_CAGAAAAGCCATAACGCTATTTGAAA
260243	12.3590765778591	0.0387982349376879	0.00414160908023662	-97.5866182760094	20.2536051170391	CGCATAATATTGAAAAGAGTTTTCCCA_CAGAAAAGCCATAACGCTATTTGAAA
260501	1.45428339530548	0.0457020569944393	0.00838478400507514	-53.5111872365519	29.1788491930342	ATACTAATTATAAACGTAATTTCAAG_CAGAAAAGCCATAACGCTATTTGAAA
260679	22.7843704101008	0.0392646392072091	0.00356402544871381	-103.747042103552	17.8336639859641	TCGGTAATCATAAATACCATTCCGTC_CAGAAAAGCCATAACGCTATTTGAAA
260743	2.96969878247276	0.0383284071801982	0.00583509929337188	-85.4709913449935	27.2414898320446	TCTTCAACACCAAAGACGGTTCCATT_CAGAAAAGCCATAACGCTATTTGAAA
260773	0.0690611511782748	0.0414915331011324	0.00837460503312025	-66.4702135753093	33.847363238412	TCACTAAGGAAAAAATAATTTAGCAT_CAGAAAAGCCATAACGCTATTTGAAA
261073	18.7606959329653	0.0699495618383953	0.00857182391709965	-5.75422482706901	14.6762481270764	TGGCTAACTATAAACTATCTTTCTAC_CAGAAAAGCCATAACGCTATTTGAAA
261171	0.06945008007024	0.0373976760081211	0.00627606644072667	-86.0097928530093	30.3256270021078	GATTCAACTTACAATTTTTTTATCAG_CAGAAAAGCCATAACGCTATTTGAAA
261193	6.97480189819647	0.0423161747155345	0.0048671943661168	-74.8729833031159	19.8562098845984	TATCTAACAGTCAAACGTCTTATTAA_CAGAAAAGCCATAACGCTATTTGAAA
261302	8.35441511943432	0.0397463533214947	0.00499852083054703	-87.6941393353453	22.7341793322307	ATACAAACAACGAAGGCGGTTCGCTT_CAGAAAAGCCATAACGCTATTTGAAA
261612	21.3299727773464	0.0386081027488734	0.00394581851652995	-110.001182953918	20.9938719812285	ACGTCAATCGCAAACGTCCTTATAAT_CAGAAAAGCCATAACGCTATTTGAAA
261646	2.45684006405386	0.0332579677231049	0.00531728106844797	-110.804629779035	30.7575388539075	ACAGAAAAAAGAAAATAGTTTACCAG_CAGAAAAGCCATAACGCTATTTGAAA
261954	11.8809238291899	0.0409144521471353	0.00428448068417486	-88.095849115281	19.4627166173612	CTCTAAACGTTCAATGTCCTTCCGGA_CAGAAAAGCCATAACGCTATTTGAAA
262050	7.29669441133626	0.0435019439312094	0.0129283824533034	-47.0855741009628	46.3966965096245	TGAATAAAAAATAAATGTTTTGTTTA_CAGAAAAGCCATAACGCTATTTGAAA
262100	4.2702858781682	0.0415205256843914	0.00612779478395415	-72.9059922071729	25.1347393945749	GTGTGAAAGGGTAAGGTCGTTACAGG_CAGAAAAGCCATAACGCTATTTGAAA
262107	7.5470368347178	0.0449635538426596	0.00625266687422147	-66.0654757716242	23.4664204973534	TATATAATACTCAATGCTTTTATTCA_CAGAAAAGCCATAACGCTATTTGAAA
262327	0.867380424917243	0.0306358105244709	0.00542723737564866	-127.579595981859	36.5697886471657	GCAGGAATAATAAAAGCGTTTAGAAT_CAGAAAAGCCATAACGCTATTTGAAA
262342	5.19619072688252	0.0410114732198152	0.00571606604412745	-78.7859133253112	24.7454647134849	GTCGGAACCCGGAACAGTCTTGGCCT_CAGAAAAGCCATAACGCTATTTGAAA
262355	5.0145675334	0.0391313312015405	0.00519136176112016	-88.1976439010314	24.4101472844286	AACAAAACCAAAAAGCGAATTGCAGG_CAGAAAAGCCATAACGCTATTTGAAA
262379	23.4250082292267	0.0361865035508285	0.00319612376871331	-123.434641018891	18.6775793242872	AAATGAATACGAAACATTCTTATTCG_CAGAAAAGCCATAACGCTATTTGAAA
262669	12.4624772705086	0.0526928114056848	0.0142944489261078	-39.0626314649144	40.4846962745964	TCTTGAACATATAACCCCTTTATTTT_CAGAAAAGCCATAACGCTATTTGAAA
262694	233.880464861921	0.0506396821696729	0.00193516409656853	-93.940135501849	7.46679277346137	GAGGCAACCGGAAATTATATTGACTA_CAGAAAAGCCATAACGCTATTTGAAA
262766	8.78726851124341	0.0356101951129619	0.00441909207589522	-111.182316849693	24.6873434421892	CTTGAAACAAGTAATCGGGTTTGTTA_CAGAAAAGCCATAACGCTATTTGAAA
262866	14.0297620654439	0.0427346773167281	0.00469583172598059	-79.4760154482512	19.4910625387041	TCATCAATGTTAAATGTGATTTAAGA_CAGAAAAGCCATAACGCTATTTGAAA
262913	2.79951135855357	0.0399699403304705	0.00538188923785412	-78.009928863343	23.3246383637895	AACAGAATCAGTAACTGCATTGTAGT_CAGAAAAGCCATAACGCTATTTGAAA
263018	3.04431081105147	0.0356507518956285	0.00462643309042115	-99.655360444751	24.076697307362	CATAAAAAGAGTAACACATTTGGGTA_CAGAAAAGCCATAACGCTATTTGAAA
263664	12.6676977871089	0.0395591886262265	0.00426308918152855	-94.7363075768143	20.31822267707	ATTTCAAACCTGAACTTAATTACTGC_CAGAAAAGCCATAACGCTATTTGAAA
263890	6.86214957809021	0.0288358263941245	0.00404259458096448	-149.996296193139	32.7020079947658	CTCCAAAAACCTAAAGGAATTACAAC_CAGAAAAGCCATAACGCTATTTGAAA
264105	3.08348683656325	0.0389325978483858	0.00618483554735172	-84.075497413582	28.7990286926465	ACGTCAATTCCTAATGAAATTATTCT_CAGAAAAGCCATAACGCTATTTGAAA
264144	1.47830193421107	0.0425696520066439	0.00509299296371794	-67.669149195985	20.0190786778875	TATAGAATGAGTAACTGGGTTTAGCG_CAGAAAAGCCATAACGCTATTTGAAA
264656	14.9789894685318	0.0396759044975394	0.00364381252765834	-95.5396893790423	17.1990032135753	ACTCGAATGCCTAAGAGTCTTGGCGG_CAGAAAAGCCATAACGCTATTTGAAA
265767	3.40216195415962	0.0348386002408124	0.00465395309064822	-106.037800912546	25.4946411354852	CGTAAAACATTAAAACTTATTGGACT_CAGAAAAGCCATAACGCTATTTGAAA
266770	14.8845743053784	0.039659214900689	0.00402035407057231	-96.4753854255885	19.1674529980349	GAGGGAATGCAGAAAGGAGTTTCCAG_CAGAAAAGCCATAACGCTATTTGAAA
266863	0.876724633179137	0.0377458867262891	0.00575276823641332	-87.2442079061466	27.5878060523778	GCTTCAAATGTGAAGGGCATTGTCTG_CAGAAAAGCCATAACGCTATTTGAAA
267133	1.92465668788995	0.041066773327824	0.00544696284797953	-71.2907703978344	22.1946805263484	GTTTCAACGTTGAAGCATATTCTGTA_CAGAAAAGCCATAACGCTATTTGAAA
267246	16.8035455615899	0.0411136912804275	0.00383987646116294	-92.2268604277691	17.5139051437047	ACATTAAACGTTAATAGGATTATGCG_CAGAAAAGCCATAACGCTATTTGAAA
267264	11.5124874778895	0.0447700977339552	0.00475438077063242	-69.658680097979	17.9763426513662	ACTGAAACAAGTAACGCGATTGCTAC_CAGAAAAGCCATAACGCTATTTGAAA
267835	4.1203624825327	0.0386570096075423	0.00471377886426207	-90.0105050074539	22.3329816537366	GGATTAACAGAAAATTTGCTTTCTGT_CAGAAAAGCCATAACGCTATTTGAAA
268113	0.0883987563635316	0.0356636771562439	0.00562445027743921	-95.9105778042658	29.2839066113942	ACGGAAAAAAGGAACGGTATTGGGGG_CAGAAAAGCCATAACGCTATTTGAAA
268604	12.6061348025813	0.0369094738134129	0.0045635759756334	-109.058902364672	24.8745005722901	CCTGTAATAACCAAATCTTTTGTAAC_CAGAAAAGCCATAACGCTATTTGAAA
268656	5.68817628199784	0.0339694076742085	0.00511171938345886	-114.466892323945	30.2212623869339	TGATCAAGTTTTATCTCGTTTTGAC_CAGAAAAGCCATAACGCTATTTGAAA
269122	6.28474983554125	0.0361336642054937	0.00555291429647101	-104.793199038017	29.9895479904905	TGGTGAACCCGAAATATTCTTTTTGA_CAGAAAAGCCATAACGCTATTTGAAA
269238	8.90065789456492	0.0366784781028985	0.00423517210665386	-106.300352182233	22.6502253302128	ACCATAATCTGCAAACTTCTTCTTGG_CAGAAAAGCCATAACGCTATTTGAAA
269304	6.56773564617538	0.0630194680059631	0.0269011282044295	-4.79155411533149	50.9967042711991	AATAAAAGACTTAAATAAATTCACTT_CAGAAAAGCCATAACGCTATTTGAAA
269733	0.239253875773997	0.0380552869612469	0.00630120306773265	-86.7568329189955	30.3151593473322	CCTTCAACAAATAATCAGTTTTGTGT_CAGAAAAGCCATAACGCTATTTGAAA
269747	11.0792415431768	0.0420199148135525	0.0048355200616223	-82.1849199975378	20.6860892168833	TGACTAAACGTTAATTTAGTTATGCA_CAGAAAAGCCATAACGCTATTTGAAA
270154	70.3659358270451	0.0622658636374848	0.00421895236327488	-37.991063237426	10.0556333814772	CCACAAAACCTTAAAATCATTAACGT_CAGAAAAGCCATAACGCTATTTGAAA
270222	22.7794827790128	0.0334267940668433	0.0036569967956906	-134.803348147155	23.4640064220311	CTGAGAAGCAGAAAAGGTGTTCTTAC_CAGAAAAGCCATAACGCTATTTGAAA
270313	25.5657307827084	0.0380152433469203	0.00313887391048631	-114.389214211425	16.8931881056205	TACTTAAATGGTAAATCGATTGGGTT_CAGAAAAGCCATAACGCTATTTGAAA
270519	0.701980339100174	0.0338338762884317	0.00586035051092193	-94.9146862234785	30.0245570219979	ATTACAACAATTAAGGCGCTTCTATC_CAGAAAAGCCATAACGCTATTTGAAA
270576	2.29825266646453	0.0440691902059613	0.00931495625635044	-61.4057087206554	34.7306882814118	TGCCTAACTATCAAGAGGATTAAATA_CAGAAAAGCCATAACGCTATTTGAAA
270639	121.626400857922	0.0391652469070621	0.00176418433357293	-140.999954310623	10.4880761521686	AATAAAAGGGGGAATGCACTTCGTTA_CAGAAAAGCCATAACGCTATTTGAAA
270789	9.60566716326258	0.0344935543253607	0.00422846376044961	-114.699259946909	24.3193343640146	CGCAGAAACAGTAAGACAATTTGGAT_CAGAAAAGCCATAACGCTATTTGAAA
271206	24.162389165205	0.044306432458131	0.00367772267518425	-82.0038923596244	15.0937942805797	CATGTAAGCGGCAAGCTATTTGGCGT_CAGAAAAGCCATAACGCTATTTGAAA
271322	4.36029204025033	0.0391299502949284	0.00485159242796822	-82.1040325674391	21.3671502433492	CGCGGAACAGACAAGGGAGTTAGCGG_CAGAAAAGCCATAACGCTATTTGAAA
271565	418.820683894357	0.0793821644633681	0.00254216365745172	-24.1024969425699	4.46996172300186	TAGTTAATTCAAAACGGCGTTTCATG_CAGAAAAGCCATAACGCTATTTGAAA
271819	12.4641794866754	0.0386736124762505	0.00585243741935495	-87.4997826196777	27.9360603918307	TAGTTAATACATAACTCCATTTTTAT_CAGAAAAGCCATAACGCTATTTGAAA
272067	4.20082298591024	0.0439364837984884	0.00526721231699916	-65.8490709165854	19.8434048894402	TCATCAACAGGTAAAGAATTTGTCAC_CAGAAAAGCCATAACGCTATTTGAAA
272191	7.94374417324768	0.0407518721766151	0.00471225383509975	-84.3253954750804	20.8591258693967	GAATTAATGTATAAAGCAGTTAGTAT_CAGAAAAGCCATAACGCTATTTGAAA
272648	16.6424338777279	0.0380927034031805	0.00370174901107551	-106.961011148124	19.3689720963246	ATGGTAACAGGAAAATTTTTTCGATA_CAGAAAAGCCATAACGCTATTTGAAA
272783	3.34070100511661	0.0415818987035145	0.00468218947942787	-72.5583961422727	19.0101009587277	CAGAAAAGTTTGAATAGGGTTACCAC_CAGAAAAGCCATAACGCTATTTGAAA
273027	39.2656067717727	0.040304005095794	0.00302515195348693	-107.531813881278	14.9905197624673	ACGATAAGATTAAAACTGGTTCGGGT_CAGAAAAGCCATAACGCTATTTGAAA
273105	4.27892755710079	0.0377554387823618	0.00529929930855723	-92.0042317736538	25.7264656600729	TCAAAAACTAGAAATCGAATTTATTC_CAGAAAAGCCATAACGCTATTTGAAA
273130	12.1293817817068	0.0357126333583627	0.00428932517519549	-114.626676367212	24.3051422714471	TAGGAAATCCTTAATTGTGTTCGTTA_CAGAAAAGCCATAACGCTATTTGAAA
273141	7.69884180966065	0.0424867784434269	0.0047289839112421	-75.1487042642555	19.1047666344089	CGCGCAACCCGAAAGGATATTCTACG_CAGAAAAGCCATAACGCTATTTGAAA
273162	9.27118535463542	0.0430930494181633	0.00490844635727058	-74.3595344129871	19.7072648183718	ATCCAAATCAGTAATTTCATTCTTGG_CAGAAAAGCCATAACGCTATTTGAAA
273282	0.171830331366635	0.0382958484836349	0.00587334139683412	-81.2883840536835	26.3322763172641	TGAGAAAACCAGAAGTTTTTTAATGG_CAGAAAAGCCATAACGCTATTTGAAA
273305	25.6086815079461	0.0423803704739614	0.00346916626423313	-92.6430053333311	15.5313639839876	GGGAGAATGCGGAAGAATCTTCTGTT_CAGAAAAGCCATAACGCTATTTGAAA
273455	3.69525657940316	0.0383523905805105	0.00520370708652623	-89.6383525089755	24.9250945575683	TCCTAAACTTTCAAATGTATTAGGGG_CAGAAAAGCCATAACGCTATTTGAAA
273910	0.933581498657958	0.0306113321576444	0.00571534659493907	-125.140566452901	38.4212854793944	AACAAAATATTTAAGCTCATTCAATT_CAGAAAAGCCATAACGCTATTTGAAA
273945	5.89701954255071	0.0405309634833101	0.00561678556058165	-83.1644113926121	25.0055061203311	GACCCAACAAATAAAATCATTAAGCT_CAGAAAAGCCATAACGCTATTTGAAA
274005	2.14092038944844	0.0390104137303798	0.00514196631800014	-84.9197055043932	23.4022819764401	TTCTCAATTGCAAAAGATATTTGTAC_CAGAAAAGCCATAACGCTATTTGAAA
274077	2.64274057304792	0.0373364606377168	0.00547833634502933	-91.8867743759628	26.9726396947867	CAAGTAATTCACAAGGTTTTTAGTCC_CAGAAAAGCCATAACGCTATTTGAAA
274104	11.9167613635743	0.035442422089798	0.00407306291030523	-117.122557668449	23.3923553362588	GATTGAAATAGTAAAAGAGTTGGCTG_CAGAAAAGCCATAACGCTATTTGAAA
274585	9.92788261831745	0.0406815059400199	0.00428653713450262	-87.6795066094873	19.2608639206546	TTTAAAACTATGAACGTACTTTGCAC_CAGAAAAGCCATAACGCTATTTGAAA
274625	3.13200163951069	0.0380282496273256	0.00565829719451764	-90.8685551242124	27.5367003510345	TTAATAAATGAAAAAATCCTTGTAGC_CAGAAAAGCCATAACGCTATTTGAAA
274753	3.53066401627578	0.0539807509376144	0.0173180529386998	-13.7301723406531	40.8012392047965	GATCAAATATAAAACATATTTACATA_CAGAAAAGCCATAACGCTATTTGAAA
274887	6.72317046772496	0.038683893954354	0.00509523200150468	-91.3036903382345	24.0817663492993	CCACAAAAAGGTAATTGTGTTGAATA_CAGAAAAGCCATAACGCTATTTGAAA
274928	13.3427655034608	0.038491844168588	0.00426099242128849	-101.284035231062	21.4540508742318	GGGGTAATCTTCAACTCCGTTTCTAC_CAGAAAAGCCATAACGCTATTTGAAA
275018	29.4167957261251	0.0382903652499127	0.00292634870338699	-113.127629316587	15.4671276101664	ACTTTAAGGCAAAAGTTGTTTAGCTG_CAGAAAAGCCATAACGCTATTTGAAA
275305	36.6462140128558	0.0437807172173565	0.00306153194922831	-92.4986256219887	13.4447084273651	ACCATAAGGGGCAAGTTCCTTGGTTG_CAGAAAAGCCATAACGCTATTTGAAA
275332	2.19231338015062	0.037224576554449	0.00590792724210189	-89.2335081947412	28.8247387412898	AAGTGAACGTCAAACAGCTTTTTTGT_CAGAAAAGCCATAACGCTATTTGAAA
275718	2.91784705485757	0.0419150615358177	0.00573941941377595	-71.066948130567	23.2015373555018	TAGTTAATCATCAACGGCGTTCTCTC_CAGAAAAGCCATAACGCTATTTGAAA
275897	2.90790734156469	0.0383075640289442	0.00571784531320879	-89.6789742798559	27.5590353581964	AGATTAACTATGAAAATCTTTCATGA_CAGAAAAGCCATAACGCTATTTGAAA
275902	5.01283633736432	0.0409862805927033	0.0049117028589303	-80.5658546141924	21.2111748365377	CCCGGAAGCGCCAAGGGTCTTGTGTG_CAGAAAAGCCATAACGCTATTTGAAA
276655	13.9687078195893	0.0356397950472169	0.00397314123667199	-117.147544260947	22.68482304284	TCATGAAATCGGAAATTATTTGTCCT_CAGAAAAGCCATAACGCTATTTGAAA
276744	1.6460189947902	0.038593628319228	0.0055148066125472	-82.8426070939809	24.8809887309521	CGGTAAATAATTAACTCTTTTGGCCT_CAGAAAAGCCATAACGCTATTTGAAA
276835	29.9869443025462	0.0401757540039897	0.00303831881863512	-103.90345999239	14.9026762545418	TGTCCAAAAAGGAATTGTCCG_CAGAAAAGCCATAACGCTATTTGAAA
277179	8.28545157046565	0.0381056692469946	0.00523876602775966	-92.9822658085858	25.6107650928099	CATGGAATAAAAAAGTTAGTTTTTCT_CAGAAAAGCCATAACGCTATTTGAAA
277223	53.9253161851863	0.0386056301932843	0.00239074053647998	-126.332674734896	13.4885093822095	TGGCGAAGCGGGAACTTCATTGGGTC_CAGAAAAGCCATAACGCTATTTGAAA
277454	4.77601748806757	0.0399813275791033	0.00544169054724678	-81.7559335159833	23.9635823962971	AAGGAAAGCGGGAATAGATTTTTAGA_CAGAAAAGCCATAACGCTATTTGAAA
277789	7.52483355320894	0.0395804390349304	0.00496648457149155	-86.8393461766417	22.5272308953119	TAATTAAACGGCAAGAAATTTACTGT_CAGAAAAGCCATAACGCTATTTGAAA
277868	18.0988285464445	0.0428473312518098	0.00409173763201467	-83.4953804271278	17.2273312694167	TTTAGAAGTACAAAGATGCTTAGAGA_CAGAAAAGCCATAACGCTATTTGAAA
278320	6.69446537469321	0.0363402677047242	0.0051855247287168	-103.319875656829	27.5754266822163	AGTATAATAAAAAACAGCTTTCAGTG_CAGAAAAGCCATAACGCTATTTGAAA
278403	9.44492915679064	0.0441618489977882	0.0046722180814298	-72.3996198060272	18.2931810211446	TTAATAACAAGTAATAATCTTACCCA_CAGAAAAGCCATAACGCTATTTGAAA
278598	12.8274156825577	0.0395887482678178	0.00426276721894454	-93.2159561121514	19.9901718217666	TCATGAAGTACTAAGCATCTTTCAAA_CAGAAAAGCCATAACGCTATTTGAAA
278874	23.2720451501796	0.0405310636522686	0.00367658954305656	-96.907771673191	17.1618965196233	AGCGAAAACATCAAGGTAGTTATTCG_CAGAAAAGCCATAACGCTATTTGAAA
279060	4.97823741518923	0.0366015136381433	0.00480573171680733	-100.201798674023	24.7306498930934	GGGTTAATCGGGAAGGCGATTTAGTA_CAGAAAAGCCATAACGCTATTTGAAA
279246	18.7781602131335	0.0369226244405427	0.00367732044784039	-113.679558496086	20.2947740114219	AGGCAAATATGGAACATGTTTTGATA_CAGAAAAGCCATAACGCTATTTGAAA
279697	0.38912766151266	0.031424648385566	0.00522207002325977	-119.454037584532	33.2951178686692	TGCTAAATGCAAAACCTGATTGTGGT_CAGAAAAGCCATAACGCTATTTGAAA
279860	2.77673779814641	0.0337045719669695	0.00521221576776684	-107.349504394646	29.386320278944	AAAGGAATCGCCAATCTATTTTAGGG_CAGAAAAGCCATAACGCTATTTGAAA
279906	7.22503717529267	0.0406257200808246	0.00552794820586974	-86.9673507581698	25.2739851635248	CTTTAAAAATTCAAACCAATTCTTAG_CAGAAAAGCCATAACGCTATTTGAAA
280150	2.86371655517377	0.0623998637331493	0.0146446581955485	-8.17434644775858	28.1035980515834	TATCTAAAAAGGAAGCCTATTACGCA_CAGAAAAGCCATAACGCTATTTGAAA
280288	3.12882279447862	0.0387001205169427	0.00455824832865509	-87.3024019779909	21.0767480278255	ATGTAAATAAGTAACGGTTTTAGTGG_CAGAAAAGCCATAACGCTATTTGAAA
281362	5.99528503340089	0.0539403413890284	0.0100724693944885	-31.9861757050674	26.060790111007	ATGGAAATCATCAATCATTTTAACGT_CAGAAAAGCCATAACGCTATTTGAAA
281598	0.616091361979869	0.0274836012593051	0.00509399952989157	-143.593417979805	39.1678373798988	CTTATAAATTGAAAGGGGTTTGCCGT_CAGAAAAGCCATAACGCTATTTGAAA
282352	7.61545691289012	0.0377522942676718	0.00549807373896946	-95.9621340796728	28.1371957483638	CTAAGAATTTAAAAAGTAATTACTGG_CAGAAAAGCCATAACGCTATTTGAAA
282619	2.94031446199493	0.0428223041187417	0.00575176443908066	-68.4490438295357	22.4522469717886	GTTTCAAACATAAAGATTGTTCATTT_CAGAAAAGCCATAACGCTATTTGAAA
282786	34.0462693694745	0.0409517665381415	0.00310547665863917	-102.181794276377	14.8936582013149	AAGTCAAAGCTGAATACAATTAGGAC_CAGAAAAGCCATAACGCTATTTGAAA
282828	15.5440938824566	0.0362016685842188	0.00382306274103638	-114.547639515482	21.3028029752511	CATGCAACGGAAAAGCAATTTTGATT_CAGAAAAGCCATAACGCTATTTGAAA
283162	10.9187530446208	0.0819152971027427	0.0172583329381035	23.9082108107136	19.6685863348791	CACTGAAGTCAGAAAACTCTTATTTT_CAGAAAAGCCATAACGCTATTTGAAA
283457	7.11872780676811	0.0388967248325862	0.00453903112130972	-90.8743746037283	21.2864569249128	CACGAAACCAGGAAAGTTCTTAGCGG_CAGAAAAGCCATAACGCTATTTGAAA
283650	21.7599401757517	0.0406826319843573	0.00357910446227252	-96.5844700853733	16.8886900885526	ACTTGAAACCTGAAGCATATTCGCAT_CAGAAAAGCCATAACGCTATTTGAAA
283654	2.13012978004619	0.0366963678455345	0.00594091687548041	-99.5827260059183	31.8007981630956	CTTAGAATAGGGAAGTCCCTTTCATT_CAGAAAAGCCATAACGCTATTTGAAA
283713	9.98713622941111	0.0430186690222336	0.00513384130090175	-73.4854094863923	20.3380423071642	AAATTAACATTGAAGTGTATTTACGC_CAGAAAAGCCATAACGCTATTTGAAA
283855	9.46230252318878	0.0392295338308654	0.00419088269284755	-93.8986630488264	20.0303973901927	ACGTGAAACGACAAGTAGCTTGGTCG_CAGAAAAGCCATAACGCTATTTGAAA
284051	5.30252720885768	0.0403974894893924	0.00577248456456651	-83.1272424230937	26.0465835446577	CCCAGAAATAAAAAGATAGTTACGAA_CAGAAAAGCCATAACGCTATTTGAAA
284317	6.57920965309989	0.039241568845525	0.00544044912864865	-88.3491747891286	25.5459391654816	TGAACAATTCCAAACATTGTTTGGAG_CAGAAAAGCCATAACGCTATTTGAAA
284388	2.89834581137892	0.0490632789688195	0.0073391098609089	-40.4403223835431	21.7271530326711	TCATCAATACGAAATGACGTTTTAGG_CAGAAAAGCCATAACGCTATTTGAAA
284691	18.1655219178172	0.0445602854824992	0.00409751762925831	-76.6723966128217	16.2237428520134	AAACAAATAGTTAACAGTCTTCCTTG_CAGAAAAGCCATAACGCTATTTGAAA
284705	18.7037578077158	0.0490985452862383	0.00804106588474804	-56.220937047316	26.6917046115087	ATACTAATAAACAAAACAGTTACTAT_CAGAAAAGCCATAACGCTATTTGAAA
284731	5.61343759173535	0.0404485836878523	0.00508250157258174	-81.7729677933822	22.0615350704184	CGTAAAAGTTGAAAGCCTCTTCCGGT_CAGAAAAGCCATAACGCTATTTGAAA
284780	4.51135652583578	0.0318368573572467	0.00455194092955094	-124.216198202012	29.0476542842224	CTCAAAAACTTAAATCATCTTTCAGA_CAGAAAAGCCATAACGCTATTTGAAA
284935	28.5912051958256	0.0387523588789768	0.00315673045739556	-112.993807041	16.8106939724456	TGATTAATACATAACAGTGTTGTGGT_CAGAAAAGCCATAACGCTATTTGAAA
285352	23.295705497558	0.0403823013643916	0.00358885227801613	-99.198687574993	17.1583546041084	AACATAACCTTCAATGTATTTTTTTG_CAGAAAAGCCATAACGCTATTTGAAA
285959	8.0085047149315	0.0392957966195725	0.00426016639034647	-91.6114231269827	20.0752778714542	AACACAAAAGGCAACAGCGTTTTCTC_CAGAAAAGCCATAACGCTATTTGAAA
286247	40.6444527152641	0.0371551297843899	0.00265450028332752	-127.824908689936	15.4323757567261	GTCAGAAGTAGTACAATTTTATCTG_CAGAAAAGCCATAACGCTATTTGAAA
286390	14.4142465849378	0.039780139027548	0.00401031875768475	-97.5867189687783	19.386944636719	CGAAAAACATCTAATGGAATTTCCTC_CAGAAAAGCCATAACGCTATTTGAAA
286715	9.62504307314904	0.0356195882323275	0.00434835556404105	-111.850143754042	24.19042636233	TGGTTAATAAGGAATTTAGTTACTCT_CAGAAAAGCCATAACGCTATTTGAAA
286804	1.99434740655659	0.0385071176717635	0.00512796228413292	-86.3009791585426	23.7957333796589	AACTTAACAATAAACGGCCTTTTGCT_CAGAAAAGCCATAACGCTATTTGAAA
286946	3.37236455060588	0.0417343105972734	0.00554100124604489	-74.0004612513096	22.847306347451	TTAGTAACAGTTAACTTCATTCAGAG_CAGAAAAGCCATAACGCTATTTGAAA
287701	0.694860999484135	0.0419051926153974	0.00544069099654274	-69.5142478018886	21.76272664418	TTAGAAAATCAGAATGAACTTTTGAG_CAGAAAAGCCATAACGCTATTTGAAA
287718	11.8966917717105	0.0534683814962289	0.00624543939842204	-36.9959892913897	16.6677448551158	TAACCAAAGACCAATTATGTTGCGCC_CAGAAAAGCCATAACGCTATTTGAAA
287781	14.3552727253018	0.039246739596772	0.0038207315729814	-97.6978839874587	18.5980587386059	CCCGCAATACGAAATGATATTCAGTA_CAGAAAAGCCATAACGCTATTTGAAA
287802	12.5366627090041	0.04097639377683	0.00416697091178414	-88.7795535303796	18.8555147938674	GTCAAAAGAGTTAACATAGTTTGGCA_CAGAAAAGCCATAACGCTATTTGAAA
287913	0.441664810575304	0.0392714363317805	0.00553352406261349	-78.0934165050785	24.004693024154	TTCCCAAAATGAAAGCTCGTTTTGAT_CAGAAAAGCCATAACGCTATTTGAAA
288450	9.39914786880887	0.0347407887338858	0.00415423026697654	-116.99167383832	24.1232596245719	GCAATAAAAATTAACGCAGTTCGGAA_CAGAAAAGCCATAACGCTATTTGAAA
288487	7.06851117019251	0.0386735164015746	0.00503758910397855	-89.5565188713671	23.4538489545737	ACTCTAATCTATAAGCGACTTTATTG_CAGAAAAGCCATAACGCTATTTGAAA
289095	1.96864098668293	0.0406500057481937	0.00527758860176654	-75.8329148845498	22.5086037211842	TAGGGAATATCGAAATGAATTGGGTT_CAGAAAAGCCATAACGCTATTTGAAA
289122	0.850202475114131	0.0383083482211421	0.00537290841768337	-85.025970401353	25.1082516608877	ATCCTAATCCTGAAAGGGTTTTGTCG_CAGAAAAGCCATAACGCTATTTGAAA
289466	6.59884345645388	0.0431760884106245	0.00517615917712132	-73.5635656925996	20.7779405472604	AGTGAAATAATGAACTCTTTTAGCTT_CAGAAAAGCCATAACGCTATTTGAAA
289671	1.26352562108809	0.0368276890409117	0.00587240967852717	-85.6988563890165	27.2556195846445	TCATGAATGAGGAACGTTCTTTGTCG_CAGAAAAGCCATAACGCTATTTGAAA
289681	17.5002526658348	0.0464255932070053	0.00452409260621041	-68.7481618097931	16.6200773827321	ATCCTAAAACATAAGATCTTTAAGTG_CAGAAAAGCCATAACGCTATTTGAAA
289866	8.91874412543758	0.0407890354523485	0.00518707929897134	-84.5486697917644	22.9740123941626	TAGTTAACAAATAAATATGTTTACCC_CAGAAAAGCCATAACGCTATTTGAAA
289896	1.49195999176217	0.0393747710020057	0.00505152746565174	-78.3483903780905	21.9719146476405	CAGTAAACTGTTAAGTAGGTTATGCG_CAGAAAAGCCATAACGCTATTTGAAA
290048	8.09003298719256	0.0377078877725842	0.00442388417681428	-99.0656672403185	22.0148690928903	TGTAAAAACAGAAAGCTCATTGGGTA_CAGAAAAGCCATAACGCTATTTGAAA
290904	4.00059769148022	0.03745641020255	0.00474538939573314	-91.7901417842507	22.7861357506933	ACTGGAACGTAAAATGGGTTTCGTAT_CAGAAAAGCCATAACGCTATTTGAAA
291247	1.53851223693746	0.0434667651616594	0.00649426514897016	-63.4413924384715	24.3364776281434	TAATTAACCACTAAGGCTTTTCACCC_CAGAAAAGCCATAACGCTATTTGAAA
291313	4.41353547054977	0.0384040982366824	0.0061552949378795	-87.0760752221854	29.4734355618765	CAAGTAAACTTTAATTAACTTTAGAG_CAGAAAAGCCATAACGCTATTTGAAA
291608	4.99468254394279	0.0284650119732427	0.00448821458653804	-149.999999998663	35.1598047872958	GTACCAACAGAAAAGGCCCTTCTCTT_CAGAAAAGCCATAACGCTATTTGAAA
291666	5.21461298270138	0.0411728078007271	0.0047963651222009	-79.2371969895513	20.4374235334216	TCCCTAATCGAAAAGGACCTTCGCGG_CAGAAAAGCCATAACGCTATTTGAAA
292183	24.5816823093293	0.0359396604313116	0.00319783443836405	-121.754908939123	18.2916002208097	TCCCTAATGAAAAATTACATTGGGTT_CAGAAAAGCCATAACGCTATTTGAAA
292456	0.654693764174951	0.0366719208240809	0.00588901861350849	-89.986410092569	29.1214165728631	GGCGGAACTGGTAAGTCTATTGTTAC_CAGAAAAGCCATAACGCTATTTGAAA
292532	0.571850465419814	0.0429308714102875	0.00545051510387504	-65.2949953902288	20.9934885359997	GCTAAAACCGTTAATGTAATTTGTCT_CAGAAAAGCCATAACGCTATTTGAAA
292757	8.63951340141183	0.0344033610415811	0.00399547017130629	-116.900625562964	23.2516564117843	AGCAGAATTGTTAAGTTTGTTGAATC_CAGAAAAGCCATAACGCTATTTGAAA
292761	9.39698645191565	0.0301129717341968	0.00406186149293362	-149.999999993375	31.3470050100631	CGCCAAACCCGAAACGTTCTTAAGGT_CAGAAAAGCCATAACGCTATTTGAAA
292867	7.69655607398087	0.0421239297284824	0.00564049431174595	-78.4804400461827	23.9628116621926	ACTGAAACCAGAAATCCATTTCAATA_CAGAAAAGCCATAACGCTATTTGAAA
293306	0.0489490860045549	0.039551713614049	0.00657163696247614	-72.4474726809274	27.2957200954973	CTACTAACAGAAAAGGAAGTTTCTCG_CAGAAAAGCCATAACGCTATTTGAAA
293344	7.2367550664584	0.0411943333685882	0.00488877041312365	-81.1781907607592	21.1890565450718	TAGAAAAAATACAATTTACTTGGTGC_CAGAAAAGCCATAACGCTATTTGAAA
293695	5.1924537528717	0.0443451998884237	0.00653479004883664	-64.2434993564944	24.399872074999	TTAAGAACATACAATTAAGTTCCAAT_CAGAAAAGCCATAACGCTATTTGAAA
294040	0.988795944456442	0.0386433105302916	0.0065691878341365	-83.5288625468191	30.6696261907761	CTGCAAAAAATGAAAAATATTAACGC_CAGAAAAGCCATAACGCTATTTGAAA
294305	3.02780000804778	0.041485297994821	0.00542957754712267	-74.7744901744835	22.7119354175672	ATGAAAATACGTAAAAGCGTTCGGCT_CAGAAAAGCCATAACGCTATTTGAAA
294675	18.4948047428295	0.0421821630599288	0.00376282429553147	-87.5145346653549	16.4944647686842	TTCACAAGCCTAAAGCATGTTTCAAC_CAGAAAAGCCATAACGCTATTTGAAA
294946	0.986832396741846	0.0387956007059273	0.00582833671113647	-79.5466483708952	25.8755241645889	AGGATAATTTCAAATTTATTTCGCCG_CAGAAAAGCCATAACGCTATTTGAAA
295346	0.397538302980777	0.0328652244540705	0.00551138523698859	-110.967721299865	32.751411387707	ACCTAAATTGAGAAATGTTTTTATGA_CAGAAAAGCCATAACGCTATTTGAAA
295437	18.3171103279203	0.0375890681087627	0.00395057944062023	-112.810074946923	21.5287610691838	ATCTAAATGAATAAGCCCTTTCAAGA_CAGAAAAGCCATAACGCTATTTGAAA
295718	15.5239733647782	0.0379187298487302	0.00391157534881917	-106.458590172809	20.3025553464373	CGCTAAAGACTTAATGAGCTTCGCTT_CAGAAAAGCCATAACGCTATTTGAAA
295989	11.6954642319821	0.0412625842527881	0.00572216373986405	-84.8370193242654	25.8045233656984	ATCTCAATACATAAATTGATTGAATT_CAGAAAAGCCATAACGCTATTTGAAA
296572	19.9435383208499	0.0392266034735233	0.00340807693498311	-103.541090102568	17.0062696220391	TAGCCAATTTATAAAGTCGTTATCGG_CAGAAAAGCCATAACGCTATTTGAAA
296746	11.7517694237861	0.0770109849516555	0.0155956141009689	12.1676230669148	23.1714959339112	TGGGTAATATAAAAGTCTCTTTAGAT_CAGAAAAGCCATAACGCTATTTGAAA
296985	2.65464181938776	0.0460137447665312	0.00828491945348955	-51.0974636974938	27.9045867942784	ATTGCAAGATAAAAGGATTTTAGATT_CAGAAAAGCCATAACGCTATTTGAAA
297156	2.70366671572489	0.0383556321351145	0.00537267015021751	-88.0458578308315	25.37482344835	GAATAAACTCTAAAGTACTTTCAAGA_CAGAAAAGCCATAACGCTATTTGAAA
297240	0.0891141406520148	0.0398487189284524	0.00683132615718297	-73.4331355268426	28.8159727606505	CACTCAAGGTCAAAGTTATTTTGTGT_CAGAAAAGCCATAACGCTATTTGAAA
297315	0.459770744804302	0.0668712124635149	0.0257807959030983	14.6573530506975	42.7695007646799	CTATGAACCTTTAAGAATATTTTCTT_CAGAAAAGCCATAACGCTATTTGAAA
297338	4.47497266754448	0.0392023677276225	0.00520377019516843	-82.3549506458536	23.1331713553719	CGTGCAATAGGAAAAAGTGTTGGGAG_CAGAAAAGCCATAACGCTATTTGAAA
297649	3.29671192446808	0.0387227457795074	0.00526053371015056	-85.877259286529	24.1799965746785	CAAAGAATTGGTAAATCATTTTAGGA_CAGAAAAGCCATAACGCTATTTGAAA
297705	10.650301662423	0.0465349777374225	0.00499101541250356	-61.6043038859659	17.3280056571007	TGAGCAATCATGAATGAACTTTTTGA_CAGAAAAGCCATAACGCTATTTGAAA
297820	6.96936374868532	0.04287543040226	0.00541435721135367	-72.2365551128593	21.4449093949702	AATAAAAAACGAAACGCGATTGTTTC_CAGAAAAGCCATAACGCTATTTGAAA
298563	5.59202490541074	0.0593987721052827	0.0185272998354675	-12.2595073819138	39.5525514455611	GATATAAATACCAAGCTAATTTTATT_CAGAAAAGCCATAACGCTATTTGAAA
298643	18.5909342926749	0.0387697847235509	0.00387241005684621	-102.182173737804	19.3984424260844	TTCTTAATCAAAGCATGTTCGGTC_CAGAAAAGCCATAACGCTATTTGAAA
299017	0.434335767980883	0.0354367033655844	0.0064004672776812	-97.301843722576	33.8328880187807	GAAAGAACCGGCAATCCTGTTCGCAG_CAGAAAAGCCATAACGCTATTTGAAA
299689	1.3095979884822	0.0458651229325985	0.00735988356853738	-54.3469987498755	25.3303065508779	TTGGCAATAATGAAACCTATTTTATG_CAGAAAAGCCATAACGCTATTTGAAA
299909	10.5888388195329	0.0419379719131386	0.00424442367779979	-78.8719854360943	17.6826285979052	GTGTGAAGTCAAAACGCAGTTCTTGC_CAGAAAAGCCATAACGCTATTTGAAA
300969	0.24311199468238	0.0318824847546258	0.00499447668233883	-112.655947690554	29.636392672906	AAGTAAACGGAAAAAAATTTTTTGTC_CAGAAAAGCCATAACGCTATTTGAAA
301090	6.99041837633854	0.0417520750711216	0.0048964615353131	-81.1029699275688	21.00199948024	TTCCGAATTTTTAAAGATGTTCTGGT_CAGAAAAGCCATAACGCTATTTGAAA
301099	1.27960654402085	0.0422473086595205	0.00688270831264509	-67.3736440347182	27.6673245680619	ATAGTAATCCGTAATCAAATTCATCG_CAGAAAAGCCATAACGCTATTTGAAA
301227	9.6388514537489	0.0417718674174625	0.00475331020557005	-81.7826154487402	20.5078531644224	ATCAGAAGACTCAACGATTTTCGACA_CAGAAAAGCCATAACGCTATTTGAAA
301374	1.92298876219554	0.0323995403461634	0.0048424593296065	-115.409487372283	28.7834351782085	GGCTTAAATCTTAAACCTCTTGCTTC_CAGAAAAGCCATAACGCTATTTGAAA
301770	39.8317385593974	0.0376006748164764	0.00294962124623136	-124.43802016863	16.8202048198713	CTCAAAACCACAAAGGTAGTTTAAGT_CAGAAAAGCCATAACGCTATTTGAAA
301816	9.99147281192093	0.0419129247467755	0.00467196298828763	-78.9469882106808	19.6944076935194	GTAGCAAAAGTAAAGCGTGTTCGGAC_CAGAAAAGCCATAACGCTATTTGAAA
302082	8.76951480241043	0.0419825126163864	0.00486598436972036	-78.9748006379506	20.5113631227835	GTATTAAAGTGAAAATCAATTAGCTT_CAGAAAAGCCATAACGCTATTTGAAA
302083	17.5736552803715	0.0416600834339022	0.00391110188090117	-89.104360759963	17.3772499610888	CTCGGAAGCTTCAATAACTTTCGGTT_CAGAAAAGCCATAACGCTATTTGAAA
302240	10.3562822096597	0.0382780268569596	0.00421405746148873	-97.0472039257194	20.6587870912801	GACAGAAACTATAACACACTTTTACG_CAGAAAAGCCATAACGCTATTTGAAA
302246	13.7497431131482	0.0463523472725734	0.00506784806659539	-65.6073609593769	18.1751446547836	GTGTCAAGGGTCAAAGGGATTCACAG_CAGAAAAGCCATAACGCTATTTGAAA
302643	8.16808004810669	0.037496616892155	0.00454212628793279	-100.154047423604	23.0531771270085	AATGAAAAACTTAATAGGGTTGGGAG_CAGAAAAGCCATAACGCTATTTGAAA
303355	1.06461526337642	0.039080539652035	0.00670569379329316	-80.5636351203779	30.4198723496023	CCCACAATGATGAATAGACTTCAGAT_CAGAAAAGCCATAACGCTATTTGAAA
303898	6.08702839339806	0.0400374027947729	0.00477049048252932	-81.8903045538729	20.676243045756	CTCGCAAATGGTAATGGTCTTCCGTA_CAGAAAAGCCATAACGCTATTTGAAA
304325	1.10443050313873	0.0338674760727272	0.00548030705141677	-103.387531819232	30.5427284242274	ACAACAACACATAAACTATTTTCTCT_CAGAAAAGCCATAACGCTATTTGAAA
304808	4.11603050469277	0.0287531605006118	0.00464704150455899	-147.236457161789	35.7601410036786	TTTGCAAGTCTGAAATGGATTGGTAT_CAGAAAAGCCATAACGCTATTTGAAA
304957	5.70698293382593	0.0382679777134533	0.00474553145991284	-94.918340139695	23.4405704219844	GCATCAAATCCAAAAGCTATTACATA_CAGAAAAGCCATAACGCTATTTGAAA
305153	17.6518393454281	0.038780924754469	0.00387692504281723	-102.249899488895	19.3041285599197	TAACAAACCCGGAATATCTTTAGTTC_CAGAAAAGCCATAACGCTATTTGAAA
305296	0.351449169816149	0.0382694452152329	0.00582054881871225	-81.4957962488611	26.345587543761	TCATTAAAAGTTAAGCCGATTCCAGG_CAGAAAAGCCATAACGCTATTTGAAA
305369	17.5681431064937	0.0776123873516623	0.0120726784886653	8.2436083178728	18.2229344382106	CATATAAATATGAAATTTGTTGAGAC_CAGAAAAGCCATAACGCTATTTGAAA
305661	0.836758420823401	0.0448913377071022	0.0088588913853114	-54.6497698274571	31.3198322271301	CTTTCAATCAGCAAGATATTTAGATA_CAGAAAAGCCATAACGCTATTTGAAA
305670	17.7240064027119	0.037579582116511	0.00370034514327203	-107.661236339011	19.3320133255491	GAAGAAACTATCAACTAGATTGGTTA_CAGAAAAGCCATAACGCTATTTGAAA
306199	23.4771853447037	0.040670178403463	0.0034803880889109	-96.1382784600121	16.1890099005508	AAGGCAAGGCATAAGGCCATTTACGC_CAGAAAAGCCATAACGCTATTTGAAA
306352	11.87947733264	0.0414770534831052	0.00484308673263656	-84.1133382613116	21.0798652758802	GAGTCAATATCTAAACTAGTTACTTC_CAGAAAAGCCATAACGCTATTTGAAA
306577	10.8772394272109	0.0331801161361413	0.00458177276501412	-126.464774416701	29.1807778568718	TACTAAATTTTTAAATCAGTTACTTC_CAGAAAAGCCATAACGCTATTTGAAA
306709	8.1471423240248	0.0525128884679662	0.0070998609736052	-39.0007076613459	19.5184516130395	GAGCAAAATGTAAATAAAGTTGGGTC_CAGAAAAGCCATAACGCTATTTGAAA
306765	1.02865457426165	0.037641064703856	0.00512040737324547	-91.0060608701777	25.1204337407748	TGAATAAAATAGAAAGGTATTCTTAC_CAGAAAAGCCATAACGCTATTTGAAA
306813	3.4626618036896	0.0375353020746457	0.00528294517110017	-88.77001159762	25.0646659162462	AACGTAACATCGAATTACCTTTATCG_CAGAAAAGCCATAACGCTATTTGAAA
306901	0.930302351905027	0.0353034829892559	0.00581487015012158	-100.619002445328	31.7403217187068	ATCTCAACTGATAAAACGATTTAACT_CAGAAAAGCCATAACGCTATTTGAAA
306970	1.51831213656941	0.0440438278722867	0.00627374453968385	-61.3533518196916	23.1164026127555	GCCTCAAATGTTAATT_CAGAAAAGCCATAACGCTATTTGAAA
307306	22.4371133392455	0.0418547319906696	0.00342305427685587	-92.8043776582302	15.5178708969304	GGTACAATAAACAATCTTTCTTG_CAGAAAAGCCATAACGCTATTTGAAA
307609	13.4418272483528	0.0426665540959113	0.004603554778443	-81.3880363416065	19.433765631874	TCCTCAAACATAAAACGCATTTTGTA_CAGAAAAGCCATAACGCTATTTGAAA
307688	0.55839659799139	0.0351562312568937	0.00621432621874081	-99.1425760612487	33.5716507059088	CGCCGAACTGTAAACTTTTTTGAGGA_CAGAAAAGCCATAACGCTATTTGAAA
307773	15.8841387653872	0.0399055216050221	0.00370909567612655	-96.6691112727779	17.7698528624138	GCGTGAAACGGGAAGAAGTTTGCGTG_CAGAAAAGCCATAACGCTATTTGAAA
308197	29.3482691008958	0.0418420767992109	0.0033868104295504	-95.1174200271962	15.5035989351108	ATGTCAATGCTTAAATATCTTGTGGT_CAGAAAAGCCATAACGCTATTTGAAA
308652	7.65588017012692	0.0402805601662518	0.00442326542236602	-80.704813209769	18.7268384390316	ACGAAAATCTTTAAGCAGGTTTAGGC_CAGAAAAGCCATAACGCTATTTGAAA
308723	8.18587496885691	0.0419613667607159	0.00466701527301287	-78.2082513544118	19.4012026853476	CTTCGAAGCTTGAATGGCATTGGCGA_CAGAAAAGCCATAACGCTATTTGAAA
308987	0.95437150930205	0.0413028754276058	0.00549617866545088	-70.4175700555367	22.4914183218082	TATCGAACTAGTAATTGTTTTTCAGC_CAGAAAAGCCATAACGCTATTTGAAA
309268	11.7551286937573	0.0422627516753308	0.00453771809720292	-83.9925470481197	19.7165871747076	TTAATAAAGTCGAAGTCTCTTCGTTA_CAGAAAAGCCATAACGCTATTTGAAA
309422	5.06024783836402	0.0418994412803465	0.00512147382260481	-75.4315049352936	21.6003159925518	TGCCTAAAGGTAAACAGCGTTAATCC_CAGAAAAGCCATAACGCTATTTGAAA
309486	1.60375801857583	0.0384040408407761	0.00550811660324872	-84.6200466917894	25.7390515040198	AGGCCAACATTCAATCGCGTTCAATT_CAGAAAAGCCATAACGCTATTTGAAA
309683	44.296294180012	0.0377855841968499	0.00264037759508643	-124.753177455114	14.8959042772735	GAGGAAAGCCGCAATTAACTTCACAG_CAGAAAAGCCATAACGCTATTTGAAA
309774	12.9429836440087	0.0683946323014512	0.011320257849447	-6.89652066635204	20.3326780562815	GGTCCAATTTAGAACCCCCTTACTTA_CAGAAAAGCCATAACGCTATTTGAAA
310327	10.2213040228589	0.0376789816379706	0.00442745385806945	-100.178646201914	22.2427731986842	CTTATAAAGCAGAACCTAGTTTACGA_CAGAAAAGCCATAACGCTATTTGAAA
310407	4.40694708647275	0.039964711768064	0.00554821638948407	-81.0494507583088	24.6152072788291	GAAAAAAATATTAATTCCTTTGTCCA_CAGAAAAGCCATAACGCTATTTGAAA
311458	3.71211102387015	0.0367299103539656	0.0051323356290686	-95.3011436971336	25.9168072967018	CCTATAAAGAGTAAACCCTTTATCAT_CAGAAAAGCCATAACGCTATTTGAAA
311639	29.6109299130969	0.0400731585480212	0.00449735461596204	-101.692469285088	22.2884054034131	AGTCTAAGAGCCAAACGTTTTTAATT_CAGAAAAGCCATAACGCTATTTGAAA
312020	9.75218160211216	0.0359422732984505	0.00396195812565695	-111.537439728469	21.9750958612316	TGTGAAATTATGAAATGATTTGAACG_CAGAAAAGCCATAACGCTATTTGAAA
312336	0.523065750906994	0.0404965549818794	0.00649093366450484	-73.0050557840217	27.4704323478552	CAACAAATTATCAATCTGGTTGCCGA_CAGAAAAGCCATAACGCTATTTGAAA
312825	3.06455639522089	0.0729613219262822	0.0169573839991161	10.3429962907515	26.5950578795683	TCACAAACACCTAAGTAAATTAACAT_CAGAAAAGCCATAACGCTATTTGAAA
312883	1.87275644580595	0.0397127722130146	0.00556960771828067	-79.182456805486	24.5718988720685	CTATTAACGCGTAAAGGTGTTCTAGC_CAGAAAAGCCATAACGCTATTTGAAA
313044	12.9113479002217	0.0370616560920669	0.00375439925597463	-107.236283923474	19.6285530085015	GCTGCAATCGAAAAAACTGTTGGATT_CAGAAAAGCCATAACGCTATTTGAAA
313133	9.77785878429849	0.0388141825036464	0.00482287650429475	-93.9051087448381	23.1132664381473	ATAAGAATGTGGAAATCTCTTTTCCG_CAGAAAAGCCATAACGCTATTTGAAA
313301	39.0023276561497	0.0776922984741742	0.0105360953933988	11.2288655512515	15.5958857639775	AGGCAAATATCCAATATATTTTTAAG_CAGAAAAGCCATAACGCTATTTGAAA
313496	15.7952639585009	0.0418744661628901	0.00365605167439322	-84.6690244282107	15.6806130459181	ATACCAATTAGGAATTCACTTGGTTC_CAGAAAAGCCATAACGCTATTTGAAA
314055	3.20453381967508	0.0368169882078323	0.00581453722130499	-95.510381550771	30.1859930628733	GTTCTAATCGCGAATGGTA_CAGAAAAGCCATAACGCTATTTGAAA
314303	12.733643976498	0.0393265053200512	0.00429462476174205	-96.6609739914487	20.7694726056698	TATAAAACAGTTAATATTGTTTGGCC_CAGAAAAGCCATAACGCTATTTGAAA
314401	3.49262603553467	0.0406800309257622	0.00819967224829362	-78.5978261164512	36.1074014815033	CTACAAATACCAAATACCCTTGTCTC_CAGAAAAGCCATAACGCTATTTGAAA
314864	2.38582628087261	0.045148602060656	0.0125851263412853	-51.8590201746616	44.3656826925573	TATATAACATATAATCAAATTAGGCT_CAGAAAAGCCATAACGCTATTTGAAA
315176	23.4361509996677	0.039871057004818	0.00335310680350577	-100.678281948158	16.1235512795452	GAGTGAATCGGGAAATGCTTTAGTGG_CAGAAAAGCCATAACGCTATTTGAAA
315441	0.699577815652901	0.0408518258735596	0.00619688987903158	-69.7463608714801	25.329756594874	CACACAATACGGAAATGACTTGGCTG_CAGAAAAGCCATAACGCTATTTGAAA
316436	20.7160238349216	0.039158085275156	0.00346098285410457	-104.786530977703	17.4986150529805	TAAGGAACGTGGAAATTAGTTTGTGA_CAGAAAAGCCATAACGCTATTTGAAA
316518	207.00158055868	0.0465763008656954	0.00176050299614549	-108.640137042848	7.77261629209432	AGTATAAAATTAAAGCGCATTAGGAT_CAGAAAAGCCATAACGCTATTTGAAA
316959	11.9276850629759	0.0371023898633804	0.00391672081453475	-104.925448641032	20.4587696091828	AAACGAACAAGGAAATGTCTTTCGGC_CAGAAAAGCCATAACGCTATTTGAAA
317342	1.33416165078729	0.0382182412802212	0.00541883249105532	-83.0177316117109	24.5873836753203	CTACAAAATGGGAATGTATTTATTCC_CAGAAAAGCCATAACGCTATTTGAAA
317387	3.63777434939655	0.0612275572015408	0.0230402256053945	-5.17867790420173	45.1210001588059	AATAAAAAATTTAAGCTTATTACTCT_CAGAAAAGCCATAACGCTATTTGAAA
317627	13.9242703359146	0.0422335614808915	0.00400063287400655	-82.8624548879294	16.9115777841886	GTATAAATAGGGAATTTGTTTTGGTG_CAGAAAAGCCATAACGCTATTTGAAA
317640	4.78565394035604	0.0379325155591133	0.00476974959452833	-93.7765280405923	23.4271848466671	GGACTAAGATCCAAACGGATTGGTAC_CAGAAAAGCCATAACGCTATTTGAAA
317728	1.3806182693812	0.0428330168052375	0.00672504887557444	-66.0598887151699	26.2896646193423	GGCCTAAACAAGAAGTTGTTTTCGTA_CAGAAAAGCCATAACGCTATTTGAAA
317835	3.1734430065424	0.0382285909305048	0.00669483514064813	-90.6277289161984	32.6890844670808	CGTTGAATCTTCAAGTGTTTTTTAAG_CAGAAAAGCCATAACGCTATTTGAAA
317988	10.8194882768214	0.0373329204504583	0.00396613722604816	-103.283281762701	20.3209739866785	TCCGAAATAGCTAATTTCTTTTCCCT_CAGAAAAGCCATAACGCTATTTGAAA
318035	14.6469145603312	0.0409043284720131	0.00376070007154051	-90.8930492698684	17.0334506945628	AACATAACATAGAACGCCGTTGGATC_CAGAAAAGCCATAACGCTATTTGAAA
318757	16.7528711302447	0.0446756991392122	0.00449178761252858	-74.1304244507783	17.2744151599695	GGGGGAAACTGGAAGGGATTTAGCGT_CAGAAAAGCCATAACGCTATTTGAAA
318930	27.1687346631976	0.0374596476600898	0.00317879175955568	-116.792508854275	17.3801648317705	AGGTCAATTGATAAGACGGTTGTCAC_CAGAAAAGCCATAACGCTATTTGAAA
318944	9.72431407222952	0.0416012415222743	0.00439652233889828	-81.4644304170866	18.6180882126091	AAGCAAATCAGTAATGGGTTTGTATT_CAGAAAAGCCATAACGCTATTTGAAA
319141	24.038778041331	0.0442453986984855	0.00342314504073127	-82.8570438846874	14.130282982694	GGACAAATCCCGAAGCATGTTCTGTC_CAGAAAAGCCATAACGCTATTTGAAA
319177	6.02543202878658	0.040008502214797	0.00444434188166221	-86.6010597471588	20.0957784818285	TAGCTAATTGTTAACGCGGTTCCCAT_CAGAAAAGCCATAACGCTATTTGAAA
319208	6.16244893902322	0.0422054205497973	0.00543363409068693	-72.7740939535668	21.8952502966548	TAGGTAATTTCGAATCTGATTGTGAC_CAGAAAAGCCATAACGCTATTTGAAA
319387	15.8043934342668	0.0425076006979343	0.00436803662423066	-83.3385376018003	18.5688000380665	CAATAAAGTCAGAACTGCCTTTCAGT_CAGAAAAGCCATAACGCTATTTGAAA
319706	0.229362326582219	0.0333357785164144	0.00500836666291213	-107.664836995659	28.3589773302913	CTATTAAATCGTAAGGGGCTTATAGC_CAGAAAAGCCATAACGCTATTTGAAA
319940	1.8763647928547	0.0393257805626585	0.00541919084834892	-80.2226317613529	24.0808143444169	CACCAAACGTTTAAATATATTGCACT_CAGAAAAGCCATAACGCTATTTGAAA
320041	6.07184889404753	0.0428314211500386	0.00448533468177014	-70.9267733970126	17.4539682643504	TGGCAAAACGTGAACCACTTTGTGTC_CAGAAAAGCCATAACGCTATTTGAAA
320056	24.329461473205	0.0384373326414836	0.00332026499635745	-107.220979407466	16.9037965129061	TCAGTAAATCGAAATCTTGTTGTGAC_CAGAAAAGCCATAACGCTATTTGAAA
320069	8.08678596259443	0.0370798812099786	0.00401523433200401	-100.487696958624	20.2952294328556	TGATTAACGGGTAAATCAGTTGGTGC_CAGAAAAGCCATAACGCTATTTGAAA
320172	0.230205813630477	0.0361961744238965	0.00674190096397852	-92.2344724662788	34.3989758937037	GCAAGAACAATAAAAGCTCTTAATCT_CAGAAAAGCCATAACGCTATTTGAAA
320174	13.2088343146494	0.038025993311968	0.00420767081089741	-104.336545931965	21.881053323004	ACAATAAGTATAAAGCGAATTGCCGA_CAGAAAAGCCATAACGCTATTTGAAA
320309	7.37443565345656	0.0365948590563867	0.0046124425990421	-101.257077477995	23.8807191200701	TCAAAAACGAGTAACAGTCTTTTGCG_CAGAAAAGCCATAACGCTATTTGAAA
321288	10.1422318307476	0.0502880230137163	0.00691967080156485	-46.1049546902858	20.7987138480568	GCCACAAATGACAAGGATTTTGAGAG_CAGAAAAGCCATAACGCTATTTGAAA
321683	12.4907705990865	0.0365663012535007	0.00420363786640091	-112.045981766671	23.4628406439888	ACGCAAAGGTTCAAGAGATTTCGATG_CAGAAAAGCCATAACGCTATTTGAAA
321861	6.92218097780668	0.0669432837277573	0.0179013029385307	4.12906739881852	33.0921864918164	TCGACAAATTTCAACTCATTTAATAT_CAGAAAAGCCATAACGCTATTTGAAA
322340	5.75052416682257	0.039279321839601	0.00489546474785695	-88.5844208071442	22.7751747256472	TTGATAATCAGTAACGAGGTTGTTTT_CAGAAAAGCCATAACGCTATTTGAAA
322672	38.161013779391	0.0399787979217557	0.00287970575364607	-109.7806604613	14.5101293487558	TCTACAATATGAAACTCTTTTGGTGG_CAGAAAAGCCATAACGCTATTTGAAA
322961	0.639821751507341	0.0398230645376906	0.00495757404346897	-73.7008606996642	21.0377868167391	TACCTAACTTTTAACATGCTTTTGTC_CAGAAAAGCCATAACGCTATTTGAAA
323285	29.1845917970344	0.0377666910887618	0.00346965216968324	-113.676753588708	18.4868906251011	TTATGAAGAGTCAAGATTATTTTGAT_CAGAAAAGCCATAACGCTATTTGAAA
323426	19.0031411198154	0.0392921427589161	0.00385047373774605	-101.367985444896	18.9969240273524	GCGTGAAAAGGTAATTTATTTGATCT_CAGAAAAGCCATAACGCTATTTGAAA
323543	6.13112746875619	0.0392951793102734	0.0048723517182631	-88.8123210212815	22.6773770299245	CTATAAATATGTAAGGGTTTTCTCAC_CAGAAAAGCCATAACGCTATTTGAAA
323617	23.9554115846054	0.0412867800500143	0.00340630677689071	-95.3049180583214	15.7350049094884	AAACTAAAAGGGAACGACGTTTAGTG_CAGAAAAGCCATAACGCTATTTGAAA
324122	5.54788757368722	0.0325752833899567	0.00436452680600947	-122.760245837584	27.0538848918417	CCGGAAACCGGAAACATAGTTCGGTC_CAGAAAAGCCATAACGCTATTTGAAA
324455	15.2766160470862	0.0400293712365047	0.00424839043401051	-95.050930990984	20.1658072040246	TATGTAAAGGCCAACTGCATTATCCC_CAGAAAAGCCATAACGCTATTTGAAA
324803	1.35555508155441	0.0443736752897896	0.00637370356247807	-55.6450415564082	22.1526266781194	CTACCAATGTGAAAATGCGTTCAGTA_CAGAAAAGCCATAACGCTATTTGAAA
324875	1.52307833161261	0.0353583765283099	0.00515976269710625	-100.657389026818	27.3710618393546	TCGTAAAGATGCAAGAACCTTTCACG_CAGAAAAGCCATAACGCTATTTGAAA
324891	0.58420763358265	0.0349897969910501	0.00554745325326273	-94.2217138841012	28.2621544268862	GGCACAAACCCTAACGTTGTTTGCTG_CAGAAAAGCCATAACGCTATTTGAAA
325210	1.06032257856697	0.0387865132857622	0.00750667745791338	-79.1729813529346	34.1446619946903	TACTGAACCAAGAACAAAGTTCCAAC_CAGAAAAGCCATAACGCTATTTGAAA
325830	0.274258641796592	0.0375388269613749	0.00497094757415762	-87.8338358485445	23.9540535822684	ATAGCAATCGTGAATAAAGTTACGAG_CAGAAAAGCCATAACGCTATTTGAAA
325960	1.11465057760095	0.0571441509859711	0.0249169102483205	-10.5529917334168	54.1361669961247	TGAGTAACCGGTAAACAATTTTATTT_CAGAAAAGCCATAACGCTATTTGAAA
325989	6.05833388445335	0.0397975831681544	0.00450808175042608	-86.3534557333872	20.4545373635648	CTGACAATTTTTAATAGCATTCGTTG_CAGAAAAGCCATAACGCTATTTGAAA
326052	6.7380414145439	0.0329677995855567	0.00439155429070246	-119.839685677843	26.5019338617654	AATGGAAAAGCTAAATAGCTTAATCG_CAGAAAAGCCATAACGCTATTTGAAA
326782	10.6251264601803	0.0400041023196399	0.00453750859460505	-91.7598514248785	21.4229515349345	GTCCGAACACAGAAGGCATTTTACAT_CAGAAAAGCCATAACGCTATTTGAAA
327000	7.95855203809217	0.0487360446530262	0.00589366763520031	-51.7930028875276	18.6857055580499	CAGAAAAATGGGAATGATCTTCATAG_CAGAAAAGCCATAACGCTATTTGAAA
327056	3.40829657821371	0.0363143938994048	0.00474193254506442	-99.638724933774	24.9892489774712	ACATTAAAGCTTAACCTATTTCCTAC_CAGAAAAGCCATAACGCTATTTGAAA
327188	15.3587968763188	0.0416001340684356	0.00420771587216671	-86.6814152014421	18.3925067453044	GTGCTAATTGAAAATTAAGTTTCGTA_CAGAAAAGCCATAACGCTATTTGAAA
327319	1.12104983370131	0.0271651965158719	0.00587975352385234	-140.551553297456	45.167895222197	TATCCAACTCAGAAAATGTTCTATA_CAGAAAAGCCATAACGCTATTTGAAA
327376	39.0789911573669	0.0642716518742072	0.00530951122986661	-24.9298962637936	11.2407141108978	CGTCAAACAGAAAAGTGCCTTACCTA_CAGAAAAGCCATAACGCTATTTGAAA
327378	0.995017101471348	0.0498778603310034	0.0158920847108243	-14.7379319938232	39.869795704831	GTATCAATAATTAAATTTCTTCTAAA_CAGAAAAGCCATAACGCTATTTGAAA
327428	0.738207390416932	0.0356599762269715	0.00588534304638033	-94.545027443288	29.9805421433281	TAGGCAAAATAGAAAGTGCTTAACTT_CAGAAAAGCCATAACGCTATTTGAAA
327794	16.6142020463993	0.0384986349551109	0.00389243095308358	-105.599840952727	20.0033655134468	AGATGAAATGATAAGCTAATTAGGGT_CAGAAAAGCCATAACGCTATTTGAAA
327909	12.5645891219752	0.0399272583962707	0.00459932672599673	-91.5833477116745	21.4123667470136	GTTGCAATATTGAACGTCGTTAGGGT_CAGAAAAGCCATAACGCTATTTGAAA
328059	3.38381821513794	0.039413689293711	0.00585202098000146	-83.2375501190509	27.0533908778143	ACTTTAACATACAACATTGTTTCCAT_CAGAAAAGCCATAACGCTATTTGAAA
328546	11.4883571261904	0.0413730373464268	0.00481685587920977	-78.0551753112431	20.1687234490181	GGGATAATATTAAACAAATTTTCGTA_CAGAAAAGCCATAACGCTATTTGAAA
328649	4.00609892001759	0.0404063014530778	0.00518396184204929	-79.1431694290744	22.1704920816928	TTCCAAAGATTAAACTGAGTTGTTTG_CAGAAAAGCCATAACGCTATTTGAAA
328787	20.9676472622533	0.0387205205834485	0.00401606689951289	-108.043331460699	21.0122713377037	CAAGAAACAGGCAAAGTACTTTAGAA_CAGAAAAGCCATAACGCTATTTGAAA
328951	10.2864768102974	0.0404714419272308	0.00492879623577441	-86.8917785506636	22.1726839018065	TTGACAAAACGCAATGAAGTTAGTTT_CAGAAAAGCCATAACGCTATTTGAAA
329386	15.569607969414	0.0372810238331206	0.00422480683456417	-110.209669831685	22.7388258951933	AGATAAACAGAAAAGCGGTTTGGAAT_CAGAAAAGCCATAACGCTATTTGAAA
329507	1.0088110068975	0.0333992755201257	0.00548527485808405	-107.746507201609	31.6925770352691	ATCTCAAGGCGCAAAAACATTTTTTA_CAGAAAAGCCATAACGCTATTTGAAA
329666	1.80276336021247	0.0387284910851447	0.00557897875815643	-83.4510203808301	25.4800260316816	TTAGAAAGATAGAAATTAATTCGGCA_CAGAAAAGCCATAACGCTATTTGAAA
330040	0.931132402184573	0.0444280886171828	0.0079646594544932	-60.485375574236	29.7005921740418	CACGAAACATAGAAATGTTTTCTAAG_CAGAAAAGCCATAACGCTATTTGAAA
330203	1.93595390271092	0.0418346132951168	0.00603074709965937	-69.1141543798742	23.8720581128781	TATCTAACGTAGAATAATGTTCAAAA_CAGAAAAGCCATAACGCTATTTGAAA
330353	5.33321748743678	0.0394068695593837	0.0046050873059215	-86.5426196874817	21.0609602146101	CCTGTAACACAGAACCGTGTTCCAGT_CAGAAAAGCCATAACGCTATTTGAAA
330426	4.66745613718562	0.0435833804106296	0.00485736907432367	-66.1678730610018	18.0876723269475	TTGTGAAGATTAAATGTAATTCGTAA_CAGAAAAGCCATAACGCTATTTGAAA
330602	16.4356821804694	0.0397935164327292	0.00411335285126837	-97.4620437034517	19.7797807371378	CTAAGAACAGGAAAGGGGTTTATCA_CAGAAAAGCCATAACGCTATTTGAAA
330743	0.525260084229217	0.0437506827148148	0.00646720893480777	-60.7885991958892	23.8368617862615	ATATCAAGTACGAATAAATTTGTCAG_CAGAAAAGCCATAACGCTATTTGAAA
330963	9.18361257342262	0.0413137938827334	0.00458283101806309	-82.8458166205357	19.8122779926829	GCTTAAATATACAATGTGCTTCAACA_CAGAAAAGCCATAACGCTATTTGAAA
331002	12.537489305785	0.0401500141407895	0.00399351677527866	-91.9774452387214	18.5367995462158	CAAGTAATTTCCAACGTATTTGATAC_CAGAAAAGCCATAACGCTATTTGAAA
332032	8.8928319923338	0.0396785815108137	0.00441554327205731	-86.9556306818122	19.7607144035653	AACCTAAATGGTAATGGTTTTCAACT_CAGAAAAGCCATAACGCTATTTGAAA
332454	3.55998218583285	0.0345766665516222	0.0052738937722896	-110.60071187374	30.6139788007849	GGTTGAAAACTTAATTTGGTTGCTAC_CAGAAAAGCCATAACGCTATTTGAAA
332775	5.62563031852306	0.070726491982698	0.019851886196631	21.9243169101244	25.8777312792742	TCCGAAATTATAAATCAGTTTATTTT_CAGAAAAGCCATAACGCTATTTGAAA
332838	14.8594096742222	0.0515023870377787	0.0112649528010032	-41.0019127873132	32.6585199317313	ATAAAAAGGGTCAACCTAATTTATTA_CAGAAAAGCCATAACGCTATTTGAAA
333048	5.57709685203244	0.0357513281910806	0.00515330697047834	-103.195556205791	27.7779972855098	ATGTAAAGCAGGAATTATATTGTCAG_CAGAAAAGCCATAACGCTATTTGAAA
333268	17.5667910175453	0.0376167464290422	0.00406123456673869	-107.795952530561	21.3987413273366	CTCTCAATGGATAATAGCATTATGAG_CAGAAAAGCCATAACGCTATTTGAAA
334777	30.6613297617816	0.065577557338568	0.0113340199226705	-14.4255330433989	22.4634844422745	CGTAAAATATCCAATCAAATTTTTAA_CAGAAAAGCCATAACGCTATTTGAAA
334788	33.4994738649523	0.0631122766240539	0.00586222698300121	-25.6863689630236	12.6484076096143	CATGCAATCAATAAGCCCGTTGACTA_CAGAAAAGCCATAACGCTATTTGAAA
334804	3.0737758417059	0.0393418989532997	0.00638870325355869	-82.7891819129334	28.708979442187	TTCTTAACTTTAAACCCGTTTTGGCA_CAGAAAAGCCATAACGCTATTTGAAA
334877	2.54382064232756	0.0410904389543026	0.00629838839777569	-71.6491087449948	26.0979484843007	GTCGAAAGTACAAATGATGTTGAGTC_CAGAAAAGCCATAACGCTATTTGAAA
334958	26.7675426514702	0.0394751263608034	0.00316159765893519	-105.346153133071	15.6524737453358	GAGCTAAATAACAACCTCGTTACCTA_CAGAAAAGCCATAACGCTATTTGAAA
335155	1.2077010942279	0.0494919587892267	0.0106283820704618	-33.5796872326476	30.5300016690333	TGTTAAAGTCTTAATCATCTTTTTAT_CAGAAAAGCCATAACGCTATTTGAAA
335451	3.07908194671127	0.0376278394392509	0.00461054870407487	-90.9311279210078	21.9776755082953	CTAAAAAACAGGAATCGGTTTGGTCA_CAGAAAAGCCATAACGCTATTTGAAA
335506	1.51240815806463	0.0433957003074299	0.0057134311629521	-63.3279548207585	21.509819670702	AAATTAACGTATAAAACCGTTTGTTA_CAGAAAAGCCATAACGCTATTTGAAA
335612	4.41124687948592	0.0345922224347846	0.00509912342167639	-108.82230399428	28.8866427882207	TTATAAACTATCAATGACTTTGTAAG_CAGAAAAGCCATAACGCTATTTGAAA
335649	4.60064989113707	0.0400315873500625	0.00511866880125283	-81.9792850112403	22.6971117302393	ATAACAAGGTCAAACGCGGTTTTTGA_CAGAAAAGCCATAACGCTATTTGAAA
335951	26.1607769958131	0.040753832601942	0.00365374190154816	-98.2069701851423	17.2308050281407	TAGTCAAAGAAAAATGAACTTTCTTC_AGAACAAAAACTAAACTCATTCATGG
335953	6.35038146259552	0.048119132146024	0.0119334084037694	-34.5729950154245	35.7237782875451	TATATAAGCTATAATTTGATTACTAA_AGAACAAAAACTAAACTCATTCATGG
336409	2.25334157981133	0.040885291310115	0.00563336295902428	-75.5258168272399	23.6562403026308	ACTGCAATTTTTAAGGTTCTTATCTC_AGAACAAAAACTAAACTCATTCATGG
336439	64.4767563729506	0.0420522195679688	0.00246578852260458	-111.108695978935	12.0819286565232	GGAGCAAATTCGAACCTGCTTCTGGT_AGAACAAAAACTAAACTCATTCATGG
336569	3.85053808786782	0.0423175095664119	0.00603142939178616	-72.4957511802677	24.5362560885087	TATTGAAATGGAAAGTCATTTTGATA_AGAACAAAAACTAAACTCATTCATGG
336598	6.7424877702352	0.033318797050347	0.00482152865963946	-116.15413391447	28.4801662983886	AAACAAATGAGAAAGAAACTTGTGTC_AGAACAAAAACTAAACTCATTCATGG
336696	144.903882249146	0.0430660236989128	0.0017797613443689	-121.568048354429	8.96294642944474	AACTTAATCAAAAAATGATTTCGTCG_AGAACAAAAACTAAACTCATTCATGG
336990	8.07429338554073	0.047649997078901	0.00616569637315444	-54.0455384011078	19.9811933798359	TGCCTAACCAGAAAGAACGTTGTACG_AGAACAAAAACTAAACTCATTCATGG
337255	37.4774975811494	0.0577601534867024	0.00940901490311409	-17.5320737801991	21.4209623192666	CATACAATATATAATATTCTTTTCCA_AGAACAAAAACTAAACTCATTCATGG
337785	30.4970293441425	0.041498313826308	0.00347880393577757	-99.3506229651843	16.2661521485586	GCTATAAAACAGAAAAAAGTTCGCCT_AGAACAAAAACTAAACTCATTCATGG
338196	30.854916817128	0.0447840980371657	0.00345405030676584	-86.1508146235867	14.4032210042057	ATATCGGTACCCAATATGATTTCAGA_AGAACAAAAACTAAACTCATTCATGG
338288	16.7114907179675	0.0397018516375755	0.00487139525531468	-100.711374677318	24.2857871673353	GGCCGAACAAATAAATACGTTTGGCA_AGAACAAAAACTAAACTCATTCATGG
338967	1.38002128177777	0.0353109368868525	0.00911024888762994	-104.656287794994	52.3973223562698	TGCAAAACAAATAACGTGTTTCATAC_AGAACAAAAACTAAACTCATTCATGG
339050	64.4267095055111	0.0406049476806057	0.00249581947962723	-119.629345698813	13.1354726195077	GCTCAAAGTCGGAAACCTTTTCATCT_AGAACAAAAACTAAACTCATTCATGG
339242	9.14884405284477	0.040747804408007	0.00496545498725568	-86.0337779435176	22.051020326967	AGATTAACACTGAAACCGGTTAAAGG_AGAACAAAAACTAAACTCATTCATGG
340407	45.7680868896973	0.0431705266368271	0.00314969695765304	-98.3896072792702	14.261931212062	ACACTAAATTTTAAAGATCTTTCGAC_AGAACAAAAACTAAACTCATTCATGG
340527	47.1173070730682	0.0674765929503216	0.00982342015196951	-14.8362340479041	19.0423382888993	AACTAAACCTTTAAATTACTTTATGA_AGAACAAAAACTAAACTCATTCATGG
340535	90.6868100010371	0.0430685233599321	0.0022941308653398	-113.397540735401	11.2062300017042	TCCGAAAAAGAGAATAGAGTTTACCA_AGAACAAAAACTAAACTCATTCATGG
340683	15.5963966964589	0.0432812130336848	0.0046798831255921	-81.0226573267802	19.6691680633259	GCTTTAACTCAGAACTAGTTTTGCCA_AGAACAAAAACTAAACTCATTCATGG
340819	2.69330892319289	0.0455601378556011	0.00586478382676181	-55.6223143354853	20.0316939696196	GAGTCAAACCGCAAGACGGTTGGGCA_AGAACAAAAACTAAACTCATTCATGG
341196	19.4877422974862	0.0346194755817764	0.00497692773925259	-149.999999997753	37.0966877902754	TAGACAAGTCTCAAGGTTGTTAATAC_AGAACAAAAACTAAACTCATTCATGG
341562	1.31467899956375	0.0505258855076674	0.0188489170125433	-23.0674335843103	50.0660937871151	TACTGAATTACTAACCTAATTATTCT_AGAACAAAAACTAAACTCATTCATGG
341620	48.5087303353537	0.0397779245943368	0.00270265772257145	-116.983503567995	14.1668412257682	TCGGTACCTGTTAAAAAGATTCCTCG_AGAACAAAAACTAAACTCATTCATGG
341675	7.1069426592515	0.034778839991982	0.00388545183447882	-117.077842022984	22.8835747583366	TGGCGAACCTTCAAAGACCTTACGGA_AGAACAAAAACTAAACTCATTCATGG
341835	4.38232495287372	0.0435290629172781	0.00501425748459654	-66.6037788588787	18.7978613371604	GGAACAAGATGAAAAGCGGTTGGGGC_AGAACAAAAACTAAACTCATTCATGG
342008	39.8546308923019	0.0451560537451262	0.00384078738607497	-87.9644581636007	16.0747341743684	CTATGAAAATTTAATTCATTTTTGGC_AGAACAAAAACTAAACTCATTCATGG
342018	319.215076348107	0.0425476983735734	0.00119546525001335	-143.583864213315	6.68729776288649	CAGCCAACCTGGAAGGGGCTTCGGGG_AGAACAAAAACTAAACTCATTCATGG
342143	24.7513247507679	0.0337343134913449	0.00295137500996103	-141.386372794126	19.6909954145342	ACTCGAAACGGGAAAGGTGTTTGATG_AGAACAAAAACTAAACTCATTCATGG
342604	25.1502108064014	0.0392383402824846	0.00318741974531525	-107.740866557724	16.1722679396323	CGCTCAAACCTGAAATCGTTTGAAAG_AGAACAAAAACTAAACTCATTCATGG
342658	99.5266791001889	0.0462127791585722	0.00267747505867846	-100.075009384454	11.690474658514	CATACAAAATAAAAAGTGTTTACCTT_AGAACAAAAACTAAACTCATTCATGG
342719	78.1571490493437	0.0429897008006421	0.00252675157216299	-109.067613983825	12.0928687704742	GTTACAACTCATAATTGAATTCTAGA_AGAACAAAAACTAAACTCATTCATGG
343012	342.562670402384	0.0425811964001263	0.00115543941118116	-144.615412781168	6.48599124230392	TCGATAAGATGGAAATCTTTTGCAGG_AGAACAAAAACTAAACTCATTCATGG
343091	608.357771909134	0.0500673128011887	0.00113653214160946	-114.517354691276	4.87154060108705	GTTGAAAGCGCTAAGCTATTTGCCAT_AGAACAAAAACTAAACTCATTCATGG
343117	152.261633595184	0.0414730401367892	0.00174012526705339	-132.022556648658	9.48942988892744	AATAGAAAGGCAAATCGTGTTATCAA_AGAACAAAAACTAAACTCATTCATGG
343359	8.28430219529211	0.0335075282892844	0.0040845777938703	-125.084382065785	25.6536897691471	GTCGGAACGCGTAAGGTCGTTGCCAG_AGAACAAAAACTAAACTCATTCATGG
344183	17.4289332521402	0.0403848348458944	0.0038731132823077	-95.0937101002478	18.0187696561678	TCACTAAAGGAGAACCCGGTTATGTC_AGAACAAAAACTAAACTCATTCATGG
344412	0.101660077249647	0.0290978604313004	0.00591280804339465	-143.284423517283	46.8653775959716	GGTGCAACAGTGAAGGTGGTTAGGAC_AGAACAAAAACTAAACTCATTCATGG
344548	0.654990249292922	0.0428797213168355	0.00605324424253233	-63.7369599383552	22.7934896828184	CGCGTAATTTTAAAGCCGGTTCCTGT_AGAACAAAAACTAAACTCATTCATGG
344625	15.8608872322957	0.0462152891161153	0.00436064536802943	-68.5380865566406	15.887398253935	GTTCAAAGCCACAAGTTAGTTTTGG_AGAACAAAAACTAAACTCATTCATGG
344850	23.5660287215648	0.0407287723467431	0.00360046746590153	-97.8904236870507	16.9998482093966	CACATAATGTCTAACCGAGTTGTATC_AGAACAAAAACTAAACTCATTCATGG
344954	1.8488186252106	0.0452120437543511	0.00613154996328667	-56.3431669494164	21.5180594143528	AAGCTAACAGAGAACACACTTTCTAA_AGAACAAAAACTAAACTCATTCATGG
345449	8.19950837223752	0.0620477515047854	0.00921397205391111	-16.0436381859551	18.934608400597	CCTAGAAAATGTAATGAGATTCTAGG_AGAACAAAAACTAAACTCATTCATGG
345483	7.00167164724037	0.0446294143774921	0.00536968453755099	-66.5121776040617	19.8391868586964	AGTAAAACGATCAATTTCCTTTGCTA_AGAACAAAAACTAAACTCATTCATGG
345653	47.7495582151533	0.0425590289527521	0.00285982074582801	-103.058671984431	13.4368222876814	AAAGAAAACAGTAAGCAAATTGCCGT_AGAACAAAAACTAAACTCATTCATGG
345657	346.958753962001	0.0438594849350161	0.00118547639515784	-136.476664051529	6.27380048229615	AACAGAATACATAACTATGTTCTTCG_AGAACAAAAACTAAACTCATTCATGG
346044	67.3302794627148	0.0463324287895347	0.00273246179624549	-88.9936172356757	11.1068451636327	CGACGGATCCGATATCGGTACCTTCT_AGAACAAAAACTAAACTCATTCATGG
346078	5.92224879487604	0.0487168666812639	0.00958209460866228	-49.0861696281614	30.1176973104496	TGGTAAACTGTGAACGAGTTTGGGGA_AGAACAAAAACTAAACTCATTCATGG
346157	11.1238586873403	0.0450401551805139	0.00468528058717511	-67.2529424599679	17.4220322296785	ACCGGAATGGGCAAAGGCGTTCTCCA_AGAACAAAAACTAAACTCATTCATGG
346189	223.863072050846	0.0434904601623184	0.00150229389388722	-130.573485243282	7.88246205044097	ATTTCAATGGGGAATCTAGTTGTCGC_AGAACAAAAACTAAACTCATTCATGG
346379	32.0045842537208	0.0413263544011698	0.0031827999272785	-100.062642964423	14.951066290177	TAACCAACATGTAATGGCCTTTGTAT_AGAACAAAAACTAAACTCATTCATGG
346422	22.4604272149256	0.0380488482361386	0.00371731805831109	-114.627525659536	20.4200502014881	AACGTAACAGCCAAAATCCTTCAAAC_AGAACAAAAACTAAACTCATTCATGG
346464	78.7316791276146	0.0421651914507453	0.00232689351310971	-113.553529736641	11.4844907949134	ATTAAAATAGTTAACATGGTTACCAG_AGAACAAAAACTAAACTCATTCATGG
346480	22.2938434823492	0.0450873919681219	0.00458289482153722	-79.3697294056385	18.4329861621643	CCAGAAAACACTAATATGGTTTGACG_AGAACAAAAACTAAACTCATTCATGG
347169	30.698951173149	0.0655850652325862	0.0110551544297752	-13.6426628281577	21.7722439474101	GATAAAAGAATCAAACCTATTACTAT_AGAACAAAAACTAAACTCATTCATGG
347307	93.5470652233352	0.041008605103965	0.0020369101042859	-122.05473041554	10.615514775276	ACGCCAAAGCGGAAGTGCATTTAACG_AGAACAAAAACTAAACTCATTCATGG
347337	12.9295845636042	0.0459745686493571	0.00436974551900047	-68.05277450645	16.0911651041456	CGGGTAAGACGTAATTGATTTAGACC_AGAACAAAAACTAAACTCATTCATGG
347506	11.6396981295664	0.0448841062487789	0.00484324422720296	-69.0255761222423	18.1126764822784	AAACGAACTTCCAAGGGCTTTGCGGG_AGAACAAAAACTAAACTCATTCATGG
347660	26.9666941365344	0.0454219354536336	0.00366590859192274	-79.0080940744414	14.3623683418631	ACCGAAAGCTAAAAGGGCGTTTGCTC_AGAACAAAAACTAAACTCATTCATGG
347758	8.04659193721231	0.0461722132279132	0.00619495327584323	-62.4420795789237	22.1973063593438	GGTCCAAGATTGAAATACGTTAGTGG_AGAACAAAAACTAAACTCATTCATGG
348631	10.6755301410909	0.0416485673924807	0.00450025343914303	-83.7602706504943	19.4791123864102	CACGTAACATCTAATACAATTCTATC_AGAACAAAAACTAAACTCATTCATGG
349021	38.2685223176396	0.0426480005310772	0.00322812742002377	-94.6506222577498	14.3181985407792	TCAATAAGATAGAAAAGGATTATCAG_AGAACAAAAACTAAACTCATTCATGG
349314	17.4994799409881	0.0350353135547225	0.00364321345073171	-126.193473943049	22.1610356621396	GTGGCAATAGGGAATGTCGTTGGCGG_AGAACAAAAACTAAACTCATTCATGG
349384	27.2612163644042	0.0393973756088044	0.00334327021190958	-105.658955099174	16.6164729285778	TAGAAAATACTAAAATCTGTTTCACG_AGAACAAAAACTAAACTCATTCATGG
349621	81.684219579384	0.0382623104937207	0.00210107648370915	-136.497129639364	12.3655458041848	TTCGCAACCTACAAACCCTTTTGAGG_AGAACAAAAACTAAACTCATTCATGG
349667	28.9892437746416	0.0324037355641069	0.00301741179223515	-149.157147728035	21.1370907449635	TTCTTAAGTTAGAAGGGAGTTTAGAC_AGAACAAAAACTAAACTCATTCATGG
349687	43.7158232924737	0.0409951678351692	0.00315581397137469	-108.472142513797	15.6984298542257	TACGGAAAACCTAACTAGATTTTGAA_AGAACAAAAACTAAACTCATTCATGG
350144	12.9437758630022	0.0444143318195862	0.00458357644448961	-70.9656418212249	17.2363690968744	TAAGAAACCGGAAAGCCAGTTAGCCG_AGAACAAAAACTAAACTCATTCATGG
350691	28.6300964054944	0.0437844297315524	0.00347140158092053	-90.5295984143213	15.1328670700925	CCTCTAACTACTAATCCGGTTGCGTC_AGAACAAAAACTAAACTCATTCATGG
351166	2.99002326095021	0.0510298769951162	0.00710627492377168	-38.6534780989874	19.9474560578904	ACTGCAAATACAAATCGTGTTCATAA_AGAACAAAAACTAAACTCATTCATGG
351248	0.901564399766542	0.0339949134614838	0.00531005207607551	-112.013327347206	31.7060184786763	TTAACAATTTAGAACAGATTTCGTTG_AGAACAAAAACTAAACTCATTCATGG
351442	24.129423096396	0.0426047900127501	0.00352154032327124	-90.7601653140323	15.4633435347584	TGATAAAATCGGAAGGCCTTTTGAAC_AGAACAAAAACTAAACTCATTCATGG
351687	146.047283927182	0.0446830551569834	0.00178574043633315	-114.332109660758	8.44845078590886	CGGCTAACCCGTAACTAGTTTGACAG_AGAACAAAAACTAAACTCATTCATGG
351781	11.3102172920029	0.0674191981950109	0.00931232792125045	-7.08585266000869	16.6478767574818	AGCTTAATCTAGAAGCGTTTTTGCAA_AGAACAAAAACTAAACTCATTCATGG
352249	29.0456046980995	0.0441564604783996	0.004220615197001	-86.6565111447572	17.8319601586497	CTAACAACGGGAAAATATGTTAACTT_AGAACAAAAACTAAACTCATTCATGG
352640	61.1502082037366	0.0434610932769717	0.00266675909807535	-102.070849889978	12.2267989578672	GGACTAAACGATAATTCGATTATTTG_AGAACAAAAACTAAACTCATTCATGG
352773	18.898562259016	0.0813214378919648	0.0139585611090116	17.5284553032694	16.9240423457948	CATATAATAATTAAGTCTTTTGCAAT_AGAACAAAAACTAAACTCATTCATGG
352952	3.65362142538385	0.039908047869317	0.00674809915540315	-81.6824434992957	29.9936595153219	TCAGGAATTTTTAATGTGGTTTACCA_AGAACAAAAACTAAACTCATTCATGG
353047	10.2080487143946	0.0407591416652707	0.00492130109576037	-85.4589932327277	21.7846511794219	ATCACAAACATGAAAATAATTCCAGG_AGAACAAAAACTAAACTCATTCATGG
353118	117.221200953033	0.0443198778950779	0.00212689382025712	-111.61257640474	10.0899843747363	GTCCGAACGCGAAATTTGATTGTTTA_AGAACAAAAACTAAACTCATTCATGG
353163	120.524697749161	0.0411896413386572	0.00190075571526258	-129.2510540937	10.2873992854843	ACCCAAAAAAGAAAATCTTTTTGACG_AGAACAAAAACTAAACTCATTCATGG
353289	15.9722129495077	0.0455775756241041	0.00547383916331889	-72.584718758419	21.0472596830272	CAAACAAATAAGAATTATGTTGACTA_AGAACAAAAACTAAACTCATTCATGG
353412	28.8991280431836	0.0632482523500182	0.00669049941319123	-24.62260850873	14.4377444307021	TGTACAACCGAGAAGTTTCTTATTGG_AGAACAAAAACTAAACTCATTCATGG
353533	27.3357061395451	0.0428677562466116	0.00370096101917321	-90.0617554759097	16.1558663458595	GCAATAAATATGAAGTTCTTTCAATC_AGAACAAAAACTAAACTCATTCATGG
353560	81.2395549822616	0.0425853936828774	0.00241528312007294	-112.723229369554	11.8431524948933	TATAAAACAGTTAATATTGTTTGGCC_AGAACAAAAACTAAACTCATTCATGG
353988	13.7741645315033	0.0419983385163514	0.00427746785680436	-85.8864601522495	18.6189097207078	TCGAGAATACCTAATACCTTTAGGGG_AGAACAAAAACTAAACTCATTCATGG
354288	14.3763163657155	0.0372249030171211	0.00445021685909611	-113.380785332684	25.1612373524756	ACAATAATCAAGAACTGCATTCTATG_AGAACAAAAACTAAACTCATTCATGG
354326	68.8328128088771	0.0456104470383095	0.00433836366558003	-90.5133400755636	18.3556290292945	TTCACAATATCTAAACAGTTTTCTAT_AGAACAAAAACTAAACTCATTCATGG
354832	50.5601627196798	0.0438649252237965	0.00295094443776948	-95.9434152235153	13.0076377648767	ACGTCAATGCCGAACTGCATTGAGAT_AGAACAAAAACTAAACTCATTCATGG
355057	11.5097360016174	0.0415141659997615	0.00453511782722126	-82.5520148906199	19.2652415899256	GCATAAAGGATAAATTACTTTGGGGG_AGAACAAAAACTAAACTCATTCATGG
355840	24.6397279149832	0.0514417912313725	0.00507488842823811	-56.4463313392211	16.0355633661282	CAACAAAACACAAAGATTATTGTGCT_AGAACAAAAACTAAACTCATTCATGG
356181	18.6365073836578	0.0439970172004216	0.00395920430621649	-80.798395721591	16.1182173663494	TCCCTAACAGAAAAAACGATTGTGCC_AGAACAAAAACTAAACTCATTCATGG
356372	72.3646862566117	0.0409238400523853	0.00237843330038939	-117.67178758534	12.2128155737935	ATCGAAACTATCAACCATTTTATAGC_AGAACAAAAACTAAACTCATTCATGG
356633	22.8092842944593	0.0411204204664435	0.00356475083897524	-95.1565994701564	16.3203110975697	GCTTTAAGGGTTAAGTCGGTTATGCA_AGAACAAAAACTAAACTCATTCATGG
356994	30.7083255096371	0.0387022038464173	0.00318441739904892	-112.299846791566	16.6565181214484	AATTCAAGTTATAAAGGTGTTGAGGA_AGAACAAAAACTAAACTCATTCATGG
357128	1.70715698784487	0.0335335102470643	0.00631765744181663	-109.395242768374	36.7274275594016	TTAAGAATATTGAAAAGGATTGTGGG_AGAACAAAAACTAAACTCATTCATGG
357261	4.54979811878003	0.0381580174766805	0.00638621700734519	-89.0214482935943	30.7512628229052	TTAAAAATAAGAAATGTAGTTCCTAA_AGAACAAAAACTAAACTCATTCATGG
357564	101.765355840696	0.0438513190973043	0.00251509031703853	-108.370274689823	11.9052142079031	GATCTAAGCAGTAAACTTATTTGTTA_AGAACAAAAACTAAACTCATTCATGG
357762	56.2441632341316	0.0429594468264288	0.00273209815052982	-101.818867236417	12.602852510004	AATGTTACGAATATCATTTACAC_AGAACAAAAACTAAACTCATTCATGG
357892	4.25685017467197	0.02359169389258	0.00405798633990913	-149.999998973981	40.6304547916242	ATCCGATATCGGTACCAGTTTGGGTA_AGAACAAAAACTAAACTCATTCATGG
357995	63.3321038178128	0.0430224042527586	0.00266545225441066	-104.401199250932	12.4026043371439	TACTTAAACGCTAATATTCTTGCAAT_AGAACAAAAACTAAACTCATTCATGG
358226	7.47955369759492	0.0463788739323062	0.006228067360582	-59.3979937420689	21.672428011851	GTTAGAATCGAAAAGCTTTTTTGAAA_AGAACAAAAACTAAACTCATTCATGG
358703	3.9264463745714	0.04748286557335	0.00690596179398432	-44.8284736561485	21.3069502165404	CATCTAATAGAGAATTGAGTTAGGCG_AGAACAAAAACTAAACTCATTCATGG
358981	36.0683772066898	0.0408792958399986	0.00305719966268627	-105.896503990419	14.9769416719523	ACGCAAAGTGGGAAAGTGGTTGTGGG_AGAACAAAAACTAAACTCATTCATGG
359036	19.6848015673975	0.0417396146666153	0.00417199670691866	-88.9210200519589	18.5160982997689	ATGGTAAATCGTAACAGGTTTCGTAC_AGAACAAAAACTAAACTCATTCATGG
359132	0.369664487390239	0.0305597385016566	0.00801289239244498	-92.348616649232	47.671327771434	CTCAAAAACTTTAACTGTATTTTAAA_AGAACAAAAACTAAACTCATTCATGG
359572	3.64847502099303	0.0382364856803185	0.00490525465211118	-89.5832038493613	23.308176014749	GAACGAATCTCAAAATTCTTTGCCGC_AGAACAAAAACTAAACTCATTCATGG
359638	49.0470802694956	0.0410696753605374	0.0028488170275152	-110.307051723759	14.1962225495221	GGTTGAAAGGTCAAAAGGATTGCCAG_AGAACAAAAACTAAACTCATTCATGG
359736	0.878903155511935	0.0388484185896889	0.00544999613998143	-82.551181104371	24.5940062604157	CCCTTAACCGTTAAACGTTTTCCGAG_AGAACAAAAACTAAACTCATTCATGG
359765	23.7536390327346	0.0419979220560298	0.00397899342618051	-92.9615850510053	17.9621254550135	GATTTAAAACAGAAAGCTCTTACCTG_AGAACAAAAACTAAACTCATTCATGG
359858	171.773289688437	0.0426115599163104	0.00176862986446239	-129.414056397193	9.38070410005324	ACTGTAAACACCAAGTAGTTTAACAT_AGAACAAAAACTAAACTCATTCATGG
360255	20.4091762933542	0.0451658312756608	0.0050659249107197	-73.006740450115	19.4749966300562	AGGGCAATACACAACAAAATTTCTAA_AGAACAAAAACTAAACTCATTCATGG
360440	79.722070618637	0.0445734701890111	0.00233523599543702	-102.727088622488	10.5028434563965	CAAACAAGAAGCAAAGGACTTTCGTG_AGAACAAAAACTAAACTCATTCATGG
360769	76.361199584189	0.0734130082956055	0.00782464197963662	-5.97598900328778	13.1828296196784	TCAATAATGTATAAAACATTTTATTC_AGAACAAAAACTAAACTCATTCATGG
360844	0.203579439115728	0.0208531137613578	0.00391706727804834	-149.999999351496	47.8480018976785	TACAAAATATGCAAAACATTTGTTCT_AGAACAAAAACTAAACTCATTCATGG
360867	27.9658488751258	0.0425351089376654	0.00348136547060308	-92.7483588091563	15.4436298739086	TCTAAAATCACCAATTCAATTTGTCT_AGAACAAAAACTAAACTCATTCATGG
360945	48.3634815405631	0.0650113134316929	0.0117512876046544	-24.4070668126202	25.2281060882048	CACATAAGACGGAAAGTAATTTTTTT_AGAACAAAAACTAAACTCATTCATGG
361114	0.636969576534696	0.0406483730989792	0.0175092708231231	-45.551952479713	65.8090279817717	TATGGAACATTAAATTTTTTTTGTTT_AGAACAAAAACTAAACTCATTCATGG
361174	15.293539794353	0.0383334725752666	0.00397436571679476	-101.995232293808	19.8509206578013	TGACCAATACTTAATTCCGTTTTAGT_AGAACAAAAACTAAACTCATTCATGG
361328	19.5300489168351	0.0427317264033853	0.00442322641135653	-87.5811522418304	19.3256133595812	TGAGAAATATGGAAGCGTCTTTAAAC_AGAACAAAAACTAAACTCATTCATGG
361357	19.7924350011837	0.0437798767294847	0.00440328648261524	-81.8333835525912	18.222633637101	ATATAAACAGTCAATGGTTTTACTGT_AGAACAAAAACTAAACTCATTCATGG
361409	13.6721551276896	0.0665215834758927	0.0150840999888509	10.8956672321839	26.1969778033331	ACCGAAAAATATAAAAACGTTATATT_AGAACAAAAACTAAACTCATTCATGG
361506	32.2622330517126	0.0351574067972036	0.00305148358608935	-133.272700193619	18.7101618068834	CGGCAAAAATGAAAATTTTTTGACCG_AGAACAAAAACTAAACTCATTCATGG
361520	4.83249202445087	0.0365991758594333	0.00586929212053895	-96.8226435348338	30.0551426447019	TGGTTAATTACTAACGTAGTTTGACA_AGAACAAAAACTAAACTCATTCATGG
361537	26.8921692446688	0.0406915994648043	0.00349499019076359	-100.697064533867	16.7983850403346	TGACTAACATTAAACAGATTTGGGTG_AGAACAAAAACTAAACTCATTCATGG
361563	29.9195245553703	0.0427009997860458	0.0034200598383611	-91.4548965141545	14.9842836496812	GTGTTAAGCGATAAGCAAATTGTGGG_AGAACAAAAACTAAACTCATTCATGG
361861	7243.82457341094	0.0608446501707344	0.000484179479416763	-114.257703213065	1.76473819831071	AGTTAAATTGGGAAGGGTATTTTGAG_AGAACAAAAACTAAACTCATTCATGG
361927	43.7177530423306	0.0403107635422405	0.00276438381622504	-110.207478796791	13.8593402803082	AATCCAACTATAAAGCAAGTTTGTTA_AGAACAAAAACTAAACTCATTCATGG
362024	0.0193634398498261	0.0340095005783188	0.00615702278546667	-101.969893509409	34.1524850946595	TTCGAAAGATTAAACATTTTTGCCCT_AGAACAAAAACTAAACTCATTCATGG
362150	121.921393090464	0.0545888579043924	0.00555833194641223	-65.3699349880222	17.9173077797864	GAATTAATAGCTAATATTGTTAAGTA_AGAACAAAAACTAAACTCATTCATGG
362985	9.44381773137016	0.0486691462977376	0.00536019832479169	-52.8690148312517	17.2081472295027	TCATCAATATGTAATGTCCTTATTCT_AGAACAAAAACTAAACTCATTCATGG
363133	3.85077901592602	0.032763089016021	0.00562554184041214	-118.774167092723	35.5811747021951	TAGCGAACAGACAAAGACTTTAAAAA_AGAACAAAAACTAAACTCATTCATGG
363162	12.0985062752563	0.0408580040080752	0.00492167955016127	-89.863352229252	22.6737877727597	AATGGAATTAAGTACATTAACTA_AGAACAAAAACTAAACTCATTCATGG
363187	87.6748449019866	0.0399778447265787	0.00221493174580998	-130.052866373276	12.4172263584989	ACATCAAACTTTAATAAGATTGATTG_AGAACAAAAACTAAACTCATTCATGG
363333	27.5425607694014	0.0430211853633334	0.00316335983396341	-90.6704515755801	13.6933193232293	GCATAAATGTACAAGGTATTTGGCTG_AGAACAAAAACTAAACTCATTCATGG
363373	37.8923707930527	0.0422110717030132	0.00287599464922709	-99.6182528286855	13.2463778824038	TATAGAACGACTAAACTGTTTGGGGC_AGAACAAAAACTAAACTCATTCATGG
363414	47.8822226143894	0.070361711546102	0.0087460825590388	-15.1596796057156	16.0266035109928	TTTATAAATCACAAAACGATTGTAAG_AGAACAAAAACTAAACTCATTCATGG
363495	90.272048095425	0.0414141347360711	0.00212039089248268	-119.448049994498	10.8522551695792	GGTCCAATTGGAAAAACGCTTGGCAT_AGAACAAAAACTAAACTCATTCATGG
363923	15.6622343789897	0.050128528813459	0.00687154245613334	-53.445685147347	22.039753640525	AGATTAATGCATAATTTTATTGGGTA_AGAACAAAAACTAAACTCATTCATGG
364010	2.33032148097165	0.0452937758764629	0.00647616100952827	-58.5203509682315	23.1127826442687	CCCTGAATCGAAAGTGTATTATGAT_AGAACAAAAACTAAACTCATTCATGG
364186	2.12862705198997	0.0431981650718925	0.00525803340612847	-65.1975222179912	19.9009829209005	CCCCCAAGAGCAAAGCGTCTTATACG_AGAACAAAAACTAAACTCATTCATGG
364207	10.8366424794372	0.0366971944207182	0.0049835407768776	-108.915521580119	27.4545642175722	TTGATAACAAACAACGTCTTTGGCGG_AGAACAAAAACTAAACTCATTCATGG
364247	5.64075522184058	0.0455328426150538	0.00620034058010986	-62.3059595700447	22.6893779854294	AGTGCAATCTGGAACGAATTTGAGAT_AGAACAAAAACTAAACTCATTCATGG
364268	58.3323652701905	0.0469628374449247	0.00394705060309356	-83.6162708832462	15.703665694925	TTTCAAATGCCTAACCTTTTTAGATA_AGAACAAAAACTAAACTCATTCATGG
364715	8.4725170663442	0.0354194815039696	0.00493254999249919	-112.197602764658	27.92323467016	GACGTAAACTTCAATTCTATTACGGA_AGAACAAAAACTAAACTCATTCATGG
364845	20.301397244822	0.0494434155096953	0.00499810297266513	-60.2624726592503	16.6762428790101	TCGGTACCTCATAATAGGGTTTTGTT_AGAACAAAAACTAAACTCATTCATGG
365298	20.1680998638825	0.0434568803958059	0.0045527193814091	-82.8077975275814	18.9696199345521	GTCGGAAGGCTGAAAGGGCTTTAGCC_AGAACAAAAACTAAACTCATTCATGG
365383	19.7705260703008	0.0765276319092645	0.0129945236240158	13.0334764890352	19.1964654232325	ATTATAAACAGCAAGGTATTTTTTAT_AGAACAAAAACTAAACTCATTCATGG
365852	44.498697231455	0.0425015021315806	0.00303158895364232	-101.979674409839	14.1927585455043	TTTTGAAACCCCAAACGATTTAGCCT_AGAACAAAAACTAAACTCATTCATGG
366402	19.9339074332884	0.0388178406775135	0.00401463965002977	-109.013209661981	21.2700941393954	AATAAAATGTATAAACGGTTTTGAAG_AGAACAAAAACTAAACTCATTCATGG
366480	63.5547338865819	0.0391317447830136	0.00242219088280498	-123.655552698534	13.2019708252202	ATGCCAATGCTCAAAGAAGTTTGCGG_AGAACAAAAACTAAACTCATTCATGG
366504	9.7491870809941	0.0445974020619157	0.00451003330258251	-68.0951161083596	16.6843979523847	TACCTAATACATAAACCTGTTGAATC_AGAACAAAAACTAAACTCATTCATGG
366594	54.8433335221792	0.0425358093973585	0.00297397469906611	-105.472754331972	14.1751146513968	TTAAAAATCATGAACAAATTTTCATC_AGAACAAAAACTAAACTCATTCATGG
366839	1.99071385428395	0.0428880058549076	0.0101843448650087	-59.1860139188521	37.7968224634778	CTCGCAAGATTCAAAGAAATTTTTCT_AGAACAAAAACTAAACTCATTCATGG
366977	5.13774468604122	0.0342041124430938	0.00457531691320064	-115.483679455944	26.8299675242472	TCGTGAAAACATAAAGGTCTTCGAAA_AGAACAAAAACTAAACTCATTCATGG
367107	0.406235685605509	0.0454919253886619	0.00837506888588356	-53.3008603838392	28.5080066620357	CAAATAAAACGGACAATAGTTATACA_AGAACAAAAACTAAACTCATTCATGG
367355	4.9532926990627	0.0460784147848971	0.0100704378189421	-50.1950948721245	34.2680342122726	GTTCCAATGTATAATAAAGTTTAAGT_AGAACAAAAACTAAACTCATTCATGG
367366	17.0687933950452	0.0448029134617621	0.00671092892774222	-69.2813938119404	25.8146432799141	CAATCAATTGGTAAGTTTATTACAGT_AGAACAAAAACTAAACTCATTCATGG
367381	8.67500483394096	0.0486729762216085	0.0113064493417766	-49.1814776148549	35.955007608664	AAAGAAAAGTCGAATATTCTTACTTA_AGAACAAAAACTAAACTCATTCATGG
367981	21.2835099781577	0.0704621247346159	0.0129446256429507	1.18234472357807	23.101823068591	CTTGAAATTAAAAAATAAATTAGGCA_AGAACAAAAACTAAACTCATTCATGG
367984	46.7690906777796	0.0403589833736224	0.00306910123148842	-111.34125488838	15.5393091379543	TCCAAAAGCTAGAAGAGTATTTACAC_AGAACAAAAACTAAACTCATTCATGG
368115	100.461845364248	0.0417328472043145	0.00205846103367088	-121.141645507576	10.6284346312468	GAGTCAACATGCAACAAGGTTTAGCA_AGAACAAAAACTAAACTCATTCATGG
368133	15.7158433424086	0.0416824029086852	0.00464512856358673	-87.4679900053922	20.6661018441678	TTCCAAATGCATAAGTAAATTGTCGG_AGAACAAAAACTAAACTCATTCATGG
368327	10.5400637703443	0.0373198434656634	0.00452425770511087	-101.231610560255	23.0344981773676	TTGCTAACAGAGAAGCGGCTTCCTTT_AGAACAAAAACTAAACTCATTCATGG
368457	51.8198027721213	0.0445475147637795	0.00299328838510726	-94.8724176109945	13.0177949600965	TGAACAAGTGGTAAGTGTATTCCTTT_AGAACAAAAACTAAACTCATTCATGG
369025	82.7495030439751	0.0452124363907071	0.00224592065377739	-99.6564031298438	9.798418851419	TGTTGAAACAGAAATTGGTTTGGCAC_AGAACAAAAACTAAACTCATTCATGG
369215	42.6761645578522	0.0434097206038754	0.00335689336692032	-94.8402732041111	14.8409656525256	ATCAAAATTGGCAAAACGGTTAGGCC_AGAACAAAAACTAAACTCATTCATGG
369276	9.72297425270084	0.0423277715046335	0.00505225384263438	-78.1060861565624	20.9230121072951	AATATAAACACTAAAGTCGTTTGCAA_AGAACAAAAACTAAACTCATTCATGG
369404	26.2054241536888	0.0542493713582713	0.0056237821837779	-46.3692070845164	15.9081318169471	TTATCAACGGCAAAAGCATTTGCGGA_AGAACAAAAACTAAACTCATTCATGG
369649	38.5129547857384	0.0429976764502055	0.00330908835221496	-95.8499339250987	14.8784766187762	AAGAAAATCCCAAATGTGCTTCAATG_AGAACAAAAACTAAACTCATTCATGG
370049	17.4339661381191	0.0404039076933964	0.00409992107070004	-96.8768960143601	19.6602271589811	ATTATAAGCTTTAATGTCGTTGTAGT_AGAACAAAAACTAAACTCATTCATGG
370307	31.5783948672488	0.0449937250017862	0.00352937718051079	-84.90655890646	14.589085322654	CCTAAAAAAACGAACAAAGTTCGTCC_AGAACAAAAACTAAACTCATTCATGG
370362	23.0308314395071	0.0391900609113999	0.00360782192163993	-107.7993529289	18.5939587341595	TGAGCAATTCTAAAATCCGTTAACCA_AGAACAAAAACTAAACTCATTCATGG
370375	3.22820934470157	0.0372597251478327	0.00501176927452649	-95.4122358150407	25.2122632225759	TCGTGAATTTTCAATAAGCTTAGTTC_AGAACAAAAACTAAACTCATTCATGG
370703	3.08266374322233	0.0478936650769359	0.0110296242941497	-47.7786790897712	35.5184590804958	CTTCAAATTCTTAAATTTCTTATGCT_AGAACAAAAACTAAACTCATTCATGG
370833	13.5203371583024	0.0370575281715315	0.00438657467259942	-105.780079849261	22.967593306295	AGGTAAAGTTGCAAGTTATTTGTCTG_AGAACAAAAACTAAACTCATTCATGG
370913	19.1002364955623	0.0340905000387925	0.00347323114111547	-128.122812181566	21.3691227302139	TAGTAAATCAGGAACGACCTTGCCTT_AGAACAAAAACTAAACTCATTCATGG
371059	12.4036944667233	0.0362715351215007	0.0040394619600993	-110.029101696521	21.9632847394924	TATGTAAGCGGGTTTCTGT_AGAACAAAAACTAAACTCATTCATGG
371106	62.4114743552424	0.0397593895741015	0.00250956514513384	-120.971789683573	13.4063986610101	ATTCAAAACTCGAAATAACTTGGGT_AGAACAAAAACTAAACTCATTCATGG
371423	43.9915715462167	0.0421801974600507	0.00298036969632091	-102.303460103878	14.0512699388405	TATACAAAATGAAATCGATTTTTAAG_AGAACAAAAACTAAACTCATTCATGG
371572	48.8257167000196	0.042112278168849	0.00278817902635375	-104.74696891963	13.2316915763763	TGAATAACCAAGAAGAGGGTTAGGG_AGAACAAAAACTAAACTCATTCATGG
371604	49.2493283893107	0.0408566322010215	0.00289245685962674	-112.70495597303	14.7329701781427	CGTCTAAATATCAACAACCTTAGTTC_AGAACAAAAACTAAACTCATTCATGG
371982	111.993790355298	0.0437309926186106	0.00240968518361323	-111.955871967537	11.5436521108504	ACTTAAAAAGTGAAAAAAGTTTAGGA_AGAACAAAAACTAAACTCATTCATGG
372187	3.32924746651864	0.0422551724687637	0.00644003567074799	-72.5755156764025	26.3257185051868	ACTTAAATCCGGAAAGCGGTTTTCGA_AGAACAAAAACTAAACTCATTCATGG
372333	47.236761238628	0.0435133698540735	0.00293015244444252	-96.7836272600269	13.0477453917851	AACTAAACTCTTAAACGTATTACCGG_AGAACAAAAACTAAACTCATTCATGG
372365	28.4109306880417	0.0424375377925077	0.00418739411181092	-94.1715040527506	19.0030267023505	TCGGAAAAAGTGAACTCTGTTGCATA_AGAACAAAAACTAAACTCATTCATGG
372393	26.36681433718	0.0412183579646024	0.00342965337560099	-96.3231803441186	15.7774342139951	ATACGAACAAATAACCACGTTTATCT_AGAACAAAAACTAAACTCATTCATGG
372745	32.28590031737	0.0438598076064218	0.00426375398541691	-84.1432832312337	17.7562691410896	GATATAACCACAAAGGTCCTTTAATA_AGAACAAAAACTAAACTCATTCATGG
373040	0.764656625508962	0.0352865541670329	0.00685607305984247	-96.940222145945	36.6157170446955	GTTCGAAGTAAGAATAATCTTTGTTA_AGAACAAAAACTAAACTCATTCATGG
373071	23.6352637520476	0.0374992078448566	0.00368874296484137	-115.995701542594	20.3797148484811	ACATAAACGCGGAATCTATTTACACC_AGAACAAAAACTAAACTCATTCATGG
373230	10.0133289616472	0.0518026781257244	0.0146571467572085	-14.2055664460211	35.8353763601314	AAAAAAAGAAGAAAAGTACTTATTAT_AGAACAAAAACTAAACTCATTCATGG
373505	3.87537863401288	0.032288052036338	0.00504809023796904	-124.447577997707	33.044076046505	AGCCCAATAATCAAGTTGTTTCGTGT_AGAACAAAAACTAAACTCATTCATGG
373622	243.251670672023	0.0458981670576074	0.00232653774182779	-114.541654345129	11.0155202771866	TGTGAAATATATAAGCCTTTTTAGAT_AGAACAAAAACTAAACTCATTCATGG
373816	5.1384611426766	0.0426909668720939	0.00540660395574398	-70.8245293369906	21.2420892544053	AACCCAAAAAAGAACGCATTTACCTC_AGAACAAAAACTAAACTCATTCATGG
374025	72.7291960736722	0.042229078388645	0.00275894778604903	-111.618095569433	13.5185810261316	GGGCTAAAATAAAAGGGCCTTGAGGG_AGAACAAAAACTAAACTCATTCATGG
374053	115.306759670534	0.0423722011298966	0.00201873040254047	-121.260452877965	10.3046968413429	TACAGAATCCGCAAAATTTTTACGTG_AGAACAAAAACTAAACTCATTCATGG
374155	16.6022590776026	0.0449817062280889	0.00428966238927618	-74.6538594002772	16.6194476706062	CCCTAAAACTAAAATGTAGTTCTTGG_AGAACAAAAACTAAACTCATTCATGG
374192	122.00121958039	0.0400581995532114	0.00176252522236068	-134.486780737541	9.91578908974139	AATGCAATATGTAACGTGTTTAAATC_AGAACAAAAACTAAACTCATTCATGG
374406	74.5262660328408	0.0435490340960829	0.0023422823928966	-105.706578275684	10.8972342413172	GTTCCAAAAGATAAAACCGTTGTCTG_AGAACAAAAACTAAACTCATTCATGG
374423	19.8017072815517	0.0437726976458984	0.00410278993144524	-80.4457529566021	16.7623743873694	ATTCAAAGAGAAAATCATTTTAGATG_AGAACAAAAACTAAACTCATTCATGG
374524	128.171601424309	0.0663933143016922	0.00688165858226574	-25.1540487429698	14.6022975343975	ATATTAACACATAATAAATTTATGAG_AGAACAAAAACTAAACTCATTCATGG
374602	16.1453036922033	0.0473056511506982	0.00644534411486075	-61.9908548501704	22.9062010194012	CAGAGAAGTTCTAATAATTTTATTGC_AGAACAAAAACTAAACTCATTCATGG
374759	153.196776341812	0.0420177509001091	0.00164653642274925	-129.135285028234	8.73924108426944	TCGAAAAAACGTAACTGCTTTATAGC_AGAACAAAAACTAAACTCATTCATGG
374859	78.4935208662619	0.0426607099744228	0.00233873162299971	-110.402155341049	11.2324675975135	AGCATAATCACCAAACGCCTTGGTTC_AGAACAAAAACTAAACTCATTCATGG
375037	27.7946919704775	0.0438871492174332	0.0043417856851754	-85.8431103995656	18.3802951234482	ATGATAAATATAAAGCTTTTTCATCC_AGAACAAAAACTAAACTCATTCATGG
375243	124.53675121616	0.0630918291382779	0.00620299922630412	-38.6613931495458	15.0356004632146	TTATGAACACAGAAGGTATTTAATTA_AGAACAAAAACTAAACTCATTCATGG
375673	60.505614545367	0.0442876810728835	0.0027610548550405	-98.0724449525268	12.1954684308215	TCAACAAACGAGAATGTGGTTAGTTT_AGAACAAAAACTAAACTCATTCATGG
375878	7.93581534921805	0.0319536347540774	0.00423795785317437	-128.925316385338	27.3702959489342	AGCTAAAGTGTTAATGACCTTGATTA_AGAACAAAAACTAAACTCATTCATGG
376005	1.67956613421858	0.0515411889358565	0.00972598457146765	-35.8992172048378	27.0682624602429	CCGGCAATATGAAATCTTTCAAT_AGAACAAAAACTAAACTCATTCATGG
376457	20.3860680149197	0.0421467109820153	0.00392416329130264	-89.5749713610589	17.2167869259481	CTTCAAATATGTAAAGCCGTTACTTT_AGAACAAAAACTAAACTCATTCATGG
376612	23.4457802312089	0.0438993406027886	0.00441835182977274	-84.0365473683173	18.5529298312799	TTTACAACTAGGAAGGTTTTTAGAAA_AGAACAAAAACTAAACTCATTCATGG
376734	74.2440945542053	0.0437952459892217	0.00241523372465269	-104.158984751422	11.0724197166586	TTGGTAACTTTAAACTACGTTTTGAT_AGAACAAAAACTAAACTCATTCATGG
377225	35.9567909924109	0.0706350632404186	0.0124943760329982	-2.71352116195502	21.1160095994806	TAGGAAATAACAAAGTTATTTTACTA_AGAACAAAAACTAAACTCATTCATGG
377543	100.889579389356	0.0419202496586894	0.00207202351848928	-120.531158393413	10.6496194206306	AGTACAAACTTAAAATACGGTTCACTC_AGAACAAAAACTAAACTCATTCATGG
377675	15.9642295649515	0.0369206074857435	0.00434870993435007	-112.612975259431	24.0266742895019	GAAAAAAAAGTTAACATGGTTGTTAG_AGAACAAAAACTAAACTCATTCATGG
377743	21.3947435950065	0.0461119769066098	0.00419934482286819	-73.8566186312113	15.9509269125729	CAAAAAATGTTGAAAAGCATTTTCCT_AGAACAAAAACTAAACTCATTCATGG
377788	1.04797675983079	0.0468868998516209	0.00977725141332739	-44.4119853653084	31.9507782298797	CCATGAATTACAAACCTAGTTCTGAG_AGAACAAAAACTAAACTCATTCATGG
377823	4.58405713449747	0.0287164387055895	0.00424561113308955	-149.999999998399	34.8252287210915	CATTCAATGCAAAATGGCTTTGCATT_AGAACAAAAACTAAACTCATTCATGG
378070	25.1088916366933	0.0446015203870398	0.00415091362830083	-83.1271779537357	17.1205087017435	CACGCAAAATCTAATCCTCTTTTTGT_AGAACAAAAACTAAACTCATTCATGG
378199	48.0251718094072	0.0433850362676734	0.00443254735820452	-97.3444195833958	20.0137262745465	TATCGAATTTTAAAGTAATTTCATGC_AGAACAAAAACTAAACTCATTCATGG
378273	1.479810756761	0.0368457089261893	0.00523750274022188	-89.2523408132792	24.9280850096136	TCAAAAAGATACAAAATCGTTATCTC_AGAACAAAAACTAAACTCATTCATGG
378552	117.280982543931	0.0406880200455111	0.00180277306470098	-130.733134857908	9.88647939332312	AGTTAAAACTAGAATCGTGTTTCGTG_AGAACAAAAACTAAACTCATTCATGG
378854	72.8857179008288	0.0426820161882156	0.00232110448346403	-107.851560345251	10.9904256923021	TAGCCAAGCGTTAACTACGTTGACGT_AGAACAAAAACTAAACTCATTCATGG
379206	25.8330966581815	0.0455258652343779	0.00389165342920309	-78.1381400049201	15.2537681301042	ACATAAAAAGTCAACAGAGTTAGAAT_AGAACAAAAACTAAACTCATTCATGG
379236	46.8254671080305	0.0547068052899922	0.00732568899343088	-47.4533996926015	21.2095019425243	GTACTAAAGACAAACATGATTTTTAT_AGAACAAAAACTAAACTCATTCATGG
379320	33.7950837795235	0.0455896121646601	0.00411950721255152	-80.4548801568748	16.2164419715533	AATCGAATCGCTAACAGTATTTTGTA_AGAACAAAAACTAAACTCATTCATGG
379443	22.2791302288686	0.0405695319510837	0.00348815106464576	-98.4203193392503	16.4861733177489	TTACTAAAGTTGAAGTTTGTTGGTAA_AGAACAAAAACTAAACTCATTCATGG
379626	19.6833374898099	0.0413796664228987	0.00385523078536412	-86.9151433254738	16.5045094896908	AGGGTAACAAGTAAGCATTTTGCGGA_AGAACAAAAACTAAACTCATTCATGG
379840	43.538335907166	0.0448552361233053	0.00292444924137487	-88.5548512821363	12.0812300685116	ACAATAATAGTAAATGCTTTTAGTGC_AGAACAAAAACTAAACTCATTCATGG
379901	2.23716977861504	0.0418168903351896	0.00880329293814626	-71.3382636264047	36.2544877244403	TAGGAAAACTTAAAGGTTATTGATGC_AGAACAAAAACTAAACTCATTCATGG
380495	26.077703140755	0.043625800460116	0.00385234106221273	-87.1155560895746	16.3728383057349	CTTTCAACCGCAAAATTATTAGCTA_AGAACAAAAACTAAACTCATTCATGG
380522	75.2694875225454	0.0410362127199219	0.00237324347186172	-120.86995588069	12.4604667099303	CTTTTAATACAAAACATTTTTGACCC_AGAACAAAAACTAAACTCATTCATGG
380558	38.0053128416953	0.0648996279458916	0.00982276973729463	-15.9545024480159	19.9057636182823	GCGGTAAACCCGAAATACCTTAATAT_AGAACAAAAACTAAACTCATTCATGG
380683	9.69444706551339	0.0443516476943303	0.00478554085657003	-69.8870297023392	18.2446551664933	GATCGAAGCTAGAATAGTCTTTTCC_AGAACAAAAACTAAACTCATTCATGG
380740	3.4784262901721	0.0413878156374706	0.00664827355300183	-75.4613647078651	28.1299154077507	TTATCAACCCTGAAGTCTATTCCTAA_AGAACAAAAACTAAACTCATTCATGG
380835	2.0747790281781	0.0309302130979225	0.00589926924679985	-149.999999990211	47.864695042075	CTGTTAATGGGCAACAGGCTTGGAGG_AGAACAAAAACTAAACTCATTCATGG
380992	27.7057194106196	0.0436474524594231	0.00413238780667627	-88.1810054632181	17.7824160912288	TTGGCAAATCGTAAAAACTTTGTTTG_AGAACAAAAACTAAACTCATTCATGG
381001	92.0108341521952	0.0413227500332507	0.00202167448703499	-120.413123949341	10.415173146605	TGTTCAACTACGAAGGGCATTACAAC_AGAACAAAAACTAAACTCATTCATGG
381091	56.3433854295621	0.0441558973312262	0.00426835292476674	-92.3046376048382	18.74766684132	ATTGTAAACCGGAATCTTATTCTTAA_AGAACAAAAACTAAACTCATTCATGG
381183	224.344865633744	0.0415440594745188	0.00145535231945987	-140.56790981043	8.21045868748168	GTATTAAATGGAAACCCTCTTGCGAA_AGAACAAAAACTAAACTCATTCATGG
381195	7.48148533776785	0.0407094613387844	0.00459909195302402	-85.2790964777057	20.4128379883008	TAGCTAAAAGCTAAATTGGTTCTCACT_AGAACAAAAACTAAACTCATTCATGG
381665	22.1477541093976	0.0416248670547486	0.00381737038733239	-93.160082649016	17.2426374641218	CAACTAATAGCAAAGGCTCTTGTTCA_AGAACAAAAACTAAACTCATTCATGG
381680	15.421073047017	0.0440527239826838	0.00399594044523223	-76.4148822979374	15.7667422283806	AATGTAACTCGGAATCTTCTTCAGCC_AGAACAAAAACTAAACTCATTCATGG
382196	45.8226349180426	0.041448546870368	0.00292903885433141	-104.314748740473	14.007077263637	AACTAAATCTAAAACGTAATTAAAGC_AGAACAAAAACTAAACTCATTCATGG
382914	77.2718204124749	0.0712463700273652	0.00830228145060122	-12.72088347402	15.1169720080225	ATCAAAAATAGTAATGAATTTTCATT_AGAACAAAAACTAAACTCATTCATGG
383395	14.0162181168301	0.0352877024201055	0.00369534794387102	-116.546624330547	21.0609498926699	ATTCCAAGCTTCAACTCGGTTGTGGG_AGAACAAAAACTAAACTCATTCATGG
383505	45.5966216651747	0.0410750181896737	0.00291810966788078	-108.877159800522	14.4775853063847	GGGCAAACGTTAAAACATTTTTACTC_AGAACAAAAACTAAACTCATTCATGG
383517	77.3875493184275	0.0424338184118198	0.00266582369494123	-111.344495226344	13.1014939477733	AAATAAAGCGGAAAGTCGGTTTAATA_AGAACAAAAACTAAACTCATTCATGG
383612	26.9606122006443	0.0431589296303509	0.00438811302604598	-87.3103748497417	19.0063677336189	CGAAAAAGAGCTAAGGATTTTATATG_AGAACAAAAACTAAACTCATTCATGG
383617	3.08365390956587	0.0401905755263142	0.00537354381962306	-79.5399518926739	23.1477256696606	TTAGTAAAAGAAAAGCGTTTTACGTT_AGAACAAAAACTAAACTCATTCATGG
383849	0.429598973075741	0.05507926753044	0.0312943671152432	-21.1055048341037	75.5049414686003	ACCCAAATTTTTAAAAACTTTCTTTG_AGAACAAAAACTAAACTCATTCATGG
383933	2.11985374534144	0.0628843348419171	0.0200968235986394	-2.20351679049405	37.4083797084906	TACTAAAGTGTTAAAATACTTTCTAA_AGAACAAAAACTAAACTCATTCATGG
384139	3.15515452022623	0.0394696541896192	0.00542927579443875	-84.8411605908949	24.8570244896044	CTTTAAATAACAAAGCAGGTTTTCCG_AGAACAAAAACTAAACTCATTCATGG
384295	104.368176386	0.0652378681903932	0.00418375989132454	-36.4963489230858	9.55174928536304	AGGGAAACCGGAAAGATTATTTGGTG_AGAACAAAAACTAAACTCATTCATGG
384332	32.4412064744483	0.0447288101115862	0.00533473084608529	-77.1680915084658	21.6691169726999	TGCAGAATATATAACTCATTTTCTAA_AGAACAAAAACTAAACTCATTCATGG
384668	58.0669609857532	0.0427803558458647	0.00247508881414684	-104.23397302106	11.5319178157044	ATCGTAACCATAAAGACGGTTTCAAG_AGAACAAAAACTAAACTCATTCATGG
385040	6.08662972144917	0.0413688581049043	0.00512266090177663	-75.2747408732934	20.8302849528541	TGCCGAAAAGTTAACGCATTTGATAC_AGAACAAAAACTAAACTCATTCATGG
385130	71.1664214932911	0.0695356382883774	0.00753673548299596	-20.2027137195886	14.7096821011758	GTGCAAATAGTTAAACAAATTGTATA_AGAACAAAAACTAAACTCATTCATGG
385336	62.1343352562453	0.0429014199873416	0.00265640564040648	-104.988221712891	12.4543749574658	AATTCAAGGGTCAATACAATTGCATT_AGAACAAAAACTAAACTCATTCATGG
385573	0.962087099941655	0.043545996223664	0.00739833338169463	-59.8635114834071	27.6381510830878	ATGTAAATAATTAAATGACTTAACCT_AGAACAAAAACTAAACTCATTCATGG
385792	0.528760945339585	0.042316827386385	0.00848662696409799	-68.8100605423473	34.3705765108878	GGCTGAAAACTGAATAATCTTGGTAT_AGAACAAAAACTAAACTCATTCATGG
385808	52.4790189323244	0.0401212653400527	0.00282188552408045	-114.016147129926	14.4250592969882	GCTGAAAAGGGTAACATCATTGTCAT_AGAACAAAAACTAAACTCATTCATGG
385992	11.7019494369937	0.0431445795444198	0.00453372875433975	-76.8773862186459	18.3988718909675	CCTTTAATTGGAAAGACCTTTATCGC_AGAACAAAAACTAAACTCATTCATGG
386393	41.3352561520593	0.0440405885578701	0.00299820033931504	-92.4934003423295	12.9290509004151	CTGCAAACAACAAAGCGGATTATTGG_AGAACAAAAACTAAACTCATTCATGG
386504	3.39323153577921	0.0395378081001096	0.00653600140231974	-82.2859671652424	29.3196792538467	GCAGTAATAAAGAACTTTGTTATCAA_AGAACAAAAACTAAACTCATTCATGG
387048	24.9594123532352	0.0400888069100776	0.00370845287588528	-103.807560911556	18.4559251861341	CTAGCAAATCGCAAGTAAATTCGCGC_AGAACAAAAACTAAACTCATTCATGG
387376	29.1467979888432	0.0451681697304137	0.00416961743155024	-81.4144764996381	16.7567034592895	CCCATAATCGTAAACACGTTTATGTT_AGAACAAAAACTAAACTCATTCATGG
387508	41.3395146850107	0.0446995754666478	0.00344861177077134	-88.9174593896729	14.4952962097275	ATGAAAACGACGAATCTTGTTTGGAC_AGAACAAAAACTAAACTCATTCATGG
387563	57.0393660750593	0.0414597258999231	0.00280832476397321	-110.652011384292	13.9052841239898	AATGAAAATTATAAGCTGGTTAATGC_AGAACAAAAACTAAACTCATTCATGG
387726	1.14873108213163	0.0479052285499895	0.0129877500983434	-42.5589927986527	40.52144357978	TAATCAATATCTAAATAGCTTATTCT_AGAACAAAAACTAAACTCATTCATGG
387756	43.6471662721419	0.0418406976260438	0.00310818096399186	-104.849402821075	14.9188448607682	ATTAAAAGACGGAAAGGTTTTGTGTA_AGAACAAAAACTAAACTCATTCATGG
387777	45.3560739794874	0.0398361093146883	0.00264123631196095	-115.501248454574	13.7360458845179	TCCTTAAAATGGAAACTCTTTTTACC_AGAACAAAAACTAAACTCATTCATGG
387910	9.39092650812287	0.0404320857065262	0.00479776625259253	-86.623800417099	21.4161718135324	TGGTAAATTTCTAACGGTCTTAATGA_AGAACAAAAACTAAACTCATTCATGG
388298	83.9790596459836	0.0438145061580354	0.00256114690318555	-105.175541096539	11.8569349412296	GTATTAACACATAAATTGGTTAGTTA_AGAACAAAAACTAAACTCATTCATGG
388309	6.03274164885178	0.045643206148282	0.0105937967108169	-53.7580932182727	37.1208935314806	AGTCAAATCTTTAAGTACCTTTTATA_AGAACAAAAACTAAACTCATTCATGG
388322	6.83576330650791	0.038126467689046	0.00437880822428136	-94.3804668716749	21.251849437415	TACGCAACAGTTAAGTACTTTTTCAG_AGAACAAAAACTAAACTCATTCATGG
388408	9.86605274344238	0.0439003974481585	0.00526463492840523	-74.8030865223273	21.1366615937491	GGGGGAACCCTAAAGGGTGTTAAGAG_AGAACAAAAACTAAACTCATTCATGG
388954	108.614950886139	0.0436149914695546	0.00195621204286936	-112.958345251877	9.36408749759916	GGACCAAACTGCAAACGGTTTGGAGG_AGAACAAAAACTAAACTCATTCATGG
389215	286.738235770054	0.0439855698807361	0.00136605535610708	-132.564609909016	7.13440328834877	GAATAAACAGTAAATGGTCTTAAACA_AGAACAAAAACTAAACTCATTCATGG
389505	3.40613539254024	0.0356503185491478	0.00503428033216352	-101.802662111716	26.7799613640329	ATTCGAAGCTTTAAATCCCTTCACCC_AGAACAAAAACTAAACTCATTCATGG
389683	0.584536232911148	0.0701477421022351	0.0201818407250505	6.67466941993083	35.2408587235483	TATTTAATACTAAATTGTGTTGCTTG_AGAACAAAAACTAAACTCATTCATGG
389694	16.3824800518637	0.043109531954689	0.00502882886432132	-81.1989496513137	21.0728059686125	TAGCAAAGGTTCATATAGTTTAAGT_AGAACAAAAACTAAACTCATTCATGG
389947	15.1758725298818	0.0441898556892129	0.00495596838121554	-75.1881575831188	19.6666364208185	GTGAGAAGATACAAAAAATTTTCGAT_AGAACAAAAACTAAACTCATTCATGG
389948	11.6202050126389	0.0435774002124134	0.00518009162723848	-76.3962745053715	20.7481141944275	ACTAAAAATGATAAGACTGTTCAAGT_AGAACAAAAACTAAACTCATTCATGG
389968	24.4168430291133	0.0410980015549467	0.00351748320040819	-97.4051393483085	16.4309655009895	GTGGTAATAGCGAAACACCTTCGGAA_AGAACAAAAACTAAACTCATTCATGG
389989	225.903359899878	0.0453743389924693	0.00161051037008693	-119.37198116864	7.72612633901826	ATCTTAATGATATTGGAAT_AGAACAAAAACTAAACTCATTCATGG
390219	50.0676813277877	0.0441276479219278	0.00274456650442448	-95.5507496941829	12.032811029257	GTCTAAATACATAACAACGTTCATCG_AGAACAAAAACTAAACTCATTCATGG
390227	12.3920563011539	0.0388783507261817	0.00399297204489928	-98.9724412056926	19.6559205130739	CATCTAAGGGGTAATCGCATTGAGGT_AGAACAAAAACTAAACTCATTCATGG
390332	100.455747481809	0.0410039121621861	0.00193445199746332	-127.410458304919	10.4895178608358	TGCTCAATATTGAAAGGTATTGTGCG_AGAACAAAAACTAAACTCATTCATGG
390375	42.3910545264064	0.0368597455902062	0.00255171133756116	-133.29882896801	15.338283077589	GGACGAACTCGAAAGGGGGTTTGTGC_AGAACAAAAACTAAACTCATTCATGG
390472	17.473414592598	0.0724170002773643	0.0148638768794397	11.8065815289253	23.5122842473748	CATATAAGAATTAAACTCCTTTATTT_AGAACAAAAACTAAACTCATTCATGG
390477	22.3306885717539	0.0389254275583219	0.00367788035394749	-109.149709478278	19.2602944986658	TTCAGAACATCCAATGCCGTTCCTAT_AGAACAAAAACTAAACTCATTCATGG
390842	41.4886459583127	0.0450653885471212	0.003284549557072	-88.8580892653879	13.8311770284867	GTGGAAACTCACAAGTCCGTTGTTCC_AGAACAAAAACTAAACTCATTCATGG
390871	0.48355035365806	0.0512778631189299	0.0108836051837711	-33.8663835759813	30.2623294121609	AGGCTAAAAGTCAAGTGCCTTTATCT_AGAACAAAAACTAAACTCATTCATGG
391313	29.3333267850714	0.0643625475924751	0.0142802659498601	-17.8886361332128	29.4869751454257	AGATAAAATCTCAATAAGATTCAATT_AGAACAAAAACTAAACTCATTCATGG
391465	1.1366168621574	0.0771016957624431	0.0188104234689308	18.4316787513333	23.5240769662583	TCGCAAAATCTAAAGAGACTTAGAAA_AGAACAAAAACTAAACTCATTCATGG
391617	11.1472766858866	0.0427327373474881	0.00459027708680356	-79.8926105803246	19.0608260743456	CATCAAAAAGCTAATCAACTTCATTC_AGAACAAAAACTAAACTCATTCATGG
392020	63.7804466613606	0.0435282470940555	0.00255068030096693	-100.015553665352	11.3780601272402	AGGTAAACACCTAACGGCTTTGTTGC_AGAACAAAAACTAAACTCATTCATGG
392521	17.7142186176099	0.0465393030593731	0.00480337213833039	-68.8913168776856	17.4943329736474	CAATCAAGAGGAAATTTGCTTTTTGT_AGAACAAAAACTAAACTCATTCATGG
392589	2.43796345057218	0.0331664099537393	0.00643917745647049	-116.50490405064	40.326951070731	AGCTGAAGTTGAAATGGCGTTGCGGA_AGAACAAAAACTAAACTCATTCATGG
392886	34.9108117470463	0.0407527158535067	0.00307022843196895	-104.547858458897	14.915615781963	AGTTAAAAGGACAATGCACTTACAGT_AGAACAAAAACTAAACTCATTCATGG
392956	21.1317455929496	0.0432618396096849	0.00424800950602183	-86.1094844553824	18.2825620862183	TTGCAAACTACAAATTTAGTTTCTTG_AGAACAAAAACTAAACTCATTCATGG
393033	11.1602621147224	0.0405177113665273	0.00420717005303566	-88.9872536514094	18.940777864441	GAACTAACTGGGAAGTGAGTTGAGGC_AGAACAAAAACTAAACTCATTCATGG
393086	32.0234096703556	0.0467901863993912	0.00362688637180952	-77.2402570920666	13.8449864403907	TGCTGAAGGCTTAATGGTTTTTCCGC_AGAACAAAAACTAAACTCATTCATGG
393713	31.7408671513195	0.0423380990767695	0.00314920919300002	-96.3297551754977	14.2845554506044	AGCATAAATGGGAAAAGAGTTGACAT_AGAACAAAAACTAAACTCATTCATGG
393789	51.5442562738536	0.0446325331793895	0.00307352837578582	-93.2386010345216	13.1676068606823	TGGATAAGTGTCAAAAGGATTTCGGT_AGAACAAAAACTAAACTCATTCATGG
394170	67.3736540528035	0.0416493296075595	0.0024081786942143	-114.609949902182	12.1248596941821	TCCCCAATATGAAACGATTTTCGCGT_AGAACAAAAACTAAACTCATTCATGG
394472	8.51337134255776	0.0412702034544215	0.00559168388853146	-79.5353573537695	24.0608737214823	AGTGAAAAACCAAACGTTTTTACTTT_AGAACAAAAACTAAACTCATTCATGG
394650	116.20449904932	0.0467369813035089	0.00211136728271776	-101.3870269632	9.15633769958563	CAATGAAATCTAAACTCATTTACGTT_AGAACAAAAACTAAACTCATTCATGG
394920	2.099651155267	0.0444158938749716	0.00713922499568986	-59.6330203031271	25.6693547290397	CATCTAAAATTCAATGTGTTTCCTTC_AGAACAAAAACTAAACTCATTCATGG
395233	0.593282077392217	0.0823473303123002	0.0238483079563915	28.8316321396814	39.7199694646881	CCGCTAACCGCAAACGAGTTTGGGAA_AGAACAAAAACTAAACTCATTCATGG
395254	14.5975634507449	0.0401517564283502	0.00382146366175578	-95.7025246489265	17.9749921626793	CAAAAAAGCGGTAAGACACTTTGAGC_AGAACAAAAACTAAACTCATTCATGG
395310	0.991212707565353	0.0475859700542217	0.00833101846349492	-47.7246934953818	27.0567105456736	ACACAAAAATGTCAAGATTCTTCGATG_AGAACAAAAACTAAACTCATTCATGG
395573	83.0229848321482	0.0458650566659844	0.00258722554147487	-98.5984137439627	11.2063896972805	TTATGAATGAATAAATAGATTGAGGG_AGAACAAAAACTAAACTCATTCATGG
396151	29.7597350826978	0.0461710693239895	0.00489335452849755	-77.2190056619502	19.0337686680317	ATTAAAATGGTTAACCCTTTTTGTTT_AGAACAAAAACTAAACTCATTCATGG
396200	44.0077810221635	0.0413813065079126	0.00307327822829102	-105.410139353156	14.8552221179181	GGCAAAAATACCAAGGCTATTTCTCT_AGAACAAAAACTAAACTCATTCATGG
396258	2.72615069096585	0.0412725289441673	0.0061561361805792	-74.2950877854166	25.4717471502961	TATACAAACATAAAACGCTTTGGTCT_AGAACAAAAACTAAACTCATTCATGG
396688	7.7242624862515	0.0478708472939056	0.00501923819014119	-54.4855386123786	16.4792167352904	TGCCTAACTCATAATCCCATTACGCC_AGAACAAAAACTAAACTCATTCATGG
396703	56.0302859824516	0.0416127018519329	0.00264007463357158	-108.526630071652	12.7824013372179	AATACAATGTGCAAAAATGTTATGAT_AGAACAAAAACTAAACTCATTCATGG
396888	28.296368151382	0.043412710705952	0.00420055516340226	-89.6239342863414	18.2691959389079	CTATTAAAAGAAAACGTTTTTAACAC_AGAACAAAAACTAAACTCATTCATGG
397049	7.067253365689	0.0452775087292384	0.0055363832760679	-62.1587492942455	19.7572084199935	TGTAAAATAGTGAATCATCTTAGTAG_AGAACAAAAACTAAACTCATTCATGG
397377	34.9155281099034	0.0429618171762658	0.00374905521687474	-94.8156886484094	16.9261496689628	GTTATAATTGTCAACTCGTTTGAAAA_AGAACAAAAACTAAACTCATTCATGG
397472	19.5140054763891	0.0460032780712667	0.00468411835766159	-73.5601206043261	17.8969345977486	ATTAGAAGTAGAAAATGGATTGATAG_AGAACAAAAACTAAACTCATTCATGG
397557	78.0882279323537	0.0427043678949508	0.00237811737206607	-112.259176613175	11.6441528789666	AACACAATAGCTAATGAACTTGCAAA_AGAACAAAAACTAAACTCATTCATGG
398519	49.3626494068102	0.0437537757608605	0.00360940282280818	-95.4199637392744	16.0178174403604	ATCATAACTATTAACTCTGTTTCTTT_AGAACAAAAACTAAACTCATTCATGG
398565	33.592232886707	0.0402198961555395	0.00339096582730518	-104.477678241634	16.5501013413172	ACATTAATAACTAAGTGTCTTTGATT_AGAACAAAAACTAAACTCATTCATGG
398901	0.135795962015436	0.0388685660918527	0.00706751958288435	-85.4914470305628	34.0837020758657	CACCTAAGCCGTAAGTTACTTTGTCT_AGAACAAAAACTAAACTCATTCATGG
398938	26.0285260624235	0.0461201571135136	0.00565380369818053	-72.549563102297	21.4733521474007	TCGGAAACAGTAAAATATATTTGATC_AGAACAAAAACTAAACTCATTCATGG
399064	4.23800370796576	0.0331861189207858	0.00519640935421862	-118.562448685409	31.6038136981507	GGACGAATCTATAAGATGTTTATCCC_AGAACAAAAACTAAACTCATTCATGG
399268	0.976772448441253	0.0365059250842666	0.00550604952189546	-92.7601425370993	27.8322595145526	TAACAAAGTGGTAAATCGATTTCGG_AGAACAAAAACTAAACTCATTCATGG
399317	13.4654283569572	0.0437861288516801	0.00597568513739528	-77.9521088154863	24.6225342990985	ATAGCAAAATTGAATAGTTTTCGGTG_AGAACAAAAACTAAACTCATTCATGG
399352	21.6953446100415	0.0483456283320391	0.00768056155001939	-62.3417671701142	26.7506422778301	TTAAAAACTTAGAAAGCTATTGATTT_AGAACAAAAACTAAACTCATTCATGG
399583	49.4572885372949	0.0399187714465894	0.00284980025382388	-115.030784306379	14.8087930229789	GGAACAAAACCGAACACACTTACCAT_AGAACAAAAACTAAACTCATTCATGG
400042	1.65681020944092	0.0430409474885606	0.00616282953475534	-66.0921048509668	23.8710842364038	TACGAAACAAGGAAGCCCCTTGAATC_AGAACAAAAACTAAACTCATTCATGG
400152	0.600703956255657	0.0330050960278391	0.00563080412943779	-111.637468376606	33.4040967657369	TTATCAAACGGCAATCATTTTGAAGC_AGAACAAAAACTAAACTCATTCATGG
400326	14.8755951996975	0.0382520062732759	0.00444473088144444	-103.923374357657	22.7955309071488	TGGCTAAAATTGAAAACGATTGGAAT_AGAACAAAAACTAAACTCATTCATGG
400369	56.2851237082717	0.0421219252151903	0.00304199726215766	-105.544673643429	14.5146454257761	ATAATAAGAACGAAGTTAATTTTGAA_AGAACAAAAACTAAACTCATTCATGG
400389	128.041605185858	0.0417595139291687	0.00187887434022287	-126.794039181512	9.92908497682714	TTATGAATTCTCAACCTACTTACAAG_AGAACAAAAACTAAACTCATTCATGG
400731	13.7958352283355	0.0445206597530107	0.00535335291180674	-73.8143347220303	20.8355251660946	CGAACAACATAAAAAGCTTTTATGAG_AGAACAAAAACTAAACTCATTCATGG
401209	27.1458875078251	0.0425110160874925	0.00373169154901347	-92.0782008119073	16.5681895644744	TGCGAAAACTGGAATAGGTTTTATGT_AGAACAAAAACTAAACTCATTCATGG
401233	33.1024341957067	0.0432759907382486	0.0034426124492809	-92.2494325788596	15.0649407556848	TGAATAAAGGCAAAGTCGCTTTTAAC_AGAACAAAAACTAAACTCATTCATGG
401242	7.15572279019359	0.0370939126214855	0.00443812439642218	-101.148061106251	22.8132366268902	AGTGAAAGTAGCAAGCGGGTTGACGG_AGAACAAAAACTAAACTCATTCATGG
401529	48.0747449349874	0.04174977587443	0.00310537533449148	-105.482409475718	14.9817737788784	AGTAAAAACACTAATGGTGTTAAATT_AGAACAAAAACTAAACTCATTCATGG
401573	0.230034755744413	0.044536974964227	0.00714002849370038	-55.006676047611	24.869238210118	CGGTCAAACAGGAACACAATTCTTTC_AGAACAAAAACTAAACTCATTCATGG
401784	15.9309631414596	0.0473688249071153	0.00520408625071861	-63.7754880303087	18.263011474622	GCGTAAATTTATAACAGCCTTAAGTA_AGAACAAAAACTAAACTCATTCATGG
401895	44.4794324703645	0.0413214443207276	0.00331921875803257	-103.979055076493	16.0822965083947	AGGATAACATATAATTATCTTTGTGG_AGAACAAAAACTAAACTCATTCATGG
401954	15.4696540444339	0.0480276426030881	0.00467212043586086	-63.5029104231082	16.232944314864	CAGCGAAATATTAAAGGGGTTTAAGG_AGAACAAAAACTAAACTCATTCATGG
402066	73.2987019114342	0.0417247930105556	0.00225859302379206	-112.754323750997	11.1271975903741	AGCGAAATGCTGAATATGTTTAGGAT_AGAACAAAAACTAAACTCATTCATGG
402186	10.7601772908533	0.0465441377484507	0.0051909788551533	-64.7985530196807	18.7636050645751	CCCTAAACGTGTAATGTATTTTCGTA_AGAACAAAAACTAAACTCATTCATGG
402282	89.2213569985643	0.0437442527475365	0.00220279638081732	-109.525659087945	10.4447813867997	GTGGTAACATTCAAGGGCGTTAGGGG_AGAACAAAAACTAAACTCATTCATGG
402751	50.2918257614489	0.0425572128923087	0.00281548901696256	-102.129151850373	13.0694357586604	ACCCGAACAATGAAATAAATTGGGTG_AGAACAAAAACTAAACTCATTCATGG
402906	15.7841680148538	0.0432668239221043	0.005144101058756	-82.8287583677594	21.8914807022338	GCCCCAAGCGGGAAGGGGGTTGGGGG_AGAACAAAAACTAAACTCATTCATGG
403414	3.75886781794179	0.0429474339124221	0.00502673053186039	-70.1548040441688	19.7659047140466	CCACCAACCAAAAACGGTGTTGGGAC_AGAACAAAAACTAAACTCATTCATGG
403650	19.1108086063215	0.0471779248394027	0.00668882727945237	-66.6507878663392	24.4008778865021	GTCTAAAAAAAGAATTTGGTTTATGT_AGAACAAAAACTAAACTCATTCATGG
403763	2.14289375705054	0.0349835305590612	0.00442135494802981	-102.426371047218	23.5652975727904	GTATTAAGCTGGAAGTCGTTTGGGGG_AGAACAAAAACTAAACTCATTCATGG
404261	64.1489349815991	0.041751821777328	0.00256837125574771	-112.892091051301	12.8110172858119	AAGAAAAGCACCAACGTTCTTTGAAG_AGAACAAAAACTAAACTCATTCATGG
404894	10.4788469141863	0.0430219746260767	0.00453673117100901	-77.3151013885237	18.6394075678089	GATGTAATATTTAAGGACATTGTGCG_AGAACAAAAACTAAACTCATTCATGG
405380	16.5676663624799	0.0406388188359227	0.00456750613040389	-92.2434756683854	21.1318225175762	TTTGTAACATAGAAAACACTTTGATT_AGAACAAAAACTAAACTCATTCATGG
405547	35.7785378904589	0.0416993662407962	0.003666228428975	-99.4795004055722	17.3753758181828	ATATAAAAGTAAAATTGTCTTACGTT_AGAACAAAAACTAAACTCATTCATGG
405760	170.805005618803	0.0410951657541718	0.0016116443376775	-136.18825669355	8.99194859297869	GTCCGAACGTTTAACATGATTTGTGG_AGAACAAAAACTAAACTCATTCATGG
405770	54.8563012015735	0.0430815484450203	0.00288886137308419	-99.2724155402866	12.9940397403269	AATACAAACGTCAATAATGTTGGCCA_AGAACAAAAACTAAACTCATTCATGG
405855	448.176277790411	0.049926694007548	0.00134397313629962	-111.740741594689	5.751543044749	TGAGTAAACAGAAAGAAGTTTCCAGC_AGAACAAAAACTAAACTCATTCATGG
405895	0.0980132826963427	0.04595285337845	0.0076085446763084	-52.7961775374031	26.107791483911	CAAATAACTGAAAAAGGGCTAAGTT_AGAACAAAAACTAAACTCATTCATGG
405904	2.03916064332896	0.0366250388058699	0.00601469361645076	-93.16437569789	30.441123873872	TATAAAAACGGAAAGCCTTTTCAGGT_AGAACAAAAACTAAACTCATTCATGG
406459	11.7866244586618	0.037616363746369	0.00461362258690636	-106.564219853547	24.5860644627898	GAAAGAATCGAAAATCGATTTAGGTC_AGAACAAAAACTAAACTCATTCATGG
406593	12.441875441366	0.0517513856858635	0.0146578301520734	-43.2506427080377	43.1804605476883	ATGCCAACCGGAAATATTTTTAATTG_AGAACAAAAACTAAACTCATTCATGG
406707	24.2037100967721	0.0525141471794789	0.00880706363698205	-32.445538170154	23.7898721316901	GTGTGAATATTTAAGTAAATTTGAAT_AGAACAAAAACTAAACTCATTCATGG
406952	4.27860417899751	0.0425877416085598	0.00601245154519756	-71.388926934619	24.0967723563403	TATGGAAAAAGTAATACGATTCTAAA_AGAACAAAAACTAAACTCATTCATGG
406957	73.1055557597543	0.0383276048110448	0.00274827238508581	-126.325273338951	15.4086775950049	ACTTTAAGCTAAAATGCTGTTACCAC_AGAACAAAAACTAAACTCATTCATGG
407018	10.1945621609546	0.0423975593787339	0.00551309676685706	-78.4467914142387	23.060188833918	TTGCAAAATTTAAACCCCATTAAGAT_AGAACAAAAACTAAACTCATTCATGG
407115	11.2166552490001	0.044034062775895	0.00469437469651666	-73.8484842249625	18.478812016385	GTATGAAAAAGTAAGGGGATTGAGTA_AGAACAAAAACTAAACTCATTCATGG
407329	33.3989822373341	0.0406713365746475	0.00322085370993876	-105.744436017835	15.8670036093202	TCCACAAAGCACAACGCGGTTTGATT_AGAACAAAAACTAAACTCATTCATGG
407377	8.98712157884908	0.03300131393177	0.00445097283423758	-127.596502644108	28.5524435796411	GCGATAATGAAAAATGCTCTTGAATT_AGAACAAAAACTAAACTCATTCATGG
407395	12.8414105052484	0.0468197690369223	0.00852122464830137	-55.5744135800844	29.3574219295033	TAAAAAACAAAGAAAATAATTGCTAA_AGAACAAAAACTAAACTCATTCATGG
407642	16.577542805699	0.0441380249560396	0.00575901693902536	-79.3683197901301	23.8009059124041	GAACAAAAATTGAACGACTTTACATA_AGAACAAAAACTAAACTCATTCATGG
407786	133.628516626888	0.0441878935943665	0.00253462080891256	-111.629855235153	12.1699271626379	TCGTCAATAATTAAAATGCTTAATAG_AGAACAAAAACTAAACTCATTCATGG
407856	4.75705475103514	0.0325621933480389	0.00515700146111865	-120.689552991272	32.3768418310331	TTTTCAAGTACCAACAAATTTGTGGA_AGAACAAAAACTAAACTCATTCATGG
408333	17.3590313892578	0.0344495427314507	0.00349902245578677	-126.458278885993	21.1484914946679	TCCCAAAGTGTTAAAGACTTTTCGG_AGAACAAAAACTAAACTCATTCATGG
408383	2.64837517190789	0.040026626141096	0.00568265137176108	-81.2784320372552	25.2926940397852	AGGAGAAGAAACAATTTTCTTGTCTC_AGAACAAAAACTAAACTCATTCATGG
408474	15.8391477636677	0.0465144673353794	0.00520956473469411	-68.5023838356459	19.203829739139	CTGTTAAGAGTAAATTATTTTGTCTG_AGAACAAAAACTAAACTCATTCATGG
409124	8.23948835952834	0.0396831432066415	0.0045606022003494	-89.4119257867486	21.1802672395976	GAATAAACACTGAATAGGATTGATGC_AGAACAAAAACTAAACTCATTCATGG
409179	10.7032300906595	0.0449153990365162	0.0054734158645878	-71.5740644824938	21.1089418002652	CGACAAATTTATAAGCAAGTTGAAAG_AGAACAAAAACTAAACTCATTCATGG
409494	30.6134369396758	0.0506623845782935	0.00504570309817795	-61.3835664317681	16.6506081261667	CCGTCAAACGCAAAAACAGTTCGTCG_AGAACAAAAACTAAACTCATTCATGG
409811	6.99229173226131	0.0441101658746141	0.00618184261329652	-69.7373226647865	23.9425491589709	TAGAGAATCAGTAACCGGGTTGCGCC_AGAACAAAAACTAAACTCATTCATGG
409885	29.7111061057187	0.0456546506819911	0.00419237384188115	-79.9510024581173	16.5773903944871	ACGGCAATTGCAAAAATATTTGGCCT_AGAACAAAAACTAAACTCATTCATGG
409893	6.89391900650338	0.0378766284294781	0.0041979489943225	-98.7248285348128	21.0808540438227	CTACCAAACGCTAATCGTTTTGAATT_AGAACAAAAACTAAACTCATTCATGG
410122	34.371348324647	0.0400843658143767	0.00320114484023885	-107.948721233432	15.9871740464856	CGAACAAAGGCGAAGGGTCTTGGCTG_AGAACAAAAACTAAACTCATTCATGG
410134	18.7711547662225	0.0558520284118507	0.0120390393008655	-15.0355039444678	27.7341096040502	GGAATAATAAGAAATGTTCTTAATAT_AGAACAAAAACTAAACTCATTCATGG
410381	4.41224039885056	0.0462755849638785	0.00816154575052244	-57.4817997553934	28.7145773049254	TAACTAATCATCAAAATTGTTTCTTA_AGAACAAAAACTAAACTCATTCATGG
411036	1.41502290759144	0.0520126101249531	0.00926159949444369	-32.9255888860154	24.9348226932384	TGCAAAAAACTAAACTTTTTTGTGCC_AGAACAAAAACTAAACTCATTCATGG
411277	79.888359239095	0.0469253933721517	0.00292962711159678	-91.9647595163983	12.0785827635268	GTCACAAACATTAAATACTTTGACTG_AGAACAAAAACTAAACTCATTCATGG
411302	35.4215163649179	0.0467898446652276	0.0042614232802883	-78.0964763718655	16.5431903143987	TTGTAAATAGTTAAAAAAGTTGGTTC_AGAACAAAAACTAAACTCATTCATGG
411355	85.5549223075082	0.0400268023096342	0.00214004243946914	-127.181351470713	11.6824736938256	AAAGAAATTCAGAAACACTTTGGTGT_AGAACAAAAACTAAACTCATTCATGG
411404	51.33114267798	0.0446444223713362	0.00289081867390185	-95.1507165621222	12.6323254344991	AGTACAACGAGAAATCCGTTTTGAGC_AGAACAAAAACTAAACTCATTCATGG
411457	2.37779968920626	0.0350033109895464	0.00561538228063144	-105.472541717094	31.4465321394947	ATAACAATCGTGAATTATTTTCTTGC_AGAACAAAAACTAAACTCATTCATGG
411721	19.536192876166	0.0485998554902406	0.00822286323017946	-57.1884276479854	27.5421884716285	TCAGTAAGATCGAAAAATATTGTTAA_AGAACAAAAACTAAACTCATTCATGG
412404	12.6164481559404	0.0417081331561435	0.00488343975726002	-84.4066930048166	21.2248092698467	TTGCTAATTTGAAAGAATGTTAACTG_AGAACAAAAACTAAACTCATTCATGG
412638	5.09585148003798	0.0419272340792393	0.00507493309331949	-75.3596181116359	20.7090961972694	AAACAAAAAATGAAATTGGTTGTTCG_AGAACAAAAACTAAACTCATTCATGG
412702	10.7933343674107	0.0476449623868403	0.00490238963616648	-58.3358389324608	16.6030199261585	GCGAAAACCTTCAAGACACTTAAGGA_AGAACAAAAACTAAACTCATTCATGG
413012	47.1634044078896	0.0430129947096086	0.00407616928914409	-93.8373568110967	18.3985457946674	AGACTAAGCCTGAATTTTTTTATAGG_AGAACAAAAACTAAACTCATTCATGG
413215	20.2950171942891	0.0387816669279876	0.00388083801677163	-106.243158867749	19.7858195318776	AAATGAAAAGTCAAATTAGTTCGTTA_AGAACAAAAACTAAACTCATTCATGG
413407	14.330531617473	0.0411644553112304	0.00437454297986733	-92.9650443532327	20.4954552931919	GTCAAAAGCCATAAATGTATTCGGGC_AGAACAAAAACTAAACTCATTCATGG
413410	43.1111756819421	0.0421009206424603	0.0029292394038129	-103.603256905494	13.9298809292415	AATGCAAGTGGCAAGTTATTTATGCA_AGAACAAAAACTAAACTCATTCATGG
413471	12.5195233615951	0.039057186131273	0.00455282223562976	-94.9683851470679	21.9940493751476	ACCTAAAAGTACAAAAATTTTTTGCA_AGAACAAAAACTAAACTCATTCATGG
413827	46.8756672943967	0.0424132863150922	0.00280230781394122	-101.736869171496	12.9950970573877	TCTCTAATATCCAAGCACATTACGTG_AGAACAAAAACTAAACTCATTCATGG
414002	24.9954914996322	0.0471103579907872	0.00386414512086914	-72.0991872500985	14.2643811582911	CTGCTAATCGTCAAAGCTGTTGGGAG_AGAACAAAAACTAAACTCATTCATGG
414054	0.998663738241603	0.0407532651460783	0.00566069486398306	-72.0072419755066	23.2460283769777	GTAAAAACACTAAATTACATTCCCTC_AGAACAAAAACTAAACTCATTCATGG
414137	20.0429518471949	0.0420027754659725	0.00369240022826108	-90.8686755830629	16.5371646881659	GCGGGAATCTAAAATGTAGTTCGGCT_AGAACAAAAACTAAACTCATTCATGG
414609	15.4990070829564	0.0471468006680534	0.00470784379875522	-65.0547410217232	16.6780154659076	TCCACAAACATCAAGAAGGTTTCATG_AGAACAAAAACTAAACTCATTCATGG
414617	2.46873326036116	0.0376933990012742	0.00919075409524456	-77.623616467673	43.2585893057362	ACCTCAATGGCAAAACTTTTTTTTAA_AGAACAAAAACTAAACTCATTCATGG
414914	21.739910013645	0.0588642517795221	0.00694201783412716	-31.9456931190232	16.8091612132829	TCGGGAAACGAAAATTTGTTTTGCCT_AGAACAAAAACTAAACTCATTCATGG
415616	68.9007988535412	0.0625502979708732	0.00994790441955549	-28.4714046688632	22.7069017086281	GGATAAAACTATAAGATATTTTTCAG_AGAACAAAAACTAAACTCATTCATGG
415983	14.61508614924	0.0364306303526229	0.00387140354122313	-114.087744406153	21.6380589945324	TAACTAATCAGTAATCGAATTGTGCC_AGAACAAAAACTAAACTCATTCATGG
416166	23.3767391520184	0.0463812994725897	0.00419500569950443	-72.1620564690695	15.5762428392099	CACCAAACCCCCAAATATGTTCGTCA_AGAACAAAAACTAAACTCATTCATGG
416521	24.5096172846115	0.0443430203618678	0.00378423084212487	-84.8625083647844	15.8584738553015	ATTTCAACGCAAAATCGGATTTTTGG_AGAACAAAAACTAAACTCATTCATGG
416538	8.10880705694028	0.0408632839768699	0.0050101162178264	-84.2074713847753	22.0613254412849	GAAAAAAATTAGAAAGGCCTTTGGTG_AGAACAAAAACTAAACTCATTCATGG
416858	4.02301430009877	0.0517616239776874	0.0113585118716807	-38.2721656395303	32.5091174365578	ACTTAAATCTTGAATAATATTGGAGA_AGAACAAAAACTAAACTCATTCATGG
416883	31.6580475784109	0.0409553984282133	0.00338195006234416	-101.665893444808	16.1423885077269	TTCCGAATGCAAAAATGCATTTTATC_AGAACAAAAACTAAACTCATTCATGG
417093	90.2963816111783	0.0431558433382834	0.00230235916593097	-111.651744460724	11.1063729792273	ATATCAAGCAATAAGTGCTTTCTGGG_AGAACAAAAACTAAACTCATTCATGG
417338	3.2073794646162	0.0430204128965355	0.00557503439056457	-66.396394560465	20.9985510432901	CCGAGAAAGGCCAATAGGATTAGGGT_AGAACAAAAACTAAACTCATTCATGG
417478	2.55761117288877	0.0467588069856687	0.00583610061888043	-53.7479792646273	19.5402034740452	CGAGAAAAAGCCAAGGGCGTTGAGCT_AGAACAAAAACTAAACTCATTCATGG
417659	15.6915180070582	0.0448119019750207	0.00439660862060324	-73.7440933523192	16.9906084327149	CGAATAACATCAAACCAACTTGAAGG_AGAACAAAAACTAAACTCATTCATGG
418014	12.8871356085413	0.0409639850573866	0.00452720010039579	-87.096747501144	20.0621868700997	CTGTTAATGCCTAAGGGATTTTTGCC_AGAACAAAAACTAAACTCATTCATGG
418258	1.27684114545943	0.0537803397554559	0.0197786936684464	-21.0098931110212	48.6262413487942	AAATGAACTCCCAAAGTTGTTATATT_AGAACAAAAACTAAACTCATTCATGG
418459	17.7890462104551	0.0436729050070295	0.00436551112729541	-80.847242841558	17.9618956896278	CACAAAAATGGGAAATGGCTTGCAGA_AGAACAAAAACTAAACTCATTCATGG
418761	15.8262536303739	0.0400385541743738	0.00439802537398937	-94.503359992644	20.6571298812242	CGGCAAAAAGATAAGAAGCTTACTTC_AGAACAAAAACTAAACTCATTCATGG
418782	1.23973754794625	0.0442866619346727	0.00634474890063877	-58.9989804704467	22.6695357659928	CTCCGAACCGTTAAGTTCCTTTGCTC_AGAACAAAAACTAAACTCATTCATGG
418964	15.6244537359714	0.0417028480079837	0.0043363873674803	-86.4507973823782	18.8595125386565	AGCTAAAATATGAATAAGGTTTTGAC_AGAACAAAAACTAAACTCATTCATGG
418976	0.425170956304413	0.0322565663426688	0.00538394839281797	-115.098324260454	33.1122816200582	TCACTAACTATTAAGCCTTTTCTTGG_AGAACAAAAACTAAACTCATTCATGG
419411	10.6525507951027	0.0436110242067304	0.00482757458229642	-75.9710738236597	19.4859916728539	TTTTGAATAGATAAGTTCGTTGTGGC_AGAACAAAAACTAAACTCATTCATGG
419785	319.765767381435	0.0434149184285928	0.0012609670924209	-137.167609234781	6.77298706760196	GGTATAATCTGTAAGTACGTTGCCAT_AGAACAAAAACTAAACTCATTCATGG
419933	5.81500730109282	0.0363090592036403	0.00493132152117036	-101.425638520101	26.0626322937145	TCTAAAACACGAAAGTGAATTGCTAG_AGAACAAAAACTAAACTCATTCATGG
420480	22.8170976595353	0.0438943009222655	0.0037410071642988	-83.7898039235998	15.560091393673	ACAGCAACATAGAACCGCTTTAATCG_AGAACAAAAACTAAACTCATTCATGG
420635	15.577630587341	0.0406586347845671	0.0037199005099157	-93.8094872188224	17.1931428260497	TCTAAAAGCTGAAACGTATTTGTGGA_AGAACAAAAACTAAACTCATTCATGG
421281	10.851189513555	0.0454375401288804	0.00668633836940876	-69.8417168997694	25.4700133227677	CAGTTAAACAGAAAGAGGTTTAATCT_AGAACAAAAACTAAACTCATTCATGG
421714	43.6159001649907	0.0437546460133285	0.00291895054217434	-94.8412207033034	12.8060561185422	CTTCCAAAGTTTAACTATGTTGCCGT_AGAACAAAAACTAAACTCATTCATGG
421755	44.8086689454224	0.0438084024174032	0.00328159069832549	-93.9384640259724	14.3296790152451	GATACAAATGTAAAGGAAATTTGGTA_AGAACAAAAACTAAACTCATTCATGG
421874	76.8599543719893	0.0472508773339131	0.00279541166123045	-88.8745458186065	11.2427511555551	GTGTCAATACAGAACATGTTTAGTAG_AGAACAAAAACTAAACTCATTCATGG
421912	24.1878338306609	0.0400112256204161	0.00393478616479929	-100.567489322503	18.9693816942039	AATCGAAATATGAATTTTTTTGCGTG_AGAACAAAAACTAAACTCATTCATGG
422115	26.332833917534	0.0414363542462314	0.00336317340840013	-97.7620615759529	15.6157261231857	CGGCAAAGACACAACCATTTTGGTTT_AGAACAAAAACTAAACTCATTCATGG
422356	7.06379676072942	0.0392846493623771	0.00451503807618449	-91.0924306712256	21.3896123326217	GACAAAACGCATAAATCAATTTGGCA_AGAACAAAAACTAAACTCATTCATGG
422429	21.8878906266199	0.0385941414298449	0.00377529233880403	-104.877288127159	19.067750681843	GTAAAAATAATGAAAAAGGTTTTGAG_AGAACAAAAACTAAACTCATTCATGG
422447	50.0144969442491	0.041580434628539	0.00274149152299877	-107.025343173943	13.2755720781874	AGAAAAATATCCAAGCTCGTTCGGGC_AGAACAAAAACTAAACTCATTCATGG
422492	36.5823476322907	0.0735484802250961	0.0076865531173779	-7.03817610688721	12.8462935253116	CCGCCTAAACCTATTTATGTG_AGAACAAAAACTAAACTCATTCATGG
422789	2.8210186850565	0.031850311747466	0.00491250063209289	-118.102450559415	30.216650210031	AGAACAAACATAAACCGTATTTCATC_AGAACAAAAACTAAACTCATTCATGG
422909	30.5810714885238	0.0385383530895631	0.00321437371405856	-113.13887987807	16.9162052401215	ATCGAAAATATAAATCTTTTTCACCG_AGAACAAAAACTAAACTCATTCATGG
423093	33.0362434949408	0.0416456182356896	0.00318473626825504	-100.847007846594	14.9796343954393	CTCTTAATTCTCAACTGCGTTTCGGG_AGAACAAAAACTAAACTCATTCATGG
423418	5.85877542347842	0.0445025344794675	0.0070863803235999	-64.8162593845211	26.8114489375666	AGAACAACCTTCAAACTGATTAGAAT_AGAACAAAAACTAAACTCATTCATGG
423477	0.00117121613004656	0.0662444032033379	0.0251726240349477	18.8420532280673	35.4015779662725	CCGTCAACTATCAATTAAGTTATAAT_AGAACAAAAACTAAACTCATTCATGG
423550	101.843489774122	0.0430909833790028	0.00199987171841557	-113.570437635207	9.66703204299503	AATGGAACGGTTAACAACCTTGTTCG_AGAACAAAAACTAAACTCATTCATGG
423560	24.0451458499521	0.043431370059921	0.00386360429230216	-86.0277982903934	16.4047653989136	AAAACAAAGCGGAAAATTCTTAGCAA_AGAACAAAAACTAAACTCATTCATGG
423641	0.481169996345642	0.0466834675513811	0.00918273912937826	-50.5560651591736	30.2769964767953	CATGTAAATTAAAAAGGTATTTGCAA_AGAACAAAAACTAAACTCATTCATGG
423792	69.2598142098299	0.0439613653603381	0.00253890073404163	-103.175855676049	11.5684897227194	CTCGAAACTTATAACAGCCTTAGTAA_AGAACAAAAACTAAACTCATTCATGG
423901	12.8878339966779	0.0341973767970011	0.00404177725557851	-122.114317013371	24.2433286673589	TCACCAACCTGCAACACAATTGCCGC_AGAACAAAAACTAAACTCATTCATGG
423949	2.86420655874225	0.0325990527375986	0.00810371671914341	-116.647235928396	51.3470817318604	TAGCGAAAGGTAATGCATTTTTTTT_AGAACAAAAACTAAACTCATTCATGG
424732	68.8887621775006	0.0661361224076609	0.00501272112191818	-28.229842042983	10.7124258960231	GTATGAAACTGTAAAATAATTGGCTT_AGAACAAAAACTAAACTCATTCATGG
424746	64.5464567247502	0.043994328856733	0.0030891104086428	-99.1918839574446	13.8188880252221	TCACAAATGTATAATCGTTTTAGTTT_AGAACAAAAACTAAACTCATTCATGG
424918	1.77378167523284	0.0431272838479608	0.00610476098545637	-64.4509685798002	22.8317792322984	TGATAAATTTTAAAGGCATTTGGGAA_AGAACAAAAACTAAACTCATTCATGG
424974	2.22967747917995	0.0380154518752852	0.00518792545049505	-89.6062051468336	25.1089216556607	AGGGCAAGATCGAAAATCATTCCGC_AGAACAAAAACTAAACTCATTCATGG
425188	55.9877679147722	0.0507335574872313	0.00657022337854122	-70.6115465064725	22.9385657057894	ATAAGAATCGGTAATAGTCTTTATCA_AGAACAAAAACTAAACTCATTCATGG
425298	18.4194692479512	0.0627679170779651	0.0127701345152352	-4.81629550465852	24.5180462471884	TGACAAAATTTTAACGATATTTTTTA_AGAACAAAAACTAAACTCATTCATGG
425547	1.0031019134921	0.0345983149572609	0.00541592527625454	-103.159820981741	29.6614920217563	TCCCGAACCTGGAATGAACTTTTTGG_AGAACAAAAACTAAACTCATTCATGG
425672	7.1012424792585	0.0358199660098071	0.005866935772234	-109.338728757057	33.7941931837563	AAAAAAAGCTATAACGGATTTTAGTT_AGAACAAAAACTAAACTCATTCATGG
425873	28.9353791936169	0.0455159712411598	0.00476020615758009	-81.2638036196622	19.13236672867	GCTGAAAAAAGAAAGGGGGTTCTTGT_AGAACAAAAACTAAACTCATTCATGG
425933	3.7562102948511	0.0319226532540268	0.00538252785604418	-131.02785446848	36.5788275829734	TTGCCAAGTTATAATGCTATTACGGT_AGAACAAAAACTAAACTCATTCATGG
426054	38.4307536735248	0.0445740072229851	0.00410078683150222	-87.8662609685164	17.2417602051851	TGTCAAACAGCTAATTGATTTTATCA_AGAACAAAAACTAAACTCATTCATGG
426298	14.2773368549396	0.0382301558564108	0.00434044136393546	-104.01881798926	22.4251522584252	CGTGAAACCACAAAGCGGGTTTATTC_AGAACAAAAACTAAACTCATTCATGG
426309	27.3747996478643	0.0647930426836181	0.012758863277069	-13.781966764715	25.3255815031077	CACAAAAAGCAAAAGATTATTTGAAT_AGAACAAAAACTAAACTCATTCATGG
426406	30.9960408747094	0.0423777377780156	0.00324421751482165	-94.9091305281275	14.5934336294776	TTCGTAACTGGAAAATAGTTTGTCTT_AGAACAAAAACTAAACTCATTCATGG
426429	32.4884431084301	0.0475843920224203	0.00551424573550025	-72.1312471797984	20.4533205171366	ACAATAAAAAGAAAAATTGTTATGTG_AGAACAAAAACTAAACTCATTCATGG
426448	21.4402227258439	0.0477456659521315	0.00487088145887278	-65.6126398820299	17.1480842580085	TACCAAATTTAGAACAGAGTTCAATA_AGAACAAAAACTAAACTCATTCATGG
426852	31.1615507805026	0.0473958163831037	0.00432078278195925	-73.3744975197497	16.105491576725	AATCGAATCGGAAAAGGCGTTAATTT_AGAACAAAAACTAAACTCATTCATGG
426856	66.7704686609186	0.0415975526186078	0.00246780720087762	-113.793876042243	12.3549548997469	GAGGGAACGGGGAAAGGGGTTGGGGG_AGAACAAAAACTAAACTCATTCATGG
427198	18.2753712298897	0.0388499599993398	0.00395313847256588	-99.5739112772994	19.0775645364515	GTATCAACTGGGAAGGCGCTTTCCGG_AGAACAAAAACTAAACTCATTCATGG
427311	6.49737115680986	0.0883451515214831	0.0171581331336536	31.3456796337111	25.280883454113	CCGCAAAAACTAAATTATTTTTCATC_AGAACAAAAACTAAACTCATTCATGG
427411	18.2691730135909	0.0713676239251444	0.0165897310190302	0.571428864443439	29.4008254831983	GAATAAATCCGCAATGGTTTTATAAT_AGAACAAAAACTAAACTCATTCATGG
427699	28.9225404288484	0.0380189302810582	0.00343494184292247	-114.906790314633	18.4792247439371	TAACAAAACTTTAAGCTTTTTTCATG_AGAACAAAAACTAAACTCATTCATGG
428166	4.55385485037101	0.0425613897580391	0.00534136392052746	-71.2166464217431	21.0365882308491	CGTCTAAAGTATAACGACGTTAATTG_AGAACAAAAACTAAACTCATTCATGG
428339	52.508991724581	0.0448325257316979	0.00281666245141258	-93.9468344247858	12.0968987961926	ATCTGAATCTCTAAACGTATTTTGAG_AGAACAAAAACTAAACTCATTCATGG
428512	5.42233709000783	0.0484515631756648	0.00661833649025877	-49.6669982222942	20.9925022097897	TCGCCAACAATTAACTCGATTACGGC_AGAACAAAAACTAAACTCATTCATGG
428523	14.8287638791405	0.0383684989416275	0.00396549142732597	-102.596846737385	20.1173931405287	AACGCAATAGTCAATATGCTTATAGA_AGAACAAAAACTAAACTCATTCATGG
428584	18.63979149134	0.0444501907001848	0.00584772746888463	-72.3886252250957	23.1035034606219	AGCTAAATATGGAAAAACTTTACTAA_AGAACAAAAACTAAACTCATTCATGG
428741	0.112179806660521	0.0428143350810244	0.00617259648493104	-62.5073796633243	23.2372275868636	CAGAAAACCGGAAAATACCTTGCATA_AGAACAAAAACTAAACTCATTCATGG
428963	1.40128490166197	0.0292726317026642	0.00575037237963543	-138.279937128504	43.10777880465	GAGGGAATATGTAAGACACTTGACGG_AGAACAAAAACTAAACTCATTCATGG
428997	40.2651887308654	0.0430789231105513	0.00345169919007733	-95.6249273997695	15.4509849164243	GCTGTAAATTGTAAAGAAATTTAGGG_AGAACAAAAACTAAACTCATTCATGG
429646	12.9185634664417	0.0423894435750383	0.00456328078813784	-81.3788553957812	19.1873174998727	GGGGGAAACTGGAACGGAGTTGCCAG_AGAACAAAAACTAAACTCATTCATGG
429758	32.4943258091972	0.0432279539613133	0.00329116988978514	-91.0774736818727	14.31589693536	GCGTGAAAAAGCAATGTGTTTCTTTC_AGAACAAAAACTAAACTCATTCATGG
429839	48.1695499526773	0.0402043309623112	0.00274644903964858	-113.815191765139	14.0995442275789	AGAGGAACTTGAAAGGCAGTTTGCCT_AGAACAAAAACTAAACTCATTCATGG
430153	60.9920480426589	0.0405460300658705	0.0024681238464765	-117.503579824892	12.7863626757883	GGGATAAAGCTAAACCGCGTTTTGAT_AGAACAAAAACTAAACTCATTCATGG
430274	23.4777977796342	0.0381362006552927	0.00353039523878224	-108.485175874299	18.2299193476303	TTGTTAAAACGAAACTCGCTTAAAGT_AGAACAAAAACTAAACTCATTCATGG
430324	21.4891826897029	0.0395146859707764	0.0036652522602174	-102.040752963045	17.9903876851005	ATAGAAACATAGAATGGCGTTCTACG_AGAACAAAAACTAAACTCATTCATGG
430369	20.9728782586678	0.0484700789944098	0.0104518684503872	-57.9071254497708	35.7918114793158	GGTTTAATATGTAATGTAATTTCAAA_AGAACAAAAACTAAACTCATTCATGG
430723	0.280350277359162	0.0292536130563515	0.00711438765235782	-150	60.7751401913467	GATTCAAGCCTGAAGTCGTTTTGAAG_AGAACAAAAACTAAACTCATTCATGG
430938	0.0327842143313859	0.0825468157325746	0.0212153461832068	26.5813338923995	36.0391315302308	TTCTGAAAAAGTAATCAAATTACTCA_AGAACAAAAACTAAACTCATTCATGG
431057	29.5357079667936	0.0420063660609277	0.00407523988827198	-96.5630333850532	18.7987427989989	AACCCAAGGAGTAAGAAGGTTTTACT_AGAACAAAAACTAAACTCATTCATGG
431074	1.69271446004325	0.0628176756142111	0.0236156506628941	-2.35077097482366	43.7615527885449	ATATTAAGACTGAATTAGTTTTATAG_AGAACAAAAACTAAACTCATTCATGG
431142	23.4631968691204	0.0357687557570612	0.00369659094333088	-123.897452567693	21.8402124425065	AACTTATTAGTAA_AGAACAAAAACTAAACTCATTCATGG
431357	33.6874846598409	0.0382884644926643	0.00277625997048886	-117.51651233387	14.9759391977993	TATCCAAGTGTAAAGAACGTTCGGGT_AGAACAAAAACTAAACTCATTCATGG
431459	32.0050772373446	0.0417309935896042	0.00337573739725053	-99.2027634690261	15.8486516653116	ACGATAAAAACGAAATTAGTTAAGCA_AGAACAAAAACTAAACTCATTCATGG
431528	120.210636211933	0.0407703757000897	0.00181402042119489	-130.968035014096	9.92362710176579	TCACTAAACGGAAATATATTTAGGCA_AGAACAAAAACTAAACTCATTCATGG
431628	3.57713745039138	0.0441412773114898	0.0060206714417877	-64.1025043452872	22.3540661726551	CATCCAAATTGCAAATCAGTTAATTC_AGAACAAAAACTAAACTCATTCATGG
431766	13.2921526041145	0.0455828022912015	0.00540073785658517	-68.6080183645983	20.3323807379072	AACTTAAAAAGTAAAGTTATTACCCG_AGAACAAAAACTAAACTCATTCATGG
431841	23.30017428433	0.0345323552884446	0.00400997478659691	-133.995143828776	25.7370129885992	TACGTAAAAGGAAAAAACGTTAGTAC_AGAACAAAAACTAAACTCATTCATGG
431894	20.9904596312271	0.0505209542244357	0.00515561589511157	-56.8347580333849	16.5423695922625	ACCGCAAAGGTTAAATTTATTCACTC_AGAACAAAAACTAAACTCATTCATGG
432008	17.7994179866543	0.0375950841883383	0.00357164340412418	-109.002783527608	18.7570986386918	AAAATAATGGTGAAGACTATTCGTTA_AGAACAAAAACTAAACTCATTCATGG
432084	55.3202494309561	0.0444221625216234	0.00277604879279406	-95.6733938037291	12.1175651276706	AGGAGAAGCCTTAAGATCATTTGGGC_AGAACAAAAACTAAACTCATTCATGG
432535	10.5833545049206	0.0378536598495714	0.00422177054489799	-103.647204807913	21.8625985120357	AGTTTAAGCATAAACGGCTTTTTCGT_AGAACAAAAACTAAACTCATTCATGG
432617	114.518816165172	0.0438558198171093	0.00216063687009439	-113.963374768779	10.4449307511186	ATGAAAACAAGCAACGATATTTACAA_AGAACAAAAACTAAACTCATTCATGG
432759	2.99665041899243	0.0465291092739652	0.00924417427056354	-50.9308664132404	31.0755652027524	CCATTAAATACTAAGGATTTTTGTCG_AGAACAAAAACTAAACTCATTCATGG
432809	26.921433818548	0.0448115481480114	0.00352580900592812	-80.6087680820813	14.1108067908145	TGTTGAAGACATAAGGGCATTTTGAT_AGAACAAAAACTAAACTCATTCATGG
432817	0.518213606936968	0.031803664229066	0.00540526199199532	-118.501640828591	33.8606705013691	GGGTGAAGACCCAACCTAATTGGCGA_AGAACAAAAACTAAACTCATTCATGG
433090	33.6251477110061	0.046117014787404	0.00339512561077453	-80.8942145237632	13.370188425669	TAGGCAATCCGTAAGCTTGTTCGAAA_AGAACAAAAACTAAACTCATTCATGG
433098	10.5430838872856	0.0375692789744461	0.00461381957354832	-98.0047525788901	22.8738628743486	ATCAAAATTATAAACCAGTTTCTGGA_AGAACAAAAACTAAACTCATTCATGG
433297	5.89999008238901	0.0397411792413456	0.00469156559263552	-87.1091690129303	21.617392095475	TCGACAATCGAGAATGTGTTTTGAAA_AGAACAAAAACTAAACTCATTCATGG
433434	1.92615472317253	0.0410344858704767	0.00624930845851697	-73.7535082978794	26.1059031099397	GTATAAACGATGAACGGCCTTACGAC_AGAACAAAAACTAAACTCATTCATGG
433474	23.7155233989279	0.0424438946572664	0.00424695457180006	-93.1775220514587	19.2722351517254	GAGGAAATAGCCAATCGGATTCCCCG_AGAACAAAAACTAAACTCATTCATGG
433497	13.600248067199	0.046856875072782	0.00656607086749319	-62.9310356324599	23.6353073656559	CTATGAATGGGCAACTTCTTTATGTT_AGAACAAAAACTAAACTCATTCATGG
433603	4.57859585732535	0.0415286434846347	0.00538264983907352	-74.3523969557035	22.046501406443	ATCGGTACCTTCAAAACTTTTACACT_AGAACAAAAACTAAACTCATTCATGG
433622	9.84355223764921	0.049255100388327	0.00633924202388753	-51.8944144283256	20.2674495352355	TTTCCAATCAATAATCCAGTTATGTT_AGAACAAAAACTAAACTCATTCATGG
433723	157.659678172318	0.0436135128949521	0.0016872997336198	-119.976283615423	8.31180300665398	ATTCTAATCCGTAATTCCATTAGCTG_AGAACAAAAACTAAACTCATTCATGG
433984	58.0127848647081	0.0474694718867481	0.00485285871523953	-82.6954920396889	19.1952568992563	CTATTAACATTTAAATGGGTTCTAAT_AGAACAAAAACTAAACTCATTCATGG
434370	24.0866866626713	0.0363133307095008	0.00370519841878703	-123.145382322907	21.6682084573069	ATTAAAACCGCTAATATGATTTTTGC_AGAACAAAAACTAAACTCATTCATGG
434442	3.95589941397554	0.0726110848889561	0.0259892461001757	11.6520715229032	41.0184608878913	CTGTCAAACTATAAGTCTTTTCTTAT_AGAACAAAAACTAAACTCATTCATGG
434510	96.8082449779893	0.0416403858455282	0.00210373252848555	-120.803054259891	10.8056045735794	TTCTTAACTACAAACAACTTTGTTGG_AGAACAAAAACTAAACTCATTCATGG
434769	22.910462718499	0.0428803476042576	0.0043860105405613	-89.8372791711772	19.4387904736507	CGGATAACCATAAATCGTTTTCTGCA_AGAACAAAAACTAAACTCATTCATGG
434926	14.4069246272826	0.0431137815328807	0.00569575685719062	-79.0709931838743	23.6523849345849	TATCAAAGTTGCAATGATTTTTATCT_AGAACAAAAACTAAACTCATTCATGG
434927	2.39168858458926	0.035625947464305	0.00550849404367537	-98.2740450081153	28.7210264787396	GGTCAAAAGTAAAGATATTACCAG_AGAACAAAAACTAAACTCATTCATGG
434943	5.06908900653329	0.0387000750557468	0.00516472941001581	-88.5612520368571	24.1420848535673	ACGCGAAGCGCAAAGAGTATTAGGGC_AGAACAAAAACTAAACTCATTCATGG
435254	74.7508198325321	0.0416240152081926	0.00226866592281791	-114.610232760583	11.3252296179222	ACAATAACATCAAACTGCGTTGGGCA_AGAACAAAAACTAAACTCATTCATGG
435413	24.7134829356297	0.0419419731350286	0.00419972247832567	-91.0477778755326	18.826620874789	TAAGCAAAGATCAATTCAATTGTATT_AGAACAAAAACTAAACTCATTCATGG
435450	8.19798090139989	0.0386171249575419	0.00818995460723491	-87.1855184050696	40.2615619013612	TAAGTAATCGTAAATATATTTTGAGT_AGAACAAAAACTAAACTCATTCATGG
436203	0.58125379940779	0.0355869263693229	0.00591418367785487	-95.676823541073	31.0355139769636	TAGTAAAATTATAAGACGCTTACCGA_AGAACAAAAACTAAACTCATTCATGG
436294	0.491969037448769	0.0718188938473894	0.0221901262949124	28.5106013452816	48.3547306396636	TATGAAAAAGTAAATTATATTTTAGC_AGAACAAAAACTAAACTCATTCATGG
436392	7.2446420306963	0.0250622726454952	0.00340933888089888	-149.999999925969	34.7874229440651	TAATAAACATCCAATTGTTTTGACAG_AGAACAAAAACTAAACTCATTCATGG
436432	12.2101694927149	0.0398617052777934	0.00447939456439036	-92.9454793137029	21.0816520779018	ATGTAAAAAATTAACGTGCTCTGGT_AGAACAAAAACTAAACTCATTCATGG
436445	10.0595067704095	0.0487790694317453	0.0124917497800088	-51.2283558196277	40.8108547323713	TATATAATATCAAACTCTATTTCATC_AGAACAAAAACTAAACTCATTCATGG
436582	2.07474843021475	0.0536015546868918	0.0116981253178147	-29.8602218980765	30.5681422503385	GGCTGAATAAAAAATGTACTTTCTGT_AGAACAAAAACTAAACTCATTCATGG
436782	23.3392170792866	0.0401750681624337	0.0034335941120769	-102.674126804588	16.9111155154964	GGCCCAAGAATAAGGGACTTTTACG_AGAACAAAAACTAAACTCATTCATGG
437073	22.4650850328913	0.0416764748014351	0.00437604877167074	-91.3927507249598	19.6752986507943	TTTAAAAATCATAACGCGGTTTCATT_AGAACAAAAACTAAACTCATTCATGG
437078	19.0949709661938	0.0423843727234753	0.00427276240530443	-88.5355200604381	18.9604707175173	GATCAAAGCGAAAACGCGGTTGCATG_AGAACAAAAACTAAACTCATTCATGG
437196	14.239828014953	0.0438996480395449	0.00546690053628997	-74.6034835481259	21.9141002418282	TTACAAAGCCTAAATTAAGTTTAACT_AGAACAAAAACTAAACTCATTCATGG
437318	11.5879123241804	0.042196508910911	0.0041252327222854	-82.8153218004804	17.5570581609984	CTTACAAGGTCTAATAGTCTTTACTG_AGAACAAAAACTAAACTCATTCATGG
437356	15.2962251693749	0.0431349013221564	0.00452982400337021	-81.0462661034046	18.8370740010979	GCTGAAATATTGAAGCTATTTGCTAA_AGAACAAAAACTAAACTCATTCATGG
437825	26.7538359412549	0.0374356181015306	0.00321464310085048	-119.020004199499	17.8797011143728	TAGCAAAAACGAAAATAGCTTCGGTG_AGAACAAAAACTAAACTCATTCATGG
438050	25.0330120483946	0.0462058589154223	0.00375360307508232	-76.4060767581719	14.4121395235866	CGGGCAAGTGAGAAATCGCTTCTTGA_AGAACAAAAACTAAACTCATTCATGG
438583	44.9733435008508	0.0392801747033293	0.00266284655725095	-116.602293437693	14.0476184231569	TACTTAAGTACTAAGTGCATTAGTGA_AGAACAAAAACTAAACTCATTCATGG
438637	39.0422756737142	0.0429842331810979	0.00314423253077496	-96.0884339753851	14.0951047893892	AGGATAATGCTAAAATCAATTGTGGT_AGAACAAAAACTAAACTCATTCATGG
438662	21.469119386117	0.0473115424707977	0.00426614250020506	-68.5764449264543	15.3995058400024	GATAGAACTCCTAAGGTTGTTCGCTT_AGAACAAAAACTAAACTCATTCATGG
438795	15.33905376797	0.0333295954664901	0.00342142419365199	-138.912478926657	23.0378888578839	AAGAAAAATAGGAACGTGTTTGCCGC_AGAACAAAAACTAAACTCATTCATGG
439040	5.06529660252093	0.0470505106420591	0.00616976796500033	-53.8584998692684	20.8588368031735	GGTGCAAGTGGCAAGTGCGTTGGTCG_AGAACAAAAACTAAACTCATTCATGG
439621	26.7313569836922	0.0421437204122449	0.00357941922270788	-94.2672836396348	16.1704050214456	AGTTTAAGACGGAAGGCGATTGATAT_AGAACAAAAACTAAACTCATTCATGG
439653	31.6072355199382	0.0436652752349728	0.00351578098504501	-89.715850185427	15.1523149068904	CAATGAATGCGAAACACTGTTCGCAT_AGAACAAAAACTAAACTCATTCATGG
439902	21.0297035958816	0.0446183876750634	0.00403647235274534	-81.259897482272	16.4536323579803	CACATAATGCGAAAGCTTTTTTCTGT_AGAACAAAAACTAAACTCATTCATGG
439957	22.619520541319	0.0470630776439264	0.00582412208432936	-65.304868768538	20.9538761044291	GATGGAAGGTCGAAAGGATTTTATTA_AGAACAAAAACTAAACTCATTCATGG
440027	18.0690735183533	0.0413745457809253	0.00403151368696214	-91.359860514901	18.2103114146503	AACCTAAAAGGTAAAACTCTTGGCTA_AGAACAAAAACTAAACTCATTCATGG
440271	3.70844140746399	0.0286094192423185	0.00438894871120093	-149.999999977809	36.1982187392962	ATTTAAAGGGATAAGCGAATTTATCT_AGAACAAAAACTAAACTCATTCATGG
440510	11.5123458160653	0.0453023414111709	0.00479416400344031	-67.740090170393	17.6387991914093	CATAAAACTTGAAAAGGCATTCACAA_AGAACAAAAACTAAACTCATTCATGG
440913	7.73340041395554	0.0402098860022953	0.0044222462582349	-86.1496292910959	19.8870268322906	ACTACAAACTGTAAGCAGCTTGCGAT_AGAACAAAAACTAAACTCATTCATGG
440955	6.88333024908644	0.0415016864357334	0.00491567012587537	-78.5665976637681	20.5340706619943	TCACCAAGGTTAAATCTCTTTATGCC_AGAACAAAAACTAAACTCATTCATGG
440998	31.6793079193279	0.0424278496522815	0.00524524404056155	-90.1779595312918	23.7019008084491	TAGTGAATCTTAAAACATCTTATAGT_AGAACAAAAACTAAACTCATTCATGG
441035	2.3374745846056	0.0369808988817758	0.00520518755528836	-93.0931674392543	25.8862223465477	TCCACAATTCTGAAACTGGTTCGTGT_AGAACAAAAACTAAACTCATTCATGG
442182	40.8253621891996	0.0414178994271755	0.0029870247591718	-104.901472384319	14.3400246380701	AATATAATTACGAAGAAATTTGGACG_AGAACAAAAACTAAACTCATTCATGG
442338	80.9669844811625	0.0437960328153956	0.00227346271113663	-106.629129164028	10.5833228130724	GTGGCAATTCATAACGCTGTTTATAC_AGAACAAAAACTAAACTCATTCATGG
442531	25.0191470359038	0.0429753295362402	0.00376714315342627	-89.2327788939536	16.380895709972	ACTGCAATATTGAATTAAATTCATGG_AGAACAAAAACTAAACTCATTCATGG
442650	83.4553104897194	0.042994742468255	0.00229931473392813	-109.980612041472	10.9892181141766	ATGTTAATAGATAAGCCATTTTCTGT_AGAACAAAAACTAAACTCATTCATGG
442859	30.4525356297108	0.04018974565356	0.00325329185666406	-108.168494128451	16.455281597801	CGTTAAAACTGAAACATCATTTCCTG_AGAACAAAAACTAAACTCATTCATGG
443026	5.90887516967811	0.0390418024694113	0.00634815928240891	-90.3648966886301	30.6772054118354	TCAGAAAAAGTAAAAGGCCTTGTCTA_AGAACAAAAACTAAACTCATTCATGG
443055	305.80360098007	0.0645569441239436	0.0023547543833994	-53.3806517806357	5.98161561663888	CGGAGAAGTGGCAAGAAGATTGTGAC_AGAACAAAAACTAAACTCATTCATGG
443177	82.469105351431	0.0410623723651718	0.00218280449107636	-121.957675810106	11.5143657756996	AAGTCAAGGGGTAAAATCGTTCCTGT_AGAACAAAAACTAAACTCATTCATGG
443928	30.4688833546406	0.0672713263421828	0.00856486039818544	-16.5955083759779	16.6278134806134	TCATGAATATCTAATGATGTTCTTAA_AGAACAAAAACTAAACTCATTCATGG
444431	37.6697693457891	0.0394473359732431	0.00336129883271241	-110.453853198881	17.1791368844648	ATGAAAACACGAAAATAGCTTGGGAC_AGAACAAAAACTAAACTCATTCATGG
444510	17.0102827366599	0.0388770528725306	0.00440257499891938	-98.334634876821	21.4847742434929	GATAAAATCTGTAATTAAGTTATACG_AGAACAAAAACTAAACTCATTCATGG
444847	47.1851814608954	0.0432382291396916	0.00291232505600999	-96.9135094711963	12.9769284218763	ACAGGAAACGGGAACGCCCTTACATG_AGAACAAAAACTAAACTCATTCATGG
444925	34.8904681851768	0.0423576443921649	0.00312618095051963	-97.4376616372284	14.2552146534099	GCTGAAAAAATAAAGTTGATTTCAGG_AGAACAAAAACTAAACTCATTCATGG
444957	5.44502789096435	0.0355022240660626	0.00498397124196452	-107.387804304416	27.4932288425246	TTTACAATGTGCAAGTAAGTTTTAGA_AGAACAAAAACTAAACTCATTCATGG
445205	3.55424230090173	0.0285308283976208	0.00471192769156594	-149.999999980657	37.2840350140928	TGCCCAATTTAGAATTGTATTCTTCG_AGAACAAAAACTAAACTCATTCATGG
445279	5.90251698531073	0.0440906945027362	0.00530709639440448	-64.9961384869511	19.3977773001073	ATCTAAAACGGGAAACCTATTGCTGC_AGAACAAAAACTAAACTCATTCATGG
446148	9.84567277851139	0.0322903405879208	0.00445524709019586	-132.909250736943	29.5469394256989	TTTCGAAAAGGAAAATATGTTAATGC_AGAACAAAAACTAAACTCATTCATGG
446198	4.70743537275455	0.0447418782707933	0.0050591696481282	-62.7591649086705	18.3124939477797	ACTCTAAAAGCGAACCATGTTTTGCA_AGAACAAAAACTAAACTCATTCATGG
446219	1.46244984937221	0.0349818419362596	0.00518735534770927	-99.7666408734	27.5257625238191	GGCTTAATGCAGAATGAGCTTTTGGT_AGAACAAAAACTAAACTCATTCATGG
446287	5.35372680068194	0.0452380096510443	0.0077503039285946	-62.4707824855934	28.4184821624507	CGCCGAACACGTAATTGAATTCATTG_AGAACAAAAACTAAACTCATTCATGG
446297	0.412255295762478	0.0370002342329631	0.0124387545595454	-99.0145106115075	68.5707656348914	GCCGTAAAACACAAAAGGATTAAACG_AGAACAAAAACTAAACTCATTCATGG
446745	13.2657479157306	0.0404335881262496	0.0050353477525536	-92.2016670218007	23.5192012801347	CTGGGAAGAACAAACAAGTTTCTAGG_AGAACAAAAACTAAACTCATTCATGG
446819	138.952072071784	0.0403159341003953	0.0018200888777945	-136.800234981453	10.3417877454675	ATAGGAACTTGGAAGCCTGTTTTAGC_AGAACAAAAACTAAACTCATTCATGG
446821	15.630942078552	0.0461466536426201	0.00476802902663543	-66.707223200196	17.171179837297	GAGACAACAGGCAACATAGTTTGGCT_AGAACAAAAACTAAACTCATTCATGG
446850	60.9999473502376	0.0411496628103936	0.00233113145270207	-114.691713376395	11.7822727743739	GTAACAAACCACAAATATCTTGGGGC_AGAACAAAAACTAAACTCATTCATGG
446857	66.399067702641	0.0423783158992303	0.00244348322345862	-109.083814987176	11.7544044859709	ATATGAACAATCAATATCATTCCTTG_AGAACAAAAACTAAACTCATTCATGG
446873	30.1348794294183	0.0442343694074509	0.00374200919120644	-85.3418520002372	15.4456974560214	ATCAGAATAGTTAAGCATTTTATGTT_AGAACAAAAACTAAACTCATTCATGG
447248	3.45197509582256	0.0425382038907706	0.0093218308179548	-68.917740201272	37.8794268949679	ATCTAAAATAAAAAATGAATTTCGGT_AGAACAAAAACTAAACTCATTCATGG
447312	4.76369316076497	0.039764489549469	0.0056017047034157	-81.1492657237422	24.9478368523927	CTCAAAAATACAAACTTCATTATTAG_AGAACAAAAACTAAACTCATTCATGG
447435	53.159564015805	0.0455355248993874	0.00419131275242815	-87.567450419605	17.4569971651304	ATTTTAACCACTAATAGGGTTTAATT_AGAACAAAAACTAAACTCATTCATGG
447500	36.5602697589028	0.0408574120035607	0.00323131956261176	-105.076681828089	15.7854936465143	TTTCCAACGGAAAGAATTTTTCTCT_AGAACAAAAACTAAACTCATTCATGG
447603	3.63694185508456	0.0391038249481016	0.00689017684298677	-81.9263279051115	31.4641282302983	TAATTAAACCCGAAATTGGTTTTTTT_AGAACAAAAACTAAACTCATTCATGG
447716	12.7011822824216	0.0373941210542809	0.00416957205318175	-103.669578295949	21.3825049718961	CTGCTAAGACCTAAGCTCATTTCATA_AGAACAAAAACTAAACTCATTCATGG
447718	30.2752573612696	0.0593233463182764	0.00553587998402318	-32.6960018132474	13.1837253339332	AACTTAAAGGCTAACTAGCTTAAAAA_AGAACAAAAACTAAACTCATTCATGG
447838	20.8496767029959	0.0534456441891027	0.00532993186719778	-47.8473937051989	15.4930002387142	GGGTCAATTTTTAAACGCGTTATGGG_AGAACAAAAACTAAACTCATTCATGG
447938	77.3942525887933	0.0420511549607236	0.00239189639441659	-113.447916378223	11.8460731533281	ATTCGAAGGATTAACGAGATTCTGTT_AGAACAAAAACTAAACTCATTCATGG
447995	9.34751082747869	0.0387103348965561	0.00437489318864946	-93.7025096989526	20.7740198602269	ACAGAAATTGAGAATAAGTTTCGGAG_AGAACAAAAACTAAACTCATTCATGG
448183	11.5403795175622	0.0351588056756092	0.00403802000766056	-122.265914189645	24.2920173822391	CAAGAAACAAACAAATAGCTTCGGTC_AGAACAAAAACTAAACTCATTCATGG
448204	2.15787038314724	0.0522979818233545	0.0124912271064916	-36.1527192663248	34.6846593577648	CCACTAATCTGCAACGGGCTTTTGAA_AGAACAAAAACTAAACTCATTCATGG
448273	63.6101249036834	0.0399253420414629	0.00267834815542451	-122.094217763138	14.5263043417938	TTTCTAACAGATAATACGTTTTGATT_AGAACAAAAACTAAACTCATTCATGG
448641	19.0531473524125	0.037682682760041	0.00374893815625405	-109.697867677441	19.677217385517	GTTGCAAACGAGAACCCGATTTTAAG_AGAACAAAAACTAAACTCATTCATGG
448708	6.87130352501785	0.0605717813400978	0.00931952140922593	-16.9029875655966	19.8128930146546	TTTTCAAGCACGAATGCTTTTGGGGC_AGAACAAAAACTAAACTCATTCATGG
448819	18.301714048025	0.0396538174687427	0.00393352489137709	-97.9067826184125	18.7018441035457	TCTGAAAATCTCAAGAGAATTTTGAG_AGAACAAAAACTAAACTCATTCATGG
448899	72.6012961368929	0.0428115145811338	0.0023461357146421	-108.769350300637	11.2220810293148	AGCATAAGCGACAAATGAATTACCGC_AGAACAAAAACTAAACTCATTCATGG
449044	51.7671345844439	0.0414563293555925	0.00272730885583067	-107.981395662856	13.2815109915314	ATTAAAAATGGGAATTTCCTTTTTAC_AGAACAAAAACTAAACTCATTCATGG
449121	48.8490585936845	0.0401616003988487	0.00270299452475199	-115.947994159861	14.1394803701514	TACCTAAGCGGGAAGGGGGTTGGGAG_AGAACAAAAACTAAACTCATTCATGG
449398	33.5844603102519	0.0478433086263311	0.0051417435040725	-72.2145902495615	18.9606084948338	AAGACAATCGAGAAGCTGGTTTATTT_AGAACAAAAACTAAACTCATTCATGG
449438	5.53393756908736	0.0411828338224911	0.00514667874607216	-77.848159528228	21.5873594238409	ACTCTAATAGCGAAATAAGTTCAGGG_AGAACAAAAACTAAACTCATTCATGG
449543	15.0956875941142	0.0427148571745038	0.00525234396612212	-81.1526139702772	22.1353548821354	ATTTCAACGGTTAAGGAATTTTTACA_AGAACAAAAACTAAACTCATTCATGG
449692	0.921157138749848	0.0424774197787434	0.00984234159236706	-52.1318386688168	36.3823488335447	GGGTAAATACATAACTAATTTTATTG_AGAACAAAAACTAAACTCATTCATGG
449804	161.993996449459	0.0452990691665855	0.00179921191152031	-114.558494748805	8.49380833652138	CTAGCAAACTATAATCGTCTTCCCCC_AGAACAAAAACTAAACTCATTCATGG
449871	14.3299172516047	0.0386632362835421	0.00442301508915948	-102.330187784023	22.4687284353982	ATAGAAACCTCGAAACTAATTGACGT_AGAACAAAAACTAAACTCATTCATGG
450213	4.11458830191201	0.042827307112304	0.00712681254008054	-67.6708218709976	27.5010385980868	CAAATAATTATTAACACGGTTAGGCT_AGAACAAAAACTAAACTCATTCATGG
450820	96.8090997559166	0.0623442569431618	0.00425672735810785	-42.8015677179984	10.4855470766295	GAGTTAAAATCTAAATTCCTTCTCGA_AGAACAAAAACTAAACTCATTCATGG
450876	11.5729495978887	0.0409701329324308	0.00423532168410884	-86.9828417335611	18.7449547653561	TAGGAAATATTGAAGCGTATTAATGT_AGAACAAAAACTAAACTCATTCATGG
451081	322.110227623234	0.0444641173157338	0.00166392026383798	-130.30519906823	8.64496296654234	TATTTAAAATGTAATCGTCTTATAGA_AGAACAAAAACTAAACTCATTCATGG
451201	6.81560866142323	0.0337484122831625	0.00493643179130368	-118.202767439559	29.5396452708165	TGCGTAAAAAACAATTAACTTAACGG_AGAACAAAAACTAAACTCATTCATGG
451262	17.2197449123127	0.0470536895920394	0.00509728458939876	-66.8463247435567	18.2585154686864	GCTTAAATGAGTAAGTGTCTTTTGTT_AGAACAAAAACTAAACTCATTCATGG
451314	1.83159859318766	0.0263948805623129	0.00454523406053609	-149.999998253281	52.8059792248392	ACGAGAAAAGACAACTCGTTTTGGGA_AGAACAAAAACTAAACTCATTCATGG
451695	96.5668495585454	0.0429825618238022	0.0022132114811381	-113.776893403399	10.7977214868164	TTACGAATAGTTAATTTGGTTAGCTA_AGAACAAAAACTAAACTCATTCATGG
451734	1.27106143512144	0.0358599788749094	0.0053410225396014	-95.019907079185	27.1035505855515	TTGTAAAGTCCTAACTAGTTTTCGTT_AGAACAAAAACTAAACTCATTCATGG
451824	239.364760978418	0.0428783731105696	0.00145405952135339	-134.920696578696	7.83690263254807	ATTATAACTAGGAATCAGTTTTGCTA_AGAACAAAAACTAAACTCATTCATGG
452098	7.7242487496667	0.0447962139168846	0.00618383281047493	-66.3986678344666	22.9613477270972	GATGTAATCTGAAAGGTGGTTAATCT_AGAACAAAAACTAAACTCATTCATGG
452311	2.93753397715493	0.0669047546978893	0.0246714732817203	5.1775230784115	44.6052335650682	ATTATAAACTATAAGCGCTTTATTAA_AGAACAAAAACTAAACTCATTCATGG
452675	5.21079454309756	0.0431422766653403	0.00576482784989826	-72.4044410014536	23.1322789434527	AATAGAATGTATAAAAGTGTTTGTGG_AGAACAAAAACTAAACTCATTCATGG
452828	5.03650392992165	0.0416791999564465	0.005451622431581	-75.3829138722315	22.4190573001763	ACGGCAAGATTTAAACTTTTTTGTAG_AGAACAAAAACTAAACTCATTCATGG
452862	2.31984155550234	0.0428931533091425	0.00635903904210956	-66.3375381116139	24.5318050123972	TGCGGAAGACGGAAAGGTGTTCGATA_AGAACAAAAACTAAACTCATTCATGG
452956	103.743905452985	0.0436864955505349	0.00208881621815262	-111.678335316734	9.93616918088207	CACTCAATCACAAACTAGATTCGTTG_AGAACAAAAACTAAACTCATTCATGG
453004	18.8851291088349	0.0438789428685779	0.00460201939475186	-81.903578993061	18.9467843479403	CAGACAAAAGAGAAGCGACTTTATGT_AGAACAAAAACTAAACTCATTCATGG
453022	36.1747977329851	0.0559118792959272	0.0108308451076214	-23.4791468553209	26.4719638396593	AACTGAACTTTTAAAACAATTTATTT_AGAACAAAAACTAAACTCATTCATGG
453310	8.38326927823327	0.0465319037667511	0.00591380628793393	-61.3947171394436	20.9077667808075	CCTATAATGGTCAATGTAATTGGATT_AGAACAAAAACTAAACTCATTCATGG
453464	34.3865068395377	0.0412843032330956	0.00324248264073273	-101.557103832723	15.3967223230711	GCCGGAACCCAGAAGAATTTTACGTT_AGAACAAAAACTAAACTCATTCATGG
453686	51.6937493809629	0.0402862811681688	0.00259775990044852	-113.585247601719	13.2198879747003	GGTAGAACACAAAGGTAGTTGAGGC_AGAACAAAAACTAAACTCATTCATGG
453888	3.8533239781361	0.0363156576706799	0.00509330364858607	-97.3551889464788	25.8268380590643	ATCAAAAACATAAAGTGACTTAGGTT_AGAACAAAAACTAAACTCATTCATGG
454078	0.982767936436957	0.034770938829223	0.00543546492145454	-99.5311862285791	29.0665254266224	TAGCGAAGAAACAACCTGATTTCACT_AGAACAAAAACTAAACTCATTCATGG
454359	55.9998904752078	0.0562023350361516	0.00663060103206603	-51.0900393738223	18.857317971745	TAAATAAATCCTAAAAGTTTTGTCTA_AGAACAAAAACTAAACTCATTCATGG
454435	36.6320584482807	0.0487630738599172	0.00595891037986373	-67.9833388858721	21.2431807315178	TCTCAAAGGTCTAATACTCTTATAGA_AGAACAAAAACTAAACTCATTCATGG
454750	84.1014675623266	0.0423391658162939	0.00236368238570987	-115.220547290136	11.7995796582552	GCTGGAATCCATAAGTTGGTTCGATT_AGAACAAAAACTAAACTCATTCATGG
454880	11.5784474425912	0.0402131054571438	0.00447494997794782	-89.5826555826254	20.6396874493265	GTTCAAACCCTTAATTGAATTGTCTT_AGAACAAAAACTAAACTCATTCATGG
455082	113.699659799128	0.0435004934360721	0.00200307206325013	-115.28882130388	9.79160771512825	TTCAGAACAGTAAATTCAATTAAGTC_AGAACAAAAACTAAACTCATTCATGG
455291	46.8686149695051	0.0454781617084087	0.00443969554762917	-83.3981596328054	18.112982740139	TCTTAAATTATCAAGGAAGTTTATTCT_AGAACAAAAACTAAACTCATTCATGG
455326	23.1847083828768	0.0470892335881353	0.00447517837964534	-68.1582665428191	16.1151147465208	AGTAGAAAAAGGAATCATCTTTCTAC_AGAACAAAAACTAAACTCATTCATGG
455334	6.3198885600026	0.0387131098937751	0.00643068184063515	-83.5351024038121	29.5567726421144	TCTTTAACCACTAAGATCCTTTAATA_AGAACAAAAACTAAACTCATTCATGG
455389	20.3933439102754	0.0435103917015868	0.0038634044757938	-82.8395122445191	16.0886352770514	GTCCAAATGGTGAACAAGTTTATGAG_AGAACAAAAACTAAACTCATTCATGG
455442	27.6591479860545	0.0699511785210211	0.0129590271398584	-3.25092637168736	22.2392789308088	TTCTTAAAGAATAATAGGCTTTATAA_AGAACAAAAACTAAACTCATTCATGG
455459	4.73800775693832	0.0395088493868336	0.006079295042872	-86.5187081243617	28.3909167854028	TGAAAAATGTTGAAGCGATTTTATCG_AGAACAAAAACTAAACTCATTCATGG
455559	1.56724919815721	0.0290540294098615	0.00550814149922695	-149.999999991387	45.7860190369223	TAGTCAATAGATAACAACGTTTATGA_AGAACAAAAACTAAACTCATTCATGG
455789	19.5285255129905	0.0363215697009629	0.00380193033349476	-117.779309571011	21.5145682426147	TCTCTAATGTAAAATGCAGTTGATCC_AGAACAAAAACTAAACTCATTCATGG
456123	18.8725568056061	0.0452083787561544	0.00494331401836177	-74.5602800885229	19.2114857468919	AGTCAAAGGCTTAAACCGTTTCATAT_AGAACAAAAACTAAACTCATTCATGG
456234	11.9571810207107	0.078688007140329	0.0139104227825144	17.6860495618107	17.5134248044165	GTTATAACCTGTAAGTTTTTTTCTAT_AGAACAAAAACTAAACTCATTCATGG
456298	11.4263775353088	0.0403132889980736	0.00445603294245773	-88.9367747826664	20.0882224199393	AAAGAAAAATGGAAATTGTTTTTGAG_AGAACAAAAACTAAACTCATTCATGG
456498	39.976952818198	0.0409589089821774	0.00370000596337308	-105.042434242035	18.2167533751712	AACTAAACTTAGAAAAAAGTTATGGT_AGAACAAAAACTAAACTCATTCATGG
456646	125.586568538709	0.0434702455156566	0.00182382029817067	-117.690343746676	8.99768729570989	GACATAACGTTTAAGATCTTTGTTGC_AGAACAAAAACTAAACTCATTCATGG
456888	103.827415153971	0.0409483270160928	0.00222531021138599	-125.518243222388	11.9884505101183	GTACTAAGCGTAAACATTTTTTTGTA_AGAACAAAAACTAAACTCATTCATGG
457015	191.740082511371	0.0549930370867513	0.00226051949827627	-74.7607627204835	7.4029371028619	ATTGGAATAAGGAACTTGGTTACCTA_AGAACAAAAACTAAACTCATTCATGG
457228	2.39682202977306	0.0446637954820578	0.00556773454846957	-59.6660204513535	20.0195034600403	CGCTCAAACGCGAAAGATGTTAGTCA_AGAACAAAAACTAAACTCATTCATGG
457330	21.6599271841135	0.0397352282333794	0.00449827231801159	-102.688079495862	22.6087502087519	GTACTAAAAGGAAAAGGTTTTTTAGT_AGAACAAAAACTAAACTCATTCATGG
457381	105.997810939081	0.0431052098931254	0.00219379776739025	-115.924975204792	10.841320355861	TATTTAACACGAAAGGAAGTTGGAAA_AGAACAAAAACTAAACTCATTCATGG
457410	18.087296576625	0.0586638468735769	0.0138331613515817	-26.151244125861	32.8782801076821	CTACTAAATACAAAAATGTTTTCTAA_AGAACAAAAACTAAACTCATTCATGG
457499	78.3443471293374	0.0442787596980854	0.00245004632576397	-102.900445218686	11.0618002907984	CTATAAAGCAGCAACTAACTTTCTCG_AGAACAAAAACTAAACTCATTCATGG
457508	41.4025492040843	0.0432622307855084	0.00312454845901729	-94.3216048349504	13.6934348242663	TTGTTAATCTCTAATACATTTGGTCG_AGAACAAAAACTAAACTCATTCATGG
457650	15.9987237952004	0.0442599939598378	0.00493818029873128	-77.5596356553867	19.9459504211342	GTGTCAAATCGGAAGGGGGTTGGGGC_AGAACAAAAACTAAACTCATTCATGG
457668	27.4498903289981	0.0433243629120122	0.0036660450122378	-87.5250279041862	15.6598193599397	GGAGGAAAAATCAAGGATGTTGGGAC_AGAACAAAAACTAAACTCATTCATGG
457825	21.8313791008887	0.0420290035058371	0.00363532141720088	-92.7439788966207	16.4222771765257	AGAGCAAGGCCTAAGGGAATTAGACA_AGAACAAAAACTAAACTCATTCATGG
458164	29.4894010095201	0.0427898983677118	0.00356721742830627	-89.1432161180384	15.2633220459182	TTCATAACTTTTAATGCACTTAGGTA_AGAACAAAAACTAAACTCATTCATGG
458275	1.10658252554109	0.047007942703575	0.0109631722102804	-50.9211495843331	36.7390088207359	AACTCAAGTTACAACTCAGTTAGATT_AGAACAAAAACTAAACTCATTCATGG
458450	8.59669674034591	0.0402609828773094	0.00504676813699164	-88.3664285608143	23.2391358480106	TGCGGAAGGTCTAAGGGGGTTCAGTA_AGAACAAAAACTAAACTCATTCATGG
458725	41.4298345700312	0.0417800274417827	0.00311806311855227	-103.142876721344	14.7819245497083	CGGGGAAGATGGAAACGCCTTAGCCA_AGAACAAAAACTAAACTCATTCATGG
459022	36.5455402363232	0.0423906389516569	0.00328329497116915	-97.7062137782824	15.0207105138585	TCGGTAACCGGAAATTGTGTTCTGGC_AGAACAAAAACTAAACTCATTCATGG
459131	9.95345081935504	0.0423922128153823	0.00459713591251439	-79.3098240415964	19.1831327848963	GCCATAATTTATAATGAGGTTGCGGT_AGAACAAAAACTAAACTCATTCATGG
459152	23.943427439344	0.043351517940545	0.00568508815923674	-78.0436620264133	23.5768100094098	AAACGAAAGTGGAATCAATTTTTTTA_AGAACAAAAACTAAACTCATTCATGG
459339	18.160897225336	0.074348864090642	0.012803406109792	2.15482341857633	21.1711964885959	CAGGGAACAATTAAGTTTTTTTCCAA_AGAACAAAAACTAAACTCATTCATGG
459495	6.63149785555146	0.0426147667473181	0.00901774716384291	-60.8901792515156	35.0834593429787	CTTAAAATTGAGAATCCTTTTTTTTT_AGAACAAAAACTAAACTCATTCATGG
459695	24.2958700413726	0.0414764160584101	0.00416483657040791	-92.993026853899	18.8672666246218	CGGCAAAAGAACAAGTGATTTCTTTA_AGAACAAAAACTAAACTCATTCATGG
459806	59.2184066480159	0.0419612841728297	0.0024835312329433	-109.092160604634	12.0334558474571	ACTTCAATTGTCAATGGGGTTAATAC_AGAACAAAAACTAAACTCATTCATGG
459880	13.7278206628597	0.0664420229298864	0.0086913092308185	-8.41704182492772	15.7913368730909	GTTTTAACCTCGAAGACGTTTTGTAG_AGAACAAAAACTAAACTCATTCATGG
460038	34.5320595007271	0.0400612081160772	0.00317913247131177	-107.852198927604	15.8933904646508	TTTTGAAACGGTAAGAAGTTTCAGTC_AGAACAAAAACTAAACTCATTCATGG
460119	3.3082353452489	0.0363091592558445	0.00502454764821746	-97.4271712003162	25.5983421581417	CGGGCAAGGGTGAACGGTGTTTTGCG_AGAACAAAAACTAAACTCATTCATGG
460180	165.243978035991	0.0439911248291018	0.00168297918315257	-120.874305188635	8.32444972741312	CTTCCAATGACAAAAAGGTTTGTAGG_AGAACAAAAACTAAACTCATTCATGG
460986	14.8946485492412	0.0442707335129894	0.00524905959234779	-77.3185418973952	21.1036492251163	TGAGTAATTTTTAATCGAGTTGATTT_ACTTAAAAAGCAAACATGATTATTCA
461016	90.5851256175025	0.0465535684910729	0.00291441490272536	-95.7371347331509	12.3654448903402	TGCTAAAGGCGCAAACGTGTTTTATT_ACTTAAAAAGCAAACATGATTATTCA
461652	0.432552202515481	0.047893164252436	0.0141587496060493	-13.2066260984093	36.7024093503156	TAAACAATAGTAAACATTTTTTTAAT_ACTTAAAAAGCAAACATGATTATTCA
461715	1.49569753163715	0.0457556658782971	0.00610336989916963	-52.3147352968228	20.3223252459216	AAATTAAGCAGCAATAGGCTTTCTTC_ACTTAAAAAGCAAACATGATTATTCA
462016	112.056862778513	0.0410704776100178	0.00199472032001479	-127.385278691821	10.7498527135415	ATGATAACCATGAATGAGCTTATGAT_ACTTAAAAAGCAAACATGATTATTCA
462125	112.39675289165	0.0422145213206098	0.00221663021661368	-120.801372893478	11.4309695669277	ATTAAAAGTAGCAAAATTTTTAATCG_ACTTAAAAAGCAAACATGATTATTCA
462568	15.6630061903619	0.0376123622605675	0.00405665563534681	-106.969385314463	21.4021618483015	GATGGAATGTTAAAGCTAGTTGTGGG_ACTTAAAAAGCAAACATGATTATTCA
462820	34.9232952095189	0.0428622406753489	0.00305648425140978	-93.8858779654885	13.5276024230875	AGGTGAAGTGAGAAGTGATTTCGGTC_ACTTAAAAAGCAAACATGATTATTCA
462885	0.848988083751934	0.0389352209976648	0.00500150872417004	-77.5722166389274	21.5959348472942	AGGTAAATCCGCAATTCTTTTGGTGA_ACTTAAAAAGCAAACATGATTATTCA
463041	32.5192837579983	0.0448948884121005	0.00352332579877247	-83.1551191271262	14.2134993056548	GTGGAAACGCTGAAAGCTGTTAGTGG_ACTTAAAAAGCAAACATGATTATTCA
463108	1.33104766491526	0.0416997664710445	0.00615160409241692	-71.2207335846865	24.9719500587281	GGGGAAAAACGGAAAGACGTTGATAG_ACTTAAAAAGCAAACATGATTATTCA
463123	13.7844758765846	0.0427219670930757	0.00610226386187423	-79.0381978440868	25.4811852148321	GATCAAAGTTGAAAGGACATTCATGT_ACTTAAAAAGCAAACATGATTATTCA
463137	32.480529633447	0.0428478364430392	0.00341404545216099	-93.1395363062035	15.156886488497	ATGGTAAATAACAACTGTCTTTTGCG_ACTTAAAAAGCAAACATGATTATTCA
463440	107.222114413129	0.0437368019564375	0.00201711139234717	-112.262042051124	9.62207122724932	TCGGTAATACGAAATAGGATTGACTG_ACTTAAAAAGCAAACATGATTATTCA
464080	283.482467591679	0.0733686485062588	0.00321571963315722	-30.1276783190211	6.36357322903081	GATCAAAATAGCAACTTTCTTCTTTT_ACTTAAAAAGCAAACATGATTATTCA
464242	1.84694734686515	0.0406754652659451	0.0057829249926485	-75.1350930580243	24.2957549789009	CGGTACACTTGCAACCCGGTTTTGGG_ACTTAAAAAGCAAACATGATTATTCA
464290	13.0636454163221	0.0433248175133984	0.00447558216008405	-77.7793249626434	18.2468752563061	TATGAAACAGATAATTGGTTTGGCGA_ACTTAAAAAGCAAACATGATTATTCA
464336	9.69294349051454	0.0466620642331061	0.00686801561567272	-61.7315487657432	24.2554445619788	ATATGAATTCCGAATCGATTTTACCA_ACTTAAAAAGCAAACATGATTATTCA
464437	8.30091552765438	0.0482327150249432	0.00701382316294974	-52.1944461619647	22.774332252488	GATCAAATCCACAATGCTATTAGAAT_ACTTAAAAAGCAAACATGATTATTCA
464508	1.75883422538712	0.0500452198280531	0.0127331741148304	-27.678372353379	34.969285705033	TTTATAAATCATAATGGTATTAAGTT_ACTTAAAAAGCAAACATGATTATTCA
464603	34.0222192694095	0.0457092621233179	0.00346225285980319	-81.5857639380882	13.7278865540025	TAGGTAATATGTAATGCCATTACGAA_ACTTAAAAAGCAAACATGATTATTCA
464629	16.4487984455164	0.0399836095994562	0.00429050612550397	-96.6129632153467	20.4404056234199	TTGTAAACGACTAAGTGTTTTTAAAG_ACTTAAAAAGCAAACATGATTATTCA
465063	45.1090466849726	0.0434306264689604	0.00273532335646289	-97.1093012000805	12.2524474903303	GGAGTAAGGCGAAACTGGGTTCTCGT_ACTTAAAAAGCAAACATGATTATTCA
465267	0.910721648150258	0.0378324376672582	0.00810749880359193	-83.866097945443	38.1164203449511	TCTTAAAATCATAAGTATTTTCGTGT_ACTTAAAAAGCAAACATGATTATTCA
465422	168.631968290471	0.0428505211152737	0.00159096603182945	-127.059059659547	8.25968731973872	CCCGCAAAAAGGAAAACATTTGAGCG_ACTTAAAAAGCAAACATGATTATTCA
465545	11.3072131374137	0.06427940563069	0.0211710953431191	-9.79867444928642	41.07313742368	ATACTAATCCAGAATTGAATTTTTAA_ACTTAAAAAGCAAACATGATTATTCA
465555	0.261901326510582	0.039279192949018	0.00845639973722918	-78.6537551982782	39.0645173168686	GTCCAAACCTCTAAACATCTTGTCAA_ACTTAAAAAGCAAACATGATTATTCA
465743	68.6609209589364	0.0398795800101076	0.00232452222008478	-124.07392939601	12.6068030675135	CCCAGAAGAGGGAAGGGGGTTGGGGG_ACTTAAAAAGCAAACATGATTATTCA
466156	3.45191632182778	0.0419696568390193	0.00537876950175391	-72.688613009518	21.8339530468288	GGTGGAAGCTTAAAGGGCGTTGATGG_ACTTAAAAAGCAAACATGATTATTCA
466400	17.5020010031574	0.0445886170678697	0.00440263043503058	-76.2159382547712	17.3704347625144	GTCTAAACACTTAACTAGTTTCGCAG_ACTTAAAAAGCAAACATGATTATTCA
466609	60.0161602151385	0.0402545034370587	0.00245345974760248	-116.904327428211	12.6500091586845	CGACCAACTGATAAGGGGGTTGAATG_ACTTAAAAAGCAAACATGATTATTCA
466677	47.8552098785648	0.0429690707800195	0.00310827649721019	-98.3524104064968	14.1246564956675	CGAAAAAAGCACAATACCATTTTCTT_ACTTAAAAAGCAAACATGATTATTCA
466758	6.68730589085749	0.0475122984202294	0.0125767056889761	-46.771447609599	40.5075212197354	CTGATAACACACAAGATTTTTAATCT_ACTTAAAAAGCAAACATGATTATTCA
466908	69.0243387133144	0.0409788219246653	0.0026408448327127	-118.041681850452	13.7715679002802	ATATAAATAACAAACACGGTTGTGTA_ACTTAAAAAGCAAACATGATTATTCA
467105	52.0075241031842	0.0459199874066638	0.00411962187784424	-86.8710177992115	17.0570596699994	TTCGCAAGTAACAATATTATTAGCAT_ACTTAAAAAGCAAACATGATTATTCA
467176	19.1466278257108	0.043313195305734	0.00411860672637164	-84.2988481517609	17.3878943848675	TTTATAAGAGTGAACTAGGTTACAGA_ACTTAAAAAGCAAACATGATTATTCA
467243	16.9627936070801	0.0418284962534087	0.0047788270603558	-87.4625629580335	21.0180220164292	TACGCAAAGCAAAAGCCTGTTTTTTA_ACTTAAAAAGCAAACATGATTATTCA
467576	32.7827265070022	0.0411778299048685	0.00333903675551797	-100.780107493126	15.7409862096386	ATTTAAAGCGTGAAGGTATTTTGGAG_ACTTAAAAAGCAAACATGATTATTCA
467886	20.4697518827002	0.0407698306030678	0.00551947517758693	-86.7748001130133	24.8987220600259	TTATAAAGATTTAACAAGTTTATCAA_ACTTAAAAAGCAAACATGATTATTCA
468279	31.1707941481779	0.041883799516716	0.00314181231698772	-97.4799914863724	14.4311869162191	GCGCCAATGGGTAATGAGGTTTTGTG_ACTTAAAAAGCAAACATGATTATTCA
468473	7.1541459610908	0.0464493812487116	0.00686332261969297	-60.2766523811478	24.4071234168105	CTGACAACAATAAAGTCATTTACTTA_ACTTAAAAAGCAAACATGATTATTCA
468632	45.9514670177502	0.0446823027797124	0.00301415775331644	-93.8717971615805	13.1732090674356	GATTTAACGAACAACCGCTTTACGAC_ACTTAAAAAGCAAACATGATTATTCA
468886	82.9752809420454	0.0431471790376979	0.00240203806360701	-110.699527477604	11.6171929083203	AACACAATTCGTAACAAACTTCCTAC_ACTTAAAAAGCAAACATGATTATTCA
469175	31.0234210310208	0.0405716153613038	0.0039220356784753	-100.761232928155	18.8313375152703	CCGTAAACCGTCAAACCAATTTAACT_ACTTAAAAAGCAAACATGATTATTCA
470000	42.914270160201	0.0630282701717757	0.0128877572166202	-20.8653418384119	27.6980920694441	ACATGAAGATAAAAAAACTTTTTTCT_ACTTAAAAAGCAAACATGATTATTCA
470237	1.94987560662071	0.0417530792408183	0.00875339163787008	-74.0619191174289	37.5178804901185	ACATTAACTCGTAAGATGATTGATAG_ACTTAAAAAGCAAACATGATTATTCA
470678	101.406290092385	0.0703551148311892	0.0071505386158228	-13.0217481445514	13.1777432252027	TACAGAATGTTTAAAAGATTTACTAT_ACTTAAAAAGCAAACATGATTATTCA
470766	29.2695352755812	0.0443917514533398	0.00409849080489949	-83.7857594188425	16.9390110469672	CTTAAAATTATCAAGTGAGTTAATGA_ACTTAAAAAGCAAACATGATTATTCA
470798	12.1571089534294	0.0779978197338417	0.0157251343488413	18.4510599250655	19.5722084044698	ACGACAAAAGATAATAAAGTTATCTT_ACTTAAAAAGCAAACATGATTATTCA
471011	0.634009967441528	0.0380908471671258	0.00624471766348941	-80.9257662171234	28.0484907806949	ATATGAAAACTGAACGTGGTTCACAT_ACTTAAAAAGCAAACATGATTATTCA
471085	13.9756229691397	0.0398481875154564	0.00409940709224342	-91.9277386825073	18.7765667616342	TTAGCAATGCCTAAAAGCGTTAATGC_ACTTAAAAAGCAAACATGATTATTCA
471184	9.18822374996026	0.0416254508918479	0.00432779746248267	-81.1022570098092	18.4410481668192	AGGATAAGTTATAATCACATTGGGCG_ACTTAAAAAGCAAACATGATTATTCA
471250	141.192816889106	0.0406790963581373	0.00166752587690093	-134.264384603351	9.2909184613371	AATAAAACCGCTAATTACCTTAGGCC_ACTTAAAAAGCAAACATGATTATTCA
471431	27.2335890753058	0.0424147683784392	0.00355160485298661	-91.6537555615177	15.7840900676755	CCTATAAGTCGAAACGTGATTGAGAT_ACTTAAAAAGCAAACATGATTATTCA
471770	2.74930652511469	0.0462729732661254	0.00827782249183876	-50.9530343265175	27.3303074099793	AAAATAACCTCTAATCGAATTGTTCA_ACTTAAAAAGCAAACATGATTATTCA
471866	89.152304705344	0.041565964600484	0.0022957866649569	-120.38862481257	11.8986806668118	CTTTAAATAAGCAACCGTGTTTTTGG_ACTTAAAAAGCAAACATGATTATTCA
472087	136.204295806486	0.0416962710175329	0.00181535973054585	-128.604011896865	9.72563466831654	CTGTCAATATGGAACTAGTTTCGTAG_ACTTAAAAAGCAAACATGATTATTCA
472325	10.327523256082	0.0416885717508545	0.00416137666197935	-81.9430555406807	17.6438483555319	GTGTGAAAAACAAACCGCGTTTTACG_ACTTAAAAAGCAAACATGATTATTCA
473275	17.6313473465986	0.0394210532657866	0.00408577968718735	-98.9289900262774	19.7764304691335	TCTTTAAACAATAAATCTGTTGCATG_ACTTAAAAAGCAAACATGATTATTCA
473583	49.3131953436996	0.0414248153672633	0.00269859172180946	-107.731553127732	13.1268402106742	CAAGAAATGGTAAAACGACTTGGTGC_ACTTAAAAAGCAAACATGATTATTCA
473587	17.0755343130999	0.0462248830582696	0.00427813525796416	-69.0795168247326	15.6720757110779	ACGGAAACTGTGAAGTTCCTTGCCCG_ACTTAAAAAGCAAACATGATTATTCA
473711	16.8382373538725	0.0455008919417203	0.00534858080077342	-71.3887775893709	20.3809298778093	AGCGAAAAACAAAATTTCTTTACGGT_ACTTAAAAAGCAAACATGATTATTCA
474082	112.457873377755	0.0413472836265322	0.00201266868386167	-124.461554484796	10.5954110507854	AATTGAAACAGAAACTAATTTGGGAA_ACTTAAAAAGCAAACATGATTATTCA
474500	41.8968983618675	0.043712208229511	0.00296951214576913	-94.13317076739	13.0154559173698	GAAGCAATTATGAACTCGATTGTGCA_ACTTAAAAAGCAAACATGATTATTCA
474532	4.424338498635	0.0617777799119429	0.0181304409615481	4.51756544694589	36.0898925897	TACACAAATTCAAAGTCTATTATTTA_ACTTAAAAAGCAAACATGATTATTCA
474749	7.0982501246372	0.0372637849584141	0.00461676781505706	-97.66909654596	22.9826381917309	CATTTAAGAATTAACATTCTTGGGCT_ACTTAAAAAGCAAACATGATTATTCA
474844	4.39264503789349	0.0421678208692745	0.0108133679152068	-54.7592100065294	40.2593638084588	ACATCAAAATTTAATCCGTTTATATT_ACTTAAAAAGCAAACATGATTATTCA
474926	5.33351609774405	0.051927196193679	0.0120430569310476	-39.3258055715817	34.9824883078316	TGTAAAATGCATAACCCAATTATTAAATACTTTGGCCG_ACTTAAAAAGCAAACATGATTATTCA
475165	1.45021710172314	0.0406917046585053	0.00752099568481751	-76.0762857048666	32.8455281705944	TACCCAAAGGGCAAAAGGCTTCTGTA_ACTTAAAAAGCAAACATGATTATTCA
475226	31.4191165358899	0.0454523373921396	0.00348705440583548	-79.4281010403134	13.6653812740848	CTGTGAACCGTAAATGGAGTTCCGTG_ACTTAAAAAGCAAACATGATTATTCA
475243	15.6732599357244	0.0527532503944724	0.00876680381298289	-40.4176266985873	25.0184257610746	ACCTCAAATGTGAAAATCCTTTTAAT_ACTTAAAAAGCAAACATGATTATTCA
475515	28.6529261273595	0.0393494324099232	0.00360659894910607	-110.669821475956	18.718828030214	TATAAAAGGATCAAGTGGATTACAGA_ACTTAAAAAGCAAACATGATTATTCA
475588	1.17725346854931	0.0406754302455262	0.00510796637606122	-77.4081849836833	22.1819052405151	GAATGAAAAGAAAACGTCATTCTAGC_ACTTAAAAAGCAAACATGATTATTCA
475638	12.0143629356479	0.0400230778183741	0.00481926689116684	-92.1690913140223	22.5579235373916	ACGCGAATTAGGAACCGAGTTCAGTT_ACTTAAAAAGCAAACATGATTATTCA
475736	19.7792582768842	0.0393684398227965	0.00371079335051844	-101.179022518185	18.2530061985283	ATTCCAACTAAAAATCATATTGTGGT_ACTTAAAAAGCAAACATGATTATTCA
475771	23.3557713954196	0.0438139431698883	0.00399596725085592	-85.4725818516423	16.7754492617229	TCTGGAATACTTAAACTTCTTGGCGG_ACTTAAAAAGCAAACATGATTATTCA
476056	19.8743735710252	0.0454519654039403	0.00477074474100486	-75.7395670490891	18.6607779623161	ATGCAAAGTGACAAAGACCTTTGCAT_ACTTAAAAAGCAAACATGATTATTCA
476527	40.120089816655	0.0419181243331689	0.00281498694890508	-101.289298836223	13.1044610443462	CCTGGAAAACGAAAGTGCCTTGCTAA_ACTTAAAAAGCAAACATGATTATTCA
476626	9.90656848411246	0.0425810725402797	0.00498584473698584	-75.7201600656596	20.2267978736463	CGTGAAAAACAGAATTGTCTTTGCCG_ACTTAAAAAGCAAACATGATTATTCA
476749	40.5258024129095	0.0574235781503452	0.0148897629848822	-30.8307509969131	37.0971848525796	AGGTAAAAATACAAATATTTTCCTTT_ACTTAAAAAGCAAACATGATTATTCA
476770	12.790493951739	0.0413768002657979	0.00398124321125154	-84.9668734575147	17.1956609577441	GGGACAATGTCCAAGGTCATTTCAGT_ACTTAAAAAGCAAACATGATTATTCA
476799	41.3595564126225	0.0386746151413512	0.00274829221692711	-119.161774408533	14.8676413289542	CTTCAAACGTAAAAGCTCTTTCCGGT_ACTTAAAAAGCAAACATGATTATTCA
476860	30.5008345734307	0.0427133063511867	0.00331729324544508	-93.8241340870759	14.8245445221543	TCTGCAAACGCAAACAGTTTTTGTAC_ACTTAAAAAGCAAACATGATTATTCA
477035	56.8722315339979	0.0428689979065263	0.00256083998006301	-103.76035114866	11.9143258324111	CCCCCAACAGGGAAGGAGGTTCGGCC_ACTTAAAAAGCAAACATGATTATTCA
477090	21.2966557267249	0.044958065145089	0.00981344758742701	-54.4288868199954	35.424646267153	AAGGGAAATTGGAAAGTATTTTAATT_ACTTAAAAAGCAAACATGATTATTCA
477360	2.58076479636061	0.075211669187017	0.0216345534130857	34.531965590728	29.5943598757767	GAGATAACTTAAAAAACCTTTATTTA_ACTTAAAAAGCAAACATGATTATTCA
477419	99.8017281732478	0.0416943033426432	0.0020077897603797	-120.462155846739	10.284879800876	GCCACAAATGAGAAGAGCGTTATGGA_ACTTAAAAAGCAAACATGATTATTCA
477577	14.5088784349418	0.0449369379597188	0.00426796688600931	-72.7835910166392	16.3218087528699	TGAACAAACAGTAAATCTGTTAAGGA_ACTTAAAAAGCAAACATGATTATTCA
477779	27.8819500344263	0.0435705109782985	0.0033430725394683	-87.7895687158824	14.2215225406225	GACAGAAGCAGCAACGGTATTGGGGC_ACTTAAAAAGCAAACATGATTATTCA
478064	6.3966206752317	0.0420627571030884	0.00560104026523883	-75.0882675301396	23.2058677477877	AGTTGAAACTCGAATGGTCTTGCCTT_ACTTAAAAAGCAAACATGATTATTCA
478620	31.4402176485734	0.0431060681015773	0.0033468214514434	-91.2271046475502	14.6016232087555	AGGGCAAGCCAAAACGGGTTTCAACT_ACTTAAAAAGCAAACATGATTATTCA
478667	1.67321192761224	0.0443064535954899	0.00584024086618844	-58.6853147063941	20.7005742509759	GTAAAAAACAGGAATTATCTTACTCT_ACTTAAAAAGCAAACATGATTATTCA
478812	12.5994085383647	0.0571392601906655	0.0160984696962453	-19.19483596771	37.4716735360778	TTGTCAATACTTAACATAGTTTTATA_ACTTAAAAAGCAAACATGATTATTCA
479179	2.59218868716114	0.0373306505623148	0.00610754113834862	-83.9460644609357	28.9032337297062	TTCTAAATAAGCAATTTCGTTTATTT_ACTTAAAAAGCAAACATGATTATTCA
479322	20.4182551269061	0.0409285339801593	0.00362323272747434	-94.0124842195758	16.61498605211	AACATAATCACTAAGGTCGTTGCTAT_ACTTAAAAAGCAAACATGATTATTCA
479667	9.67531775732482	0.0426006498794502	0.00469601547730315	-78.3011413001287	19.3773549415152	TGGGCAACTGAGAACCTTGTTAGGCC_ACTTAAAAAGCAAACATGATTATTCA
479795	30.6642500739915	0.0424474409700551	0.00327986990572487	-93.986792572356	14.6260174089685	GGGTAAAAAACCAACTATGTTGTAGG_ACTTAAAAAGCAAACATGATTATTCA
480031	14.005928809716	0.045305682469591	0.00564486036280684	-70.0528186659505	21.4388147874646	TCCAAAATGGATAAAAATATTTTCCC_ACTTAAAAAGCAAACATGATTATTCA
480177	6.59882384110836	0.0395923915743513	0.004957983227566	-87.8442606378266	22.7994214102308	CATTTAAATAGCAAATACCTTTGGCG_ACTTAAAAAGCAAACATGATTATTCA
480193	3.87103782595926	0.0390396034102797	0.00538867645432742	-82.4039646084814	23.9016162629581	AACAAAAGTCTAAAGGTTGTTACTCT_ACTTAAAAAGCAAACATGATTATTCA
480282	193.271923163949	0.0433608188345928	0.00155974137064401	-127.352043840875	8.03840395322251	AGGACAACTACCAACCAGGTTTCGGG_ACTTAAAAAGCAAACATGATTATTCA
480326	8.32399884064799	0.0434468548168253	0.00632129257299739	-69.234744450483	24.8258437059131	CACTCAAATTAGAAGAGTATTTCAAT_ACTTAAAAAGCAAACATGATTATTCA
[truncated: 676 more rows]
