# Supplementary material for: Changes in the distribution of fitness effects and adaptive mutational spectra following a single first step towards adaptation
Source: Nat Commun. 2021 Aug 31;12:5193. doi: 10.1038/s41467-021-25440-7 (PMC8408183; doi:10.1038/s41467-021-25440-7)
Supplement: Supplementary file 6 — Source Data [file 41467_2021_25440_MOESM6_ESM.gz › SourceData/SupplementaryFig2/Lineage Trajectory Fitness/Cyr1Evo2_adaptive_s_tau.csv]

BarcodeNo	Weight	s	s_err	tau	tau_err	Barcode
37	7.2819398065912	0.0422056807835233	0.005163023361967381	-68.7223016005319	21.583265947388906	AGCTAAAAATGGAAAACCATTGGCAG_GACAGAAAAGCCAAATGGATTTACCG
347	210.120798202926	0.0439074737818289	0.001725978942106225	-116.308176085308	8.733511825122545	AACTTAAAAGATAACGCAATTAACGG_GACAGAAAAGCCAAATGGATTTACCG
541	11.5408201793928	0.0570669805363314	0.013427178076431514	-20.62039075916	32.23183231111866	GTTTGAAGGGGGAAGCTGCTTGTGGG_GACAGAAAAGCCAAATGGATTTACCG
732	29.6106036136141	0.0374141884691382	0.0030778779873178275	-112.500349476715	17.40383918474225	ACTTCAAACGGGAACAAGTTTTACGT_GACAGAAAAGCCAAATGGATTTACCG
927	5.1075140659741	0.0437061534100662	0.008541904440380525	-57.7044421691938	32.99890024163377	ACCCGAACCCGTAAGAAAATTGATAG_GACAGAAAAGCCAAATGGATTTACCG
961	30.4273645515667	0.0400598774090232	0.0037751654912600986	-100.523647360086	19.47430070630244	TTTTAAAGTGCGAAATTGATTGTCCG_GACAGAAAAGCCAAATGGATTTACCG
983	7.02854687238739	0.104267611287899	0.-0.04085782218602301*I	53.6287078242129	0.-31.501169700429532*I	ATATTAAACCTAAAGATATTTTAGGG_GACAGAAAAGCCAAATGGATTTACCG
994	5.01285129158931	0.0280585983888223	0.003949190262177414	-148.459498864316	32.12436144115971	GCGTCAATACTGAACGAGTTTGAACG_GACAGAAAAGCCAAATGGATTTACCG
1077	6.57194733339747	0.0375894191303481	0.006179792789759073	-88.243318759788	31.527143666266987	GTTAAAAACGACAATTACATTCAAAT_GACAGAAAAGCCAAATGGATTTACCG
1160	5.59784076986944	0.0453395133286615	0.008440557178128779	-50.4348981549238	29.777686874705793	TAGGTAATATAGAATTAAGTTTGTCC_GACAGAAAAGCCAAATGGATTTACCG
1189	175.241188128773	0.0428899568457806	0.001658651615658968	-119.272949762881	8.673402342476543	CATCCAAACGTTAACAAATTTGTCGG_GACAGAAAAGCCAAATGGATTTACCG
1257	7.23511968689648	0.0394329961818071	0.004968857572882112	-80.5033876338277	23.123248352638818	AAGTGAATACCGAACAGGTTTGGCGA_GACAGAAAAGCCAAATGGATTTACCG
1426	0.780307837217606	0.16714784304731	2.9126831145665606	89.9999977861967	653.7237711447123	CCGCGAACATTAAATTTGTTTATATG_GACAGAAAAGCCAAATGGATTTACCG
1669	12.7284054312589	0.0427589636141914	0.006073920697972792	-72.9093075143377	25.898485914095573	GTTCAAAACCAAAATTAAATTGTGAC_GACAGAAAAGCCAAATGGATTTACCG
2038	21.5768636199743	0.0377606260934887	0.0038047774116145056	-101.268029278228	20.25567081855747	TTCATAACTTGAAATGTCATTTTGTG_GACAGAAAAGCCAAATGGATTTACCG
2203	46.1490033208469	0.0472277438641732	0.004537593447236463	-70.4639543631725	17.470676129401923	TAAAAAATGGGTAAGGGGGTTGCGGG_GACAGAAAAGCCAAATGGATTTACCG
2412	47.0929621840765	0.040480789739638	0.003071778712490317	-104.493691771362	15.821466516850611	ATAGTAAGCTGCAAAAAACTTTGACG_GACAGAAAAGCCAAATGGATTTACCG
2625	5.49391524205177	0.0358053262536479	0.004818137377501036	-92.8781462973948	25.78140785033203	CACGTAAGTGGTAAGCTTGTTAGCAA_GACAGAAAAGCCAAATGGATTTACCG
3349	119.614059944304	0.0417368285096797	0.0020058326642811847	-115.689730150504	10.542615934497146	AGGCGAAAGCATAATGGGATTAGTTT_GACAGAAAAGCCAAATGGATTTACCG
3429	18.1378719629204	0.18142170734392	0.07367888215746116	89.9999999968258	15.469616460284175	ACTTGAAACTATAAAAGATTTTAACT_GACAGAAAAGCCAAATGGATTTACCG
3495	22.7303565458661	0.0629928423224573	0.008141416291656463	-12.2531096766942	16.751936845863234	GGTTAAAGACGTAAACGGATTACTCT_GACAGAAAAGCCAAATGGATTTACCG
3708	14.7337025174634	0.183297369770175	0.08888929388159983	89.9999999999031	18.701901495077117	AAAAGAATAGGCAAATTCATTAAATA_GACAGAAAAGCCAAATGGATTTACCG
3784	32.9968224337549	0.0872017119395054	0.-0.01740602381603607*I	27.4338583649521	0.-20.700080738378578*I	CAAACAAGATGGAAACGTATTTTAAT_GACAGAAAAGCCAAATGGATTTACCG
4235	3.83325961985902	0.0362264406608031	0.005887632255148753	-92.6261283810897	31.743969606208704	ATCAAAATAGATAACTTCTTTAATCC_GACAGAAAAGCCAAATGGATTTACCG
4310	30.1031077321936	0.198211453956514	0.05276159608680995	89.9999999999821	10.585742685764858	GATAAAAATTCAAAGATATTTTTTAC_GACAGAAAAGCCAAATGGATTTACCG
4908	8.587844222038	0.0698157036392609	0.-0.056750250953643944*I	9.1185521784813	0.-102.85951388104645*I	TCTGTAAGTTTGAAATTCCTTTATAG_GACAGAAAAGCCAAATGGATTTACCG
5129	7.27197279660766	0.0414585089216574	0.004670170433949593	-70.9141995306835	19.681729817359745	GGGGCAAACAGTAAGACGCTTTGCCA_GACAGAAAAGCCAAATGGATTTACCG
5161	8.74476248980287	0.0329509349028692	0.-0.005637210645475072*I	-149.999999999445	0.-50.89620059485695*I	TAGACAAGTCTCAAGGTTGTTAATAC_GACAGAAAAGCCAAATGGATTTACCG
5365	26.6467568092336	0.0393532367477232	0.003644505082451126	-98.7916472645575	18.480462972009136	CCATTAACATGTAACATACTTTAATC_GACAGAAAAGCCAAATGGATTTACCG
5524	11.419594468134	0.0396982704319474	0.005161707813054078	-86.960614558381	25.162571734216034	TATCCAAATTTGAACACAATTCATCT_GACAGAAAAGCCAAATGGATTTACCG
5800	31.2193871638096	0.0344698193775119	0.002676614262240901	-129.975157700045	17.22020959583923	AATCCAACATGAACCGTCCTTGCATG_GACAGAAAAGCCAAATGGATTTACCG
6099	20.3176044947101	0.046159111933775	0.005280631485197511	-63.6187236102034	19.876275421337258	AGCTTAATCCAAAAACTTGTTACTAG_GACAGAAAAGCCAAATGGATTTACCG
6421	70.2597718414352	0.0370050536875273	0.0026747636300933743	-131.75752063993	16.68562220262338	GTTATAAAAGATAACGCGTTTAGTCG_GACAGAAAAGCCAAATGGATTTACCG
6429	50.8088646736372	0.0405658642176487	0.002585053465886781	-105.951230420769	13.283531463557809	TTACAAACGACAAAGTTCCTTACGGT_GACAGAAAAGCCAAATGGATTTACCG
6557	2.70745964738865	0.0427328876942807	0.007206451840354617	-59.6445258096697	28.390876677134855	ATTATAACTTCTAAGGCTTTTAGGGG_GACAGAAAAGCCAAATGGATTTACCG
6866	25.6062500702583	0.062029274521887	0.007958976319216738	-15.162442215274	17.019902957390943	CGGTAAATACCAAAAAGTCTTCTTGG_GACAGAAAAGCCAAATGGATTTACCG
6994	19.7531399850414	0.0411386439439346	0.004073407259625963	-81.9573526350329	18.382218481158365	AGTAGAATATTTAAGTGAGTTACGAA_GACAGAAAAGCCAAATGGATTTACCG
7327	7.23936322853397	0.0420640152284504	0.005200485211167625	-69.3006757967381	21.885131547539736	CCTGAAAAGATAAATTCGCTTCAACA_GACAGAAAAGCCAAATGGATTTACCG
7489	33.1629474807304	0.0424259422251795	0.003426852315320001	-86.6601167934173	15.454445532159946	CAAGTAAAATAGAACTTCTTTTCAGG_GACAGAAAAGCCAAATGGATTTACCG
7507	35.9114168860295	0.040002382644549	0.0030873301680237296	-102.308695225608	15.803323155971999	GGGCCAAGACGTAATAACATTATCCA_GACAGAAAAGCCAAATGGATTTACCG
7584	5.10541407617387	0.179338844511476	0.06333491145544656	89.9999999988406	13.792677305829434	GGAAAAAATCACAAGCGTTTTCTTCT_GACAGAAAAGCCAAATGGATTTACCG
7890	14.9838339701912	0.0429546355209101	0.006082601520020973	-71.8450303209252	25.559970500479846	AAAGCAAACAGTAATTAAATTGCAAA_GACAGAAAAGCCAAATGGATTTACCG
8012	33.4417690283439	0.0413631211835323	0.003572837648544797	-94.7541414611221	17.294083312269397	GTGGAAACAATTAAGGATTTTCGCCT_GACAGAAAAGCCAAATGGATTTACCG
8087	63.9977316215871	0.0397824115175871	0.002374718497657236	-114.048279659724	12.80929670580117	ATCGGTACCATAAAAATCCTTCGTCT_GACAGAAAAGCCAAATGGATTTACCG
8582	2.02668029490366	0.0269817966087636	0.004833492015542703	-142.557281865552	39.76285347981924	TTTGAAACACATAAGGCCTTTCCCAT_GACAGAAAAGCCAAATGGATTTACCG
8730	20.1760000481434	0.0345025072860027	0.0030176597261487386	-125.051266645687	19.115699046340048	TAAAGAACAGTCAAGACGCTTCAATC_GACAGAAAAGCCAAATGGATTTACCG
8805	77.5834454988331	0.0403583150311704	0.002468677364365282	-114.017699430478	13.269818484315971	TTCGCAATCATTAAGACCTTTTATGG_GACAGAAAAGCCAAATGGATTTACCG
8929	10.2108491109402	0.185127141702237	0.0537744919639304	90	11.463565358711957	ACAGAAATATAAAAATGTATTACTTC_GACAGAAAAGCCAAATGGATTTACCG
9206	16.3184977269417	0.19118642700067	0.05807362872369428	89.9999999989318	11.998924300252106	GAATAAATTTTTAAATATGTTGGTTG_GACAGAAAAGCCAAATGGATTTACCG
9287	65.7460780823672	0.0408375275439804	0.0031897463922781048	-110.640932036333	17.000207929262487	ATTGCAATCGTAAAACCTGTTCCTAT_GACAGAAAAGCCAAATGGATTTACCG
9343	3.56781096197855	0.178222452704911	0.7165716406287883	89.9999999975401	155.9462385651858	TACGAAATTAGAAAGGGCATTTAATT_GACAGAAAAGCCAAATGGATTTACCG
9400	21.8923474356225	0.0366585941807803	0.0037366703699536737	-112.828160342709	21.75268066052031	ATATGAACCAATAATCAATTTTGGTT_GACAGAAAAGCCAAATGGATTTACCG
9933	20.2200154564743	0.039390424515138	0.0030917073602166503	-97.0817738141631	15.532231821979142	ATCGTAACATACAATATGGTTGGGTC_GACAGAAAAGCCAAATGGATTTACCG
10169	10.6464244048151	0.0395949744459933	0.005127143197523843	-81.3459086210791	24.066627615700828	TCTAGAAGCGTCAACGCGATTTCCGG_GACAGAAAAGCCAAATGGATTTACCG
10191	0.548826931422198	0.110748829083015	0.054164393556264026	60.9611043111335	31.21706465015995	TCTCAAAATTAGAATATCTTTACTGG_GACAGAAAAGCCAAATGGATTTACCG
10678	38.7082613485495	0.0400811800575921	0.002816197754768836	-102.264373496989	14.342791152270152	ATCAAAATAATCAACTGTTTTGACAT_GACAGAAAAGCCAAATGGATTTACCG
10774	10.3636815003984	0.0360524929047829	0.004088434198956028	-102.871869585322	22.71921458038022	ATTGTAATCGCCAAGATGCTTAGGGT_GACAGAAAAGCCAAATGGATTTACCG
11186	7.49104249579065	0.042223109815525	0.0063664619021860346	-65.5288854495931	25.985603998068417	TTACCAAAATTAAAGAGCGTTTAGAG_GACAGAAAAGCCAAATGGATTTACCG
11232	80.8532314527637	0.0384786305536566	0.0019434790625062637	-127.17064996811	11.380374244940182	TCATCAAGGATGAATAGTCTTTGGTG_GACAGAAAAGCCAAATGGATTTACCG
11325	6.44180856931068	0.185646976739218	0.06505747518805306	90	13.955321035907275	GATGTAATGTATAATGATTTTGATAT_GACAGAAAAGCCAAATGGATTTACCG
11520	8.71317662745722	0.0481229056203937	0.0075807862867608026	-46.1606101280139	25.045259203899082	AATATAAGGATGAAATGTATTTGATT_GACAGAAAAGCCAAATGGATTTACCG
11594	65.2436410312799	0.0378526464416303	0.00219035004475054	-126.22233838182	12.999451684064873	GATCTAAAACGTAACACTGTTGCTGT_GACAGAAAAGCCAAATGGATTTACCG
11888	25.8226658265252	0.0472254691812261	0.005388892414129057	-61.3982016568346	19.701611298349736	TCATAAAACTTTAACTTTCTTAATCG_GACAGAAAAGCCAAATGGATTTACCG
12564	63.952325729184	0.0447590756092901	0.0028826161450172944	-88.345143470388	12.597664357440168	TGAACAATGGGTAATTTTCTTTGTAC_GACAGAAAAGCCAAATGGATTTACCG
12637	41.3386130034297	0.0402159839675636	0.003042517086214263	-104.243343357687	15.674485977431903	GATATAAAGCTCAATCCTATTAACGA_GACAGAAAAGCCAAATGGATTTACCG
12723	37.3229768119757	0.0437078778095043	0.0034774251492990147	-82.1336860150907	14.985922379382071	CTCGTAAACTCGAATAACTTTTTCCG_GACAGAAAAGCCAAATGGATTTACCG
13089	46.5469424880015	0.0426281530119791	0.003495033763392247	-91.6946867751451	16.232317049256366	TTAGAAAGAGCAAATTCTCTTGTAGT_GACAGAAAAGCCAAATGGATTTACCG
13241	33.4922462310843	0.0476637387649145	0.005135245782367944	-64.3955448730839	19.002673008153234	AGCGGAAACATTAATGGCTTTTACTA_GACAGAAAAGCCAAATGGATTTACCG
13385	55.7688563236206	0.0377194549702466	0.0025888812620225355	-121.13224488266	15.067608210325542	ACATTAAGTTCCAACGTCTTTAACGT_GACAGAAAAGCCAAATGGATTTACCG
13581	27.48923025916	0.202286425363691	0.050160792089994494	89.9999999963263	9.988227960536797	AGCCAAAACCTTAACGACTTTTTAAA_GACAGAAAAGCCAAATGGATTTACCG
13593	20.6530340843585	0.0359893042724228	0.0034774562910748663	-111.104998812584	19.903557360892233	TCCCGAAAACTCAACACGGTTGGTAA_GACAGAAAAGCCAAATGGATTTACCG
13870	38.6655519161057	0.195900418502161	0.05467375443789115	89.9999997955992	10.916897403797998	TTTATAAGATGTAAAGTTTTTTGTAT_GACAGAAAAGCCAAATGGATTTACCG
14036	0.77412196718457	0.0438973804711614	0.009739586674882972	-50.4294981436352	35.81078574178142	GTCGAAACTTTAAAGAGGCTTATTGT_GACAGAAAAGCCAAATGGATTTACCG
14077	30.6218069801425	0.0543717435032184	0.00847902469666812	-39.1512652192289	24.142409410151163	GAGGAAAAAAGGAAGTTTTTTCGTAT_GACAGAAAAGCCAAATGGATTTACCG
14256	41.3646708637047	0.0471457030589262	0.00520332439094921	-69.4720639766535	20.041994838083305	GAATTAACCTAAAATGTTTTTTTCTG_GACAGAAAAGCCAAATGGATTTACCG
14427	22.8004432736568	0.0352870468569288	0.0032559779680462956	-120.781685434116	19.968923482769117	GACCAAACACATAATTCGGTTTTTGG_GACAGAAAAGCCAAATGGATTTACCG
14786	6.56443188351425	0.0391804808254778	0.004767165954082118	-82.4998112806945	22.844217489085768	CTGTCAATGGCTAAGCCGATTTGGCT_GACAGAAAAGCCAAATGGATTTACCG
14816	23.0179453767019	0.0450028960501796	0.00503621152809582	-69.2291470472356	20.04424683318515	TTGCCAATCTCTAAACGCCTTAGGCA_GACAGAAAAGCCAAATGGATTTACCG
14829	47.9872250231435	0.0421055354717992	0.0028819648050308192	-95.816120306614	13.73361298491468	TCCCGAAAATGTACACGGTTGTAGA_GACAGAAAAGCCAAATGGATTTACCG
14886	3.12311474296791	0.180733621709556	0.1305454267388838	89.9999999851504	28.331047406367542	TTTACAATTAGAAACGGTTTTCTGTC_GACAGAAAAGCCAAATGGATTTACCG
14950	5.87999081020276	0.0401893031119082	0.006471132389377266	-77.3171922125158	29.90073384295344	TAAGCAACACAGAAGGGATTTTTACG_GACAGAAAAGCCAAATGGATTTACCG
15124	18.8089395992005	0.0409848336340804	0.004984004551468123	-84.7840795222359	23.3584211963929	ACTTTAATTGGAAAACTCTTTTTAGG_GACAGAAAAGCCAAATGGATTTACCG
15336	10.4086984148314	0.190180221545763	0.06338367048814555	89.9999999999541	13.319956925721112	ACAGAAATTTTTAATCGCTTTATACA_GACAGAAAAGCCAAATGGATTTACCG
15387	8.22378306532897	0.0431762397884771	0.009350720083811891	-61.7223921757288	36.57544783342348	ACCGAAAATACGAATCACATTACACG_GACAGAAAAGCCAAATGGATTTACCG
15615	77.6295356628467	0.0353909287472827	0.0020172351670917506	-148.080003899135	13.901483780574031	ACATGAAATTGCAACACAGTTTTGGA_GACAGAAAAGCCAAATGGATTTACCG
15624	7.64518488025557	0.0444496482824693	0.00593827179063204	-58.0536154574723	22.279621610778822	TACAGAAACAACAAAGTAGTTTTCAG_GACAGAAAAGCCAAATGGATTTACCG
15669	96.7402381183165	0.230645060055776	0.03210692764857492	89.9998778620261	5.826452658297273	TGGGAAAATCGTAACTTGGTTAAAAA_GACAGAAAAGCCAAATGGATTTACCG
15687	31.6948131976642	0.0391908415418822	0.003263345431774394	-103.833029914464	17.247826795959615	CCAACAAAAGTCAACTTGATTCTCAT_GACAGAAAAGCCAAATGGATTTACCG
15798	54.6668288173428	0.216702081679855	0.038327307886954466	90	7.283891276803978	TATTTAAAGTTTAACTT_GACAGAAAAGCCAAATGGATTTACCG
15811	14.1071531923511	0.0508395977287389	0.007289080383106988	-40.69446572958	22.090245593903205	GTTTCAACTGCTAAGTGGATTGGGGG_GACAGAAAAGCCAAATGGATTTACCG
16192	8.91645510917429	0.041559076091823	0.005668954922854241	-72.2790469641745	24.44446183930385	GTTCTAATCATTAAGGCAGTTAAGTA_GACAGAAAAGCCAAATGGATTTACCG
16212	10.2769875819557	0.0355486626748597	0.004593667899678214	-105.886181919888	26.89680162568992	GTACTAATTTTTAAGGGTCTTCCGAC_GACAGAAAAGCCAAATGGATTTACCG
16271	18.587940701082	0.0384040855087005	0.0039010480376584396	-96.4590546464508	19.91818405775133	TGTCAAAGCAGTAATGGGGTTCTGAA_GACAGAAAAGCCAAATGGATTTACCG
16459	1.41974680562663	0.072932841008035	0.05448156937897841	19.7487507710499	79.2876076980932	TCAGCAAGTTCAAATAGACTTAGTGG_GACAGAAAAGCCAAATGGATTTACCG
17096	10.6917158588169	0.0376073718343005	0.004946197402959376	-92.8031732886106	25.47395790262175	TGAGCAAGGCCTAATCATTTTCCTCA_GACAGAAAAGCCAAATGGATTTACCG
17262	60.4326258580281	0.0376948472629598	0.0026091405783000535	-124.969759688201	15.588501961509179	GACATAAACTGTAATAAGTTTACGAG_GACAGAAAAGCCAAATGGATTTACCG
17420	46.7961331820668	0.201391861580178	0.06150459262533502	89.9999999927925	12.071176829381525	TTTCAAAACATTAAAAATTTTCTAAC_GACAGAAAAGCCAAATGGATTTACCG
17581	37.8936520090354	0.03824180404498	0.002655856652912546	-110.939491067495	14.559256419688248	GACGCAATGTTGAATATTCTTGTTGC_GACAGAAAAGCCAAATGGATTTACCG
17619	20.0714568337703	0.0401941166988868	0.003528334675714051	-88.8962192483918	16.834788718289214	TACAGAACCCGGAACTAAGTTCACCC_GACAGAAAAGCCAAATGGATTTACCG
17687	1.00804635982881	0.038575027351508	0.005383191627754308	-76.4264452308689	24.535664877199018	ATTTAAACGTTTAATAC_GACAGAAAAGCCAAATGGATTTACCG
18064	33.5843252515466	0.207765835586189	0.03703137920656207	89.9999999934166	7.306289969535485	TCTTCAAGACAGATAAATTTTTGAT_GACAGAAAAGCCAAATGGATTTACCG
18247	79.0360795152038	0.0412030942738349	0.002179423089597445	-110.874775777897	11.264827075346789	ATGCTAAAGGGCAACGGGTTTACAGG_GACAGAAAAGCCAAATGGATTTACCG
18487	31.2535623195819	0.0416589614213227	0.003422984175900355	-88.6323503992672	15.824241757322133	GACCTAATACTCAATTCACTTAAGTA_GACAGAAAAGCCAAATGGATTTACCG
18538	4.71677069027763	0.0403408937311507	0.007931390348063744	-72.9247827430787	35.863006546633684	CTTAGAATGAGGAATTTCCTTATATG_GACAGAAAAGCCAAATGGATTTACCG
18539	19.0703118573123	0.0407884713561854	0.004256687468011152	-87.1963383159384	20.283016037063486	TTCAAAACTTGCAAGAGAATTGCCGG_GACAGAAAAGCCAAATGGATTTACCG
20533	55.0764379294463	0.0391519806397089	0.002653294357540528	-113.180485541972	14.510815543392102	ATTGGAATTCGAAAGTAGCTTAGCTG_GACAGAAAAGCCAAATGGATTTACCG
20593	29.4865333678319	0.0397205508019017	0.003757635194643478	-95.5808114213313	18.67629107285341	AACCAAACAATAAACGAGTTTAGACT_GACAGAAAAGCCAAATGGATTTACCG
20613	8.65775679143425	0.0240878416354231	0.0033246958515466495	-149.999999972862	37.42235079299251	CGGATCCGATATCGGTACCTTTCCAG_GACAGAAAAGCCAAATGGATTTACCG
20708	22.3682912299574	0.0455150530566246	0.005743716960840456	-65.5133366287552	22.077133962998566	AAGATAATAGCAAATATGATTGATTA_GACAGAAAAGCCAAATGGATTTACCG
20810	22.0856208362615	0.0389255443371825	0.0033367649893204167	-97.250255543585	16.929876517827992	ATTCTAAAACGAAATGTCTTTTGGGG_GACAGAAAAGCCAAATGGATTTACCG
20880	8.65238042856538	0.036850840440408	0.00422553743125045	-93.3813841745296	21.829620231975365	TCGCTAACAGTCAATGCCATTCCTGT_GACAGAAAAGCCAAATGGATTTACCG
21048	14.0423800924058	0.0467964163323385	0.007696061210348078	-56.1167296102136	27.821615451941064	TACTGAAAAATTAATACCGTTGCTAA_GACAGAAAAGCCAAATGGATTTACCG
21130	103.971654420356	0.0405437958245832	0.0022154248550746987	-118.693920084773	12.098468155339283	GACGAAACACAAAAGCACGTTTTTCT_GACAGAAAAGCCAAATGGATTTACCG
21235	37.5973944066364	0.0382755265512732	0.0031224165521055725	-109.720103713982	17.093968156030904	TTTACAAAACGCAATAAGGTTATGAT_GACAGAAAAGCCAAATGGATTTACCG
21564	19.4015372246141	0.201510448104356	0.05477387195308344	90	11.049193933303043	TATAGAACCGGCAAAACTTTTATCCG_GACAGAAAAGCCAAATGGATTTACCG
21699	7.66571283832295	0.0428929007809255	0.007358762883867222	-63.3160265487191	29.823580333425948	ATGAAAAATTTTAAAGTAGTTCTCGA_GACAGAAAAGCCAAATGGATTTACCG
21806	11.0873234660655	0.0315210141847072	0.0038860003562569126	-143.330338320028	29.655282685407723	TCCCAAAGAGATAAAGCTATTCACTG_GACAGAAAAGCCAAATGGATTTACCG
21840	54.7968689264832	0.216958451695406	0.03603247429686205	89.9929549336691	6.860744340771	TAACAAATTTACAAAATAATTCCGAT_GACAGAAAAGCCAAATGGATTTACCG
21841	2.68200952872469	0.0344211135449228	0.005735488843769922	-100.991988107765	33.44088520135828	GCTCAAATTCAGAAAAAAGTTGAGGG_GACAGAAAAGCCAAATGGATTTACCG
22320	6.88347847942157	0.0367480623941651	0.00523093415992667	-92.7808020773038	27.524297738829457	CATCGAATAACCAAACCTGTTGGCTAA_GACAGAAAAGCCAAATGGATTTACCG
22743	6.27709293172519	0.037628223115249	0.005084368164639237	-86.937546071437	25.36852323168897	TTTGAAACAAGAAACGTAGTTCCGGA_GACAGAAAAGCCAAATGGATTTACCG
22793	26.5615573791231	0.0400680058925203	0.003238753608606035	-95.8004479884121	15.957881699935038	ATTCAAATCGGAAACCATGTTGGCTA_GACAGAAAAGCCAAATGGATTTACCG
23280	13.9865902894867	0.0383078688523009	0.004297519546930461	-92.1206444349658	21.398098138112072	GTAGAAACTCGAAATTGATTTGGGAG_GACAGAAAAGCCAAATGGATTTACCG
23324	15.4702444732394	0.0311919761465212	0.003382856394895064	-141.918545331885	26.441074078532	GGAGGAATGCCCAAGCTCGTTGCTGC_GACAGAAAAGCCAAATGGATTTACCG
23347	558.132737760295	0.0638293671519079	0.0019990529764855	-55.2446838699686	5.382742794296314	TTGTTAACTGGAAATACTGTTGCATA_GACAGAAAAGCCAAATGGATTTACCG
23969	96.3949283558641	0.039920208865149	0.001974661296180321	-119.974003177343	10.826877784934366	GATCTAAGAGGCAAGACTATTTCTAC_GACAGAAAAGCCAAATGGATTTACCG
24189	16.2991044331118	0.0301532067104927	0.003226889552032853	-149.999999938066	25.61903553860111	AATCTAAGCGGAAAGAGGATTGGAAG_GACAGAAAAGCCAAATGGATTTACCG
24427	2.54995014068163	0.0284429062465199	0.00490492755106146	-143.01848142964	39.65990018573403	AACGTAATTGAAAATATGGTTATTTG_GACAGAAAAGCCAAATGGATTTACCG
24840	28.2029711659026	0.0354215470847467	0.0030442813552175505	-124.442315746452	18.975223445714494	AATTGAAGTTTTAATTCAGTTCCGTG_GACAGAAAAGCCAAATGGATTTACCG
25141	52.7425957181826	0.0458516503217597	0.003831640192520718	-77.057883894051	15.599206757530897	TTAACAAGGGTGAAAATGTTTTATGT_GACAGAAAAGCCAAATGGATTTACCG
25489	0.683010523886111	0.0266326130563828	0.004564616923310951	-149.999999994527	42.36497902301294	ATCTTAACACGCAACGGATTTAGAGG_GACAGAAAAGCCAAATGGATTTACCG
25721	41.1179490307072	0.0430080029852149	0.003268291229103617	-88.5467938086699	14.82282981866039	TTGAAAAGCAAAAAGGATATTGTGGT_GACAGAAAAGCCAAATGGATTTACCG
26351	4.43589310335585	0.0454989787390039	0.007902269601148705	-48.3803329676458	27.489309135453386	CTACAAATTGAGAAATCGTTTGTATT_GACAGAAAAGCCAAATGGATTTACCG
26556	13.6634003709672	0.029680559005301	0.004144239636522367	-149.999999996444	33.967481419736615	GCCCCAACGCGGAACTTACTTGCCGA_GACAGAAAAGCCAAATGGATTTACCG
26643	4.70380312988738	0.161167829182929	0.18940406674486657	89.9999999954922	42.63902502321301	TGACGAAAGTCAAAAATAATTGTATT_GACAGAAAAGCCAAATGGATTTACCG
27206	8.30158889137262	0.034596957059923	0.005775270578668809	-110.266373586865	35.29815357768898	ACGCTAAATAAGAACAAAATTTACAC_GACAGAAAAGCCAAATGGATTTACCG
27222	45.5446943696046	0.218089189201529	0.038722430905273976	89.9993317018718	7.3932944891505565	TCGCTAATTTTCAAGATTTTTAGTAC_GACAGAAAAGCCAAATGGATTTACCG
27316	10.8796486066825	0.0244770580111222	0.0048142533631362104	-121.156118164975	41.23136186746922	CGGATCCGATATCGGTACCTTGGGTG_GACAGAAAAGCCAAATGGATTTACCG
27354	3.596800104194	0.0508334053888925	0.015923499909959827	-30.395614873617	45.5600633770387	GTTTGAAGAAACAAGAATGTTACGTT_GACAGAAAAGCCAAATGGATTTACCG
28288	0.602656594349838	0.0283820713410174	0.00604043210474155	-141.421023235335	49.85673338617465	TTCTCAAATGCCAACACCCTTTCATA_GACAGAAAAGCCAAATGGATTTACCG
28362	0.289255368644149	0.0315120166262798	0.006094642366627601	-110.720712391825	40.00633184762909	TGATAAAACATTAAATCCGTTCATAC_GACAGAAAAGCCAAATGGATTTACCG
28429	25.4272202614777	0.0572081445287843	0.0074858697296282285	-28.2195650259675	18.95747487329788	TTGACAATGGAAAAAAGCCTTCGCAT_GACAGAAAAGCCAAATGGATTTACCG
28656	19.2596687932143	0.0385168092048701	0.003596307485649857	-98.8253210039174	18.50554343882475	GAGTCAAAACTGAAGTGTATTAGGAG_GACAGAAAAGCCAAATGGATTTACCG
28714	3.08015413993681	0.0385969834801102	0.005857796435632059	-75.9763132224929	27.136433540376203	CCTGTAATTACAAATACTTTTGAACG_GACAGAAAAGCCAAATGGATTTACCG
28983	43.9105669993041	0.145464568210771	0.-0.03507162500931143*I	69.2459332318476	0.-16.081323590883986*I	TATAAAATCTGAAAATACGTTTTATT_GACAGAAAAGCCAAATGGATTTACCG
29160	125.948602688176	0.231858974970001	0.030830542123353007	89.9999999181272	5.521422123676278	TATCCAAATTTGAATAGTTTTACTTA_GACAGAAAAGCCAAATGGATTTACCG
29178	78.136564079729	0.0495281583319585	0.005411835065546941	-70.5326697310187	20.088526870095727	ACCCCAAGCACTAACTCTTTTTCAAA_GACAGAAAAGCCAAATGGATTTACCG
29259	15.0901651854451	0.0345983088365006	0.0041506287302667715	-116.32699725818	25.543252835982365	GGGACAAGAGTAAAGGGAGTTGGGGG_GACAGAAAAGCCAAATGGATTTACCG
29446	0.908863285085104	0.0373019191859586	0.005804113709222262	-79.3383159824771	28.095130533772636	ACGTAAAATAAAAACCGACTTTAGCG_GACAGAAAAGCCAAATGGATTTACCG
29593	44.316923994422	0.0393822204930462	0.0029079213277310233	-107.540907404206	15.415476825865637	TAGGAAAAAGCTAACCAATTTGTTCG_GACAGAAAAGCCAAATGGATTTACCG
29609	61.8120052503897	0.0699328347478321	0.006381685704368202	-8.30253069550828	11.587116081892388	GCTTGAACTTAAAAGTCGGTTGCCTT_GACAGAAAAGCCAAATGGATTTACCG
29834	43.6618236651106	0.215346317484528	0.0447481081646405	90	8.561682314272609	TGAGTAATCTAGAATGTGTTTATAGA_GACAGAAAAGCCAAATGGATTTACCG
29863	14.7316294324166	0.037963995609405	0.004124857584849993	-96.2532968133508	21.49541917259051	ACCCCAAGCCTGAAGGCGGTTGAGCG_GACAGAAAAGCCAAATGGATTTACCG
30100	386.267041992138	0.052286490011059	0.001672668255244018	-88.8314440889575	6.4146468153884575	TCGATAAAGTAAAATCGACTTCGCAT_GACAGAAAAGCCAAATGGATTTACCG
30147	3.98441055360698	0.0274690767487763	0.004786897241267756	-149.996296193139	43.26992993824852	ACGAAAAAAACGAAGTGGATTGGGGG_GACAGAAAAGCCAAATGGATTTACCG
30879	57.0103909518024	0.0413492981178358	0.003032336393809991	-104.085742131493	15.375831380930215	GTATTAAAAGCAAACTTCGTTCACAT_GACAGAAAAGCCAAATGGATTTACCG
30929	41.3898370380473	0.0407214068934168	0.0034738836745929636	-99.0917513364653	17.447390384323874	GCAATAACTTTTAAGTCGCTTAATCA_GACAGAAAAGCCAAATGGATTTACCG
30949	5.80693056231522	0.0359691495072033	0.004441017193310126	-95.1837394290955	23.983157668062745	GTTTTAAACCGTAAATAATTTGCACG_GACAGAAAAGCCAAATGGATTTACCG
31209	5.1433561732554	0.0292160830848673	0.005595776452555069	-80.9979189475359	34.29653876497721	CACGCAACAGGGAAGGGGGTTTGGGG_GACAGAAAAGCCAAATGGATTTACCG
31421	28.9084038424399	0.0405024065103485	0.0034405197868139304	-93.318015491336	16.67702698448669	CCCTCAATATGTAAACATCTTTGCTA_GACAGAAAAGCCAAATGGATTTACCG
31840	55.5814481273685	0.0415830442152786	0.0028337158181013086	-103.36812463953	14.222803884591741	AACTCAAGTAGTAATAGCGTTTTCAT_GACAGAAAAGCCAAATGGATTTACCG
32028	89.0579801342017	0.0460225298865595	0.0029368047361355266	-86.9416867271911	12.510587936968395	AAGCGAAATGCTAACGATTTTTTCAT_GACAGAAAAGCCAAATGGATTTACCG
32030	3.41462418335037	0.0279925753622578	0.00462248849049872	-147.366537789965	38.676542884732456	TAAATAAGCCTGAACGAGGTTCTTTG_GACAGAAAAGCCAAATGGATTTACCG
32254	21.719875361538	0.0387819785687448	0.0038742152561989816	-95.9313472412774	19.650265933149946	ACCACAACATTAAAAATGCTTCATTT_GACAGAAAAGCCAAATGGATTTACCG
32783	14.1456309664868	0.0385624269895029	0.00433848683280472	-95.0959255400453	22.334944328952155	TATCGAATTCTTAAGGAATTAACGC_GACAGAAAAGCCAAATGGATTTACCG
32844	19.9173500844944	0.0432758669781458	0.0051190332097738695	-74.1615164129127	21.591241719794933	ACATAAAATATTAACCACTTTTTCCC_GACAGAAAAGCCAAATGGATTTACCG
32876	361.77560015858	0.205262564167224	0.020056733537131242	77.8543144874087	5.541151633005755	AGAGAAAGGGTAAAGATCATTGAGTT_GACAGAAAAGCCAAATGGATTTACCG
33078	56.7295138283884	0.0397726590763998	0.0022905667089169945	-110.388068403392	12.075057403202871	ATAGCAATCCACAATCTCGTTAGGAC_GACAGAAAAGCCAAATGGATTTACCG
33294	107.440449874258	0.229432614145588	0.03104774445837496	90	5.622690233450638	TTTGAAACAACAAAGTGGATTATTAA_GACAGAAAAGCCAAATGGATTTACCG
33394	16.8760297354184	0.046456976301365	0.007063513589200395	-57.6663284217614	25.58001458203993	GCAGAAAGAGGAAAACCCGTTCACTT_GACAGAAAAGCCAAATGGATTTACCG
33679	3.40615913120655	0.0418594779232554	0.006084957345295687	-61.508735895886	24.291460564281106	TCGTTAAATCGTAAGTCTTTTTTCTA_GACAGAAAAGCCAAATGGATTTACCG
33792	4.77020291070689	0.166735029993657	0.13773071925929598	89.9999999995299	30.66041907890511	CGGAAAATTTAGAAAAATCTTATCTA_GACAGAAAAGCCAAATGGATTTACCG
33846	18.7547864666709	0.185916847609893	0.074452067271547	89.9999998176468	15.499154964474165	AAGTAAAACTGGAAAGTTATTAATT_GACAGAAAAGCCAAATGGATTTACCG
33879	23.0012055523359	0.199515675314308	0.0951226865927597	90	19.0807367861881	TTGTAAAAACGAAAATATATTTGTCA_GACAGAAAAGCCAAATGGATTTACCG
34074	56.4095908249103	0.0383909188835318	0.0023870232591170393	-118.35759634599	13.445097832700714	TCCGTAAACGCAAATGGACTTATTAC_GACAGAAAAGCCAAATGGATTTACCG
34186	15.4855752836365	0.179177516969531	0.-0.1826184420082575*I	89.9999999998012	0.-38.73876155552122*I	CTTCTAAATAATAAACCTGTTAAAAA_GACAGAAAAGCCAAATGGATTTACCG
34457	10.0889026317679	0.184063281533192	0.12882856844292673	89.9999997865551	27.311524341416007	CGCATAAACCGTAAGAATTTTAATAC_GACAGAAAAGCCAAATGGATTTACCG
34616	14.8386718694316	0.0443048307880826	0.00522652590171506	-67.90072702904	20.907624289017587	GGTTCAAAAAGAAACGACATTGGCTA_GACAGAAAAGCCAAATGGATTTACCG
34641	4.92025979648963	0.0801341932605942	0.04432554216521537	25.8905735341006	59.877163147068316	GCAAGAATATCTAAGGTTCTTCGGTC_GACAGAAAAGCCAAATGGATTTACCG
34862	7.16907677981024	0.0445981727367419	0.006250732975634445	-58.8916847144741	23.721731694552084	GCACCAATATTTAAAGTTCTTCGCTG_GACAGAAAAGCCAAATGGATTTACCG
35207	1.64092536656464	0.0284865479693843	0.004607871339980188	-144.591677388272	37.38652181601118	AACACAACAGCGAAATGGATTCCAAC_GACAGAAAAGCCAAATGGATTTACCG
35383	6.25500232613996	0.0470575359084889	0.00779992050107878	-45.7326981177565	26.029269320037244	CTAACAATATTAAAATCGGTTGGGGG_GACAGAAAAGCCAAATGGATTTACCG
35477	6.14090308181596	0.0257063065785591	0.0053470301431277146	-104.382527751774	40.78650533064697	GTCGACGGATCCGATATCGGTACCAG_GACAGAAAAGCCAAATGGATTTACCG
35611	56.8305621732636	0.0411914241018516	0.0026505117592285432	-105.526549712205	13.54288158987409	AAACAAATATTTAATGGCGTTGGACG_GACAGAAAAGCCAAATGGATTTACCG
35615	23.5782861484074	0.0507070410435719	0.006739616684309942	-48.1092124161615	21.59328698339291	TTTGGAAATTCTAATTAAGTTGTGGG_GACAGAAAAGCCAAATGGATTTACCG
35673	9.00643533689373	0.0242558350333873	0.004989938912476402	-120.05764892869	42.98773209614502	CGGATCCGATATCGGTACCTTCAATA_GACAGAAAAGCCAAATGGATTTACCG
36005	4.24357417487488	0.0346343159612899	0.005142826673867693	-98.415095319092	29.105307637230098	ACGTGAATAGAGAAGAATGTTATGAT_GACAGAAAAGCCAAATGGATTTACCG
36435	7.84437555130269	0.0347738666774843	0.004511387641028319	-105.565698502564	26.098578365311518	GCCCCAAAGTTCAAGGCACTTTTGGG_GACAGAAAAGCCAAATGGATTTACCG
36470	72.0745600564008	0.209069251901164	0.046565040588914704	89.9999999939515	8.89564804653471	AAATAAAACGGTAAAAAACTTCTATA_GACAGAAAAGCCAAATGGATTTACCG
36473	10.8871859331549	0.0313414978772861	0.004012912597748259	-133.742079124059	28.618441617577112	GTTCGAACTCCAAAGGTGCTTTAGTT_GACAGAAAAGCCAAATGGATTTACCG
36575	34.4235860495311	0.0398913898067877	0.003030847954972831	-102.150981147735	15.522798191923346	CTTGTAACAAGGAAGATGCTTCGAGT_GACAGAAAAGCCAAATGGATTTACCG
36589	12.5706473554836	0.0378471787023672	0.004739826440698255	-95.5312210055627	24.71386906605156	TCGAGAACAACCAACGGCATTCAAAG_GACAGAAAAGCCAAATGGATTTACCG
37007	38.5385370124882	0.196932183974802	0.04424856770803095	89.9999996471045	8.831311337412522	TTCAAAATAATCAAAGAACTTTAATT_GACAGAAAAGCCAAATGGATTTACCG
37537	16.3939242408166	0.0392806739318459	0.0036293652486647314	-91.900565718859	17.865495966429837	AAGTCAATCGTTAAAAGCTTTACGCT_GACAGAAAAGCCAAATGGATTTACCG
37734	53.8578962549236	0.0403192025108537	0.002877986754822967	-106.784945697072	14.94379656503846	TAGATAACCTCTAAGAATCTTGTATG_GACAGAAAAGCCAAATGGATTTACCG
37750	72.128898714722	0.0477818750129835	0.003878654292881442	-76.2836557631269	15.270869915670826	TGTCAAACTCTAAAGCTGTTTAATAG_GACAGAAAAGCCAAATGGATTTACCG
39176	12.2957167969503	0.0397925273407405	0.004108424955403673	-83.1981891867617	19.108315908313447	GGATGAAAACACAATTGGCTTTCTGT_GACAGAAAAGCCAAATGGATTTACCG
39220	72.5790077963973	0.0430062045909592	0.002413601974733168	-98.6948123920301	11.397044797050306	AACAGAAGCGTTAACTTGGTTGAGAC_GACAGAAAAGCCAAATGGATTTACCG
39558	16.7138596807415	0.0408991739380111	0.004473277247342753	-85.292898935012	20.936121920049228	TCAACAAAAGCGAAAGAAGTTGGGCG_GACAGAAAAGCCAAATGGATTTACCG
39573	254.252831101954	0.194888495910765	0.02382886832346684	75.8054412448469	7.195408888107283	GAACAAATATGGAAAGCCTTTTATCG_GACAGAAAAGCCAAATGGATTTACCG
39636	15.2246796700975	0.0325993190323419	0.0034418755438378828	-128.588982976304	23.289521199521502	TGTCAAACCGTGAACCAGATTGTTGT_GACAGAAAAGCCAAATGGATTTACCG
40231	47.0231909771593	0.211102990415988	0.04637504333592349	89.9999999991381	8.921196825995905	ATCAAAATCATTAATAAATTTGAAGG_GACAGAAAAGCCAAATGGATTTACCG
40555	44.4452928192228	0.0461624044152342	0.003483678774318366	-72.668774803264	13.604889813462618	TGAGAAATTATTAAACGTATTGGAGG_GACAGAAAAGCCAAATGGATTTACCG
40994	8.46956819289119	0.0433547057400321	0.005076064579971933	-66.0055260970566	20.33466436785765	CCCAAAACGGGGAATCCAGTTGGGAG_GACAGAAAAGCCAAATGGATTTACCG
41249	9.44572112131075	0.183905145614026	0.08105267978617128	89.9999998646024	17.24928557195741	CACGTAATAAGAAATTAAATTACCTT_GACAGAAAAGCCAAATGGATTTACCG
41346	8.40404041337808	0.0388486944271585	0.005373375534713076	-84.0696573038348	26.10589109337344	AAGCGAAGCTATAAGGCTGTTGACGG_GACAGAAAAGCCAAATGGATTTACCG
41578	36.2405520965405	0.041100341365028	0.004128584385532849	-97.7387514124231	20.667605658561186	GGTCTAATTAGGAACCGGTTTGGTCT_GACAGAAAAGCCAAATGGATTTACCG
41629	2.72452932843007	0.0402633118080569	0.007141065455942932	-72.4171974099754	32.63926998693203	AACAAAAAAGATAACCTTGTTATTGG_GACAGAAAAGCCAAATGGATTTACCG
41829	75.0862679525336	0.0395524119995072	0.0024239014328969063	-119.480581306996	13.630536413545459	ACCATAAATACGAAGGTTATTACTTG_GACAGAAAAGCCAAATGGATTTACCG
41977	90.9414514327363	0.0433921837168113	0.0021991192754491056	-102.131718174694	10.476479960972084	AGCCAAATCTGCAACGATCTTAGGAA_GACAGAAAAGCCAAATGGATTTACCG
41999	55.1590957505427	0.0455137208636262	0.0033615145709403036	-80.861949983221	13.904049079523286	ACTCTAAAGAGAAATACATTTAGGAG_GACAGAAAAGCCAAATGGATTTACCG
42044	43.5686106510134	0.0434228441512493	0.003676909512065955	-87.1932616935815	16.533119099078895	CGTGTAAAACTCAAAGAGGTTTGGAG_GACAGAAAAGCCAAATGGATTTACCG
42070	96.0570579178791	0.0457555210668086	0.0030846105271574997	-91.6366497171274	13.579395518311651	CTCCTAAGCGTGAATTATTTTGACTT_GACAGAAAAGCCAAATGGATTTACCG
42075	34.1739289769548	0.0704996096887203	0.01256820678176892	-2.74047155286876	21.96842808732252	ATATAAACGTCCAAAGGTTTTGGCAA_GACAGAAAAGCCAAATGGATTTACCG
42154	33.4035347363768	0.0389972133792902	0.002930023902129062	-103.768544580053	15.235610899704518	CTCGGAAGTGGTAACAAGTTTGGTGC_GACAGAAAAGCCAAATGGATTTACCG
42239	12.1580904882127	0.0368356579596736	0.0046275554490591295	-100.241142955056	25.376364598066772	ATGATAAGACATAACGCCTTTACAAC_GACAGAAAAGCCAAATGGATTTACCG
42568	4.24067568575548	0.0352762464666553	0.004359868399857483	-99.0158137046412	24.178638157204354	ATCTAAATTTTCAAGGGCATTCGCGT_GACAGAAAAGCCAAATGGATTTACCG
42717	4.64871577536763	0.0250239596917739	0.005524198315543311	-106.584977799723	43.66761880270365	GTCGACGGATCCGATATCGGTACCGT_GACAGAAAAGCCAAATGGATTTACCG
42970	27.1973456639217	0.0347283851185208	0.00356724804744017	-130.300967986827	23.701200478735625	AAGACAAAGGTCAAGTAAATTGGGGC_GACAGAAAAGCCAAATGGATTTACCG
42985	1.85618914875431	0.039726999857052	0.00913055580053498	-64.2862694250822	39.823180727764715	ATTAAAATAGGCAAGAGTTTTGTTCT_GACAGAAAAGCCAAATGGATTTACCG
43063	14.2718447464409	0.0429539579431975	0.004512042569838631	-70.6554664159305	18.493611783229365	GATACAATGCAAAATTCTATTCTGGG_GACAGAAAAGCCAAATGGATTTACCG
43289	15.492197052083	0.1951023444664	0.052637954030235905	89.9999999949665	10.854470219084725	AATTCAATCTTCAATTTTATTGAGTA_GACAGAAAAGCCAAATGGATTTACCG
43537	8.37761364901678	0.17050113244966	0.22786895071215132	89.9999993428511	50.19836726402098	TTTCCAAATCTTAAGATAGTTATATA_GACAGAAAAGCCAAATGGATTTACCG
43766	52.4996302405287	0.0487826156966311	0.005288163069248032	-67.9412093190299	19.62587483851342	GATTGAAAAGATAAAGTATTTTGGCT_GACAGAAAAGCCAAATGGATTTACCG
44035	24.2350582669921	0.0372603942475355	0.0031307143475267835	-105.380631192061	16.915798016379295	AACTCAATCGCGAACAAAGTTCGCTC_GACAGAAAAGCCAAATGGATTTACCG
44272	88.0749715118989	0.0654004905147534	0.007791206705763037	-26.3483129345659	17.32328273411522	ATGTCAACCACTAATGGAGTTCGGAT_GACAGAAAAGCCAAATGGATTTACCG
44414	17.033261758928	0.186759356319731	0.06600465625846527	89.9999996882417	13.772097759278264	TTAGAAATTATTAATTTCATTGTTGT_GACAGAAAAGCCAAATGGATTTACCG
44479	13.9695768253583	0.0355244114858091	0.007172671726091266	-129.144606714462	48.71801500584617	CTGTTAATGGGCAACAGGCTTGGAGG_GACAGAAAAGCCAAATGGATTTACCG
44666	101.702031763548	0.0480643331914803	0.003195121345617925	-81.2399894685171	12.799637888893457	TACTCAAGAAGTAATATTTTTGTGGA_GACAGAAAAGCCAAATGGATTTACCG
44805	7.75936237802513	0.0404219479513773	0.005515453922267005	-76.16037035612	24.73231679363404	TACGTAAACTTAAATGCATTTTCAAA_GACAGAAAAGCCAAATGGATTTACCG
44894	5.19743952217875	0.0389269804970373	0.005774339528110172	-82.2122478374897	27.603207164638164	CTTAAAACAAACAATTCCTTTCGCTG_GACAGAAAAGCCAAATGGATTTACCG
44949	49.4160809305372	0.0422352361675479	0.0035717736381195198	-95.4433272222585	17.123165691847774	GTTGTAAAGTATAAGACGTTTTCTAA_GACAGAAAAGCCAAATGGATTTACCG
45029	71.1647809073868	0.057218302685929	0.01441716696820023	-44.9072171841143	41.23506103113829	TTATCAAGTATTAACGGGTTTTCTAA_GACAGAAAAGCCAAATGGATTTACCG
45097	22.2345750228453	0.0449227463348886	0.005186107160613726	-68.4322101164536	20.54979418707457	CCAAGAACCCGAAAGCATTTTTTCCG_GACAGAAAAGCCAAATGGATTTACCG
45420	16.4674740136071	0.0345752168250131	0.003992941262293987	-117.89949149373	24.646811588849324	CTCCCAAGGGGTAATTACGTTGAGGG_GACAGAAAAGCCAAATGGATTTACCG
45785	27.9722679518569	0.193899708864749	0.0460315764297347	87.9088230659146	12.926312229325703	AAACAAACCTATAATGAATTTCACTG_GACAGAAAAGCCAAATGGATTTACCG
45839	4.90763306418711	0.0589616634814313	0.01916111521169911	-9.00544407599936	41.22423964366792	TAATTAAACTTTAAGCAAATTTTGAT_GACAGAAAAGCCAAATGGATTTACCG
45880	49.2319921007746	0.215127362415219	0.04076501109367807	89.9999999989354	7.791316682513817	TGGTCAATTCGTTAAATAGTTTTAGAA_GACAGAAAAGCCAAATGGATTTACCG
46025	16.5593770385766	0.0452061509298759	0.005400565864270766	-63.8965791342455	20.774962880526303	CCGGAAATCAGGAATTAGATTGGCGG_GACAGAAAAGCCAAATGGATTTACCG
46504	18.4263219472512	0.0376142682393987	0.0039912545155341315	-102.731254974472	21.59250177622705	GAGAGAACATGGAATCTGTTTTATGG_GACAGAAAAGCCAAATGGATTTACCG
46631	40.4882801034859	0.0461387942696454	0.004586866871277094	-74.2000031086417	18.389211226286275	GAACTAAATTAGAAACATATTACCGG_GACAGAAAAGCCAAATGGATTTACCG
47199	10.3053262340163	0.195470164098503	0.056390672341449476	89.9999999974384	11.727372265219062	TGGAGAAATCGAAATTAGTTTTTTAC_GACAGAAAAGCCAAATGGATTTACCG
47889	9.5485149328926	0.0245752657562009	0.004948062958398297	-118.250996079661	41.75703289915158	ACGGATCCGATATCGGTACTTTTTGT_GACAGAAAAGCCAAATGGATTTACCG
48364	62.1114462670065	0.0402371751131684	0.002145466640600586	-110.817913140845	11.331748921354885	ACGCTAAGTGACAAGACGGTTGCGGG_GACAGAAAAGCCAAATGGATTTACCG
48775	0.437272002655021	0.0426234146788123	0.008058901267211887	-54.3852274697072	30.927399846732555	CCCGCAATTTTAAAAGTGGTTGGTAG_GACAGAAAAGCCAAATGGATTTACCG
49532	13.8932552071238	0.0342934086371711	0.003982295485371705	-115.328544415197	24.790954767616167	GACAAAAGAGGAAAAACGGTTTGATT_GACAGAAAAGCCAAATGGATTTACCG
49722	23.0566889856087	0.0438612051745146	0.004839283914215861	-72.74773368897	20.021997262819863	TGTTTAACTATAAATACGGTTATTGG_GACAGAAAAGCCAAATGGATTTACCG
49826	40.9014796948863	0.19652766263761	0.08517624248080344	89.9999997920663	16.970798286156143	TTAAGAAAGTTTAAATAATTTCAGAT_GACAGAAAAGCCAAATGGATTTACCG
50102	31.4320387697687	0.0416010223801872	0.00356765701151773	-90.1633407457571	16.758710652925387	TAATAAACTAACAATGTATTTGCTTC_GACAGAAAAGCCAAATGGATTTACCG
50163	7.81956920656971	0.0375683263869043	0.005273204641974334	-93.2515276650504	27.752250385467097	AGGGTAAGATGGAAAGCGGTTGCAGG_GACAGAAAAGCCAAATGGATTTACCG
50178	6.02557411636826	0.035463492186301	0.004720187218559797	-99.1829968371458	26.377219254782833	GTATAAACGCGTAATCGTTTTTGTAG_GACAGAAAAGCCAAATGGATTTACCG
50247	21.659744822045	0.0375464880681569	0.003689445176371738	-104.369548848379	19.960997865384805	ATCTAAATCGTGAATTGAATTGTTTC_GACAGAAAAGCCAAATGGATTTACCG
51216	86.1357625736603	0.0429243168446104	0.002399783990032007	-103.394573064277	11.693610019428197	TCATCAATAAGGAAACTTGTTGTTGA_GACAGAAAAGCCAAATGGATTTACCG
51263	4.80873137647426	0.0413747504407636	0.005102922403536719	-69.3594003948037	21.78359569709158	ATGCTAAAGAGTAAACAAGTTAATAC_GACAGAAAAGCCAAATGGATTTACCG
51613	0.937744387216924	0.0372300534068844	0.0053520430620434545	-81.3827959536109	25.99175649654318	GCGATAAATATAAACCCAATTTCACC_GACAGAAAAGCCAAATGGATTTACCG
51872	4.53106327395164	0.0365601354697075	0.004897861152357313	-90.0970438147493	25.604694011291866	GACTGAACGATTAACTTTGTTTAACC_GACAGAAAAGCCAAATGGATTTACCG
51966	20.5412187810209	0.0400087142526065	0.0032566106307790575	-92.6399285134635	15.813382732488595	ATATGAAAAGGCAAATCAGTTTGGCT_GACAGAAAAGCCAAATGGATTTACCG
52052	26.0596979888867	0.0449051125639579	0.005098213019637179	-73.5850877853242	21.113158209621364	CGAACAAGGAGCAAACCACTTTCTTT_GACAGAAAAGCCAAATGGATTTACCG
52161	6.91358043678795	0.0272686309107027	0.005316689299286709	-95.2247498126836	37.0262759574114	CGGATCCGATATCGGTACCTTACTAG_GACAGAAAAGCCAAATGGATTTACCG
52476	45.717584230797	0.0473436828418122	0.004411158345372867	-69.4289248483336	16.859585875744855	AACGAAAAAGCTAAGTTTTTTAACTC_GACAGAAAAGCCAAATGGATTTACCG
52581	14.497380686359	0.0346264224106236	0.004663841149623207	-118.587054090961	29.813519173081136	AAATTAATAGAAAACATGTTTTGTTC_GACAGAAAAGCCAAATGGATTTACCG
52761	42.2347157209817	0.0391208768936083	0.0027356186857227763	-106.655423333987	14.39577792376124	AAGACAAGTGTTAAGAGCATTTTGGT_GACAGAAAAGCCAAATGGATTTACCG
53205	16.2540528867478	0.10327614511946	0.-0.023803312293228615*I	49.314335725585	0.-19.242449477945883*I	CAGAAAAATTTTAAGAGTCTTGTGGA_GACAGAAAAGCCAAATGGATTTACCG
53441	0.20361662510831	0.0328862281766278	0.006049285339992221	-101.320674965983	36.26643399388132	AAAATAACCGAAAATTTCTTTAGGTC_GACAGAAAAGCCAAATGGATTTACCG
53478	19.2950798807737	0.188024018309418	0.05995444837804865	89.9999999945053	12.428665020485438	TAAAAAAGATAAAATTTCCTTGTTTT_GACAGAAAAGCCAAATGGATTTACCG
53559	1088.90736819252	0.120555149848375	0.-0.010349576442553758*I	26.9749845920552	0.-9.162418297826354*I	AGGTTAAAAGGAAAGAATATTAAGGC_GACAGAAAAGCCAAATGGATTTACCG
53756	27.7176019234389	0.0463788336177279	0.005416596725754811	-66.520173013475	20.751676527025484	TCTGTAAACGAAAAATACCTTGTAGA_GACAGAAAAGCCAAATGGATTTACCG
53828	19.8200520010103	0.037869541288097	0.0030659742444116953	-104.728479345271	16.411436873064773	GACTTA_GACAGAAAAGCCAAATGGATTTACCG
54127	3.66760525656051	0.0257124389895608	0.-0.00985001669478801*I	-150	0.-120.25268550404382*I	TCGACGGATCCGATATCGGTACCATA_GACAGAAAAGCCAAATGGATTTACCG
54394	59.8342375897494	0.0413765056561657	0.003107288545306709	-102.206516726428	15.542172787798666	ATCTTAACTTTTAAAGGGCTTCAGCA_GACAGAAAAGCCAAATGGATTTACCG
54554	20.0799005592064	0.0398231568827398	0.004055378523347366	-92.8415250979215	19.98834405268008	TTGTAAACGCGAAAATCATTTAGTGA_GACAGAAAAGCCAAATGGATTTACCG
54581	15.4587341217728	0.0434732667048692	0.004823961252724549	-69.8624690537874	19.60279116884491	TTAAAAACCACGAATGGTGTTTTCTG_GACAGAAAAGCCAAATGGATTTACCG
54629	47.0397502726554	0.0444921765438757	0.0038475600721896643	-82.7226689715374	16.582760833269386	GTTCAAACAATTAAAGTTCTTTAGGA_GACAGAAAAGCCAAATGGATTTACCG
54705	17.7066616320458	0.189397069489176	0.05925819362568448	89.9999999999773	12.303010704397828	CCTTTAAAAACTAATATCCTTATTGA_GACAGAAAAGCCAAATGGATTTACCG
54735	10.6214073099258	0.177861367691948	0.08388986624395833	89.9999999806842	18.0151210879831	TATATAATAATAAACATTCTTGATGG_GACAGAAAAGCCAAATGGATTTACCG
54748	12.1856903431054	0.0505652997200178	0.0069769855841851	-38.4802833130385	20.961391018233268	CTGCTAAATTAAAAGGTAGTTAGAGA_GACAGAAAAGCCAAATGGATTTACCG
54932	4.44621829463165	0.0360796512332635	0.0050746239309462805	-96.2881967505329	27.937893115317937	TAGACAAGTAGCAACTTGTTTACGTG_GACAGAAAAGCCAAATGGATTTACCG
54942	415.141834799813	0.252990403036854	0.02045539309435343	90	3.3908729227472936	CTAAAAAAATTAAACGCTTTTGTCTG_GACAGAAAAGCCAAATGGATTTACCG
54952	45.3732364098713	0.110347546741926	0.027019854910482373	45.7954443578673	23.0271854850465	TTAATAATGATTAAGACGATTGTTGT_GACAGAAAAGCCAAATGGATTTACCG
54954	20.8098674906636	0.0471443699206631	0.006206711857699055	-56.8618283304204	22.023456979817716	GCAAAAATGGAGAAATTAGTTAAGAC_GACAGAAAAGCCAAATGGATTTACCG
54968	13.7557963273998	0.0313410398596584	0.0033895318852653782	-141.416105271805	25.011003781444668	ACAGGAATATTCAATGGCCTTCCGTT_GACAGAAAAGCCAAATGGATTTACCG
55035	2.09810387119932	0.162582872357254	0.09252790477367596	89.9999999998005	21.002374556995946	TAAATAATTGAAAATAATTTTTTGCT_GACAGAAAAGCCAAATGGATTTACCG
55775	22.3030762290826	0.0471364338585721	0.005259305641617414	-59.4537871360084	19.041947633459262	AACACAAAGAACAACTTTTTTATCTG_GACAGAAAAGCCAAATGGATTTACCG
55788	17.7510087559708	0.0590209077247735	0.008776094824588791	-21.0987745137679	20.40829939489689	TAGGGAAATCGCAAGACTATTACACG_GACAGAAAAGCCAAATGGATTTACCG
55934	33.39028031894	0.0451569668540286	0.005555732741762758	-74.3193488169135	22.81156918583579	CTTCAAATTTTAAATCATGTTCCGGT_GACAGAAAAGCCAAATGGATTTACCG
56054	0.249609226404019	0.165316045742887	0.09978038903464423	89.9999996684157	22.654950281295307	TTTAGAAAAAAAAACTATGTTTCAGA_GACAGAAAAGCCAAATGGATTTACCG
56065	17.1238909973248	0.0474333873023956	0.00744529267407707	-55.5773100589692	26.419524977021027	CACAAAACATACAAAGACTTTTTCAT_GACAGAAAAGCCAAATGGATTTACCG
56154	1.4440337686892	0.0258409374927535	0.0060462644420032794	-94.6475689857962	44.03947483529322	ACGGATCCGATATCGGTACTTATGCA_GACAGAAAAGCCAAATGGATTTACCG
56319	3.33149662453792	0.0731844316476541	0.-0.027637845290568456*I	17.9277930580008	0.-41.05719357169397*I	GAATGAAGGTTTAATTTAATTTCTTG_GACAGAAAAGCCAAATGGATTTACCG
56549	63.2071178607339	0.0379963782470954	0.0025600592637695916	-123.38466808848	14.96121250597918	TCTGTAAAAGCCAACCTGCTTACAGA_GACAGAAAAGCCAAATGGATTTACCG
56837	126.414114204213	0.0408361660288335	0.0017520998372505914	-122.378755648169	9.597686845177616	AAAGTAACAGTTAAGCTGGTTGCGTT_GACAGAAAAGCCAAATGGATTTACCG
57061	14.0025992956679	0.0518999806717491	0.009403931805358146	-38.2193497782005	27.85489569743936	CGTAGAACCCATAAAACGTTTTTTCACT_GACAGAAAAGCCAAATGGATTTACCG
57190	4.26070198613971	0.181547033191393	0.06594316304611919	90	14.295706779230603	TTATAAATATCAAAGGCTTTTAATCA_GACAGAAAAGCCAAATGGATTTACCG
57320	11.2133505589086	0.0432962437782917	0.005040951843184559	-69.8397187675117	20.80367041649732	AAGACAAACTTTAACTTATTTCTACG_GACAGAAAAGCCAAATGGATTTACCG
57731	34.0584781843032	0.207461578271883	0.05125904369670019	89.4374254057312	10.288880086143523	TGACAAATAAGTAAGGTAGTTCATAA_GACAGAAAAGCCAAATGGATTTACCG
57948	5.75001564514517	0.0421648921902603	0.005617131834412235	-64.6678208846332	22.52616945255592	ATGTCAAATAGTAACCGGTTTGGCAA_GACAGAAAAGCCAAATGGATTTACCG
58581	2.66026885089623	0.0431500071869533	0.01026350750388732	-55.2120255501134	39.70073143510032	GTACGAATTGATAAAGGTTTTACTTA_GACAGAAAAGCCAAATGGATTTACCG
58614	6.05870011999316	0.0417276808351279	0.005060323614527337	-67.1425164851521	20.914489501135964	CATTTAATTGAGAAGGGCGTTCGCCT_GACAGAAAAGCCAAATGGATTTACCG
118380	5.03724651217331	0.0394846028302805	0.00581426088558498	-77.3621502229966	26.84158916233987	CTATAAATCAAGAAATGCCTTCCGTC_GACAGAAAAGCCAAATGGATTTACCG
119764	13.3180701130217	0.128738002663762	0.-0.11565819950969645*I	64.7076541146035	0.-65.76118970456245*I	TACATAATCGGTAATCAACTTAATTT_GACAGAAAAGCCAAATGGATTTACCG
119950	1.68971202371473	0.0275455486573922	0.004308795822098666	-149.996296193139	39.99628110969073	ATCGAAAAACGCAATAGCCTTAGTAT_GACAGAAAAGCCAAATGGATTTACCG
120320	1.98403254947772	0.0434856804612075	0.007634108368653146	-52.1816707182329	28.004863138109766	CAATAAACACTTAACTTACTTATGAT_GACAGAAAAGCCAAATGGATTTACCG
120397	44.2303020315335	0.0428931907741314	0.003429504371705601	-89.8658062626627	15.693635136277363	GGACCAACAAGGAACTCTATTAGCAA_GACAGAAAAGCCAAATGGATTTACCG
120445	52.4645833064016	0.0434655773957984	0.0031307440867308755	-90.5204390493656	14.214394998630587	ATGACAATAGGGAAATATTTTTGGTA_GACAGAAAAGCCAAATGGATTTACCG
120900	48.6866349299683	0.0509259279166187	0.0036682266232814825	-58.885449162119	12.248011396433519	GATGAAAATCTCAAGGCATTTGTACA_GACAGAAAAGCCAAATGGATTTACCG
120906	23.811483421552	0.0396871011198792	0.0036790058316841616	-92.7633573011881	18.10455274515094	AAACAAAGAAGGAATCATCTTTGTTT_GACAGAAAAGCCAAATGGATTTACCG
120941	0.706589832115085	0.174197885595932	0.08874793993494844	89.9999999854795	19.927928538633328	TTGTAAATTTGAAATGCGGTTAATTC_GACAGAAAAGCCAAATGGATTTACCG
120960	16.1840955208033	0.0430170749750496	0.005879000155679141	-72.415260040913	24.84875635348201	ATAAAAACTGAAAATGCGTTTAGTAA_GACAGAAAAGCCAAATGGATTTACCG
121145	26.3104739725907	0.0404798584130044	0.0039967178376106435	-92.0413834598962	19.258792298416935	GATCCAATGGGCAACTTCTTTTATCA_GACAGAAAAGCCAAATGGATTTACCG
121147	39.675671066932	0.0487764428847902	0.004785470960739622	-62.5492213189276	17.269222223901973	CGGCTAATCGGCAATAGTTTTTTGCC_GACAGAAAAGCCAAATGGATTTACCG
121520	19.7799455404605	0.0356197492781465	0.004748891079734629	-114.312376975565	28.703079066033634	AACCCAATTGACAAGTGCATTATGGC_GACAGAAAAGCCAAATGGATTTACCG
121694	5.52174117252785	0.036224546745628	0.005720672989344309	-95.2215602208462	31.136804346516573	GTTACAAACCTGAACAAGGTTGGAAA_GACAGAAAAGCCAAATGGATTTACCG
121731	18.339018880816	0.0437101138795086	0.004254437226404856	-73.757335135374	17.57099683536481	TCTAAAAGCGCGAAGTTGCTTCATGA_GACAGAAAAGCCAAATGGATTTACCG
121793	10.6908042413288	0.0376957113051838	0.004049108636606101	-96.1086400700646	21.16241643023444	CAATGAACGGGGAAGGCCCTTGTCGC_GACAGAAAAGCCAAATGGATTTACCG
121972	36.7555800078732	0.0407973419893266	0.0030786997415880946	-97.1140365828903	15.173011721874081	TGCAAAAACAGAAACACTGTTACTAG_GACAGAAAAGCCAAATGGATTTACCG
121984	12.7816983739528	0.0402061639066765	0.005090067732048604	-80.5277508813977	23.325115571524712	TAACAAACCGTAAAAAATCTTACTCG_GACAGAAAAGCCAAATGGATTTACCG
122215	14.4783444257433	0.0399142728433647	0.006527083394601531	-81.5736287523036	30.66115162652376	ACTCAAAAACTAAACTTCCTTTAGTA_GACAGAAAAGCCAAATGGATTTACCG
122269	6.93168227163039	0.171456284542239	0.11467704932616045	89.999999998034	25.135555537378284	GAACCAAGAGAAAACGTTATTAATAA_GACAGAAAAGCCAAATGGATTTACCG
122458	2.60027154378398	0.173958768704079	0.08372119856843194	89.9999999705247	18.5506885789732	TGCAAAAGGAAAAACTTCTTTCATAA_GACAGAAAAGCCAAATGGATTTACCG
122574	11.1689223241053	0.0467761161567238	0.006758966767669136	-54.0817750215281	24.077962263559417	CTTACAACTAAGAAGGGGCTTCTCTG_GACAGAAAAGCCAAATGGATTTACCG
122841	40.5386358868948	0.0402545624084359	0.002860616731087156	-102.400224025843	14.518108655798242	AATGCAAGAAGAAATCTACTTGTATC_GACAGAAAAGCCAAATGGATTTACCG
122842	88.7466631991374	0.0425654929026282	0.0020877337849320226	-106.214706769212	10.299289177776263	CCACCAAACCTTAATCGATTTGCAGG_GACAGAAAAGCCAAATGGATTTACCG
123220	139.496985671949	0.0412533251878329	0.001807525544460214	-121.764751638428	9.796375417515106	AAAGGAATCGGGAAGATGTTTTTAGC_GACAGAAAAGCCAAATGGATTTACCG
123394	19.1789886976748	0.139995630417167	0.05282702320895622	68.9716763751491	25.946652689483102	GAAATAACAATTAAAGTGCTTCCTTA_GACAGAAAAGCCAAATGGATTTACCG
123467	7.57931175549457	0.173398821648328	0.-0.10955710670319306*I	89.9999999898016	0.-23.877807314154012*I	CCCTTAAAAAAAAACTGTTTTTAAAG_GACAGAAAAGCCAAATGGATTTACCG
123495	76.924390061227	0.106545882509323	0.-0.028925157865697937*I	37.4702260391072	0.-29.7734068281524*I	TATTCAAACGGAAAGTTAGTTCACTA_GACAGAAAAGCCAAATGGATTTACCG
123517	12.2692750194892	0.0342851454829829	0.005182826944032477	-121.020842186635	33.72293811157458	GCGTGAAGAGTTAAACAGATTATGGA_GACAGAAAAGCCAAATGGATTTACCG
124248	0.198938087482617	0.034542967802654	0.007955627953026729	-93.6993739512134	45.26819370912232	AGTCCAAGTTCAAAAACCATTCCTGT_GACAGAAAAGCCAAATGGATTTACCG
124364	9.3937262176762	0.0370266215053677	0.0037688981199131854	-95.699239066542	19.554644377647584	TTTCTAACAGTAAATACGTTTTCGTG_GACAGAAAAGCCAAATGGATTTACCG
124379	94.1862671761279	0.0541283754733147	0.00349990565281107	-55.7543466076691	10.867616429159332	ACAAGAAAATGAATCGACTTCAAAG_GACAGAAAAGCCAAATGGATTTACCG
124382	8.27016924622723	0.125791452579549	0.-0.06331326104798976*I	66.3179479453074	0.-35.85792912272051*I	TTTGCAAAAAAAAACTACATTTACTT_GACAGAAAAGCCAAATGGATTTACCG
124590	1.6656827524649	0.0217603462849957	0.0040402758631514326	-149.999999977045	46.21724488155817	CGAGGAAGAGGGAAGGGGGTTGGGGG_GACAGAAAAGCCAAATGGATTTACCG
124814	1.47415891114684	0.037662293328085	0.007901570599107715	-73.7121432391478	36.24967841171982	TTGCCAAGTATCAACAGGATTGGTAT_GACAGAAAAGCCAAATGGATTTACCG
124958	21.8578690553956	0.0376417000930734	0.0031038547952767634	-105.375195762106	16.712661256319826	ACGATAAAGGATAATGGCGTTGTGTT_GACAGAAAAGCCAAATGGATTTACCG
125162	8.32380805568796	0.0466739947668914	0.0061567267645879645	-50.5779848025938	21.311202614780978	TAGGCAACCAAAAAATGATTTAAAGG_GACAGAAAAGCCAAATGGATTTACCG
125305	14.0506953651004	0.0257967841807604	0.004608270427644052	-114.801430648153	36.655610613142976	TTGCCAAATCTTAACATAGTTTAGCC_GACAGAAAAGCCAAATGGATTTACCG
125639	158.762991983276	0.0417116546968205	0.0016425765430438874	-123.870903049601	8.918072021119498	ACCTTAAAAACGAAGAATGTTGATAC_GACAGAAAAGCCAAATGGATTTACCG
125674	82.8733826534934	0.105336854916091	0.-0.024379677483864638*I	37.0328341631683	0.-25.289153664892687*I	CTGAGAAATCCAAACCTTATTTAGAG_GACAGAAAAGCCAAATGGATTTACCG
125889	10.3908944488898	0.0396439145910252	0.005036085389707086	-78.9716188738558	23.06431921073358	CATTGAACCGGAAAATCGTTTACTTA_GACAGAAAAGCCAAATGGATTTACCG
125957	19.1089741869863	0.0434222143927537	0.005720003977122249	-70.6021923798049	23.324323378236063	GAAACAACTCGGAAGTACGTTTATAT_GACAGAAAAGCCAAATGGATTTACCG
125977	15.2437421516994	0.0416460854546057	0.004321056534941357	-77.9921294992341	19.082809579361076	CGCGCAACTAATAACCGTCTTAAACA_GACAGAAAAGCCAAATGGATTTACCG
126150	59.6760545486148	0.0389754591178732	0.0022220336610877904	-117.303071511569	12.316642715098853	TAACCAATCGATAAGTGTTTTGTCTG_GACAGAAAAGCCAAATGGATTTACCG
126352	29.5788297444948	0.0324955001092374	0.002803543503447181	-146.989988877088	20.56020720523874	ACAATAATTCCCAACACGATTGACAA_GACAGAAAAGCCAAATGGATTTACCG
126394	0.714269419353414	0.0530244765729802	0.019676963206431315	-20.2020315237167	51.15633255639246	CTAGAAATAAACAATGAGGTTATTAA_GACAGAAAAGCCAAATGGATTTACCG
126487	0.293523113084568	0.172941551995284	0.1061301540109414	89.999998178922	23.655198149553346	ATCCAAATATAAAATGTTTTTCTTAG_GACAGAAAAGCCAAATGGATTTACCG
126498	11.3556577319717	0.0428403260702951	0.0066991480244086	-68.98434322428	27.861548526520068	CTATGAAACTTCAACCGCGTTTTTCA_GACAGAAAAGCCAAATGGATTTACCG
126853	69.8955781834668	0.0518237753532155	0.005255575961014499	-60.3623956041285	17.771269880167505	TCCATAAAAAGAAATAGGGTTACTGG_GACAGAAAAGCCAAATGGATTTACCG
127677	16.3256676868958	0.0331355255655164	0.003327490800438063	-125.432007287363	21.63766882685716	ACCTCAAAGGGCAAGTCCTTTCGGTT_GACAGAAAAGCCAAATGGATTTACCG
127722	3.61956124714739	0.183726145425733	0.07894151116284824	90	17.02714327943699	CAGACAATTCAAAAAAATATTCGTGA_GACAGAAAAGCCAAATGGATTTACCG
128362	5.70641515548732	0.0339903953225524	0.004412036141705501	-108.171194843526	26.5894652398073	GATGGAAAAGATAAAAGGTTTAGGCC_GACAGAAAAGCCAAATGGATTTACCG
128939	7.63846867043684	0.0456144649492807	0.0056999197129954954	-51.876334144997	20.144842679502535	CATAAAAAAGGTAAAACGTTTCAACA_GACAGAAAAGCCAAATGGATTTACCG
129136	42.8375318721734	0.0502356011120848	0.006635615048941399	-58.3063777078736	22.69464140746022	TTAATAATTAGTAACCCTGTTGTCTG_GACAGAAAAGCCAAATGGATTTACCG
129455	7.01937664654142	0.0506541626327367	0.015364626850877652	-37.1419942429502	46.556330948601705	AATTCAAAATATAATCGAGTTTTGGA_GACAGAAAAGCCAAATGGATTTACCG
129582	799.232278239421	0.26953204224561	0.013968230894598917	89.9999711583531	2.204043693553884	TAGAAAAGTAATAATTTAATTCGTCC_GACAGAAAAGCCAAATGGATTTACCG
129606	5.57517089972511	0.178635843813604	0.07175715073358023	89.9999999999847	15.562335176797708	TCCATAATCATTAATTTCTTTTTTAC_GACAGAAAAGCCAAATGGATTTACCG
129628	0.691254928616786	0.0273535407761514	0.006207424484697091	-84.4510120782766	41.08591925859719	ACGGATCCGATATCGGTACTTGGGGA_GACAGAAAAGCCAAATGGATTTACCG
130187	8.71179870097329	0.0282397728744853	0.003920486642154399	-149.999999909483	32.336643078770834	ATACTAAGCTAAAAGGATCTTTACGT_GACAGAAAAGCCAAATGGATTTACCG
130199	69.208928970047	0.0344176882507145	0.0019494103317632076	-150	13.862283116957231	TGCGCAACCGATAAGCATGTTATGAT_GACAGAAAAGCCAAATGGATTTACCG
130464	3.20732624789262	0.0232540176289587	0.003909061043357339	-150	43.13409399839254	TCCGTAATATACAATCTGTTTTCGCT_GACAGAAAAGCCAAATGGATTTACCG
131448	10.0760916472232	0.0809250058378383	0.-0.022019056592376855*I	23.3416087793151	0.-28.150532444937408*I	TCTGTAACTCGAAAACTTATTTGATA_GACAGAAAAGCCAAATGGATTTACCG
131569	14.6179701845825	0.0373542139702897	0.0037887394168614453	-98.2689773680362	20.07883875402189	CATTGAAGGTAGAAGAGGCTTTCGTG_GACAGAAAAGCCAAATGGATTTACCG
131610	1.42064122559312	0.0465035911082677	0.00782096271021235	-42.2604811705284	25.900772096791368	CTAAAAATTGTGAAGCGGATTGCGGG_GACAGAAAAGCCAAATGGATTTACCG
131962	11.8815406644534	0.0340855266240883	0.0037794479543766936	-113.880942901393	22.84995552532617	AGTGCAAACTTCAATCGGATTTGAAC_GACAGAAAAGCCAAATGGATTTACCG
132075	38.6530470637257	0.0465447731727499	0.003997226692665479	-72.4480187199355	15.732201958022415	CGAGGAACTAATAATGTATTTTTGCG_GACAGAAAAGCCAAATGGATTTACCG
132352	52.6930929751753	0.216428371156215	0.03841109964865305	89.9999995066934	7.315925876746016	TAAGGAAACATAAATGTAATTTTTTC_GACAGAAAAGCCAAATGGATTTACCG
132557	33.0971735706779	0.0476099125386638	0.005368040326155139	-65.5917081589753	20.08471024906398	GTAAAAAAATTGAAAGGTCTTCGTAT_GACAGAAAAGCCAAATGGATTTACCG
133108	4.41688679886302	0.0278357349724556	0.004637439113808425	-149.999999998644	41.3420378967601	ATTCAAATCACAAAGTAAATTCGTGC_GACAGAAAAGCCAAATGGATTTACCG
133335	45.6725579074835	0.0569207484459774	0.009579921125515239	-36.7548324657698	26.091287885328533	CTTCTAATTTTAAAGATTGTTCAACG_GACAGAAAAGCCAAATGGATTTACCG
133500	46.4282284331046	0.0429271889920696	0.0033147190011542605	-89.265997321878	15.079432481078097	TTCTGAAAATGGAATATATTTGTACG_GACAGAAAAGCCAAATGGATTTACCG
133644	226.712469790158	0.0393320824763251	0.0013271718996573406	-146.253428195217	8.29100991623885	TAATCAAGTGTTAACTAGATTATTGC_GACAGAAAAGCCAAATGGATTTACCG
133796	48.8309097589571	0.0387149980259489	0.0031534726307102935	-113.581486229048	17.58209038660692	AATTGAAGTGTTAAATGCATTTTACA_GACAGAAAAGCCAAATGGATTTACCG
134017	11.3935916355263	0.0368513482304641	0.00444716002081042	-98.9904516202637	23.79792799578162	GGTAGAAAGTATAACTATGTTCGAAA_GACAGAAAAGCCAAATGGATTTACCG
134524	7.54238429995513	0.030771753945796	0.0037384135688412674	-136.425819570493	27.565777205717094	ATTGCAAACGTGAATTTTGTTGGATC_GACAGAAAAGCCAAATGGATTTACCG
134652	96.4716305630518	0.225908210666102	0.037208241935448985	90	6.795032051156442	AATAGAATCGTAAATATGATTAAAGT_GACAGAAAAGCCAAATGGATTTACCG
134720	2.16626578368705	0.035960728240406	0.005827016316446779	-92.4873721338292	31.475050022902586	TTGACAATCTAAAATGGTATTGGGGC_GACAGAAAAGCCAAATGGATTTACCG
134735	36.3178309912224	0.0444803859676965	0.0038169640746010367	-78.9083290878498	16.124645611375634	ATTTCAACTCCGAAGCCAGTTGATTA_GACAGAAAAGCCAAATGGATTTACCG
135014	9.96966675203625	0.0357362621279486	0.0042086798616002155	-105.060065627537	23.80015512764692	TGTTAAACTACCAAAAGCCTTATTGC_GACAGAAAAGCCAAATGGATTTACCG
135667	12.4303576095275	0.0311727507708634	0.0035351243778054993	-138.933421922189	25.82778684082152	CTGGCAACTGGGAATCAAGTTGTGCG_GACAGAAAAGCCAAATGGATTTACCG
135930	154.946741784817	0.0407993040123819	0.0017787135707691554	-126.674836941349	9.97726036754184	AAATTAACATGTAAAGTGATTTGCAT_GACAGAAAAGCCAAATGGATTTACCG
136144	36.1561087279722	0.0334832529644238	0.0028766027206645586	-145.496738358251	20.869330817451974	CTAGGAATGGATAAGTTATTTGTGTG_GACAGAAAAGCCAAATGGATTTACCG
136329	73.4269511293943	0.0407922038080639	0.002445532172980143	-110.487634813721	12.793378264442216	AGACAAACAAATAACGAAATTCTATG_GACAGAAAAGCCAAATGGATTTACCG
136345	6.06634259329932	0.176677859549234	0.11409940407701986	89.9999999927105	24.7815283316492	AGTGGAAACTGCAATTTTTTTTAAGT_GACAGAAAAGCCAAATGGATTTACCG
136641	57.3647795887967	0.0443751991141922	0.003049435348977053	-86.9662664770645	13.329575883339336	TTCAAAATACTTAAATGATTTGATCG_GACAGAAAAGCCAAATGGATTTACCG
137054	5.08022380004816	0.0547268945098894	0.015481462902290388	-20.8654079856446	39.12903479698119	ACTAGAAAAGAGAAGTTTTTTTATGG_GACAGAAAAGCCAAATGGATTTACCG
137249	5.58480878895224	0.180184051315311	0.05266049938578765	89.999999998569	11.408815538258608	AAGAAAAGTCTAAAAGGTATTCTTTA_GACAGAAAAGCCAAATGGATTTACCG
137271	8.04933595432746	0.0458033459696759	0.008864334657245784	-53.8067619829969	32.17378722717569	CAGCGAATCTTGAAACTCCTTCGTTC_GACAGAAAAGCCAAATGGATTTACCG
137530	62.4197510827466	0.0356466848968612	0.002238943739407285	-140.404038063487	14.803788861110439	TTATAAACAACGAATGTTGTTGGGTG_GACAGAAAAGCCAAATGGATTTACCG
138097	20.2438813045416	0.0395383047287491	0.003964711095037319	-91.3250949786468	19.364704532105375	AACAAAACTACTAAGCACCTTCCAGT_GACAGAAAAGCCAAATGGATTTACCG
138165	3.37000834503286	0.0828696185069765	0.-0.021054020121988457*I	32.9480490805657	0.-30.710258974676904*I	TACATAACACTGAAATTTATTTTTGA_GACAGAAAAGCCAAATGGATTTACCG
138179	54.7137255420959	0.0475521049951279	0.004819363367638065	-73.9582534519547	18.885243081042464	CCGTGAAAACTCAATGGAATTGAATA_GACAGAAAAGCCAAATGGATTTACCG
138724	942.930286112466	0.0644299262660842	0.0015089657032498968	-61.4822863702479	4.162852073823875	TCTAGAACAGATAATGTAGTTGTCGT_GACAGAAAAGCCAAATGGATTTACCG
138738	11.4052683016322	0.0322730798068628	0.004416718620309789	-129.89111883402	30.935585280291235	TTCCTAATAAGTAACTGTTTTGAGTA_GACAGAAAAGCCAAATGGATTTACCG
138898	72.6863181757384	0.0346443182131545	0.0020127875000417895	-149.999999952623	14.059133839760952	GTGGCAAGATTGAACCATGTTAGTGG_GACAGAAAAGCCAAATGGATTTACCG
139203	43.0820600399918	0.0388459986791797	0.002545607724778697	-111.622025465408	13.807412942138196	TGCACAAGATATAAACTGTTTGATGG_GACAGAAAAGCCAAATGGATTTACCG
139316	14.7592586354147	0.0418273345986927	0.004523445122671168	-79.3571276191485	20.19937249734225	CGCAAAAACGGGAACGATTTTTGGCA_GACAGAAAAGCCAAATGGATTTACCG
139610	39.6269281253817	0.0439187217183447	0.003577007382562471	-84.4867280318427	15.610963622154921	CTAATAACACCGAACTGTTTTAGCAT_GACAGAAAAGCCAAATGGATTTACCG
139929	27.685557304283	0.053566490815124	0.008044956563126428	-40.5203760116186	23.209135696418638	CTTCTAACAACTAATGAACTTCAGCG_GACAGAAAAGCCAAATGGATTTACCG
140256	3.32908616986025	0.0304134491836696	0.004969082791705252	-129.179181248695	35.95087448913557	CAACCAACTGTGAATAGTGTTTTATG_GACAGAAAAGCCAAATGGATTTACCG
140348	32.0478072958351	0.0424328514116727	0.004331338562830434	-87.3859079582659	19.93151147889445	CCACTAATGATAAAGCATATTTCCTT_GACAGAAAAGCCAAATGGATTTACCG
140988	24.1877794511262	0.0397935304898732	0.0035692727419775095	-94.1776683346592	17.64736249577165	TTGACAATTCGTAAGAGAATTGGAGT_GACAGAAAAGCCAAATGGATTTACCG
141100	2.70551780501417	0.0376728569379361	0.0060197994730797335	-84.7649167665713	30.507646246570047	GCATTAAGTCTGAAGGGACTTGAGGA_GACAGAAAAGCCAAATGGATTTACCG
141465	29.7241265507127	0.0671611282605664	0.-0.018961997208126215*I	-8.07794164085212	0.-36.601569974712696*I	TACCGAACCTTTAACGTGGTTTTATT_GACAGAAAAGCCAAATGGATTTACCG
141998	4.1189154524742	0.026255298676106	0.00564247810216169	-97.0226007696919	40.9324556642662	CGGATCCGATATCGGTACCTTATGGT_GACAGAAAAGCCAAATGGATTTACCG
142219	0.57242638589365	0.165338951348763	0.08487169838845153	89.9999998815252	19.299505127769795	AGCAGAATCAGCAATAATTTTTACTA_GACAGAAAAGCCAAATGGATTTACCG
142998	56.6297226264449	0.0403935516558374	0.0025177334285859587	-108.792666266477	13.165861510185795	TGCGCAACTCATAATTCGATTATTCC_GACAGAAAAGCCAAATGGATTTACCG
143426	3.8766604805429	0.0523102185866681	0.01259856951163626	-21.8976013749946	33.19318195081761	AGAGCAATTGCTAAGATGTTTAATTA_GACAGAAAAGCCAAATGGATTTACCG
143545	5.76478200628	0.0456059321214203	0.006930659748547346	-51.3674059278904	24.635343685940164	CTGGGAACCACTAATTCATTTCCAAG_GACAGAAAAGCCAAATGGATTTACCG
143563	5.46518152326637	0.0307866114154293	0.004251273208425905	-137.214543847491	32.22725861046494	AACGCAAAAATTAAGACGTTTCAGTC_GACAGAAAAGCCAAATGGATTTACCG
143721	44.8992565685818	0.211897583799285	0.043436267798033605	90	8.38368462563777	TGGAGAAAAACGAAACATTTTTACAT_GACAGAAAAGCCAAATGGATTTACCG
143861	22.9388832679413	0.041364861762699	0.0037198211669203464	-87.064269777024	17.20012930747674	CCATCAATCACCAAACGCATTCCCAA_GACAGAAAAGCCAAATGGATTTACCG
144362	32.7163285314586	0.0475329827194648	0.005332283434756333	-66.1035950020032	19.974513770672008	GCGTGAAATTAAAACGATTTTCTAGA_GACAGAAAAGCCAAATGGATTTACCG
144468	10.4734671005501	0.038303244646659	0.005527226952608539	-89.1316262726307	27.951856663465797	TAAACAACTCAAAAAATGTTTCGGGC_GACAGAAAAGCCAAATGGATTTACCG
144642	12.2603231589959	0.0382730575498824	0.00574823581230467	-93.510881012053	30.099655164834434	TATAAAAGGGCGAACGCAGTTTATAC_GACAGAAAAGCCAAATGGATTTACCG
145183	2.81943489644492	0.0313328414611022	0.005749070129004061	-125.609954878379	40.9452450444249	GTTTGAACAGAGAACGGCTTTGACGT_GACAGAAAAGCCAAATGGATTTACCG
145358	39.8125289730516	0.045141422234919	0.00456432516976188	-79.9575706796405	19.32283626730238	GCTTGAAAATTGAACGGGTTTAAGCT_GACAGAAAAGCCAAATGGATTTACCG
146097	27.8124524118191	0.041691070991724	0.004712434943215523	-86.8457442600325	21.94123454254363	AATTCAAAAATAAACTCACTTAACTG_GACAGAAAAGCCAAATGGATTTACCG
146134	7.95736732335632	0.0544841119312067	0.02100349163735763	-22.8546719292135	53.5451241796024	TTAGCAACAGGCAAACGCTTTATAAT_GACAGAAAAGCCAAATGGATTTACCG
146176	37.3659423206753	0.0327379221750468	0.002423032362811336	-150	17.977194982665242	ATATTAAGCACGAAGTCATTTAGGCA_GACAGAAAAGCCAAATGGATTTACCG
146821	68.8712803244494	0.0398946228253194	0.0021685811302777375	-115.5102416069	11.733657636772088	ATCTGAAATCTCAATTATGTTTCGAC_GACAGAAAAGCCAAATGGATTTACCG
146867	12.3749050692649	0.0436692357885974	0.006407901707217714	-66.1767232542243	25.913680443585804	AAGTTAACTGATAAGCCCATTAGATA_GACAGAAAAGCCAAATGGATTTACCG
147270	7.19266379388726	0.0372889994090806	0.004717999104580863	-89.6091121266532	23.61255333798338	GAGGGAACTCCGAAATGAGTTCTCCA_GACAGAAAAGCCAAATGGATTTACCG
147484	6.52215433997505	0.0506047926095553	0.008843941877830303	-36.5763100676188	26.49072339461533	CGCCGAATCAATAAGGCCATTGTATT_GACAGAAAAGCCAAATGGATTTACCG
147506	10036.3667184839	0.0640571341736876	0.000408306344044415	-99.093233711287	1.3639929928096541	GACCTAAGGTCCAAGCTGGTTCAGTC_GACAGAAAAGCCAAATGGATTTACCG
147625	56.9096750356944	0.210751215301317	0.03986703623584168	89.9999999971092	7.6512443992574815	TCAAGAAAATAGAAGTAATTTAATTG_GACAGAAAAGCCAAATGGATTTACCG
147637	12.9429686867192	0.0440884441273597	0.006674989581092565	-64.4716726694767	26.239237913561755	GGCTTAATAAGAAAGTTGGTTTGGAT_GACAGAAAAGCCAAATGGATTTACCG
147662	38.4674341401149	0.211376486637466	0.04811734613970381	90	9.329401924694618	GTCCAAATCTTCAAGCAACTTATTTT_GACAGAAAAGCCAAATGGATTTACCG
147715	552.577327160922	0.0824694156912119	0.009898756984381939	-13.1735996289873	16.297586520145053	AGTTAAAGCCCGAAAGCGGTTAGCTT_GACAGAAAAGCCAAATGGATTTACCG
147956	3.7698008319898	0.0295856868406237	0.00625852312800331	-136.724173862152	49.216639706515195	GGCGTAAGCGAGAACCCGTTTTCGCG_GACAGAAAAGCCAAATGGATTTACCG
148163	18.250172957411	0.0343462878078844	0.0037744434121880833	-120.004252630676	23.608438072946175	GTTCTAATCCAGAACCTCTTTAGAAC_GACAGAAAAGCCAAATGGATTTACCG
148575	23.4313995980494	0.0436691721181677	0.0045907339711569305	-76.0970027970715	19.305033468561962	CCACAAAACCGTAAACCAGTTGTCTT_GACAGAAAAGCCAAATGGATTTACCG
148617	85.5388893927739	0.0666295406522937	0.00481059183181378	-20.2032073616529	9.933186067571803	AAGCTAAATTGCAACACCCTTTGGGT_GACAGAAAAGCCAAATGGATTTACCG
148965	3.26926463564681	0.0242657887058369	0.0037631562230805477	-149.999999988568	41.76866111469961	GGATCCGATATCGGTACCCTTCGTAG_GACAGAAAAGCCAAATGGATTTACCG
149217	43.8958228989908	0.207250901622341	0.04911599700961744	89.9999998138571	9.543926703201045	AGAAGAATTTTTAAAAGGCTTTTGAG_GACAGAAAAGCCAAATGGATTTACCG
149218	5.41253389596744	0.0220841134108599	0.0034758453888478784	-149.999999215668	40.644862184432014	GTTAAAACACAGAATGATGTTCGGGA_GACAGAAAAGCCAAATGGATTTACCG
149406	14.1735712375852	0.0389074259083741	0.005486292667473107	-92.1695545002342	28.098125273948238	CTACAAAAGTGGAATGCTCTTTGATT_GACAGAAAAGCCAAATGGATTTACCG
149651	53.3970353488408	0.0395544611765436	0.002529572844976674	-110.765274667775	13.582947398988019	ACAGTAACCAAGAAAGTCCTTGGAGG_GACAGAAAAGCCAAATGGATTTACCG
150206	3.23743066968127	0.0459394531221974	0.006989545154311467	-47.5599312865913	24.1617981138355	CAGTAAACTAGAAATTGGCTTATGGT_GACAGAAAAGCCAAATGGATTTACCG
150570	20.844851744367	0.0408741730978682	0.003693475340826363	-86.2853144748409	17.115609035210547	CTGCGAAATGGGAACCAGCTTTGGAG_GACAGAAAAGCCAAATGGATTTACCG
150634	50.8927134720052	0.211961960584753	0.037110926111817454	90	7.124215603978321	AGTCTAATTCTAAAGAATATTTTTGG_GACAGAAAAGCCAAATGGATTTACCG
150693	175.94788779384	0.0477996838861157	0.0021940358164377898	-93.3288659703351	9.342774574320691	ACCCTAATTATAAACGTGTTTGTAAA_GACAGAAAAGCCAAATGGATTTACCG
150743	22.3507647167344	0.198411153175872	0.058912714616155354	90	11.896331726871688	AATTTAAAGAAAAACAAGATTTCAAT_GACAGAAAAGCCAAATGGATTTACCG
151293	15.6137812867918	0.0308900217109185	0.004190664330530902	-143.64324504641	32.33589784069862	AATACAATTGCGAAGAAAATTCGCCT_GACAGAAAAGCCAAATGGATTTACCG
151324	13.4167680600017	0.0384699191353018	0.004395092330648252	-96.3854002420637	22.856395129030886	CGAACAAGATCGAAGAGTATTGCGAT_GACAGAAAAGCCAAATGGATTTACCG
151435	92.6624734694443	0.0397714234305344	0.0019418572895134587	-122.600994134462	10.902071827749262	TAACAAATGTCAAAGTTACTTCTCAC_GACAGAAAAGCCAAATGGATTTACCG
151603	212.530655332948	0.0386646976493364	0.0013176718665423414	-149.999999996707	8.61215693550762	ATCATAAGCAGTAACATCGTTATGTT_GACAGAAAAGCCAAATGGATTTACCG
151930	29.6931906134934	0.190630149881088	0.06822443814558456	89.9999999998907	13.880565657801611	AACGTAAAATTTAATAAATTTACTCC_GACAGAAAAGCCAAATGGATTTACCG
152495	10.2072659531355	0.0368025200467026	0.004064319780149595	-98.9954278765675	21.8609685380731	ACTTAAACTGTGAATGCTTTTCGGCG_GACAGAAAAGCCAAATGGATTTACCG
152517	83.0905118730169	0.0355924492345629	0.001885138257109581	-149.999999997266	13.06562658921205	CATCAAACGCCTAAGCGTCTTGCTAG_GACAGAAAAGCCAAATGGATTTACCG
152816	18.4275608294147	0.0372407619437824	0.003605847239838493	-103.721085689562	19.596294965954577	GATGAAAACGTTAAAAGGGTTTAGCT_GACAGAAAAGCCAAATGGATTTACCG
153111	61.8832616460902	0.0483550259433951	0.004274461340241555	-71.2780987104782	16.189203879953617	CTGTAAAATTTTAATTCCATTCAAGC_GACAGAAAAGCCAAATGGATTTACCG
153909	32.5551145205925	0.0418042088519533	0.003765546355434541	-88.5794001711039	17.444341853457765	TCAAAAAATCACAAATTGGTTTGTTA_GACAGAAAAGCCAAATGGATTTACCG
154640	23.987491455203	0.039136627383843	0.0036769314307491963	-100.012145842732	19.07040374937026	TGCGGAAAGTCTAACTCCTTTTCGGG_GACAGAAAAGCCAAATGGATTTACCG
154790	53.8034393365363	0.0469210394636206	0.004033656028282032	-75.6212356878988	16.0350487980861	AAATTAAACTCAAAAAGATTTGTGCA_GACAGAAAAGCCAAATGGATTTACCG
154829	7.5518345958902	0.049434756368288	0.009319841962100707	-39.1556560370918	28.825344476190658	TGTGAAACATGCAAGCGGCTTTTGAT_GACAGAAAAGCCAAATGGATTTACCG
154856	10.3514478020184	0.0295719461105142	0.003620151447170758	-149.999999990527	29.71271418353679	TCCCCAAAATGCAATGAATTTGTCCA_GACAGAAAAGCCAAATGGATTTACCG
155573	0.438960695214149	0.0352373314913635	0.006751717769932729	-87.7922716243719	36.33406676293067	CTTTTAAATGATAAAGTGGTTCTGCC_GACAGAAAAGCCAAATGGATTTACCG
155596	11.3320751809667	0.0460356581442185	0.006717194674247352	-57.006592516465	24.703103327322637	ACTGAAAATTTTAAGGAAGTTTGGAT_GACAGAAAAGCCAAATGGATTTACCG
155716	11.6417410967947	0.0403517855843314	0.004542250749698102	-81.6004240597641	20.845329453698255	TTGTTAAGGTTCAATTTGCTTTCAAA_GACAGAAAAGCCAAATGGATTTACCG
156106	63.6914478273561	0.0426901795024844	0.0029981953870384494	-97.5815821321544	14.31877150635879	TAAACAAACTATAAGATGTTTTCTTG_GACAGAAAAGCCAAATGGATTTACCG
156168	25.2612272949676	0.1963973253203	0.04696593093232847	89.9999999879873	9.510758147003774	TTTGCAAGCCTTATCAAATTTTTTT_GACAGAAAAGCCAAATGGATTTACCG
156332	3.23261246700869	0.0238028482250203	0.005640393180343747	-113.719642542636	48.03463070514778	CGGATCCGATATCGGTACCTTATATG_GACAGAAAAGCCAAATGGATTTACCG
156805	47.7479991309334	0.0566116691307959	0.014540606337165881	-40.0530332525144	40.61982321310989	AATATAAGATATAAGAACATTTGGCA_GACAGAAAAGCCAAATGGATTTACCG
156968	10.045420516225	0.0458997726060143	0.008542154686030482	-56.7621339308403	31.657117924598765	CCCTGAATCGGGAACTATATTTAGTG_GACAGAAAAGCCAAATGGATTTACCG
157142	265.926856110923	0.249437199553751	0.021228168183411018	90	3.5954608024156696	CATATAATTACTAAGGAATTTACCAA_GACAGAAAAGCCAAATGGATTTACCG
157163	1.02634943485576	0.0279715014044376	0.005023801065129712	-139.759122118329	40.45133662322752	ACCACAATTCCAAATGGGTTCAGCC_GACAGAAAAGCCAAATGGATTTACCG
157453	46.1201770816315	0.0378974299706552	0.0030071335090095727	-117.756807422749	17.4008606780823	GTCGAAAATGGAAAGATAGTTCGATA_GACAGAAAAGCCAAATGGATTTACCG
157776	20.486865099997	0.0315170640755692	0.003012752039523932	-145.501499468618	22.297072916306206	ATCATAAGCTTGAAACATGTTATCCG_GACAGAAAAGCCAAATGGATTTACCG
157823	12.8212386633213	0.180292911478223	0.08926041553756282	89.9999997356609	19.02935314627268	TGTTAAAATAGCAATAGTTTTTTTCT_GACAGAAAAGCCAAATGGATTTACCG
158602	0.13901732156026	0.0459708478049609	0.010914715463109119	-39.1225480972121	36.32323993010428	TGTTTAAATACTAACTTTTTTCTACG_GACAGAAAAGCCAAATGGATTTACCG
158767	16.913502129866	0.0413119396505368	0.003755572866118594	-82.8275932320434	17.048848833223133	CACTAAAAGTTCAAGCGAGTTAGAGC_GACAGAAAAGCCAAATGGATTTACCG
158778	59.5209919930243	0.0413357386196165	0.002474442719761885	-103.617968862339	12.353726003275447	AAATTAAATCACAACCATGTTTGACA_GACAGAAAAGCCAAATGGATTTACCG
158811	1.24963969538287	0.0265841360390798	0.004557729390168564	-149.999992837245	41.509579453387275	GATCAAATGGGTAATGCTCTTAACAC_GACAGAAAAGCCAAATGGATTTACCG
158896	16.7695143720144	0.0259133823639138	0.00403773344888926	-149.999999993127	41.092903918731785	CGGATCCGATATCGGTACCTTGGAGA_GACAGAAAAGCCAAATGGATTTACCG
159034	1.04998013866611	0.167909996785412	0.08520863921807471	89.9999999999954	19.192318683004242	ATCAGAAAGTCAAAGATAGTTAATAA_GACAGAAAAGCCAAATGGATTTACCG
159557	19.4619531029983	0.0414378740344642	0.004516367242931169	-81.3574843500289	20.23428912973298	CATATAAAGTCTAAAATCATTCTACG_GACAGAAAAGCCAAATGGATTTACCG
159963	36.7812404968259	0.20195651363406	0.06817782491509766	90	13.45752972388685	ACCGTAACTGTAAATAATATTAGACT_GACAGAAAAGCCAAATGGATTTACCG
159977	26.1289196383589	0.0404109186782224	0.0036413415914162803	-91.5286450506011	17.496293559346498	TGCCAAATAGGTAATTTCTTTCCTAG_GACAGAAAAGCCAAATGGATTTACCG
159989	39.608309314294	0.0414151065976232	0.002833294442985262	-95.3342772112693	13.492496581895209	AAACGAACAGGGAACTCAGTTAAGTC_GACAGAAAAGCCAAATGGATTTACCG
160420	32.2176658603924	0.0397329172567204	0.003142517342245431	-101.60309931125	16.06449619412735	AACAGAATTTCCAACGAAATTCCATC_GACAGAAAAGCCAAATGGATTTACCG
160602	35.2850926566105	0.0575053936476781	0.022319574834666123	-32.0370727727513	58.42087122427311	TCTGAAAGATAAAAGAAACTTAGTGT_GACAGAAAAGCCAAATGGATTTACCG
160659	0.296599750303386	0.0227477449537056	0.006062672648294493	-115.934082081997	54.36559725567947	GATCCGATATCGGTACCTTTTCACGT_GACAGAAAAGCCAAATGGATTTACCG
161040	19.9171281797116	0.0347714240640002	0.004395943811591328	-120.971915825227	27.82092621816964	ACCCGAAGCGTCAAGGGGGTTTCATA_GACAGAAAAGCCAAATGGATTTACCG
161644	11.6816746034561	0.0380214965390916	0.005438053623275978	-90.6391617019968	28.076071471387944	TTCATAACCGTGAATGGTATTAAGAA_GACAGAAAAGCCAAATGGATTTACCG
162230	77.0118211289356	0.0430157683947572	0.002419944987500293	-98.9859865458786	11.393186398191883	AAAATAACCACTAACAACATTGGTAT_GACAGAAAAGCCAAATGGATTTACCG
162252	47.0632692819984	0.211385034792866	0.037087098338568165	90	7.18446561176453	TAGATAATATGAAAGATTCTTTGAGA_GACAGAAAAGCCAAATGGATTTACCG
162360	18.2654446324826	0.0846946167956909	0.-0.019497364413242665*I	24.8158150449922	0.-25.172865168118005*I	ACACAAATCTATAAGTCCTTTATTCT_GACAGAAAAGCCAAATGGATTTACCG
162463	35.0309329877904	0.0406765116791155	0.002985577703335348	-97.746663384018	14.695422321256657	GTCCAAATGGAAAAGTGAATTCAACC_GACAGAAAAGCCAAATGGATTTACCG
162465	25.9952127070367	0.0546885080218129	0.009856560356157595	-36.9625471761757	27.742140650574985	CCAGCAAAGGATAAGGGGTTTTTAGT_GACAGAAAAGCCAAATGGATTTACCG
162600	13.0170860692494	0.0453282122379976	0.005856046611836596	-59.6338339604852	21.879597798798386	CACGGAATTAAAAAGTGGATTATAGG_GACAGAAAAGCCAAATGGATTTACCG
162652	2.69164849934066	0.0305979987414937	0.005215660009975059	-123.329054784212	37.05806938443141	TAACAAAGATCAAATAGGGTTACTGA_GACAGAAAAGCCAAATGGATTTACCG
162733	59.3850540205994	0.0397635455821475	0.00299198369011844	-111.267783914158	16.16067085515772	AAGGAAAACTCAAAACAGGTTCTACT_GACAGAAAAGCCAAATGGATTTACCG
162829	11.2101661709609	0.0440188856389448	0.006265350909722743	-63.6478219760406	24.57105777346922	CCTTGAAGTCTTAAGGAGCTTCCCGG_GACAGAAAAGCCAAATGGATTTACCG
163043	40.6577953852807	0.0402848952098015	0.002798642631778518	-98.9756809145645	13.93177595020567	GAGACAAACAGGAACGAATTTCCTGG_GACAGAAAAGCCAAATGGATTTACCG
163066	18.0773327425491	0.0387901991368012	0.005649494344181995	-95.9272893697535	29.523859840930292	TTACAAACCGGTAATGCTATTATTGA_GACAGAAAAGCCAAATGGATTTACCG
163176	1.82068823636759	0.0416027014255831	0.008694737068729483	-59.3666036956808	34.81096724381358	CTATTAACGGTAAAATGCGTTTTATA_GACAGAAAAGCCAAATGGATTTACCG
163220	36.4665285580128	0.0392940101198071	0.002870796817059847	-105.340889487802	15.007925864368033	GTTCTAACAGGCAAATAGTTTGGGGA_GACAGAAAAGCCAAATGGATTTACCG
163274	29.4914958052727	0.0410785128299112	0.003297358160536494	-94.2036616750454	15.783386613533715	TTGTTAAACGGCAAAGCATTTCGGGA_GACAGAAAAGCCAAATGGATTTACCG
163529	28.084583921271	0.0575580883183871	0.006700071709279477	-27.9497187836114	16.605101060280237	GACAGAAGGCACAAGTGGCTTACATG_GACAGAAAAGCCAAATGGATTTACCG
163617	47.0964626103512	0.0336173274917273	0.0024315999106724953	-146.061001053498	17.12545702579296	ATGGCAAAATCGAACTGCATTTGCTT_GACAGAAAAGCCAAATGGATTTACCG
163797	5.40403568434041	0.18294770974254	0.06938468011338604	90	14.950823882513552	TGGGAAACCGGGAAGGGCTTTGGGGT_GACAGAAAAGCCAAATGGATTTACCG
163837	3.92049939712406	0.0315001026310489	0.004231166450759293	-120.588338054846	27.95601989756406	TTAAGAACACGCAACAAGGTTCTGGT_GACAGAAAAGCCAAATGGATTTACCG
163922	11.5003549897639	0.0347403705535464	0.0038998332899772303	-109.403168324339	22.71517891025396	TTATGAAATGGAAATGCCTTTCGGCA_GACAGAAAAGCCAAATGGATTTACCG
163944	767.136627074508	0.0595490619521595	0.0012283789654180426	-73.6944972068522	3.8596450922788565	ATGGTAACATGTAATCTAGTTGTATC_GACAGAAAAGCCAAATGGATTTACCG
164301	2.27418742201348	0.0251937648847066	0.005854647924623904	-101.177246130651	44.88576954445923	TCCGATATCGGTACCACAGTTACTTG_GACAGAAAAGCCAAATGGATTTACCG
164865	29.1591096375346	0.0506480550770674	0.0073529909798374605	-49.7050658118605	23.841428994536514	CGTTAAATAAATAATGAAGTTGGGTG_GACAGAAAAGCCAAATGGATTTACCG
164874	97.320261316572	0.0499318723946578	0.0031870743603181345	-72.609682448189	11.693287354577423	TTGTAAATTTGGAACATAGTTCCTTA_GACAGAAAAGCCAAATGGATTTACCG
165202	5.00400004943532	0.0377226455734273	0.0067472076388776035	-82.7936458897603	33.154761295398814	GCACAAACACCTAATGGTGTTATAAA_GACAGAAAAGCCAAATGGATTTACCG
165488	24.4099598731568	0.0318590253717753	0.0031792042727361134	-149.999999997982	24.450492349784867	GTGTGAACGTGAAAGGTTATTGCAGT_GACAGAAAAGCCAAATGGATTTACCG
165665	22.8431076324385	0.0387107932712146	0.0039773687663140975	-100.889915228658	21.042856058851232	GACGAAAACGAAAACAATTTTGGGTT_GACAGAAAAGCCAAATGGATTTACCG
166147	13.7694408847772	0.0491761030943966	0.005833993518285205	-47.0352135576542	19.000935482784396	CGGGCAAATCATAAGGGGATTGGGGG_GACAGAAAAGCCAAATGGATTTACCG
166639	14.0190360109542	0.183949624127895	0.0643214626222805	89.9999999984369	13.639182238378222	ATAGAAAAATATAAGCATTTTATGTA_GACAGAAAAGCCAAATGGATTTACCG
167218	10.2735549253814	0.0385161593243523	0.004245969926889891	-88.1942386680548	20.688361056977993	CCACGAAACGCCAATTTATTTACGCA_GACAGAAAAGCCAAATGGATTTACCG
167225	33.7191605661539	0.0421064763157478	0.004022393889947804	-89.0912432099666	18.66346261234092	TGTTTAAAACCAAACGAGTTTACACA_GACAGAAAAGCCAAATGGATTTACCG
167595	90.5872914802771	0.039154456368144	0.0021886876554963936	-125.185095258811	12.590414766252374	ATAATAAGGTTGAAATTGACTTCACGG_GACAGAAAAGCCAAATGGATTTACCG
167862	31.6843740989454	0.047630054824623	0.005425519552578388	-65.0299480928192	20.277617726335365	CGCGGAAGATGAAAATACCTTAGACT_GACAGAAAAGCCAAATGGATTTACCG
167993	2.90325861335366	0.0317959086198517	0.004603651037066845	-119.635852539681	30.811218899234547	TATAGAAATTCTAATCAGCTTGCGTT_GACAGAAAAGCCAAATGGATTTACCG
168026	15.9036643398376	0.0376637630243768	0.0033780316006853973	-100.243005623147	17.76689642751543	TCACGAACCTCGAACACGATTGTCGG_GACAGAAAAGCCAAATGGATTTACCG
168241	6.95723911038503	0.0426663169828078	0.008362339414935563	-63.9757771470495	33.96034254351013	TTACAAAAGAATAAAGAGTTTATAGC_GACAGAAAAGCCAAATGGATTTACCG
168249	87.4534327290227	0.0431224642975247	0.0028739875448722443	-102.413034674844	14.003438621621386	TCAGAAAATTAGAATTGTCAATCA_GACAGAAAAGCCAAATGGATTTACCG
168438	33.1666286278249	0.0337041035708801	0.002824260228096408	-137.194543864634	19.316148660144737	GACTCAACTCTCAATGAATTTCATGC_GACAGAAAAGCCAAATGGATTTACCG
169162	12.479050008266	0.045882532886665	0.005300212683096588	-54.1379744171226	18.7145173878757	CAGGTAATTAGGAACAAGTTTGCGGC_GACAGAAAAGCCAAATGGATTTACCG
169201	16.25094727905	0.0377176159575267	0.0037655955254976008	-99.4320870064128	19.89610570861301	CTGCCAAGAAGGAATGGCATTATCAA_GACAGAAAAGCCAAATGGATTTACCG
169639	1.3027648708305	0.0412712953041214	0.00999367718777618	-58.833325463183	41.34357083628464	TTAGAAATTGCCAATCGGTTTCCTCA_GACAGAAAAGCCAAATGGATTTACCG
169792	6.16994374092012	0.175054921391506	0.09981403763704118	89.9999999934234	21.712952636091238	AATAGAAAAAGCAATTCACTTTTTAT_GACAGAAAAGCCAAATGGATTTACCG
169955	51.2673624947756	0.0434561751034532	0.003345864123316392	-90.3719073220174	15.244259671100487	TTCTGAATGTTAAATTGTGTTTGGTA_GACAGAAAAGCCAAATGGATTTACCG
170445	21.4902836939863	0.031971808160499	0.003185983246636969	-140.231627413464	22.717254667641686	ACCAGAACGCGCAATTGATTTGCTCC_GACAGAAAAGCCAAATGGATTTACCG
170500	4.11111504125029	0.0443656890739949	0.006984220892441265	-56.0467428076312	26.08245709456927	TGAATAACACGGAAAATCATTTTATC_GACAGAAAAGCCAAATGGATTTACCG
170649	32.9675200749271	0.0406377900319321	0.0037426496404464847	-93.7346712289922	18.127334679612424	ATACTAAATTTCAATATTGTTCCCCC_GACAGAAAAGCCAAATGGATTTACCG
170742	27.0286096303827	0.0496613847357345	0.006187361342459961	-54.4365205327261	20.83679872001547	TCACAAACTGATAAGAGGATTGTTCA_GACAGAAAAGCCAAATGGATTTACCG
171324	4.98730645478227	0.068594026567997	0.-0.01910299761440247*I	9.77156717623688	0.-35.084621501529746*I	TCACCAATTAGTAATGTATTTTAGTA_GACAGAAAAGCCAAATGGATTTACCG
171817	33.5691276034329	0.195858403286633	0.05470288587849041	89.9999999723288	10.982981875954085	AAGTCAATCATAAAAAATGTTTTTTT_GACAGAAAAGCCAAATGGATTTACCG
172243	36.4077788460343	0.0443243077534218	0.003230407104545929	-79.8392558768726	13.546456973681302	ATTAAAACAGCGAAGAAAGTTTCCCC_GACAGAAAAGCCAAATGGATTTACCG
172464	7.38410017636247	0.0358816821889248	0.0056633540213231245	-101.611211819095	32.159291336146175	TAGGTAAACATCAAAAATTTAGCGG_GACAGAAAAGCCAAATGGATTTACCG
172809	2.59775701312628	0.0337369631848333	0.005577458663081273	-108.755312277055	34.38685197355443	AAACTAACTGTAAACTTCATTGTACG_GACAGAAAAGCCAAATGGATTTACCG
172837	11.2684249723469	0.170448197670106	0.-0.14751196246271814*I	89.9999993337872	0.-31.950072094591018*I	GAAATAATAAAAAAATCTTTTCTAAC_GACAGAAAAGCCAAATGGATTTACCG
172997	409.249697142154	0.129029386417677	0.-0.008964975302835512*I	43.8262798503427	0.-6.53409728953167*I	TCTTTAATGTAAAACTTCTTTTAGGT_GACAGAAAAGCCAAATGGATTTACCG
173023	50.8656904989624	0.0425653506264675	0.0030889828460469253	-96.5456752921941	14.776650611159104	GGCAGAAACCAAAAGTGGCTTTGAGT_GACAGAAAAGCCAAATGGATTTACCG
173172	71.0370628050484	0.0368461304873046	0.0020733349274446836	-135.378905084392	13.058009573416545	CACACAAATGCAAAATGCGTTTTATG_GACAGAAAAGCCAAATGGATTTACCG
173605	14.6257680925318	0.0417967823593429	0.006454004329841282	-77.8756729436757	28.794892801141625	TTTACAAGCTGTAAGTGGATTGATAA_GACAGAAAAGCCAAATGGATTTACCG
174127	0.876559499914478	0.179787425188581	0.0641794766368951	90	14.132613178883494	CTCTTAACCTTTAAGAATTTTCGATT_GACAGAAAAGCCAAATGGATTTACCG
174572	14.8429416454356	0.0357121112388428	0.004843974563183073	-111.683489913878	28.852938399819077	AGCTAAACCGACAAATACGTTTTGAA_GACAGAAAAGCCAAATGGATTTACCG
174975	22.9368334676842	0.0473513939885261	0.006233659729450639	-60.5620130762722	22.770637739478463	GTTTCAATTTAGAAATCAATTATTGG_GACAGAAAAGCCAAATGGATTTACCG
175370	11.2203474058333	0.039957561752539	0.006306975878532751	-82.4902630305613	29.679819358831583	ATGTAAAAAACAAAAAGATTTGCTCG_GACAGAAAAGCCAAATGGATTTACCG
175592	7.1748394902576	0.03298730182518	0.004382247337554432	-119.127226383455	28.732326562530762	ACATTAATGCGAAAGCAAATTAGTAA_GACAGAAAAGCCAAATGGATTTACCG
175906	15.8398840715186	0.0378761107590224	0.005481158937960801	-97.2850499320772	29.34790110513028	AACAAAACTCCTAAGGTATTTTAGCT_GACAGAAAAGCCAAATGGATTTACCG
175924	33.8564917272274	0.0325543343364513	0.0027147480771391765	-149.999999997597	20.263835053997038	ACGTAAAGACCTAAGTTCCTTTATAG_GACAGAAAAGCCAAATGGATTTACCG
175927	12.1273234716191	0.0317641835108367	0.0037238251901401936	-129.798883389071	25.796117579954046	AACTCAAGCGCCAACGTGGTTGGGCT_GACAGAAAAGCCAAATGGATTTACCG
176429	12.4073033523007	0.0372038165196518	0.003850647497003935	-99.7227872971112	20.51033817458998	AGGTGAACCCACAAAACGATTCGCCA_GACAGAAAAGCCAAATGGATTTACCG
176513	64.3541127911823	0.0740339613867837	0.-0.011766654956715049*I	-2.71379916708801	0.-19.980576990965712*I	GATAGAACTTTTAAAGTGTTTTAGTT_GACAGAAAAGCCAAATGGATTTACCG
176599	6.18854345737142	0.039788455047618	0.005870943955436977	-73.5897376936256	25.903602164866175	AGTCAAATCATGAACCCTGTTGGGGG_GACAGAAAAGCCAAATGGATTTACCG
176678	0.47674987040169	0.0277825664983115	0.005383235094391817	-142.111209331018	44.44080817142806	TTATAAAGGGGTAACCGCCTTATTGC_GACAGAAAAGCCAAATGGATTTACCG
176855	3.19493781495942	0.0369729402930749	0.005681558258641891	-84.7604062060174	28.254165013275568	TTCAAAAATATGAATGCCATTCCATC_GACAGAAAAGCCAAATGGATTTACCG
177103	64.4520685903975	0.221262250784259	0.03978676909576459	90	7.483071051592732	AAACTAAGGTACAAGCCTTTTTAGCA_GACAGAAAAGCCAAATGGATTTACCG
177262	16.7215558795257	0.199246335362888	0.04989040099179854	89.9426655321332	10.190448505199031	AGACTAAGAGAAAATTTTTTTAGGTC_GACAGAAAAGCCAAATGGATTTACCG
177379	25.6803358865683	0.045022361265334	0.004288833542408917	-70.8305840537201	17.034555452785515	GTATGAAAAATTAATAGCATTGCATA_GACAGAAAAGCCAAATGGATTTACCG
177630	51.6731010715272	0.0369566420497949	0.002576084089964866	-128.109714311954	15.830988310588696	TAACGAAACAACAACATGGTTGATCT_GACAGAAAAGCCAAATGGATTTACCG
177955	93.6877957422255	0.0396468113861429	0.0021718956605535117	-122.912447409113	12.268986432268616	TATGCAAAAAGTAAGCCCTTTTCGTT_GACAGAAAAGCCAAATGGATTTACCG
178630	15.2709657895654	0.17780901462602	0.16282038941702265	89.9999999925406	34.580140302578556	TTACAAAAAAACAAGAATTTTCTTTA_GACAGAAAAGCCAAATGGATTTACCG
178691	7.20240146061954	0.0368266632873807	0.005362986973328525	-92.9057802259858	28.236505793766092	TCAACAACTACCAAAAGGCTTGGGGT_GACAGAAAAGCCAAATGGATTTACCG
178904	24.7602202723984	0.0413304768019238	0.004501180412422058	-87.3866494898782	21.233538253314013	AGTACAACTTAAAAAGTTATTGGCAG_GACAGAAAAGCCAAATGGATTTACCG
179046	20.6432971078407	0.0260737504949265	0.003122899239597552	-149.999999845112	34.0614567154321	CGGATCCGATATCGGTACCTTCACTG_GACAGAAAAGCCAAATGGATTTACCG
179239	11.8542014338818	0.17909320083325	0.06509619511184894	89.9999999999497	13.89293882537305	AGATCAAGAGTAAAATTTATTTTTCA_GACAGAAAAGCCAAATGGATTTACCG
179534	1.81415466476143	0.0405093331461068	0.006497006753140848	-63.9269240768402	26.947841568546053	CAGCAAATAAACAAAGTGATTCCCAG_GACAGAAAAGCCAAATGGATTTACCG
179889	5.89040772585373	0.0422283438323219	0.007088185410229809	-65.0316176871977	28.899204214937566	GAACGAACGGATAATTAATTTAGGAG_GACAGAAAAGCCAAATGGATTTACCG
180015	26.2747827192864	0.0412170977146209	0.005286857530502081	-89.4950635667699	25.42446164527505	TAGTTAAACTTGAAGTTAGTTCTTTT_GACAGAAAAGCCAAATGGATTTACCG
180048	2.45349142695642	0.031086658023277	0.005195746081824515	-122.250612810109	36.27133140493799	CTTGTAAATGCCAAGCCAGTTAAGTA_GACAGAAAAGCCAAATGGATTTACCG
180163	66.0288546519952	0.0510546796496375	0.0037784427175146895	-63.7172510246672	13.050544155172455	CCTCCAATTACTAAGATAGTTGTCTG_GACAGAAAAGCCAAATGGATTTACCG
180437	19.9783363505733	0.0305965289992834	0.0033209266996681182	-149.99999999779	25.89826412453874	GATGCAACACTCCCTTGGTTT_GACAGAAAAGCCAAATGGATTTACCG
180505	0.328333924610519	0.0271797490707764	0.004881323756019658	-149.999999999478	47.76613244645042	TGCGCAACCTGCAAGGGCATTACAGG_GACAGAAAAGCCAAATGGATTTACCG
180566	3.64112279397752	0.031815012363391	0.005197766931111941	-115.273157552464	34.058292736555885	GGTTCAACAGGTAAAGATGTTACGGT_GACAGAAAAGCCAAATGGATTTACCG
180632	36.8360666628577	0.0404352444826719	0.0031228290360596506	-97.4046261978702	15.475648334905488	GACCCAATCTTTAATAAGCTTAGGTA_GACAGAAAAGCCAAATGGATTTACCG
181219	19.1589930102597	0.033066302278741	0.0033633203152330995	-128.081515026077	22.074299845014657	TCGGTACTCAAAAAAGGCATTAATCC_GACAGAAAAGCCAAATGGATTTACCG
181456	52.5694015625432	0.10412735944101	0.-0.014740028437127075*I	39.9999975268094	0.-14.987394437982644*I	ATTCAAATTTTTAATTACTTTCTCGT_GACAGAAAAGCCAAATGGATTTACCG
181798	0.962024174747597	0.155624904497911	0.-0.12128237424456884*I	89.9999999911621	0.-28.103828391041954*I	CCGCCAACTACAAATTTAGTTTCCCC_GACAGAAAAGCCAAATGGATTTACCG
182216	13.6681664524658	0.0352379749452521	0.004374572001964169	-110.907009169225	26.12354276638296	TGCTAAAGTCTTAAAACAGTTATTGC_GACAGAAAAGCCAAATGGATTTACCG
182399	31.8788081956337	0.0374245014271611	0.0031707721318932924	-108.94903763733	17.505286940466537	ATCGGAATAGATAATTTGGTTTTGAG_GACAGAAAAGCCAAATGGATTTACCG
183270	26.8783139954188	0.035736020989398	0.0033193556135985	-122.216816671438	20.5928032143979	TTAGCAATGGGAAACTGATTTCCGTA_GACAGAAAAGCCAAATGGATTTACCG
183286	4.5801402309572	0.173715684337227	0.0979525426886985	89.9999999999339	21.50676865667766	GTTGAAAGGTCTAAATTATTTTGTTA_GACAGAAAAGCCAAATGGATTTACCG
183413	24.2311511142056	0.106608025869796	0.016674387937161823	48.7484012856038	13.442864488703725	ATAGCAATATCTAATTTTTTTAACAC_GACAGAAAAGCCAAATGGATTTACCG
183497	24.5038398159529	0.043407449775579	0.004486071000946743	-76.1941305656409	18.842640647873754	ATATAAAGGGTTAAAGAGCTTGGAAG_GACAGAAAAGCCAAATGGATTTACCG
183536	21.7687306824845	0.0427549368542673	0.003951602751478609	-79.9325954991346	17.271996434423492	AAACGAAAGAGTAAACGGCTTGGGCC_GACAGAAAAGCCAAATGGATTTACCG
183677	5.33050482250036	0.0401732438953045	0.004596046296343945	-76.2219847233103	20.59253140739615	CCATGAAGCAATAAAGGACTTGTTCA_GACAGAAAAGCCAAATGGATTTACCG
183957	37.7757734543937	0.0408797777147619	0.0033653778218510773	-96.7187823042032	16.63178627081735	TCCCAAACCTTCAAGTCTGTTGTTAA_GACAGAAAAGCCAAATGGATTTACCG
183976	39.9981365523197	0.0382566146547743	0.002744403914437385	-115.05966508826	15.434363118027832	ACGTGAATAGCCAACGCTTTTGTGCT_GACAGAAAAGCCAAATGGATTTACCG
184187	58.5881953995172	0.0388534271802531	0.0023280370694379765	-117.963557780562	12.962335788583767	AAATCAACGTTTAACATCGTTAGCT_GACAGAAAAGCCAAATGGATTTACCG
184421	223.713866543257	0.0794308629425706	0.006048446660757566	-8.33325122554733	9.935887553605124	GATTAAACTTAGAACTCGGTTTGCCT_GACAGAAAAGCCAAATGGATTTACCG
184542	5.35031525209691	0.0368499029110997	0.006220981998879203	-90.8034215374865	32.423314232709494	GTTAAAAAGGTTAACGGAATTCTGTA_GACAGAAAAGCCAAATGGATTTACCG
184617	66.6655785444153	0.0379663429163311	0.0021013507370712453	-125.549761644508	12.298829442920244	GTTCGAACGTGGAATAAGATTGACTC_GACAGAAAAGCCAAATGGATTTACCG
184637	47.8574784489771	0.0437162638779857	0.003165669479289801	-87.961276260509	14.07869532856389	CGGCCAAGTAGGAACAACGTTACAGA_GACAGAAAAGCCAAATGGATTTACCG
184724	15.7493702316282	0.0508942125725852	0.008297768748512735	-39.3185053667082	24.911296433400278	TATTAAACTCGCAACCTTTTTTTACG_GACAGAAAAGCCAAATGGATTTACCG
184938	1.32404514084517	0.160311107616799	0.15412551620870354	89.9999999830968	35.02709947541285	CCTAAAAGAATAAATTATGTTTACAT_GACAGAAAAGCCAAATGGATTTACCG
185101	94.9710643972149	0.0736753130693398	0.008040143931504014	-8.68314542975053	14.131471941009393	GAGACAATAATGAACAATTTTACAGC_GACAGAAAAGCCAAATGGATTTACCG
185666	0.468632817611663	0.0447371724509221	0.007508593131966176	-44.9678185748556	25.879214140452415	TCCTAAATCTTTAAATGTCTTAGGCT_GACAGAAAAGCCAAATGGATTTACCG
185894	16.6252122729212	0.191265632214386	0.05523047997245644	89.9999999996832	11.442390922112484	AGGTAAAGCTCGAATCTCATTATATT_GACAGAAAAGCCAAATGGATTTACCG
186088	5.22128396203806	0.0450820150245455	0.005254039025304285	-55.5783257431677	19.108523702904975	CGAGTAAGGTCTAAGGCACTTGAGGA_GACAGAAAAGCCAAATGGATTTACCG
186092	1.49621580248672	0.0266641401086908	0.005448357402838901	-149.402313508305	49.39854220825809	ATTTAAACACGTAATTTAGTTGCCGT_GACAGAAAAGCCAAATGGATTTACCG
186128	192.61602064801	0.038037716689439	0.0013208204086178502	-149.99999999823	8.632303812754147	AGCTCAAACGTAAACACGATTGTTTC_GACAGAAAAGCCAAATGGATTTACCG
186199	2.98252641024773	0.0345258128732239	0.005366077385813371	-96.6717768262367	29.892484706911013	TTGGCAAGCGGTAAGAGGGTTGCGGG_GACAGAAAAGCCAAATGGATTTACCG
186576	5.68058507188999	0.0387879766085585	0.0046311257791780205	-81.110303941145	21.576767811072077	ACATCAAATATGAAAGTGCTTCAGAG_GACAGAAAAGCCAAATGGATTTACCG
186687	23.4729770525751	0.0463176050905748	0.006322278168671057	-65.5572381939657	24.362538806792863	CAGATAACAATTAACACCCTTAGTAA_GACAGAAAAGCCAAATGGATTTACCG
186783	6.04574867087872	0.032683016224471	0.005580192078675641	-115.964097671348	36.23383458024933	GCCCGAATAGTCAATTTTGTTTTGGC_GACAGAAAAGCCAAATGGATTTACCG
187078	2127.71677054091	0.0986626591211356	0.00310316716531569	-3.76522109972489	4.053293200852704	ACCTCAATCGGTAATAGTATTATGTG_GACAGAAAAGCCAAATGGATTTACCG
187720	1.64826896678179	0.0280932119890661	0.004933139789892073	-149.999999999772	44.69592470363751	TTACCAACTTCTAACTAACTTCGTAG_GACAGAAAAGCCAAATGGATTTACCG
188016	11.2616163991487	0.0437478647970314	0.004806523912470002	-62.8624823546348	18.585655310158703	TACTGAAATTTGAAGTTATTTGTCCA_GACAGAAAAGCCAAATGGATTTACCG
188047	5.05108959329168	0.0651138870344464	0.022468394052968205	3.49930769365016	45.06888937644325	TGCGCAACCGGCAAACTTCTTCAAAG_GACAGAAAAGCCAAATGGATTTACCG
188426	7.16129971391786	0.0834109447150545	0.-0.0878177063403264*I	32.3655120474518	0.-129.87120503435253*I	ACATTAAGCTATAAAATGATTTATTG_GACAGAAAAGCCAAATGGATTTACCG
188565	67.0819919893549	0.221487844710653	0.037746250538440926	89.9999999999019	7.048192415318779	TTTTAAATTGAGAAATCATTTTCTTG_GACAGAAAAGCCAAATGGATTTACCG
188604	1.07824079583364	0.0385985660634337	0.005113551869787329	-77.9966822131568	23.854485009537125	ACAGTAAGCGTAAAATCATTTGTCCA_GACAGAAAAGCCAAATGGATTTACCG
188742	37.118073160182	0.0452521352906619	0.004172119773823251	-75.1089552989657	16.97437581082774	TTACTAAATCATAATGTTATTCCCAA_GACAGAAAAGCCAAATGGATTTACCG
188854	26.0776063483332	0.0462192316943861	0.00486158702812915	-68.0630642035003	18.839571016263527	TAATTAATGTTAAAGGATCTTTTCAC_GACAGAAAAGCCAAATGGATTTACCG
189325	2.05735505233706	0.0397302441204387	0.0056702412957940936	-73.7636249118851	25.059889318990344	TGGCTAAGCTCAAATCCAATTCCAGG_GACAGAAAAGCCAAATGGATTTACCG
189377	24.7762950521648	0.0551758803918186	0.006535632361225892	-36.1266111327334	17.918458915138846	ACGGAAAGGGGTAAATTCATTTGAGC_GACAGAAAAGCCAAATGGATTTACCG
189859	5.80267672948855	0.0458761654163374	0.00809249380170292	-49.5031181708303	28.289357916377263	ATCTTAATCGTTAATTTACTTGATAA_GACAGAAAAGCCAAATGGATTTACCG
190033	20.3098865073961	0.0449736711975772	0.0051687127511517205	-66.750224296995	20.270158313657124	GCCACAAGTTTAAAAAGCCTTTAATC_GACAGAAAAGCCAAATGGATTTACCG
190107	37.7345005920004	0.0374486775074779	0.0029336333443315335	-115.957272995277	16.798744535692112	GACTCAAGATTCAACCCCTTTCATCA_GACAGAAAAGCCAAATGGATTTACCG
190466	0.679729548745144	0.0464113642941709	0.007286175295318454	-43.2256965935035	24.212515354592934	GGCTCAAAACATAAGCTTTTCACAA_GACAGAAAAGCCAAATGGATTTACCG
190517	11.6613980352144	0.192061290806264	0.05869162084283245	90	12.23712689999049	TAATAAACCTGAAACATAATTGAATT_GACAGAAAAGCCAAATGGATTTACCG
191249	3.96406326458163	0.0379909838795879	0.006240850849105521	-81.7199340331543	30.621662223033432	GCTACAATTTTAAAGTCTTTTGTTGG_GACAGAAAAGCCAAATGGATTTACCG
191703	12.6786877379882	0.188846073862625	0.051544878211136576	89.9999999991377	10.793625015738492	CACCGAATTCATAAATTATTTTCTTG_GACAGAAAAGCCAAATGGATTTACCG
191714	0.176055573480156	0.0764571806487186	0.026050950325223605	26.0031528149293	36.8544827875176	TCATCAACGATTAAATATCTTGAGTC_GACAGAAAAGCCAAATGGATTTACCG
192473	49.3254730754418	0.0516092871796065	0.006725056195287997	-57.6223932944025	22.582884189796776	AATATAATATCGAACATTTTTGTTTC_GACAGAAAAGCCAAATGGATTTACCG
192852	33.4953209894832	0.0511997847837543	0.005994350541743366	-52.6423353519937	19.53637995026652	CACACAAAGACTAATGAGTTTCAATA_GACAGAAAAGCCAAATGGATTTACCG
193121	51.7234767939115	0.0442112654185138	0.003114914266327329	-86.9411755094754	13.649230410435562	TAAAAAAAAGGGAATTACGTTCTGAA_GACAGAAAAGCCAAATGGATTTACCG
193154	3.61723150484269	0.0437596721462956	0.012696040369511268	-50.0080150444078	46.20860942052664	CTTTAAACATCCAAACACGTTCCATT_GACAGAAAAGCCAAATGGATTTACCG
193316	4.02869166782401	0.177018154814384	0.08082829314290935	89.9999999995701	17.651105995783247	ATCTAAAAGAGAAATTTATTTGTTCT_GACAGAAAAGCCAAATGGATTTACCG
193353	3.02531008840893	0.0245406872984318	0.005640779657862959	-108.905346814073	45.800290848044874	GGATCCGATATCGGTACGATTGGGGC_GACAGAAAAGCCAAATGGATTTACCG
193587	64.8289578089292	0.048764120157716	0.004732147405012263	-69.1730966161092	17.579954742058703	CTTATAATCTCGAACCCTGTTCGAGC_GACAGAAAAGCCAAATGGATTTACCG
193869	10.8195401847937	0.0340692398599733	0.0038436566083381806	-111.676220538623	23.101041983647995	GCAGGAATCAGTAAATGACTTCCAGT_GACAGAAAAGCCAAATGGATTTACCG
193906	20.4226609747701	0.0317262727723733	0.003415011881048092	-150	26.479794707019295	CACGAAAAAGGAAATGACCTTTTCGG_GACAGAAAAGCCAAATGGATTTACCG
193994	6.50227542570266	0.0387415115359193	0.004977904903307841	-84.056514268838	23.99599409519438	AGATGAAGGGTCAATGGGGTTTTCAG_GACAGAAAAGCCAAATGGATTTACCG
194156	20.0717983350612	0.0342100237569385	0.0038949031044682677	-122.112033595089	25.073122683229723	TCGACAATTGTGAAGTGGTTTGTCGT_GACAGAAAAGCCAAATGGATTTACCG
194367	12.1247744731899	0.188803809486876	0.09859061702332064	90	20.59422516494126	TAGATAATTTTTAAATCATTTGCATA_GACAGAAAAGCCAAATGGATTTACCG
194432	4.3625299389068	0.0446564586370365	0.00716472198087831	-54.3820643522286	26.61549551399066	GACCCAACAAATAAAATCATTAAGCT_GACAGAAAAGCCAAATGGATTTACCG
194708	31.2447054053756	0.203617536818436	0.047311458684199885	90	9.397760030126808	TCAATAATAGTTAATCCGATTAAATT_GACAGAAAAGCCAAATGGATTTACCG
194730	0.788674681057799	0.0267557648249984	0.005726982863033231	-150	52.22516937765705	AACCAAAACTCTAATTGTATTCTTGC_GACAGAAAAGCCAAATGGATTTACCG
194731	11.9126188880624	0.0431258767276294	0.007147784137903813	-71.1905461364617	30.311794746461384	CAGAGAACTCGTAACTAAATTGAGCG_GACAGAAAAGCCAAATGGATTTACCG
194835	1.69730510663594	0.034203817270544	0.005335865519917347	-100.665727017668	31.24613696484106	GACTTAAGCTCGAAGGGCCTTGTTCT_GACAGAAAAGCCAAATGGATTTACCG
194847	28.1551289345259	0.0428628383000233	0.0038596659173048766	-83.3969349464286	17.0773824006021	CATTAAATTTAAACCCATTAGATC_GACAGAAAAGCCAAATGGATTTACCG
195023	28.8292272882815	0.0392083174321277	0.0033872874337966714	-103.359453369399	17.82105566530378	CGCGTAAGGGGAAAGGGTGTTGTTTG_GACAGAAAAGCCAAATGGATTTACCG
195167	16.7177081394852	0.0558735966250462	0.-0.02755975733138547*I	-29.4202510930812	0.-73.1647383559961*I	AATAAAAATTCTAAGGAGGTTGAGGG_GACAGAAAAGCCAAATGGATTTACCG
196098	0.97582259015752	0.0484291154048723	0.011183558840950935	-33.0854533647307	33.5382962396769	TAATAAAATTCTAAGCCTGTTGTAGT_GACAGAAAAGCCAAATGGATTTACCG
196128	0.981084935568276	0.0309670697162714	0.006297363094070812	-121.800981149875	44.812537511055126	GTCTTAAGGTGTAATCTACTTCTGAT_GACAGAAAAGCCAAATGGATTTACCG
196156	1.80939978618069	0.0445843297886141	0.007015748133378787	-51.0794633635966	25.485604463698042	CGCAGAAACGAAAAGGATGTTCTGGG_GACAGAAAAGCCAAATGGATTTACCG
196238	17.9255011302785	0.0222972479790738	0.004238737376987918	-149.999999972826	44.43261040381419	ACGGATCCGATATCGGTACTTTGATA_GACAGAAAAGCCAAATGGATTTACCG
196536	356.507274087467	0.0410511663092667	0.0011263561379255915	-147.400706093726	6.899529724944411	AAGTGAATGCCAAACACTCTTGGAAG_GACAGAAAAGCCAAATGGATTTACCG
196537	12.2477825780506	0.0510048057537641	0.010200858100304825	-38.372523616162	30.58318765819785	ATAAGAACTTTAAAAACTTTTTGTCC_GACAGAAAAGCCAAATGGATTTACCG
196758	51.4096929460603	0.210487488921311	0.04226474047928604	89.9999999996957	8.13780452333511	ATCAAAATAAATAATTGAGTTATATC_GACAGAAAAGCCAAATGGATTTACCG
197425	5.37493670613065	0.0411535956656371	0.0063047318361612896	-69.3583829896415	26.87385720812766	ATTGAAATCTGAAATCGGCTTTCCCA_GACAGAAAAGCCAAATGGATTTACCG
197430	7.24059773880425	0.029116190937006	0.0036725630088113737	-149.999999781176	31.3371172340086	ATGCCAATGGTCAACCATCTTGTTAG_GACAGAAAAGCCAAATGGATTTACCG
197640	4.38086776481158	0.0446793442645455	0.0075067904139824206	-54.27274655806	27.5241491537476	AATCCAATAATTAAAACTATTTGCTTC_GACAGAAAAGCCAAATGGATTTACCG
197830	35.0323849046104	0.0416993658524995	0.003127539665826979	-92.7934769607377	14.80445240472947	AATTGAATATCAAAGCTGATTTGCGT_GACAGAAAAGCCAAATGGATTTACCG
197870	4.69136679583886	0.179758453485506	0.07036077675826402	89.9999999996783	15.28855895227834	AGGACAACGGGTAAGTATTTTGTTTT_GACAGAAAAGCCAAATGGATTTACCG
198358	114.301407212282	0.0396622267684964	0.0018266225942839887	-126.25455863067	10.421334878495873	GTGGCAAAAAATAAGTGTCTTTGCTC_GACAGAAAAGCCAAATGGATTTACCG
198495	2.69356405862243	0.0208786729681052	0.005587580307420345	-138.94990570121	59.43895069629266	ATCCGATATCGGTACCAGATTCTCGT_GACAGAAAAGCCAAATGGATTTACCG
198515	15.7758688652291	0.179090143691188	0.26058490622847275	89.9999999964636	55.198858891925966	ACCGTAAATATTAATTTTGTTAAGAT_GACAGAAAAGCCAAATGGATTTACCG
199154	124.091930586339	0.0531748837213962	0.003811366662019955	-65.3550370365951	12.764659692944328	GGCTGAATGCGCAATCGCATTGTCGC_GACAGAAAAGCCAAATGGATTTACCG
199196	13.8290164984057	0.0380308230397201	0.004243679160273355	-95.9321345605155	22.13970897986078	TCGGTAATAATGAAGCAAATTATGAG_GACAGAAAAGCCAAATGGATTTACCG
199284	226.095707705147	0.0401348253421493	0.001368989406195923	-140.301093484528	8.231006504162535	ATGCAAAAGAGGAAGCTTCTTCAACC_GACAGAAAAGCCAAATGGATTTACCG
199701	22.9632451100253	0.039739431184488	0.004362913416009304	-94.9586046271395	22.12843954481856	TTGCTAATTATCAAGACTCTTGGCAG_GACAGAAAAGCCAAATGGATTTACCG
199982	28.5908687200214	0.0322413438291437	0.003982681587342009	-86.7061999960873	23.041388075309662	ACGGATCCGATATCGGTACTTGTTAA_GACAGAAAAGCCAAATGGATTTACCG
199990	64.846530401825	0.0359820134187923	0.002228356157869066	-136.703933427284	14.294796830447064	TACCGAAAGGTGAACGACATTTGATC_GACAGAAAAGCCAAATGGATTTACCG
200388	6.10657093602187	0.175528258668847	0.05072610788528159	87.8426060038118	16.129942359993567	TTATAAATCGTCAACTCGGTTTATAA_GACAGAAAAGCCAAATGGATTTACCG
200911	1.98280930368067	0.0472191949215013	0.010247917645325752	-41.0200090709376	33.53557927906403	GGAAGAACTCGGAAATCTATTGTTCA_GACAGAAAAGCCAAATGGATTTACCG
200942	17.0095191447313	0.0346395768649535	0.0036510424203076383	-119.590217423693	22.618920916367394	ACAGCAAGCAACAACCAGATTATTTC_GACAGAAAAGCCAAATGGATTTACCG
201225	118.772433224921	0.0413094530677959	0.00196491372511605	-118.935403696419	10.544036406038062	AAATTAACCAGTAACATATTTTGACG_GACAGAAAAGCCAAATGGATTTACCG
201356	3.3975582014601	0.179225083155785	0.07759160480705593	89.9999999988283	16.890673869491696	CTCACAAAAAATAATAGTATTGATTG_GACAGAAAAGCCAAATGGATTTACCG
201476	35.3192941193126	0.0416585903771909	0.0034749830078968304	-91.7628094359693	16.377067076219983	TAATAAATTCCGAACACCGTTTCAAA_GACAGAAAAGCCAAATGGATTTACCG
201944	1.78313987571136	0.0386840927672569	0.00506085366872029	-78.564291264149	23.68030969712442	GCGCAAAATATGAAATGGGTTCGGAA_GACAGAAAAGCCAAATGGATTTACCG
202046	0.751319474249726	0.0316943199147923	0.007283960272248487	-113.383453568499	48.750025281867735	TTCTGAATCATGAAGTCGTTTTTTGC_GACAGAAAAGCCAAATGGATTTACCG
202215	36.3069057063664	0.0456264102081155	0.004027674907864424	-73.9666924611967	16.211700150865042	CGTTAAAGTAGTAAACGATTTCGAGT_GACAGAAAAGCCAAATGGATTTACCG
202457	23.1066137012471	0.0366137049090567	0.004670202575986966	-112.607578470802	27.38763043195262	ACCAAAATGAACAAATGCCTTCTAAA_GACAGAAAAGCCAAATGGATTTACCG
202552	5.88177145059925	0.16977053223951	0.08551414902342817	89.9999996881648	18.793218634824424	CCTGGAATTTATAACGGTTTTTTTGG_GACAGAAAAGCCAAATGGATTTACCG
202691	30.787079932058	0.0892693908796158	0.-0.015166183758431939*I	30.1456010928666	0.-17.202778684418053*I	ATCTTAAGAAATAAATTCTTTGTAGT_GACAGAAAAGCCAAATGGATTTACCG
202778	7.68836858852099	0.174709598522503	0.04988800696071842	87.4262066303446	16.044024623539272	CTTTAAATAGGTAATATGATTTTGCG_GACAGAAAAGCCAAATGGATTTACCG
202788	53.9959762588666	0.0622912090885711	0.-0.04003621536331197*I	-26.694304129408	0.-94.02705561826369*I	GCTAAAATGATTAAAGTAATTATCCA_GACAGAAAAGCCAAATGGATTTACCG
202814	43.4297268771148	0.0432318261794753	0.0040943623024646825	-87.464021737411	18.49113837830326	TTACTAAAATTCAATTGTATTGGACA_GACAGAAAAGCCAAATGGATTTACCG
202984	51.5488408541751	0.0411532950725692	0.0027273084805705555	-100.231993645376	13.387169041808928	AGATCAATCAGCAACTTTCTTAACGT_GACAGAAAAGCCAAATGGATTTACCG
203078	22.0124391210018	0.0444012123637025	0.004544560314499881	-70.9990640131156	18.476994128454113	TAAGGAATTTCTAACCTGCTTAGCTT_GACAGAAAAGCCAAATGGATTTACCG
203180	1.37608889529628	0.0564715925702392	0.019810391679874736	-6.3452233774144	43.51553552326224	CTTTCAATACGTAAATGTTTTGCAGA_GACAGAAAAGCCAAATGGATTTACCG
203639	48.8721653816398	0.0528714000475855	0.007370621893285843	-52.7549264021274	23.557431929077996	TCACAAAAATCTATGTTATTAACAC_GACAGAAAAGCCAAATGGATTTACCG
204181	3.5242225898519	0.0363630897163136	0.004756714162467625	-86.83964190973	23.954072177388586	GTCAAAAGAGGGAAAGATTTTGACGG_GACAGAAAAGCCAAATGGATTTACCG
204350	6906.25375422947	0.179869895381561	0.002375432287298675	52.9053289127359	1.1015227313176363	CATAGAAGATCGAAGTGGTTTGGGCT_GACAGAAAAGCCAAATGGATTTACCG
204422	21.636272653749	0.037302377270539	0.0031389064700266434	-104.685926866974	16.94257995383005	GTGCTAAGCTGGAAGCAGGTTCGTGC_GACAGAAAAGCCAAATGGATTTACCG
205120	28.6529952234755	0.204083279730977	0.0604560163916457	90	11.96450869905058	CATCTAATTGTCAAGAAATTTTCATT_GACAGAAAAGCCAAATGGATTTACCG
206093	2.43295081156111	0.0605897047095858	0.013648745832279556	-2.51948753920529	27.013422601260007	AGGCAAAGGGTCAAGGCTTTTTGACT_GACAGAAAAGCCAAATGGATTTACCG
206454	27.6471891159912	0.0566453524077003	0.009901535286152416	-30.3924828236145	25.738852987173384	ACTAAAATACAGAAGAGAATTGTTTT_GACAGAAAAGCCAAATGGATTTACCG
206785	33.7304317443149	0.0590764887135365	0.00743795821451673	-26.5836883011341	17.872954343159027	TTGAAAAGCGCAAATGTCGTTTATTC_GACAGAAAAGCCAAATGGATTTACCG
206821	26.4450356407395	0.0341793520994374	0.0030435806064725754	-129.205843746477	19.680287096757453	GACATAAATACAAACTGTGTTCGTTG_GACAGAAAAGCCAAATGGATTTACCG
206880	20.0745328560732	0.0335701237473286	0.00363029653053412	-133.060396582858	24.977577388387633	TGTCGAATACAAAAATCACTTTCGAC_GACAGAAAAGCCAAATGGATTTACCG
206912	16.6542636149562	0.0376854974365625	0.00428742356582419	-101.803069739872	23.40401313827777	TCGAAAAAGGGCAAGACTTTTCAACT_GACAGAAAAGCCAAATGGATTTACCG
207130	26.3489951315202	0.0439026253349903	0.0042023040301589175	-77.8445067478415	17.84188096845465	TTTTAAACGCGAAATTAGGTTCAGAA_GACAGAAAAGCCAAATGGATTTACCG
207359	20.6319812753057	0.0396527339401026	0.0049444488716220755	-94.8341316897876	25.017785912385936	AGTAGAACTAGGAACCAAATTTTCAG_GACAGAAAAGCCAAATGGATTTACCG
207841	0.842551927678471	0.03568335719979	0.007188880136493207	-88.2507108700696	38.41535234609298	TAATTAAAAACAAATACTATTCGAGG_GACAGAAAAGCCAAATGGATTTACCG
208406	4.71242845080689	0.17521598511896	0.08005915523787625	89.9999995549421	17.519238307783205	ATGACAACTTCAAAGAGTATTATAAA_GACAGAAAAGCCAAATGGATTTACCG
208846	52.3390524408055	0.216415733674649	0.04459450946558772	89.9999999261664	8.45505077250687	TTAAAAAAATGTAAACCTCTTTCGAA_GACAGAAAAGCCAAATGGATTTACCG
208981	8.28374582937468	0.0300817930012423	0.0036107972934796275	-149.999999723017	30.027485281245905	ACTGCAATATCTAAGGGCCTTGTATG_GACAGAAAAGCCAAATGGATTTACCG
208997	41.567532718924	0.0372773000374987	0.0028242982640747667	-119.12164872044	16.475841351364135	GAGCTAACACTCAAGTGTCTTCGAAAA_GACAGAAAAGCCAAATGGATTTACCG
209005	0.184568805654415	0.17349223488232	0.062384509045014774	90	14.01396316179374	AATCTAACACCTAATAATATTACTCA_GACAGAAAAGCCAAATGGATTTACCG
210352	5.10655949993699	0.0402006074432262	0.005262552823584441	-72.801259635094	23.081594826398153	CTGACAACAGGTAAGTTAGTTTCCAA_GACAGAAAAGCCAAATGGATTTACCG
210668	1.19788911061019	0.0492234204456223	0.015487043821818694	-32.7521032703858	46.00649654473103	TGCTTAACTCCCAATACATTTGATTG_GACAGAAAAGCCAAATGGATTTACCG
211507	292.95539937439	0.082319466802586	0.004771597701393557	-6.76748998859462	7.461066955496911	GACAGAAGCACGAAATCGTTTCGGCT_GACAGAAAAGCCAAATGGATTTACCG
211848	10.8112371868749	0.178061242610338	0.06392309905923285	89.999999999315	13.821101089450448	ATTAAAAATTCTAAGTTTGTTAGAAT_GACAGAAAAGCCAAATGGATTTACCG
212003	131.611721155655	0.0718343651724996	0.009746579849874985	-14.7876524916541	18.372818403353172	GAGAGAATCCGGAATATCTTTAACAG_GACAGAAAAGCCAAATGGATTTACCG
212137	33.701778718551	0.0401149565568078	0.002995454451320215	-101.234672880028	15.175129048988364	GACAGAAAGTAGAATCCCGTTCGACG_GACAGAAAAGCCAAATGGATTTACCG
212316	129.488272971888	0.0426808847815539	0.0018941155470653917	-112.238691477579	9.566380947041658	TAATCAACGCTCAAGATAATTATCGA_GACAGAAAAGCCAAATGGATTTACCG
212362	60.2017005632146	0.0366789268740669	0.0022826620900886184	-131.630456800044	14.22016822487516	GCCTCAAGAGGTAAGACAGTTACAGT_GACAGAAAAGCCAAATGGATTTACCG
212491	0.0048104932894546	0.0417109638251058	0.010770451764238178	-45.2192063178118	40.175647167578546	ATTATAAATCCCAATCGACTTATAAT_GACAGAAAAGCCAAATGGATTTACCG
212664	39.4588925538577	0.0395291145256874	0.0028248764270304982	-104.422860068153	14.562747718765182	CAAGTAACACGCAACTACTTTAAACC_GACAGAAAAGCCAAATGGATTTACCG
213081	24.9510314950621	0.0404188154045696	0.0038768270979836605	-92.6123436074997	18.883803751003196	AATGGAACACCAAAATTACTTCCTGC_GACAGAAAAGCCAAATGGATTTACCG
213144	25.8297366184591	0.0407273269964771	0.004052229544161133	-93.3689188614209	19.861143034058244	CACTAAAATCAGAAGTTGTTTCGAGG_GACAGAAAAGCCAAATGGATTTACCG
213356	34.6006988583834	0.047454663021883	0.006850446153029884	-66.2331142526888	25.93186467597228	AATATAAGCGGTAAACAATTTATTCA_GACAGAAAAGCCAAATGGATTTACCG
213492	37.984919190008	0.0552230801098403	0.006013808066765018	-39.3917096894239	16.743034810599276	TTGAGAAAGGCTAACTCGCTTCGTCA_GACAGAAAAGCCAAATGGATTTACCG
213850	140.67998523956	0.238942270140118	0.-0.038369925010192214*I	89.1155827681632	0.-6.887432211613373*I	TTAATAAACAAGAAACGGGTTGTGGA_GACAGAAAAGCCAAATGGATTTACCG
214108	1.47806044370483	0.0372666415665462	0.0058389084391688275	-78.5757003964646	28.23950416255305	GCCGAAAAGGGGAAGACCTTTTACTA_GACAGAAAAGCCAAATGGATTTACCG
214418	11.8518314570092	0.0479698416785038	0.007866510049283997	-48.692421266305	26.133335552547095	GTGAGAACTAATAATCAGCTTAGCAT_GACAGAAAAGCCAAATGGATTTACCG
214902	24.992810127757	0.0416796550977842	0.003880142676393514	-85.5073770187614	17.7647004606674	TTTGTAACATGAAAACAGATTTCTAC_GACAGAAAAGCCAAATGGATTTACCG
215100	10.4305968099025	0.0379597454391614	0.004995638339735512	-90.8961113182579	25.33491707620341	TGGTCAAGCTCGAATCTTATTTTATC_GACAGAAAAGCCAAATGGATTTACCG
215253	13.2441646501043	0.0318672670850805	0.0035558403555684065	-130.864014256053	24.438819882579917	TATCGAAACGGCAATACATTTTGGAT_GACAGAAAAGCCAAATGGATTTACCG
215520	11.2401791574099	0.0229293159235764	0.0032962900654542803	-149.999999727136	36.34375133244743	TAAGTAAAAGCCAAAAAGGTTCGTGT_GACAGAAAAGCCAAATGGATTTACCG
215591	2.49240625807806	0.0402691605824661	0.005282632378877625	-69.2123589129314	22.416571231148758	GAGCTAATGAGAAATACCATTCTGGT_GACAGAAAAGCCAAATGGATTTACCG
215698	7.34892200961946	0.0334744572830483	0.003916459285489607	-114.219512114724	24.179946744830303	GGGGCAACGTGAAAGGGGATTAGGCC_GACAGAAAAGCCAAATGGATTTACCG
216227	41.9654917235305	0.0425277846069564	0.003606158629698902	-91.9542886447774	16.901892523157667	CCATAAATAACCCAAATAATTCACGT_GACAGAAAAGCCAAATGGATTTACCG
216324	43.4245363885176	0.190038446615555	0.03366452670900534	84.2221153934289	10.340788972611275	TTTGAAAAGCACAAAACATTTGGAGA_GACAGAAAAGCCAAATGGATTTACCG
216379	42.72447101881	0.040232167338515	0.0028302641799406595	-103.569901515481	14.55909462034901	AATCGAATGACTAATGATGTTGTCAC_GACAGAAAAGCCAAATGGATTTACCG
216707	4.481279256753	0.022814733426265	0.005427499882515404	-124.499116648676	50.22240640792216	GGATCCGATATCGGTACCGTTATTGC_GACAGAAAAGCCAAATGGATTTACCG
216785	4.10686029702327	0.0660429511204718	0.027691129151496303	8.10305586897096	53.1647470899083	TCTGCAAACGCCAACCCATTTTCAAG_GACAGAAAAGCCAAATGGATTTACCG
217153	19.9428748021664	0.0452403995440122	0.005857146746810775	-67.3076462591047	23.065988041616183	TAGCAAAACTCAAATGCCGTTATTAG_GACAGAAAAGCCAAATGGATTTACCG
217157	7.12538389305085	0.0400956814593434	0.00507261417133777	-80.1657467357578	23.477715072587404	ATCTGAACTGGAAAGTCGTTTAAGGG_GACAGAAAAGCCAAATGGATTTACCG
217349	11.0623193506624	0.0370326912392115	0.004112899437269791	-102.322924681016	22.670746805015867	GGGTCAATCAGCAAAAGAATTGGACT_GACAGAAAAGCCAAATGGATTTACCG
217906	35.8208305341993	0.212350315338497	0.055618182410216446	90	10.778281867441848	AAGCAAAGACTCAACTTTGTTAATTA_GACAGAAAAGCCAAATGGATTTACCG
218168	36.4808634837293	0.0401730597524894	0.0035846185675771974	-99.015707044575	18.006935578156	AGTGTAAGGTAGAAGAACTTTTGAAG_GACAGAAAAGCCAAATGGATTTACCG
218251	24.0820722511021	0.0418606730951912	0.003427883256144385	-82.9059708067039	15.25474415401459	AATGGAACGCATAATGGGGTTGATAG_GACAGAAAAGCCAAATGGATTTACCG
218709	21.1952408514291	0.0403678979756139	0.003270484183897795	-92.2885899989083	15.802577517966975	GTACCAAAATACAATACTGTTCGCGC_GACAGAAAAGCCAAATGGATTTACCG
218747	444.062955611205	0.110357051681889	0.-0.007573775520193639*I	26.9081973305871	0.-7.253022781220529*I	GAAGAAACAGCGAACAGGCTTTTTTA_GACAGAAAAGCCAAATGGATTTACCG
219088	195.636276077713	0.0412179147908401	0.0015343884368481634	-130.153138005705	8.66954899516325	TCGACAATAGTAAACTTAGTTGCTTG_GACAGAAAAGCCAAATGGATTTACCG
219182	64.7640889954964	0.0407475750809236	0.0026705879085939825	-108.621866631152	13.87541353729446	ACCCAAAAGGCTAAAATCCTTGAGGT_GACAGAAAAGCCAAATGGATTTACCG
219570	78.7186327558713	0.0425122499553273	0.0023693570769544796	-104.251388880093	11.655576380590182	GTTTGAAAGCAAAATTTGATTGGATC_GACAGAAAAGCCAAATGGATTTACCG
219587	9.83139449206509	0.0293870335064565	0.0036811471794416816	-149.999999838793	31.476317944898607	GTTCAAAATGTGAATTGCATTCTTTC_GACAGAAAAGCCAAATGGATTTACCG
220290	8.6780339505148	0.0463049319265361	0.0063302242408307275	-49.2450300717294	21.735663858709486	CCGAGAATGGGGAAAGGGGTTGGGGT_GACAGAAAAGCCAAATGGATTTACCG
220312	13.1035787491185	0.0427824293386377	0.005168254095415632	-73.8423972149973	22.112192553796152	GTTGGAACAACCAAATCGTTTTGGTT_GACAGAAAAGCCAAATGGATTTACCG
220409	217.998747283658	0.0983336170421076	0.-0.023099129701995458*I	20.8361867821533	0.-25.073584505163417*I	TTATAAACCATTAACACGGTTATAAA_GACAGAAAAGCCAAATGGATTTACCG
220792	13.2443770452485	0.0404421735164455	0.004054969302945242	-83.4962904906574	18.70961796027783	CCATCAATATAGAATATGTTTCCTGC_GACAGAAAAGCCAAATGGATTTACCG
220867	17.2242272877444	0.0464539567658538	0.006823659818537727	-59.1939264850042	25.132574696290387	CAATGAATTCAAAACTTGCTTTAAAG_GACAGAAAAGCCAAATGGATTTACCG
220972	24.0751035094161	0.0399612608468412	0.004564180211168026	-93.5115237299632	22.73146605300378	TTCTTAACACGTAAAAATTTTGGACA_GACAGAAAAGCCAAATGGATTTACCG
221095	1.26659205081123	0.0457318250432597	0.007776430235619657	-44.8423202099264	26.371428299314196	AGGTAAACATAGAACTTTTTTTCGGT_GACAGAAAAGCCAAATGGATTTACCG
221256	46.1642062660824	0.0336130445079935	0.0023819660423077815	-149.999999993136	17.395675190497272	ATTGTAATGCGTAATAAGGTTATTGT_GACAGAAAAGCCAAATGGATTTACCG
221292	40.5215076674041	0.038470417969992	0.003040590268181115	-113.05888395752	16.940024132360527	CGTGCAAGGAACAATTCAGTTGACCC_GACAGAAAAGCCAAATGGATTTACCG
221304	30.8205685515093	0.0486054489361807	0.005846870221606928	-58.9705570838009	20.699278066062988	TTCTGAATTTGTAAACTGTTTTATGG_GACAGAAAAGCCAAATGGATTTACCG
221318	2.81209499426382	0.0402397760110701	0.006403319129463497	-74.4962389054035	28.717833256593448	CACCCAAATCCTAAGTCGCTTTGAGC_GACAGAAAAGCCAAATGGATTTACCG
221330	30.7694989829239	0.0367561267808544	0.0031558542055680552	-117.773903467166	18.71029325382317	TATCAAACGTGCAAGATTTTTATCAC_GACAGAAAAGCCAAATGGATTTACCG
221352	0.0776892571971075	0.166725590574077	0.1483508312917434	89.9999999999767	33.528950533933205	GATACAATTTTAAATGAATTTAACAA_GACAGAAAAGCCAAATGGATTTACCG
221649	8.56937983496366	0.0381976556229635	0.005185568155925759	-90.8411191750255	26.594864658214583	CAAATAATAAGTAACATGCTTGCAAA_GACAGAAAAGCCAAATGGATTTACCG
221834	2.29095418499809	0.0439690163992672	0.008100674623554209	-51.526604608493	29.873296957301456	CCTTAAACTGTAAAACACTTTAACCA_GACAGAAAAGCCAAATGGATTTACCG
221859	2.38867564248208	0.0502099826338867	0.00990558068041709	-32.7965063287125	28.95041883189634	TGGTAAACTAGTAATCCAATTAATAC_GACAGAAAAGCCAAATGGATTTACCG
222362	40.5097427976502	0.0402409054595943	0.0030579239470517132	-102.589556434962	15.68818547940255	AAAACAATTTCGAAGAGATTTTCGTC_GACAGAAAAGCCAAATGGATTTACCG
222513	11.4890894765644	0.0461025757357208	0.006889076249234956	-58.3579843707462	25.325334690567168	TTAGTAAGTAAGAAGAGTTTTTCTGG_GACAGAAAAGCCAAATGGATTTACCG
223053	7.95209400152015	0.034734089462289	0.004255427080997026	-106.002792457953	24.88381838173686	CAACCAAATTCTAATACAATTAGCTG_GACAGAAAAGCCAAATGGATTTACCG
223221	0.135973691909058	0.0275671602446946	0.006689518434039645	-149.999999977475	60.4049864641608	ATTTGAATCGTGAAGAAAGTTTGTTG_GACAGAAAAGCCAAATGGATTTACCG
223352	4.48028302725996	0.0466369582764846	0.010482049322207794	-42.1984497407044	34.44307952868683	CAACAAAGCTATAACATAATTTTGAT_GACAGAAAAGCCAAATGGATTTACCG
223718	48.4272114185501	0.0391718709183771	0.003340658518717753	-112.032604272796	18.437639065835945	ACAATAATTAGGAACGTTATTAAGAG_GACAGAAAAGCCAAATGGATTTACCG
223756	0.995071744777832	0.0359161045860936	0.006529197503497694	-89.9233759534085	34.958877071303085	ACAATAATTTACAACTGCCTTTTTGT_GACAGAAAAGCCAAATGGATTTACCG
224233	7.38840972460929	0.0337713948567808	0.005035883868294211	-112.594388245525	31.443971895662912	AACCAAAAGGAGAAGGTGATTGGGAA_GACAGAAAAGCCAAATGGATTTACCG
224306	47.1755110717658	0.0436601001622172	0.0029461490847993797	-86.8214580134247	12.89533238829994	GATCGAAAAGGCAAGTATTTTGATGA_GACAGAAAAGCCAAATGGATTTACCG
224684	0.0747026767535743	0.0369929907975804	0.007815121414927443	-78.0550388021814	37.84002244761902	ATCTTAACTCGTAAGGACGTTAGAAA_GACAGAAAAGCCAAATGGATTTACCG
224718	3.41460301849524	0.0296555291933675	0.005969867888752687	-138.266673291815	47.11943012232526	GTTCGAATTGGAAAGGAACTTACCGA_GACAGAAAAGCCAAATGGATTTACCG
225001	10.5491253712447	0.0297282596619149	0.003506164176132716	-147.943722641939	27.3968870633167	GGTGCAATGCCAAAGGTACTTGTTGT_GACAGAAAAGCCAAATGGATTTACCG
225092	20.5794002281373	0.061009705017693	0.022610092998276526	-17.045454454221	50.73794683271724	CAATCAAGGGGCAATCTTTTTTGAAA_GACAGAAAAGCCAAATGGATTTACCG
225249	6.35796156159851	0.0425390418885322	0.006966835526038171	-63.2469827370705	28.327263711745804	CTTCAAATTATGAAATCGATTATATG_GACAGAAAAGCCAAATGGATTTACCG
225585	57.5255824992636	0.0424537351966537	0.0030998548781845316	-98.085004198326	14.916428145800365	GTATAAAGTAATAACTGGCTTTTCAC_GACAGAAAAGCCAAATGGATTTACCG
225678	42.4327630055254	0.215405447905181	0.045394330477624464	89.9999999992839	8.685375700637142	AAAAAAAATGCAAAAACAGTTCCAAA_GACAGAAAAGCCAAATGGATTTACCG
225802	39.0642063370303	0.043585705600899	0.0035037483065362553	-84.370324506005	15.398246583265012	GGATAAAACTTTAAGACCCTTAGGGC_GACAGAAAAGCCAAATGGATTTACCG
225807	5.18568912266191	0.0330604643654497	0.00414774145088626	-116.711468301327	26.50605376210272	CGACGAATGGATAACGCCATTCGCCG_GACAGAAAAGCCAAATGGATTTACCG
226434	19.9699312773882	0.0427390393024192	0.0039013670998493954	-75.8757675400755	16.51188149905651	CGCAAAAGGATAAAGACTGTTTGGCG_GACAGAAAAGCCAAATGGATTTACCG
226529	30.3303251401906	0.0331209346281696	0.0026866281990195586	-139.740747142443	18.55720009985095	TTATGAACCATTAATATGATTGCGCG_GACAGAAAAGCCAAATGGATTTACCG
226654	61.0527302419684	0.0400204944667219	0.0023204677791355158	-112.088292398155	12.304050554785155	CACTCAACAATGAATGCTGTTAGCAA_GACAGAAAAGCCAAATGGATTTACCG
226655	11.0257007250286	0.0337859696118963	0.003586863756071474	-116.518888429627	22.170351603998828	CACACAACTAACAAGTTAATTAGCTG_GACAGAAAAGCCAAATGGATTTACCG
226664	5.25222463086004	0.0389495014221795	0.004449105539323752	-80.0120216533214	20.728153526776673	CCGTAAAGTATGAACGCAATTATCAC_GACAGAAAAGCCAAATGGATTTACCG
226890	3.47292865117868	0.0385491760579735	0.00507558222806542	-78.7092461766537	23.321066331701743	TGGGCAAGCTTTAAATACGTTCACGG_GACAGAAAAGCCAAATGGATTTACCG
227000	63.5568334948092	0.0397406005461846	0.0025330179598623153	-112.915977905977	13.636035716999622	AACTCAAGCCGCAACCTAATTAGCCT_GACAGAAAAGCCAAATGGATTTACCG
227005	0.0131166458519516	0.0470804361423841	0.012276815611643564	-35.9537253512305	38.218800632573895	TCATTAAAACGGAAATTAATTTTCCA_GACAGAAAAGCCAAATGGATTTACCG
227047	12.8391237712955	0.0383664248954375	0.004135893482854318	-93.8013153603488	21.115752113339138	CTAAAAAGGAGGAAATAATTTGGCTG_GACAGAAAAGCCAAATGGATTTACCG
227260	41.5459953890066	0.0403530455591108	0.002863648744429651	-101.012214904016	14.279266772670187	TCGACAAGAGTGAAGAGCGTTCGCGA_GACAGAAAAGCCAAATGGATTTACCG
227644	55.830672568017	0.209197625757986	0.04776358333078411	89.9999999982862	9.183294720397571	TGAACAACTCTGAACTTTCTTTATTA_GACAGAAAAGCCAAATGGATTTACCG
227840	69.6734099035224	0.0394012403377968	0.0021684345312098317	-114.621050033893	11.651220371861646	ATGCCAACAAGGAAGATACTTGCATA_GACAGAAAAGCCAAATGGATTTACCG
228047	7.67206076752113	0.0502356458395928	0.007690927966049754	-38.3281918772279	23.302624526077935	TTTGTAAACTGGAAGTTGGTTTGAAA_GACAGAAAAGCCAAATGGATTTACCG
228169	115.567710300234	0.0364706441741901	0.0016607139809047262	-148.439939571764	11.049278571055961	GAGGCAAGGAGTAAGGAGGTTGGGAG_GACAGAAAAGCCAAATGGATTTACCG
228416	57.3616749069004	0.0929931852172127	0.-0.01474316228536738*I	23.8348924504326	0.-16.586776586749263*I	TATATAATAAACAAGGTTGTTCATAC_GACAGAAAAGCCAAATGGATTTACCG
228621	130.221301857079	0.0412454425025213	0.001796847633939989	-122.746471243505	9.85955119044528	CTCTAAAGTCATAAAGCCATTCCGCA_GACAGAAAAGCCAAATGGATTTACCG
228898	40.5544843720779	0.044296613618306	0.004113931315744481	-82.8154012481378	17.884732803282795	TAGCGAATATTGAAGGTTTTTAACGA_GACAGAAAAGCCAAATGGATTTACCG
228914	16.8426221196354	0.186922814652036	0.07040578381163654	89.9999999999951	14.649570691851283	AATTCAACAGCAAATACTTTTATAAG_GACAGAAAAGCCAAATGGATTTACCG
229239	5.04532545393	0.0354076119079881	0.004303614599311812	-94.0413076895381	22.802659531368555	AAAGGAATAGATAAGTTCGTTAGCGG_GACAGAAAAGCCAAATGGATTTACCG
229468	2.67935101407882	0.0447154933308566	0.007518059059957213	-47.9567499032689	26.347586546522958	TAAGGAACCTCCAAGTTTTTTTTAGC_GACAGAAAAGCCAAATGGATTTACCG
229629	48.1128703729543	0.0415484706179005	0.003010410878654059	-96.0515311062834	14.383846088829584	GTTTCAATATAGAATTGTGTTATACG_GACAGAAAAGCCAAATGGATTTACCG
229828	7.03031099592013	0.0333474796326348	0.003936729418263135	-111.129832329391	23.889104422593288	TATTGAAGACTTAATGCACTTATACC_GACAGAAAAGCCAAATGGATTTACCG
230041	30.9568048703513	0.0334723774176242	0.0026863815260447076	-140.679398244895	18.644035067778375	TTCGTAATTGTTAAACAGATTCGGAC_GACAGAAAAGCCAAATGGATTTACCG
230104	20.8521119149881	0.0355715454420942	0.0035557769965528056	-114.959040164675	21.003187142319135	TACGCAAGTCACAACGGGATTTCGCC_GACAGAAAAGCCAAATGGATTTACCG
230257	14.6551343047662	0.0534229779056162	0.010545855323834655	-33.073866813482	29.4573178058639	TATTAAATCCACAAGGTAATTATGTT_GACAGAAAAGCCAAATGGATTTACCG
230533	3.89287541541994	0.0405036190626449	0.0051750229591562835	-68.1726768117126	21.955637319512437	ACCACAAATAAGAAGACGATTGCCTG_GACAGAAAAGCCAAATGGATTTACCG
230943	21.3213191192664	0.0430894070586612	0.004265911620458027	-75.5869675029228	18.013383052312758	TGCCAAAAAAGTAATAAATTTCGAAC_GACAGAAAAGCCAAATGGATTTACCG
230980	22.6548248977735	0.0326662029941025	0.0029739917113871597	-138.945730441562	20.98576779740873	GATATCGGTACCAAAGCCCTTGTTGG_GACAGAAAAGCCAAATGGATTTACCG
231019	2.89328181117156	0.0333205489076011	0.004901693190186293	-110.122485126834	30.66326005283771	GTTCTAATGCCTAACTCATTTGGGTG_GACAGAAAAGCCAAATGGATTTACCG
232251	33.8623005837118	0.0478091737123938	0.004954114287453471	-62.9645123912187	18.11417991901276	AGGCCAAGATTCAGTTATTTTGAAT_GACAGAAAAGCCAAATGGATTTACCG
232484	189.31739600649	0.0415187518171767	0.0014783267669874227	-126.873550762632	8.135474383200679	AAGTCAATATCCAAGTAAGTTACGGG_GACAGAAAAGCCAAATGGATTTACCG
232509	65.5942932271521	0.0432474950982009	0.002762760817314425	-95.3782845661645	12.83760720373423	CAGGCAATATAGAAAGTGATTAAGTG_GACAGAAAAGCCAAATGGATTTACCG
232761	52.8924496117929	0.0386801953304149	0.002624309776525431	-114.936827012945	14.617538116867905	TTAGAAAGTGCAAACGTCGTTAAATG_GACAGAAAAGCCAAATGGATTTACCG
232955	13.3239763814537	0.189011877885367	0.06093822225843185	89.9999999141288	12.780514788962952	TGGTCAACATTAAACCAAGTTTTTAT_GACAGAAAAGCCAAATGGATTTACCG
233110	5.42958782649379	0.172223853693734	0.24445970576576587	89.9999999999288	53.77548265090657	CTTAGAAGCCGTAACAGTATTTATTT_GACAGAAAAGCCAAATGGATTTACCG
233177	0.768134945234735	0.033316786891607	0.008916935157534538	-105.933226882915	56.278962252023746	TTATCAAGTATGAATCTTTTTCAGGG_GACAGAAAAGCCAAATGGATTTACCG
233560	0.781648944877617	0.166542443030403	0.08614952893325592	89.9999997850225	19.513288129783394	AATATAATGTCCAACAGGTTTATTAT_GACAGAAAAGCCAAATGGATTTACCG
233578	15.4264999486199	0.0912816112331686	0.-0.01834600815390728*I	38.0752388872651	0.-22.488745917600454*I	AATTCAAATTAAAAAAGGTTTCTCTA_GACAGAAAAGCCAAATGGATTTACCG
234000	21.2094577664213	0.188355437985496	0.27953833782462056	89.9999999992894	57.616588657327334	GTCGGAAACAGTAATATAGTTATAGA_GACAGAAAAGCCAAATGGATTTACCG
234179	69.1867443424094	0.0560257499568105	0.005116439000603724	-45.8158852537808	14.620762909852928	ATTATAAGCCACAATGACGTTTCCGG_GACAGAAAAGCCAAATGGATTTACCG
234262	34.4724831256747	0.0373097074053593	0.0030798035181049148	-116.963524693188	17.966508623904442	TAACAAAAAGTGAACACAATTAAGCC_GACAGAAAAGCCAAATGGATTTACCG
234423	3.7319594882848	0.0406171480155043	0.00576206154274176	-70.012757154744	24.927652297021446	ACTCGAACTTCAAACACAATTATGTT_GACAGAAAAGCCAAATGGATTTACCG
234596	52.3535139443191	0.205806365171429	0.044578574868487035	89.999999637049	8.652178191557063	AAAGAAATAAATAATACATTTGTAAC_GACAGAAAAGCCAAATGGATTTACCG
234913	6.16321510622325	0.0303793377306012	0.004479412335408784	-133.075020625982	33.0447396456447	ATTCTAACCTTTAATGCTCTTAATCA_GACAGAAAAGCCAAATGGATTTACCG
235190	65.2309833655589	0.0440772721194393	0.0030418473017055445	-89.801545429088	13.550338569649664	CTCGTAACCACAAATAATATTCCTGA_GACAGAAAAGCCAAATGGATTTACCG
235645	57.0768964062275	0.0374769976194469	0.0022618889450295066	-126.298507948162	13.499304989875132	AAAGTAATCACGAACACGATTCGCGA_GACAGAAAAGCCAAATGGATTTACCG
235893	45.4673124321479	0.0373574959303282	0.0024324737913026377	-120.393434622731	14.09349647954298	AGCTAAAGATCGAAGCTGATTAAGGC_GACAGAAAAGCCAAATGGATTTACCG
235995	30.883642779105	0.0463010279513126	0.004522489537305566	-63.9951553362634	16.896782792344926	TAAATAAACTTGAACGTATTTAACTA_GACAGAAAAGCCAAATGGATTTACCG
236003	34.5914325294179	0.0390468696415322	0.0029475780866937045	-106.076536309013	15.618663420610025	CACGTAACCAAAAACCAATTTTTTCG_GACAGAAAAGCCAAATGGATTTACCG
236204	3.21515004109234	0.0440089017597164	0.007476383781275175	-53.9539968864838	27.812184798184926	TTTAAAATACATAATATCATTGGGCC_GACAGAAAAGCCAAATGGATTTACCG
236516	2.98320554853306	0.0902292666830421	0.-0.022661009846538082*I	42.4746661329788	0.-24.298848607995815*I	TTGCAAATTGTAAAGTAATTTAATCC_GACAGAAAAGCCAAATGGATTTACCG
236685	6.26925050705509	0.0214206187812904	0.005161289462066328	-142.515937904961	54.54075468461104	GGATCCGATATCGGTACCATTGTTTC_GACAGAAAAGCCAAATGGATTTACCG
236765	21.8502520028812	0.0433041370681317	0.004072342166770775	-77.3146722980151	17.393559287446028	ACTATAATATTCAATGCGGTTTATCC_GACAGAAAAGCCAAATGGATTTACCG
236804	2.49377496336203	0.0327746274881456	0.005046307881503906	-109.017213045777	31.480747340704518	TCCGCAAACCCCAACCAACTTCCTTC_GACAGAAAAGCCAAATGGATTTACCG
236897	30.477869383592	0.0279549115651349	0.003188492350426727	-149.99999996986	33.59486881424781	CGGATCCGATATCGGTACCTTCTTAC_GACAGAAAAGCCAAATGGATTTACCG
237151	90.6933501415208	0.044907211324633	0.0025548609462968564	-93.9187380671608	11.458504398261553	TCACGAAATCGTAAGTTGATTCCTAT_GACAGAAAAGCCAAATGGATTTACCG
237858	21.2470957158323	0.0442444817225487	0.004857040948617035	-73.6768735520788	20.168380525821433	CTTTTAACAACTAACTTTATTCAGGC_GACAGAAAAGCCAAATGGATTTACCG
237871	85.2438182931164	0.0391522942731588	0.0020331290912074776	-124.142407005826	11.610211186898514	TCTTTAACAGGTAATCGCATTCGTCG_GACAGAAAAGCCAAATGGATTTACCG
238011	15.6024866286384	0.0523397842430907	0.009190241178834265	-37.5387936499078	26.926261851647713	TTGGCAAAGGATAAAGCGGTTCAAAA_GACAGAAAAGCCAAATGGATTTACCG
238141	41.596203307965	0.0389173075341884	0.0033075059792320384	-108.73585101844	17.984508149012633	AAACTAATTTTGAAACGCGTTATGCA_GACAGAAAAGCCAAATGGATTTACCG
238471	11.6687815499436	0.187666539866399	0.06148747850396418	89.9999999999269	12.929197401364238	GTCTAAAAACAGAAAAAAATTTGGAT_GACAGAAAAGCCAAATGGATTTACCG
238483	30.8591938146209	0.0395227982971379	0.0037561430387643554	-101.821987286961	19.530759249717327	GTCCAAAAAGGGAAGTCTCTTGGGGA_GACAGAAAAGCCAAATGGATTTACCG
239286	10.6818908169861	0.0476984898882265	0.006419371741843548	-47.1497055635134	21.373967079547104	ATTCAAATTGCAAATTTTCTTAGCTC_GACAGAAAAGCCAAATGGATTTACCG
239321	37.4877520427248	0.0393056809300235	0.0031488360772844916	-105.702841502864	16.632606756373644	GATCCAATTTTCAACCAATTTTGGTA_GACAGAAAAGCCAAATGGATTTACCG
239392	9.75087326047512	0.039370679520218	0.004551039951655274	-83.1309634361794	21.425578240889777	CATAAAAATACCAACAGCGTTCCTAC_GACAGAAAAGCCAAATGGATTTACCG
239593	10.1848184978974	0.19250035242197	0.05259529609513242	90	11.036064298842598	TGATAAAATTCCAAATTTCTTCCTAA_GACAGAAAAGCCAAATGGATTTACCG
239619	72.8539277273616	0.0375967197598457	0.002215387694967819	-128.381348081773	13.317372557876283	AGGCGAAGATTTAACGAACTTCTTCC_GACAGAAAAGCCAAATGGATTTACCG
239649	44.2200353055564	0.026966289475981	0.0024353319619245532	-150	24.081291084320785	ATCCGATATCGGTACCTTGTTGGCGC_GACAGAAAAGCCAAATGGATTTACCG
240133	46.2267067790916	0.0395311034260041	0.0028823977072325846	-107.193873490283	15.169089667116966	TAATAAAAAGTGAAGGACATTGTATG_GACAGAAAAGCCAAATGGATTTACCG
240285	1.73321054491078	0.0339871499581054	0.005166469076438983	-99.8003538952174	29.463476929475824	TCACTAATACGAAACGTCGTTTGTAC_GACAGAAAAGCCAAATGGATTTACCG
240652	40.4228994225741	0.0335001674130445	0.0033959972372975167	-149.999999970153	25.39610672691145	AGCTCAAACAATAAGGGTTTTAGCCT_GACAGAAAAGCCAAATGGATTTACCG
241211	1.77182067840862	0.0332328458839318	0.0068783461030083705	-108.059479037839	44.379390906912576	AAAAAAAAGCTAAAGTTCTTTGGTCG_GACAGAAAAGCCAAATGGATTTACCG
241260	12.7388056234685	0.0390230072292648	0.004080014639870792	-91.5246375412123	20.20451906086964	GGGGCAATGACAAAGTAAATTTGCTA_GACAGAAAAGCCAAATGGATTTACCG
241449	33.2623808129499	0.0383533836402202	0.002721461037276714	-109.261696766961	14.842037679457604	GCGACAATGGACAATTGTCTTGATCC_GACAGAAAAGCCAAATGGATTTACCG
241666	62.7356407463635	0.0381223477682805	0.0023066746787985862	-122.230002982265	13.32234672788278	ATTGGAATATCTAACACTGTTGCAGA_GACAGAAAAGCCAAATGGATTTACCG
241684	0.528907494927893	0.0233123667184894	0.004711763746132249	-149.999999642356	56.61270436612703	CGGATCCGATATCGGTACCTTAATAT_GACAGAAAAGCCAAATGGATTTACCG
241999	8.0927140267316	0.043166599343402	0.005551723217878402	-64.5118880240508	22.20414815384339	TACATAAAAATAAACTCAGTTATCCG_GACAGAAAAGCCAAATGGATTTACCG
242130	13.9791198441002	0.0401834860172595	0.004821331987249464	-85.5527823325138	22.978094653629523	ACGTGAAGAGGAAAGAACCTTGGGGG_GACAGAAAAGCCAAATGGATTTACCG
242454	6.83159009924012	0.0297342778576993	0.006054095469038008	-146.025827379973	50.74565261739592	TACGTAAACTCTAAGAGAGTTCTACA_GACAGAAAAGCCAAATGGATTTACCG
242758	9.66461618316585	0.0343776416485288	0.0038096350575901627	-112.061328919908	22.885570854549155	GACCAAAACTTCAATTCGATTAAGTC_GACAGAAAAGCCAAATGGATTTACCG
242795	78.8757362411744	0.0401977116248748	0.0020250378523880464	-116.235911325065	10.844180918548878	ATCTCAAATGGAAACATGATTTCACC_GACAGAAAAGCCAAATGGATTTACCG
243389	136.701072127292	0.0368835513604351	0.0015418818871131576	-150	10.271227437913007	GCGCGAATCGAAAATGGGATTGGGCA_GACAGAAAAGCCAAATGGATTTACCG
243555	46.7295862494135	0.0428235657402745	0.0034579866851302283	-91.0489054935706	15.965713547865759	TCGTAAAAGCTAAAAATGATTCAGGA_GACAGAAAAGCCAAATGGATTTACCG
243750	23.2970432615318	0.0383816977481052	0.0032199247540309938	-102.173538811914	16.839718263558687	CACGCAAACTTTAAGTGCGTTTCATA_GACAGAAAAGCCAAATGGATTTACCG
243753	7.76720510385991	0.174820723726038	0.10837030834378338	89.9999999982641	23.512649794985975	CTGTTAACCACCAATTTTATTTGAAT_GACAGAAAAGCCAAATGGATTTACCG
243786	8.24124447522698	0.0335458936844769	0.004513432270226926	-115.55335394078	28.335644083343904	TATCGAACGGATAATTGGTTTCGACT_GACAGAAAAGCCAAATGGATTTACCG
243852	1.87618370345371	0.0435158179862654	0.008634929481927156	-53.8048630561783	32.483036662278415	TTATCAAGAATTAAGATGATTAATTG_GACAGAAAAGCCAAATGGATTTACCG
243880	3.51938431306773	0.0426293695275212	0.006351675430131834	-62.1039452147565	25.506579702609475	CCTCTAATTTGGAAATAAGTTAGTTG_GACAGAAAAGCCAAATGGATTTACCG
244052	37.0109409782181	0.0405872739901831	0.003641296926763765	-98.4657031143081	18.24345114638372	TAGACAACATATAAAGCCGTTACTAC_GACAGAAAAGCCAAATGGATTTACCG
244710	0.598714861732404	0.0268928309951175	0.005695719598962765	-149.999999996334	54.576708983947704	ACTTCAATTTGGAAATGCATTGCTCG_GACAGAAAAGCCAAATGGATTTACCG
244793	70.0749210733947	0.0389328155462848	0.0020511994222194327	-121.120430093017	11.572191890386271	AGCTGAAAGTGTAACGGATTTGAGGC_GACAGAAAAGCCAAATGGATTTACCG
245191	0.972279977329464	0.0410544833703263	0.006904289371844371	-56.2331658778274	27.16047056683302	GAAACAACGTTAAAAAAATTTCCGTT_GACAGAAAAGCCAAATGGATTTACCG
245275	42.7393586996598	0.0430419659894009	0.0030492538481737847	-89.9766271073465	13.880798165848654	TTGCTAATTCGAAAAATGGTTGCTTA_GACAGAAAAGCCAAATGGATTTACCG
245300	6.11566641011768	0.179531563185495	0.097733514588221	89.9999992159693	21.027336476717988	TCGAAAATTGAGAACCGGATTTAAAA_GACAGAAAAGCCAAATGGATTTACCG
245548	1.08085178294347	0.0343836953690125	0.006021358380560715	-97.8013472414413	34.26583488755566	TTATCAACCATAAATAAGCTTATAGG_CAGAAAAGCCATAACGCTATTTGAAA
246446	0.183361043175097	0.0272419795614965	0.004201991448209999	-150	36.96580039808642	CAGCCAATCGTCAAATCCGTTAGTGC_CAGAAAAGCCATAACGCTATTTGAAA
246868	2.58379170737983	0.0398940185623388	0.006284504416777144	-68.6563096244518	26.975219863529937	TGAGTAAACAAAAATACAATTCATAG_CAGAAAAGCCATAACGCTATTTGAAA
246956	7.49271492679689	0.0400661878301992	0.005126059357807722	-78.9481564543166	23.619613353355156	GTTGCAAATCCCAACTTTATTACAAG_CAGAAAAGCCATAACGCTATTTGAAA
246958	3.48843562432258	0.0319243426821073	0.004448909130034774	-117.960581346259	29.13537992790363	CGCTTAAACGTAAACAGTATTAGTCC_CAGAAAAGCCATAACGCTATTTGAAA
247450	2.28480833312847	0.17333218027541	0.12816217870658336	89.9999999318448	28.262297750228242	CATTTAAATTTTAATTAGCTTAGTTG_CAGAAAAGCCATAACGCTATTTGAAA
248011	26.0537423931627	0.198129005330849	0.054863151000780035	89.9999999999901	11.032005088531914	TTCTTAAATAGAAAATTAGTTCACTT_CAGAAAAGCCATAACGCTATTTGAAA
248243	2.83790686984084	0.174369699419439	0.09454372961624165	89.9999999985301	20.96022208946933	CCAGTAATCCTTAATAATATTCGTCA_CAGAAAAGCCATAACGCTATTTGAAA
248534	8.80683977020674	0.179036494863393	0.0713638724417869	89.9999999983018	15.36658353585253	AGAAAAAGACGGAATATTATTTAGTT_CAGAAAAGCCATAACGCTATTTGAAA
248695	21.3263172220328	0.0389371783502228	0.0033652626040689207	-97.9904718488424	17.085063790908155	CGATCAATTTCTAACATACTTACGCC_CAGAAAAGCCATAACGCTATTTGAAA
248834	4.20656548396697	0.0281269458427647	0.00419174405727554	-149.999999980531	35.498923853537015	ACTTAAAAACTTAACCTCGTTACAAC_CAGAAAAGCCATAACGCTATTTGAAA
248913	27.6665323243558	0.0347102857008333	0.0073491769258140745	-140.057792384022	55.656557347140286	TAGACAAGTCTCAAGGTTGTTAATAC_CAGAAAAGCCATAACGCTATTTGAAA
249241	4.76806161972493	0.0368347732949348	0.005167058700148429	-87.571507800459	26.22675243003806	CTTTAAAAACGCAAATACGTTAGAAT_CAGAAAAGCCATAACGCTATTTGAAA
249322	0.0520772167755155	0.0264926421587329	0.004568045756112873	-149.995090959046	42.994542830710195	TCTAAAAACATTAATTGTTTTAGCGT_CAGAAAAGCCATAACGCTATTTGAAA
249396	1.83760611066207	0.046078963686271	0.01059307644441242	-42.683091510725	35.817842841588295	ACTTAAATTGGTAAGTTAATTGGAGT_CAGAAAAGCCATAACGCTATTTGAAA
250075	0.172938553004329	0.15833261807436	0.09043385710932783	89.9999999999064	20.77414068885148	GCCAAAACCAGGAAGGAATTTATAAT_CAGAAAAGCCATAACGCTATTTGAAA
250142	12.0972301939883	0.0401249364033696	0.004565485502151945	-83.7023178098091	21.066188565486126	AGGCTAAAGATGAATCTGTTTTGTCT_CAGAAAAGCCATAACGCTATTTGAAA
250216	3.34124276242193	0.0294309853259686	0.004783467903676265	-125.471337129605	34.107548855565526	CCAACAATTGACAAGGGAGTTTATGA_CAGAAAAGCCATAACGCTATTTGAAA
250232	15.4786614578443	0.039583327226902	0.004332083847135802	-87.3901008414145	20.773133916495624	ATTTAAAATGTGAAACACCTTTGTTA_CAGAAAAGCCATAACGCTATTTGAAA
250540	1.47603681587825	0.0333119236967433	0.004820056563371842	-103.262875847913	28.037590042581986	GAGTGAAGGGCAAATTGCGTTAATTG_CAGAAAAGCCATAACGCTATTTGAAA
250585	7.8970158863164	0.0452036748963419	0.013380817207107173	-55.80881494612	49.79086212633364	TAAATAATTTGGAACATCATTTCTTA_CAGAAAAGCCATAACGCTATTTGAAA
251028	0.558636556097682	0.0331549828758003	0.005357448542044524	-97.7176349193186	31.145482570922326	CGCCCAATTCACAAGCGCTTTCGCAG_CAGAAAAGCCATAACGCTATTTGAAA
251190	1.60751119274339	0.0328255304186149	0.005900281436480595	-105.600444290147	36.20456731363127	ATCTAAACAACTAAATCTGTTAGAAG_CAGAAAAGCCATAACGCTATTTGAAA
251826	30.2284205062214	0.0351055756432501	0.0028398639254097213	-123.427592983481	17.368739887837915	TACCTAACAGCTAAGAAGATTATACC_CAGAAAAGCCATAACGCTATTTGAAA
251947	0.99431920413565	0.030185744755651	0.004763493979780996	-124.651621205655	33.5721635883384	GCGGTAAACAAGAATGATATTGCCAC_CAGAAAAGCCATAACGCTATTTGAAA
252138	3.43920425774505	0.0346670434660862	0.0046660880634024834	-98.2615867691249	25.88975025480209	TCACTAACATTGAATATGATTTTGAG_CAGAAAAGCCATAACGCTATTTGAAA
252178	5.72319217896543	0.0359773105890743	0.004157885342630531	-98.0069433380512	22.278591661809255	GGCTAAATGGTCAATAAGGTTATCAG_CAGAAAAGCCATAACGCTATTTGAAA
252229	4.73865525219212	0.02824813272049	0.004938167594729085	-142.582874486894	39.53416672414565	CGGATAAATCGCAAGGAGGTTCGTGC_CAGAAAAGCCATAACGCTATTTGAAA
252673	18.1866044706186	0.0305196104933286	0.003003960175052417	-144.953349737073	22.427089206790072	GTATGAAGCGGTAATTAAGTTCGTAC_CAGAAAAGCCATAACGCTATTTGAAA
252698	3.45942998254773	0.0389314830191305	0.005239023777026244	-76.476634903244	23.855228833277593	GACTTAATCAAAAAGGCTTTTGCGAG_CAGAAAAGCCATAACGCTATTTGAAA
252926	12.8242709542221	0.0371953834238854	0.004019113207024861	-99.3952040899873	21.245353593455338	ACCCGAAGTGGTAAGGTATTTTCAA_CAGAAAAGCCATAACGCTATTTGAAA
253059	8.10383556724746	0.0349900080437977	0.003976425745014682	-107.187911479207	22.85799536598085	AATCTAATATCCAACTGTTTTGATTG_CAGAAAAGCCATAACGCTATTTGAAA
253150	3.06753483229693	0.0317467808043823	0.004179535102561843	-117.615800322396	26.754880832923774	GCGAGGGGGGAAGGGGGTTGTGGG_CAGAAAAGCCATAACGCTATTTGAAA
253156	5.99733511341522	0.0359701443306949	0.004491176803869417	-98.5000087134748	24.363365684904352	ATTACAATCAGTAAGAGCGTTAAACA_CAGAAAAGCCATAACGCTATTTGAAA
253228	11.7310578138325	0.0339327246725311	0.0037649781925359945	-116.181343590233	23.216384257139623	AAAGGAAGGCTTAAATGACTTGGCGT_CAGAAAAGCCATAACGCTATTTGAAA
253462	7.62844358017111	0.181393647536325	0.11035044918920664	89.9999999581305	23.553462345515694	CATTGAAAATCCAAGTGCTTTAAAAT_CAGAAAAGCCATAACGCTATTTGAAA
253670	18.3554416912171	0.0355424204097995	0.0036273256364083638	-111.749506432465	21.33571681736722	CTAAAAACTACTAATTTCATTTACAC_CAGAAAAGCCATAACGCTATTTGAAA
254075	7.86921734370554	0.036970058254088	0.00490395278894279	-93.0296582638939	25.413589197819523	ATGCTAACCCCGAACAAACTTAACAA_CAGAAAAGCCATAACGCTATTTGAAA
254092	3.34148885878105	0.0320225753208163	0.004835774169711915	-114.311560561293	31.644049465738547	AAAGCAACCTTGAATCTGATTTAGAT_CAGAAAAGCCATAACGCTATTTGAAA
254132	8.53620081622941	0.0355909474006414	0.004371784159301962	-100.069577440237	23.62880603967753	CAGCGAAGTTAAAACCTATTTTGTAG_CAGAAAAGCCATAACGCTATTTGAAA
254227	3.59832217600471	0.036006842529919	0.004781658956895235	-91.4034644465519	25.031578397644527	ATACGAACTCATAACAATTTTTACGA_CAGAAAAGCCATAACGCTATTTGAAA
254248	7.56704198422398	0.0327207722176657	0.003846744379872107	-117.297099673597	24.152249225466267	TGTATAAACGAAAACGTTGTTAACGT_CAGAAAAGCCATAACGCTATTTGAAA
254565	8.78399807084517	0.0439066863864703	0.005899745318433716	-61.5000054397061	22.882632409462467	CTACTAACATGGAAGCCTTTTTTCCT_CAGAAAAGCCATAACGCTATTTGAAA
254744	27.2988958482358	0.039066685959816	0.0032226899694643343	-101.75386750658	16.70925784595852	ACTTAAAATGTAAACTTACTTCCAGC_CAGAAAAGCCATAACGCTATTTGAAA
254976	12.1961552574042	0.0369552896286277	0.003892347428755201	-99.3125022037833	20.756206672269567	ATCATAATCTGCAAATGGGTTAGCAT_CAGAAAAGCCATAACGCTATTTGAAA
255034	19.5235869376774	0.0373321300289989	0.003919853944579507	-104.46090672216	21.401688413691	TCGCGAACTTGTAAGCTTTTTTCCAT_CAGAAAAGCCATAACGCTATTTGAAA
255458	29.5244609522641	0.0443512746177898	0.005330854291589939	-75.1751949899509	22.119535665110185	GAAGAAATACTTAAACATTTTAGATG_CAGAAAAGCCATAACGCTATTTGAAA
255530	3.59800198997624	0.0304716829617079	0.006082398403682285	-129.493136623538	44.984109994906085	CATTCAATCTTCAAAATACTTCGAAA_CAGAAAAGCCATAACGCTATTTGAAA
255717	0.292330626223773	0.0631213667773875	0.-0.03727702568355851*I	1.06718142715971	0.-80.9096399069193*I	CCCCGAATCAAAAATCGTTTTCATTA_CAGAAAAGCCATAACGCTATTTGAAA
255897	19.7223430410399	0.0354705496457179	0.0033183774756098145	-115.26932952147	19.647745937236657	ACTGAAAGTCATAAACGGATTTGACT_CAGAAAAGCCATAACGCTATTTGAAA
256369	11.5028621673119	0.0397175149384179	0.004154667833536192	-82.5997374685551	19.44185369895093	TTAAAAATACTTAACCTGATTGTACG_CAGAAAAGCCATAACGCTATTTGAAA
256574	9.76189415861616	0.0365736045424297	0.004654052496337138	-98.7608034887814	25.47405123015624	CGATGAACTTTGAAGGCCATTATAGG_CAGAAAAGCCATAACGCTATTTGAAA
256699	9.09931470972012	0.0361251635626628	0.004382988366032055	-95.7222773347613	23.071025496585616	ATTTTAACTTAGAAAGTAGTTTTGTC_CAGAAAAGCCATAACGCTATTTGAAA
256920	3.84471124625065	0.0493148154438775	0.007584586188429225	-36.3571785282639	23.04516236915728	TTAAAAACTTACAAGGGGCTTAATGA_CAGAAAAGCCATAACGCTATTTGAAA
257505	1.55666207924037	0.0439248269703215	0.007563706300246062	-51.4042021816637	27.53792917840792	ATTATAAATCCCAAAATGGTTTATGA_CAGAAAAGCCATAACGCTATTTGAAA
257610	11.9171706336008	0.039634120529237	0.005010682968120072	-83.8276421569012	23.746364885808745	CTGTGAAAGTTGAATATCTTTGGGAG_CAGAAAAGCCATAACGCTATTTGAAA
257632	5.30484295800406	0.0535378596114953	0.01742260793425774	-20.3936462162658	44.53483611362162	CCCTTAAAAACGAATCCCGTTAAAAT_CAGAAAAGCCATAACGCTATTTGAAA
257911	6.47637778525251	0.0380562034335644	0.0045886585782000475	-86.9205037565829	22.720433233201152	AACTCAATTAATAACACATTTCAGTT_CAGAAAAGCCATAACGCTATTTGAAA
258150	0.392230512081738	0.0279916545310314	0.005162147481308655	-134.918631653965	40.365152615985494	ACCAGAACGGTTAAACTTTTTCCTGT_CAGAAAAGCCATAACGCTATTTGAAA
258324	33.2536014463235	0.0344110378773643	0.0027336676435032303	-131.817652306357	17.81579538442631	CAGACAATTGTAAAAGTCATTTCGTT_CAGAAAAGCCATAACGCTATTTGAAA
258508	7.00104351231359	0.0331391999554723	0.00406057137575995	-112.882699138534	24.857070954579182	TCCGTAAGGTTCAACGCGTTTCGATT_CAGAAAAGCCATAACGCTATTTGAAA
258718	6.57359997398895	0.0379639079745289	0.004746695035170139	-87.6397835328728	23.459593094109113	CTGCGAAACGAAAAGTCTTTTGTGCC_CAGAAAAGCCATAACGCTATTTGAAA
258765	12.35779185777	0.196806860481566	0.05097667719965959	90	10.53693841059533	AGGTGAATCCTTAAAATAATTCTTAC_CAGAAAAGCCATAACGCTATTTGAAA
258885	4.20582624909898	0.0460519187733203	0.01086024458050707	-46.5245016307719	37.45173121760673	CGAGGAACCGTCAAATTAGTTAATGT_CAGAAAAGCCATAACGCTATTTGAAA
258904	2.30906240611917	0.0427531254585574	0.00827421457251753	-55.0008755633048	31.858266770004096	CCCGGAACCTTTAATACTATTACGAG_CAGAAAAGCCATAACGCTATTTGAAA
259013	4.90363141817276	0.0373218176284393	0.004682033276102894	-80.5054977741356	22.268560036202683	TCCACAAGCCGAAAGTGTGTTTATAC_CAGAAAAGCCATAACGCTATTTGAAA
259044	1.6490213878398	0.0330135734594529	0.004770677365626885	-104.756829430971	28.46624348818466	AAGATAACCAGGAACGAGATTGATCC_CAGAAAAGCCATAACGCTATTTGAAA
259077	6.12116132808409	0.043756450536246	0.0087224027571592	-58.9296882988551	33.65776465989842	CATATAACCGCAAAATGCATTTTATA_CAGAAAAGCCATAACGCTATTTGAAA
259516	2.42190325227703	0.177766129383775	0.07720639150203783	89.9999999446842	16.97291894473963	AAGTTAAGTTCGAAAAAAATTACTTA_CAGAAAAGCCATAACGCTATTTGAAA
259631	14.8205782265915	0.036432239020083	0.003920439527578988	-106.690731779194	22.052939478202468	TCTTAAAGTACCAAGCAGTTTGTTTA_CAGAAAAGCCATAACGCTATTTGAAA
259662	6.28604655295996	0.0330989271901951	0.0040084856038228546	-109.07667727077	24.03068541134685	CGCTCAACTACCAAGATGTTTGCTTA_CAGAAAAGCCATAACGCTATTTGAAA
259664	3.10496629772618	0.0390178594114423	0.004534420211199426	-77.7141641883302	20.868810382015834	TCTGCAACATTGAATGAAGTTTCGTA_CAGAAAAGCCATAACGCTATTTGAAA
259989	4.50511841951298	0.0318760718655556	0.0043898740531866315	-121.655950707825	29.32788354393689	AAAGCAATAGGAAAATATCTTCTGCG_CAGAAAAGCCATAACGCTATTTGAAA
260243	11.6243352797231	0.0477871861296119	0.009664274953482734	-49.0571830093076	32.783540836431776	CGCATAATATTGAAAAGAGTTTTCCCA_CAGAAAAGCCATAACGCTATTTGAAA
260679	12.7794021737451	0.0346145453615272	0.0034690740875761667	-116.245929144942	21.173784869194147	TCGGTAATCATAAATACCATTCCGTC_CAGAAAAGCCATAACGCTATTTGAAA
260680	1.90064853533489	0.173677643727622	0.0650580551919377	89.9999999999977	14.449997951232573	CAGCAAAAGTTAAAATTTATTCTTTG_CAGAAAAGCCATAACGCTATTTGAAA
260743	10.8920687226419	0.0373224154480723	0.0042034745943634365	-95.6938322709037	22.166245008754313	TCTTCAACACCAAAGACGGTTCCATT_CAGAAAAGCCATAACGCTATTTGAAA
260773	8.96234264048287	0.185740938803683	0.11379828971484808	89.9999999999587	23.979420306777588	TCACTAAGGAAAAAATAATTTAGCAT_CAGAAAAGCCATAACGCTATTTGAAA
261171	3.76486286521897	0.0505595282803755	0.015779468446639428	-31.5213007536935	46.00384387538504	GATTCAACTTACAATTTTTTTATCAG_CAGAAAAGCCATAACGCTATTTGAAA
261302	12.2885963965907	0.0399389334145576	0.004212883387247678	-85.0857601635701	20.071552034607247	ATACAAACAACGAAGGCGGTTCGCTT_CAGAAAAGCCATAACGCTATTTGAAA
261612	41.7941335664283	0.0377295806924701	0.0032049270683959727	-115.966729687699	18.4406409124295	ACGTCAATCGCAAACGTCCTTATAAT_CAGAAAAGCCATAACGCTATTTGAAA
261646	13.3851382775578	0.0489188951417686	0.007769044722745031	-44.3096371646804	25.031811742305344	ACAGAAAAAAGAAAATAGTTTACCAG_CAGAAAAGCCATAACGCTATTTGAAA
262050	0.158401778015232	0.16187297208004	0.1003476685237064	89.9999999994439	22.966954505273993	TGAATAAAAAATAAATGTTTTGTTTA_CAGAAAAGCCATAACGCTATTTGAAA
262100	11.0546764339769	0.0359414935979199	0.003421633098454677	-106.618052796538	19.270218001837453	GTGTGAAAGGGTAAGGTCGTTACAGG_CAGAAAAGCCATAACGCTATTTGAAA
262342	15.7203809761166	0.0296779206344284	0.0035085169244024454	-149.999999991545	27.659154928074525	GTCGGAACCCGGAACAGTCTTGGCCT_CAGAAAAGCCATAACGCTATTTGAAA
262355	4.77025366225278	0.0323203911506166	0.00518597671327389	-115.7604262019	33.98032442147017	AACAAAACCAAAAAGCGAATTGCAGG_CAGAAAAGCCATAACGCTATTTGAAA
262379	46.1064243917864	0.0357604134525943	0.0024735478423624944	-130.678036437302	15.628419444365766	AAATGAATACGAAACATTCTTATTCG_CAGAAAAGCCATAACGCTATTTGAAA
262510	2.40691884495047	0.0410009564831784	0.005856128320347607	-68.0032677155275	24.928636112851855	GTAGAAACCTGTAAAACTGTTGGTAG_CAGAAAAGCCATAACGCTATTTGAAA
262669	3.71250293804511	0.178083393810217	0.11164923752481423	89.9999999998433	24.379088996100798	TCTTGAACATATAACCCCTTTATTTT_CAGAAAAGCCATAACGCTATTTGAAA
262694	842.369305844714	0.0774135606515392	0.003699880003307022	-28.1172267452442	7.151712480016496	GAGGCAACCGGAAATTATATTGACTA_CAGAAAAGCCATAACGCTATTTGAAA
262766	10.0517171147609	0.0388990574438118	0.00475638437334912	-87.719193279428	23.355305353818316	CTTGAAACAAGTAATCGGGTTTGTTA_CAGAAAAGCCATAACGCTATTTGAAA
262866	11.3893648007111	0.0396501609536094	0.004521925681883868	-83.0673513571908	21.21197486898896	TCATCAATGTTAAATGTGATTTAAGA_CAGAAAAGCCATAACGCTATTTGAAA
262913	6.61257619718195	0.0364705980916797	0.004190669270539611	-96.7347037942556	22.366160086668756	AACAGAATCAGTAACTGCATTGTAGT_CAGAAAAGCCATAACGCTATTTGAAA
263306	2.07622395590346	0.0482007892599836	0.009231595310155424	-34.7571997447201	28.277456562586206	CAGATAATTAATAAGACGGTTATCAC_CAGAAAAGCCATAACGCTATTTGAAA
263521	4.14352800662226	0.0359835326334331	0.004285332156974708	-95.9317135377031	22.961351012583222	ATTTCAAACTCTAATTCAATTGGGTG_CAGAAAAGCCATAACGCTATTTGAAA
263664	7.71154938435375	0.0345911278808749	0.004214990802235773	-109.723564923222	25.06055926276374	ATTTCAAACCTGAACTTAATTACTGC_CAGAAAAGCCATAACGCTATTTGAAA
263890	11.424141402358	0.0303757013930676	0.0037551739768585325	-140.603654643397	28.408809062089873	CTCCAAAAACCTAAAGGAATTACAAC_CAGAAAAGCCATAACGCTATTTGAAA
263970	0.516987834964766	0.177190817332188	0.07253311562404383	89.9999999999966	16.069494784406906	CTTTTAATATACAAGAACATTGTAAG_CAGAAAAGCCATAACGCTATTTGAAA
264105	10.1617952837578	0.192500748132373	0.07659330231359465	89.9999999999977	15.898181148452043	ACGTCAATTCCTAATGAAATTATTCT_CAGAAAAGCCATAACGCTATTTGAAA
264656	2.17593210038277	0.032871075430185	0.004620443385597182	-107.350540436859	27.820122855098	ACTCGAATGCCTAAGAGTCTTGGCGG_CAGAAAAGCCATAACGCTATTTGAAA
265419	3.48338510357404	0.0303563184584625	0.004319963055412335	-127.959361163561	30.253425527296063	GCTTAAACAAGCAAGTTAGTTCATAC_CAGAAAAGCCATAACGCTATTTGAAA
265651	7.70080436441408	0.028944349647681	0.003959847868669409	-148.148170402324	31.967101466634585	TCTATAACAAACAATCGATTTGAGCA_CAGAAAAGCCATAACGCTATTTGAAA
266238	2.33086198435078	0.0340703680500285	0.0045900645382264	-102.055135202955	26.520833552848465	GGTCTAATCCAAAACACGCTTACGAG_CAGAAAAGCCATAACGCTATTTGAAA
266531	16.2632987158915	0.191783378208679	0.05331782330253123	89.9999998808924	11.043022747806107	AACCGAAGTACAAAGATTATTATCAT_CAGAAAAGCCATAACGCTATTTGAAA
266770	5.1580362144166	0.0373867334044718	0.004574081665629295	-90.6524764944672	23.452331863213818	GAGGGAATGCAGAAAGGAGTTTCCAG_CAGAAAAGCCATAACGCTATTTGAAA
266863	0.761184092653124	0.0342429232191814	0.005187864808170232	-96.6540738300598	29.26234598676273	GCTTCAAATGTGAAGGGCATTGTCTG_CAGAAAAGCCATAACGCTATTTGAAA
267246	14.8222863202361	0.029773603312127	0.0033815630565779136	-150	26.535310399341405	ACATTAAACGTTAATAGGATTATGCG_CAGAAAAGCCATAACGCTATTTGAAA
267264	12.3236805947963	0.0327274632990944	0.0032928747551397766	-126.03135438734	21.549268041740454	ACTGAAACAAGTAACGCGATTGCTAC_CAGAAAAGCCATAACGCTATTTGAAA
267604	3.81334235719818	0.0320625696135008	0.004797401216510232	-118.700888789493	31.951885901679237	CGTGTAATTCACAACTAGTTTCGCTT_CAGAAAAGCCATAACGCTATTTGAAA
267835	0.679523943713292	0.0373014252130677	0.006046412866465113	-79.7428394673843	29.472764147161648	GGATTAACAGAAAATTTGCTTTCTGT_CAGAAAAGCCATAACGCTATTTGAAA
267913	3.31633491280516	0.0384316500529087	0.005212213001122777	-77.5178834078958	24.252122845543365	AGTCCAAGTTAAAAGAAACTTACCGA_CAGAAAAGCCATAACGCTATTTGAAA
268604	16.2849559230445	0.0341218866661232	0.003906741404348281	-120.576744611769	24.93021310362937	CCTGTAATAACCAAATCTTTTGTAAC_CAGAAAAGCCATAACGCTATTTGAAA
268638	13.2673054013574	0.0343664263586301	0.003565770951822259	-115.797676033513	21.444475006375225	GAACTAATACTTAAGCACATTTCCTC_CAGAAAAGCCATAACGCTATTTGAAA
268656	4.07635946749075	0.0303808069610564	0.004051781689861186	-133.759556482838	29.91913546401902	TGATCAAGTTTTATCTCGTTTTGAC_CAGAAAAGCCATAACGCTATTTGAAA
269122	9.64458966841278	0.0487913065364413	0.014293402651979698	-44.5486097805897	46.60699464551939	TGGTGAACCCGAAATATTCTTTTTGA_CAGAAAAGCCATAACGCTATTTGAAA
269238	27.7235444346594	0.0345210227113183	0.002872456656164277	-128.419581740988	18.33833376548948	ACCATAATCTGCAAACTTCTTCTTGG_CAGAAAAGCCATAACGCTATTTGAAA
269444	5.40316019722854	0.17378148209759	0.07205047476382805	89.9999999056621	15.761636423110064	TATATAATATGGAATCGGTTTATATT_CAGAAAAGCCATAACGCTATTTGAAA
269733	23.1703231233698	0.0357360382044563	0.0034790531736237063	-115.982916426447	20.63392989483908	CCTTCAACAAATAATCAGTTTTGTGT_CAGAAAAGCCATAACGCTATTTGAAA
270222	35.3125698125975	0.0365800784301869	0.0028046405541923745	-117.83675166889	16.428741196526907	CTGAGAAGCAGAAAAGGTGTTCTTAC_CAGAAAAGCCATAACGCTATTTGAAA
270313	27.0892826883031	0.0358759290369472	0.0032009087513804836	-118.572845195364	19.103561516004092	TACTTAAATGGTAAATCGATTGGGTT_CAGAAAAGCCATAACGCTATTTGAAA
270366	4.55656378896779	0.0402209899869788	0.004867056602650219	-72.8802263953144	21.3473212400556	TCAATAAGATTTAACTACCTTGTACT_CAGAAAAGCCATAACGCTATTTGAAA
270576	7.46597260046623	0.0601589357845353	0.-0.05986730522535957*I	-12.3733349610885	0.-131.3488274593258*I	TGCCTAACTATCAAGAGGATTAAATA_CAGAAAAGCCATAACGCTATTTGAAA
270639	137.802212392973	0.0371001196795801	0.0016304609189841735	-149.999999992812	11.103007141436796	AATAAAAGGGGGAATGCACTTCGTTA_CAGAAAAGCCATAACGCTATTTGAAA
270789	15.3739535482746	0.0379392019874694	0.0037373426877664873	-96.2639370119547	19.246571089217742	CGCAGAAACAGTAAGACAATTTGGAT_CAGAAAAGCCATAACGCTATTTGAAA
271206	20.8637438537361	0.0367173206424617	0.0031460842804694232	-111.24621920065	17.857131739262748	CATGTAAGCGGCAAGCTATTTGGCGT_CAGAAAAGCCATAACGCTATTTGAAA
271565	4.50157604544931	0.0332203312801225	0.004559333983472083	-111.529118166755	27.864453709750855	TAGTTAATTCAAAACGGCGTTTCATG_CAGAAAAGCCATAACGCTATTTGAAA
271819	2.4893561818154	0.04328287720294	0.010681409083093224	-51.5061019482399	39.32389185727755	TAGTTAATACATAACTCCATTTTTAT_CAGAAAAGCCATAACGCTATTTGAAA
272191	9.87620657955183	0.0435507073529168	0.005648399099321195	-63.7860600596002	22.35830809357212	GAATTAATGTATAAAGCAGTTAGTAT_CAGAAAAGCCATAACGCTATTTGAAA
272538	1.69634770136767	0.0414845430796867	0.00818665924627316	-60.1437250963172	33.12428432816973	CTATTAACGAGTAATTTCTTTTCCAA_CAGAAAAGCCATAACGCTATTTGAAA
272588	6.53695479569582	0.0421217765844814	0.005622079011720175	-66.6810977971569	23.20367022993386	CGGGAAAAAGGGAATAGAATTCGATT_CAGAAAAGCCATAACGCTATTTGAAA
272648	26.171031247304	0.0349144924415968	0.0032451363796340066	-122.989480430164	20.198607036623084	ATGGTAACAGGAAAATTTTTTCGATA_CAGAAAAGCCATAACGCTATTTGAAA
272705	10.8225962346043	0.0343647228351439	0.003689293694698353	-111.04579350288	21.811608132850175	TACCTAACCGTCAAGAAGCTTCCAAC_CAGAAAAGCCATAACGCTATTTGAAA
273027	36.2782157097909	0.0414266894492758	0.003335414735134382	-93.586551228841	15.8899090133241	ACGATAAGATTAAAACTGGTTCGGGT_CAGAAAAGCCATAACGCTATTTGAAA
273105	8.02945437921174	0.0404945484746831	0.005652385701515801	-72.9153724246805	24.64124670473433	TCAAAAACTAGAAATCGAATTTATTC_CAGAAAAGCCATAACGCTATTTGAAA
273130	12.0165150801598	0.0328472759417772	0.00402647576313026	-123.947762663287	26.570711355237464	TAGGAAATCCTTAATTGTGTTCGTTA_CAGAAAAGCCATAACGCTATTTGAAA
273162	19.1014582610312	0.0362922989004952	0.003105352995906844	-109.922490725344	17.575881249880478	ATCCAAATCAGTAATTTCATTCTTGG_CAGAAAAGCCATAACGCTATTTGAAA
273282	4.16360717884226	0.0871584075120914	0.-0.019424108488388905*I	39.6104213632286	0.-24.93530743286795*I	TGAGAAAACCAGAAGTTTTTTAATGG_CAGAAAAGCCATAACGCTATTTGAAA
273305	21.0230184610057	0.0348743076578759	0.0033245564774664516	-122.111065095862	20.662578362865954	GGGAGAATGCGGAAGAATCTTCTGTT_CAGAAAAGCCATAACGCTATTTGAAA
273455	4.7864998906016	0.0386874903532244	0.005468150426386774	-81.06049093137	26.02721246673782	TCCTAAACTTTCAAATGTATTAGGGG_CAGAAAAGCCATAACGCTATTTGAAA
273555	0.0915934501060605	0.0511794998611219	0.016254480257683418	-23.5505428401016	44.48202739079224	TTTTAAAAATCAAAACCCTTTCTGGA_CAGAAAAGCCATAACGCTATTTGAAA
273740	8.97477620337354	0.0352829374793434	0.004044840475132687	-103.777781637113	22.744104380798028	CACGGAAGGGGCAAGGGGGTTGAGAC_CAGAAAAGCCATAACGCTATTTGAAA
273774	0.671518852432257	0.026031311225817	0.004328045947721361	-150	38.981420048331806	GCTGGAAACTGAAACTCAATTAGGTC_CAGAAAAGCCATAACGCTATTTGAAA
273871	18.0536584036199	0.0288865312799586	0.0047025625624488535	-100.128885415697	32.11437593419803	GTCGACGGATCCGATATCGGTACCCC_CAGAAAAGCCATAACGCTATTTGAAA
273945	1.67260893717599	0.0333885127691934	0.0058712167829051845	-104.210951304543	35.43762296472575	GACCCAACAAATAAAATCATTAAGCT_CAGAAAAGCCATAACGCTATTTGAAA
274077	1.99651645094987	0.0371826824333536	0.005361590364532479	-85.4399081442625	26.906802731691364	CAAGTAATTCACAAGGTTTTTAGTCC_CAGAAAAGCCATAACGCTATTTGAAA
274104	35.4440956695015	0.0398022022059693	0.003301358182833272	-100.893599712938	16.840826997241788	GATTGAAATAGTAAAAGAGTTGGCTG_CAGAAAAGCCATAACGCTATTTGAAA
274454	0.623829169825143	0.0276863901712095	0.00425289769606856	-149.999999974579	37.00175139760308	AGCACAAAATCCAATCCGGTTTGATC_CAGAAAAGCCATAACGCTATTTGAAA
274585	25.7524035146738	0.0384368317828898	0.0031066090701562027	-103.934959937334	16.507781908648823	TTTAAAACTATGAACGTACTTTGCAC_CAGAAAAGCCATAACGCTATTTGAAA
274625	4.39726686646539	0.0416568197197382	0.009020121166620963	-63.9062519197031	37.31586577106165	TTAATAAATGAAAAAATCCTTGTAGC_CAGAAAAGCCATAACGCTATTTGAAA
274753	1.26643548368551	0.160872260866539	0.09836629175356165	89.9999999981349	22.42894222672157	GATCAAATATAAAACATATTTACATA_CAGAAAAGCCATAACGCTATTTGAAA
274928	25.6012634557642	0.0356802064810462	0.003412038108142665	-117.562711770222	20.460578285107164	GGGGTAATCTTCAACTCCGTTTCTAC_CAGAAAAGCCATAACGCTATTTGAAA
275018	26.2274319237169	0.0352270874983738	0.00306338655773779	-119.907638122825	18.439405548639336	ACTTTAAGGCAAAAGTTGTTTAGCTG_CAGAAAAGCCATAACGCTATTTGAAA
275305	31.7056158389351	0.0345787307834409	0.0028033429099582883	-132.03225961823	18.258946872363083	ACCATAAGGGGCAAGTTCCTTGGTTG_CAGAAAAGCCATAACGCTATTTGAAA
275332	6.62731090577141	0.0356356439029442	0.004308014061059361	-101.118147334453	23.76254799866996	AAGTGAACGTCAAACAGCTTTTTTGT_CAGAAAAGCCATAACGCTATTTGAAA
275717	12.389011188759	0.0412279534010176	0.004546101003565987	-79.1764732501718	20.391004012754685	CAACCAAGACAGAAAAACATTTATGC_CAGAAAAGCCATAACGCTATTTGAAA
275718	0.474502287459231	0.0386406353190348	0.006727961650466551	-71.4824448749167	30.357257257065676	TAGTTAATCATCAACGGCGTTCTCTC_CAGAAAAGCCATAACGCTATTTGAAA
275753	0.600382920991279	0.0292077717440557	0.004410479336127262	-133.922278598033	33.249144681524015	AATTTAACAGACAATTGACTTATGAG_CAGAAAAGCCATAACGCTATTTGAAA
275881	5.68736494476351	0.170641638542316	0.2227905475200205	89.9999999998288	48.99107283507011	CAAGGAATTAATAACCTGATTTTTTT_CAGAAAAGCCATAACGCTATTTGAAA
275897	30.2573342715665	0.0431991608253079	0.004924155822379659	-78.9762108098089	21.317122712826826	AGATTAACTATGAAAATCTTTCATGA_CAGAAAAGCCATAACGCTATTTGAAA
276638	10.7592085714086	0.179614125897567	0.06980025905508772	89.9999999817546	14.9175424948588	GCCAGAAGCTTAAATACTTTTCTTAT_CAGAAAAGCCATAACGCTATTTGAAA
276655	16.7188592216914	0.0362727225364304	0.003811125407401755	-109.320694260333	21.792342390539932	TCATGAAATCGGAAATTATTTGTCCT_CAGAAAAGCCATAACGCTATTTGAAA
276823	0.751330748089643	0.037936715228833	0.005913642351999919	-73.4954049642071	27.214493920647367	AAGTCAACTAGTAAGAAAGTTCATAT_CAGAAAAGCCATAACGCTATTTGAAA
276835	17.8332650472508	0.0360155082904868	0.0033030603113013723	-111.180151178733	19.04353302317597	TGTCCAAAAAGGAATTGTCCG_CAGAAAAGCCATAACGCTATTTGAAA
277179	1.89074816123028	0.171701474280817	0.-0.1290492415034084*I	90	0.-28.631063823197366*I	CATGGAATAAAAAAGTTAGTTTTTCT_CAGAAAAGCCATAACGCTATTTGAAA
277223	30.8098802519234	0.0342650983538844	0.0029627356332224005	-134.79220555275	19.870640099315832	TGGCGAAGCGGGAACTTCATTGGGTC_CAGAAAAGCCATAACGCTATTTGAAA
277454	0.37291466607951	0.0474511878009925	0.013996102174828098	-36.2329859896504	44.18692663999656	AAGGAAAGCGGGAATAGATTTTTAGA_CAGAAAAGCCATAACGCTATTTGAAA
277675	12.172845025761	0.031884945477273	0.003956384888718013	-129.54389318975	27.54766098426519	CAACTAATATAGAACATATTTTCACG_CAGAAAAGCCATAACGCTATTTGAAA
277868	5.51184679654831	0.0366752501508638	0.0053395889780675845	-91.7360279609085	27.797604346527176	TTTAGAAGTACAAAGATGCTTAGAGA_CAGAAAAGCCATAACGCTATTTGAAA
278512	4.70376404277536	0.0330013327865966	0.004562315941588468	-107.670198613815	27.51607173316984	ATAAGAAATGCCAAACCATTTGAATT_CAGAAAAGCCATAACGCTATTTGAAA
278874	26.2664731847698	0.0347853291092083	0.0029286214864489395	-123.441862920811	18.297328215134016	AGCGAAAACATCAAGGTAGTTATTCG_CAGAAAAGCCATAACGCTATTTGAAA
279060	12.2930814399131	0.0377024286026155	0.004356350884057143	-95.6716865158245	22.70297997983968	GGGTTAATCGGGAAGGCGATTTAGTA_CAGAAAAGCCATAACGCTATTTGAAA
279122	8.77042229339864	0.0367237070745605	0.005550617271725733	-94.7794239405073	29.653735893917997	AATACAACAGGAAATTAATTTACACA_CAGAAAAGCCATAACGCTATTTGAAA
279246	2.18006259626267	0.0305530345109188	0.005308614379375377	-124.856599547267	37.83092636516503	AGGCAAATATGGAACATGTTTTGATA_CAGAAAAGCCATAACGCTATTTGAAA
279860	2.7893637551627	0.0317567178280381	0.004694079622328419	-112.084839097102	30.029436016095907	AAAGGAATCGCCAATCTATTTTAGGG_CAGAAAAGCCATAACGCTATTTGAAA
279906	12.678260231507	0.0461857761201388	0.0074972383057260675	-57.7344094259902	27.740301000930092	CTTTAAAAATTCAAACCAATTCTTAG_CAGAAAAGCCATAACGCTATTTGAAA
280288	7.07664011334334	0.0389716055832078	0.004408871804254585	-82.5019441348473	20.73919722810521	ATGTAAATAAGTAACGGTTTTAGTGG_CAGAAAAGCCATAACGCTATTTGAAA
280573	4.09824454544025	0.0375312421165979	0.005122026050935294	-82.6973990975278	25.284506660805263	GATGAAATTTTAAAGCAAGTTTATGA_CAGAAAAGCCATAACGCTATTTGAAA
281094	8.02380124622866	0.0365250957650618	0.004483355819416577	-97.9213227074229	24.306058490899055	GTATAAAGAGTCAATTGTTTTAAGTC_CAGAAAAGCCATAACGCTATTTGAAA
281658	3.30967169447069	0.0379641334192395	0.005092153731968697	-79.4415999294818	24.10770036701921	TCGTAAATTATGAATCTAGTTTGCAC_CAGAAAAGCCATAACGCTATTTGAAA
282352	14.469534980817	0.186677316260017	0.08856539866622587	89.9999991690748	18.496552977676227	CTAAGAATTTAAAAAGTAATTACTGG_CAGAAAAGCCATAACGCTATTTGAAA
282619	2.80035899148943	0.0461445490923473	0.008093145968208993	-44.8509256449111	27.399201946128013	GTTTCAAACATAAAGATTGTTCATTT_CAGAAAAGCCATAACGCTATTTGAAA
282786	18.3328734986488	0.0324141040850237	0.003276856754642413	-133.671567091485	22.65466883535826	AAGTCAAAGCTGAATACAATTAGGAC_CAGAAAAGCCATAACGCTATTTGAAA
282828	28.6157550526898	0.0374466072799108	0.0031502551930084723	-110.39324201821	17.493170602583486	CATGCAACGGAAAAGCAATTTTGATT_CAGAAAAGCCATAACGCTATTTGAAA
283162	7.86652074552401	0.173050062263905	0.-0.19865580286846365*I	89.9999998741163	0.-43.284707695984736*I	CACTGAAGTCAGAAAACTCTTATTTT_CAGAAAAGCCATAACGCTATTTGAAA
283258	10.5990172296563	0.0390297710153712	0.004456021337923808	-86.8590265156918	21.446176862374386	AATAGAATCGGGAAAGAGATTCATGA_CAGAAAAGCCATAACGCTATTTGAAA
283457	3.86385835722602	0.0356587246830234	0.004793055118164634	-94.1647099230833	25.642172681930877	CACGAAACCAGGAAAGTTCTTAGCGG_CAGAAAAGCCATAACGCTATTTGAAA
283500	89.492393938018	0.0740213813112504	0.00750394991817732	-6.94269178834869	12.942574609577727	CCAATAATTAACAATCATATTGTCCT_CAGAAAAGCCATAACGCTATTTGAAA
283650	12.6110585282684	0.0375546889146752	0.004117628865331002	-95.2189604856656	21.43872186983101	ACTTGAAACCTGAAGCATATTCGCAT_CAGAAAAGCCATAACGCTATTTGAAA
283713	1.42947575203708	0.0281383721274913	0.004411916201402411	-138.295582231665	33.91169685666975	AAATTAACATTGAAGTGTATTTACGC_CAGAAAAGCCATAACGCTATTTGAAA
283855	20.0722391165636	0.033503510986966	0.002994802606046594	-129.762991285615	19.60021603829357	ACGTGAAACGACAAGTAGCTTGGTCG_CAGAAAAGCCATAACGCTATTTGAAA
284051	16.2216542405207	0.0492829560672398	0.009080931764661312	-47.893783184138	29.845408144027196	CCCAGAAATAAAAAGATAGTTACGAA_CAGAAAAGCCATAACGCTATTTGAAA
284257	22.7506862144128	0.0331229842886137	0.0032258570821655083	-132.998492590831	21.87946362614156	CGTTTAAGTGCAAATAGGGTTGTGAA_CAGAAAAGCCATAACGCTATTTGAAA
284317	4.53458168958493	0.0334334758401921	0.004777988423227076	-112.066245592263	29.846437067828237	TGAACAATTCCAAACATTGTTTGGAG_CAGAAAAGCCATAACGCTATTTGAAA
284705	13.2400802592336	0.047243615406741	0.009147499562323316	-49.5066136749822	31.317777553382136	ATACTAATAAACAAAACAGTTACTAT_CAGAAAAGCCATAACGCTATTTGAAA
284731	0.383600419323955	0.0391502891845286	0.006891355685384962	-71.0027037999192	30.753453615991077	CGTAAAAGTTGAAAGCCTCTTCCGGT_CAGAAAAGCCATAACGCTATTTGAAA
284935	53.8137902928166	0.0363257108428223	0.0023317197620731766	-132.324795930235	14.679089620086655	TGATTAATACATAACAGTGTTGTGGT_CAGAAAAGCCATAACGCTATTTGAAA
284970	1.39003874544947	0.0358506913615529	0.006757219214477325	-84.2800630914794	35.24083605935377	ATTTGAAGCTGCAAAGTCTTTCTGCT_CAGAAAAGCCATAACGCTATTTGAAA
285352	19.9587037284172	0.0428112458039667	0.004446518023885643	-77.2737569430538	19.253694383457976	AACATAACCTTCAATGTATTTTTTTG_CAGAAAAGCCATAACGCTATTTGAAA
285595	6.79010973706423	0.0303970739813647	0.004085393583740435	-137.281219304302	30.570100664981297	AGAACAACTGCAAGCTCATTCCATG_CAGAAAAGCCATAACGCTATTTGAAA
285744	9.06516661871051	0.034966185005321	0.004340866731488162	-109.643180539039	25.59636609228138	GCCAAAAGATGTAATGAATTTCAGAT_CAGAAAAGCCATAACGCTATTTGAAA
285959	10.5024285704046	0.0326943629968843	0.0036917013175132214	-122.424199282369	23.82965507743452	AACACAAAAGGCAACAGCGTTTTCTC_CAGAAAAGCCATAACGCTATTTGAAA
286247	38.0578224936645	0.0352265999351328	0.002736721444652897	-130.337004584057	17.47347381999624	GTCAGAAGTAGTACAATTTTATCTG_CAGAAAAGCCATAACGCTATTTGAAA
286390	17.38226216646	0.0362147972244721	0.004037567403690658	-107.52929305463	23.035574324603346	CGAAAAACATCTAATGGAATTTCCTC_CAGAAAAGCCATAACGCTATTTGAAA
286595	4.95572041585675	0.0383258063122483	0.005403825983749951	-80.5092587715261	25.498616918158564	AATCCAAAAAATAATGATCTTTCTAG_CAGAAAAGCCATAACGCTATTTGAAA
286715	3.15595724790143	0.0415014353164784	0.008862795042672086	-65.0236528797973	37.03900146920401	TGGTTAATAAGGAATTTAGTTACTCT_CAGAAAAGCCATAACGCTATTTGAAA
286804	1.758553711492	0.0387317192336378	0.005536650043172885	-77.1374433355342	25.9166964989507	AACTTAACAATAAACGGCCTTTTGCT_CAGAAAAGCCATAACGCTATTTGAAA
286835	6.81779022666394	0.0392268580619961	0.007430158183155335	-79.5052415251696	35.48820623936952	CCGTAAAACTACAAGGATTTTGATTT_CAGAAAAGCCATAACGCTATTTGAAA
286856	10.3997744808215	0.178943906554846	0.8621925307111349	89.9999999999815	184.3486194678014	CAAAAAAATCTAAATTGATTTTAGAG_CAGAAAAGCCATAACGCTATTTGAAA
287534	4.775532734986	0.0379967965335568	0.004151601589221086	-83.4030364115714	19.88860919816861	CGGTCAAGACATAATTGCATTGACGG_CAGAAAAGCCATAACGCTATTTGAAA
287661	10.7228362492708	0.188315018564807	0.10000884425314359	89.9999999999599	20.849393152152597	TTTGAAAACTATAAATTGGTTTTTTG_CAGAAAAGCCATAACGCTATTTGAAA
287781	11.8504651604886	0.0360523876255437	0.003937321024213736	-104.82439157226	22.113693009901077	CCCGCAATACGAAATGATATTCAGTA_CAGAAAAGCCATAACGCTATTTGAAA
287802	23.8312044533355	0.0361252376023976	0.003136835605491287	-115.461251107614	18.434607813234923	GTCAAAAGAGTTAACATAGTTTGGCA_CAGAAAAGCCATAACGCTATTTGAAA
288049	2.60212415557021	0.0341833477265314	0.004714310500518571	-101.007934780317	26.888781176393454	TATTGAAAACTGAAAGCCTTTTGCACG_CAGAAAAGCCATAACGCTATTTGAAA
288163	2.91819311541845	0.0349381622493961	0.005656179649582574	-87.9086445544033	29.282198733163877	AGGAAAACCTACAAGAATTTTACAGT_CAGAAAAGCCATAACGCTATTTGAAA
288450	7.65181034697919	0.0376465418904661	0.00481283718239087	-89.6170069101491	24.44523570242423	GCAATAAAAATTAACGCAGTTCGGAA_CAGAAAAGCCATAACGCTATTTGAAA
288487	2.03884098229959	0.0449991106174831	0.008967800071992703	-47.6427134339877	31.66163869362413	ACTCTAATCTATAAGCGACTTTATTG_CAGAAAAGCCATAACGCTATTTGAAA
289095	7.2210274308096	0.0340396342184245	0.004285809126612883	-109.849222962869	25.511167919060636	TAGGGAATATCGAAATGAATTGGGTT_CAGAAAAGCCATAACGCTATTTGAAA
289122	4.35054702822603	0.0287857377754128	0.004606526599749141	-137.3991309437	34.890164471304615	ATCCTAATCCTGAAAGGGTTTTGTCG_CAGAAAAGCCATAACGCTATTTGAAA
289466	15.9975669971467	0.0404725646205098	0.0042524035671082745	-84.8255564719887	19.88731047187188	AGTGAAATAATGAACTCTTTTAGCTT_CAGAAAAGCCATAACGCTATTTGAAA
289681	6.53614471197982	0.0371858557532215	0.0046241237796677565	-90.586998597126	23.60518602747653	ATCCTAAAACATAAGATCTTTAAGTG_CAGAAAAGCCATAACGCTATTTGAAA
289808	40.1956602724311	0.210661319910069	0.040088395093830255	89.9999999963665	7.82573880335893	AGCATAATAGCTAAGAGTATTTACTA_CAGAAAAGCCATAACGCTATTTGAAA
289866	8.86150212460591	0.038915225145964	0.005236120620373734	-83.721719248263	25.197043264038538	TAGTTAACAAATAAATATGTTTACCC_CAGAAAAGCCATAACGCTATTTGAAA
290048	4.28690923047319	0.0412850334984953	0.005665345930742809	-68.6110932326915	24.111899442690376	TGTAAAAACAGAAAGCTCATTGGGTA_CAGAAAAGCCATAACGCTATTTGAAA
290394	8.07066787689439	0.0395577917144031	0.0048303663712609066	-77.7289534665549	21.847395643244976	GGAGCAAAGTTTAAGGGTGTTAGATT_CAGAAAAGCCATAACGCTATTTGAAA
290904	5.75963567786356	0.0317320882447442	0.004078604953594917	-117.543197323749	26.081775791278954	ACTGGAACGTAAAATGGGTTTCGTAT_CAGAAAAGCCATAACGCTATTTGAAA
291313	12.3500950260004	0.178364426654225	0.15303960768170313	89.999998647217	32.61224352203285	CAAGTAAACTTTAATTAACTTTAGAG_CAGAAAAGCCATAACGCTATTTGAAA
291608	0.971954477847802	0.0287341613752047	0.005316120846709033	-131.618243237648	40.327043111227745	GTACCAACAGAAAAGGCCCTTCTCTT_CAGAAAAGCCATAACGCTATTTGAAA
291918	9.81148080921081	0.18654603052186	0.06498116165582442	89.9999999835038	13.704496111149822	GTATTAAAAGAAAAAGCTTTTGAGAA_CAGAAAAGCCATAACGCTATTTGAAA
291989	2.49015589402141	0.030617768193155	0.004904581440668424	-122.154098214816	33.7585702800476	CAGGTAAGAGGCAAATTAGTTAATGC_CAGAAAAGCCATAACGCTATTTGAAA
292183	27.7155979428183	0.0325343300594669	0.003113368575312227	-136.018445053595	21.35869849040586	TCCCTAATGAAAAATTACATTGGGTT_CAGAAAAGCCATAACGCTATTTGAAA
292456	9.13970404879223	0.03484004864881	0.004043952784753374	-106.928874652233	23.430704926134712	GGCGGAACTGGTAAGTCTATTGTTAC_CAGAAAAGCCATAACGCTATTTGAAA
292532	0.742564544969426	0.0362647387862597	0.00555018592048812	-83.6862808504538	28.164946753558493	GCTAAAACCGTTAATGTAATTTGTCT_CAGAAAAGCCATAACGCTATTTGAAA
292757	25.4075679115057	0.0371601760341884	0.002990214574217302	-109.67371229459	16.516350958185104	AGCAGAATTGTTAAGTTTGTTGAATC_CAGAAAAGCCATAACGCTATTTGAAA
292761	15.1989632150747	0.0304243021040311	0.0032196148748047755	-150	25.443861330290947	CGCCAAACCCGAAACGTTCTTAAGGT_CAGAAAAGCCATAACGCTATTTGAAA
292867	12.2117526896294	0.0357932357425172	0.004478052786312829	-105.314930341276	25.573979575221674	ACTGAAACCAGAAATCCATTTCAATA_CAGAAAAGCCATAACGCTATTTGAAA
293261	6.71626965622052	0.0342170057175599	0.003941275842244859	-107.803855829695	23.184696784444064	CCAGAAAGTGTGAAGGGCGTTCCTTG_CAGAAAAGCCATAACGCTATTTGAAA
293695	3.30089394926922	0.0490747653774105	0.008191449888846599	-36.6428178236991	25.001759244317903	TTAAGAACATACAATTAAGTTCCAAT_CAGAAAAGCCATAACGCTATTTGAAA
294305	2.38377918753928	0.0394040253177364	0.005478649044530788	-74.7389838722199	25.028739339172606	ATGAAAATACGTAAAAGCGTTCGGCT_CAGAAAAGCCATAACGCTATTTGAAA
294675	22.3517509874206	0.0304724912522933	0.0029082419533832454	-149.999999979736	22.407816063063304	TTCACAAGCCTAAAGCATGTTTCAAC_CAGAAAAGCCATAACGCTATTTGAAA
295346	2.90872371148195	0.0358891231829295	0.00667542632459738	-86.8039375627053	34.60789093842909	ACCTAAATTGAGAAATGTTTTTATGA_CAGAAAAGCCATAACGCTATTTGAAA
295361	4.13443403415157	0.0310567321840662	0.004792470908837693	-123.610367178355	32.810959621868136	AACGCAAGCAAGAATTAAGTTCTGTG_CAGAAAAGCCATAACGCTATTTGAAA
295437	34.8304237530831	0.0385714426938984	0.003252018538429005	-109.888696382548	17.869663482049727	ATCTAAATGAATAAGCCCTTTCAAGA_CAGAAAAGCCATAACGCTATTTGAAA
295718	14.4115886404543	0.0416600166930068	0.004974039985897826	-78.5296555520833	22.133414037666807	CGCTAAAGACTTAATGAGCTTCGCTT_CAGAAAAGCCATAACGCTATTTGAAA
295828	12.5776800594221	0.0402099460930576	0.004068300736508769	-82.6767654340286	18.764704691179467	CCGAGAATGAGAAAGTCATTTACCTC_CAGAAAAGCCATAACGCTATTTGAAA
295989	11.5113358610804	0.0360097256830076	0.00577456541175765	-101.485729157101	32.65453900819765	ATCTCAATACATAAATTGATTGAATT_CAGAAAAGCCATAACGCTATTTGAAA
296572	17.4132376019513	0.0346908055531716	0.0035052812081697955	-118.825108677053	21.538437162432228	TAGCCAATTTATAAAGTCGTTATCGG_CAGAAAAGCCATAACGCTATTTGAAA
296815	0.410132205955179	0.030290917570115	0.005429530822019983	-119.966463197299	37.583567307677804	GAAATAAACGGCAAACCTGTTGTTTA_CAGAAAAGCCATAACGCTATTTGAAA
297156	13.8505757688784	0.0360123897963939	0.0043530554417748855	-102.383053343212	24.15188988950323	GAATAAACTCTAAAGTACTTTCAAGA_CAGAAAAGCCATAACGCTATTTGAAA
297315	3.59783584555963	0.17319131994368	0.07469420669605809	89.9999999999288	16.49707404577916	CTATGAACCTTTAAGAATATTTTCTT_CAGAAAAGCCATAACGCTATTTGAAA
297334	2.36525654440381	0.164056987748345	0.20402612287642566	89.999999812196	45.85904980053293	ATTTTAACGTATAAAAACATTTTTTT_CAGAAAAGCCATAACGCTATTTGAAA
297649	5.24864948775667	0.0439108848563372	0.005615259859349998	-57.6948907559033	21.257659318866477	CAAAGAATTGGTAAATCATTTTAGGA_CAGAAAAGCCATAACGCTATTTGAAA
297820	39.1495401830874	0.0515043638268341	0.004368396604450885	-52.2454091415186	13.92867842496534	AATAAAAAACGAAACGCGATTGTTTC_CAGAAAAGCCATAACGCTATTTGAAA
298563	16.2086519524882	0.182297927016804	0.11094494939240322	89.9999999996719	23.296583040521696	GATATAAATACCAAGCTAATTTTATT_CAGAAAAGCCATAACGCTATTTGAAA
298643	12.8305087210247	0.0319885896237647	0.0035721780615640924	-132.432275944167	24.63129568827188	TTCTTAATCAAAGCATGTTCGGTC_CAGAAAAGCCATAACGCTATTTGAAA
299611	1.631197799125	0.0409070676362453	0.005077622218963118	-66.8471451992786	21.323241229143687	GTTTCAAAGAGTAACTACGTTAGCTT_CAGAAAAGCCATAACGCTATTTGAAA
299640	2.18487325248114	0.0336908701059523	0.0048660720496844214	-102.434921166935	28.728981924694633	ATCTCAATAGTAAAGTCTGTTGGTTA_CAGAAAAGCCATAACGCTATTTGAAA
299689	2.49837439816032	0.0426998328587331	0.005970315616226584	-59.4087298824412	23.3441641168684	TTGGCAATAATGAAACCTATTTTATG_CAGAAAAGCCATAACGCTATTTGAAA
299909	7.95494661109694	0.033903654318216	0.003706120793006089	-110.118007151327	21.84488915036737	GTGTGAAGTCAAAACGCAGTTCTTGC_CAGAAAAGCCATAACGCTATTTGAAA
300692	0.179527890027003	0.0248559042806629	0.006256118046502693	-98.2361476362213	47.956369667793716	GATATCGGTACCAAATTTATTTAGGG_CAGAAAAGCCATAACGCTATTTGAAA
300730	1.81682636808117	0.0338916271427762	0.004963948726647154	-103.073636613349	29.12722838230001	GCTACAAAGATCAATTCTTTTGCGGA_CAGAAAAGCCATAACGCTATTTGAAA
301090	10.8419546362004	0.0371836044295464	0.0048050146594487185	-94.2091890769071	24.86212916652035	TTCCGAATTTTTAAAGATGTTCTGGT_CAGAAAAGCCATAACGCTATTTGAAA
301099	8.2222966458105	0.0388398665850162	0.004915836250872892	-83.9186819182773	23.703727959093577	ATAGTAATCCGTAATCAAATTCATCG_CAGAAAAGCCATAACGCTATTTGAAA
301227	4.41188882258304	0.0359049436521463	0.004694525198432912	-95.5486390676997	25.501761334623673	ATCAGAAGACTCAACGATTTTCGACA_CAGAAAAGCCATAACGCTATTTGAAA
301770	38.1231672581136	0.0391900667809677	0.0033598960822921694	-106.698072880373	17.951581267984178	CTCAAAACCACAAAGGTAGTTTAAGT_CAGAAAAGCCATAACGCTATTTGAAA
301816	8.11547924841693	0.0343397463508251	0.004031908161905189	-108.576884298982	23.868641459684838	GTAGCAAAAGTAAAGCGTGTTCGGAC_CAGAAAAGCCATAACGCTATTTGAAA
302082	11.9701339716637	0.043370091716728	0.005458424658121817	-66.1515016923704	22.024946398145808	GTATTAAAGTGAAAATCAATTAGCTT_CAGAAAAGCCATAACGCTATTTGAAA
302083	1.98332940602147	0.0375068297581603	0.00528138758176062	-84.87003790548	26.223758367536917	CTCGGAAGCTTCAATAACTTTCGGTT_CAGAAAAGCCATAACGCTATTTGAAA
302240	20.6782580282884	0.0333205388105307	0.0029943206101805202	-129.490504375622	19.549841883417567	GACAGAAACTATAACACACTTTTACG_CAGAAAAGCCATAACGCTATTTGAAA
302246	3.7445539239412	0.0385537051921024	0.004378937623605368	-83.1351993257209	21.04790990442407	GTGTCAAGGGTCAAAGGGATTCACAG_CAGAAAAGCCATAACGCTATTTGAAA
302643	5.27760682290122	0.0370596605829014	0.0050232939772697945	-91.3766920725602	26.15874917176868	AATGAAAAACTTAATAGGGTTGGGAG_CAGAAAAGCCATAACGCTATTTGAAA
303720	1.06183817886691	0.0347229550904066	0.005138412969017615	-91.7221511191268	27.705859019911525	ATCCTAAGAAGAAATAGCTTTGCAAT_CAGAAAAGCCATAACGCTATTTGAAA
304752	1.82187306812604	0.067972236866513	0.016664806917564584	15.4338013351431	28.360009487194915	TTATCAAACTAAAAACTTGTTCCATT_CAGAAAAGCCATAACGCTATTTGAAA
304957	3.51395475363111	0.0429190200755811	0.006829346026321626	-61.9594656747109	27.23623723235484	GCATCAAATCCAAAAGCTATTACATA_CAGAAAAGCCATAACGCTATTTGAAA
305153	10.711670888397	0.0384367273796993	0.004624908264086379	-90.6138731844882	23.34879713266151	TAACAAACCCGGAATATCTTTAGTTC_CAGAAAAGCCATAACGCTATTTGAAA
305463	3.44272043946881	0.177539519150378	0.168750585621542	89.9999999964695	36.61415446761398	AGCTGAACATTCAATGTCATTAATAA_CAGAAAAGCCATAACGCTATTTGAAA
305670	35.4868815123483	0.0398848708878783	0.002924468369850149	-99.9066973947502	14.783070764229588	GAAGAAACTATCAACTAGATTGGTTA_CAGAAAAGCCATAACGCTATTTGAAA
306199	26.4939989234529	0.030828864950271	0.0027044305541932714	-149.999999999465	20.435984213463993	AAGGCAAGGCATAAGGCCATTTACGC_CAGAAAAGCCATAACGCTATTTGAAA
306352	20.4554948506303	0.0362719148333554	0.0033967676056934786	-110.863458113716	19.43482357815418	GAGTCAATATCTAAACTAGTTACTTC_CAGAAAAGCCATAACGCTATTTGAAA
306813	2.22487147705952	0.0318305264750675	0.004254774568924774	-114.545998553162	26.982009452687965	AACGTAACATCGAATTACCTTTATCG_CAGAAAAGCCATAACGCTATTTGAAA
306901	0.00372316464201106	0.0320666720369983	0.005678008637792349	-111.231083779425	36.537651265501424	ATCTCAACTGATAAAACGATTTAACT_CAGAAAAGCCATAACGCTATTTGAAA
307306	15.3499121703312	0.0366859858568592	0.003707266638824669	-104.620447668246	20.78280856927383	GGTACAATAAACAATCTTTCTTG_CAGAAAAGCCATAACGCTATTTGAAA
307555	0.118034192502463	0.173098383731216	0.06829007598279072	89.9999999999943	15.238746932777017	AATTTAATGGAAAAGTTAATTAAGTT_CAGAAAAGCCATAACGCTATTTGAAA
307609	12.1019978372172	0.0364112912941169	0.004071788242267824	-104.139491115303	22.70057407544184	TCCTCAAACATAAAACGCATTTTGTA_CAGAAAAGCCATAACGCTATTTGAAA
307773	16.3016492607729	0.033228913029896	0.0031601538647727735	-128.898683283562	20.815810435719158	GCGTGAAACGGGAAGAAGTTTGCGTG_CAGAAAAGCCATAACGCTATTTGAAA
307816	2.12539816968918	0.0386998858756153	0.005654624417063205	-75.1690556328181	25.830607995191837	TGGAAAAAAGTTAATGTACTTACGTT_CAGAAAAGCCATAACGCTATTTGAAA
308039	2.66666081790999	0.0830007610690325	0.-0.024568732299209386*I	36.2662809461509	0.-34.94436947708698*I	ATAAAAATTATAAATCGGGTTAACTC_CAGAAAAGCCATAACGCTATTTGAAA
308197	22.6987082668828	0.0341163847572792	0.0031066155047477307	-125.621721201557	19.976022790570184	ATGTCAATGCTTAAATATCTTGTGGT_CAGAAAAGCCATAACGCTATTTGAAA
308987	15.7189816526994	0.0335324421467319	0.003419793147006188	-122.32970165485	21.785319257662927	TATCGAACTAGTAATTGTTTTTCAGC_CAGAAAAGCCATAACGCTATTTGAAA
309268	43.0849054052987	0.0407305188700318	0.0032141757596579235	-100.230538801702	16.152130777231786	TTAATAAAGTCGAAGTCTCTTCGTTA_CAGAAAAGCCATAACGCTATTTGAAA
309422	3.79935458013135	0.0295983728186462	0.004346295327338623	-133.639048892431	32.65039557119224	TGCCTAAAGGTAAACAGCGTTAATCC_CAGAAAAGCCATAACGCTATTTGAAA
309683	32.4305625879172	0.0356663944986192	0.0028584959092904268	-125.275356926697	17.700116864377723	GAGGAAAGCCGCAATTAACTTCACAG_CAGAAAAGCCATAACGCTATTTGAAA
310327	19.4446261344032	0.0377869945070303	0.003591675079585646	-101.440111839067	19.025857343070125	CTTATAAAGCAGAACCTAGTTTACGA_CAGAAAAGCCATAACGCTATTTGAAA
310407	2.02812326114535	0.0476091897209442	0.010430499973907976	-39.0617536834404	33.55547498236967	GAAAAAAATATTAATTCCTTTGTCCA_CAGAAAAGCCATAACGCTATTTGAAA
310433	6.30828807848755	0.0387861859615418	0.004298281406184793	-79.5980941105557	19.70528085958217	GAATTAAGGGTAAATGTCGTTTTACT_CAGAAAAGCCATAACGCTATTTGAAA
310774	3.49039966874381	0.0352471443985469	0.0041922135669624164	-100.139371517718	23.348622666550035	ATCAGAAGAACGAATTTAGTTGTGAT_CAGAAAAGCCATAACGCTATTTGAAA
310830	1.7924353894433	0.176767762336192	0.06989629614891057	89.9999999999882	15.343203075676035	GCTATAATCTTGAAGTGAATTAATTA_CAGAAAAGCCATAACGCTATTTGAAA
310848	6.86149430386487	0.0289363109736841	0.003883005172468716	-149.999999997045	32.76045994693818	ACGGTAAAGTTTAACAAGCTTAGGAC_CAGAAAAGCCATAACGCTATTTGAAA
311458	2.6802681211514	0.0448758435641667	0.010005455909115205	-48.080929171859	35.57177353378394	CCTATAAAGAGTAAACCCTTTATCAT_CAGAAAAGCCATAACGCTATTTGAAA
311639	45.125505459354	0.21048183645063	0.03679149355679853	89.9999999990141	7.133780721718092	AGTCTAAGAGCCAAACGTTTTTAATT_CAGAAAAGCCATAACGCTATTTGAAA
312020	29.7947107097475	0.0377573392639275	0.0030851209795806807	-108.704344327462	16.932037366377433	TGTGAAATTATGAAATGATTTGAACG_CAGAAAAGCCATAACGCTATTTGAAA
312336	3.41066938927931	0.0371562788302182	0.005239120468785125	-87.3429953955665	26.406418925548753	CAACAAATTATCAATCTGGTTGCCGA_CAGAAAAGCCATAACGCTATTTGAAA
312361	1.37952332600457	0.0485298287813782	0.00911452697299022	-31.4693831562761	27.024642725641044	CCTAGAAAGTGCAAAATTCTTTTTTC_CAGAAAAGCCATAACGCTATTTGAAA
313044	3.07028275706922	0.0356966595450936	0.005300757472549967	-92.5955285555941	28.069957723573655	GCTGCAATCGAAAAAACTGTTGGATT_CAGAAAAGCCATAACGCTATTTGAAA
313133	18.7055748947645	0.0372894243145255	0.003397931226971073	-104.659312301235	18.53680257863755	ATAAGAATGTGGAAATCTCTTTTCCG_CAGAAAAGCCATAACGCTATTTGAAA
313301	91.2008180997422	0.208251047809521	0.-0.053258322791594655*I	90	0.-10.07963994433256*I	AGGCAAATATCCAATATATTTTTAAG_CAGAAAAGCCATAACGCTATTTGAAA
313496	0.912669643593702	0.0326293886789264	0.0049293209688386075	-105.947364305579	29.572661869429886	ATACCAATTAGGAATTCACTTGGTTC_CAGAAAAGCCATAACGCTATTTGAAA
313661	0.897684702700332	0.0286735242892911	0.004831185594871393	-131.878135760989	36.23507339236949	TAGGCAAGTTAAAACTAGATTCCGTA_CAGAAAAGCCATAACGCTATTTGAAA
314303	23.5600659954401	0.0379300542491437	0.003770421718260372	-103.089739764801	20.126328096929285	TATAAAACAGTTAATATTGTTTGGCC_CAGAAAAGCCATAACGCTATTTGAAA
314401	0.60130520475721	0.0267861422422558	0.005730981827813723	-149.999999909929	53.508035784033304	CTACAAATACCAAATACCCTTGTCTC_CAGAAAAGCCATAACGCTATTTGAAA
314864	20.8731441947284	0.190680877141326	0.048441104217328834	89.9999999981094	9.970870995439025	TATATAACATATAATCAAATTAGGCT_CAGAAAAGCCATAACGCTATTTGAAA
315046	0.146456324349629	0.0417314292869371	0.009304497281628514	-59.2823054717472	37.69001560694373	CCTACAACCTGGAAAATTTTTCTGGC_CAGAAAAGCCATAACGCTATTTGAAA
315176	5.81063765225466	0.0316646351784876	0.004186680925553382	-119.73792018251	27.52587095914505	GAGTGAATCGGGAAATGCTTTAGTGG_CAGAAAAGCCATAACGCTATTTGAAA
315590	2.58842962929603	0.0392679549731642	0.004850521625221637	-74.2571079822111	21.871428106369308	GATAAAATTGTTAAGTTCGTTTGCTC_CAGAAAAGCCATAACGCTATTTGAAA
316436	14.7417518792174	0.0355793787372903	0.0036583491893197708	-113.662850518126	21.67910170292872	TAAGGAACGTGGAAATTAGTTTGTGA_CAGAAAAGCCATAACGCTATTTGAAA
316518	860.249937619291	0.0879333449333212	0.-0.01651576119235894*I	-9.72012343485691	0.-25.11809709521652*I	AGTATAAAATTAAAGCGCATTAGGAT_CAGAAAAGCCATAACGCTATTTGAAA
316687	22.8983469855258	0.0361981616305089	0.003191696886850946	-111.884281150522	18.16879018269989	ACATCAACGATTAAAAATGTTTTGAC_CAGAAAAGCCATAACGCTATTTGAAA
316959	9.27348046002297	0.0358919389669209	0.003834848121491785	-103.571621468917	21.467471545733343	AAACGAACAAGGAAATGTCTTTCGGC_CAGAAAAGCCATAACGCTATTTGAAA
317342	3.35649528468637	0.0341808636870081	0.004738190509628712	-97.8058784624943	26.37970786181609	CTACAAAATGGGAATGTATTTATTCC_CAGAAAAGCCATAACGCTATTTGAAA
317387	9.36152465070342	0.183334328107826	0.08650884328440449	89.9999999999836	18.41895506247634	AATAAAAAATTTAAGCTTATTACTCT_CAGAAAAGCCATAACGCTATTTGAAA
317453	2.47540761072756	0.176521934813527	0.07100171278706965	90	15.581534235283323	TAATTAAAATTGAATAACCTTATTGA_CAGAAAAGCCATAACGCTATTTGAAA
317640	7.95066587767319	0.0281518954325065	0.0033774685099449567	-149.999999922964	29.376530759889576	GGACTAAGATCCAAACGGATTGGTAC_CAGAAAAGCCATAACGCTATTTGAAA
317728	23.04276937006	0.0372730224622859	0.003259804534409087	-109.021980102302	18.07185412426043	GGCCTAAACAAGAAGTTGTTTTCGTA_CAGAAAAGCCATAACGCTATTTGAAA
317835	1.88516061158019	0.0500837700434149	0.016703529854965007	-30.9589920991627	49.21393093908727	CGTTGAATCTTCAAGTGTTTTTTAAG_CAGAAAAGCCATAACGCTATTTGAAA
317909	6.07188982742463	0.0285655209668313	0.00372383720260831	-149.999999995132	30.541078562529037	AAGGCAAGCTGTAAGTAGGTTTACGG_CAGAAAAGCCATAACGCTATTTGAAA
317988	2.8027935348164	0.0375067493752375	0.005042399300751466	-84.6805326964517	25.01288604005047	TCCGAAATAGCTAATTTCTTTTCCCT_CAGAAAAGCCATAACGCTATTTGAAA
318035	26.2356914290774	0.0435779060529994	0.0039558977941131016	-75.7659705154605	16.463720559277302	AACATAACATAGAACGCCGTTGGATC_CAGAAAAGCCATAACGCTATTTGAAA
318343	4.00601306533008	0.0395141484105403	0.0049966819209877915	-75.5084231180487	22.63533460393513	GTTAAAAATGACAAACCCTTTTGGTT_CAGAAAAGCCATAACGCTATTTGAAA
318757	105.090102662831	0.0553151942489186	0.0032467098644044217	-55.2317098769428	9.875148319446195	GGGGGAAACTGGAAGGGATTTAGCGT_CAGAAAAGCCATAACGCTATTTGAAA
318930	30.3121512122316	0.0345251761683244	0.003033220970356598	-125.959960661105	19.170117099856014	AGGTCAATTGATAAGACGGTTGTCAC_CAGAAAAGCCATAACGCTATTTGAAA
319100	11.0997721137195	0.0337990454441533	0.0037773839523611522	-110.64263687942	22.270897365383803	TATCTAACAGGAAAAGTCATTACCGA_CAGAAAAGCCATAACGCTATTTGAAA
319141	16.3820022955038	0.036013931564168	0.003319221296842987	-112.545018776683	19.14218479750602	GGACAAATCCCGAAGCATGTTCTGTC_CAGAAAAGCCATAACGCTATTTGAAA
319177	7.05676774161631	0.0391162154366809	0.004864857385374908	-82.7981846556849	23.100810893020064	TAGCTAATTGTTAACGCGGTTCCCAT_CAGAAAAGCCATAACGCTATTTGAAA
319208	5.53679863317885	0.036190687875875	0.004208408623109992	-94.7074534244258	22.449195233740216	TAGGTAATTTCGAATCTGATTGTGAC_CAGAAAAGCCATAACGCTATTTGAAA
319387	39.2847823393503	0.0358527584717706	0.0025585903639095808	-125.567288348957	15.611963750645241	CAATAAAGTCAGAACTGCCTTTCAGT_CAGAAAAGCCATAACGCTATTTGAAA
319687	2.37499780767034	0.0354711499316296	0.004677937974187856	-93.5972226775792	24.9960520915286	AGTACAAGCAGAAAGGTCGTTAGAGG_CAGAAAAGCCATAACGCTATTTGAAA
319706	3.33608069262259	0.0409094679925262	0.0058095770387180876	-65.8543707376249	24.359321522846102	CTATTAAATCGTAAGGGGCTTATAGC_CAGAAAAGCCATAACGCTATTTGAAA
320056	18.5443639571466	0.0359784518883003	0.0031784265231347094	-112.678561171693	18.39136443338058	TCAGTAAATCGAAATCTTGTTGTGAC_CAGAAAAGCCATAACGCTATTTGAAA
320069	11.9286785582212	0.0378273208675921	0.0035519150288777185	-93.583689566151	18.097645814545455	TGATTAACGGGTAAATCAGTTGGTGC_CAGAAAAGCCATAACGCTATTTGAAA
320172	6.01338744240839	0.0407217536144845	0.006838833106078289	-69.1802232648716	29.50038862219702	GCAAGAACAATAAAAGCTCTTAATCT_CAGAAAAGCCATAACGCTATTTGAAA
320174	10.4560729980371	0.0337856388334679	0.0039433019633666345	-119.476983941974	24.99110025666121	ACAATAAGTATAAAGCGAATTGCCGA_CAGAAAAGCCATAACGCTATTTGAAA
320309	17.4550855655726	0.0295880072095754	0.0035143591126905157	-146.687062944735	27.2819139479975	TCAAAAACGAGTAACAGTCTTTTGCG_CAGAAAAGCCATAACGCTATTTGAAA
320332	4.89406359158549	0.0712172993746015	0.019362854670138503	15.7040813180973	31.63659692417599	ATGCAAACTAGGAATTGACTTCTATT_CAGAAAAGCCATAACGCTATTTGAAA
320689	3.17316285156056	0.0370267752663125	0.005048738826575127	-85.1643176849126	25.223974537480675	TACCGAATCTAGAATTAGATTGCTCC_CAGAAAAGCCATAACGCTATTTGAAA
320956	0.336771502119596	0.169834862145124	0.05962972573923048	89.9999999965878	13.381336603315068	TTTTGAAGAACTAAATCTATTATTAC_CAGAAAAGCCATAACGCTATTTGAAA
320958	14.7711417964309	0.0315667703909683	0.004657554919457162	-80.9561612152125	26.65380036442485	GCGGGAAGAGCGAACGGGGTTGGGGG_CAGAAAAGCCATAACGCTATTTGAAA
321683	10.7625748141273	0.0295514168756293	0.003729090072299789	-148.690600462482	29.931599378059996	ACGCAAAGGTTCAAGAGATTTCGATG_CAGAAAAGCCATAACGCTATTTGAAA
321696	0.445613944480002	0.0428481870413109	0.005393027915716714	-54.1890187389454	20.273020009976648	ATAGTAATGTGCAATAGTGTTACTAT_CAGAAAAGCCATAACGCTATTTGAAA
321861	0.140427676441519	0.163197354361086	0.07368582125576657	89.999999620669	16.899235971946403	TCGACAAATTTCAACTCATTTAATAT_CAGAAAAGCCATAACGCTATTTGAAA
322340	9.9457426857999	0.0371440552054046	0.00430949359084693	-95.7174331240599	22.805447367572786	TTGATAATCAGTAACGAGGTTGTTTT_CAGAAAAGCCATAACGCTATTTGAAA
322566	42.0804684417251	0.210073866151555	0.04462607273984466	89.9999999937791	8.678098926014256	CCTCGAAGATTTAAGAAACTTCTAGA_CAGAAAAGCCATAACGCTATTTGAAA
322672	5.9586446667364	0.0356242756221447	0.004572442137959223	-101.784428920858	25.820233225330508	TCTACAATATGAAACTCTTTTGGTGG_CAGAAAAGCCATAACGCTATTTGAAA
322961	13.8216146976614	0.0360410814866823	0.003407358842569772	-108.658776742163	19.27866342476418	TACCTAACTTTTAACATGCTTTTGTC_CAGAAAAGCCATAACGCTATTTGAAA
323119	0.496735474235791	0.0333434935820951	0.005238713086625034	-96.0843647760144	29.86516101418872	AACTCAATCTTGTTCATAG_CAGAAAAGCCATAACGCTATTTGAAA
323285	22.4431067393844	0.0440964752028863	0.00565986112739734	-70.1282552889119	22.77726680025853	TTATGAAGAGTCAAGATTATTTTGAT_CAGAAAAGCCATAACGCTATTTGAAA
323386	3.98452107470003	0.0427825862606666	0.006107935504072748	-61.2726709446041	24.197244049884024	GTATGAAAAGCAAAAAATATTCGCTT_CAGAAAAGCCATAACGCTATTTGAAA
323426	9.54646340970727	0.0432576169182487	0.00827475880218202	-65.0109099017727	33.46060150033583	GCGTGAAAAGGTAATTTATTTGATCT_CAGAAAAGCCATAACGCTATTTGAAA
323543	7.62400137123561	0.0358102498219351	0.005496107281318163	-93.8160853199439	29.48381258745317	CTATAAATATGTAAGGGTTTTCTCAC_CAGAAAAGCCATAACGCTATTTGAAA
323617	20.4954768166641	0.0354422156580383	0.0032351151912122554	-117.965128164787	19.519216057476207	AAACTAAAAGGGAACGACGTTTAGTG_CAGAAAAGCCATAACGCTATTTGAAA
324122	6.73076074653449	0.0373268639605424	0.004956948137462398	-90.7971533222739	25.50476106757128	CCGGAAACCGGAAACATAGTTCGGTC_CAGAAAAGCCATAACGCTATTTGAAA
324297	18.672327175165	0.0346234054854769	0.0030742796146221375	-116.299110662855	18.389410459171682	AGTAAAATTGCTAACCTGTTTGTACC_CAGAAAAGCCATAACGCTATTTGAAA
324455	22.4541364616481	0.0366786134408281	0.0032451165409478774	-111.920583192971	18.689234328660056	TATGTAAAGGCCAACTGCATTATCCC_CAGAAAAGCCATAACGCTATTTGAAA
324766	29.1389459844917	0.0347880038096211	0.0028503045583839646	-126.795397756202	17.949661160008265	ATCACAAATTTGAACCTTTTTGCTAC_CAGAAAAGCCATAACGCTATTTGAAA
324803	0.563403380580468	0.0363022851590955	0.0049623716267398615	-81.7648634624248	24.4175547459471	CTACCAATGTGAAAATGCGTTCAGTA_CAGAAAAGCCATAACGCTATTTGAAA
324875	5.57417633629116	0.0331146154713428	0.004185095690999041	-112.096941871533	25.86929818419487	TCGTAAAGATGCAAGAACCTTTCACG_CAGAAAAGCCATAACGCTATTTGAAA
324988	3.81153396637831	0.0356393399129646	0.004629436221075096	-93.3830051522048	24.708723645907064	CAGCTAAAGCCCAAGCCAATTTCCAT_CAGAAAAGCCATAACGCTATTTGAAA
325210	26.8460312147209	0.0348255163663652	0.0029688120524344803	-125.31967090357	18.73794638965388	TACTGAACCAAGAACAAAGTTCCAAC_CAGAAAAGCCATAACGCTATTTGAAA
325591	6.78592217020376	0.0429167114150842	0.005961847692227003	-65.7714518892115	24.101466351170192	TTTACAAACCACAAGTGCTTTCAAAA_CAGAAAAGCCATAACGCTATTTGAAA
325830	5.31276492236267	0.0353253506594226	0.003938213637880974	-102.926809547639	22.17618907828467	ATAGCAATCGTGAATAAAGTTACGAG_CAGAAAAGCCATAACGCTATTTGAAA
325960	4.76458960805776	0.169177258179077	0.12230374812680622	89.9999999861336	27.021866255550044	TGAGTAACCGGTAAACAATTTTATTT_CAGAAAAGCCATAACGCTATTTGAAA
325989	1.23107494081934	0.0364366400209321	0.005658465113645157	-85.2700003678024	28.689099596728493	CTGACAATTTTTAATAGCATTCGTTG_CAGAAAAGCCATAACGCTATTTGAAA
326052	27.3176186224289	0.0343315462542587	0.0028183920578330685	-127.311431323386	17.72388249531721	AATGGAAAAGCTAAATAGCTTAATCG_CAGAAAAGCCATAACGCTATTTGAAA
326280	0.324821769963577	0.0361203807191409	0.005067824235695728	-84.7515558239645	25.701401433490705	TGCCCAACCTAGAACACCATTACATG_CAGAAAAGCCATAACGCTATTTGAAA
326345	3.94761019264465	0.0204066836226036	0.0031887354327415863	-149.999999987093	43.103072915699315	GGATCCGATATCGGTACCATTTTAAG_CAGAAAAGCCATAACGCTATTTGAAA
326624	4.11227842329743	0.178739729525635	0.16994056295437182	89.9999999999843	36.75359900469972	GACACAAAAAAGAATGTTGTTTTATT_CAGAAAAGCCATAACGCTATTTGAAA
326782	1.10291496833342	0.0307077741015574	0.0051478088064202615	-122.897981270064	35.85454921936573	GTCCGAACACAGAAGGCATTTTACAT_CAGAAAAGCCATAACGCTATTTGAAA
327000	16.778727555374	0.0454463130674404	0.00490660371962997	-62.7356544813652	18.256363911299527	CAGAAAAATGGGAATGATCTTCATAG_CAGAAAAGCCATAACGCTATTTGAAA
327056	7.33275471329077	0.0340839071206111	0.0046851205216167785	-110.553919404095	28.165345853685128	ACATTAAAGCTTAACCTATTTCCTAC_CAGAAAAGCCATAACGCTATTTGAAA
327188	12.7969316296183	0.0388445685588158	0.004434887857562451	-89.3386802521912	21.808108157477353	GTGCTAATTGAAAATTAAGTTTCGTA_CAGAAAAGCCATAACGCTATTTGAAA
327794	19.8181607119698	0.0366904385293297	0.0035093277740074554	-109.768583108561	19.986825382740324	AGATGAAATGATAAGCTAATTAGGGT_CAGAAAAGCCATAACGCTATTTGAAA
327900	28.4514391449666	0.0762153015419166	0.025374328408987727	9.71967541180002	41.455274975314886	GTATTAAACTAAAAGACATTTTTTTG_CAGAAAAGCCATAACGCTATTTGAAA
327909	8.69868330106237	0.0340188869122779	0.004257067246032663	-112.969130428939	25.87993984850717	GTTGCAATATTGAACGTCGTTAGGGT_CAGAAAAGCCATAACGCTATTTGAAA
328059	0.839620841835398	0.0317921404330035	0.005275803303620857	-115.612966027247	35.134713565434375	ACTTTAACATACAACATTGTTTCCAT_CAGAAAAGCCATAACGCTATTTGAAA
328388	3.38954582485019	0.0647329112534001	0.020692145234972512	4.4042477979189	41.92152932551803	CATCCAAGGTTGAAAAATGTTACTCA_CAGAAAAGCCATAACGCTATTTGAAA
328546	1.33885835943477	0.172446734278628	0.10899798524515358	89.999999996435	24.118092400877362	GGGATAATATTAAACAAATTTTCGTA_CAGAAAAGCCATAACGCTATTTGAAA
328787	19.2282206744542	0.0429992218863388	0.006332591492558606	-75.51342036256	27.237573690557436	CAAGAAACAGGCAAAGTACTTTAGAA_CAGAAAAGCCATAACGCTATTTGAAA
328951	7.67481092278859	0.0324245080604964	0.004450379287867541	-118.193637296193	28.760180829237328	TTGACAAAACGCAATGAAGTTAGTTT_CAGAAAAGCCATAACGCTATTTGAAA
329386	7.78018821311046	0.0438871024023097	0.00804607940291104	-60.0096017888919	31.423922160432106	AGATAAACAGAAAAGCGGTTTGGAAT_CAGAAAAGCCATAACGCTATTTGAAA
329507	3.70522223188166	0.0452633847352526	0.009982252860949585	-48.0985754306176	35.07632760847927	ATCTCAAGGCGCAAAAACATTTTTTA_CAGAAAAGCCATAACGCTATTTGAAA
329545	1.68490332165659	0.038612523462059	0.005062544846167596	-76.2388342729187	23.043385975459426	GTGGTAATAACAAACTTGTTTGGGGA_CAGAAAAGCCATAACGCTATTTGAAA
329666	8.32826514314179	0.0424176275052762	0.005396831641403222	-66.4742048420494	22.07685592664781	TTAGAAAGATAGAAATTAATTCGGCA_CAGAAAAGCCATAACGCTATTTGAAA
329714	16.2255303135282	0.0375293130558131	0.0035720836018416657	-98.2285786620258	18.51237624787063	TATTTAAACACGAACTTATTTTCCTG_CAGAAAAGCCATAACGCTATTTGAAA
330040	16.8013418558102	0.0393486899514486	0.004960364031601538	-92.2558613327597	24.866350130695544	CACGAAACATAGAAATGTTTTCTAAG_CAGAAAAGCCATAACGCTATTTGAAA
330602	16.6526787278565	0.0400313471321741	0.004487508044525804	-86.5694720025671	21.47662406975148	CTAAGAACAGGAAAGGGGTTTATCA_CAGAAAAGCCATAACGCTATTTGAAA
330743	5.11676852091657	0.0357850155527382	0.004629486373897553	-94.9709150431542	24.464068172680108	ATATCAAGTACGAATAAATTTGTCAG_CAGAAAAGCCATAACGCTATTTGAAA
330963	1.59011421408773	0.033945308968865	0.004470383724196047	-103.149810918174	26.22972417714303	GCTTAAATATACAATGTGCTTCAACA_CAGAAAAGCCATAACGCTATTTGAAA
331002	16.7719653082345	0.0374024996100369	0.003537917302507421	-102.411751042579	19.011272081087686	CAAGTAATTTCCAACGTATTTGATAC_CAGAAAAGCCATAACGCTATTTGAAA
331640	4.17185989463839	0.174432220663116	0.08715337806478508	89.9999999999715	19.153795399933113	CAACAAAATAGGAATCTTTTTTATAC_CAGAAAAGCCATAACGCTATTTGAAA
332013	3.22377535138563	0.0448362157652724	0.01054593527851301	-44.7300991983037	36.16431284042958	ATTCTAATAATAAAATGCATTTGAAA_CAGAAAAGCCATAACGCTATTTGAAA
332032	18.6787579253958	0.044414193018704	0.003902548314553268	-68.5210228285093	15.291257357315766	AACCTAAATGGTAATGGTTTTCAACT_CAGAAAAGCCATAACGCTATTTGAAA
332454	3.27016268055831	0.0278036882513269	0.004603767192010414	-150	39.259966723888255	GGTTGAAAACTTAATTTGGTTGCTAC_CAGAAAAGCCATAACGCTATTTGAAA
332775	6.89804147979358	0.170977118000963	0.07804133781991626	89.9999999910071	17.07276372228888	TCCGAAATTATAAATCAGTTTATTTT_CAGAAAAGCCATAACGCTATTTGAAA
332838	10.6652221547682	0.182865135540624	0.05922286586428142	89.9999999994523	12.584628531770392	ATAAAAAGGGTCAACCTAATTTATTA_CAGAAAAGCCATAACGCTATTTGAAA
332863	7.96618660098353	0.0853073092217629	0.-0.01883988291010608*I	33.5360267703259	0.-26.221202466963554*I	CCGTTAAGCTAAAATTCGTTTAATTA_CAGAAAAGCCATAACGCTATTTGAAA
333268	12.2059732417388	0.0358807700036536	0.003932589649278252	-106.774880517825	22.542717376816235	CTCTCAATGGATAATAGCATTATGAG_CAGAAAAGCCATAACGCTATTTGAAA
333583	4.67879048392857	0.0404174371298946	0.005532001954415919	-72.403403187806	24.00184926047959	CGGCAAAGAATTAATCACTTTGATGA_CAGAAAAGCCATAACGCTATTTGAAA
333722	6.98347023201008	0.0337421257146677	0.004545753668030782	-107.393113690399	26.860621180815006	TAACCAATTCTAAATTCTCTTACGTG_CAGAAAAGCCATAACGCTATTTGAAA
333984	1.36205481974159	0.0425182282397261	0.007165368809990846	-56.0638938787719	27.778471015319596	CGTTCAAAAAGTAAGAAAATTCCAAC_CAGAAAAGCCATAACGCTATTTGAAA
334616	27.9609380528628	0.186698038319634	0.08702304978455168	89.9999999999647	17.892412355722577	AGAGAAATTTCGAATATATTTGTAAT_CAGAAAAGCCATAACGCTATTTGAAA
334777	67.3418472388642	0.211663001381502	0.04205959673763248	89.9999999960064	8.002282854954416	CGTAAAATATCCAATCAAATTTTTAA_CAGAAAAGCCATAACGCTATTTGAAA
334958	3.05125918603801	0.036738549084394	0.004842317989666017	-90.2105376245438	24.87593423588771	GAGCTAAATAACAACCTCGTTACCTA_CAGAAAAGCCATAACGCTATTTGAAA
335451	8.4472550782997	0.0370079747298579	0.0044076931339921245	-89.9894697074544	22.410689189366163	CTAAAAAACAGGAATCGGTTTGGTCA_CAGAAAAGCCATAACGCTATTTGAAA
335612	0.0993124749025611	0.0381783660222548	0.007348134715618257	-74.5924356909402	34.59430715877174	TTATAAACTATCAATGACTTTGTAAG_CAGAAAAGCCATAACGCTATTTGAAA
335649	21.6004972867874	0.0352313402659435	0.0031874882211027156	-117.085049724931	19.06910816344505	ATAACAAGGTCAAACGCGGTTTTTGA_CAGAAAAGCCATAACGCTATTTGAAA
335951	29.1766374313369	0.0465327978674801	0.004334711265668746	-67.8082771502642	16.580377029062177	TAGTCAAAGAAAAATGAACTTTCTTC_AGAACAAAAACTAAACTCATTCATGG
335953	8.69793736272486	0.174072371887452	0.-0.293751302526015*I	89.999999684465	0.-63.845668414691474*I	TATATAAGCTATAATTTGATTACTAA_AGAACAAAAACTAAACTCATTCATGG
336213	5.86781425140622	0.055357908422596	0.014180280862424994	-20.1477111532536	35.2119395217383	TCGGAAATTACGAACATACTTTCCGG_AGAACAAAAACTAAACTCATTCATGG
336409	7.22262760784697	0.0369159875763868	0.005231638943060843	-90.709635252605	26.893263229960887	ACTGCAATTTTTAAGGTTCTTATCTC_AGAACAAAAACTAAACTCATTCATGG
336439	77.8992788396226	0.0471970966805951	0.0033290245536063212	-80.8527460890869	13.483500330794177	GGAGCAAATTCGAACCTGCTTCTGGT_AGAACAAAAACTAAACTCATTCATGG
336569	24.557146569171	0.0471724724464348	0.005240733587840909	-62.1175304359584	19.28181362135655	TATTGAAATGGAAAGTCATTTTGATA_AGAACAAAAACTAAACTCATTCATGG
336598	14.0740097833056	0.0352808527777335	0.0035831062411924093	-110.055901167364	20.71656127363728	AAACAAATGAGAAAGAAACTTGTGTC_AGAACAAAAACTAAACTCATTCATGG
336696	82.0248235473369	0.0421226190419655	0.0025179459443700615	-106.866004143665	12.68930169711533	AACTTAATCAAAAAATGATTTCGTCG_AGAACAAAAACTAAACTCATTCATGG
337255	8.32087694635528	0.168352563813141	0.-0.15901013291329114*I	89.9999999994941	0.-35.09109046164674*I	CATACAATATATAATATTCTTTTCCA_AGAACAAAAACTAAACTCATTCATGG
337785	69.3578022256845	0.0528171014117983	0.00535476298477604	-55.5131686038335	17.228042091326564	GCTATAAAACAGAAAAAAGTTCGCCT_AGAACAAAAACTAAACTCATTCATGG
337934	2.76959465476229	0.0461519082608717	0.014480515779192156	-45.7090436395103	50.005536045191754	TTAATAAAATACAATGACGTTTAGTA_AGAACAAAAACTAAACTCATTCATGG
338196	55.1450109977849	0.0404186843378225	0.002666933223986817	-107.60201817199	13.806987189438296	ATATCGGTACCCAATATGATTTCAGA_AGAACAAAAACTAAACTCATTCATGG
338288	30.630898052031	0.0430315883629447	0.005253785081222403	-82.7154979403185	23.46666645207408	GGCCGAACAAATAAATACGTTTGGCA_AGAACAAAAACTAAACTCATTCATGG
338332	8.94375132424314	0.0396433748886179	0.00461474209683125	-81.7631510242619	21.818501186977585	GGTCAAATTGAAAAGGATCTTATCAG_AGAACAAAAACTAAACTCATTCATGG
339045	10.4360547889159	0.178128718875628	0.07766926525491136	89.999999999543	16.701096422307668	ATCTCAAAAAAGAATGTGTTTATTTA_AGAACAAAAACTAAACTCATTCATGG
339050	66.3427607088877	0.0495293742613397	0.00493865720149701	-70.1228816101082	18.326207654635812	GCTCAAAGTCGGAAACCTTTTCATCT_AGAACAAAAACTAAACTCATTCATGG
339077	19.1064351642868	0.0456579040582948	0.004053725578551146	-62.9967614906124	15.13887879814063	GATCCAAGCGGTAACCATTTTGGATC_AGAACAAAAACTAAACTCATTCATGG
339242	26.0569548378666	0.0504457165049215	0.007065808993082941	-50.0884429077316	22.95359234251988	AGATTAACACTGAAACCGGTTAAAGG_AGAACAAAAACTAAACTCATTCATGG
339366	1.82834872668179	0.0598390477572044	0.015224384600876061	-4.77687537375477	30.577614724769486	ATACCAATCTGAAAACACTTTTGGCC_AGAACAAAAACTAAACTCATTCATGG
339403	3.6906222447856	0.0480296273906474	0.015893278185479517	-36.8593010104029	49.44123205745778	TTCGAAATATGGAAAATACTTATTGT_AGAACAAAAACTAAACTCATTCATGG
339677	129.811241424134	0.222761113040893	0.02916232876782489	87.4864497823074	7.02414234896469	TACATAATACTTAAGACGTTTATCCA_AGAACAAAAACTAAACTCATTCATGG
340407	88.1637328073351	0.0464938076093024	0.0029504768572112907	-84.9681766991454	12.339781019104702	ACACTAAATTTTAAAGATCTTTCGAC_AGAACAAAAACTAAACTCATTCATGG
340527	102.630606096323	0.167667210483631	0.-0.061790598408321254*I	74.4868789948619	0.-21.393502540716653*I	AACTAAACCTTTAAATTACTTTATGA_AGAACAAAAACTAAACTCATTCATGG
340535	81.8243928256803	0.0472353077825078	0.004118027988937882	-81.1533815819692	16.814633618204493	TCCGAAAAAGAGAATAGAGTTTACCA_AGAACAAAAACTAAACTCATTCATGG
340683	9.39228133693155	0.0328606451661111	0.004748375886956552	-120.417731364395	31.37303445141149	GCTTTAACTCAGAACTAGTTTTGCCA_AGAACAAAAACTAAACTCATTCATGG
341196	13.6795953521379	0.0328476563386893	0.07318358367714012	-149.999999999781	619.639167076657	TAGACAAGTCTCAAGGTTGTTAATAC_AGAACAAAAACTAAACTCATTCATGG
341620	180.378780830563	0.0518787110304389	0.002486292531059746	-76.5941747282412	9.008787739710328	TCGGTACCTGTTAAAAAGATTCCTCG_AGAACAAAAACTAAACTCATTCATGG
341675	27.0191161986193	0.0353183503955454	0.0032273857311376753	-121.1435357168	19.8053810757654	TGGCGAACCTTCAAAGACCTTACGGA_AGAACAAAAACTAAACTCATTCATGG
341753	29.0633516773325	0.0713640063018499	0.021179036412567204	-1.87872322120282	36.83366297693013	TTAAGAATCATCAACGGTTTTCGCGA_AGAACAAAAACTAAACTCATTCATGG
342008	76.8495786488624	0.222827770293154	0.0359256029599374	89.9999999997775	6.6608059085145035	CTATGAAAATTTAATTCATTTTTGGC_AGAACAAAAACTAAACTCATTCATGG
342018	369.207057271009	0.0473152829786118	0.001688603384208472	-110.737755001323	7.893110442239332	CAGCCAACCTGGAAGGGGCTTCGGGG_AGAACAAAAACTAAACTCATTCATGG
342119	3.81874217536819	0.041186600648349	0.005557638730024162	-65.7883918787363	22.6895401739918	TCAACAATTGGAAACGGTGTTGGATG_AGAACAAAAACTAAACTCATTCATGG
342143	18.3091561795119	0.0308372362931141	0.002928047881690628	-149.131882451103	22.63262611180333	ACTCGAAACGGGAAAGGTGTTTGATG_AGAACAAAAACTAAACTCATTCATGG
342223	0.532919557890224	0.0207078177902561	0.004033811038704591	-150	48.29027245037025	ATCCGATATCGGTACCATATTAACGC_AGAACAAAAACTAAACTCATTCATGG
342538	4.53306155991245	0.0769840380023525	0.03692778890378419	23.0349899694878	49.660050451323364	CGCCCAATGGGGAAAACTTTTAGGCC_AGAACAAAAACTAAACTCATTCATGG
342604	55.2652128636991	0.0425414246904784	0.003126953741140182	-94.3951417547087	14.612360540844726	CGCTCAAACCTGAAATCGTTTGAAAG_AGAACAAAAACTAAACTCATTCATGG
342658	180.034861375855	0.243726399307418	0.02648956175262943	90	4.587663678452593	CATACAAAATAAAAAGTGTTTACCTT_AGAACAAAAACTAAACTCATTCATGG
342719	101.300019690969	0.0525636603562273	0.004336513677522099	-63.5362816407819	14.663828119816534	GTTACAACTCATAATTGAATTCTAGA_AGAACAAAAACTAAACTCATTCATGG
343012	411.24721543862	0.0430763075895064	0.001166295215065985	-136.680957081064	6.52910398673853	TCGATAAGATGGAAATCTTTTGCAGG_AGAACAAAAACTAAACTCATTCATGG
343091	1993.05483454321	0.0719882374530547	0.001357411326610505	-51.7536344697524	3.2215597605471302	GTTGAAAGCGCTAAGCTATTTGCCAT_AGAACAAAAACTAAACTCATTCATGG
343117	201.031735537209	0.0411599220674604	0.0016540387099101485	-130.763400722017	9.385692286030602	AATAGAAAGGCAAATCGTGTTATCAA_AGAACAAAAACTAAACTCATTCATGG
343178	12.5464028381202	0.0353420125432312	0.003568668387574924	-112.620220369537	21.256405609908665	GTCTTAATACGGAACAACATTCTAGC_AGAACAAAAACTAAACTCATTCATGG
343359	14.6142064426119	0.0338030940987249	0.003420648288618283	-123.541000964757	22.23718860567877	GTCGGAACGCGTAAGGTCGTTGCCAG_AGAACAAAAACTAAACTCATTCATGG
343806	1.09528293599517	0.0265792024543989	0.0051592393401689324	-150	46.52306464804494	ATCACAATCTGCAAGAATGTTAACTC_AGAACAAAAACTAAACTCATTCATGG
344183	24.3370185537973	0.0437409456131111	0.0043884824818791945	-74.1772013874362	18.129401000000627	TCACTAAAGGAGAACCCGGTTATGTC_AGAACAAAAACTAAACTCATTCATGG
344625	6.9024706108688	0.0483492536103307	0.00655342329634959	-43.7289073451871	20.974001788043793	GTTCAAAGCCACAAGTTAGTTTTGG_AGAACAAAAACTAAACTCATTCATGG
344850	63.4844258954874	0.0391757416740368	0.002392226187897093	-116.430642370721	13.153686635701069	CACATAATGTCTAACCGAGTTGTATC_AGAACAAAAACTAAACTCATTCATGG
345653	98.1869915729672	0.0451169942660737	0.0026019999706846523	-94.0662702695686	11.670753609407969	AAAGAAAACAGTAAGCAAATTGCCGT_AGAACAAAAACTAAACTCATTCATGG
345657	320.720836976646	0.0401873947486811	0.001158189735737029	-148.598244152249	7.1536183314473245	AACAGAATACATAACTATGTTCTTCG_AGAACAAAAACTAAACTCATTCATGG
345802	20.1451154470161	0.0251807008848816	0.004219150437003255	-125.879973350098	35.95527172235738	ACAGAAAATATCAAGCATCTTTGACT_AGAACAAAAACTAAACTCATTCATGG
346044	39.3120441097907	0.039270836295052	0.003108436192878766	-106.563486078339	16.318748196650613	CGACGGATCCGATATCGGTACCTTCT_AGAACAAAAACTAAACTCATTCATGG
346157	15.2822539734211	0.0442585871440753	0.004072871545249409	-68.0246442221376	16.05961830382349	ACCGGAATGGGCAAAGGCGTTCTCCA_AGAACAAAAACTAAACTCATTCATGG
346189	364.573282001445	0.0406035316770741	0.0011310156762117524	-148.971738689285	6.96972359684235	ATTTCAATGGGGAATCTAGTTGTCGC_AGAACAAAAACTAAACTCATTCATGG
346379	32.7642636378618	0.0431207209774228	0.003927546627854647	-82.9786667400873	17.238384388222848	TAACCAACATGTAATGGCCTTTGTAT_AGAACAAAAACTAAACTCATTCATGG
346422	30.0532173280689	0.0349174430601742	0.003297068732883375	-129.809110339079	21.49691869465934	AACGTAACAGCCAAAATCCTTCAAAC_AGAACAAAAACTAAACTCATTCATGG
346464	164.684197400446	0.0471101833172869	0.0021752356568702103	-94.9606483205947	9.40017814309752	ATTAAAATAGTTAACATGGTTACCAG_AGAACAAAAACTAAACTCATTCATGG
346480	49.3124043217681	0.0460904137058346	0.003178227572442594	-78.5696147179492	12.99374208180811	CCAGAAAACACTAATATGGTTTGACG_AGAACAAAAACTAAACTCATTCATGG
346990	0.794111626365478	0.0820992835024368	0.028613436510452835	40.696396661492	34.919013573200026	GACTTAAATACGAAAATCGTTTTCGT_AGAACAAAAACTAAACTCATTCATGG
347169	3.22034712749706	0.164471352132242	0.09722971077430444	89.9999999250189	22.00922931452564	GATAAAAGAATCAAACCTATTACTAT_AGAACAAAAACTAAACTCATTCATGG
347307	76.5298348722697	0.0391584886931936	0.002116513331605783	-121.119328291451	11.861046984054365	ACGCCAAAGCGGAAGTGCATTTAACG_AGAACAAAAACTAAACTCATTCATGG
347337	5.05816278919265	0.0418317067513293	0.006518441452413503	-64.631581943845	26.43498926251613	CGGGTAAGACGTAATTGATTTAGACC_AGAACAAAAACTAAACTCATTCATGG
347493	12.3464107226674	0.0447974047781025	0.005775123291742433	-60.6787219450801	21.715020499483654	TGGCCAAGAATTAAGCGCGTTGTATA_AGAACAAAAACTAAACTCATTCATGG
347506	29.6760611268052	0.0507799710315901	0.005013781338052181	-50.8250600024045	16.04990050920899	AAACGAACTTCCAAGGGCTTTGCGGG_AGAACAAAAACTAAACTCATTCATGG
347758	38.7308383710701	0.0411440508440296	0.0030852363124516625	-96.2768664705362	14.96667745389745	GGTCCAAGATTGAAATACGTTAGTGG_AGAACAAAAACTAAACTCATTCATGG
348466	6.20421492341735	0.0354061351130874	0.0044091824493401825	-96.0355414796991	23.581599673919467	TACCGAAGTTTCAAGAATTTTGGCCC_AGAACAAAAACTAAACTCATTCATGG
348481	6.39284056958977	0.184428933714704	0.0719171038491255	89.9999999999833	15.350483181083346	AATTTAAAAATTAATGTCTTTACGGT_AGAACAAAAACTAAACTCATTCATGG
348631	11.7526536127969	0.0388810014380883	0.004541197013412567	-88.7439294222465	22.264104377405133	CACGTAACATCTAATACAATTCTATC_AGAACAAAAACTAAACTCATTCATGG
349021	32.0488523050099	0.0471768635559726	0.004552071487125948	-66.3566082808396	16.95258796594199	TCAATAAGATAGAAAAGGATTATCAG_AGAACAAAAACTAAACTCATTCATGG
349314	17.2088091399549	0.0318757446308079	0.0038025673509909097	-138.227686027379	27.560130536123406	GTGGCAATAGGGAATGTCGTTGGCGG_AGAACAAAAACTAAACTCATTCATGG
349384	50.0895123640033	0.0466319615264301	0.003834917414825997	-72.8780889418769	15.006371317671404	TAGAAAATACTAAAATCTGTTTCACG_AGAACAAAAACTAAACTCATTCATGG
349610	26.0749814706823	0.0315671342292468	0.0026879141266052883	-146.398072734564	19.626943652100174	GTTGAAACCATTAACTTGTTTGAACA_AGAACAAAAACTAAACTCATTCATGG
349621	74.9550582825724	0.0389944495413942	0.002460943661470834	-121.689933825731	14.10736307986131	TTCGCAACCTACAAACCCTTTTGAGG_AGAACAAAAACTAAACTCATTCATGG
349667	19.8291675074453	0.0331923034477561	0.003422048467808779	-130.813967371137	23.0152899404219	TTCTTAAGTTAGAAGGGAGTTTAGAC_AGAACAAAAACTAAACTCATTCATGG
349687	66.5061552994295	0.0492037013242298	0.0046745132784022135	-69.3892263281083	17.29647492258909	TACGGAAAACCTAACTAGATTTTGAA_AGAACAAAAACTAAACTCATTCATGG
349703	18.5730112446338	0.183771652171074	0.05039786297996972	87.0126770219646	15.336490852841056	AAGGCAAAAGCGAATTTGATTCTTTT_AGAACAAAAACTAAACTCATTCATGG
350144	0.193439070134332	0.0506299675606445	0.00954850602961972	-22.6697186734901	25.683795911469524	TAAGAAACCGGAAAGCCAGTTAGCCG_AGAACAAAAACTAAACTCATTCATGG
350691	54.8139235794964	0.0537343907411955	0.005340265976569961	-51.2956627240997	16.510310569206045	CCTCTAACTACTAATCCGGTTGCGTC_AGAACAAAAACTAAACTCATTCATGG
351166	2.0076994932617	0.042959658164024	0.005645089983134073	-57.090550356853	21.51157614486204	ACTGCAAATACAAATCGTGTTCATAA_AGAACAAAAACTAAACTCATTCATGG
351442	23.1860323549372	0.051736287552452	0.0065830055284140255	-42.3907661128679	19.847520693128846	TGATAAAATCGGAAGGCCTTTTGAAC_AGAACAAAAACTAAACTCATTCATGG
351687	134.114507198829	0.0429050716780906	0.002093980110235306	-111.371879683917	10.550112430359738	CGGCTAACCCGTAACTAGTTTGACAG_AGAACAAAAACTAAACTCATTCATGG
352249	40.3238753916654	0.0501063280870946	0.005815828603011788	-57.8491757681425	19.884378882875748	CTAACAACGGGAAAATATGTTAACTT_AGAACAAAAACTAAACTCATTCATGG
352369	7.42113364269977	0.0399317474631128	0.004501947477626836	-75.6091157458692	20.030601498586027	CACGAAAGACGCAATGGCGTTCGGGC_AGAACAAAAACTAAACTCATTCATGG
352619	18.8990857983813	0.176902757896196	0.04538331089557541	84.3958587985118	15.146011062631533	CTGGGAAGCCCCAACTGACTTGTACA_AGAACAAAAACTAAACTCATTCATGG
352640	91.4091862959244	0.0426883663703301	0.002377243409352502	-105.112431719107	11.644381326117236	GGACTAAACGATAATTCGATTATTTG_AGAACAAAAACTAAACTCATTCATGG
352952	2.24456493424151	0.183538786922046	0.10395997956841783	89.9999999937663	22.47430247925758	TCAGGAATTTTTAATGTGGTTTACCA_AGAACAAAAACTAAACTCATTCATGG
353047	79.9159964079564	0.0529115410315115	0.0033630633152482727	-58.3461212963722	10.890722402526196	ATCACAAACATGAAAATAATTCCAGG_AGAACAAAAACTAAACTCATTCATGG
353118	118.494031567105	0.0471329276975597	0.002517296694030525	-90.0192585452419	10.708959751975158	GTCCGAACGCGAAATTTGATTGTTTA_AGAACAAAAACTAAACTCATTCATGG
353163	103.847504511042	0.0468997349023616	0.0030454712846783925	-89.0705805191073	12.977777265616234	ACCCAAAAAAGAAAATCTTTTTGACG_AGAACAAAAACTAAACTCATTCATGG
353289	29.5542327005487	0.0489230680706102	0.006539731044041152	-57.5074941982719	22.79413566877258	CAAACAAATAAGAATTATGTTGACTA_AGAACAAAAACTAAACTCATTCATGG
353438	2.26486240316372	0.174222488445572	0.12756343479832813	89.9999999885738	27.966177297639533	GATCGAAAATTAAATGTTCTTAGTAT_AGAACAAAAACTAAACTCATTCATGG
353533	31.0374567113734	0.0459341204275941	0.004713087916572051	-69.4688358230358	18.404782266389358	GCAATAAATATGAAGTTCTTTCAATC_AGAACAAAAACTAAACTCATTCATGG
353560	130.111922182337	0.0461076001944066	0.0023937006636142477	-94.3774225611307	10.533052352762635	TATAAAACAGTTAATATTGTTTGGCC_AGAACAAAAACTAAACTCATTCATGG
353917	7.1202131004255	0.0419108022696645	0.004425100867194044	-65.4357261473427	17.886688027433387	GTTACAAGATAGAAAGCGTCAGTA_AGAACAAAAACTAAACTCATTCATGG
353988	40.2204650626268	0.0425799249061156	0.0036321159131272093	-88.4588594472434	16.582218192850004	TCGAGAATACCTAATACCTTTAGGGG_AGAACAAAAACTAAACTCATTCATGG
354288	2.31899609428113	0.0282470387336744	0.00492000952258301	-149.506549663608	44.903172749173265	ACAATAATCAAGAACTGCATTCTATG_AGAACAAAAACTAAACTCATTCATGG
354326	141.891967776637	0.232735699107772	0.024882688146059154	90	4.438348310758987	TTCACAATATCTAAACAGTTTTCTAT_AGAACAAAAACTAAACTCATTCATGG
354720	3.38686317955991	0.0996770543516656	0.-0.05291894021722807*I	53.7844882071766	0.-42.439926819004526*I	CATATAAACTTCAATACTATTCCCCA_AGAACAAAAACTAAACTCATTCATGG
354832	58.3432035984307	0.0372440340289348	0.002163985106106165	-127.31746402728	12.899254536352666	ACGTCAATGCCGAACTGCATTGAGAT_AGAACAAAAACTAAACTCATTCATGG
355057	6.7729416488542	0.0427534615765425	0.005545240049197733	-63.6729459103216	22.090884745861615	GCATAAAGGATAAATTACTTTGGGGG_AGAACAAAAACTAAACTCATTCATGG
355340	3.88530331782501	0.0857784384482024	0.03359550536400395	37.9496111484412	45.334264272827056	GCTGTAACCCGCAAAGTTATTATGGT_AGAACAAAAACTAAACTCATTCATGG
355515	0.76445051358867	0.0500942571323829	0.02056183747586065	-27.8460867232275	58.577558841580746	TCTTGAACAAATAAAGAAATTCGCTG_AGAACAAAAACTAAACTCATTCATGG
355840	11.8649910242069	0.04392466510818	0.005437732031192871	-65.0306125904992	21.642250447099524	CAACAAAACACAAAGATTATTGTGCT_AGAACAAAAACTAAACTCATTCATGG
356181	39.2736999671443	0.042196059163121	0.003061250587642443	-90.3700250889343	14.016719325312906	TCCCTAACAGAAAAAACGATTGTGCC_AGAACAAAAACTAAACTCATTCATGG
356372	111.183567457087	0.0418517933431007	0.0019403999268778613	-113.972281952336	10.049285552438201	ATCGAAACTATCAACCATTTTATAGC_AGAACAAAAACTAAACTCATTCATGG
356633	30.4458231476884	0.0444989347364097	0.004190951601616186	-74.8242534395858	17.107876624521314	GCTTTAAGGGTTAAGTCGGTTATGCA_AGAACAAAAACTAAACTCATTCATGG
356994	90.9386876718357	0.0430946435230758	0.002399038449387887	-100.952260763877	11.457683246838396	AATTCAAGTTATAAAGGTGTTGAGGA_AGAACAAAAACTAAACTCATTCATGG
357128	83.8426831449514	0.139827074663611	0.-0.034744389901434435*I	61.736233202933	0.-16.334729570838128*I	TTAAGAATATTGAAAAGGATTGTGGG_AGAACAAAAACTAAACTCATTCATGG
357261	10.2550299006717	0.187381552631849	0.07835040087642843	89.9999997645015	16.501404779349105	TTAAAAATAAGAAATGTAGTTCCTAA_AGAACAAAAACTAAACTCATTCATGG
357564	123.017463138231	0.0571176025701296	0.007019664140368152	-52.1901431506383	20.843919558819234	GATCTAAGCAGTAAACTTATTTGTTA_AGAACAAAAACTAAACTCATTCATGG
357762	33.4536541586886	0.0358330867683401	0.0028615917270100916	-123.172333847955	17.42917892724283	AATGTTACGAATATCATTTACAC_AGAACAAAAACTAAACTCATTCATGG
357995	74.0335694202459	0.0454788943497355	0.002995631908012157	-86.5394658375732	12.857366397847528	TACTTAAACGCTAATATTCTTGCAAT_AGAACAAAAACTAAACTCATTCATGG
358226	7.92775700963813	0.190257585148326	0.05882988474119894	90	12.429531802255088	GTTAGAATCGAAAAGCTTTTTTGAAA_AGAACAAAAACTAAACTCATTCATGG
358733	17.1765145409482	0.0469034944141698	0.005733231417094898	-54.9995179033978	20.13978309579376	GTTAAAATCAAAAATTCTGTTGGCTA_AGAACAAAAACTAAACTCATTCATGG
358981	31.7381625668037	0.0375427772234903	0.0030322760852086158	-113.002863036602	17.092680504141587	ACGCAAAGTGGGAAAGTGGTTGTGGG_AGAACAAAAACTAAACTCATTCATGG
359036	24.4809872729481	0.0381224032517066	0.003585015639605985	-102.087844231482	19.03615660258375	ATGGTAAATCGTAACAGGTTTCGTAC_AGAACAAAAACTAAACTCATTCATGG
359495	11.8728125282034	0.109608538985229	0.-0.03396581164136469*I	54.7095804786729	0.-24.512853985400444*I	TGGGCAAGTCCTAACTCGTTTATAAA_AGAACAAAAACTAAACTCATTCATGG
359572	8.2673710644942	0.0362518011162424	0.0047600623772698575	-94.8197615852324	25.08279080000129	GAACGAATCTCAAAATTCTTTGCCGC_AGAACAAAAACTAAACTCATTCATGG
359638	103.518764416313	0.0426073291656604	0.0021560160611643776	-108.455303692471	10.752402523176139	GGTTGAAAGGTCAAAAGGATTGCCAG_AGAACAAAAACTAAACTCATTCATGG
359736	12.0702161760034	0.0450689874364049	0.004882782063033392	-61.5155445859459	18.30770705931381	CCCTTAACCGTTAAACGTTTTCCGAG_AGAACAAAAACTAAACTCATTCATGG
359765	51.6585490759392	0.0537927900197815	0.007199166853528009	-48.2685945327957	21.906457589301183	GATTTAAAACAGAAAGCTCTTACCTG_AGAACAAAAACTAAACTCATTCATGG
359858	208.108579594689	0.0426514748097413	0.001873722136997207	-123.390432420773	10.075459903675895	ACTGTAAACACCAAGTAGTTTAACAT_AGAACAAAAACTAAACTCATTCATGG
360255	38.2389913016541	0.208984759971482	0.04243526421251671	89.9999999943191	8.289565259885693	AGGGCAATACACAACAAAATTTCTAA_AGAACAAAAACTAAACTCATTCATGG
360440	100.375835788626	0.0445066644960656	0.0023541164415416672	-99.1690224833472	10.888730365245932	CAAACAAGAAGCAAAGGACTTTCGTG_AGAACAAAAACTAAACTCATTCATGG
360769	68.4732097130263	0.165040579337826	0.-0.021740698814320707*I	76.0711750333906	0.-7.381154846861856*I	TCAATAATGTATAAAACATTTTATTC_AGAACAAAAACTAAACTCATTCATGG
360867	28.3457685203532	0.0499152112902563	0.00575204041286421	-53.6408155416426	19.318924067375082	TCTAAAATCACCAATTCAATTTGTCT_AGAACAAAAACTAAACTCATTCATGG
360945	83.8903703630249	0.126716126089646	0.-0.021020190527621378*I	55.9962189783632	0.-12.929529802777726*I	CACATAAGACGGAAAGTAATTTTTTT_AGAACAAAAACTAAACTCATTCATGG
361174	38.4618574822835	0.049396540353122	0.0046383571407549356	-59.3515483753041	16.005116664290025	TGACCAATACTTAATTCCGTTTTAGT_AGAACAAAAACTAAACTCATTCATGG
361328	19.9690657051431	0.041675263423764	0.005465825494219704	-79.536936228231	24.480837230265973	TGAGAAATATGGAAGCGTCTTTAAAC_AGAACAAAAACTAAACTCATTCATGG
361357	34.7078609450794	0.0459384536637161	0.0035917803698137765	-72.4641858632098	14.14507188054912	ATATAAACAGTCAATGGTTTTACTGT_AGAACAAAAACTAAACTCATTCATGG
361409	3.50019236511373	0.167845053630089	0.09912670620734096	89.9999999995046	22.15339098695522	ACCGAAAAATATAAAAACGTTATATT_AGAACAAAAACTAAACTCATTCATGG
361506	35.3089865267107	0.210845776880034	0.04491356163677832	90	8.764537229318861	CGGCAAAAATGAAAATTTTTTGACCG_AGAACAAAAACTAAACTCATTCATGG
361520	22.2698361480739	0.0445397748787843	0.004828863143584944	-69.7433002784166	19.29035663679465	TGGTTAATTACTAACGTAGTTTGACA_AGAACAAAAACTAAACTCATTCATGG
361537	31.4425677385384	0.0352863272893016	0.002810239108962228	-125.727937271934	17.586528410755083	TGACTAACATTAAACAGATTTGGGTG_AGAACAAAAACTAAACTCATTCATGG
361563	16.7199277403148	0.0373633425005576	0.003860282774131979	-100.306781529869	20.44926251277784	GTGTTAAGCGATAAGCAAATTGTGGG_AGAACAAAAACTAAACTCATTCATGG
361861	17420.6859657709	0.255324233694597	0.0029980638986484426	73.1831749536652	0.7269715190924882	AGTTAAATTGGGAAGGGTATTTTGAG_AGAACAAAAACTAAACTCATTCATGG
361927	18.8946979727032	0.0473229414427433	0.006471895852091488	-57.650256751569	23.048421348659264	AATCCAACTATAAAGCAAGTTTGTTA_AGAACAAAAACTAAACTCATTCATGG
362150	362.819797634214	0.252945503874043	0.019750798287735058	90	3.286535168124183	GAATTAATAGCTAATATTGTTAAGTA_AGAACAAAAACTAAACTCATTCATGG
362985	10.2199611437515	0.039016698954273	0.004679786341303556	-82.049986901181	21.76378610379214	TCATCAATATGTAATGTCCTTATTCT_AGAACAAAAACTAAACTCATTCATGG
363133	7.96940102165009	0.181462790899082	0.048821493762890356	89.9999999986409	10.538821775997839	TAGCGAACAGACAAAGACTTTAAAAA_AGAACAAAAACTAAACTCATTCATGG
363162	34.2359824644877	0.0384401503299713	0.003655620374839551	-107.647975377502	19.95609106991725	AATGGAATTAAGTACATTAACTA_AGAACAAAAACTAAACTCATTCATGG
363187	76.7415900969924	0.0411787406922757	0.002969686286757515	-111.467903049662	15.71960136632031	ACATCAAACTTTAATAAGATTGATTG_AGAACAAAAACTAAACTCATTCATGG
363333	8.41375584021843	0.0348536765650365	0.004341058258900349	-105.14097737337	24.814026720207014	GCATAAATGTACAAGGTATTTGGCTG_AGAACAAAAACTAAACTCATTCATGG
363373	57.1535626486658	0.0454604065358939	0.0029839699086484854	-82.325874344506	12.504167095421431	TATAGAACGACTAAACTGTTTGGGGC_AGAACAAAAACTAAACTCATTCATGG
363414	149.872232693238	0.106985311593602	0.-0.029512873205898623*I	34.0702392763371	0.-30.735208870877774*I	TTTATAAATCACAAAACGATTGTAAG_AGAACAAAAACTAAACTCATTCATGG
363495	81.5986131650842	0.0459347218642398	0.0030036820151936494	-86.4225147032961	12.727142000299626	GGTCCAATTGGAAAAACGCTTGGCAT_AGAACAAAAACTAAACTCATTCATGG
363799	0.853573266032129	0.0254921434671605	0.006121740274751208	-96.127766078604	45.51584839292406	CGGATCCGATATCGGTACCTTGGGTG_AGAACAAAAACTAAACTCATTCATGG
363923	26.1546028738517	0.0545701802484465	0.00835934507040458	-36.756089266909	23.38137282483377	AGATTAATGCATAATTTTATTGGGTA_AGAACAAAAACTAAACTCATTCATGG
364010	5.21443605330039	0.0465573042610656	0.006711120396189168	-47.6619390270237	23.02929709329669	CCCTGAATCGAAAGTGTATTATGAT_AGAACAAAAACTAAACTCATTCATGG
364268	65.9577672935729	0.222039590321076	0.038706907616381916	89.9999999999954	7.223637773331533	TTTCAAATGCCTAACCTTTTTAGATA_AGAACAAAAACTAAACTCATTCATGG
364383	10.0543516438219	0.0294238565755441	0.003752188547800702	-150	31.445814574310774	GATGAAAGTGTAAAGGTCATTGCGTC_AGAACAAAAACTAAACTCATTCATGG
364598	6.19593038105646	0.0433436021737062	0.005769239724144453	-60.8446221698772	22.28051954115774	CCACTAACGCGGAAGAGCCTTGTAAG_AGAACAAAAACTAAACTCATTCATGG
364715	22.6809464878378	0.0319680858269562	0.0031856890573836163	-141.080487596567	22.90573783905022	GACGTAAACTTCAATTCTATTACGGA_AGAACAAAAACTAAACTCATTCATGG
364773	0.409786871853484	0.0270089827729665	0.005072778672661183	-142.863091929928	42.10675163299533	CTGTCAAACTCAAAATACCTTCGTGA_AGAACAAAAACTAAACTCATTCATGG
364842	14.482531971335	0.197379249808034	0.05014187622017872	89.9803279395003	10.368523776173506	TCGGGAACAGATAAAAAGCTTACCTG_AGAACAAAAACTAAACTCATTCATGG
364845	19.3338585459889	0.0410091703442077	0.0037222264992112235	-85.2732775665008	17.15387358856719	TCGGTACCTCATAATAGGGTTTTGTT_AGAACAAAAACTAAACTCATTCATGG
365298	24.0773613504347	0.0413340058379272	0.0040467880326468956	-84.971531897383	18.60265806619571	GTCGGAAGGCTGAAAGGGCTTTAGCC_AGAACAAAAACTAAACTCATTCATGG
365383	17.0945036967727	0.186934680015666	0.07845132272004604	89.9999999999548	16.377416134795144	ATTATAAACAGCAAGGTATTTTTTAT_AGAACAAAAACTAAACTCATTCATGG
365852	49.2559013646784	0.0514168378015262	0.0057321871627825155	-56.4625090302203	19.07171446884869	TTTTGAAACCCCAAACGATTTAGCCT_AGAACAAAAACTAAACTCATTCATGG
366289	6.67743270209755	0.180720127730013	0.07358100647437318	89.9999999999934	15.828994698367005	TGAGGAACGCCAAATCTAATTTATAG_AGAACAAAAACTAAACTCATTCATGG
366402	27.6486391483978	0.0483373082071724	0.007759572552112373	-59.2998625675316	27.964011919430114	AATAAAATGTATAAACGGTTTTGAAG_AGAACAAAAACTAAACTCATTCATGG
366480	31.1455943702019	0.0358144002946822	0.003012510997002857	-123.299865914725	18.435158911318354	ATGCCAATGCTCAAAGAAGTTTGCGG_AGAACAAAAACTAAACTCATTCATGG
366504	16.7798785428818	0.0432724580340876	0.003982303032022919	-71.2187140069035	16.273302889329873	TACCTAATACATAAACCTGTTGAATC_AGAACAAAAACTAAACTCATTCATGG
366510	77.048889725391	0.108747616217499	0.-0.018166953637412737*I	40.7241528767776	0.-16.500529486093157*I	ATGGTAATCTGTAAATAGATTCAAGA_AGAACAAAAACTAAACTCATTCATGG
366594	101.481043808834	0.053262987734684	0.005123562123353849	-61.2136843405367	16.982732485748873	TTAAAAATCATGAACAAATTTTCATC_AGAACAAAAACTAAACTCATTCATGG
366758	29.6833534873811	0.197762033547738	0.1157544691321302	89.999999995436	23.228324287440234	AGCATAACCGTGAATGTAGTTATATA_AGAACAAAAACTAAACTCATTCATGG
366839	17.0652596718728	0.190953995272075	0.07248212774343321	89.9999999956644	14.953710434249407	CTCGCAAGATTCAAAGAAATTTTTCT_AGAACAAAAACTAAACTCATTCATGG
366913	3.04168728230263	0.178190000264046	0.07763480153352705	89.999999995663	16.92113691834722	TATGCAACTCATAACTTTATTGATAA_AGAACAAAAACTAAACTCATTCATGG
366957	39.2895470041642	0.0641567540835268	0.008823187621924597	-16.2679620293261	18.445800109490737	CAATTAAGCTAGAAGGGCATTTGCGG_AGAACAAAAACTAAACTCATTCATGG
367036	1.91342128016078	0.0402772126011306	0.008209207585227194	-66.0906829363764	34.93855661247475	GCTTCAACTGAGAATTGGATTACCTT_AGAACAAAAACTAAACTCATTCATGG
367045	28.4628411952507	0.19238235892137	0.06305518159058734	89.9999999992305	12.833093139601603	GGAATAACGCAGAATTAATTTGTATT_AGAACAAAAACTAAACTCATTCATGG
367107	13.9722030429345	0.0423411633548395	0.00560094740400234	-70.0253427965689	23.2749453641687	CAAATAAAACGGACAATAGTTATACA_AGAACAAAAACTAAACTCATTCATGG
367188	71.4627946808004	0.18003103926487	0.-0.09138853495193176*I	84.3024239149085	0.-28.45483152227968*I	GGTTCAAATAATAATGTTCTTTTATA_AGAACAAAAACTAAACTCATTCATGG
367355	25.3506775781157	0.197033124001793	0.05654700235736635	89.9999999996287	11.418223479309114	GTTCCAATGTATAATAAAGTTTAAGT_AGAACAAAAACTAAACTCATTCATGG
367366	45.9033560040298	0.210392321061372	0.038294001283676965	89.9999999967971	7.4129064261218485	CAATCAATTGGTAAGTTTATTACAGT_AGAACAAAAACTAAACTCATTCATGG
367381	46.5648115815192	0.206837838660299	0.06047433087576699	89.9999998785893	11.7337686266001	AAAGAAAAGTCGAATATTCTTACTTA_AGAACAAAAACTAAACTCATTCATGG
367826	5.84085231913969	0.0601460292939802	0.01346060999615446	-7.4361096158256	28.139125526397816	CCGAGAACCGACAAGGATATTTATCT_AGAACAAAAACTAAACTCATTCATGG
367981	22.3906556230575	0.190831558262714	0.07216995650694752	89.9999999890349	14.815020726264173	CTTGAAATTAAAAAATAAATTAGGCA_AGAACAAAAACTAAACTCATTCATGG
367984	37.0637183713636	0.0382557808006974	0.0034651027489973037	-110.019682746237	19.088021100071202	TCCAAAAGCTAGAAGAGTATTTACAC_AGAACAAAAACTAAACTCATTCATGG
368115	152.836261162344	0.0386143934677372	0.0015266689927816274	-139.88967347926	9.380254062586577	GAGTCAACATGCAACAAGGTTTAGCA_AGAACAAAAACTAAACTCATTCATGG
368133	32.5004388456943	0.0394088873825384	0.0034771772700536536	-101.264705262382	17.907029628390177	TTCCAAATGCATAAGTAAATTGTCGG_AGAACAAAAACTAAACTCATTCATGG
368327	7.23387232729132	0.189020147471327	0.06720870573643564	90	14.231888282020154	TTGCTAACAGAGAAGCGGCTTCCTTT_AGAACAAAAACTAAACTCATTCATGG
368457	79.2359525901129	0.0469942066484034	0.0030209259033763688	-82.6021951839194	12.37644937309821	TGAACAAGTGGTAAGTGTATTCCTTT_AGAACAAAAACTAAACTCATTCATGG
369025	94.8730220921802	0.045503910048148	0.00246237815022694	-91.4668480761518	10.70835106677819	TGTTGAAACAGAAATTGGTTTGGCAC_AGAACAAAAACTAAACTCATTCATGG
369215	66.8477706267989	0.0415591231727463	0.002403023285657321	-104.14177089167	11.95384832022701	ATCAAAATTGGCAAAACGGTTAGGCC_AGAACAAAAACTAAACTCATTCATGG
369276	12.6008745011774	0.0516951822126375	0.008816438435158381	-37.0529797054799	25.83097203052769	AATATAAACACTAAAGTCGTTTGCAA_AGAACAAAAACTAAACTCATTCATGG
369466	3.65300952938722	0.033920615529966	0.005946489675001218	-100.662614378592	34.98575577878369	GCAGTAAACGGTAAATTTTTTTTCAC_AGAACAAAAACTAAACTCATTCATGG
369494	0.0831322644873325	0.0680324607767781	0.-0.02530979196863482*I	8.78999647582876	0.-47.33338892130805*I	GGCCCAACGTAAAAAGGAGTTGAGAG_AGAACAAAAACTAAACTCATTCATGG
369649	57.7008803651988	0.0430980355829647	0.003253188772071236	-93.1628406714728	15.032184698040176	AAGAAAATCCCAAATGTGCTTCAATG_AGAACAAAAACTAAACTCATTCATGG
370049	58.5856140965192	0.0399743970808691	0.002581484985854292	-110.422055085151	13.681380685105324	ATTATAAGCTTTAATGTCGTTGTAGT_AGAACAAAAACTAAACTCATTCATGG
370140	7.3241081530379	0.044412121001064	0.007420058615525541	-54.1005930055816	26.669862199667364	GACCCAACCAGGAAAGGCCTTGCCGA_AGAACAAAAACTAAACTCATTCATGG
370307	53.2793704043281	0.0448494919998954	0.003347357119598229	-84.4711090728431	14.39573974972544	CCTAAAAAAACGAACAAAGTTCGTCC_AGAACAAAAACTAAACTCATTCATGG
370362	28.656933902783	0.0474614979805518	0.0060261220906462345	-63.7203792900199	22.31138693797306	TGAGCAATTCTAAAATCCGTTAACCA_AGAACAAAAACTAAACTCATTCATGG
370703	9.58107633147007	0.181681605741949	0.0752671641409565	89.9999999033345	16.07176096731011	CTTCAAATTCTTAAATTTCTTATGCT_AGAACAAAAACTAAACTCATTCATGG
370833	2.60879988543006	0.0359690879975812	0.004635579592550863	-92.5061516552021	25.006104022099485	AGGTAAAGTTGCAAGTTATTTGTCTG_AGAACAAAAACTAAACTCATTCATGG
370913	5.78429652831629	0.0388856891029724	0.004746340149687167	-84.4804974057522	22.710392147064095	TAGTAAATCAGGAACGACCTTGCCTT_AGAACAAAAACTAAACTCATTCATGG
371059	9.80370422914049	0.0374546711528931	0.004947107482079039	-92.9388953750949	25.529937708658522	TATGTAAGCGGGTTTCTGT_AGAACAAAAACTAAACTCATTCATGG
371106	84.4296667608502	0.0442192905987546	0.0025831158912924135	-96.3644703680806	11.835864759065231	ATTCAAAACTCGAAATAACTTGGGT_AGAACAAAAACTAAACTCATTCATGG
371338	0.678700586352974	0.0339463302427717	0.004367434462104479	-100.150724248211	25.027669444917713	GTTAGAATAAACAACGTCATTTCAAG_AGAACAAAAACTAAACTCATTCATGG
371374	30.6882120796902	0.0622218604047283	0.013302085743618434	-17.5412837521429	29.248762073287946	GAATCAAATTTCAATTTTATTGATTC_AGAACAAAAACTAAACTCATTCATGG
371423	90.879219773669	0.062743409276565	0.-0.013535282736261941*I	-31.5090933100924	0.-32.561382979341175*I	TATACAAAATGAAATCGATTTTTAAG_AGAACAAAAACTAAACTCATTCATGG
371572	47.8558002991426	0.0424390327458962	0.0034797141280059176	-93.258415272292	16.292085795065436	TGAATAACCAAGAAGAGGGTTAGGG_AGAACAAAAACTAAACTCATTCATGG
371604	62.4376641597721	0.0369945636026174	0.00225316686590066	-131.252514980305	13.975970738026342	CGTCTAAATATCAACAACCTTAGTTC_AGAACAAAAACTAAACTCATTCATGG
371706	5.94974381867745	0.0460094860358343	0.009499721349702544	-50.6243567149735	33.783261752626025	GCACTAATTTCCAATTGACTTTTGGG_AGAACAAAAACTAAACTCATTCATGG
371796	10.6466118327428	0.191750456831397	0.06364574646458317	90	13.28560055965906	ATTTAAACATACAAGAAGTTTTAAGT_AGAACAAAAACTAAACTCATTCATGG
371815	2.29142180266795	0.0360864243589866	0.005952867279626404	-84.9707873823625	30.551199051488137	AAGCAAAACCTTAAGGCGGTTTCTCT_AGAACAAAAACTAAACTCATTCATGG
371878	11.4076378769301	0.0259893076792713	0.0047980530936467414	-110.869129389826	37.32489544021001	GTCGACGGATCCGATATCGGTACCAG_AGAACAAAAACTAAACTCATTCATGG
371982	420.116989423015	0.259413757817182	0.019627942802653946	89.9999981910428	3.2098102170311766	ACTTAAAAAGTGAAAAAAGTTTAGGA_AGAACAAAAACTAAACTCATTCATGG
372187	37.9349566870637	0.0522562863401864	0.006594111291083155	-47.5753794134022	20.424147098086216	ACTTAAATCCGGAAAGCGGTTTTCGA_AGAACAAAAACTAAACTCATTCATGG
372253	19.5142436902749	0.0438054505842333	0.005377228702071118	-72.2041702241295	22.262485054106	AGAGTAATATTAAACAATCTTGTTCC_AGAACAAAAACTAAACTCATTCATGG
372333	54.4531534013493	0.0452191413749855	0.003203482988922756	-82.3201736532617	13.469266436898868	AACTAAACTCTTAAACGTATTACCGG_AGAACAAAAACTAAACTCATTCATGG
372365	40.9002365313287	0.0473441754078122	0.004792467958152247	-69.6422478048619	18.38094420824013	TCGGAAAAAGTGAACTCTGTTGCATA_AGAACAAAAACTAAACTCATTCATGG
372393	44.5017375684377	0.0419627166866968	0.003067484579880323	-93.1357859516753	14.314415586915656	ATACGAACAAATAACCACGTTTATCT_AGAACAAAAACTAAACTCATTCATGG
372533	9.724876178923	0.0616881755660989	0.014567629618988744	-8.96071760398909	29.94129319730155	TATCAAACATCCAATTTCTTTAGCAA_AGAACAAAAACTAAACTCATTCATGG
372745	21.3123250129139	0.202228891335946	0.07130890540544223	90	14.330174896994574	GATATAACCACAAAGGTCCTTTAATA_AGAACAAAAACTAAACTCATTCATGG
373040	6.38638553669215	0.0492505002920514	0.017275148194758467	-39.6467384994802	54.20887247386054	GTTCGAAGTAAGAATAATCTTTGTTA_AGAACAAAAACTAAACTCATTCATGG
373071	25.753201680925	0.0398060377566836	0.004164625712871183	-98.3626577436657	21.204798413889648	ACATAAACGCGGAATCTATTTACACC_AGAACAAAAACTAAACTCATTCATGG
373372	4.12724063020599	0.0451307791708003	0.009823514465802622	-52.1352583897514	35.31829587265179	GCTGAAAAGTGAAAATGGTTTAGCGG_AGAACAAAAACTAAACTCATTCATGG
373622	353.168571109889	0.2528689935028	0.018432446955762825	89.9999999809408	3.0743782194601543	TGTGAAATATATAAGCCTTTTTAGAT_AGAACAAAAACTAAACTCATTCATGG
373816	28.5406595056422	0.0441345277680656	0.0037861122233160908	-76.2752493241113	15.672920251972936	AACCCAAAAAAGAACGCATTTACCTC_AGAACAAAAACTAAACTCATTCATGG
374025	67.7076352356307	0.0761393636460997	0.-0.011659642232292058*I	-0.291260351373444	0.-18.90867688574095*I	GGGCTAAAATAAAAGGGCCTTGAGGG_AGAACAAAAACTAAACTCATTCATGG
374053	163.16288442103	0.0496672193190264	0.0028976225851821756	-83.0391969048195	11.38974469104053	TACAGAATCCGCAAAATTTTTACGTG_AGAACAAAAACTAAACTCATTCATGG
374117	5.17874432892916	0.0445189909463888	0.007407847586505254	-51.2702589043853	26.35627941747147	AACTTAATGAGTAATGTCTTTCATCA_AGAACAAAAACTAAACTCATTCATGG
374155	10.2151103260233	0.0419640791473565	0.004877062131068279	-70.5026971854157	20.342100390203793	CCCTAAAACTAAAATGTAGTTCTTGG_AGAACAAAAACTAAACTCATTCATGG
374192	174.416962225703	0.0412915652727125	0.0015982335533967	-127.076631808525	8.868785985112723	AATGCAATATGTAACGTGTTTAAATC_AGAACAAAAACTAAACTCATTCATGG
374406	47.2755448896157	0.0438114048844066	0.003323988280534439	-87.2912502439703	14.820028754785163	GTTCCAAAAGATAAAACCGTTGTCTG_AGAACAAAAACTAAACTCATTCATGG
374423	23.1984605974458	0.0436384230845018	0.004156475344784758	-75.69183063454	17.360637499465803	ATTCAAAGAGAAAATCATTTTAGATG_AGAACAAAAACTAAACTCATTCATGG
374524	99.5704087985542	0.218041048224414	0.03616390528274437	89.999999996306	6.710596131197459	ATATTAACACATAATAAATTTATGAG_AGAACAAAAACTAAACTCATTCATGG
374602	67.7017452225981	0.214741068517152	0.04527672538269525	89.9999999892649	8.551915425942065	CAGAGAAGTTCTAATAATTTTATTGC_AGAACAAAAACTAAACTCATTCATGG
374759	198.668845210792	0.0436629926175032	0.001679660371996407	-116.429770234075	8.538455523896973	TCGAAAAAACGTAACTGCTTTATAGC_AGAACAAAAACTAAACTCATTCATGG
374859	95.8364984484857	0.0454702543014391	0.0026119927247943	-91.4546330418034	11.447014596070394	AGCATAATCACCAAACGCCTTGGTTC_AGAACAAAAACTAAACTCATTCATGG
375037	36.7579989348381	0.0892690940859193	0.-0.016770618657325462*I	24.5462293623909	0.-20.53092410708708*I	ATGATAAATATAAAGCTTTTTCATCC_AGAACAAAAACTAAACTCATTCATGG
375067	4.66843020550312	0.169498724311709	0.0808547973531057	89.9999999046753	17.9969733187433	AAAGGAATTCTTAACAATTTTTGTAA_AGAACAAAAACTAAACTCATTCATGG
375243	154.105874577489	0.23025594520859	0.02776776873328919	89.9999999999918	4.962046448936252	TTATGAACACAGAAGGTATTTAATTA_AGAACAAAAACTAAACTCATTCATGG
375370	29.3261420340488	0.0869821752418355	0.-0.01545570099521268*I	28.9922860664987	0.-18.29523785234472*I	TTGATAATTGTAAACCTAGTTTATTT_AGAACAAAAACTAAACTCATTCATGG
375673	29.547895048497	0.040941687999697	0.0036317014284099674	-94.1752869182662	17.586867896319383	TCAACAAACGAGAATGTGGTTAGTTT_AGAACAAAAACTAAACTCATTCATGG
375800	1.52942510853809	0.0442901421754245	0.008072847571650178	-44.9268538819558	27.94860134834852	CTTATAAGATTAAATGACTTTACACA_AGAACAAAAACTAAACTCATTCATGG
375878	15.380401165667	0.0349094138870172	0.003508293448672609	-113.280780114129	20.804965613074437	AGCTAAAGTGTTAATGACCTTGATTA_AGAACAAAAACTAAACTCATTCATGG
376457	33.6210479326911	0.209993994758921	0.04840327045663341	89.999999999937	9.44736381619295	CTTCAAATATGTAAAGCCGTTACTTT_AGAACAAAAACTAAACTCATTCATGG
376612	96.6801123385339	0.226242015789365	0.0367091750832383	89.9999999999944	6.697992260519247	TTTACAACTAGGAAGGTTTTTAGAAA_AGAACAAAAACTAAACTCATTCATGG
376734	80.0942590480552	0.0527447124943823	0.003989216088170866	-59.248115740109	13.068961459005468	TTGGTAACTTTAAACTACGTTTTGAT_AGAACAAAAACTAAACTCATTCATGG
377225	64.155548420292	0.206906031030576	0.05263292505367377	89.9999999968377	10.114680950431355	TAGGAAATAACAAAGTTATTTTACTA_AGAACAAAAACTAAACTCATTCATGG
377543	202.877631704739	0.0449339116267183	0.0018210993894475982	-109.339152700598	8.738194791442325	AGTACAAACTTAAAATACGGTTCACTC_AGAACAAAAACTAAACTCATTCATGG
377596	3.22190006725968	0.0279987282048211	0.006129055916250821	-149.999999747577	56.70506012701827	GATCGAAAGGCAAAGGGCATTGGGAC_AGAACAAAAACTAAACTCATTCATGG
377609	1.11958202741054	0.170360237716851	0.12447331912087352	89.9999999995215	27.6964806137493	TTAGAAATGTACAAGGTTATTTTACT_AGAACAAAAACTAAACTCATTCATGG
377675	11.1752834536996	0.0387500196941008	0.00559579940209824	-89.1171090089137	28.064001133358833	GAAAAAAAAGTTAACATGGTTGTTAG_AGAACAAAAACTAAACTCATTCATGG
377743	14.0188461170521	0.0477274184437962	0.007839250518070077	-51.8783595169262	26.86221547760613	CAAAAAATGTTGAAAAGCATTTTCCT_AGAACAAAAACTAAACTCATTCATGG
377788	7.57034917905045	0.0493977349924818	0.006339687504033802	-39.5305261073378	19.52317057559219	CCATGAATTACAAACCTAGTTCTGAG_AGAACAAAAACTAAACTCATTCATGG
378070	45.8607960558891	0.0482021720905289	0.004488352277323909	-68.2609376541677	16.819969598467182	CACGCAAAATCTAATCCTCTTTTTGT_AGAACAAAAACTAAACTCATTCATGG
378199	35.2065411554688	0.0358448233351724	0.003057949710280246	-123.409659775358	19.000926447781012	TATCGAATTTTAAAGTAATTTCATGC_AGAACAAAAACTAAACTCATTCATGG
378552	180.61371405054	0.0423040564420836	0.0015793161259945343	-123.293265910911	8.453370191312287	AGTTAAAACTAGAATCGTGTTTCGTG_AGAACAAAAACTAAACTCATTCATGG
378854	50.1397440291931	0.0411958958083867	0.0026309019059248873	-101.060284930383	12.987155267476817	TAGCCAAGCGTTAACTACGTTGACGT_AGAACAAAAACTAAACTCATTCATGG
379206	16.8224070677384	0.0465281124327022	0.006842245824245942	-58.8052497088697	25.01402318711938	ACATAAAAAGTCAACAGAGTTAGAAT_AGAACAAAAACTAAACTCATTCATGG
379236	62.6325245565665	0.156616457542566	0.07771237115040851	72.6402095824933	29.709297427339738	GTACTAAAGACAAACATGATTTTTAT_AGAACAAAAACTAAACTCATTCATGG
379320	25.7941944467964	0.0444621999072233	0.00471859503623733	-73.9181703463722	19.238931170077784	AATCGAATCGCTAACAGTATTTTGTA_AGAACAAAAACTAAACTCATTCATGG
379443	27.7214185147803	0.0475900737422947	0.005385497625836674	-62.0626453570899	19.556987474064076	TTACTAAAGTTGAAGTTTGTTGGTAA_AGAACAAAAACTAAACTCATTCATGG
379626	16.5126062682719	0.0425040315042023	0.0036805837401026734	-74.7958086985278	15.406629865356999	AGGGTAACAAGTAAGCATTTTGCGGA_AGAACAAAAACTAAACTCATTCATGG
379639	2.30678028892544	0.0286983768602747	0.0059744531023459705	-79.7908641290795	37.05093597065015	ACGGATCCGATATCGGTACTTATATG_AGAACAAAAACTAAACTCATTCATGG
379797	14.7051659920175	0.196027523201185	0.04975213738647039	90	10.245573194175698	ATCATAATCTCCAATTTTTTTAGCAT_AGAACAAAAACTAAACTCATTCATGG
379840	30.0086567112486	0.0449440303941883	0.003558899905340281	-73.2616684687737	14.294306579276888	ACAATAATAGTAAATGCTTTTAGTGC_AGAACAAAAACTAAACTCATTCATGG
379901	2.96300241445957	0.0374688232236718	0.006903370922663947	-82.9093278024703	34.37768880226654	TAGGAAAACTTAAAGGTTATTGATGC_AGAACAAAAACTAAACTCATTCATGG
380228	2.34085957765089	0.175993682133494	0.11957206823867941	89.9999998611579	26.1692395506728	TGGGTAACCAAAAAAACTATTCGTAT_AGAACAAAAACTAAACTCATTCATGG
380495	21.4132153941073	0.053707379786807	0.0082139414674121	-36.6081466102999	23.361174485202945	CTTTCAACCGCAAAATTATTAGCTA_AGAACAAAAACTAAACTCATTCATGG
380522	98.2154417158874	0.0751572490021275	0.-0.012864769167283482*I	-7.64198168942021	0.-22.351811265617*I	CTTTTAATACAAAACATTTTTGACCC_AGAACAAAAACTAAACTCATTCATGG
380558	55.9916248199935	0.206830903689738	0.0413449589138014	89.9999999993169	8.002202481248116	GCGGTAAACCCGAAATACCTTAATAT_AGAACAAAAACTAAACTCATTCATGG
380683	9.38595414972924	0.0448964964964869	0.004792687120842154	-59.0208254114525	17.914268572939175	GATCGAAGCTAGAATAGTCTTTTCC_AGAACAAAAACTAAACTCATTCATGG
380740	24.4011184572442	0.0468786401694078	0.005713718097855153	-62.385563664886	21.068335854242633	TTATCAACCCTGAAGTCTATTCCTAA_AGAACAAAAACTAAACTCATTCATGG
380992	58.8625957902838	0.0495066862901281	0.005301764034999274	-66.1700137278857	19.16460873866949	TTGGCAAATCGTAAAAACTTTGTTTG_AGAACAAAAACTAAACTCATTCATGG
381001	92.9475943307604	0.0401539229556837	0.0019802253159922115	-119.500547974854	10.835852971703655	TGTTCAACTACGAAGGGCATTACAAC_AGAACAAAAACTAAACTCATTCATGG
381091	155.362000316633	0.234879614521769	0.-0.023462858726528972*I	90	0.-4.123423304084654*I	ATTGTAAACCGGAATCTTATTCTTAA_AGAACAAAAACTAAACTCATTCATGG
381183	326.118105760709	0.0439189586641883	0.0014663118112604226	-125.941148046714	7.7521975278839435	GTATTAAATGGAAACCCTCTTGCGAA_AGAACAAAAACTAAACTCATTCATGG
381195	48.1113523852329	0.0462014443626499	0.003341336845133814	-75.2017571647825	13.289366338121699	TAGCTAAAAGCTAAATTGGTTCTCACT_AGAACAAAAACTAAACTCATTCATGG
381665	17.4162308239709	0.0458385450601861	0.0055821006244723085	-61.699694664712	20.951820926095042	CAACTAATAGCAAAGGCTCTTGTTCA_AGAACAAAAACTAAACTCATTCATGG
381680	24.9066908774886	0.0396553077138815	0.0035650998404205742	-91.4260993065569	17.16139584438743	AATGTAACTCGGAATCTTCTTCAGCC_AGAACAAAAACTAAACTCATTCATGG
382196	38.6803735322884	0.0425567532139988	0.0034948874882535764	-88.0248378281584	15.87881414116172	AACTAAATCTAAAACGTAATTAAAGC_AGAACAAAAACTAAACTCATTCATGG
382914	143.934074180704	0.228495156150742	0.03378840343060345	90	6.06200201022286	ATCAAAAATAGTAATGAATTTTCATT_AGAACAAAAACTAAACTCATTCATGG
383395	6.5729441633865	0.0355445095687317	0.004189872222368889	-100.579139827203	23.406502989200558	ATTCCAAGCTTCAACTCGGTTGTGGG_AGAACAAAAACTAAACTCATTCATGG
383505	82.932465611297	0.045090316022281	0.002892480741476747	-90.6833637499835	12.791482669183303	GGGCAAACGTTAAAACATTTTTACTC_AGAACAAAAACTAAACTCATTCATGG
383517	125.560394095823	0.0739682830916338	0.-0.009529744873736647*I	-10.5906073589543	0.-17.01254809380226*I	AAATAAAGCGGAAAGTCGGTTTAATA_AGAACAAAAACTAAACTCATTCATGG
383588	2.46894504022522	0.0400065274599112	0.007749294780170211	-64.3272801772468	33.188047461888175	ACTAAAAAATACAACACCTTTTACTT_AGAACAAAAACTAAACTCATTCATGG
383612	49.4394174147052	0.122129897037768	0.-0.02406923143004434*I	55.8851135849628	0.-15.39976988209561*I	CGAAAAAGAGCTAAGGATTTTATATG_AGAACAAAAACTAAACTCATTCATGG
383617	13.7473956762735	0.0431294087665381	0.005202146309079744	-68.5677489200097	21.080122282363362	TTAGTAAAAGAAAAGCGTTTTACGTT_AGAACAAAAACTAAACTCATTCATGG
383849	16.2489250492322	0.187888943030345	0.06025728020784642	89.999999977491	12.581426683592637	ACCCAAATTTTTAAAAACTTTCTTTG_AGAACAAAAACTAAACTCATTCATGG
383933	1.25382552349348	0.17016890887701	0.12991311689600235	89.9999999989068	28.99969171307435	TACTAAAGTGTTAAAATACTTTCTAA_AGAACAAAAACTAAACTCATTCATGG
384295	51.3202787169895	0.217273305054092	0.046538553783234314	90	8.880543434887914	AGGGAAACCGGAAAGATTATTTGGTG_AGAACAAAAACTAAACTCATTCATGG
384332	40.358912171805	0.130563391708739	0.07970897779771624	62.3228172977641	38.92716127522099	TGCAGAATATATAACTCATTTTCTAA_AGAACAAAAACTAAACTCATTCATGG
384668	36.5216110976737	0.0425406654228688	0.00319001865814718	-88.4217416477913	14.501185690966867	ATCGTAACCATAAAGACGGTTTCAAG_AGAACAAAAACTAAACTCATTCATGG
385130	364.752276036651	0.224291328074752	0.021568621123126307	83.8361523453811	5.437352363194163	GTGCAAATAGTTAAACAAATTGTATA_AGAACAAAAACTAAACTCATTCATGG
385336	87.3549044167302	0.0420775386251479	0.0023108879138702644	-107.350349584646	11.575514444263316	AATTCAAGGGTCAATACAATTGCATT_AGAACAAAAACTAAACTCATTCATGG
385573	23.0748592216019	0.138761290659181	0.-0.0475142525432252*I	67.3205086506049	0.-23.897001428395857*I	ATGTAAATAATTAAATGACTTAACCT_AGAACAAAAACTAAACTCATTCATGG
385792	37.2836179593661	0.156101390920521	0.-0.05359064283515012*I	72.9157093067621	0.-20.694981758462863*I	GGCTGAAAACTGAATAATCTTGGTAT_AGAACAAAAACTAAACTCATTCATGG
385808	84.8623806847788	0.0398554424625989	0.0021058683848769145	-118.371637528076	11.509049929825235	GCTGAAAAGGGTAACATCATTGTCAT_AGAACAAAAACTAAACTCATTCATGG
385992	17.5387233976396	0.0429765882700689	0.004863762281915119	-70.9058227223929	20.1127189884209	CCTTTAATTGGAAAGACCTTTATCGC_AGAACAAAAACTAAACTCATTCATGG
386262	31.6748131145028	0.0788384451987947	0.013501835861782682	13.5685311520362	20.454904710420386	TGCGGAAAAGACAATTAAGTTGGGGG_AGAACAAAAACTAAACTCATTCATGG
386393	37.2837268112962	0.0444246727616605	0.0036762309614189717	-80.0064834463793	15.472550714007612	CTGCAAACAACAAAGCGGATTATTGG_AGAACAAAAACTAAACTCATTCATGG
387048	69.441062366101	0.0457454058918677	0.003234614193823939	-85.5023363844974	13.709378023081086	CTAGCAAATCGCAAGTAAATTCGCGC_AGAACAAAAACTAAACTCATTCATGG
387376	35.0004423141606	0.0443615909523661	0.0033753130495217634	-79.7131256886699	14.218587687796967	CCCATAATCGTAAACACGTTTATGTT_AGAACAAAAACTAAACTCATTCATGG
387508	72.0211935536025	0.0404386746624795	0.0022867645171137227	-112.684834304803	12.096880327362582	ATGAAAACGACGAATCTTGTTTGGAC_AGAACAAAAACTAAACTCATTCATGG
387563	80.8285969584174	0.048674222486189	0.0041631393370880725	-73.5571990546832	15.863532789755965	AATGAAAATTATAAGCTGGTTAATGC_AGAACAAAAACTAAACTCATTCATGG
387609	44.1211876755552	0.21459538161523	0.039519043783038506	90	7.619605638449405	TTTCAAAATTTGAATGTGTTTATGTA_AGAACAAAAACTAAACTCATTCATGG
387726	38.7183630738196	0.205833538718803	0.05499770278635141	89.999999998666	10.762350284914135	TAATCAATATCTAAATAGCTTATTCT_AGAACAAAAACTAAACTCATTCATGG
387756	85.2785577698786	0.0481801909517948	0.0037047584517651356	-78.1990030788968	14.563226059102986	ATTAAAAGACGGAAAGGTTTTGTGTA_AGAACAAAAACTAAACTCATTCATGG
387777	38.1614137043698	0.0435671928917853	0.004001440463901957	-83.480311149599	17.483686999550375	TCCTTAAAATGGAAACTCTTTTTACC_AGAACAAAAACTAAACTCATTCATGG
387910	35.2810458564162	0.211413608069351	0.044427338762397045	89.999999999491	8.641872959810172	TGGTAAATTTCTAACGGTCTTAATGA_AGAACAAAAACTAAACTCATTCATGG
388298	83.8646711577272	0.0466819638158854	0.003306324762673046	-83.6187874285152	13.698435634784822	GTATTAACACATAAATTGGTTAGTTA_AGAACAAAAACTAAACTCATTCATGG
388309	1.41467539807772	0.053039758763799	0.014903681040188806	-17.0244535852833	37.34632023499293	AGTCAAATCTTTAAGTACCTTTTATA_AGAACAAAAACTAAACTCATTCATGG
388322	33.6568700278836	0.0455970859518668	0.0035234852678006703	-73.5494318906566	13.981527264593453	TACGCAACAGTTAAGTACTTTTTCAG_AGAACAAAAACTAAACTCATTCATGG
388408	4.40441151007255	0.042027381518155	0.008561972563937597	-64.6699868881379	35.792610446022046	GGGGGAACCCTAAAGGGTGTTAAGAG_AGAACAAAAACTAAACTCATTCATGG
388503	19.369408045316	0.0895982064800253	0.032160660207458426	30.9618960471215	36.77806719364946	ACCATAACATCCAAGAAAATTCTGAG_AGAACAAAAACTAAACTCATTCATGG
388954	81.9195471508355	0.0401421074750652	0.002160312836153186	-118.062457837429	11.786556072403567	GGACCAAACTGCAAACGGTTTGGAGG_AGAACAAAAACTAAACTCATTCATGG
389215	390.136551648543	0.0455436733405242	0.001400139681193847	-121.261171078963	7.031590326982484	GAATAAACAGTAAATGGTCTTAAACA_AGAACAAAAACTAAACTCATTCATGG
389505	5.58124091902077	0.0354692009930329	0.00519742905035185	-97.6388768251712	28.68160539859959	ATTCGAAGCTTTAAATCCCTTCACCC_AGAACAAAAACTAAACTCATTCATGG
389694	32.3980416531814	0.0531896117297866	0.008641274688098789	-44.0940365532645	25.9818507874895	TAGCAAAGGTTCATATAGTTTAAGT_AGAACAAAAACTAAACTCATTCATGG
389846	16.4254595023027	0.191561174437844	0.06402092836492873	89.9999999999895	13.242565002881033	AAGTTAATTACTAAATCTTTTCTTAC_AGAACAAAAACTAAACTCATTCATGG
389947	7.95744093563664	0.18891293884071	0.07746519426965336	90	16.365442624766104	GTGAGAAGATACAAAAAATTTTCGAT_AGAACAAAAACTAAACTCATTCATGG
389948	6.78641467672388	0.0408338741002479	0.006150982522276604	-73.7571251092632	26.97559526999367	ACTAAAAATGATAAGACTGTTCAAGT_AGAACAAAAACTAAACTCATTCATGG
389968	59.801041279124	0.0429224742158064	0.002804955360428297	-95.1793106128492	13.046248309363786	GTGGTAATAGCGAAACACCTTCGGAA_AGAACAAAAACTAAACTCATTCATGG
389989	207.49185905901	0.0423343290908625	0.0016697508318767112	-125.266380814231	9.020275100794747	ATCTTAATGATATTGGAAT_AGAACAAAAACTAAACTCATTCATGG
390219	93.7738039387853	0.040553329987082	0.0019161398386555117	-116.503975826048	10.234040422914806	GTCTAAATACATAACAACGTTCATCG_AGAACAAAAACTAAACTCATTCATGG
390227	35.2988034282009	0.042759863095606	0.0030430892409994657	-87.5540658992753	13.773796349650159	CATCTAAGGGGTAATCGCATTGAGGT_AGAACAAAAACTAAACTCATTCATGG
390332	79.1381863853832	0.0351741669107429	0.002032427290503049	-150	14.302582057779437	TGCTCAATATTGAAAGGTATTGTGCG_AGAACAAAAACTAAACTCATTCATGG
390375	70.3417667245643	0.0353342242850263	0.0020236706573432037	-145.550641547987	13.745371773289381	GGACGAACTCGAAAGGGGGTTTGTGC_AGAACAAAAACTAAACTCATTCATGG
390472	20.3708387254116	0.176786473631706	0.-0.12005438234143467*I	89.9999999345321	0.-25.331540069890096*I	CATATAAGAATTAAACTCCTTTATTT_AGAACAAAAACTAAACTCATTCATGG
390477	6.74620782528713	0.0302639492325036	0.005223742529699105	-136.786969063612	39.62854620330122	TTCAGAACATCCAATGCCGTTCCTAT_AGAACAAAAACTAAACTCATTCATGG
390682	6.31121700600764	0.0415251050243583	0.007271386909006971	-68.7132876701175	31.348618193263086	TAAAAAATGTCTAACCTGGTTGCCTT_AGAACAAAAACTAAACTCATTCATGG
390842	50.9824061787433	0.0385099115062427	0.0025815463657975738	-118.210874237346	14.622052960229981	GTGGAAACTCACAAGTCCGTTGTTCC_AGAACAAAAACTAAACTCATTCATGG
390927	14.5351186595984	0.0436259224487074	0.005117520594083612	-65.9156411143073	20.256774795034975	GAGTTAACCAGCAAGTTTGTTTTATC_AGAACAAAAACTAAACTCATTCATGG
391313	35.6674325458595	0.202236059257455	0.042444851799878135	89.9999999945161	8.418343386880375	AGATAAAATCTCAATAAGATTCAATT_AGAACAAAAACTAAACTCATTCATGG
391617	33.0032542633902	0.0416064681078031	0.0033024174419531865	-90.0235543082905	15.338016418465928	CATCAAAAAGCTAATCAACTTCATTC_AGAACAAAAACTAAACTCATTCATGG
391821	0.463586494515908	0.0366465587091954	0.005582962367774655	-81.7435658366018	27.882242961324717	CGCTCAACCGGAAAGCAGTTTGTGGC_AGAACAAAAACTAAACTCATTCATGG
392020	37.447619315451	0.0411505905943739	0.002906869636622277	-94.0636544954264	13.873247380217824	AGGTAAACACCTAACGGCTTTGTTGC_AGAACAAAAACTAAACTCATTCATGG
392521	11.7169807941836	0.0387656713227064	0.004400305754281552	-85.8772357765563	21.079704989371766	CAATCAAGAGGAAATTTGCTTTTTGT_AGAACAAAAACTAAACTCATTCATGG
392589	3.02582089700645	0.0329863579085264	0.005574740880687214	-113.833804857936	36.19769059217897	AGCTGAAGTTGAAATGGCGTTGCGGA_AGAACAAAAACTAAACTCATTCATGG
392886	36.0523384460359	0.0409970813147156	0.0032478187375921124	-93.4310731487065	15.570996856934489	AGTTAAAAGGACAATGCACTTACAGT_AGAACAAAAACTAAACTCATTCATGG
392956	27.9165722438299	0.0448062237798215	0.004740244824655136	-75.1144199491283	19.59176906260807	TTGCAAACTACAAATTTAGTTTCTTG_AGAACAAAAACTAAACTCATTCATGG
393033	43.4679648263544	0.0438446995187677	0.0027240460996073943	-86.6759858347769	11.945051242794584	GAACTAACTGGGAAGTGAGTTGAGGC_AGAACAAAAACTAAACTCATTCATGG
393086	39.9236728457063	0.0425053323515372	0.003390001823500531	-88.7804911797576	15.401518736780927	TGCTGAAGGCTTAATGGTTTTTCCGC_AGAACAAAAACTAAACTCATTCATGG
393565	7.30533645828027	0.0288368644958814	0.003963313243778821	-149.999999999715	33.96811716498581	GTTGTAACATCAAATGGGCTTGCGAA_AGAACAAAAACTAAACTCATTCATGG
393713	32.9326772056723	0.0409836441908221	0.0033836012280449765	-92.6805378104852	16.12086191002654	AGCATAAATGGGAAAAGAGTTGACAT_AGAACAAAAACTAAACTCATTCATGG
393789	27.8030990749772	0.043497743962112	0.004348660384841203	-79.3754532520485	18.692548286497157	TGGATAAGTGTCAAAAGGATTTCGGT_AGAACAAAAACTAAACTCATTCATGG
394164	48.0094672946804	0.173091023328916	0.04255621677579175	77.8709769258024	13.857936118094251	TGGTCAATTGTAAACAAGGTTCCATA_AGAACAAAAACTAAACTCATTCATGG
394170	61.006071343667	0.0418150854796829	0.0028289688622870103	-103.453713959855	14.109791099114315	TCCCCAATATGAAACGATTTTCGCGT_AGAACAAAAACTAAACTCATTCATGG
394472	23.2077481899283	0.199013222059639	0.05503396595067581	90	11.087502468662267	AGTGAAAAACCAAACGTTTTTACTTT_AGAACAAAAACTAAACTCATTCATGG
394650	61.5980964928083	0.042060868364837	0.00334340528079536	-101.380835327772	16.49981349701189	CAATGAAATCTAAACTCATTTACGTT_AGAACAAAAACTAAACTCATTCATGG
394848	1.03497376206336	0.0390043166886998	0.00989498702033448	-62.1175290277833	42.7803919724567	TCTGTAATTTAAAAACTCATTGAGTT_AGAACAAAAACTAAACTCATTCATGG
394920	7.89584368668741	0.0463723333846816	0.006788902583182339	-51.66803001528	23.796468709352006	CATCTAAAATTCAATGTGTTTCCTTC_AGAACAAAAACTAAACTCATTCATGG
395254	20.6819889658237	0.0479991433104768	0.005267080448083379	-57.1298911636449	18.479393948387255	CAAAAAAGCGGTAAGACACTTTGAGC_AGAACAAAAACTAAACTCATTCATGG
395310	11.4211333929023	0.038048625367151	0.005315771408358856	-91.7415627406244	27.08072028476152	ACACAAAAATGTCAAGATTCTTCGATG_AGAACAAAAACTAAACTCATTCATGG
395573	80.9634937398805	0.0495746161965346	0.004213019652672631	-72.9089191541638	15.803636158974388	TTATGAATGAATAAATAGATTGAGGG_AGAACAAAAACTAAACTCATTCATGG
395668	9.14865308156268	0.0403355644746687	0.005686765931519687	-77.1012048180929	25.882159079579473	ACGGGAACATTTAACCGATTTTTGAA_AGAACAAAAACTAAACTCATTCATGG
396151	50.0203747451612	0.0506294736109018	0.005651847489008187	-58.7098442673057	19.269531109221642	ATTAAAATGGTTAACCCTTTTTGTTT_AGAACAAAAACTAAACTCATTCATGG
396200	65.7216400930738	0.0508836706409196	0.005336390278240323	-61.7762528490452	18.37190164333959	GGCAAAAATACCAAGGCTATTTCTCT_AGAACAAAAACTAAACTCATTCATGG
396258	9.71110353708394	0.0473698592501886	0.006668809963317832	-48.5959174804446	22.62042230664694	TATACAAACATAAAACGCTTTGGTCT_AGAACAAAAACTAAACTCATTCATGG
396579	9.2768366704253	0.0474593402403855	0.006236696254208658	-47.8262473625903	20.714084846686987	ATAGTAAATACCAAATCAATTTTCCA_AGAACAAAAACTAAACTCATTCATGG
396703	90.9608140108077	0.0417002551304753	0.0023194370282725828	-108.033641189002	11.664715237663724	AATACAATGTGCAAAAATGTTATGAT_AGAACAAAAACTAAACTCATTCATGG
396888	74.8389278415942	0.221835053003474	0.035086593377496554	89.999999999771	6.52886106029892	CTATTAAAAGAAAACGTTTTTAACAC_AGAACAAAAACTAAACTCATTCATGG
397377	16.4651378678877	0.188584802140133	0.03372815496480385	87.4297468612739	9.985272932820905	GTTATAATTGTCAACTCGTTTGAAAA_AGAACAAAAACTAAACTCATTCATGG
397472	34.135858114129	0.0437059313374891	0.0038654011582009797	-79.5355842274623	16.55451584591738	ATTAGAAGTAGAAAATGGATTGATAG_AGAACAAAAACTAAACTCATTCATGG
397557	128.906455019066	0.0436447450100907	0.0021183732257619393	-107.677263657952	10.37517330868752	AACACAATAGCTAATGAACTTGCAAA_AGAACAAAAACTAAACTCATTCATGG
398519	67.3092830601453	0.0539907554117739	0.006409642203149679	-51.3573533058316	19.767107605626244	ATCATAACTATTAACTCTGTTTCTTT_AGAACAAAAACTAAACTCATTCATGG
398565	49.8053992409019	0.0434901986106084	0.0033448408986853466	-87.9495397096931	14.904924366791938	ACATTAATAACTAAGTGTCTTTGATT_AGAACAAAAACTAAACTCATTCATGG
398938	31.0528285037223	0.203525635262253	0.05101969940304978	89.99999995293	10.09802213792326	TCGGAAACAGTAAAATATATTTGATC_AGAACAAAAACTAAACTCATTCATGG
399064	9.96991014027027	0.0362648323046168	0.004735505696869042	-101.692389739733	26.21819174219565	GGACGAATCTATAAGATGTTTATCCC_AGAACAAAAACTAAACTCATTCATGG
399268	10.4357104897765	0.0325902340193263	0.00410866550702346	-122.03760870459	26.806878530736626	TAACAAAGTGGTAAATCGATTTCGG_AGAACAAAAACTAAACTCATTCATGG
399317	24.9997739068916	0.0413169672017179	0.004147636658946759	-88.5150166335975	19.494953267378747	ATAGCAAAATTGAATAGTTTTCGGTG_AGAACAAAAACTAAACTCATTCATGG
399352	62.4960842321662	0.211084660495654	0.04889989736975795	89.99999999703	9.329268121663223	TTAAAAACTTAGAAAGCTATTGATTT_AGAACAAAAACTAAACTCATTCATGG
399583	141.874847361968	0.0409170433554501	0.0016992412704897504	-122.86030925389	9.279585626981074	GGAACAAAACCGAACACACTTACCAT_AGAACAAAAACTAAACTCATTCATGG
399719	16.1904478675585	0.0408684384352289	0.0037151155070631763	-83.6824492341711	16.911225431578117	CAAGCAAGCGCGAAGCGTGTTTACGC_AGAACAAAAACTAAACTCATTCATGG
400042	5.96750603696483	0.0408509283703604	0.006630036945821801	-69.7166152646512	28.651275629540617	TACGAAACAAGGAAGCCCCTTGAATC_AGAACAAAAACTAAACTCATTCATGG
400073	7.7551681686532	0.188340375579078	0.08461113735990265	90	17.884766179819053	CCAGGAAGCGGGAATAACTTTACAAA_AGAACAAAAACTAAACTCATTCATGG
400152	8.07567423650534	0.0371084986033121	0.004588071320083836	-94.1739308850109	24.175257602187514	TTATCAAACGGCAATCATTTTGAAGC_AGAACAAAAACTAAACTCATTCATGG
400261	0.550162435883514	0.16055859975002	0.-0.13735256165470916*I	89.9999999997675	0.-31.323363430352433*I	CCCAAAAAACATAATTAGATTGTTTT_AGAACAAAAACTAAACTCATTCATGG
400326	7.45877408287538	0.0501220286032819	0.012146333977619867	-37.6505433018194	37.1263779596844	TGGCTAAAATTGAAAACGATTGGAAT_AGAACAAAAACTAAACTCATTCATGG
400369	88.9000418684764	0.228306472763651	0.03640744334914476	89.9999999995938	6.642216423202124	ATAATAAGAACGAAGTTAATTTTGAA_AGAACAAAAACTAAACTCATTCATGG
400389	149.152323520056	0.0462500651491543	0.002373984499018989	-98.0924061227125	10.640408820503282	TTATGAATTCTCAACCTACTTACAAG_AGAACAAAAACTAAACTCATTCATGG
401209	27.28168336768	0.0396470148701867	0.004516725338617453	-92.7947129821381	22.141128989004358	TGCGAAAACTGGAATAGGTTTTATGT_AGAACAAAAACTAAACTCATTCATGG
401233	33.6069819544315	0.0463878162579059	0.004320832035280255	-70.3973461799353	16.854729497405103	TGAATAAAGGCAAAGTCGCTTTTAAC_AGAACAAAAACTAAACTCATTCATGG
401242	10.286052366845	0.0324222707724269	0.0035122909409947486	-125.258011604382	23.276946523953463	AGTGAAAGTAGCAAGCGGGTTGACGG_AGAACAAAAACTAAACTCATTCATGG
401529	93.3819006749855	0.0531546462503273	0.005145680343420309	-58.2851326757897	16.69947181350215	AGTAAAAACACTAATGGTGTTAAATT_AGAACAAAAACTAAACTCATTCATGG
401573	9.90575574657679	0.0415189700510849	0.0046296646570781344	-73.9439555548791	19.857714147940932	CGGTCAAACAGGAACACAATTCTTTC_AGAACAAAAACTAAACTCATTCATGG
401748	24.8640127418852	0.044259485707334	0.0036617840966385526	-72.4969120296203	14.762964002094902	TGCATAATAGGTAAAAAAGTTGCCTC_AGAACAAAAACTAAACTCATTCATGG
401784	18.9174336037789	0.0470249732754427	0.006037996888263468	-57.4502883411091	21.61810614475031	GCGTAAATTTATAACAGCCTTAAGTA_AGAACAAAAACTAAACTCATTCATGG
401895	72.6541235847021	0.0792903352316046	0.-0.010387463556281324*I	4.82573693459781	0.-16.91429527325786*I	AGGATAACATATAATTATCTTTGTGG_AGAACAAAAACTAAACTCATTCATGG
401954	8.51249560022747	0.0500772666202461	0.007974967951878591	-37.6358036728209	24.155974125824876	CAGCGAAATATTAAAGGGGTTTAAGG_AGAACAAAAACTAAACTCATTCATGG
402066	74.1228218371512	0.0410950474607062	0.0025076744224837707	-106.902520292099	12.713549696474823	AGCGAAATGCTGAATATGTTTAGGAT_AGAACAAAAACTAAACTCATTCATGG
402186	8.95654458906529	0.0450607338382278	0.006310629020946862	-60.6400661565926	23.869458277746983	CCCTAAACGTGTAATGTATTTTCGTA_AGAACAAAAACTAAACTCATTCATGG
402282	138.120615948836	0.041416220049664	0.0018466461467783201	-120.537334319791	9.96706103828725	GTGGTAACATTCAAGGGCGTTAGGGG_AGAACAAAAACTAAACTCATTCATGG
402751	19.8792087847044	0.0437724987300399	0.004796263824571611	-73.1878342386284	19.90196995931238	ACCCGAACAATGAAATAAATTGGGTG_AGAACAAAAACTAAACTCATTCATGG
402906	14.3996801742374	0.0390511459628407	0.005058105938511509	-92.913073322953	25.85229593974362	GCCCCAAGCGGGAAGGGGGTTGGGGG_AGAACAAAAACTAAACTCATTCATGG
403414	18.2258572300236	0.0426332108452135	0.004010546613877995	-74.99568042341	16.939155511878678	CCACCAACCAAAAACGGTGTTGGGAC_AGAACAAAAACTAAACTCATTCATGG
403650	46.0511694620335	0.215169783169827	0.03907829617993231	89.9999998557768	7.503064224434895	GTCTAAAAAAAGAATTTGGTTTATGT_AGAACAAAAACTAAACTCATTCATGG
404261	108.841742604308	0.0439810858839868	0.0025070632883740416	-102.419582137143	11.927772120022093	AAGAAAAGCACCAACGTTCTTTGAAG_AGAACAAAAACTAAACTCATTCATGG
404283	1.44260249023115	0.0313472971563025	0.0043386115725787535	-115.324705151895	28.265642673101244	TACGCAAATATCAAAATGCTTAGTGC_AGAACAAAAACTAAACTCATTCATGG
404387	34.5219058406255	0.203263440010564	0.05655136802292217	89.9999999990918	11.192597075244256	ATTTTAAACCTTAAGTTTTTTACCAA_AGAACAAAAACTAAACTCATTCATGG
404894	9.72679039574132	0.0403610415021083	0.005019072275479344	-80.2298874214993	22.97511991350494	GATGTAATATTTAAGGACATTGTGCG_AGAACAAAAACTAAACTCATTCATGG
405380	55.6703953053844	0.0462375681209766	0.004249797985054518	-76.6341655147165	17.077902590049103	TTTGTAACATAGAAAACACTTTGATT_AGAACAAAAACTAAACTCATTCATGG
405547	10.2650386743423	0.0459615020068544	0.012751331323784525	-55.0031624450727	46.57363417647892	ATATAAAAGTAAAATTGTCTTACGTT_AGAACAAAAACTAAACTCATTCATGG
405760	245.955889115837	0.0395181592787861	0.0012205662454085418	-146.599454368085	7.570910991632766	GTCCGAACGTTTAACATGATTTGTGG_AGAACAAAAACTAAACTCATTCATGG
405770	390.683094078929	0.0557986385628055	0.001517249608683673	-75.6604347209836	5.123893214442966	AATACAAACGTCAATAATGTTGGCCA_AGAACAAAAACTAAACTCATTCATGG
405855	753.855989055505	0.0593820382101003	0.0017832352309290413	-74.6207677531202	5.731732351783136	TGAGTAAACAGAAAGAAGTTTCCAGC_AGAACAAAAACTAAACTCATTCATGG
405895	0.458524459254306	0.0458533612519293	0.01144288119559605	-42.775934123316	38.98832092516677	CAAATAACTGAAAAAGGGCTAAGTT_AGAACAAAAACTAAACTCATTCATGG
405904	7.16772095049905	0.0380548433073999	0.005181613269896387	-85.7232390962058	25.506178518394343	TATAAAAACGGAAAGCCTTTTCAGGT_AGAACAAAAACTAAACTCATTCATGG
406148	45.3614223204208	0.21268209238666	0.051865538497015945	90	10.005238260706275	AAAAAAACCAGTAATTTGCTTCCTCC_AGAACAAAAACTAAACTCATTCATGG
406459	19.5838502490203	0.0362502814625858	0.0037223561443878645	-112.448896774913	21.89254114670887	GAAAGAATCGAAAATCGATTTAGGTC_AGAACAAAAACTAAACTCATTCATGG
406593	33.3011001741058	0.200988788441089	0.04951831225796261	89.9999999999958	9.859533972818577	ATGCCAACCGGAAATATTTTTAATTG_AGAACAAAAACTAAACTCATTCATGG
406952	17.4298688736814	0.195247498070145	0.06067644553623573	90	12.423280448394731	TATGGAAAAAGTAATACGATTCTAAA_AGAACAAAAACTAAACTCATTCATGG
406957	725.607800502835	0.067383449938426	0.002044510742313878	-49.5008158922611	5.082475223888811	ACTTTAAGCTAAAATGCTGTTACCAC_AGAACAAAAACTAAACTCATTCATGG
407018	8.52099182367982	0.0583366698683162	0.013525798060596287	-12.243568312529	30.085823366867626	TTGCAAAATTTAAACCCCATTAAGAT_AGAACAAAAACTAAACTCATTCATGG
407115	14.1997126033234	0.0352844782534464	0.004241791618393781	-105.907071949587	24.13975995891282	GTATGAAAAAGTAAGGGGATTGAGTA_AGAACAAAAACTAAACTCATTCATGG
407329	61.8571863227745	0.0418036958838956	0.002787441597345871	-101.463217858607	13.718449555555171	TCCACAAAGCACAACGCGGTTTGATT_AGAACAAAAACTAAACTCATTCATGG
407377	15.8664419395716	0.0349001147317599	0.004065254907778239	-115.553237655701	24.771237643828165	GCGATAATGAAAAATGCTCTTGAATT_AGAACAAAAACTAAACTCATTCATGG
407395	27.2824929066071	0.169893723626959	0.-0.051938439609009096*I	81.3911820864043	0.-18.71778602661062*I	TAAAAAACAAAGAAAATAATTGCTAA_AGAACAAAAACTAAACTCATTCATGG
407642	9.16598392142492	0.0548920670411408	0.023867820696952563	-27.6209081755896	63.694665815075446	GAACAAAAATTGAACGACTTTACATA_AGAACAAAAACTAAACTCATTCATGG
407786	289.75236574302	0.253391681018512	0.02155375376905013	89.9999999862222	3.6098444500083833	TCGTCAATAATTAAAATGCTTAATAG_AGAACAAAAACTAAACTCATTCATGG
407856	17.1697497277078	0.0426013669424801	0.004840717386375693	-76.5789726954547	20.93978658199484	TTTTCAAGTACCAACAAATTTGTGGA_AGAACAAAAACTAAACTCATTCATGG
407897	28.3597326551834	0.0440769188649239	0.0039045579413288785	-75.6070147342428	16.10475627315337	TTCTTAAGAGCGAACTTAGTTGTCCT_AGAACAAAAACTAAACTCATTCATGG
408333	13.1463338208467	0.0367338319503488	0.0038947029450073765	-103.500802401418	21.51916237724345	TCCCAAAGTGTTAAAGACTTTTCGG_AGAACAAAAACTAAACTCATTCATGG
408474	16.8613865377572	0.0519394907249373	0.008589190624888216	-37.3240503138807	25.099550282028094	CTGTTAAGAGTAAATTATTTTGTCTG_AGAACAAAAACTAAACTCATTCATGG
409124	19.0831000838468	0.0350827061006388	0.003568455133681873	-114.268754570341	21.408561554023013	GAATAAACACTGAATAGGATTGATGC_AGAACAAAAACTAAACTCATTCATGG
409179	37.3676913618914	0.0507672004882894	0.005779679459987431	-54.2259734401065	19.071106533619897	CGACAAATTTATAAGCAAGTTGAAAG_AGAACAAAAACTAAACTCATTCATGG
409494	13.4915902522565	0.0428290026794896	0.004829946435312823	-73.0391377347545	20.335762713878474	CCGTCAAACGCAAAAACAGTTCGTCG_AGAACAAAAACTAAACTCATTCATGG
409577	9.66851504458886	0.044942470170985	0.0058677824287030255	-57.4177119288212	21.38456082595965	ACAATAAGATGAAAAGTCATTATTAG_AGAACAAAAACTAAACTCATTCATGG
409811	46.7003646788887	0.0460624175672364	0.003925935553018492	-75.4121960414872	15.723171164397735	TAGAGAATCAGTAACCGGGTTGCGCC_AGAACAAAAACTAAACTCATTCATGG
409865	3.53139168417864	0.0215675406052291	0.0038449227066561084	-149.999999968998	43.750058596666904	TCGACGGATCCGATATCGGTACCTGA_AGAACAAAAACTAAACTCATTCATGG
409885	36.8842956955359	0.0450311398970514	0.004263881039955969	-76.3310104187497	17.565425601874537	ACGGCAATTGCAAAAATATTTGGCCT_AGAACAAAAACTAAACTCATTCATGG
410112	0.976641784594591	0.031777731246145	0.0049558655352494934	-115.352698533445	32.38768764710024	GTCTGAATCCACAAGTGATTTTTCAC_AGAACAAAAACTAAACTCATTCATGG
410122	97.4334483700603	0.0462700906262555	0.0027596925347826884	-88.0264175029225	11.69741891764861	CGAACAAAGGCGAAGGGTCTTGGCTG_AGAACAAAAACTAAACTCATTCATGG
410134	13.0905232709592	0.171044401809679	0.2701681738763765	89.9999999815298	58.37243096665915	GGAATAATAAGAAATGTTCTTAATAT_AGAACAAAAACTAAACTCATTCATGG
410381	48.8925608217143	0.216822576053063	0.04545447586049507	89.9999999748865	8.658447567989423	TAACTAATCATCAAAATTGTTTCTTA_AGAACAAAAACTAAACTCATTCATGG
411028	0.561147040219197	0.027912363565546	0.006404845108208882	-78.6520982869997	40.48977936651217	ACGGATCCGATATCGGTACTTTGATA_AGAACAAAAACTAAACTCATTCATGG
411277	101.054881013065	0.0463677603469144	0.0026266503063190052	-89.7040361461602	11.268417489616205	GTCACAAACATTAAATACTTTGACTG_AGAACAAAAACTAAACTCATTCATGG
411302	80.3010132494868	0.0779001903630538	0.-0.012141673120540531*I	-0.318835951922387	0.-19.239468800371416*I	TTGTAAATAGTTAAAAAAGTTGGTTC_AGAACAAAAACTAAACTCATTCATGG
411355	101.561304767388	0.0476732514195361	0.0031194584375406243	-83.6331853494598	12.722424433740212	AAAGAAATTCAGAAACACTTTGGTGT_AGAACAAAAACTAAACTCATTCATGG
411404	82.5936995116781	0.039526611934553	0.0021142476518425674	-121.664790080204	11.846695506252384	AGTACAACGAGAAATCCGTTTTGAGC_AGAACAAAAACTAAACTCATTCATGG
411457	6.65346618525061	0.041247436380659	0.005797840929131027	-74.1215101552653	25.54495890836869	ATAACAATCGTGAATTATTTTCTTGC_AGAACAAAAACTAAACTCATTCATGG
411721	35.2632581624549	0.205750254115777	0.045396643453304	89.9999999994811	8.927588816650223	TCAGTAAGATCGAAAAATATTGTTAA_AGAACAAAAACTAAACTCATTCATGG
411876	1.35045701439046	0.0339549523982495	0.0058441020266779	-100.066225403808	34.16406114236465	AGTTAAATACCAAAAGATCTTTCCTG_AGAACAAAAACTAAACTCATTCATGG
412009	5.31755024892429	0.0573583794869324	0.12387438092453122	-16.4854223106498	291.8944218180439	AGATTAATATCCAAACCGCTTACAG_AGAACAAAAACTAAACTCATTCATGG
412230	23.2207389233065	0.198132417246601	0.041358252768340396	88.9267755864459	8.697640461175258	ATATAAATTAATAACTGCATTGGTCC_AGAACAAAAACTAAACTCATTCATGG
412404	45.1573686079202	0.0441672136893471	0.0036302812407680695	-82.7312427688509	15.493595488114353	TTGCTAATTTGAAAGAATGTTAACTG_AGAACAAAAACTAAACTCATTCATGG
412552	0.793229750282975	0.0267090952405483	0.004805339918184204	-149.999999989986	45.868447434535696	ATCGTAAACGCGAACTCGCTTAGCAC_AGAACAAAAACTAAACTCATTCATGG
412638	11.7455306316294	0.0441123713428122	0.0048729228625923006	-65.1335341239266	19.157286757839675	AAACAAAAAATGAAATTGGTTGTTCG_AGAACAAAAACTAAACTCATTCATGG
412702	3.38680965707238	0.0345530947618688	0.004653163265484774	-98.0932563608821	25.76295075020935	GCGAAAACCTTCAAGACACTTAAGGA_AGAACAAAAACTAAACTCATTCATGG
413012	100.121141833067	0.22277101654299	0.03368002183107191	89.9999999999985	6.191473815766976	AGACTAAGCCTGAATTTTTTTATAGG_AGAACAAAAACTAAACTCATTCATGG
413072	4.48678805756606	0.0487429834613148	0.009548673053637206	-36.0032171859987	29.1371290551563	GAATTAAATGGCAAGAATTTTCTGTT_AGAACAAAAACTAAACTCATTCATGG
413215	17.692876498046	0.0364011679484584	0.0038716348828047756	-106.471547671225	21.842845661078783	AAATGAAAAGTCAAATTAGTTCGTTA_AGAACAAAAACTAAACTCATTCATGG
413317	3.61629727683246	0.0257052748601782	0.005703883234945535	-99.5640238696382	42.62176556737822	CGGATCCGATATCGGTACCTTCAATA_AGAACAAAAACTAAACTCATTCATGG
413407	21.6005870087611	0.0353854163577066	0.0034120386599861816	-121.726389890485	21.225181705319716	GTCAAAAGCCATAAATGTATTCGGGC_AGAACAAAAACTAAACTCATTCATGG
413410	83.2104596806999	0.0391597106425688	0.0021010990696869285	-122.627453848485	11.90618917713094	AATGCAAGTGGCAAGTTATTTATGCA_AGAACAAAAACTAAACTCATTCATGG
413471	20.337914441824	0.198995913595027	0.060062914971639035	90	12.154921461860527	ACCTAAAAGTACAAAAATTTTTTGCA_AGAACAAAAACTAAACTCATTCATGG
413827	50.6904656548738	0.038484674274799	0.002517678295063452	-115.98311067656	14.04909001475752	TCTCTAATATCCAAGCACATTACGTG_AGAACAAAAACTAAACTCATTCATGG
414002	11.4561904869777	0.0448659494768752	0.005087762509315695	-61.3393566374721	19.308943796123707	CTGCTAATCGTCAAAGCTGTTGGGAG_AGAACAAAAACTAAACTCATTCATGG
414137	34.7688315334718	0.0417250061527133	0.003509873845761491	-90.2365112423187	16.398624788310947	GCGGGAATCTAAAATGTAGTTCGGCT_AGAACAAAAACTAAACTCATTCATGG
414173	1.16476089422976	0.180741279483108	0.08177764589784368	89.9999999999602	17.908753810855522	GATTAAAGGGCAAATTTTATTTCCGA_AGAACAAAAACTAAACTCATTCATGG
414313	0.954317125122941	0.0548777287632714	0.015448279668701199	-14.4895595576892	36.89808150607759	GTCCAAATTTAAAATAGGCTTGTATG_AGAACAAAAACTAAACTCATTCATGG
414409	0.229966344389737	0.0266814469430471	0.006671278484388084	-149.999999748579	61.99994407688194	GCATTAAGTATGAAGGTTCTTGGATA_AGAACAAAAACTAAACTCATTCATGG
414549	26.3181936413741	0.0359797973256294	0.0031822689519243803	-116.419551602791	18.784918528375606	GAAGCAACGTTAAAGCGTCTTGGACC_AGAACAAAAACTAAACTCATTCATGG
414617	7.87671725563659	0.178657191767375	0.09729271418470502	89.9999999999889	20.960818341436962	ACCTCAATGGCAAAACTTTTTTTTAA_AGAACAAAAACTAAACTCATTCATGG
414717	3.59432664120979	0.0545141107641295	0.013071822284699271	-18.4745024376693	32.42707003603242	TTTGGAAAACTGAATGTAATTTTGTA_AGAACAAAAACTAAACTCATTCATGG
414968	0.444524653654824	0.0371683551356538	0.00705253040259596	-77.5820957968061	34.36341510376747	TCTTTAATCGCCAACCAGTTTCCACA_AGAACAAAAACTAAACTCATTCATGG
415436	16.487155499897	0.189080106573487	0.053711412343025594	89.9999999999463	11.13982116875533	TTATAAATAAGAAATCGATTTTTGTG_AGAACAAAAACTAAACTCATTCATGG
415612	0.425401509541118	0.177225356635539	0.06430441948307027	89.9999999997892	14.247044019899489	TAGGCAACGCCTAAAGGAATTAAGAT_AGAACAAAAACTAAACTCATTCATGG
415616	129.272653292106	0.178301431365628	0.017885183410517987	78.500875758721	5.428877326775344	GGATAAAACTATAAGATATTTTTCAG_AGAACAAAAACTAAACTCATTCATGG
415983	6.56363854786302	0.0328205813469313	0.003928075236810905	-122.595476632085	26.07309786049668	TAACTAATCAGTAATCGAATTGTGCC_AGAACAAAAACTAAACTCATTCATGG
416166	19.2613423826763	0.0425687660321137	0.004102932211996592	-78.7417736411474	17.74479327913638	CACCAAACCCCCAAATATGTTCGTCA_AGAACAAAAACTAAACTCATTCATGG
416485	9.34039214988654	0.0404676933028124	0.004751117879495839	-79.2442489005198	21.51631895510158	GTCCAAAGCTTCAACGGATTTGAGCT_AGAACAAAAACTAAACTCATTCATGG
416521	43.8860554505903	0.0443616117514512	0.003705456478879985	-84.3613582405356	16.106298847335765	ATTTCAACGCAAAATCGGATTTTTGG_AGAACAAAAACTAAACTCATTCATGG
416538	33.2607007977759	0.20133531746987	0.055440564674468305	90	11.013798074015204	GAAAAAAATTAGAAAGGCCTTTGGTG_AGAACAAAAACTAAACTCATTCATGG
416858	30.6568989267869	0.207180151131158	0.04318194264735392	89.9999999946408	8.530486115671426	ACTTAAATCTTGAATAATATTGGAGA_AGAACAAAAACTAAACTCATTCATGG
416883	12.6720665069164	0.0427403025966434	0.0063525489419011694	-71.9776022109069	26.59477385206189	TTCCGAATGCAAAAATGCATTTTATC_AGAACAAAAACTAAACTCATTCATGG
417084	9.05196045910043	0.0328797496708151	0.004013141920073559	-123.746994161973	26.5994530884634	TACCAAAATTGAAATCGTCTTAAAGC_AGAACAAAAACTAAACTCATTCATGG
417093	144.046110830292	0.0410894069691588	0.0017980086791132253	-122.704965520917	9.833356859942286	ATATCAAGCAATAAGTGCTTTCTGGG_AGAACAAAAACTAAACTCATTCATGG
417338	4.00158806644417	0.0402265315154219	0.005359266564452115	-68.3703366325324	22.6012299415999	CCGAGAAAGGCCAATAGGATTAGGGT_AGAACAAAAACTAAACTCATTCATGG
417478	6.24168229013434	0.0449572963566026	0.006381828877195025	-54.625237532556	23.319663143342638	CGAGAAAAAGCCAAGGGCGTTGAGCT_AGAACAAAAACTAAACTCATTCATGG
417659	23.2593946441006	0.0420600345288768	0.004057004849124257	-83.723400210624	17.979026526295524	CGAATAACATCAAACCAACTTGAAGG_AGAACAAAAACTAAACTCATTCATGG
418014	7.71452573620702	0.0443641765736989	0.005771837321971546	-61.3766944163573	22.254259887675367	CTGTTAATGCCTAAGGGATTTTTGCC_AGAACAAAAACTAAACTCATTCATGG
418459	26.9725083409818	0.0460254877276973	0.004645171067029972	-68.6070281449178	17.946409458845842	CACAAAAATGGGAAATGGCTTGCAGA_AGAACAAAAACTAAACTCATTCATGG
418761	59.2257767821704	0.0442166290876876	0.0031524921711600018	-87.1625794871708	13.802929752580615	CGGCAAAAAGATAAGAAGCTTACTTC_AGAACAAAAACTAAACTCATTCATGG
418782	0.601308796903595	0.0396974163692063	0.006157260195872389	-66.4791247255491	26.394986057920203	CTCCGAACCGTTAAGTTCCTTTGCTC_AGAACAAAAACTAAACTCATTCATGG
418964	41.5919608713977	0.044304563664528	0.003477140358388135	-79.4703646568391	14.61858548334869	AGCTAAAATATGAATAAGGTTTTGAC_AGAACAAAAACTAAACTCATTCATGG
419411	29.8237682016668	0.0419954485977742	0.0039135646877567305	-85.4647670354723	17.774309419000723	TTTTGAATAGATAAGTTCGTTGTGGC_AGAACAAAAACTAAACTCATTCATGG
419785	393.200897104929	0.0406817723315801	0.0010627666650019876	-150	6.560851147318081	GGTATAATCTGTAAGTACGTTGCCAT_AGAACAAAAACTAAACTCATTCATGG
419933	4.46832885905657	0.0306444486914978	0.004424522675279135	-127.931500205731	31.08220795773907	TCTAAAACACGAAAGTGAATTGCTAG_AGAACAAAAACTAAACTCATTCATGG
420199	4.59750583762168	0.179591485828612	0.10273307413180087	90	22.213374087587667	TGGCAAACTAGAAATTTTTTTACTTG_AGAACAAAAACTAAACTCATTCATGG
420282	14.0071908495894	0.0504988930432516	0.010802232359829753	-42.1608164051093	33.33569037768362	ACGGTAAAGGCCAAGGGCGTTGCATC_AGAACAAAAACTAAACTCATTCATGG
420480	21.2279927910864	0.0398154815636111	0.003686757547849839	-92.2196502095292	17.97955729849959	ACAGCAACATAGAACCGCTTTAATCG_AGAACAAAAACTAAACTCATTCATGG
420573	25.8338265908308	0.20252745295874	0.0845147287244004	90	16.75942814370727	ATCCGGAAAATTAAATTCTTTTCGTAA_AGAACAAAAACTAAACTCATTCATGG
420635	27.1371885158693	0.0403588155393879	0.0033180523490945264	-95.1445567110602	16.212818298280364	TCTAAAAGCTGAAACGTATTTGTGGA_AGAACAAAAACTAAACTCATTCATGG
421281	21.681153395529	0.199715403295488	0.051347938511792306	89.9999999243885	10.38648921241585	CAGTTAAACAGAAAGAGGTTTAATCT_AGAACAAAAACTAAACTCATTCATGG
421714	43.497167076796	0.0426778125235373	0.0032606613934941368	-91.5952669005668	15.07364355294096	CTTCCAAAGTTTAACTATGTTGCCGT_AGAACAAAAACTAAACTCATTCATGG
421755	49.2555430288328	0.0443391493053578	0.0035881213014756666	-83.1068161563048	15.428296398900827	GATACAAATGTAAAGGAAATTTGGTA_AGAACAAAAACTAAACTCATTCATGG
421860	14.7794963774197	0.0374793063624688	0.0037116930190732884	-96.4661199877031	19.09800287144044	ACATAAACCTTCAAGTGAATTCATAC_AGAACAAAAACTAAACTCATTCATGG
421874	61.507984976215	0.0387806515935574	0.0025050934796573762	-118.121072724803	14.054854185735167	GTGTCAATACAGAACATGTTTAGTAG_AGAACAAAAACTAAACTCATTCATGG
421912	19.4423641494861	0.0512083158484023	0.009549685321159036	-44.6166777992089	29.6676563620134	AATCGAAATATGAATTTTTTTGCGTG_AGAACAAAAACTAAACTCATTCATGG
422115	40.9952392724863	0.0427140853731239	0.0033096823597596674	-89.5495159593937	15.02765968968791	CGGCAAAGACACAACCATTTTGGTTT_AGAACAAAAACTAAACTCATTCATGG
422356	0.647457079649499	0.0335230714153844	0.005048262985646655	-103.604500965402	30.301412461569576	GACAAAACGCATAAATCAATTTGGCA_AGAACAAAAACTAAACTCATTCATGG
422429	30.0736527332131	0.0481890091863656	0.006258713573999815	-58.645990024844	22.15581227357805	GTAAAAATAATGAAAAAGGTTTTGAG_AGAACAAAAACTAAACTCATTCATGG
422447	32.1589529106012	0.0450630886496034	0.004305867363748238	-75.1011660096741	17.65081197135718	AGAAAAATATCCAAGCTCGTTCGGGC_AGAACAAAAACTAAACTCATTCATGG
422492	18.1110053356928	0.0955074237859186	0.02673030264777357	40.3912750063497	27.93476568537555	CCGCCTAAACCTATTTATGTG_AGAACAAAAACTAAACTCATTCATGG
422833	18.498863242026	0.188644146854028	0.04669054371724722	89.9999999991716	9.751575017151335	GATTAAAATTATAATGGTATTCCGAG_AGAACAAAAACTAAACTCATTCATGG
422836	4.91009647117144	0.173260416137668	0.17815461002739755	89.9999999993099	39.16676634107957	TGCATAAACATTAAGTATATTCTTTG_AGAACAAAAACTAAACTCATTCATGG
422909	77.3559331019829	0.0482467384289834	0.0038517247114271003	-74.1674560151768	14.718037456047163	ATCGAAAATATAAATCTTTTTCACCG_AGAACAAAAACTAAACTCATTCATGG
423093	32.9651431204121	0.0420459847566434	0.0038196996813642404	-88.8577245315364	17.6634506140182	CTCTTAATTCTCAACTGCGTTTCGGG_AGAACAAAAACTAAACTCATTCATGG
423418	22.215011977056	0.0431508032545752	0.005161492971779566	-76.5049841004617	22.178519850009558	AGAACAACCTTCAAACTGATTAGAAT_AGAACAAAAACTAAACTCATTCATGG
423550	104.982470488498	0.0392997181511849	0.0018459760067689398	-126.535863879817	10.570141902659289	AATGGAACGGTTAACAACCTTGTTCG_AGAACAAAAACTAAACTCATTCATGG
423560	24.2462049506433	0.0546675695125837	0.00842121390692935	-36.2206815292355	23.49228381908302	AAAACAAAGCGGAAAATTCTTAGCAA_AGAACAAAAACTAAACTCATTCATGG
423641	12.2725888955066	0.0525227562937901	0.00783953064412599	-33.0041802697641	22.104047615527154	CATGTAAATTAAAAAGGTATTTGCAA_AGAACAAAAACTAAACTCATTCATGG
423792	36.2823537841767	0.0490017122953789	0.005918899249343351	-61.3741908276523	21.134421336386676	CTCGAAACTTATAACAGCCTTAGTAA_AGAACAAAAACTAAACTCATTCATGG
423901	16.5635159132242	0.0347933566110568	0.003536069397294761	-116.839722175975	21.49230792370031	TCACCAACCTGCAACACAATTGCCGC_AGAACAAAAACTAAACTCATTCATGG
423949	51.8967991482932	0.21653599009279	0.03603801821595056	89.9999985752307	6.887854476652362	TAGCGAAAGGTAATGCATTTTTTTT_AGAACAAAAACTAAACTCATTCATGG
424405	2.66264448319421	0.0356619779651613	0.0054542735858805575	-92.3941472731721	29.305269831318103	CACCAAACTAGTAAATGCGTTGGCAT_AGAACAAAAACTAAACTCATTCATGG
424436	7.27843307303471	0.184803226234027	0.06694942036889275	89.9999999999827	14.362464353507074	GAGGGAAAAGAGAAGAGCATTTCTAT_AGAACAAAAACTAAACTCATTCATGG
424605	11.2420235527798	0.18514621276384	0.07766267346672842	89.9999999989708	16.34602906138227	AGCGAAAAGTTGAAAACCCTTTTAAT_AGAACAAAAACTAAACTCATTCATGG
424746	49.902986061937	0.0491062593076151	0.006602724752004093	-63.8602443736083	23.762051846446152	TCACAAATGTATAATCGTTTTAGTTT_AGAACAAAAACTAAACTCATTCATGG
424918	2.13936205175702	0.0552594563257045	0.014463111048050764	-15.3059077628214	34.33076563612234	TGATAAATTTTAAAGGCATTTGGGAA_AGAACAAAAACTAAACTCATTCATGG
424974	9.60690881564832	0.0391892177070337	0.004257152988844132	-86.6760843316189	20.643838494209735	AGGGCAAGATCGAAAATCATTCCGC_AGAACAAAAACTAAACTCATTCATGG
425188	34.4166381940846	0.0368532149109376	0.003577523203982778	-119.891363161553	21.493870620822396	ATAAGAATCGGTAATAGTCTTTATCA_AGAACAAAAACTAAACTCATTCATGG
425298	9.96981583979449	0.173079156130031	0.-0.2393639174015093*I	89.9999999870555	0.-52.000794936838744*I	TGACAAAATTTTAACGATATTTTTTA_AGAACAAAAACTAAACTCATTCATGG
425672	22.8287841633341	0.199788998950561	0.049317177488741266	89.999999998923	9.940594392476225	AAAAAAAGCTATAACGGATTTTAGTT_AGAACAAAAACTAAACTCATTCATGG
425873	68.2961114213484	0.218458925718465	0.03871130211552185	90	7.273229291723907	GCTGAAAAAAGAAAGGGGGTTCTTGT_AGAACAAAAACTAAACTCATTCATGG
425933	40.2702853966882	0.0341380331725051	0.0030519450055269586	-139.211304285402	20.872446848311736	TTGCCAAGTTATAATGCTATTACGGT_AGAACAAAAACTAAACTCATTCATGG
425979	1.45715010633734	0.0344080184831813	0.0049459881431383945	-94.3879883089596	27.053850793188392	TGGATAAATACGAAGGTAATTATGCG_AGAACAAAAACTAAACTCATTCATGG
426054	58.5148201027871	0.0475110199303646	0.004142904150646131	-73.3043839482919	16.09978818309006	TGTCAAACAGCTAATTGATTTTATCA_AGAACAAAAACTAAACTCATTCATGG
426298	5.59451330802466	0.0315491094422531	0.004743448900950054	-125.954590164573	32.847942350579366	CGTGAAACCACAAAGCGGGTTTATTC_AGAACAAAAACTAAACTCATTCATGG
426309	29.4714074781603	0.192674311017833	0.081010444594951	89.9999999962499	16.438553065589893	CACAAAAAGCAAAAGATTATTTGAAT_AGAACAAAAACTAAACTCATTCATGG
426406	30.1680561092023	0.0460686114173323	0.004456770139424141	-69.8647972258993	17.316746065548326	TTCGTAACTGGAAAATAGTTTGTCTT_AGAACAAAAACTAAACTCATTCATGG
426424	6.38136068633877	0.172884026276883	0.06752294399516041	89.9999996022119	14.772874758674094	ACTGTAATATAAAAGATATTTATGCG_AGAACAAAAACTAAACTCATTCATGG
426429	67.351409733641	0.221581243309645	0.03347395128743661	89.9999999985466	6.270393908514261	ACAATAAAAAGAAAAATTGTTATGTG_AGAACAAAAACTAAACTCATTCATGG
426448	19.0291746229158	0.0476747431451151	0.0065766070337974014	-55.892505122478	23.011634980791044	TACCAAATTTAGAACAGAGTTCAATA_AGAACAAAAACTAAACTCATTCATGG
426490	15.0084142044757	0.183121772583575	0.10223432579493483	89.9999999901258	21.598436900836727	CTAAGAAATTCTAAAGTATTTGAGTA_AGAACAAAAACTAAACTCATTCATGG
426784	19.6265638690825	0.152386364098937	0.-0.15991575620800738*I	76.3937411976626	0.-59.08991221797869*I	TAAGAAATCTTGAATAAAGTTCTTGA_AGAACAAAAACTAAACTCATTCATGG
426852	26.0108056637038	0.0521934325773498	0.008699863743489048	-44.6460417041018	26.51049204977459	AATCGAATCGGAAAAGGCGTTAATTT_AGAACAAAAACTAAACTCATTCATGG
426856	79.920163605719	0.041919315187547	0.0026693415294693217	-105.435974234856	13.354015949008009	GAGGGAACGGGGAAAGGGGTTGGGGG_AGAACAAAAACTAAACTCATTCATGG
427198	28.647104664927	0.0414402262858208	0.0031548220631250293	-88.1849522885543	14.499992647580221	GTATCAACTGGGAAGGCGCTTTCCGG_AGAACAAAAACTAAACTCATTCATGG
427411	30.8438634564981	0.195338114789229	0.05426807245949373	89.9999999918594	10.919571611232437	GAATAAATCCGCAATGGTTTTATAAT_AGAACAAAAACTAAACTCATTCATGG
427699	47.8161778669974	0.0489647978620977	0.004843894623649701	-63.6466219449698	17.39447484029289	TAACAAAACTTTAAGCTTTTTTCATG_AGAACAAAAACTAAACTCATTCATGG
428166	15.2921904458558	0.0442407877973578	0.004907249968513587	-66.2475147048821	19.205774798501103	CGTCTAAAGTATAACGACGTTAATTG_AGAACAAAAACTAAACTCATTCATGG
428339	58.173587877129	0.0453459179733253	0.00333842426483828	-83.8201193969813	14.165534376731987	ATCTGAATCTCTAAACGTATTTTGAG_AGAACAAAAACTAAACTCATTCATGG
428523	12.4463960259957	0.0299115584018782	0.0037015360350304547	-142.07455049537	28.00039549068789	AACGCAATAGTCAATATGCTTATAGA_AGAACAAAAACTAAACTCATTCATGG
428584	47.5285177214073	0.143965828153547	0.-0.03684633302090395*I	69.03477772632	0.-17.063001219000345*I	AGCTAAATATGGAAAAACTTTACTAA_AGAACAAAAACTAAACTCATTCATGG
428997	62.3322767249266	0.0525373060442317	0.0055872531869132205	-54.8152794085332	18.07451748387498	GCTGTAAATTGTAAAGAAATTTAGGG_AGAACAAAAACTAAACTCATTCATGG
429327	5.62105321542904	0.0364470456545615	0.005192533661958354	-98.6846734392943	28.82901871071714	TAACTAATTCTAAACCGAGTTATGGG_AGAACAAAAACTAAACTCATTCATGG
429646	11.0823519817481	0.0432202213401342	0.004977585847714352	-67.9054569988785	20.193611555934257	GGGGGAAACTGGAACGGAGTTGCCAG_AGAACAAAAACTAAACTCATTCATGG
429758	33.1929407427351	0.0402258718454007	0.0031056611477494967	-97.6835273968983	15.362472302432144	GCGTGAAAAAGCAATGTGTTTCTTTC_AGAACAAAAACTAAACTCATTCATGG
429839	75.5268637681504	0.043322258488171	0.002760050305266334	-97.8251486066042	12.947601511590372	AGAGGAACTTGAAAGGCAGTTTGCCT_AGAACAAAAACTAAACTCATTCATGG
430153	46.8422931696721	0.0443113510116378	0.0039079237497086985	-84.5616267960592	17.01561030155271	GGGATAAAGCTAAACCGCGTTTTGAT_AGAACAAAAACTAAACTCATTCATGG
430274	37.4629855785837	0.053755201805222	0.007887492089914195	-43.5030515069399	23.306860000382574	TTGTTAAAACGAAACTCGCTTAAAGT_AGAACAAAAACTAAACTCATTCATGG
430324	31.1485860513283	0.0412536722364457	0.0033843339530873684	-91.7162824522597	16.012969388868658	ATAGAAACATAGAATGGCGTTCTACG_AGAACAAAAACTAAACTCATTCATGG
430369	77.9966367963749	0.106060665962572	0.-0.013089923341845501*I	39.999999721406	0.-12.93325482379023*I	GGTTTAATATGTAATGTAATTTCAAA_AGAACAAAAACTAAACTCATTCATGG
430580	10.5858883152152	0.0247973377550305	0.004143733366118149	-149.999999929824	44.04347445188707	TCGACGGATCCGATATCGGTACCATA_AGAACAAAAACTAAACTCATTCATGG
431057	84.0600218646039	0.0445285846730255	0.0026985142505058777	-93.6243951209314	12.159656373722102	AACCCAAGGAGTAAGAAGGTTTTACT_AGAACAAAAACTAAACTCATTCATGG
431074	6.65593921105672	0.178572169147023	0.04993385357449417	89.9999999987059	10.850435602684092	ATATTAAGACTGAATTAGTTTTATAG_AGAACAAAAACTAAACTCATTCATGG
431142	11.0046533721944	0.0358854294831958	0.006029785154766419	-102.537083707854	34.06229551065546	AACTTATTAGTAA_AGAACAAAAACTAAACTCATTCATGG
431357	67.3598023427761	0.0432115712298527	0.002692211528719372	-96.4428986302357	12.53150602563225	TATCCAAGTGTAAAGAACGTTCGGGT_AGAACAAAAACTAAACTCATTCATGG
431459	54.2824702578024	0.0434242519890861	0.0031089554911205436	-91.4079160740074	14.167497562999296	ACGATAAAAACGAAATTAGTTAAGCA_AGAACAAAAACTAAACTCATTCATGG
431528	147.927217114757	0.0426133747017314	0.002067980701757435	-115.338319569117	10.660648399026256	TCACTAAACGGAAATATATTTAGGCA_AGAACAAAAACTAAACTCATTCATGG
431628	7.25479024919218	0.0432486957329668	0.006334885122233166	-62.4109855589024	24.826255445625037	CATCCAAATTGCAAATCAGTTAATTC_AGAACAAAAACTAAACTCATTCATGG
431766	22.2680273976573	0.0554642981027892	0.009342929385180833	-30.4686874146843	24.67668374224214	AACTTAAAAAGTAAAGTTATTACCCG_AGAACAAAAACTAAACTCATTCATGG
431841	50.1293730243934	0.041933828235527	0.004185518909560413	-96.4168552827334	20.346140564236155	TACGTAAAAGGAAAAAACGTTAGTAC_AGAACAAAAACTAAACTCATTCATGG
431894	47.5913786172292	0.0489562083961366	0.004196106578669718	-63.7868501963236	14.943625602578612	ACCGCAAAGGTTAAATTTATTCACTC_AGAACAAAAACTAAACTCATTCATGG
432008	52.889977387402	0.042939299300569	0.003040934911377964	-91.65365416808	13.875745032997385	AAAATAATGGTGAAGACTATTCGTTA_AGAACAAAAACTAAACTCATTCATGG
432084	60.5833592897661	0.0406108176555653	0.0025895370740435853	-107.421877716999	13.338124168627598	AGGAGAAGCCTTAAGATCATTTGGGC_AGAACAAAAACTAAACTCATTCATGG
432423	0.961964416014695	0.0262220133320756	0.0061571966198306835	-90.9646640305798	43.50883829481497	CGGATCCGATATCGGTACCTTGTCAA_AGAACAAAAACTAAACTCATTCATGG
432535	14.1795621781553	0.0537218456302565	0.027492168015116152	-32.9331141036708	77.22368434681437	AGTTTAAGCATAAACGGCTTTTTCGT_AGAACAAAAACTAAACTCATTCATGG
432617	163.214002504368	0.0461934980419203	0.0022553111703319025	-98.5941931619701	10.135081037224097	ATGAAAACAAGCAACGATATTTACAA_AGAACAAAAACTAAACTCATTCATGG
432737	8.84021085898686	0.183335233825153	0.06684799340584464	89.9999999828185	14.24109594584897	TCTCAAAAATGTAAAATCTTTTAGGT_AGAACAAAAACTAAACTCATTCATGG
432759	2.65350215765	0.0560622354093611	0.01312464344671099	-13.9728098369294	30.817039917778686	CCATTAAATACTAAGGATTTTTGTCG_AGAACAAAAACTAAACTCATTCATGG
432809	16.2942056491116	0.0463790342880221	0.005331166564979937	-60.1543158317342	19.53643577660042	TGTTGAAGACATAAGGGCATTTTGAT_AGAACAAAAACTAAACTCATTCATGG
433090	20.4283329363156	0.0388217218252266	0.004025685142765848	-94.6133144203667	20.19038813962837	TAGGCAATCCGTAAGCTTGTTCGAAA_AGAACAAAAACTAAACTCATTCATGG
433098	9.22310833459538	0.0488006294808564	0.009030240618961315	-41.2777179093528	28.51913228289579	ATCAAAATTATAAACCAGTTTCTGGA_AGAACAAAAACTAAACTCATTCATGG
433297	34.4779580534256	0.0449978347825607	0.003754986186817519	-75.5398053255071	15.311854506965428	TCGACAATCGAGAATGTGTTTTGAAA_AGAACAAAAACTAAACTCATTCATGG
433434	19.3564165285404	0.0387794747096813	0.0036718691456488705	-96.9308209146881	18.716589806818533	GTATAAACGATGAACGGCCTTACGAC_AGAACAAAAACTAAACTCATTCATGG
433474	31.8425193929473	0.0441666588798596	0.004612416807351085	-78.4624083703018	19.604942838422556	GAGGAAATAGCCAATCGGATTCCCCG_AGAACAAAAACTAAACTCATTCATGG
433497	24.520735024744	0.0563594382299237	0.008878360456663367	-31.4433744316586	23.409512579605195	CTATGAATGGGCAACTTCTTTATGTT_AGAACAAAAACTAAACTCATTCATGG
433524	0.0074299786579104	0.0374921768654444	0.00854426880891388	-79.0487938630661	42.18480973932857	CGTAGAATTATGAATATGCTTGGGAA_AGAACAAAAACTAAACTCATTCATGG
433622	6.28746751751252	0.0436385675747954	0.006513659605567685	-59.6817923737001	25.179641776574694	TTTCCAATCAATAATCCAGTTATGTT_AGAACAAAAACTAAACTCATTCATGG
433723	222.668937103146	0.0435778335063419	0.0014605626889380753	-118.655492908614	7.449471222366536	ATTCTAATCCGTAATTCCATTAGCTG_AGAACAAAAACTAAACTCATTCATGG
433984	104.008952763869	0.225003772969167	0.03347624340325076	89.3469521800512	6.235886306175289	CTATTAACATTTAAATGGGTTCTAAT_AGAACAAAAACTAAACTCATTCATGG
433988	9.31265554754206	0.0320510929470687	0.0038513041840434518	-125.587682064081	26.013459310035664	TGCACAATTGTCAAGATTGTTGTGCT_AGAACAAAAACTAAACTCATTCATGG
434370	16.7739126307522	0.037540362562146	0.005072345228614621	-98.9301881331894	27.414990890278922	ATTAAAACCGCTAATATGATTTTTGC_AGAACAAAAACTAAACTCATTCATGG
434442	8.70709609491896	0.176924256149097	0.10663944904046625	89.9999994632136	22.931571028422958	CTGTCAAACTATAAGTCTTTTCTTAT_AGAACAAAAACTAAACTCATTCATGG
434510	122.413237325542	0.043086706695183	0.0022458391088440504	-108.014207757756	11.109769970084736	TTCTTAACTACAAACAACTTTGTTGG_AGAACAAAAACTAAACTCATTCATGG
434769	55.3999999793492	0.0450854419609438	0.0037426087864926454	-84.9895799738265	16.149186516973103	CGGATAACCATAAATCGTTTTCTGCA_AGAACAAAAACTAAACTCATTCATGG
434926	37.0312168246994	0.211474462881602	0.048732391467887076	90	9.444866359687012	TATCAAAGTTGCAATGATTTTTATCT_AGAACAAAAACTAAACTCATTCATGG
434927	31.3996833634989	0.0462671642729964	0.0039784976166115085	-68.6509134784918	15.307077454957101	GGTCAAAAGTAAAGATATTACCAG_AGAACAAAAACTAAACTCATTCATGG
434943	25.2751996549778	0.0419161769448432	0.003448310435505383	-86.2267121395163	15.576629317342409	ACGCGAAGCGCAAAGAGTATTAGGGC_AGAACAAAAACTAAACTCATTCATGG
435015	5.74081721269617	0.0399189612612799	0.0052037116351014035	-72.2397092073884	22.729495483472537	CTTCCAAGTTGGAAGGGGGTTCGCGG_AGAACAAAAACTAAACTCATTCATGG
435254	83.6864750051841	0.0387920985302907	0.0019821471099439095	-125.278938347506	11.421388365716204	ACAATAACATCAAACTGCGTTGGGCA_AGAACAAAAACTAAACTCATTCATGG
435413	38.3035950005159	0.212281966362403	0.04554475663794403	90	8.822431288568408	TAAGCAAAGATCAATTCAATTGTATT_AGAACAAAAACTAAACTCATTCATGG
435450	26.9893870186414	0.197693347272469	0.06325051217689277	89.9999999917776	12.703038529048147	TAAGTAATCGTAAATATATTTTGAGT_AGAACAAAAACTAAACTCATTCATGG
436203	1.55344278813337	0.0526555018755624	0.017138757831459687	-19.8704978212789	44.36240556148722	TAGTAAAATTATAAGACGCTTACCGA_AGAACAAAAACTAAACTCATTCATGG
436294	20.055105611179	0.182683413498817	0.1422513684805887	89.9999999976892	29.741871256847556	TATGAAAAAGTAAATTATATTTTAGC_AGAACAAAAACTAAACTCATTCATGG
436392	15.1056129700669	0.0243675289829136	0.00337584343653507	-149.999997790895	34.407544946655406	TAATAAACATCCAATTGTTTTGACAG_AGAACAAAAACTAAACTCATTCATGG
436400	0.41650417345133	0.0398357198181825	0.007195824969896079	-65.658182427935	31.058082772447626	ATGTGAATTCATAAAGACTTTTAGGT_AGAACAAAAACTAAACTCATTCATGG
436432	10.2991815441925	0.0399424657749277	0.005349368089146343	-80.7832177133668	25.015187362987923	ATGTAAAAAATTAACGTGCTCTGGT_AGAACAAAAACTAAACTCATTCATGG
436445	28.7080724592699	0.204639616963027	0.05014849395554503	89.9999999999957	9.957675406673255	TATATAATATCAAACTCTATTTCATC_AGAACAAAAACTAAACTCATTCATGG
436782	53.405992289277	0.0432031364342092	0.003223832569862729	-91.5596100023811	14.805541183727726	GGCCCAAGAATAAGGGACTTTTACG_AGAACAAAAACTAAACTCATTCATGG
437073	20.009660372945	0.0498119171280328	0.007219831428300309	-46.7981919774577	23.23141551767375	TTTAAAAATCATAACGCGGTTTCATT_AGAACAAAAACTAAACTCATTCATGG
437078	40.0603461662426	0.0395318508030859	0.003378587644399258	-104.318844315072	17.71127662738577	GATCAAAGCGAAAACGCGGTTGCATG_AGAACAAAAACTAAACTCATTCATGG
437092	4.09730051212425	0.0420947678785474	0.00816261313754901	-62.3901855057255	32.92287045874738	GACCTAAAATATAATCCGATTCGGAA_AGAACAAAAACTAAACTCATTCATGG
437196	37.2886832653876	0.208427557925323	0.05418409453774594	89.9999999999894	10.554641524388508	TTACAAAGCCTAAATTAAGTTTAACT_AGAACAAAAACTAAACTCATTCATGG
437318	27.3620157738503	0.0427118241359351	0.0037568666866780068	-80.263238520155	16.24702063868773	CTTACAAGGTCTAATAGTCTTTACTG_AGAACAAAAACTAAACTCATTCATGG
437356	65.0842746054226	0.0446853204311059	0.0027494442270453705	-88.7676715645205	11.995333487628113	GCTGAAATATTGAAGCTATTTGCTAA_AGAACAAAAACTAAACTCATTCATGG
437825	106.74843511554	0.0420041459066691	0.002145334265459338	-111.034703158759	10.939354694958471	TAGCAAAAACGAAAATAGCTTCGGTG_AGAACAAAAACTAAACTCATTCATGG
438050	5.24310075634955	0.0506519345682202	0.008841007910183867	-33.8779958601689	25.915447561415807	CGGGCAAGTGAGAAATCGCTTCTTGA_AGAACAAAAACTAAACTCATTCATGG
438113	37.1504394843656	0.0716366973838639	0.027469513020768093	-1.27129222054361	46.72121147690423	TGGGCAAGACGGAAGGGGGTTGGGAG_AGAACAAAAACTAAACTCATTCATGG
438583	76.1453591279691	0.0407978152509473	0.002184588969170134	-110.579309419999	11.353039473918898	TACTTAAGTACTAAGTGCATTAGTGA_AGAACAAAAACTAAACTCATTCATGG
438637	19.4463197411129	0.0417256124401645	0.004459227502492073	-82.0610268932578	20.136664151689832	AGGATAATGCTAAAATCAATTGTGGT_AGAACAAAAACTAAACTCATTCATGG
438764	4.63505925438213	0.0283760742287802	0.004194785563825439	-144.304756075446	33.4599408274859	GGCTGAAGCGATAAGGGGATTGAGTC_AGAACAAAAACTAAACTCATTCATGG
438795	7.11364786116755	0.0294048556155331	0.003914527567861902	-149.892922045241	31.980635495923664	AAGAAAAATAGGAACGTGTTTGCCGC_AGAACAAAAACTAAACTCATTCATGG
439621	48.2665940486605	0.0419366537927886	0.0033748591581761653	-92.9581413610508	15.867500160719185	AGTTTAAGACGGAAGGCGATTGATAT_AGAACAAAAACTAAACTCATTCATGG
439653	28.3223078527245	0.0421182749862846	0.0033178922157192513	-88.4723108663102	15.31480435464939	CAATGAATGCGAAACACTGTTCGCAT_AGAACAAAAACTAAACTCATTCATGG
439902	11.5540901879383	0.0502301227562106	0.008375033228551324	-42.9255400982545	26.36852520607833	CACATAATGCGAAAGCTTTTTTCTGT_AGAACAAAAACTAAACTCATTCATGG
439957	27.8699246527601	0.199662456699118	0.0494753073210064	90	9.91858833278623	GATGGAAGGTCGAAAGGATTTTATTA_AGAACAAAAACTAAACTCATTCATGG
440027	51.2857595057676	0.0455508414819196	0.003534875900805423	-79.9758875184165	14.637544294948796	AACCTAAAAGGTAAAACTCTTGGCTA_AGAACAAAAACTAAACTCATTCATGG
440271	19.1250390919521	0.0377741382083137	0.0047337012537382005	-99.0505308090459	25.34329449369952	ATTTAAAGGGATAAGCGAATTTATCT_AGAACAAAAACTAAACTCATTCATGG
440510	1.0280290916026	0.0448248775872664	0.006353911728176929	-46.7340816848413	22.03029223277652	CATAAAACTTGAAAAGGCATTCACAA_AGAACAAAAACTAAACTCATTCATGG
440955	39.1882468426512	0.0394872838053962	0.0029300449215988737	-101.264025187166	14.778696905187866	TCACCAAGGTTAAATCTCTTTATGCC_AGAACAAAAACTAAACTCATTCATGG
440998	22.9539760226797	0.0867027724695262	0.-0.01947459850232303*I	27.7362771120545	0.-23.518958713854964*I	TAGTGAATCTTAAAACATCTTATAGT_AGAACAAAAACTAAACTCATTCATGG
441110	0.149792847118917	0.0482765513945886	0.01088462643428477	-31.7355414230565	32.33014511938061	TGGTGAAAGTCGAATTCTCTTTTCCT_AGAACAAAAACTAAACTCATTCATGG
441689	7.76759023708655	0.0333057297921508	0.0038870750936647112	-116.833147182322	24.36210762042891	TAGTCAGGTTGAAGCCGATTCCACC_AGAACAAAAACTAAACTCATTCATGG
442182	75.883795729767	0.0478087092202154	0.003869515436166664	-76.0184008678271	15.057250776951626	AATATAATTACGAAGAAATTTGGACG_AGAACAAAAACTAAACTCATTCATGG
442338	68.0090788838906	0.0388972755555772	0.002153962436290724	-121.417325805185	12.193320072869117	GTGGCAATTCATAACGCTGTTTATAC_AGAACAAAAACTAAACTCATTCATGG
442531	43.5187743090887	0.044148190392163	0.003471818187016665	-83.9472240454258	15.000394891411476	ACTGCAATATTGAATTAAATTCATGG_AGAACAAAAACTAAACTCATTCATGG
442650	57.7246851610844	0.0410034306410037	0.0029021645385013477	-104.308129050495	14.682313993431091	ATGTTAATAGATAAGCCATTTTCTGT_AGAACAAAAACTAAACTCATTCATGG
442859	38.4349634690882	0.0397528815664853	0.003518219187327593	-103.886535485206	18.45508875262717	CGTTAAAACTGAAACATCATTTCCTG_AGAACAAAAACTAAACTCATTCATGG
443026	2.10921765538154	0.0731723702863504	0.-0.028180575380443117*I	18.0521526565496	0.-41.78334502063739*I	TCAGAAAAAGTAAAAGGCCTTGTCTA_AGAACAAAAACTAAACTCATTCATGG
443055	309.990085812858	0.0718283304188446	0.004687093366655851	-27.1261762128045	9.583142654842463	CGGAGAAGTGGCAAGAAGATTGTGAC_AGAACAAAAACTAAACTCATTCATGG
443177	192.724195153665	0.0421762579149925	0.001590364386537104	-124.725607925756	8.575480230986903	AAGTCAAGGGGTAAAATCGTTCCTGT_AGAACAAAAACTAAACTCATTCATGG
444431	23.1417028102986	0.0394674554391884	0.004234247672346517	-95.2663163913213	21.202401037928478	ATGAAAACACGAAAATAGCTTGGGAC_AGAACAAAAACTAAACTCATTCATGG
444510	10.1592595364925	0.04597986925195	0.007683975651353464	-54.4889340558428	27.464279560469876	GATAAAATCTGTAATTAAGTTATACG_AGAACAAAAACTAAACTCATTCATGG
444847	39.7593740678094	0.0384607033204169	0.002876359546227855	-110.497237071106	15.537131727496579	ACAGGAAACGGGAACGCCCTTACATG_AGAACAAAAACTAAACTCATTCATGG
444925	33.0431340859931	0.0455375765181553	0.0042519353604788925	-73.4968591568067	16.96981363780317	GCTGAAAAAATAAAGTTGATTTCAGG_AGAACAAAAACTAAACTCATTCATGG
444957	9.95934692440937	0.174461963094024	0.054300255591306995	85.8276211810157	18.03176602831557	TTTACAATGTGCAAGTAAGTTTTAGA_AGAACAAAAACTAAACTCATTCATGG
444997	0.671702236889985	0.0415198820870232	0.005543635158890686	-56.3929293145368	21.317259676592254	AATGCAATCAAGAACGACCTTTCTTC_AGAACAAAAACTAAACTCATTCATGG
445205	27.1079404807026	0.0389362044620991	0.003815693637141326	-100.74686323507	19.905704598589438	TGCCCAATTTAGAATTGTATTCTTCG_AGAACAAAAACTAAACTCATTCATGG
446148	19.4630320324884	0.0327125525413167	0.0035236898354034816	-133.349768923916	24.14899646561051	TTTCGAAAAGGAAAATATGTTAATGC_AGAACAAAAACTAAACTCATTCATGG
446219	15.2122988933275	0.0420136809198462	0.004456629506504927	-75.5215239347962	19.175539311854532	GGCTTAATGCAGAATGAGCTTTTGGT_AGAACAAAAACTAAACTCATTCATGG
446287	7.4219466041643	0.0358369589571871	0.005221717114470515	-98.0970682446717	29.093604434186222	CGCCGAACACGTAATTGAATTCATTG_AGAACAAAAACTAAACTCATTCATGG
446395	3.64152691332193	0.0291326611911753	0.004149074526452936	-131.153092577343	30.739861486943692	AGCCTAAGCAATAATGCAGTTGAGTG_AGAACAAAAACTAAACTCATTCATGG
446745	42.9968059740084	0.0474223853383871	0.0045887161559303065	-69.2144282139733	17.47287752230504	CTGGGAAGAACAAACAAGTTTCTAGG_AGAACAAAAACTAAACTCATTCATGG
446819	191.731546159753	0.0442870197670599	0.0018811332800423668	-112.785604591245	9.34389161725908	ATAGGAACTTGGAAGCCTGTTTTAGC_AGAACAAAAACTAAACTCATTCATGG
446821	1.72310299632591	0.0355903894646641	0.00509194392638349	-91.993415835958	27.044396454995915	GAGACAACAGGCAACATAGTTTGGCT_AGAACAAAAACTAAACTCATTCATGG
446850	85.0743030162737	0.0403764612982176	0.002175317601688001	-115.964892826419	11.663194119953554	GTAACAAACCACAAATATCTTGGGGC_AGAACAAAAACTAAACTCATTCATGG
446857	127.386629411603	0.0404161426788656	0.0018007915286753547	-123.45714521201	9.93082339074366	ATATGAACAATCAATATCATTCCTTG_AGAACAAAAACTAAACTCATTCATGG
446873	26.339989483287	0.0453172751560977	0.004828406522831501	-69.2622794271041	18.974772476488052	ATCAGAATAGTTAAGCATTTTATGTT_AGAACAAAAACTAAACTCATTCATGG
447248	21.8969330971142	0.198060748493664	0.058381684113356806	89.9999999999975	11.819007259648249	ATCTAAAATAAAAAATGAATTTCGGT_AGAACAAAAACTAAACTCATTCATGG
447312	16.3083886576457	0.19226069222581	0.048235506027798115	89.9999999995467	9.988704274220634	CTCAAAAATACAAACTTCATTATTAG_AGAACAAAAACTAAACTCATTCATGG
447435	152.669692893776	0.237124964430227	0.02491554433059027	90	4.404493168509405	ATTTTAACCACTAATAGGGTTTAATT_AGAACAAAAACTAAACTCATTCATGG
447500	110.067805235919	0.232005924218052	0.03226766674007744	90	5.804680523534547	TTTCCAACGGAAAGAATTTTTCTCT_AGAACAAAAACTAAACTCATTCATGG
447603	30.1061160589846	0.202125767485432	0.04091030476430332	89.999999999988	8.175810091990787	TAATTAAACCCGAAATTGGTTTTTTT_AGAACAAAAACTAAACTCATTCATGG
447716	31.1357824795392	0.0419303347170756	0.003750861912882687	-86.0537515370814	16.916147548134028	CTGCTAAGACCTAAGCTCATTTCATA_AGAACAAAAACTAAACTCATTCATGG
447938	100.42860286408	0.0428701543837635	0.002296460148756588	-106.212257491139	11.33117871977482	ATTCGAAGGATTAACGAGATTCTGTT_AGAACAAAAACTAAACTCATTCATGG
448183	8.04497971755967	0.035117218490001	0.0050335184743614475	-107.44067289594	29.85261385258864	CAAGAAACAAACAAATAGCTTCGGTC_AGAACAAAAACTAAACTCATTCATGG
448204	2.2390944584738	0.0780965427123409	0.-0.057679541254574626*I	26.6779639815435	0.-79.69616586629968*I	CCACTAATCTGCAACGGGCTTTTGAA_AGAACAAAAACTAAACTCATTCATGG
448273	145.997342525319	0.0468254594667502	0.00296194753293391	-93.1926698171197	12.909101258529992	TTTCTAACAGATAATACGTTTTGATT_AGAACAAAAACTAAACTCATTCATGG
448641	18.6259168094045	0.0341269820258103	0.0033740032324302504	-124.359453443101	21.59268996032872	GTTGCAAACGAGAACCCGATTTTAAG_AGAACAAAAACTAAACTCATTCATGG
448819	23.1513014547356	0.044121291058913	0.005096424093649834	-68.34748689654	20.396477135700295	TCTGAAAATCTCAAGAGAATTTTGAG_AGAACAAAAACTAAACTCATTCATGG
448899	108.937079145139	0.0405592143944159	0.0018450284842965018	-121.258925249486	10.075088540648633	AGCATAAGCGACAAATGAATTACCGC_AGAACAAAAACTAAACTCATTCATGG
449044	39.552017652288	0.0452081776935401	0.004442855574226402	-75.5032135574204	18.075206280699323	ATTAAAAATGGGAATTTCCTTTTTAC_AGAACAAAAACTAAACTCATTCATGG
449121	94.0145741990245	0.0410797069809852	0.002244792410231198	-115.066931883875	11.932156257544435	TACCTAAGCGGGAAGGGGGTTGGGAG_AGAACAAAAACTAAACTCATTCATGG
449398	42.2619946493465	0.212744584733075	0.04441120663184084	89.9999999929749	8.570537297877472	AAGACAATCGAGAAGCTGGTTTATTT_AGAACAAAAACTAAACTCATTCATGG
449438	11.4102229904059	0.0423251139814686	0.004533964103220987	-73.0794847847028	19.131243039847142	ACTCTAATAGCGAAATAAGTTCAGGG_AGAACAAAAACTAAACTCATTCATGG
449543	20.2161127441049	0.0570480302124634	0.016086961189285084	-27.4104784651797	41.13443085614758	ATTTCAACGGTTAAGGAATTTTTACA_AGAACAAAAACTAAACTCATTCATGG
449688	39.8976717779626	0.196222024481618	0.07900891765850482	89.9999999984135	15.73587313962169	TTTTAAATGATTAAAGTAATTTTCCT_AGAACAAAAACTAAACTCATTCATGG
449804	146.646597991477	0.0424865141515856	0.0019408870723649305	-118.201302343969	10.212938690265355	CTAGCAAACTATAATCGTCTTCCCCC_AGAACAAAAACTAAACTCATTCATGG
449871	13.607217985973	0.0294433771335196	0.003661277149887366	-149.99999994272	29.31175806296635	ATAGAAACCTCGAAACTAATTGACGT_AGAACAAAAACTAAACTCATTCATGG
450213	13.3191714478942	0.196255675444635	0.05395095546528731	89.9999999884718	11.143624262015045	CAAATAATTATTAACACGGTTAGGCT_AGAACAAAAACTAAACTCATTCATGG
450622	0.91105433076919	0.0307534435377459	0.005251075129114239	-125.095004374081	38.02490479599317	AGTTGAAAATGTAACGCGATTGCTGT_AGAACAAAAACTAAACTCATTCATGG
450807	27.446599668532	0.0607938552778507	0.010716780874803477	-20.1057671951605	24.396342446364205	AATACAATATCTAATCACTTTCCGCG_AGAACAAAAACTAAACTCATTCATGG
450820	108.438905348006	0.231790651194387	0.03443732018060859	90	6.224956394887763	GAGTTAAAATCTAAATTCCTTCTCGA_AGAACAAAAACTAAACTCATTCATGG
450876	19.260241740564	0.0438379884321376	0.0047065895057599675	-69.4948987020098	18.924205201833868	TAGGAAATATTGAAGCGTATTAATGT_AGAACAAAAACTAAACTCATTCATGG
451081	759.964937457933	0.272819871277778	0.0147107843358232	89.999999999944	2.306893229046593	TATTTAAAATGTAATCGTCTTATAGA_AGAACAAAAACTAAACTCATTCATGG
451201	29.7370510500833	0.0395089783845565	0.003445129026035849	-98.7540764542715	17.445522034745654	TGCGTAAAAAACAATTAACTTAACGG_AGAACAAAAACTAAACTCATTCATGG
451246	7.32406719024412	0.17835567933103	0.10245626227412105	89.9999999230823	22.077004267426485	CAATAAATAATAAAAACAGTTAATCC_AGAACAAAAACTAAACTCATTCATGG
451262	13.0090236872677	0.0450363447816491	0.005462781495088293	-62.4310760574106	20.84073846522504	GCTTAAATGAGTAAGTGTCTTTTGTT_AGAACAAAAACTAAACTCATTCATGG
451312	5.59924636738754	0.0745457826184602	0.018847794261034598	19.1677298351546	26.758450711955536	ACCGTAAACCTAAATTGATTTTGTGT_AGAACAAAAACTAAACTCATTCATGG
451314	588.49168846941	0.260889922991548	0.01666724604839484	89.9999984119933	2.7025760092431215	ACGAGAAAAGACAACTCGTTTTGGGA_AGAACAAAAACTAAACTCATTCATGG
451417	7.45685717176347	0.182238696512495	0.10602888796402199	89.9999995993538	22.64899288480143	CCAGAAACCTTAAAAAAGCTTAGTTA_AGAACAAAAACTAAACTCATTCATGG
451695	141.423056886962	0.0449724202597518	0.002161274171873274	-102.103320682174	10.067462419580213	TTACGAATAGTTAATTTGGTTAGCTA_AGAACAAAAACTAAACTCATTCATGG
451824	345.27139446783	0.044235304536673	0.0014075612045895863	-125.810948709717	7.401794943227202	ATTATAACTAGGAATCAGTTTTGCTA_AGAACAAAAACTAAACTCATTCATGG
451991	1.28294208865614	0.0308307355731203	0.004367787402376769	-122.605862907455	30.19826003570803	GTACGAAGGTGTAACGCGGTTGCGAG_AGAACAAAAACTAAACTCATTCATGG
452098	19.9304656962164	0.0447775748146872	0.0047521401497527425	-65.8374190460895	18.47231007390207	GATGTAATCTGAAAGGTGGTTAATCT_AGAACAAAAACTAAACTCATTCATGG
452156	17.4887886173659	0.0516527960195773	0.010424545073303693	-41.5644578860864	31.646008691260395	CCAACAACAGCTAAAGACTTTCACAA_AGAACAAAAACTAAACTCATTCATGG
452311	0.212190250548637	0.163108044871488	0.-0.2122237616413815*I	90	0.-48.59818180798025*I	ATTATAAACTATAAGCGCTTTATTAA_AGAACAAAAACTAAACTCATTCATGG
452675	4.94769014052734	0.0469771247654222	0.011098791217205391	-44.1061285941012	36.97133600886989	AATAGAATGTATAAAAGTGTTTGTGG_AGAACAAAAACTAAACTCATTCATGG
452828	25.3156274989768	0.0473394325525395	0.005935083730135546	-60.2637498336752	21.422330835522096	ACGGCAAGATTTAAACTTTTTTGTAG_AGAACAAAAACTAAACTCATTCATGG
452862	11.8402891229951	0.0374733665798865	0.004075831165503552	-95.0254700544867	21.116690006878333	TGCGGAAGACGGAAAGGTGTTCGATA_AGAACAAAAACTAAACTCATTCATGG
452956	45.0077960970845	0.0423571886385255	0.0030999786144226137	-95.2920447286033	14.726152329899557	CACTCAATCACAAACTAGATTCGTTG_AGAACAAAAACTAAACTCATTCATGG
453004	15.5270397753969	0.196661398730304	0.08547472378346681	90	17.43717314399225	CAGACAAAAGAGAAGCGACTTTATGT_AGAACAAAAACTAAACTCATTCATGG
453022	18.8539189248374	0.181549792667666	0.08760714710102123	89.9999999998906	18.453657824897107	AACTGAACTTTTAAAACAATTTATTT_AGAACAAAAACTAAACTCATTCATGG
453310	8.38742597610182	0.0445794219018883	0.006490128634380923	-58.6769962765638	24.460757530952826	CCTATAATGGTCAATGTAATTGGATT_AGAACAAAAACTAAACTCATTCATGG
453464	29.4454079187426	0.0520706359445406	0.007237505298869139	-45.2104252517284	22.236149434376806	GCCGGAACCCAGAAGAATTTTACGTT_AGAACAAAAACTAAACTCATTCATGG
453686	103.782586760252	0.0418781731962592	0.001907589035596151	-111.836305807353	9.742714484800654	GGTAGAACACAAAGGTAGTTGAGGC_AGAACAAAAACTAAACTCATTCATGG
453888	7.32996904454059	0.0411218888261128	0.005650588730377989	-70.5857067383374	23.934402056913434	ATCAAAAACATAAAGTGACTTAGGTT_AGAACAAAAACTAAACTCATTCATGG
454359	53.9416253761926	0.128268633181037	0.-0.043559577336481324*I	58.815877822336	0.-22.669715677545057*I	TAAATAAATCCTAAAAGTTTTGTCTA_AGAACAAAAACTAAACTCATTCATGG
454435	45.7044402687094	0.102264369782524	0.-0.014663962932875895*I	40.3064124788846	0.-14.131953630928875*I	TCTCAAAGGTCTAATACTCTTATAGA_AGAACAAAAACTAAACTCATTCATGG
454694	2.42192010747209	0.176784205620465	0.0772336755138471	89.9999999614027	17.010182908872572	AATTAAAACTGCAAAACATTTTAGAA_AGAACAAAAACTAAACTCATTCATGG
454750	81.4905605118889	0.0422153021625915	0.0025484669847557176	-107.290029116501	12.846970268674413	GCTGGAATCCATAAGTTGGTTCGATT_AGAACAAAAACTAAACTCATTCATGG
454880	31.6212511384183	0.0427659842907946	0.003694826812125771	-84.66149971766	16.38594509758209	GTTCAAACCCTTAATTGAATTGTCTT_AGAACAAAAACTAAACTCATTCATGG
454918	19.7065820627236	0.196664690715987	0.07150927505367584	89.9999999999939	14.598786697345732	GCAAAAACTGTTAAGGGTGTTTAAAG_AGAACAAAAACTAAACTCATTCATGG
455082	121.13044755288	0.0421545916023005	0.0022901914223883236	-113.508970074136	11.858249457838353	TTCAGAACAGTAAATTCAATTAAGTC_AGAACAAAAACTAAACTCATTCATGG
455291	69.1057914351372	0.217585199888335	0.03484105426984967	89.9999999993518	6.5577455761290455	TCTTAAATTATCAAGGAAGTTTATTCT_AGAACAAAAACTAAACTCATTCATGG
455326	12.4293769566657	0.0400822282968324	0.004495629850008117	-81.2565570437795	20.56522543744541	AGTAGAAAAAGGAATCATCTTTCTAC_AGAACAAAAACTAAACTCATTCATGG
455389	29.935296853165	0.0367300291695451	0.0031380764328591305	-111.699714973652	17.743371001681755	GTCCAAATGGTGAACAAGTTTATGAG_AGAACAAAAACTAAACTCATTCATGG
455442	37.1370823192969	0.196693975312749	0.049492699572704114	89.9999994450946	9.88477644697099	TTCTTAAAGAATAATAGGCTTTATAA_AGAACAAAAACTAAACTCATTCATGG
455459	20.2382157339057	0.0451812589986084	0.006222011987832137	-67.8281577283808	24.592287808434477	TGAAAAATGTTGAAGCGATTTTATCG_AGAACAAAAACTAAACTCATTCATGG
455559	1.28403624319614	0.0279316349282197	0.005818311451259432	-149.999999816173	56.69841538885216	TAGTCAATAGATAACAACGTTTATGA_AGAACAAAAACTAAACTCATTCATGG
455789	16.4960214198719	0.0311683359589109	0.0030584738340178642	-141.068272463257	23.008326318341574	TCTCTAATGTAAAATGCAGTTGATCC_AGAACAAAAACTAAACTCATTCATGG
456123	46.6614481748164	0.051769928882358	0.005520690793235281	-54.5775344606715	17.95939714561877	AGTCAAAGGCTTAAACCGTTTCATAT_AGAACAAAAACTAAACTCATTCATGG
456234	27.8309931221732	0.189874395031337	0.08741203279652024	89.9999999413333	17.84857189119854	GTTATAACCTGTAAGTTTTTTTCTAT_AGAACAAAAACTAAACTCATTCATGG
456298	9.94741066905938	0.0563164066841273	0.01425431270935741	-23.7820556966366	35.74875620287739	AAAGAAAAATGGAAATTGTTTTTGAG_AGAACAAAAACTAAACTCATTCATGG
456498	60.1443475255277	0.0676768947138242	0.-0.013421288145778832*I	-14.4119125057082	0.-26.88076771983298*I	AACTAAACTTAGAAAAAAGTTATGGT_AGAACAAAAACTAAACTCATTCATGG
456639	12.5696773433399	0.0540420518877455	0.-0.024488793517044447*I	-32.5898443149656	0.-68.25281059875469*I	GGCCGAACTGGCAACCGCGTTACCCC_AGAACAAAAACTAAACTCATTCATGG
456646	195.231144159693	0.0408662592713085	0.001439257562169609	-133.444298915315	8.254765185696922	GACATAACGTTTAAGATCTTTGTTGC_AGAACAAAAACTAAACTCATTCATGG
456888	146.979968041375	0.0452117223543079	0.002429334406933828	-102.179062709569	11.31568596215921	GTACTAAGCGTAAACATTTTTTTGTA_AGAACAAAAACTAAACTCATTCATGG
457015	301.422951078074	0.0669938050629561	0.0035346739895722123	-37.3460541391439	8.213951751100456	ATTGGAATAAGGAACTTGGTTACCTA_AGAACAAAAACTAAACTCATTCATGG
457330	75.5237045225452	0.226055229799476	0.033620454380501805	90	6.207295870814839	GTACTAAAAGGAAAAGGTTTTTTAGT_AGAACAAAAACTAAACTCATTCATGG
457381	177.131803159023	0.0459267323522799	0.0020494861781680802	-101.880258812388	9.391442065780137	TATTTAACACGAAAGGAAGTTGGAAA_AGAACAAAAACTAAACTCATTCATGG
457410	27.6047023199499	0.198767182670762	0.05423503607954975	89.9999997907124	10.876710985695555	CTACTAAATACAAAAATGTTTTCTAA_AGAACAAAAACTAAACTCATTCATGG
457499	99.2679821595118	0.0429977198542535	0.002187150548191623	-105.48964679128	10.66834998699954	CTATAAAGCAGCAACTAACTTTCTCG_AGAACAAAAACTAAACTCATTCATGG
[truncated: 937 more rows]
