# Supplementary material for: Changes in the distribution of fitness effects and adaptive mutational spectra following a single first step towards adaptation
Source: Nat Commun. 2021 Aug 31;12:5193. doi: 10.1038/s41467-021-25440-7 (PMC8408183; doi:10.1038/s41467-021-25440-7)
Supplement: Supplementary file 6 — Source Data [file 41467_2021_25440_MOESM6_ESM.gz › SourceData/SupplementaryFig2/Lineage Trajectory Fitness/Gpb2Evo2_adaptive_s_tau.csv]

BarcodeNo	Weight	s	s_err	tau	tau_err	Barcode
195	22.4507404054425	0.0623083039532974	0.00690358330785337	-13.7164174843133	14.4763891764999	ACAGTAAGTGGAAAAGTTTTTCAAGT_CCAACAAAAGGAAACGTATTTATTGA
543	50.2691049864292	0.0359124007865396	0.00310138138344934	-126.205092545618	18.8023939060188	TGAATAAAAGGTAAGTATGTTTGGTT_CCAACAAAAGGAAACGTATTTATTGA
564	20.8241881303762	0.0325142586049965	0.00407864590458128	-132.846742780823	27.9268930987035	TATTGAAATACTAAAACGGTTACGCA_CCAACAAAAGGAAACGTATTTATTGA
578	13.3203377859672	0.0304667526766583	0.00482149593593721	-138.972207290841	35.719263087437	CCTAAAAAAGCTAAGATGCTTGTTCA_CCAACAAAAGGAAACGTATTTATTGA
803	8.20389856921135	0.0464183081638003	0.0061159917997512	-50.825683723049	20.9600587304006	ATCAGAAACCACAAACGGTTTCGGTA_CCAACAAAAGGAAACGTATTTATTGA
806	13.9350496682836	0.036185264331934	0.0047465257910822	-102.427115552045	26.0982938636683	GTCCGAACTTCTAAATTGTTTGGTTC_CCAACAAAAGGAAACGTATTTATTGA
807	18.5327262670061	0.0380964082672526	0.00488346321030887	-95.9058650529847	25.4778579433201	CAATCAAATTAGAAATGATTTAACAG_CCAACAAAAGGAAACGTATTTATTGA
1411	2.50088052964421	0.0351067326926065	0.00609955176793657	-93.694334484816	32.5938593897987	GAGCAAACGTTAAAGTACTTTCATGT_CCAACAAAAGGAAACGTATTTATTGA
1487	8.63083901719145	0.0429003415214098	0.00601603247455448	-64.6169391498559	23.6296613893302	CTTGCAAGACTCAATTCGGTTATACA_CCAACAAAAGGAAACGTATTTATTGA
1804	20.3055219726838	0.0341954967174457	0.00456578909565217	-122.578440114347	28.9140375206636	CACGAAAGTTAGAATCAACTTAGCTA_CCAACAAAAGGAAACGTATTTATTGA
1820	15.1353698579229	0.040179848543257	0.00528216280041009	-84.0825260657321	24.7962207571397	CGTCTAAAGGGTAAGTTAATTGTGAA_CCAACAAAAGGAAACGTATTTATTGA
2444	6.6748987303765	0.03090505505121	0.00591572261850827	-121.006198454944	41.2025021108186	CTAGAAAAGTCGAAAAGTATTAACTT_CCAACAAAAGGAAACGTATTTATTGA
2618	58.8158824626388	0.0378845942150042	0.00307837361266427	-120.830058470917	17.8918808862407	CCTAAAAACCGGAATTGGGTTCGGCC_CCAACAAAAGGAAACGTATTTATTGA
2821	0.781213684340443	0.0336098401291849	0.00652207663418316	-100.158705735442	37.4227204618136	TCGCTAACCGGTAAGCTCGTTAGGTG_CCAACAAAAGGAAACGTATTTATTGA
3363	0.565549091743009	0.0318736695957983	0.00606493867235525	-111.438797582211	38.3884322540777	GCGGTAATAGGAAAGAGGTTTCTTGA_CCAACAAAAGGAAACGTATTTATTGA
3374	54.8543498227868	0.0416774599334508	0.00313648419360465	-100.825945401814	15.3184199398444	AATAGAACGTGGAAGGGATTTTGGTC_CCAACAAAAGGAAACGTATTTATTGA
3392	7.07659560521263	0.0383447317588964	0.00662366141273432	-81.6357531364968	31.5073221742581	ACACTAATCTTTAACTTAATTCCGCC_CCAACAAAAGGAAACGTATTTATTGA
3775	22.4628433635251	0.0343293651991006	0.00421310648729875	-118.450609681673	26.200523405002	TTCTGAAAATTTAACATTGTTGAAAA_CCAACAAAAGGAAACGTATTTATTGA
4433	74.0061959123568	0.0399013114077515	0.00278925846509792	-113.87109538599	14.9723257949847	GGCCGAAGTTTTAACTTCGTTTTGAC_CCAACAAAAGGAAACGTATTTATTGA
4456	0.980571336586607	0.0309207544657244	0.0067053962965244	-115.695544522035	45.0664117507167	TAGAAAATAAGCAATATCTTTGGGTG_CCAACAAAAGGAAACGTATTTATTGA
4534	39.8609789071773	0.0356077840469393	0.00355503671503915	-125.809993241164	22.128419910001	GGGCCAATTCATAAATGGTTTTTGTG_CCAACAAAAGGAAACGTATTTATTGA
4588	41.6582133558481	0.0391176750108441	0.00345368517557921	-103.95395718832	18.0713146496695	CATTTAATTTCAAAAAACCTTCCCCG_CCAACAAAAGGAAACGTATTTATTGA
4702	8.42187234602025	0.0423077525398566	0.00532686579754752	-69.1692998832039	21.7310265918615	TGTGCAAGTCGAAATCCGTTTCGGTC_CCAACAAAAGGAAACGTATTTATTGA
4727	44.9295719507074	0.0423664631346571	0.00387163570075874	-91.6965562033475	17.8194307679488	CCTAAAAGTTCAAAGCTAGTTCGCCA_CCAACAAAAGGAAACGTATTTATTGA
4830	91.9397696753956	0.0383266590056058	0.00240057841307376	-128.517251436791	14.1362166109551	TGCATAAAGGGAAAAACGGTTGGTAG_CCAACAAAAGGAAACGTATTTATTGA
5386	3.23033471063762	0.0272261086409105	0.00558671116955599	-149.999999954495	48.402832893586	GTAGTAAGAACAAAGCTTTTTTGAAG_CCAACAAAAGGAAACGTATTTATTGA
5546	46.152042501704	0.0435022878137731	0.00332190746923815	-87.7509236476763	14.5635142936395	TCACCAATGTGAAAGCGAATTGGGAC_CCAACAAAAGGAAACGTATTTATTGA
5638	21.9572621792817	0.0359177948795926	0.00385446832998852	-110.803007357771	21.8249900275633	CGATAAACCTACAAATGGCTTAGTTG_CCAACAAAAGGAAACGTATTTATTGA
5683	13.9716281256972	0.0338304043046728	0.00558974558582492	-149.999999996223	46.682253044845	TAGACAAGTCTCAAGGTTGTTAATAC_CCAACAAAAGGAAACGTATTTATTGA
5742	12.9056879945323	0.038444343046033	0.00462027956653857	-91.4539626010553	22.8402747887575	GTTCAAATAACCAATCTAGTTTGACA_CCAACAAAAGGAAACGTATTTATTGA
5784	0.850097478112531	0.036043547758129	0.00596299720381522	-80.5775670682924	29.1242386573506	CCCCCAATCTCTAATACTATTGGCCT_CCAACAAAAGGAAACGTATTTATTGA
5916	17.710297381998	0.0395725426747138	0.00459377180896867	-90.6621160409089	22.1752510272715	ATATGAAACGTAAATACGATTAACCC_CCAACAAAAGGAAACGTATTTATTGA
5931	18.1073250478179	0.0351745102924119	0.00467119654768022	-108.357273890442	27.6344318139486	CCTTAAAACATTAATCTTCTTATTTC_CCAACAAAAGGAAACGTATTTATTGA
5948	71.6580911603498	0.0386515475321368	0.00262417933359922	-120.305814708143	14.8137749070833	ATTTTAAGAATCAATTCGCTTTTGCT_CCAACAAAAGGAAACGTATTTATTGA
5968	13.9166696986123	0.0391859286240177	0.00451315580479136	-89.2781809363674	21.6336767152077	ATATCAAGCAAAAACAAGCTTATTCG_CCAACAAAAGGAAACGTATTTATTGA
6100	4.59931534078686	0.0363608190343495	0.00529537446678611	-91.4049257407842	26.9088459480453	TTCTCAAAACTGAATACGGTTGGGCC_CCAACAAAAGGAAACGTATTTATTGA
6125	25.401881829542	0.0433626557696243	0.00480107241287682	-74.4683945213073	19.8646067451254	CTGGCAATACCAAACCTGCTTTACAA_CCAACAAAAGGAAACGTATTTATTGA
6262	80.2073537346744	0.0409307779087471	0.00252213996042065	-110.227459932528	12.9286047606739	CTGGCAAGGACCAATCCTATTGGATA_CCAACAAAAGGAAACGTATTTATTGA
6332	18.1574718876917	0.0413033849443821	0.00512984539825761	-79.063722626339	22.8017145799653	TTGCAAATTAGCAAGGTGATTACTTA_CCAACAAAAGGAAACGTATTTATTGA
6431	69.8269880549672	0.0382880891322975	0.00289217983092292	-116.487581386158	16.3762693667823	CTTTGAAAAGATAAATTTATTGCTAC_CCAACAAAAGGAAACGTATTTATTGA
6592	10.8787345716652	0.0373194949367999	0.00479772474206936	-96.9996194477322	25.2434661424686	TACGTAATATTAAAGTGACTTGGGTG_CCAACAAAAGGAAACGTATTTATTGA
6771	37.8327143131099	0.0383617161019643	0.00328851465248777	-109.203197034779	17.7514668915573	CTTGCAAAGTCTAACTATCTTCCAAT_CCAACAAAAGGAAACGTATTTATTGA
6910	5.30966350936735	0.0459069788287383	0.0111184494022169	-33.8641379875023	35.7886251256515	CCTTCAACGATTAATTTGGTTTATAT_CCAACAAAAGGAAACGTATTTATTGA
6913	34.5144609889843	0.0420104737848727	0.00399238567282807	-87.3835492646339	18.1536612565905	AGGGAAAATTTGAAAGTAATTAGCGAG_CCAACAAAAGGAAACGTATTTATTGA
7039	0.500854629913263	0.0295607928198628	0.00738335699842511	-132.066354012969	57.2464745013034	ACCAAAAGAGTGAATTATGTTTTCCT_CCAACAAAAGGAAACGTATTTATTGA
7221	5.54821439325015	0.0303838584983243	0.00536268249839485	-122.754151152425	36.7280871044982	GGCTGAAAGTGTAAAAGAGTTGAATA_CCAACAAAAGGAAACGTATTTATTGA
7279	2.88252256123982	0.041932446361553	0.0061209837150434	-60.3828292009573	23.3760975534606	ACATCAATTACCAACCAAGTTGAGGT_CCAACAAAAGGAAACGTATTTATTGA
7311	5.93009619311925	0.0400909663639178	0.00590198855379374	-72.5907080162557	25.5607780774874	AATATAATCCACAAGTCTATTCCTCT_CCAACAAAAGGAAACGTATTTATTGA
7469	44.208574045542	0.0441472019826166	0.00356200658403309	-85.1543041482376	15.4136999406629	GTGGCAATGGGGAAAGATATTGGGGG_CCAACAAAAGGAAACGTATTTATTGA
7470	28.5338340945441	0.0402124482226017	0.00430874677297128	-95.1902488917262	21.4946785071621	CTGGTAACTGGTAATACACTTAGTTA_CCAACAAAAGGAAACGTATTTATTGA
7701	8.07248153078461	0.0344768092839061	0.00552257334046635	-109.816334980195	33.2781485853075	CCGTTAACTGACAACTATGTTAAAAG_CCAACAAAAGGAAACGTATTTATTGA
7714	0.983337827572868	0.026007265623133	0.00716977714514586	-150	70.0462126835628	CTACCAAGCTATAAATTAGTTAGAAA_CCAACAAAAGGAAACGTATTTATTGA
7796	0.262236118026181	0.0264338173864487	0.00677352014647016	-149.999999974716	59.7216779816042	GTTGGAAGCCATAATTACTTTGAGCG_CCAACAAAAGGAAACGTATTTATTGA
7835	18.243319405327	0.0361558101956253	0.00419699752952505	-108.938513050047	23.8669855592688	ATGTAAAATATGAATGTATTTTGGGG_CCAACAAAAGGAAACGTATTTATTGA
8168	12.9759719996121	0.0295752066513894	0.00428821321052127	-136.331356014158	33.2538187235502	TTCAGAACCAGTAATTTTCTTTATCT_CCAACAAAAGGAAACGTATTTATTGA
8179	9.10391420646788	0.0409778671186644	0.00590717613272778	-74.1614290087758	25.4763149205791	AACAGAAATATGAAGTCAATTTGAGG_CCAACAAAAGGAAACGTATTTATTGA
8309	39.5891199354586	0.0402095197016517	0.0037054904732557	-98.3973374808764	18.2722706298016	GGGCAAAATGAGAAAGGATTTTTCGCG_CCAACAAAAGGAAACGTATTTATTGA
8534	7.60088417354106	0.0368964387393318	0.00546501802376089	-90.8607966694753	28.1593066149813	TCTCAAATATCAAAGATATTTCGATT_CCAACAAAAGGAAACGTATTTATTGA
8693	35.0950763148982	0.0388030525291772	0.00382236007932957	-106.744427754972	20.4326878764447	ACTAAAAAATACAATTGCATTAGCGA_CCAACAAAAGGAAACGTATTTATTGA
9150	31.4737197127472	0.0404018953716998	0.00367081711908761	-94.778108487005	17.6683308904027	AAGTCAAGGAATAATCAACTTATAGG_CCAACAAAAGGAAACGTATTTATTGA
9298	18.7282709908432	0.0318423296324911	0.00420963591468289	-139.975794502278	30.6114344487444	GGAGGAAAGAGGAAAGGGGTTGGGCA_CCAACAAAAGGAAACGTATTTATTGA
9399	20.4720684884167	0.0387336661778312	0.00439408407168518	-95.0470254269209	22.0959493786684	TCATTAACAACAAAAATGGTTATTGT_CCAACAAAAGGAAACGTATTTATTGA
9511	74.4233054956484	0.0374813363628126	0.00273102049828769	-127.470767323872	16.4416551787915	AGGATAATTTAGAAAACCCTTAGCTC_CCAACAAAAGGAAACGTATTTATTGA
9571	17.9799807432063	0.0329949505545219	0.00448654196559758	-128.649490598518	29.8936676997799	ATCTCAACAGGGAAGGCGGTTTGAGG_CCAACAAAAGGAAACGTATTTATTGA
9826	3.48526694856679	0.0375211996640807	0.00598256138279127	-77.3773839122154	27.9586314094967	AGCTTAACGTTTAAAATAGTTTTTTC_CCAACAAAAGGAAACGTATTTATTGA
10043	1.25485685537343	0.0429044641307024	0.00783677494842028	-54.8663644700741	29.5130010089782	TCAAGAACGGGCAAGTAGGTTCAGGG_CCAACAAAAGGAAACGTATTTATTGA
10054	1.64674077507216	0.0273766091680205	0.00584953023161859	-139.070898332665	47.0681162339084	CTACGAACCCAGAAAGAATTTACGGC_CCAACAAAAGGAAACGTATTTATTGA
10201	8.61859948982185	0.0398113710544932	0.00595857093379058	-78.7263200284482	27.360118855086	AATCTAACATACAAAACTGTTAATGA_CCAACAAAAGGAAACGTATTTATTGA
10352	5.93165243698216	0.0351313757609784	0.0073161187184375	-94.5914720983025	41.4523079509167	TAAAAAACTATGAAAATGTTTTTGCA_CCAACAAAAGGAAACGTATTTATTGA
10394	19.2388955135686	0.0392442217188483	0.00487888061359711	-92.4104803598969	24.0488500282584	GCTAAAAACTGTAAATGGTTTGAGGC_CCAACAAAAGGAAACGTATTTATTGA
10545	50.3022589026439	0.0341374205364673	0.00293865711019387	-141.345306925298	20.0228007485012	CCATAAACATTAAATACGGTTTCAAC_CCAACAAAAGGAAACGTATTTATTGA
10814	3.68740549594655	0.043218675479353	0.0116372153091721	-55.9039604563778	45.4099982152616	CGGGCAAACTGCAATTGGGTTTTTTG_CCAACAAAAGGAAACGTATTTATTGA
10820	2.79536169280168	0.0388761058694684	0.00613930782614812	-72.9134122287065	26.6858440844935	TACTGAACGTGTAACGTGCTTTGAAG_CCAACAAAAGGAAACGTATTTATTGA
10983	26.8344224378837	0.0440165322630904	0.00416159452522812	-72.745990605095	16.7393503523799	TTAGCAAAAAACAAAGGAGTTGTGCT_CCAACAAAAGGAAACGTATTTATTGA
10996	15.1362990076171	0.040201957512529	0.00499890458565414	-84.256027889798	23.2548004309069	CGTAGAAAAGATAAGTGAGTTAACAA_CCAACAAAAGGAAACGTATTTATTGA
11139	18.286351150522	0.0378065567418572	0.00439510283612827	-96.1007260400094	22.4323073553414	TCCAAAACTTCAAACCGGGTTCGTTC_CCAACAAAAGGAAACGTATTTATTGA
11169	49.3850979608206	0.0423873679608314	0.00319873228949835	-93.1043222818275	14.6844031117779	TGTTGAAATGCAAAGCTTGTTGGACA_CCAACAAAAGGAAACGTATTTATTGA
11353	29.3138319628875	0.0394778331452701	0.00384950315100793	-99.1814239050459	19.545329059323	CTGTAAACATGTAACTTTTTTGACGG_CCAACAAAAGGAAACGTATTTATTGA
11650	0.218395426684495	0.0408905590769438	0.00965865125220601	-61.7732461089497	40.2725170970073	CGCAGAATCACTAACTAGTTTTCGGG_CCAACAAAAGGAAACGTATTTATTGA
11794	6.30953042110492	0.0385707768821769	0.00574545308088233	-80.5233293311198	26.7582554350994	TGTTCAAAATTGAAACGTATTTCGAA_CCAACAAAAGGAAACGTATTTATTGA
12211	14.2214919365528	0.0391491313839962	0.0050174897058856	-90.4663106842337	24.652839348158	AAGCCAAGCTAGAATGGGTTTTCCAG_CCAACAAAAGGAAACGTATTTATTGA
12260	66.3710021125414	0.0494259000172579	0.00342098208025815	-67.30554200229	12.1613030117823	CGTTAAAATGTTAAGCCTATTAGCTG_CCAACAAAAGGAAACGTATTTATTGA
12395	52.1119332142039	0.0407766683841909	0.00317231785693819	-102.365128209463	15.7459051316046	ACCACAACCATTAAATACATTGTAGC_CCAACAAAAGGAAACGTATTTATTGA
12397	2.68428542234102	0.0316931213075382	0.00601559652291321	-111.786410720773	38.0545738515337	TGCTGAAGAGTAAACCAATTTCCACC_CCAACAAAAGGAAACGTATTTATTGA
12412	3.16500747923543	0.0356334284353009	0.00601595310503495	-94.7481123052001	32.451130650474	AATCAAACCCAAAACTGATTTTCGTC_CCAACAAAAGGAAACGTATTTATTGA
12491	13.7284939922043	0.0383506566940207	0.00520860522649632	-91.3553150694885	25.912605185635	AATCCAAAAAAAAAGACAGTTTATGCG_CCAACAAAAGGAAACGTATTTATTGA
12772	12.8858734016322	0.0377412728981641	0.00554599712749935	-93.6731544668867	28.9138759273609	TTCAAAAATCCAAATCGTTTTATATC_CCAACAAAAGGAAACGTATTTATTGA
12782	1.82949703679257	0.0388279736139805	0.00624032896129501	-72.0877090151352	27.781605999581	TCGTGAAGATTGAATACTTTTCCGCA_CCAACAAAAGGAAACGTATTTATTGA
12793	1.14375959906897	0.0323529597055998	0.00588744488554237	-103.741821122595	35.2049534634173	TTGTAAACTAAGAATTTGCTTTCCGT_CCAACAAAAGGAAACGTATTTATTGA
13857	8.44081750170086	0.0394876713029966	0.00545926528728701	-80.2461990463186	25.1581297523999	CCTTCAATTATGAAACATTTTTTCGT_CCAACAAAAGGAAACGTATTTATTGA
14054	14.4839089139344	0.0400304393917946	0.00543877583783265	-85.1037245571324	25.355366024981	ACATTAAAATGCAATAACGTTGAGGA_CCAACAAAAGGAAACGTATTTATTGA
14093	8.86103425121703	0.0370135083806376	0.00511656658906127	-89.8778942671898	25.6487255264851	AATTAAACATGAAATTTGTTTGTTCA_CCAACAAAAGGAAACGTATTTATTGA
14162	1.74457597527899	0.0281303692028459	0.00588146733968081	-141.026739998354	47.42677832397	TAAAGAACAGGCAAACTTGTTATTCT_CCAACAAAAGGAAACGTATTTATTGA
14166	20.7815955795483	0.0296338306989628	0.00415787166008487	-149.999999978179	34.1507289260066	AAAGCAAAATACAAATTTCTTGTAAA_CCAACAAAAGGAAACGTATTTATTGA
14502	0.206424564219191	0.0297416841092805	0.00619653916545763	-127.072139030214	44.9789317724642	GTCGCAAGTACAAACAGTATTCCTAG_CCAACAAAAGGAAACGTATTTATTGA
14511	53.5065699914171	0.0367209917235763	0.00321795760327931	-119.870323151342	19.3671312035643	AGTATAACTTTAAAAATGTTTCGTTT_CCAACAAAAGGAAACGTATTTATTGA
14544	4.75072471683718	0.0266259720902674	0.00558956437769746	-150	47.9950516420869	AATCAAATCTCGAAGCATGTTATTGT_CCAACAAAAGGAAACGTATTTATTGA
14718	21.1435140600456	0.0438254328627555	0.00461335340190409	-70.8990263804007	18.5178093755038	ACTTTAAGATGGAAGTGATTTGAAAT_CCAACAAAAGGAAACGTATTTATTGA
15086	2.94273519468439	0.0378552135418317	0.00688741919331731	-73.0473466972412	32.6382762486267	ATTATAATATGGAACAACTTTTCTTT_CCAACAAAAGGAAACGTATTTATTGA
15323	39.0183530372977	0.0407368934855502	0.00430781761304359	-99.7444014634275	21.7273887864794	TAGTGAAACCTAAATTTTGTTAGCAC_CCAACAAAAGGAAACGTATTTATTGA
15497	20.3857971325041	0.0342751911968744	0.00379474910880822	-120.964833362212	23.0834766326608	ATTTGAAATCGGAACGTGATTGCACC_CCAACAAAAGGAAACGTATTTATTGA
16130	37.4861064568525	0.0320562654634421	0.00320912869317697	-150	24.7824616601322	AGTTCAATCTCGAATAAAGTTCTATT_CCAACAAAAGGAAACGTATTTATTGA
16239	5.92650568679784	0.0391397461736733	0.00624091134330415	-76.8925307530516	28.242405251258	TATTCAATTGCGAAGTTGTTTCTTAA_CCAACAAAAGGAAACGTATTTATTGA
16420	11.1980107740089	0.0262420812592444	0.00453877040868473	-149.999999520974	45.5818016963299	TGAATAAAACTGAATGTTTTTTTATA_CCAACAAAAGGAAACGTATTTATTGA
16436	125.69276577588	0.0414389111465018	0.00234347803528432	-117.888718880792	12.4452971596667	CCAAAAACAAGAAAGTGCGTTGCATA_CCAACAAAAGGAAACGTATTTATTGA
16780	6.85989358770003	0.0385168226357691	0.00617527165153754	-83.6987384047376	29.7686170003245	GCGCTAATTTTAAATGCCCTTTTCGT_CCAACAAAAGGAAACGTATTTATTGA
16895	37.6779244808151	0.0376453234405791	0.00364758766376722	-110.827550020958	20.3810765792402	TGCGAAACCAAGAAACGGTTTTATCT_CCAACAAAAGGAAACGTATTTATTGA
16897	0.668403154368299	0.0477419033405188	0.00993358009465771	-33.1828529890171	30.0578638847668	TCATGAATCTGAAAAACGATTGGCAT_CCAACAAAAGGAAACGTATTTATTGA
16963	12.4738036099607	0.038841047840924	0.00480155379407115	-87.466431228823	23.0089090599648	ATGAGAACAGGAAATTTACTTAACTG_CCAACAAAAGGAAACGTATTTATTGA
17129	17.3787707895613	0.0427363593105592	0.00546435464326307	-72.2128565128909	22.8209639121851	GCTAAAACTATAAAAGCTGTTTAATC_CCAACAAAAGGAAACGTATTTATTGA
17365	4.99909112577166	0.0348215533416457	0.00545507956905443	-100.017971979817	30.3434301872361	GGCCAAAAATCAAACACCTTTCTCCG_CCAACAAAAGGAAACGTATTTATTGA
17714	19.8650214023832	0.0397225425164563	0.00444336249519464	-91.7444612307356	21.5074712664223	TGCGCAAGTGTAGAACCGGGTTGCGTT_CCAACAAAAGGAAACGTATTTATTGA
18078	65.4693121424518	0.0337384375592527	0.00264800687715417	-149.999999998265	19.6549509233308	CTGTTAAGTTTAAACATGTTTACTAT_CCAACAAAAGGAAACGTATTTATTGA
18085	23.3447125501238	0.036776428642192	0.00431997092004531	-106.532098289834	24.3346327878044	CAGAGAATTTGGAAGCTTTTTGAACA_CCAACAAAAGGAAACGTATTTATTGA
18219	9.65939136235914	0.0396879567280508	0.0058526166287855	-82.1359672319443	27.8032021774638	CTCCTAACTATAAATGCATTTTCTGG_CCAACAAAAGGAAACGTATTTATTGA
18307	11.0404671484699	0.0303653692679203	0.00500294972031083	-130.721285011603	37.6129763879102	AGTATAACTCACAATTAAGTTTTTTA_CCAACAAAAGGAAACGTATTTATTGA
18379	14.5638562032171	0.0406001609636679	0.00510404980731058	-82.6912019168972	23.5115139685925	CTGTTAAGAGTCAAAGACGTTACTTG_CCAACAAAAGGAAACGTATTTATTGA
18396	66.109923777395	0.0385227616169302	0.00267672928058705	-119.686728803455	15.0687040635908	TACGTAATATCAAAAATTCTTGGCTC_CCAACAAAAGGAAACGTATTTATTGA
18876	13.906105365011	0.0280689444905817	0.0036824337586729	-149.999999949034	35.2503907488805	TAAGCAAATAGAAAATAGGTTATAAT_CCAACAAAAGGAAACGTATTTATTGA
18892	1.10707665141868	0.0347264634435904	0.00631215396088989	-90.7193893961468	33.8259787357509	CGACCAATCTGAAAGGGGTTTAAATG_CCAACAAAAGGAAACGTATTTATTGA
18990	22.0335244402191	0.0369444163007662	0.00491541141749214	-103.91970464519	26.769990131578	CCTCGAATCCATAATTGGTTTTTCTC_CCAACAAAAGGAAACGTATTTATTGA
19244	70.2603849272911	0.0408618272630176	0.00345178572208158	-105.646043406134	17.8185829629138	TGGCGAAACAAAAAAAACGTTAACGG_CCAACAAAAGGAAACGTATTTATTGA
19751	49.4684691815116	0.0404127245822872	0.00338981321789689	-102.426996987996	17.0585675140125	TTTGAAAGTTTTAAGTTAGTTGGACC_CCAACAAAAGGAAACGTATTTATTGA
20147	17.187113388502	0.0417227669378201	0.00527964930776815	-77.7817318112883	23.0300352705508	ACGTTAAGCATGAATTTCTTATTGT_CCAACAAAAGGAAACGTATTTATTGA
20206	11.3686627607512	0.0390089122939895	0.00513468202469906	-87.5321181683486	25.0537877501537	AATGTAATTTATAAGTGCGTTAAGCA_CCAACAAAAGGAAACGTATTTATTGA
20475	55.8875683934726	0.0390463723431733	0.00296205680246647	-112.744866436851	15.9262721474315	TACACAAACAGGAATAAGTTTGTGTT_CCAACAAAAGGAAACGTATTTATTGA
20540	19.0045186690488	0.0371702174071618	0.0043417100529997	-102.080918225774	23.4260896722032	TGCCAAAGCTGCAATTTTATTCAATC_CCAACAAAAGGAAACGTATTTATTGA
20614	5.92639996914326	0.0377988270745764	0.00791409893008195	-85.8039146519271	40.2244299041115	GTATAAAACCTTAAGGTTATTAAGGA_CCAACAAAAGGAAACGTATTTATTGA
20662	39.461950436718	0.0368671487999659	0.00335895773092747	-114.757209426774	19.1757513038333	TTTATAATCTCAAAATGAATTTGGCG_CCAACAAAAGGAAACGTATTTATTGA
20722	49.3243897084351	0.0371326321700388	0.00312528725992347	-118.901149774359	18.0676393625661	TGTGTAAAGGAGAATAGGCTTGTTTA_CCAACAAAAGGAAACGTATTTATTGA
21015	33.5196266420938	0.0376172215355406	0.00383319323811787	-106.599965301533	20.9259712687901	CATTAAATATGCAACCGGTTTAAGAT_CCAACAAAAGGAAACGTATTTATTGA
21113	72.2137663297008	0.0429199810611077	0.00337000319765855	-97.3700276323687	15.9152831289721	CTTTAAAATCGAAAGGAATTTGCGCT_CCAACAAAAGGAAACGTATTTATTGA
21479	21.2842068997515	0.0290834153554183	0.00357493258119624	-149.996296193139	30.6172634305624	CCAAAAAGATTTAATCTCATTAGAAT_CCAACAAAAGGAAACGTATTTATTGA
21489	12.687172965894	0.028035751228168	0.00408854275180489	-149.999999971324	36.7422478555527	CTCCGAAAAACAAAGTATTTTTTAAG_CCAACAAAAGGAAACGTATTTATTGA
21733	16.8782578014165	0.0280096830116062	0.0034677057833282	-149.999999777247	32.2268516784755	CAACTAACCTGAAAGGTAATTATTAT_CCAACAAAAGGAAACGTATTTATTGA
21802	19.3633110277176	0.0390754594352965	0.00432944918692031	-93.1110689233058	21.295739376388	AAGTTAAAAGTCAAGTTCCTTATGGA_CCAACAAAAGGAAACGTATTTATTGA
21813	2.84727217299404	0.0434875250103951	0.00726843474939844	-51.6775538347417	26.4893635928524	TGTTAAAACCGTAAGTTTATTCTTTC_CCAACAAAAGGAAACGTATTTATTGA
21910	6.08927538368226	0.0400127450330035	0.006886907592946	-72.7981639345889	30.8724751609624	CAGGTAAAGAAAAAGAACGTTTTTGA_CCAACAAAAGGAAACGTATTTATTGA
21982	11.7318958787748	0.039110766255721	0.00508449024950462	-84.0634953496899	23.8453677753565	TGAATAAAAGTGAACCGTGTTGCCGT_CCAACAAAAGGAAACGTATTTATTGA
21993	6.75594466285197	0.0349372850735023	0.00525844720156792	-107.975407448962	31.0042197164681	GGTGCAAACACGAAGGAAGTTCGCTG_CCAACAAAAGGAAACGTATTTATTGA
22011	11.712544252814	0.0411317120887564	0.005935389944646	-71.0439100852808	25.6458451407192	TCTCCAAGTGTCAACAAGATTTTATT_CCAACAAAAGGAAACGTATTTATTGA
22374	5.38242627960817	0.0309122862475759	0.00506396000447229	-122.83484752021	35.4803659831298	TTTAGAAATAGTAAAGAAGTTAAGAG_CCAACAAAAGGAAACGTATTTATTGA
22461	11.70394750263	0.0380488177489758	0.00531539601856208	-91.1777329759019	26.8278851276544	AGCGAAAACGGAAAATACTTTTCGTA_CCAACAAAAGGAAACGTATTTATTGA
22719	12.698484276533	0.0341455932501621	0.00481154350937952	-113.177675843457	29.3886304607705	CATACAACTGCCAAAAGTTTTGTCTT_CCAACAAAAGGAAACGTATTTATTGA
22803	14.4223362904077	0.0391985938064364	0.00489768719707681	-88.1708536767956	23.133598202657	GATGTAACCCTAAACAGCTTTGCGTC_CCAACAAAAGGAAACGTATTTATTGA
22980	9.82835883827192	0.0350998905834592	0.00592931002181594	-104.816278596846	34.7409290027696	TGAAAAAGCTGGAAGCCCCTTATACC_CCAACAAAAGGAAACGTATTTATTGA
23218	14.055171893864	0.0389475305560841	0.0055850188240374	-91.5680502733342	27.9142994843586	AAATTAAACGATAAGGCAATTGTTAC_CCAACAAAAGGAAACGTATTTATTGA
23333	46.7722797450089	0.0391870169345471	0.00349409076628809	-109.225402913461	18.7127518262842	ACCAAAATTAACAAGGTTTTTGATGA_CCAACAAAAGGAAACGTATTTATTGA
23384	4.99302027695528	0.025970781195597	0.00488568332137629	-149.99999962717	44.1230528617662	GGCACAATTTCCAAAGGCGTTAGCGA_CCAACAAAAGGAAACGTATTTATTGA
23518	67.9093161192561	0.040137418144028	0.00297116143578578	-112.134252093629	15.8771697006823	ATCGAAATAGCTAATAACCTTTACAT_CCAACAAAAGGAAACGTATTTATTGA
23776	71.2845566143274	0.0389628387541809	0.00270121149921248	-117.953502588337	14.9836591214653	CCACTAAGAATTAAAAGTCTTACACC_CCAACAAAAGGAAACGTATTTATTGA
24210	11.5539616652677	0.0294401094730186	0.00429070539391587	-148.889458756311	34.1011862307596	GCCTAAAAGGCGAAATGTATTCCGAT_CCAACAAAAGGAAACGTATTTATTGA
24230	76.956485720659	0.0402598691925364	0.00274782079396548	-111.872575437515	14.4673173599996	AATCAAACAAATAAAGCGTTTATCAG_CCAACAAAAGGAAACGTATTTATTGA
24613	0.989210970730909	0.0328965226254305	0.00804367791124192	-105.56698942203	51.1196504622127	CGTCTAAACGGAAATGTTTTTCAATA_CCAACAAAAGGAAACGTATTTATTGA
24825	1.1799907438819	0.0392625671580322	0.00715144082616282	-69.3798394479347	31.6278120737589	TAGACAAATGGCAATGCGTTTTCATT_CCAACAAAAGGAAACGTATTTATTGA
25057	23.1033558676072	0.0379032364576443	0.00424286777835975	-103.376492994978	22.7230322676764	TTATCAATAGGCAAGTGAGTTTAAGT_CCAACAAAAGGAAACGTATTTATTGA
25065	5.64589281442966	0.0288607170488204	0.00484549957088466	-131.230171842141	37.3628350959467	AAACTAATTAATAACTAAGTTTAACA_CCAACAAAAGGAAACGTATTTATTGA
25306	89.0215524705349	0.0399482991969351	0.00234079960863804	-118.775814998396	12.6280961464779	AGTGAAACGGTAAAGTGCTTTCGCTA_CCAACAAAAGGAAACGTATTTATTGA
25728	6.74100932939484	0.0366046549644851	0.00607614497700122	-95.0153898753905	32.8204040907255	ATATAAATACCGAAGGGGGTTATTGC_CCAACAAAAGGAAACGTATTTATTGA
25786	386.519280242717	0.0805099361879458	0.00327345153791836	-10.7455609982822	5.41633087273889	TGTATAACGAGCAATCCTGTTTTAAA_CCAACAAAAGGAAACGTATTTATTGA
26040	17.7363760775644	0.0316937593229753	0.00420115957176491	-139.112762487552	30.4106554529299	AATGAAACGTAAAATGTTATTCCATA_CCAACAAAAGGAAACGTATTTATTGA
26189	3.48552296778914	0.0338154342343333	0.00627580915964616	-101.422562485465	36.6362768658098	GGATTAACACAAAAAGCCATTCATTT_CCAACAAAAGGAAACGTATTTATTGA
26652	30.7106201757193	0.0404119293908424	0.00429094011698942	-93.8864897389153	20.896850154184	ATAGAAACATTTAATGTTCTTAAGGT_CCAACAAAAGGAAACGTATTTATTGA
26764	0.0300650409871253	0.040683148752998	0.00936318548645388	-57.9070537765763	37.4798264789534	TTGAGAAATCATAACGACTTTCCGAT_CCAACAAAAGGAAACGTATTTATTGA
27274	0.357869866679422	0.0353205476954135	0.00662320980239846	-92.0236349159092	35.9618102948326	CTAGCAAACTAAAATGTAGTTCAGGT_CCAACAAAAGGAAACGTATTTATTGA
27370	11.4948674561697	0.0316556848627241	0.00479579052773704	-134.552729714592	34.486259889727	CCAACAACATTTAATTTACTTAGGCC_CCAACAAAAGGAAACGTATTTATTGA
27594	0.0195452360542987	0.0509834339929407	0.0134041991012643	-23.9630720302891	36.7738915380316	TAGCTAACACTCAACCTCATTTTTTA_CCAACAAAAGGAAACGTATTTATTGA
27769	1.59003150456068	0.0389007960525811	0.00694260647194006	-70.0804663419078	30.8132632950971	TATCCAATCTCGAAACTATTTCTTCT_CCAACAAAAGGAAACGTATTTATTGA
27777	5.83431877981137	0.0387271896007525	0.00575012987791173	-81.5166889054662	27.0191176122127	CCAAGAATTAGTAACTCCCTTGTGCC_CCAACAAAAGGAAACGTATTTATTGA
27948	13.005541878981	0.0400824248284796	0.0046827631392049	-84.4704083465946	21.718777245094	AGGTGAATAGGGAAGGTTATTGCTCT_CCAACAAAAGGAAACGTATTTATTGA
28513	82.8805387355623	0.0379771223935536	0.00259710207825605	-126.695292348184	15.2808753216347	CGTCCAATAGTAAACCTCTTTACTGT_CCAACAAAAGGAAACGTATTTATTGA
28917	9.26291427703899	0.0317389811290587	0.00528918865637973	-122.965801677276	36.0932323601138	TTTTTAAAATGAACCATTTTGGATA_CCAACAAAAGGAAACGTATTTATTGA
28983	0.952995111297369	0.0357039192557733	0.00731166069186951	-89.2957495844412	39.4372913605612	AATGTAAAGACAAAGGCCATTTAAGC_CCAACAAAAGGAAACGTATTTATTGA
29212	10.8620300377498	0.0308779452647331	0.00453849316333842	-125.693341684711	32.9396790421056	AAATTAAGATTCAATTCTTTTTACTT_CCAACAAAAGGAAACGTATTTATTGA
29239	5.95768607986555	0.0412860055703073	0.0058889739798727	-69.7174944393014	24.7452230990055	ACGGCAACGGTTAAAGCACTTGCCGT_CCAACAAAAGGAAACGTATTTATTGA
29311	16.6151707499918	0.0365705299152312	0.00501539383216322	-100.535041421014	26.8503312211193	AACCGAAGCTTGAACGAGTTTCTGTA_CCAACAAAAGGAAACGTATTTATTGA
29575	59.1540622805012	0.0367039742350262	0.00288868047058515	-126.601256996116	17.5962783650099	ACACAAAATATCAAGTATTTTTCTAC_CCAACAAAAGGAAACGTATTTATTGA
29576	29.8237508874511	0.0381233418491976	0.00353126547194787	-106.138709611487	18.5624008199	TGTGCAATGATCAATGTGTTTGTATG_CCAACAAAAGGAAACGTATTTATTGA
29697	3.70224029765757	0.0349374375358571	0.00551712601409903	-92.4844196297188	29.7914858611423	ATCGGAACCTCAAAAACAATTACTTT_CCAACAAAAGGAAACGTATTTATTGA
29725	15.1741689731726	0.0365644981808731	0.00464366967027531	-99.3391253372075	24.6411553244922	TTAGTAAACTAAAATCGTTTTGCTGA_CCAACAAAAGGAAACGTATTTATTGA
29733	7.46789857502269	0.0386925381525121	0.00486020464158125	-82.8425590458812	22.5059068366095	GAACCAATAGTTAACATTTTTGAACA_CCAACAAAAGGAAACGTATTTATTGA
29940	2.34331011155066	0.0270519406418531	0.00616839921553094	-149.999999986564	55.4400002802478	CCTTTAATAAAGAATGCTTTTCTTGA_CCAACAAAAGGAAACGTATTTATTGA
30070	5.05721677062186	0.0328555164612227	0.00546988723516256	-109.754047802705	33.6605403757295	TTAATAAACTCAAATGCCATTTTCAA_CCAACAAAAGGAAACGTATTTATTGA
30422	29.8887128148214	0.0334621563895627	0.00338220752433308	-133.608718868163	22.7594807035999	CGACCAATGATGAATTTTATTCTTCA_CCAACAAAAGGAAACGTATTTATTGA
30476	7.04610895803016	0.0325665125783769	0.00516429065815481	-108.847461644299	31.4734750049796	ATGAAAATAGTCAACTGGGTTCCTAT_CCAACAAAAGGAAACGTATTTATTGA
31019	2.42608971086605	0.0272758288020192	0.00648517468103724	-149.999999999215	58.0129958335775	GTCAAAAACAAGAAATTAGTTTAGAG_CCAACAAAAGGAAACGTATTTATTGA
31203	1.09705926722839	0.0360766798740958	0.00838427512029798	-88.9271869646812	44.6521591729212	ACTACAAAAGCCAACAAAGTTGTTGA_CCAACAAAAGGAAACGTATTTATTGA
31323	27.7714570864309	0.0383232135814386	0.00421007418220076	-98.9553375173114	21.9450854583332	TCAAAAATGAATAAGAAGTTTATTGG_CCAACAAAAGGAAACGTATTTATTGA
31474	22.8314069481586	0.0397183064366985	0.00418427534277736	-90.7296780170943	19.9398934866968	TTGATAAGATCAAACGGGCTTGCTGC_CCAACAAAAGGAAACGTATTTATTGA
31626	39.6015504092563	0.0348917465830582	0.00321770160190081	-133.8355155108	21.1966684005987	GACGTAATCCGTAATTGAATTAACTA_CCAACAAAAGGAAACGTATTTATTGA
31819	33.4603950292873	0.0380389337291948	0.0040300138586046	-103.982971664723	21.836046866776	TCAAGAAAGTAAAAAAAGCTTGTAAG_CCAACAAAAGGAAACGTATTTATTGA
31976	18.1918829314211	0.03261225746344	0.00409847444035689	-128.288187694758	27.591490697766	TGTGAAAGACTGAAGCCGCTTAATCA_CCAACAAAAGGAAACGTATTTATTGA
32167	1.6430687502135	0.040959243408866	0.00652202000140934	-66.6856701781664	27.0526329410612	GACAAAATTCGTAATGCGGTTTAGTG_CCAACAAAAGGAAACGTATTTATTGA
32324	14.5128976643269	0.0369746765247016	0.00425581478258062	-102.483604027805	22.8672570753231	TCTTCAAACATCAAGTGTCTTTCATC_CCAACAAAAGGAAACGTATTTATTGA
32353	10.8279648628698	0.0381116675149683	0.0048174487508096	-91.0368337998536	23.8378427653314	ATCAAAAAGCGAAAACGCGTTCTCCA_CCAACAAAAGGAAACGTATTTATTGA
32685	4.59699028503709	0.032159763965125	0.00519294979217532	-115.589584253838	33.3683364411674	TTTAAAAGCTCTAAGATGATTGTTGC_CCAACAAAAGGAAACGTATTTATTGA
32853	8.6852659215093	0.0444626358984978	0.00727813811362766	-57.3786534490263	27.3887456079102	ACTACAATGGTAAAGTTATTTAAAGG_CCAACAAAAGGAAACGTATTTATTGA
32958	39.9421620969239	0.037449817927455	0.00347145442278416	-112.417564952524	19.5788455898083	CCCAAAATCCTAAAAAGAGTTGGATT_CCAACAAAAGGAAACGTATTTATTGA
33223	37.6431092256092	0.0392443809886958	0.00323975523060135	-105.450467360454	16.8103840032439	AGCCAAACACTGAAATCATTTGCCAA_CCAACAAAAGGAAACGTATTTATTGA
33484	1.51511377291031	0.0431236368454292	0.00824328048787899	-51.5050740644525	30.5167341982898	TCAGCAATTAATAATTGGTTTAAGGA_CCAACAAAAGGAAACGTATTTATTGA
33649	7.93105625464608	0.0282676998846016	0.00487684992421724	-149.999999974873	40.9816384833642	CAAACAATAGTAAAACGGCTTCCAAT_CCAACAAAAGGAAACGTATTTATTGA
33774	12.6881410470236	0.036855471282869	0.00487453149306156	-99.8211311225553	26.2557158721842	TAACCAACTGTAAATTAATTTGCCTT_CCAACAAAAGGAAACGTATTTATTGA
33939	48.2511099416211	0.0404795435286192	0.00306936361529865	-103.985720448888	15.4450550450224	TCAATAATCCTCAAACTTATTTCAGC_CCAACAAAAGGAAACGTATTTATTGA
34044	14.5268709790671	0.0383565985112555	0.0047021263752873	-94.1198365559932	23.5531915319721	CAACGAAGCTGTAAGATCGTTTCGCT_CCAACAAAAGGAAACGTATTTATTGA
34177	219.631123962825	0.0658072119750143	0.00280164863606545	-36.2457105326989	6.5360680136404	AAAATAAGCCTTAACCGCGTTGGCCA_CCAACAAAAGGAAACGTATTTATTGA
34394	30.2900389494165	0.041217561033893	0.00375218801792621	-91.0844663163905	17.4888763347974	ATATCGGTACTGAAACTGTTTATTGT_CCAACAAAAGGAAACGTATTTATTGA
34669	38.3616124185658	0.0377675351798494	0.00326570878709022	-114.758101648461	18.2643670313639	TTGAAAAGCACAAACGTTCTTAGTGC_CCAACAAAAGGAAACGTATTTATTGA
34732	28.9303717686181	0.0408045214209673	0.00432044767892391	-91.6148749666348	20.8913182827599	CACCGAATGTGAAAGCGTATTAGATT_CCAACAAAAGGAAACGTATTTATTGA
34862	11.2666621247843	0.0430068163721275	0.00613570008474823	-64.1009633187786	24.3969417252491	TTTCAAAAAAACAATTTAGTTTCATG_CCAACAAAAGGAAACGTATTTATTGA
34886	33.9067076605866	0.0381698355571772	0.00356671540158318	-108.621490063539	19.1996235363009	TCCACAACTGTGAAACATTCGGAA_CCAACAAAAGGAAACGTATTTATTGA
34899	0.0193776800936973	0.0257353349861793	0.0057349546594866	-148.773803329141	50.4558743869362	ACAGTAAATGGCAAACATATTAATCT_CCAACAAAAGGAAACGTATTTATTGA
34931	6.60513312537446	0.0467660686444361	0.00744492783536559	-48.1446332829864	25.1874557268754	TGATGAATGGTGAAGCTTCTTATGGA_CCAACAAAAGGAAACGTATTTATTGA
34946	7.98358562129425	0.0292262922641221	0.00470115122660149	-149.999999979782	38.7968687387435	AACTGAAACAATAACGCCTTTTCAGA_CCAACAAAAGGAAACGTATTTATTGA
34989	48.047429929639	0.0400483518235431	0.00307532119744542	-105.141850493067	15.6535773423684	AAAGTAAAGGAAAAGTGAGTTCTTCG_CCAACAAAAGGAAACGTATTTATTGA
35197	9.41428116237337	0.0294343758876211	0.00524180547694588	-148.019605075997	42.3260516728718	AAGGAAAACAGTAAGTCGGTTTAAAC_CCAACAAAAGGAAACGTATTTATTGA
35298	55.8486671871899	0.0419150721636285	0.00294956658037168	-98.8627868262234	14.0011139321904	ACGTCAACATGGAAGCTCTTTTCTGC_CCAACAAAAGGAAACGTATTTATTGA
35657	33.0024034784342	0.0421684158276958	0.00420123504154528	-85.7947688080569	19.0407692478889	AGGACAAATGCTAAAGGGTTTTCTAG_CCAACAAAAGGAAACGTATTTATTGA
35785	4.43484100115009	0.0386792280407166	0.00621960765061671	-76.0756597293235	28.9128469730324	CCGGAAACTTGGAATTGCTTTAACTT_CCAACAAAAGGAAACGTATTTATTGA
35888	1.44433991858475	0.0329377969226634	0.00677224296931428	-98.3204360174599	39.9741462846649	CGGTAAAATTCTAATAAGCTTGGGGG_CCAACAAAAGGAAACGTATTTATTGA
36040	18.4871348180177	0.0327600769848096	0.00470436225823259	-129.453073514399	31.5707588997602	CCTTCAATTCGCAATGGAATTTTTCG_CCAACAAAAGGAAACGTATTTATTGA
36047	0.0806619567368045	0.0408534401820143	0.00939856068943559	-55.8873551189155	37.9724118717783	ATATCAAATAAAAACTCACTTTAGAA_CCAACAAAAGGAAACGTATTTATTGA
36167	7.67931915538483	0.0322241848385695	0.00592678512554371	-115.04842174464	38.7603950153223	TACAGAAATTTCAAAAACTTTTCTCG_CCAACAAAAGGAAACGTATTTATTGA
36250	17.2050701117326	0.0391891124527445	0.00494075622744692	-88.1649179766924	23.904527298963	CGTAGAACATTTAATGTTGTTTGATA_CCAACAAAAGGAAACGTATTTATTGA
36334	21.6237175068026	0.0296783706119779	0.00412892272420693	-150	33.7606902780069	CCATTAAAATTAAAGTGGTTTCATGA_CCAACAAAAGGAAACGTATTTATTGA
36349	47.0165024245123	0.0429025991059589	0.00373996894957588	-90.0133093138851	17.082650103798	TGAGCAAGTTAGAATTTAGTTTGACT_CCAACAAAAGGAAACGTATTTATTGA
36395	44.4360434397947	0.0382199970471221	0.00348861159149031	-115.101323973123	19.6883287047764	AACTTAATGGCTAATCAATTTAATGG_CCAACAAAAGGAAACGTATTTATTGA
36401	0.64722162235033	0.0422654712101821	0.00698739653609491	-56.797940423254	26.7726694220421	CGAGCAAATGTGAAGTGTATTGATGG_CCAACAAAAGGAAACGTATTTATTGA
36564	4.12162758311116	0.0293348890934777	0.00541927240854216	-132.219848111135	39.8394501337064	CTGTAAATAAGAAAATCAATTGTCGC_CCAACAAAAGGAAACGTATTTATTGA
36682	78.0395192277054	0.0595808788926262	0.0041912592376896	-38.6209677487997	10.8794006190761	AGCGTAACGTAAAATTGGTTTAGGAC_CCAACAAAAGGAAACGTATTTATTGA
36700	7.42082397830667	0.0329929798277209	0.00572466253931551	-110.008003287722	35.5444566760491	CACGGAAAAGGCAAAGTATTTTCATT_CCAACAAAAGGAAACGTATTTATTGA
36789	65.0883598688154	0.0389867162397694	0.00297223053584198	-117.28873199682	16.5423696377279	TTGGGAAGAACAAATGTAATTATGGG_CCAACAAAAGGAAACGTATTTATTGA
37191	5.61868274700075	0.0370100013150323	0.00584687728119743	-88.372528097804	30.110203379795	TGATAAATAGCCAAAGCTCTTGATAG_CCAACAAAAGGAAACGTATTTATTGA
37262	20.8410517549082	0.0379845525826262	0.00405480712025369	-99.4652101099096	20.6557740619085	GCGGCAACATGAAATTGCCTTCGCAA_CCAACAAAAGGAAACGTATTTATTGA
37571	16.3023339046213	0.037855430718538	0.00452283919483669	-98.2000107388469	23.6358039642525	TTGAAAATATTGAAATCACTTACATC_CCAACAAAAGGAAACGTATTTATTGA
37602	1.41090306831475	0.0316002274746597	0.00666401624092668	-110.17369078957	44.2270239887211	TTCTAAAAGATTAATGTAATTGAAAC_CCAACAAAAGGAAACGTATTTATTGA
38017	10.858425246274	0.0399377618991184	0.00536419011057872	-82.8629453152807	25.0883215186673	TATATAACTGTTAAGCCCCTTAGGTC_CCAACAAAAGGAAACGTATTTATTGA
38551	53.8887911614569	0.0404731230562386	0.00287119138949677	-107.863440848523	14.7023651936218	AACGCAATGTGAAATCGGGTTGTTGC_CCAACAAAAGGAAACGTATTTATTGA
38617	39.5062694779608	0.0322828510164133	0.00332701237530489	-149.999999999628	25.0956319647569	TTCAAAAAGATGAAATGGATTGGTGT_CCAACAAAAGGAAACGTATTTATTGA
38754	43.0739178911379	0.036489873560006	0.00323696980010419	-118.097902944007	18.765432573128	TATTTAAAACCAAACAATATTCTACC_CCAACAAAAGGAAACGTATTTATTGA
38868	153.032694865505	0.0392140117918836	0.00202684907559345	-134.444881656113	12.116166424855	AATAAAATCGCGAATTGCTTTTTAGA_CCAACAAAAGGAAACGTATTTATTGA
39436	18.2444574904788	0.0389595698415453	0.00482381275775022	-91.4778159208822	23.4733704920166	ACTCGAAATGTTAAGTCCGTTCGCCT_CCAACAAAAGGAAACGTATTTATTGA
39552	1.68426030863773	0.0292250961965385	0.00639019935561462	-134.311078713425	48.6498200799091	TAGCGAACATCAAAGTTCTTTTACGC_CCAACAAAAGGAAACGTATTTATTGA
40251	9.28470696190517	0.0590154872118154	0.0126639027438889	-12.7863520811111	28.1092393178358	AGTTTAAGTTCAAATGCGGTTTTCGC_CCAACAAAAGGAAACGTATTTATTGA
40605	30.3416374006454	0.031930598465211	0.00362801333664993	-143.960065278339	26.6238509620059	TAGCGAATCACTAATTCATTTAGTTT_CCAACAAAAGGAAACGTATTTATTGA
40694	0.370224284400308	0.0284977057344346	0.00753649850501859	-138.212133317513	61.5530155706464	TGCGGAAAAGTTAAGTGCTTTGTACG_CCAACAAAAGGAAACGTATTTATTGA
40912	18.4158408422344	0.0390435009960629	0.00471579347530185	-89.0933706704279	23.2106059247402	CTTCAAATCGGAAAAAGATTTCTTGT_CCAACAAAAGGAAACGTATTTATTGA
41060	2.4589056370439	0.0395915014800033	0.00722839622975917	-71.9672192423706	32.5233956586958	ATCGAAAATATAAATCTTTTTCACCG_CCAACAAAAGGAAACGTATTTATTGA
41177	1.09864241545775	0.0301902772034832	0.00663786078193354	-125.19016769704	47.8760112797017	CGAACAAGCGAGAAGTGGGTTTTATG_CCAACAAAAGGAAACGTATTTATTGA
41194	29.2684381892245	0.0435013889393156	0.00414774569142916	-81.4097033870585	17.8452003200773	ACGCCAATATCGAAGTGGCTTGAGTG_CCAACAAAAGGAAACGTATTTATTGA
41230	31.1263381209111	0.0391853050260607	0.00395971011420865	-98.1277155947524	19.9485044002182	TTCTTAATTAATAACGCGATTAACAC_CCAACAAAAGGAAACGTATTTATTGA
41266	15.209728471724	0.0397255330000206	0.00453407607679032	-87.7245594530482	21.5307245113802	TCATTAAAGCACAACTATCTTAAACG_CCAACAAAAGGAAACGTATTTATTGA
41816	1.78920971970258	0.0340537924594997	0.00622141790981229	-99.0900963704839	35.2435836621098	TCCATAAGTCTTAAGTTCCTTCCTGT_CCAACAAAAGGAAACGTATTTATTGA
42038	14.0861611584834	0.0428383762824308	0.00532157286993525	-69.9991141339377	21.6781115737994	GTAGAAAAAAGCAAACCACTTGGCTT_CCAACAAAAGGAAACGTATTTATTGA
42065	38.485568764531	0.034157770303715	0.00342354364276282	-137.477187702178	23.0989588782524	GGCGAAAGTCCCAAGGTGTTTGAGAG_CCAACAAAAGGAAACGTATTTATTGA
42232	12.2080274104864	0.0402672267668943	0.00490128284454903	-82.7662760092224	22.4772824580365	AGTTTAACGGGAAATCGCCTTCGCCA_CCAACAAAAGGAAACGTATTTATTGA
42349	13.26986435192	0.0336656177092498	0.00483962236652745	-117.759208400447	30.2072038873653	GCACGAACCTAGAATATTTTTCCGCG_CCAACAAAAGGAAACGTATTTATTGA
42588	23.4896774360797	0.0328321035001126	0.00436030881939604	-129.376215853778	30.3922698771783	TTCCTAATTTGTAAAGAGTTTGTATA_CCAACAAAAGGAAACGTATTTATTGA
42647	3.38501661892258	0.0374362531978789	0.00566006191805909	-79.4034986086545	26.667965534613	AGAATAACAGTGAACATATTTATGAT_CCAACAAAAGGAAACGTATTTATTGA
42788	17.8399933901936	0.0379134832729433	0.00467404049441948	-93.5621958615748	23.8411702417053	AATTTAACCTATAAGCATTTTGATTA_CCAACAAAAGGAAACGTATTTATTGA
42893	0.78177521895141	0.0364691078705914	0.00748014549672743	-82.6548399726732	37.3558239536681	GCGTGAAAAGAAAAATTTTTTGCGTG_CCAACAAAAGGAAACGTATTTATTGA
43058	38.8632676664102	0.0399625773786668	0.0035687369378789	-99.9795511606086	17.8468644454462	CACTAAATCTAGAATTGCGTTCTTAA_CCAACAAAAGGAAACGTATTTATTGA
43197	19.3796905515179	0.0369847937008161	0.00433973148687082	-101.660793104689	23.6490367706664	TTCGCAAAACTGAAATTACTTCAAAA_CCAACAAAAGGAAACGTATTTATTGA
43560	5.73508672999071	0.0469888306301763	0.00956338228073188	-46.7511510757474	32.8418475448184	CGTCAAAATCAGAAAGGAATTGTAGT_CCAACAAAAGGAAACGTATTTATTGA
44189	10.3659489256268	0.0377728299486654	0.00560130948177299	-90.9025582708937	28.267312367228	CGGATAATTATCAACCAAGTTTAGCA_CCAACAAAAGGAAACGTATTTATTGA
44606	19.9660886865113	0.0326402509399784	0.00415304262749709	-134.145350120158	28.9613052369805	ACCCAAAAACAAAAGCCAGTTCTTTC_CCAACAAAAGGAAACGTATTTATTGA
44697	12.9445166057719	0.030541519630587	0.00537610979239757	-145.970792910265	42.6299804579148	CTCTCAACATTAAATGCCTTTAGCGT_CCAACAAAAGGAAACGTATTTATTGA
44762	4.91787751373251	0.0334170490368539	0.00606570175778019	-111.621351153527	37.5095409422384	CTTATAACACTCAATGGAGTTATGAA_CCAACAAAAGGAAACGTATTTATTGA
44798	60.1402643580349	0.0358769871250253	0.00305993048538494	-131.832710839073	19.7130474737625	AGCCGAATTCTTAAAAAGCTTAACTA_CCAACAAAAGGAAACGTATTTATTGA
45054	0.0400935277354364	0.0354641878414645	0.00804292678994722	-90.7502688501309	43.7925063945852	AGATCAACAATTAAAGCAATTGAAGT_CCAACAAAAGGAAACGTATTTATTGA
45116	8.65558224361381	0.0354988966631658	0.00577885362853699	-101.843752934683	32.3645546756512	TGTAGAACAGACAAACGGGTTGGGGA_CCAACAAAAGGAAACGTATTTATTGA
45135	3.93943418663363	0.0265557556431394	0.00466112173495075	-149.999999919071	43.7208003382941	CATGCAATGCAGAATTCTATTAAAAG_CCAACAAAAGGAAACGTATTTATTGA
45332	19.2220091828564	0.0339884058062715	0.00435968590514204	-121.184119367323	27.4344510805303	GAGGAAAAAGTTAATCTAGTTAGTCT_CCAACAAAAGGAAACGTATTTATTGA
45438	96.3035434190249	0.0356962240924093	0.00244410781466526	-142.591984268377	16.1980176441257	TGGTCAATTATAAAGTCGGTTCGTTT_CCAACAAAAGGAAACGTATTTATTGA
45447	64.9681339424797	0.0371167371422588	0.0027430608043118	-128.145531948396	16.377975126209	GGGGCAATTATCAACGTGCTTCGCCG_CCAACAAAAGGAAACGTATTTATTGA
45458	49.0087761565639	0.0421166415529977	0.00391455542407071	-89.7865978323939	18.0982349572635	GGGCAAATCTATAAAAATGTTGGGCT_CCAACAAAAGGAAACGTATTTATTGA
45688	60.4509562337338	0.0336959496394653	0.00269732785843525	-149.999999996816	19.3794129597601	TAAAGAATTTTCAATAACATTCGAGC_CCAACAAAAGGAAACGTATTTATTGA
45749	21.0817159892384	0.0405606631549446	0.00588429039691533	-81.734499551937	27.4861108435117	CTTCGAAAATTAAAACCTATTGAACT_CCAACAAAAGGAAACGTATTTATTGA
45791	25.3776421954124	0.0295596688693048	0.00386325977281195	-149.999999996737	32.2459595314405	TAAGGAACGCTTAAAGTTGTTTATAT_CCAACAAAAGGAAACGTATTTATTGA
45808	14.5639793843473	0.0289198564536417	0.00398262227143174	-149.999999907785	35.1998420212243	GGCGAAACAACTAATATACTTTTAGT_CCAACAAAAGGAAACGTATTTATTGA
46190	29.7291630705796	0.0397160749596882	0.00413416965517086	-96.5991621032722	20.6344540048615	TTAGTAACCGCGAAGTGCTTTTTCCA_CCAACAAAAGGAAACGTATTTATTGA
46297	23.7084937079151	0.0395298941070184	0.00412330923514282	-94.3761125248381	20.1921531186419	AGCGTAAACCATAAATGCATTTACTA_CCAACAAAAGGAAACGTATTTATTGA
46587	20.7969859229548	0.0333038447406152	0.00394663488878439	-127.08260176685	25.7389679917539	TGTGAAATCGCGAAGGGGTTTCGTTA_CCAACAAAAGGAAACGTATTTATTGA
46621	1.19063284426036	0.0311123255352857	0.0058540837297374	-114.6007896754	38.8936078593612	GGATAAATAAATAAATGAGTTAGGTG_CCAACAAAAGGAAACGTATTTATTGA
46673	1.88135290584347	0.0338365740455774	0.00937909014318962	-103.251642018029	58.1266266113193	CTTCAAATTTAAAAGTGAGTTGATCA_CCAACAAAAGGAAACGTATTTATTGA
46853	28.1997359758079	0.0352540970876712	0.00383119830869717	-123.17972314473	23.6077064280899	TCTACAAGGATTAAGTTGGTTAGTTC_CCAACAAAAGGAAACGTATTTATTGA
46900	24.9936916241021	0.0542578964231844	0.00735520829132998	-36.5676439364123	20.6729589334503	TGTTGAACACCTAAGAGCGTTTAAAG_CCAACAAAAGGAAACGTATTTATTGA
47289	4.63509930362483	0.042628421829615	0.00701941895662088	-60.2274161105513	27.321212641455	AATAAAAAGGCAAATCAAATTGAGAA_CCAACAAAAGGAAACGTATTTATTGA
47358	184.306447850769	0.0376131855700021	0.00174544759163744	-149.999999994047	11.4055301680306	AAAGAAACGACTAAGAGGGTTGCTGT_CCAACAAAAGGAAACGTATTTATTGA
47726	48.408226214212	0.0375156287556751	0.00306857370667702	-117.325183849861	17.3877993497757	ACCCTAATACTAAACAGGGTTTACTT_CCAACAAAAGGAAACGTATTTATTGA
47893	1.77454078818582	0.0277298339187374	0.00556264746459178	-149.999999958587	48.1909176046019	TTTTCAAATATCAACGTATTTCGTGA_CCAACAAAAGGAAACGTATTTATTGA
47912	40.8036568735346	0.0406147818862108	0.00334807015368482	-96.6668052033467	16.2384517503105	CCCATAAACACAAAACCTGTTAAATG_CCAACAAAAGGAAACGTATTTATTGA
48076	17.7952153774052	0.0396253094657129	0.00478888475045736	-88.3312803212751	22.8840856136752	TTCAAAAAAGTCAATGGTTTTGACCG_CCAACAAAAGGAAACGTATTTATTGA
48251	14.4390137218019	0.0411333189749573	0.00465796183829761	-78.956698004067	20.48261478504	TACCAAATGAGAAATACAATTGTAGT_CCAACAAAAGGAAACGTATTTATTGA
48396	0.743842377277744	0.036835395701383	0.00763339705278855	-79.5793198311495	37.7510555486887	CACGTAAAAAGTAAATATGTTAGATC_CCAACAAAAGGAAACGTATTTATTGA
48809	12.1430694813233	0.0327967976075757	0.00581907711918427	-149.999999999965	47.943864277398	CTGTTAATGGGCAACAGGCTTGGAGG_CCAACAAAAGGAAACGTATTTATTGA
48919	0.87661908817995	0.049050798105067	0.0123809660191323	-23.9378135219167	35.2521313363816	GTTTCAAATCTCAACGGCTTTCAGAT_CCAACAAAAGGAAACGTATTTATTGA
48996	4.19245064116942	0.0323775661710563	0.00576575696472199	-117.179439772521	37.5108913615976	TATCAAAAGTGCAAGAGTATTCGAAT_CCAACAAAAGGAAACGTATTTATTGA
49201	32.000447154516	0.0450029960606314	0.00461248576599413	-70.9037166850319	18.1995369554075	TTTATAAGAAATAAGGTTGTTGCACG_CCAACAAAAGGAAACGTATTTATTGA
49325	3.32696394068164	0.0380495386021176	0.00772758834630582	-80.5598293508638	38.229937103381	CAAGAAACAATCAACGTTCTTTTAGT_CCAACAAAAGGAAACGTATTTATTGA
49586	41392.6239051846	0.0923239252492599	0.000309827228825771	-43.7428705988847	0.560209029722062	TGGAGAAACCATAATAGCGTTTCGAA_CCAACAAAAGGAAACGTATTTATTGA
49614	4.88595573118444	0.0311913334352947	0.00588393699760831	-124.289227903123	40.5307847450286	TATCAAACGACAAATCGAATTTTGTC_CCAACAAAAGGAAACGTATTTATTGA
49784	48.9578709643057	0.0379895881347796	0.00307310610608085	-116.301386150355	17.2646701958827	TGTAAAAAACACAAAATGATTTTTGC_CCAACAAAAGGAAACGTATTTATTGA
49849	1.68580389298977	0.0320393266404983	0.00665414356160145	-111.723524779689	43.2688271029563	AATTGAACAGATAACCTTCTTAAGTA_CCAACAAAAGGAAACGTATTTATTGA
50058	25.6557800314191	0.0360242947061546	0.00395319464130611	-114.761554163634	22.9103632824399	CATGTAAGCGTTAATCTGGTTAGGAT_CCAACAAAAGGAAACGTATTTATTGA
50200	18.122438744826	0.0387270357116166	0.00502390695835923	-94.657511289188	25.7519893531436	TGATTAACATTAAATAGACTTCTGGA_CCAACAAAAGGAAACGTATTTATTGA
50628	2.30767532727603	0.0348718264184843	0.00702318211469872	-95.19055182093	38.7178295654541	GGTAAAACCTGCAAAAGGCTTGGCGA_CCAACAAAAGGAAACGTATTTATTGA
50636	5.60143954394955	0.0344528727676006	0.00601505434496305	-100.054292051458	33.5382340495067	CCGTAAAACGTCAAAGTGGTTCATAA_CCAACAAAAGGAAACGTATTTATTGA
50925	5.29684642971064	0.0391774920978023	0.00595648322082861	-74.8735569586987	26.2729622927891	AAACCAACTTGGAACGGTTTTTCGTG_CCAACAAAAGGAAACGTATTTATTGA
51060	58.4893537279885	0.0408405230750124	0.00300429747519792	-103.213191860906	15.0129305075542	CGGCTAAAACTGAAGTAGATTCGCTT_CCAACAAAAGGAAACGTATTTATTGA
51300	6.60544377266383	0.0273487319789333	0.00471145251979007	-149.999999989957	42.6261999939355	CTTCGAATCTTTAATAAATTTCGTAT_CCAACAAAAGGAAACGTATTTATTGA
51322	0.865267417234548	0.0259170596844438	0.00581964047477612	-149.999999993659	51.6478056207885	TGGCTAAAACCGAATTTCATTTGAGA_CCAACAAAAGGAAACGTATTTATTGA
51448	52.8392340706285	0.0365127030845328	0.00300454497341734	-123.037062262936	18.1202407983595	TAGGCAATTTTAAAGCTCTTTATGTA_CCAACAAAAGGAAACGTATTTATTGA
51919	9.94733207704623	0.0386364533484658	0.00548804537872713	-81.6256384098787	25.1428501541354	TTAGCAAACACACAGGTTTTTAG_CCAACAAAAGGAAACGTATTTATTGA
52156	17.3281275949728	0.0339969522743858	0.00447926350842546	-119.989943179035	28.0576684086024	TGTATAATGTTAAAAGGGCTTAACGA_CCAACAAAAGGAAACGTATTTATTGA
52889	51.1655727412874	0.0381975359850526	0.00317872018267463	-114.409798408693	17.7324755915045	GTTAAAATTATAAACGCAATTGTCTG_CCAACAAAAGGAAACGTATTTATTGA
52976	10.9372342227684	0.0365518977082639	0.00479895030797015	-100.355506421237	25.9971600317518	GCGTAAAAGGCGAATACTGTTGCAGT_CCAACAAAAGGAAACGTATTTATTGA
53088	42.01862186771	0.0419788134900086	0.00375419276733197	-93.2698225893131	17.7093160509493	AAAGTAACTAATAAACAGGTTAACGT_CCAACAAAAGGAAACGTATTTATTGA
53621	15.8303233789478	0.0358202318384829	0.00444286404866585	-109.635664301232	25.4267587330029	GCCCAAACAAGGAAGGGTGTTTTAGG_CCAACAAAAGGAAACGTATTTATTGA
53749	29.2525046527726	0.0415148737701613	0.00419433427368194	-89.7908133281006	19.4452822937689	CAGCAAAAAAGCAATTCAATTCCACG_CCAACAAAAGGAAACGTATTTATTGA
53838	37.7998582945957	0.0346983477002396	0.00336110071053038	-129.996975150302	21.4014959629312	ACATGAAATATAAAATGCTTTCCGCG_CCAACAAAAGGAAACGTATTTATTGA
53910	28.6395755520213	0.0369024113452804	0.00377592736541006	-113.477896612741	21.5193011072957	ACACAAATAGTTAACTTTCTTCTTCA_CCAACAAAAGGAAACGTATTTATTGA
53983	4.99046106586491	0.0335841500771643	0.00631499853724765	-112.902276565174	39.55508671771	GACAAAACGCTAAATGGGTTTAGTCC_CCAACAAAAGGAAACGTATTTATTGA
54018	14.7172379139764	0.0398911313298905	0.00428750516873975	-86.5625375229371	19.8637122504169	TGCTAAAGCAGCAAGGGAGTTCTATC_CCAACAAAAGGAAACGTATTTATTGA
54114	9.14913749321246	0.0285105535983189	0.00490495744934322	-144.230528360002	38.9289127277948	TGTAAAACAGTTAAAAATCTTACTCG_CCAACAAAAGGAAACGTATTTATTGA
54125	10.7794703182795	0.0339923606377001	0.004940349314251	-113.921137534475	30.5002101516245	ATCCTAATAGACAATAATTTTACCCA_CCAACAAAAGGAAACGTATTTATTGA
54256	42.6613949938121	0.0379209690907858	0.00330453307756471	-110.65889073684	18.0451715329699	CGTCTAAATGTTAACTTGCTTCTAAT_CCAACAAAAGGAAACGTATTTATTGA
54313	186.746125925463	0.0759495814145964	0.00435453722563552	-10.4037699009582	7.55990861587163	GTATAAAGTATTAAAAGGCTTATGTG_CCAACAAAAGGAAACGTATTTATTGA
54329	10.8329086967713	0.0413363792184156	0.0054215370010423	-75.3296608338981	23.2935807217895	GTAACAAACACTAACCTAGTTGGTAT_CCAACAAAAGGAAACGTATTTATTGA
54350	7.09976747417994	0.0513096172014599	0.007179125461678	-31.0613306480704	20.0473618691463	TCGTAAAGGTTAAATCATCTTATCGT_CCAACAAAAGGAAACGTATTTATTGA
54439	3.02287147716059	0.0297619448347387	0.00553573600132651	-129.394370617725	40.7414667784577	CATATAATCCTGAAAACTATTTGGTT_CCAACAAAAGGAAACGTATTTATTGA
54811	37.4391607167385	0.0370567828561038	0.0038464475616588	-115.183566600121	22.2483591444637	TTCGGAAAATAGAATACGCTTTCTGT_CCAACAAAAGGAAACGTATTTATTGA
54971	41.976076154462	0.0427620581281151	0.0037456792029431	-88.9768446377446	16.9935062762251	GAATTAAGTAGGAAGTTAGTTGTGTT_CCAACAAAAGGAAACGTATTTATTGA
55166	91.3852401088911	0.0405408575818715	0.00243915629685103	-116.663199869333	13.0570973036211	GATTAAACATTAAACCCTCTTTCCCC_CCAACAAAAGGAAACGTATTTATTGA
55386	23.971388948294	0.0347029299339059	0.00426231640095991	-120.481090008743	26.787682769991	AAGACAACGGTGAATTATATTATTCC_CCAACAAAAGGAAACGTATTTATTGA
55387	9.78373378323363	0.0412771558914478	0.00590634594925491	-75.938498298504	25.9086970591243	CTTACAACATGGAATGACTTTTAGCG_CCAACAAAAGGAAACGTATTTATTGA
55832	28.6254605182607	0.0373303121336801	0.00387862143205049	-110.342596565778	21.4747804691652	CTGAAAAAAAGCAACGACATTGCGTT_CCAACAAAAGGAAACGTATTTATTGA
55892	7.19563581316484	0.0288112887150134	0.00503324434508407	-143.255768489832	40.3630051705829	CCTACAAAATAAAATCACCTTCGGCT_CCAACAAAAGGAAACGTATTTATTGA
56228	19.7840174250955	0.0454745876788841	0.00568040075465052	-63.9170955081276	21.4333259643051	ACCACAACCTGTAATATTTTTGACCG_CCAACAAAAGGAAACGTATTTATTGA
56281	9.57633163336735	0.0391551531112832	0.00492148539564403	-81.0128156510477	22.3884523723383	TCAGCAACGAATAATCGCATTTTCAA_CCAACAAAAGGAAACGTATTTATTGA
56311	0.494079892123096	0.029337242624008	0.00767549260291044	-122.928269122633	56.7070489454429	GCACCAAAATAAAAAGATGTTGATTA_CCAACAAAAGGAAACGTATTTATTGA
56348	11.2373099614726	0.0296242772292741	0.00451814789139167	-141.422324155857	34.3873033915804	TATAAAACTTAGAATGGAGTTGGTAT_CCAACAAAAGGAAACGTATTTATTGA
56489	5.3209141848393	0.0453984946638834	0.00813469448003048	-50.9858971076141	29.0831978569187	TTAACAACTTTCAATGTATTTCCATA_CCAACAAAAGGAAACGTATTTATTGA
56570	0.168124796505737	0.0307751367734939	0.00598462985929464	-115.821112800144	40.0588437802631	CAGGAAAGCTTGAAGTGTCTTAATCT_CCAACAAAAGGAAACGTATTTATTGA
56818	6.10662207524472	0.0430993140831359	0.00716232168843768	-62.2983332667373	27.9120210978416	ACCTAAACACATAAAATGATTCTGCG_CCAACAAAAGGAAACGTATTTATTGA
57131	56.1320176167788	0.0400063591780904	0.00330410159235743	-107.194190662665	17.280323418031	CAGTAAAGTTAGAAGACGATTGGAAT_CCAACAAAAGGAAACGTATTTATTGA
57182	2.41891951078324	0.0319434527592965	0.00612780828227719	-99.0344344460668	37.7572905191196	CAATAAAATTAAAAACAGCTTCCAGA_CCAACAAAAGGAAACGTATTTATTGA
57565	2.45117468657288	0.0343308279588423	0.00644784595161782	-98.168384481866	36.6849967613539	AAGGTAAATAATAAGCGTATTTGTAA_CCAACAAAAGGAAACGTATTTATTGA
57781	16.2543862843608	0.041029350365129	0.00443327110702586	-82.2979243433858	19.8204053951236	AAAGTAACAAGAAACAAGGTTTTCCG_CCAACAAAAGGAAACGTATTTATTGA
57791	50.2905581094319	0.037925733837719	0.00308997046575599	-118.553609528603	17.4576117138909	AAAGCAAGACAAAACAGAATTGTTTC_CCAACAAAAGGAAACGTATTTATTGA
57854	7.84920154422727	0.0362927804388734	0.00527679107870769	-96.4830295592019	28.0280775439294	CAGATAACATGTAAAGTCGTTCAATA_CCAACAAAAGGAAACGTATTTATTGA
57960	26.7725744003071	0.0374876590375107	0.00420684988873988	-110.413437120339	23.5330217349514	GCGTCAACACGGAAGGGGGTTGGGGT_CCAACAAAAGGAAACGTATTTATTGA
58113	4.35017534407388	0.0487511082246773	0.00754756157633032	-37.0510313690449	22.8463708427016	AGAGTAAGACGAAAAACGATTCGACT_CCAACAAAAGGAAACGTATTTATTGA
58307	95.6678639972358	0.0401705443895484	0.00237198431745143	-118.417387745525	12.7746151411576	CTACTAACTGTTAAACATGTTCCAGG_CCAACAAAAGGAAACGTATTTATTGA
58595	0.38870041088343	0.0338348720182934	0.0100735567507197	-100.368630124643	60.952428572387	AAGGAAAATTACAATGGTTTTGAACA_CCAACAAAAGGAAACGTATTTATTGA
58861	0.343897148141068	0.0350934842111724	0.00736177543635874	-93.9028629895421	40.5569649177344	ACTCAAACATCTAATACTATTGTCAG_CCAACAAAAGGAAACGTATTTATTGA
58984	39.2724868173039	0.0342778832863074	0.00332712320158178	-134.68732563706	22.1336718617894	TTATTAACATATAACGGACTTAATTC_CCAACAAAAGGAAACGTATTTATTGA
59075	21.6536322526691	0.0377883241031432	0.00499490718704278	-98.5075026551899	26.3903042057721	AATAAAATCGATAATAATATTTCGGC_CCAACAAAAGGAAACGTATTTATTGA
59077	2.32627376188117	0.0369568985111752	0.00696453288520804	-84.6253381539788	34.745095590239	TGATTAACAGTAAAGTTAATTGTGCG_CCAACAAAAGGAAACGTATTTATTGA
59078	69.4031824805478	0.034148206337901	0.00265552612690205	-143.492224125349	18.7997217026756	AAACAAAATTTAAACTAAATTCATAC_CCAACAAAAGGAAACGTATTTATTGA
59191	88.7109065826511	0.0390411213886429	0.0026485765654222	-123.356250232958	15.2998171160805	CAGCAAATACCCAAAATTATTGTGAA_CCAACAAAAGGAAACGTATTTATTGA
59281	4.93890128540593	0.0538295443058906	0.0117393191488502	-25.8642266976938	31.3979923107132	CGTCCAATTTGTAATGACCTTCAGGA_CCAACAAAAGGAAACGTATTTATTGA
59459	52.8806406810692	0.0325505979250865	0.00279194541013589	-149.999999983468	21.037704415413	TGATTAATACACAACTTAATTATACA_CCAACAAAAGGAAACGTATTTATTGA
59467	11.2993781632435	0.0395022643404758	0.00575564090538635	-78.3186004016441	26.6219614141789	TAACAAATTAAAAAATGGGTTTCTGG_CCAACAAAAGGAAACGTATTTATTGA
59748	1.25544053319641	0.0295716686590463	0.00588814805888317	-116.163174122228	42.5690149320223	CTCCTAAAACGTAATTAAATTTACAA_CCAACAAAAGGAAACGTATTTATTGA
59775	45.5960225926842	0.0395743002198869	0.00350137970684533	-105.351310849027	18.3238498802945	CTGTGAATATCTAATTCAATTTCATC_CCAACAAAAGGAAACGTATTTATTGA
60162	2.03531325658074	0.0306081464964499	0.00608374742309707	-131.086355427677	44.9040777901818	TCGTTAACCCGCAAGTGGATTGTGCA_CCAACAAAAGGAAACGTATTTATTGA
120835	1.78772165084143	0.0377052844651375	0.00622297270023029	-78.7012397948994	29.1508460937344	TAACCAAATTGCAACATCATTAGTTT_CCAACAAAAGGAAACGTATTTATTGA
120882	105.042044025067	0.0403099998715109	0.0022985442593679	-120.748220090051	12.5291140349489	AGCCGAAACCTGAACGTTCTTCAGAG_CCAACAAAAGGAAACGTATTTATTGA
120985	3.66769878420357	0.0282516152698919	0.00591808654414181	-141.770541299833	47.6295798359014	CAGTAAAATTCAAACCCTATTATGGT_CCAACAAAAGGAAACGTATTTATTGA
121090	30.1243140226333	0.0692179766144881	0.0140937522537501	0.560427617550523	28.796619038928	ACGGGAAGGACAAAGATTATTAAGAA_CCAACAAAAGGAAACGTATTTATTGA
121423	13.7635182462112	0.0358270245298681	0.00489612579051731	-101.884402487669	26.8536433842061	TTCCTAAGACATAACAGTTTTATAGG_CCAACAAAAGGAAACGTATTTATTGA
121510	19.6578287179186	0.0701177152722062	0.0215316306463108	9.08687945552377	40.4060121770947	GAATGAACTATAAATAGATTTCTGTA_CCAACAAAAGGAAACGTATTTATTGA
121611	23.6721484860853	0.0302206262633525	0.0037046082804415	-149.999999858977	29.8303147739454	AGTGAAATTGCAAAATTAATTTGAAA_CCAACAAAAGGAAACGTATTTATTGA
121840	157.332874097004	0.0388346214401083	0.00209096483899006	-135.437604649044	12.7962601816295	TTATTAATATTCAACGGTGTTAGTAT_CCAACAAAAGGAAACGTATTTATTGA
121846	2.80261899907534	0.0357207231276225	0.00529683872408343	-94.492534967762	28.3552613355034	ATGCAAATGAGAAAGGCGGTTCATGG_CCAACAAAAGGAAACGTATTTATTGA
122001	3.50198946582938	0.0331767689969583	0.00581551593184995	-103.959775866854	33.7632986376115	GCGGTAACATCGAAGGACTTTGTGGC_CCAACAAAAGGAAACGTATTTATTGA
122083	0.883930952384972	0.039439599695001	0.00777670459451242	-68.9547754171887	34.2111282242654	TGGAGAAACGGGAATACATTTACCTA_CCAACAAAAGGAAACGTATTTATTGA
122288	21.6826490833302	0.0400026456677534	0.00452851176933324	-90.829226691199	21.568694619388	TTGGGAAACGCCAAGGAGGTTGCCAT_CCAACAAAAGGAAACGTATTTATTGA
122354	25.8687515960201	0.0399189584694296	0.00395156233375643	-92.8826363688249	18.9546885268312	ACTTCAAACTAAAACTCGATTGGGAA_CCAACAAAAGGAAACGTATTTATTGA
122591	11.8915838244933	0.0342735536628704	0.00473621946125887	-107.831738176258	28.2329905195878	AATAAAACTGGCAATGATTTTAGTAT_CCAACAAAAGGAAACGTATTTATTGA
123127	26.4196288664149	0.029940289741541	0.00357274883605219	-150	29.6573918820982	TTTAGAAAATCGAAACTTATTGATAT_CCAACAAAAGGAAACGTATTTATTGA
123141	15.796543226886	0.0361389752359406	0.00489461065048157	-101.459008612572	27.3419155372454	GCTACAACCAAGAAAAGTTTTCTAAA_CCAACAAAAGGAAACGTATTTATTGA
123142	3.9151893120398	0.0335007083489928	0.00583794057523946	-100.60791191045	33.6162565244486	TGGGCAAAGTGTAATAAAGTTGCGGT_CCAACAAAAGGAAACGTATTTATTGA
123146	4.21363672704551	0.0258851742971249	0.00496198107576809	-149.999999906854	46.3036801632167	ACTCAAATCCGTAAATTTTTTTAGT_CCAACAAAAGGAAACGTATTTATTGA
123178	13.7527034758311	0.0387754682693253	0.0049706282605447	-88.6609707123167	23.9576076648505	TTTACAATATCCAAGGTAGTTGTTGA_CCAACAAAAGGAAACGTATTTATTGA
123270	8.941635514309	0.0344666989943244	0.00565362948663773	-104.910374711326	32.4031512227458	GAGGGAACTCGTAATGGGGTTATGGT_CCAACAAAAGGAAACGTATTTATTGA
123464	79.9644925950192	0.0397916868350147	0.00251679711838913	-119.95643545859	13.9069991519224	CATCGAACAAGGAAAACATTTGGGTG_CCAACAAAAGGAAACGTATTTATTGA
123476	11.7353714426545	0.0327389965324774	0.00455417061221747	-122.045552900727	29.7581972298241	CGCAAAAATTGCAAGATATTTGCTGG_CCAACAAAAGGAAACGTATTTATTGA
123630	3.14382734455245	0.0345134101473152	0.00613003711708655	-95.4889304794961	34.3329975664596	TTCAGAAATTAAAAATGGTTTGCACT_CCAACAAAAGGAAACGTATTTATTGA
123676	19.7650700699785	0.0391314787394313	0.0045995183370131	-95.331674595956	23.0778965652263	TTGAGAAGAGGTAAGGTATTTACGAG_CCAACAAAAGGAAACGTATTTATTGA
123928	3.64526415876345	0.0449210467394985	0.00956166843201559	-53.1364476851898	34.9712844946842	CCCTCAACGTTGAATCAATTTGCTCG_CCAACAAAAGGAAACGTATTTATTGA
124057	2.64683673226497	0.0269195973112179	0.00583600547236272	-149.20291346763	52.7231526087463	CGTTTAATATTAAATAAGGTTTGCGT_CCAACAAAAGGAAACGTATTTATTGA
124060	7.72851296752982	0.0372702158408061	0.00614209686197074	-90.75013159196	31.9739999360793	CCTACAAATTAGAAAACGCTTAACAA_CCAACAAAAGGAAACGTATTTATTGA
124282	5.52504013812015	0.0301673741385315	0.00539047898674105	-128.498522253705	38.5092944794425	TATTAAAAGGCTAATGATATTTCCAA_CCAACAAAAGGAAACGTATTTATTGA
124476	45.804816459107	0.0362232766954593	0.00342708560268641	-117.836232295	20.3839521421375	AAATGAATAGAAAAGCCTTTTTAGTT_CCAACAAAAGGAAACGTATTTATTGA
124514	68.2530747635247	0.037996958590048	0.00266340146090475	-124.22717508123	15.4085284735245	CAAACAATCATCAACACGTTTGAAAG_CCAACAAAAGGAAACGTATTTATTGA
124988	8.73069031581414	0.0354929952251309	0.00502577639411431	-98.1992960040215	26.9747479477696	GATTAAAAATTTAACGCATTTCGAGA_CCAACAAAAGGAAACGTATTTATTGA
125082	40.8950196452261	0.0394776485774318	0.00345654295896341	-101.346952022205	17.4402205184279	CCCCCAAACGAAAACGTGAATTCACTT_CCAACAAAAGGAAACGTATTTATTGA
125196	1.24324489325627	0.0328058654510256	0.00671937167610603	-104.363282787781	41.8364915612815	AAGTGAATTGCGAAGGGGTTTAGCTG_CCAACAAAAGGAAACGTATTTATTGA
125657	4.60552984201072	0.0429269502813195	0.0126069648747004	-54.9118538399618	49.2972087626408	AGTTAAACTATAAAAAACCTTGCAAT_CCAACAAAAGGAAACGTATTTATTGA
125722	5.16569426504267	0.0250381700873647	0.00454071733327844	-149.999999768521	47.1156168679418	TAATGAACCCGTAATTTTCTTAATAA_CCAACAAAAGGAAACGTATTTATTGA
125809	6.23517661430691	0.0275494169593161	0.00510830950452145	-149.466824423936	43.8675543982874	CTTAAAAGCACCAAAGCGTTTTACTA_CCAACAAAAGGAAACGTATTTATTGA
125878	31.7832077191566	0.035165293047217	0.0038871749114031	-123.089558384539	24.6546481792218	AAATAAAGATATAAGCATTTTGACTT_CCAACAAAAGGAAACGTATTTATTGA
125962	5.13639019991381	0.0364189324623886	0.0062856618627618	-92.1141687156939	33.6085883832747	ACAGCAAATTATAATGTTTTTGATGT_CCAACAAAAGGAAACGTATTTATTGA
126444	11.5634970535737	0.0370475417884825	0.00552480765678832	-95.8338075508407	29.2601185122904	ACACAAAAGATGAATTGTTTTATGTT_CCAACAAAAGGAAACGTATTTATTGA
126526	60.909385920609	0.0415302048818195	0.00312097483606724	-102.037878796065	15.3687864135952	GATACAACAGTAAATCCAATTGTTTT_CCAACAAAAGGAAACGTATTTATTGA
127482	5.90743318898927	0.037844583558513	0.00575307124278782	-82.1556011324431	27.3081985821627	GGAAAAATCTTAAATGACGTTAAGAG_CCAACAAAAGGAAACGTATTTATTGA
127627	2.37426143101909	0.0402006944142572	0.00695529722304653	-67.3089664706442	29.3401176976532	CCATTAAACAGGAATAGCATTAGTCA_CCAACAAAAGGAAACGTATTTATTGA
127950	92.7233462364118	0.0360934313904841	0.00262677674334462	-138.746731589101	17.2514524725913	TTATGAATCTTTAAAGCCCTTGGGTT_CCAACAAAAGGAAACGTATTTATTGA
128028	6.15160239386871	0.0339869500950316	0.00566915915094825	-103.608940958935	32.7566151072576	TTAGCAACTCGGAAGGGGGTTACGGG_CCAACAAAAGGAAACGTATTTATTGA
128129	4.18062194357441	0.0352663870309991	0.00550382407772507	-97.7761212072732	30.1432118272137	GCGGGAATCCGTAACTAGGTTACCCC_CCAACAAAAGGAAACGTATTTATTGA
128204	57.6817957014058	0.0404688631782667	0.00310229051057407	-104.075910926213	15.8212824982594	AGTAAAATCATTAAGGGGATTAAACA_CCAACAAAAGGAAACGTATTTATTGA
128217	42.2952810968035	0.032646022090012	0.00318921657544479	-139.924424135344	22.7452896941553	GCTTGAAATTTTAACTATATTCACAA_CCAACAAAAGGAAACGTATTTATTGA
128409	77.6090363805319	0.0413113277222757	0.00277403973094087	-108.274241534157	14.1267741204049	CGTTGAACAGTGAACGGCTTTGTTGT_CCAACAAAAGGAAACGTATTTATTGA
128466	37.6600119632619	0.0406509197492098	0.00376522453641129	-96.5354441920556	18.4255070156766	ACTCAAATACGGAAGAGGATTTGTTT_CCAACAAAAGGAAACGTATTTATTGA
128539	51.5591429968207	0.0380387572906764	0.00297001457204314	-117.438322681628	16.6265101017867	CACCAAAGAGCGAAAGCTATTCCGCC_CCAACAAAAGGAAACGTATTTATTGA
128839	0.0418974117840349	0.0333703814577877	0.00665772955616519	-100.319649758145	39.0121125390983	TTGCCAACGTGCAATGGGATTTAGTT_CCAACAAAAGGAAACGTATTTATTGA
129129	1.79356208349495	0.0330555703410349	0.00685915157301927	-105.685682090398	42.3017159681357	CAACGAATTAACAAGCTGATTTTCTT_CCAACAAAAGGAAACGTATTTATTGA
129197	2.69740071793535	0.0363401512573621	0.00594502328826346	-84.2789486309497	29.5635253648217	GGGGTAATCTGCAAGCATTTTCTGAG_CCAACAAAAGGAAACGTATTTATTGA
129293	33.0743451581867	0.0402320574357514	0.00389806773886975	-95.2048929536868	18.8108808304422	CCCCAAAGCAACAAAGGCATTCCGAT_CCAACAAAAGGAAACGTATTTATTGA
129363	17.784103218872	0.0367673960136711	0.00419048559419037	-103.590287466142	22.463263529391	GATCTAAGTCTCAAGTGTTTTTGCCC_CCAACAAAAGGAAACGTATTTATTGA
129372	5.95452652143244	0.0347704979190848	0.00551020060619025	-105.701460831733	32.1954360559478	AAATCAATCAGAAAGTGCATTTTGTG_CCAACAAAAGGAAACGTATTTATTGA
129474	46.7158021956894	0.0374165563102106	0.00323779817999106	-119.029805793817	18.5415260143861	AGTAGAAACAAGAATGGGATTGTTGA_CCAACAAAAGGAAACGTATTTATTGA
129596	25.845686307621	0.0324425524468936	0.00375148843554216	-130.356577524591	26.3247415157846	TTTTGAATTCTTAATGTAATTGAAAA_CCAACAAAAGGAAACGTATTTATTGA
129924	26.660132397227	0.0413425174456743	0.00405627973950364	-85.5084460602519	18.072286669189	TTATTAACGCTCAACTAGTTTCTACG_CCAACAAAAGGAAACGTATTTATTGA
129927	2.6582520223526	0.0315772129568119	0.00542476052820817	-105.512263159565	34.8378473754737	ATAAAAATACTGAAATAATTTTAGCA_CCAACAAAAGGAAACGTATTTATTGA
129940	1.64658005812866	0.0399925127490225	0.00640085078908755	-66.99118647884	27.0871237495578	TTCGCAAAAATAAAAGGTATTTGGAAC_CCAACAAAAGGAAACGTATTTATTGA
130157	47.7264202301663	0.039329135181065	0.00327753425403783	-109.161473496382	17.3377959146411	AAAACAACGCGTAATCGTGTTTTCAG_CCAACAAAAGGAAACGTATTTATTGA
130176	8.90810816627791	0.0333289737224113	0.00472999517340722	-111.14109022461	27.97170758022	GATGAAAACGCCAATTAAGTTCCCGC_CCAACAAAAGGAAACGTATTTATTGA
130343	4.02153224446745	0.0333951634218465	0.00541598965250735	-108.350039032981	32.8782504737533	TTCACAAAAGCAAATTCGATTGTAAA_CCAACAAAAGGAAACGTATTTATTGA
130586	5.67539410065896	0.0607432090475835	0.0102783846297995	-5.21616889346664	20.5901554433486	GGGGGAAGGGTGAAGAAGGTTGGGGG_CCAACAAAAGGAAACGTATTTATTGA
130728	33.4084761244775	0.0360802163976888	0.00373356830878795	-116.719826076658	22.0498454335809	GGTATAAGCCCAAAGAGTATTCAATA_CCAACAAAAGGAAACGTATTTATTGA
130885	7.97620699006984	0.044592479106286	0.00571084911207126	-58.0213759120973	20.7637726920465	ATTAAAAGTCACAATAGTGTTGTGTA_CCAACAAAAGGAAACGTATTTATTGA
130916	15.3124769513054	0.0382230384505827	0.005381951751713	-92.8871669536582	27.9077525570717	TCGGAAATTTATAATCGTATTCGGTT_CCAACAAAAGGAAACGTATTTATTGA
131178	3.48908727354878	0.0276077594185538	0.00593956160449485	-149.433591734035	51.0655402784726	AATTAAACATGCAAGCAAATTGATTT_CCAACAAAAGGAAACGTATTTATTGA
131179	5.12974358007119	0.0318111220346382	0.00621266825451562	-117.455953374358	40.1589088096255	GGACGAACGGGTAAAGCGATTAGGAA_CCAACAAAAGGAAACGTATTTATTGA
131261	30.4313422534998	0.0398590495571148	0.00382573788708964	-97.2849034796811	18.937753225071	CGGGAAAATGGTAAGACGGTTAGACA_CCAACAAAAGGAAACGTATTTATTGA
131574	31.9977627943981	0.0333758457605283	0.00361700661442884	-138.460258527255	24.7754523075715	AATCGAATCGAGAATGATATTGTCGT_CCAACAAAAGGAAACGTATTTATTGA
132096	10.9631335984004	0.0400912147835065	0.00478692821563964	-79.0056911118676	21.2006141124774	ACCACAAGATTAAATTCTGTTTCTCC_CCAACAAAAGGAAACGTATTTATTGA
132404	7.84685156125038	0.0401060490317163	0.00539995846975075	-78.5695723253665	24.0989683144705	AGCTGGGAAGGAGGTTGATGC_CCAACAAAAGGAAACGTATTTATTGA
132536	22.5910691856428	0.0372440938442856	0.00390859723958074	-103.8503841081	20.761614937416	ACGCGAACTCAGAATTCGCTTGTTAA_CCAACAAAAGGAAACGTATTTATTGA
132628	0.300605713579969	0.0336640020996719	0.00644127596847294	-88.0804118934724	33.881544621696	AGTCAAAAAGCGAAGGATTTTAGTTG_CCAACAAAAGGAAACGTATTTATTGA
132664	1.70935577689789	0.030459352699597	0.00591925282798116	-119.977590345808	41.0580954177584	CTTTAAACATCAAATAGGATTTTTCA_CCAACAAAAGGAAACGTATTTATTGA
132862	1.87755083199373	0.0341415056030977	0.00829528461002091	-97.125011482881	48.4671036687848	CTGTTAAATGAAAAGATTCTTCCTCT_CCAACAAAAGGAAACGTATTTATTGA
133007	0.253170225012539	0.0411216948003626	0.00710015639091453	-61.711191435621	28.5527246536315	GTCACAAGACGAAACGGTGTTGGTTG_CCAACAAAAGGAAACGTATTTATTGA
133049	45.5728583794125	0.0359891994166833	0.00315991000473647	-130.404092376157	19.8453788115781	ATGTTAATTGGCAAAAATGTTACGTA_CCAACAAAAGGAAACGTATTTATTGA
133353	19.6971671893527	0.0313291686058771	0.00399676860433161	-137.485910374031	28.7418538136012	TGCAAAAATAGTAACTATCTTCAATA_CCAACAAAAGGAAACGTATTTATTGA
133384	9.71210934983192	0.0435543000817025	0.00539535361752956	-63.2765612309534	20.9349769766964	GTGACAAATAATAACTCGTTTCCGAA_CCAACAAAAGGAAACGTATTTATTGA
133423	26.9159846438623	0.042102034926905	0.00413400685088064	-85.6157930777897	18.4003435093551	ACGTTAACCCTGAAGGTACTTAGTGC_CCAACAAAAGGAAACGTATTTATTGA
133730	9.68389475011926	0.0320942197752657	0.00487270092166647	-125.167238130652	32.6379484751383	ACACTAATTACAAAATCGTTTTGAGA_CCAACAAAAGGAAACGTATTTATTGA
134120	3.11701227106867	0.057805450443387	0.0092393991047436	-9.40154888137234	19.7319921822161	CGTCAAACAATGAACGCAGTTGATTA_CCAACAAAAGGAAACGTATTTATTGA
134129	6.15191899486226	0.0258769828368724	0.00492627302974332	-150	47.8246824898371	TGAGTAATTATAAAAGGATTTTTAAG_CCAACAAAAGGAAACGTATTTATTGA
134341	21.5252274496658	0.0412347497619912	0.00547620161561896	-76.7412637074251	24.4193719830409	CCATTAATTTTAAATGTTCTTGGTCA_CCAACAAAAGGAAACGTATTTATTGA
134559	0.931595367554863	0.031606132161289	0.00679361009829444	-112.867617394918	44.8390433203526	GGCCAAACCAGTAATCTCGTTAAGAA_CCAACAAAAGGAAACGTATTTATTGA
134629	1.19054602973577	0.0275988038190998	0.00593084394787575	-149.999999883882	53.6783122390829	ACATGAAACTTCAAAGATATTCAATC_CCAACAAAAGGAAACGTATTTATTGA
134875	13.2487272449209	0.0420291222122059	0.00491147997854708	-73.1569195844444	20.6109707502282	CGGGTAAGCACAAACCATTTTGATAC_CCAACAAAAGGAAACGTATTTATTGA
135004	4.76692067444247	0.0383037982072828	0.00680827005457886	-83.6309222448615	33.0773954394635	TTTTCAAGCATAAATCGGATTTCGCC_CCAACAAAAGGAAACGTATTTATTGA
135382	28.0125219213205	0.0330726955373227	0.00376795867485125	-139.666700370921	26.4938050806962	CGTTGAACTAGCAAAGACTTTGACGT_CCAACAAAAGGAAACGTATTTATTGA
135390	16.4834503762214	0.0378010153887864	0.0052124264084913	-91.8527583288748	26.7639255046119	GAAGGAAAAAGGAACGGCTTTATAGT_CCAACAAAAGGAAACGTATTTATTGA
135554	3772.64363173115	0.117834331169112	0.00156792758234923	16.4252812598685	1.84972719490526	ATTGTAAATGGCAAGATCCTTAAACT_CCAACAAAAGGAAACGTATTTATTGA
135738	125.553762034774	0.0388943006264808	0.00224386632657981	-131.401081426825	13.3368829307231	TGGACAATTGATAAGAAATTTTCTCC_CCAACAAAAGGAAACGTATTTATTGA
135864	5.81552225611554	0.0279849447185933	0.00485675021669618	-148.359596429865	39.9735547431457	TGTCTAAGTAAGAACAACATTAAAGT_CCAACAAAAGGAAACGTATTTATTGA
136147	0.656670875523901	0.0358397100470244	0.00597416750085417	-87.8707394111288	30.627169517931	ATATTAATAGGAAAGTAACTTAGCGT_CCAACAAAAGGAAACGTATTTATTGA
136286	0.369395924973077	0.0481578980813844	0.0107346331125939	-28.8279768625198	31.5357967745607	GGCAAAAAATTTAACGCACTTATTAG_CCAACAAAAGGAAACGTATTTATTGA
136464	42.1026532269744	0.0345163084221748	0.00313278760901075	-131.49771269587	21.2293042254018	TAAGTAACTATGAAAGATTTTATTAC_CCAACAAAAGGAAACGTATTTATTGA
136508	2.09778730993035	0.0435550460185664	0.00827753677009938	-53.5667157218266	30.9117390709935	CCACAAAAACGAAAAAGGGTTCGGTA_CCAACAAAAGGAAACGTATTTATTGA
136924	9.40119584270781	0.0359216718228287	0.00499499767227156	-100.040285397126	26.7841324822215	AATCGAAGATGCAATTTAGTTCGTCG_CCAACAAAAGGAAACGTATTTATTGA
137092	34.3052273219962	0.0369652775745732	0.00343074041543206	-115.464634031979	19.6152026388229	AAAGCAATCGGCAAGGTACTTAGTTA_CCAACAAAAGGAAACGTATTTATTGA
137194	25.9811917263392	0.0360809967353515	0.00399384575372153	-112.441885578085	22.7631707268961	AACTCAATCGATAATTGCGTTTGAAA_CCAACAAAAGGAAACGTATTTATTGA
137282	2.85777025243981	0.0367204120450746	0.00602681101445265	-82.5831209646604	28.5302856359379	TGTCAAAGAACTAACGTAGTTGACTC_CCAACAAAAGGAAACGTATTTATTGA
137779	11.4214079428082	0.0388496193061681	0.0054143211075743	-80.748462123061	25.23314434707	TCTAGAAACATGAAACGATTTTTTTC_CCAACAAAAGGAAACGTATTTATTGA
137881	17.6902548030406	0.0320425009130153	0.00449800892700656	-125.557232229893	31.4321157491562	CAGTAAATAGGAAAGGGGATTTTTAT_CCAACAAAAGGAAACGTATTTATTGA
137990	9.38630895574612	0.0366257169802768	0.00641248701445452	-95.5353804719988	34.2726884238969	TTCAGAACAGTAAATTCAATTAAGTC_CCAACAAAAGGAAACGTATTTATTGA
138009	7.73736791453774	0.0426531707801026	0.00652512336944539	-61.4094569886458	25.6325660890592	TAAAAAACTTTGAATTGGATTTTGAC_CCAACAAAAGGAAACGTATTTATTGA
138209	25.5642472474747	0.0354543516603488	0.00392877513501133	-118.864615169943	23.7063768681439	CTCGTAAATCCAAAAGCAATTTGGTA_CCAACAAAAGGAAACGTATTTATTGA
138214	5.21170568710636	0.0376613387743168	0.00544063774653413	-86.5967894468036	26.9630608926225	ATTGTAAATGGTAAGAGGCTTGGGTA_CCAACAAAAGGAAACGTATTTATTGA
138279	20.3680526554139	0.0315389190465987	0.0039179695248648	-141.452132539384	28.6624180202563	ATTAAAATTCGTAACATCATTAGGAT_CCAACAAAAGGAAACGTATTTATTGA
138355	13.6867023563751	0.033810925370707	0.00511331700350729	-109.781172764389	31.5858132598584	CGACTAACAAAAAACAAGGTTAATTT_CCAACAAAAGGAAACGTATTTATTGA
138368	24.4794376839487	0.0379951715950781	0.0038564823025634	-103.863507701297	20.3071723592255	GATGAAAGTTCGAATTAACTTCTGCT_CCAACAAAAGGAAACGTATTTATTGA
138395	1.89374557802478	0.0363127328136787	0.00590200771197085	-85.7631337702387	29.6598361621086	GACGAAAATGTGAAGTTTTTTTGGGG_CCAACAAAAGGAAACGTATTTATTGA
138688	23.1526577064569	0.0493878713172451	0.00541423767013494	-53.3551609512167	17.9843189100954	TAGGCAAAACTCAAGTTCATTGCTCG_CCAACAAAAGGAAACGTATTTATTGA
138801	8.74260758632268	0.0373178138361615	0.00641497356589114	-92.0950746812577	33.6356603666719	TATATAACTGTAAAGTAGGTTGACAA_CCAACAAAAGGAAACGTATTTATTGA
138821	0.316043089597116	0.0278303317300007	0.00683872668538363	-149.99999999454	63.2042448045255	TAGTTAATACCTAAAATGCTTGTAGT_CCAACAAAAGGAAACGTATTTATTGA
139021	154.435679856453	0.0364496869766847	0.00195883090564439	-149.999999998822	13.294375645177	AACCTAAAACGCAACCCGTTTAAATA_CCAACAAAAGGAAACGTATTTATTGA
139506	16.4786998322419	0.0369606572707555	0.00454012472467356	-103.295196574061	24.5694563537514	TATCAAACAGGTAAACTTCTTTAGCG_CCAACAAAAGGAAACGTATTTATTGA
139640	14.5974581473044	0.0376352282729041	0.00497970638336088	-94.4411910813918	25.5452228810986	TTGAGAACCTAAAAAAGGTTTGTTAC_CCAACAAAAGGAAACGTATTTATTGA
139670	14.9742363757733	0.0329891235666004	0.00444761652554803	-120.263764367694	28.4631048347585	AAAAAAATCATAAAGCCATTTAGAAG_CCAACAAAAGGAAACGTATTTATTGA
140026	73.470664581377	0.0420650733493853	0.00292653174691379	-102.966219994947	14.2723076824966	ACTCTAACTATTAACCGCATTCGCAT_CCAACAAAAGGAAACGTATTTATTGA
140057	9.46382267554935	0.0267816264292794	0.00455465321557702	-149.99999993968	41.9943954943997	CACATAATATTAAAGTATGTTGATAT_CCAACAAAAGGAAACGTATTTATTGA
140110	22.9508041272215	0.0314361775431176	0.00395195959241147	-134.964481456062	28.1977257182842	GCTTCAATTAGGAACGTTTTTAAAAA_CCAACAAAAGGAAACGTATTTATTGA
140151	15.9008677943627	0.0382524040346542	0.00432676824864536	-94.9311921305325	21.9096341580956	TCATCAATATCTAAACTATTTGATTG_CCAACAAAAGGAAACGTATTTATTGA
140196	24.2101348421403	0.0391222171881453	0.0039277608989737	-95.9918674911963	19.2594119271952	TACCCAACAGCAAAGGGTGTTGGGAC_CCAACAAAAGGAAACGTATTTATTGA
140301	9.5301535133641	0.0364192563710821	0.00538871100990117	-98.3369372282533	28.8124693462219	CCCCAAACGCGAAACCGCGTTCCGCC_CCAACAAAAGGAAACGTATTTATTGA
140464	0.40401576879394	0.0315035493100312	0.00661609298069612	-111.57245485483	42.7319468723928	CTCTAAATCATAAACACTCTTGGCCT_CCAACAAAAGGAAACGTATTTATTGA
140619	26.2251820992484	0.0380119644327544	0.00406672903172487	-100.039424341202	21.3770520408257	AAATTAAAACCCAATGTGCTTCTAAT_CCAACAAAAGGAAACGTATTTATTGA
140887	6.20735767930105	0.026572004964481	0.00471783399847056	-150	42.7860318120673	TGGGAAAAAATTAATAGAATTCCTGT_CCAACAAAAGGAAACGTATTTATTGA
141019	28.5742935782881	0.0359830385586278	0.00374393041710363	-120.690292926103	22.6788482175248	AAGACAACAAGCAAAAACATTCAAGT_CCAACAAAAGGAAACGTATTTATTGA
141182	1.31526439884883	0.0367100190161596	0.00654444546055245	-81.4111042557635	32.3810786782302	GTGGCAATATAAAATTTTGTTCAGCT_CCAACAAAAGGAAACGTATTTATTGA
141186	60.6858813614583	0.0390670418871861	0.00316181603758777	-113.133560224261	17.1611011674826	AGAACAACTCTAAAATTGTTTTAACG_CCAACAAAAGGAAACGTATTTATTGA
141269	13.5727207160157	0.028794328365954	0.00455185698521961	-149.99989490173	38.8404279031511	CTAATAACCCGTAATATTTTTCAAAG_CCAACAAAAGGAAACGTATTTATTGA
141275	44.2831296015675	0.0358641852941735	0.00318394168831361	-131.272225572358	20.1331075459923	GCACCAAGTCAAAAGGATATTCGCGT_CCAACAAAAGGAAACGTATTTATTGA
141333	2.21084777232501	0.0361827548900117	0.0070066925865393	-84.9973149339029	36.0259733514418	TCCAAAATTCCTAAGGCGCTTCGGAG_CCAACAAAAGGAAACGTATTTATTGA
141433	10.3889389677687	0.0306752203504107	0.00490945180479057	-132.905217753447	34.9651644131707	AATCCAACACTTAATTTGATTGAGGA_CCAACAAAAGGAAACGTATTTATTGA
141456	36.9609429664929	0.0416136760085475	0.00396506081330398	-91.4440519825362	18.5313394580151	GCGCTAAATTTCAATGCGCTTCGCCT_CCAACAAAAGGAAACGTATTTATTGA
141698	6.82861465821927	0.0417332088750316	0.00600791461278688	-69.0519057103892	25.2537449087624	CCCTTAATAGGCAAGAAGCTTTTTCG_CCAACAAAAGGAAACGTATTTATTGA
142075	10.2166942571126	0.0437965759893989	0.00637644059006025	-61.0618597315784	24.6489422175178	ACTGAAATATTTAAGTGGTTTTCAAT_CCAACAAAAGGAAACGTATTTATTGA
142574	29.131660183307	0.036662004564003	0.00407922662486733	-116.837029160506	24.111958086378	CAAGAAAGCTCGAAGCCAGTTGATAC_CCAACAAAAGGAAACGTATTTATTGA
142956	40.3547983861023	0.0433291572235083	0.00347318388781053	-85.1668163457999	15.0914445040817	AATCAAAGACAAAAACAAATTTATGC_CCAACAAAAGGAAACGTATTTATTGA
143289	0.0423334629575578	0.0440578707102179	0.010730656081405	-48.2635186220182	39.2523159661841	GTTCTAAATAAGAAGTGATTTGTTAA_CCAACAAAAGGAAACGTATTTATTGA
143395	3.03983835238898	0.0524943921017633	0.0120164737544015	-24.0940816439609	31.9414892777088	CGGATAAACATCAAGCGAATTGAAAT_CCAACAAAAGGAAACGTATTTATTGA
143524	44.5941954273143	0.0416944675505953	0.00345981973191228	-93.7881562620215	16.2277924056351	TAGCTAAACAAGAAGCGCGTTATCGA_CCAACAAAAGGAAACGTATTTATTGA
143536	14.6017416160344	0.0377358670824287	0.00488271023328276	-93.5345912176643	24.783599868061	ATGTCAATATTGAACTAAATTTCTCC_CCAACAAAAGGAAACGTATTTATTGA
144071	9.54140230756107	0.040060165966467	0.0066748767695238	-75.7311934002268	30.4707330893312	TTTTCAAGTTAAAAAAACATTCGGTT_CCAACAAAAGGAAACGTATTTATTGA
144341	0.934420582379971	0.0348655573166127	0.00659517912728538	-93.0094316811368	35.7187431448235	TCGCAAATAGTCAAAGATATTCCCTA_CCAACAAAAGGAAACGTATTTATTGA
144639	14.5034199661521	0.0396362905288074	0.00556786822781673	-85.4788317484049	26.335185250922	TTCTAAAAGCACAAAGTTCTTCCTAC_CCAACAAAAGGAAACGTATTTATTGA
144816	26.098914447205	0.0323848930079823	0.00335896347989757	-134.599738251493	23.3040739184761	ATATTAATATCTAAGTAGTTTTAGGC_CCAACAAAAGGAAACGTATTTATTGA
145130	2.45357706572811	0.0334275775920178	0.00636759202226864	-103.389191787793	38.1184790408469	CGCAAAAACTTCAATGGCTTTGAGAA_CCAACAAAAGGAAACGTATTTATTGA
145212	36.8500652016994	0.0422490947493697	0.00363450115219324	-88.704021649486	16.4717606153105	AGCTAAATTTGGAACGACGTTAATGA_CCAACAAAAGGAAACGTATTTATTGA
145243	29.7903452230359	0.0364490688206747	0.00396034578701984	-117.948982156369	23.3904864743661	ATGAGAACGTGCAATCTTATTGTGAA_CCAACAAAAGGAAACGTATTTATTGA
145245	15.8358852367226	0.0365214944081192	0.00457234007757549	-103.994125911786	25.1097549307327	GGTAGAAGGAGGAAGGAGGTTTGGGA_CCAACAAAAGGAAACGTATTTATTGA
145304	72.8880369340998	0.0404293448963068	0.00275354409996269	-112.078511016283	14.3737701860184	TTCTCAACTAGTAATTGTCTTGCCCA_CCAACAAAAGGAAACGTATTTATTGA
145530	13.8909761659895	0.0383221593120232	0.00475261197476655	-94.3694125757502	23.9980460130558	TGGACAAATCCTAACAAAGTTAAGCG_CCAACAAAAGGAAACGTATTTATTGA
145709	16.52523200763	0.0445106253396726	0.00574446756952869	-62.6812752890868	22.1100648998313	GACAAAATATAAAATTCGGTTAGACA_CCAACAAAAGGAAACGTATTTATTGA
145937	17.9857139045371	0.034786613770609	0.00443913416361048	-115.374883109008	26.6237955204653	TCACAAATAGATAATTTTGTTGTACG_CCAACAAAAGGAAACGTATTTATTGA
146105	5.77713926523089	0.0367212741970106	0.00634178653191849	-92.2008406260411	32.9827661244071	TATTCAAGAGGCAAACCTATTAATGC_CCAACAAAAGGAAACGTATTTATTGA
146264	24.0920976429442	0.0406419402355801	0.00406304585413097	-88.7939835739022	19.0139642365244	TCGGCAACCGGTAATGATATTAGGTT_CCAACAAAAGGAAACGTATTTATTGA
146408	6.22637679950907	0.0350148588712753	0.00513397956749663	-99.7628180555818	28.2312127022208	TGACTAACGCCAAAATGCATTATATC_CCAACAAAAGGAAACGTATTTATTGA
146514	5.81137603283801	0.0320448232669034	0.00553613862937199	-119.428861828174	36.6509742707632	GTAACAACGTCTAACGGGTTTACAAT_CCAACAAAAGGAAACGTATTTATTGA
146543	0.0212909283269056	0.0504962167943138	0.0173031146244092	-24.4422136550752	48.8578378859918	CTTGCAATGTAAAACACCCTTAATTA_CCAACAAAAGGAAACGTATTTATTGA
146647	14.1005440993501	0.0411856475756303	0.0055021256213003	-78.7017651044488	24.784008263809	CATAAAAGAGTAAAGAAACTTTATGC_CCAACAAAAGGAAACGTATTTATTGA
146776	0.211680687344185	0.0329039416348431	0.00753034522173952	-100.574778796985	44.9258443944185	GCATTAATAGGTAAGGTTATTTCGAT_CCAACAAAAGGAAACGTATTTATTGA
147062	28.7821341671726	0.0372397569258433	0.00408180112549857	-113.779381899509	23.3718024528039	TTACGAAACATAAATGTATTTACTGG_CCAACAAAAGGAAACGTATTTATTGA
147407	67.0124831897917	0.0435240388043527	0.00320157359613067	-94.6352828451348	14.6713958342239	TAATGAATACGAAATTTTGTTGGTGG_CCAACAAAAGGAAACGTATTTATTGA
147428	4.00888696319527	0.0383153607758472	0.0063517768131535	-77.2327976142537	29.3440297653804	GCCTGAATTTTTAAGGACCTTGTTAT_CCAACAAAAGGAAACGTATTTATTGA
147730	4.18244853104274	0.0346147311813603	0.00559415565604039	-100.215527540133	31.3999753980208	TCTGTAAAGATCAATTGGTTTAGACC_CCAACAAAAGGAAACGTATTTATTGA
147762	0.895824868190047	0.0302419553408304	0.00637812477802877	-125.71517844089	45.8168952283628	CACGTAACACTTAAAACACTTCCTAG_CCAACAAAAGGAAACGTATTTATTGA
147860	32.0733309416826	0.0316176187619604	0.00348210422542399	-150	26.1497140881421	ACTGGAACAGCCAACTTAGTTCATAA_CCAACAAAAGGAAACGTATTTATTGA
147993	12.0560160078745	0.0318351885621857	0.00489272718041239	-116.4420614375	32.5386896164175	AACCCAACCTAAAAACAAATTCTTTT_CCAACAAAAGGAAACGTATTTATTGA
148063	23.6042717073214	0.036572484016962	0.00389888933421273	-112.084020741167	22.0825517651944	CCATGAAACCATAACCACTTTGTACG_CCAACAAAAGGAAACGTATTTATTGA
148108	0.231458135470547	0.0283434688749296	0.00917923948604563	-148.974153574923	80.8577000707465	TGTGGAACGGGAAACTGGGTTAGGGG_CCAACAAAAGGAAACGTATTTATTGA
148255	3.26226821564191	0.0280815137218076	0.00539887613864743	-142.075067480801	44.8092294868574	TAGCAAATATAAAATGTTATTCAACT_CCAACAAAAGGAAACGTATTTATTGA
148300	11.0635753379974	0.038342044874922	0.00532859741415068	-86.9599045041592	26.0013069145154	TGTATTATTAAGCT_CCAACAAAAGGAAACGTATTTATTGA
148776	7.01357967616994	0.0434786868365059	0.00639869804766217	-59.350504466849	24.4308091569177	GGAGTAAACGGCAACCGGTTTATGTA_CCAACAAAAGGAAACGTATTTATTGA
148799	69.1528373613689	0.0355918248271012	0.00281395147573124	-132.197424157984	18.2484458496538	TATTAAAAATAGAACTAGATTAACGT_CCAACAAAAGGAAACGTATTTATTGA
149876	35.0441388571992	0.039860180912947	0.00376870592098755	-98.6467905878965	18.8544613718075	ATGGGAATAGAAAAGTAATTTGGGCT_CCAACAAAAGGAAACGTATTTATTGA
150046	87.878753925206	0.0383615543330043	0.00237507657983445	-127.206054070089	13.8172341525227	TTTCAAACGTAGAAATGTATTACCTC_CCAACAAAAGGAAACGTATTTATTGA
150336	34.1172424141642	0.0442416149230146	0.00423172592164404	-75.803999555409	17.2472997250973	TGCTAAAAGATGAACCGCTTTGAAGT_CCAACAAAAGGAAACGTATTTATTGA
150453	14.3868755125607	0.0362556781804811	0.00482715786020757	-105.00692542344	26.9132084411431	CTACAAATCCCAAAACGGCTTGGTTC_CCAACAAAAGGAAACGTATTTATTGA
150609	26.1394886938303	0.0400716482780769	0.00467093943153244	-90.379387479735	22.6103694924644	CTAAGAAATCATAACTGATTTGGTTT_CCAACAAAAGGAAACGTATTTATTGA
150668	35.878777341944	0.0423169096419467	0.00383649525917461	-88.1291299221136	17.423052103136	ATCCGAACACTAAACCTTTTTATAGG_CCAACAAAAGGAAACGTATTTATTGA
150746	34.5932605580288	0.037430618760484	0.00342703672556411	-113.599478258602	19.2659471664711	AACGTAACACTTAAAGTATTTCAGTT_CCAACAAAAGGAAACGTATTTATTGA
151222	2.18022624423905	0.0318003352463813	0.00632194886773238	-116.638935018611	41.8768751040208	ATCATAACCCATAACTCTATTTTCCG_CCAACAAAAGGAAACGTATTTATTGA
151259	39.4996674193107	0.0394415414247019	0.00365487838822323	-104.387739840671	19.0615150820298	GTGACAAATCCTAATAGATTTTCTGG_CCAACAAAAGGAAACGTATTTATTGA
151261	1.82517228436399	0.0336788256128513	0.00541511560160231	-101.150653695193	30.923148106619	AACTTAAATGTCAAACGACTTACATA_CCAACAAAAGGAAACGTATTTATTGA
151323	3.75511914371812	0.0337910480275161	0.00589840592666894	-97.5458966059848	33.0182340728729	AAAATAACACCGAAGTAGATTCGGTT_CCAACAAAAGGAAACGTATTTATTGA
151340	3.06095955611941	0.0320389242734744	0.00559468457112679	-115.851190417288	36.3366429004894	ATATGAAACGAGAATGAGATTCTATG_CCAACAAAAGGAAACGTATTTATTGA
151544	171.167660853584	0.0391713988715248	0.00199758740710563	-135.892632703643	12.0540285476601	CTTAGAATTCACAATAGCGTTAGATT_CCAACAAAAGGAAACGTATTTATTGA
151733	3.52021589627813	0.031756329118659	0.00632007050823531	-110.021785450864	42.2688546180416	CTCTTAAGATTAAATATACTTGTTAC_CCAACAAAAGGAAACGTATTTATTGA
151904	11.0837283730167	0.0421003228026681	0.00695187385443307	-72.7098373048511	30.0999041358817	TCGTCAATTCTGAAGAGTTTTGTTCA_CCAACAAAAGGAAACGTATTTATTGA
151938	0.862551871617853	0.0273986480109582	0.00666907341904476	-147.507149584834	58.6981506901231	CTAATAATCCTGAAGAAAGTTCTGAA_CCAACAAAAGGAAACGTATTTATTGA
151940	45.9071881197197	0.037994761361532	0.00333041072565384	-112.38111218899	18.3173815034204	TTTTAAACGTCCAATTATCTTTCGAT_CCAACAAAAGGAAACGTATTTATTGA
152110	18.7994239919955	0.0419294972336297	0.00508905876901467	-79.1045621478881	22.4228423106358	TACCTAAACTCTAATAGCTTTTAGTG_CCAACAAAAGGAAACGTATTTATTGA
152193	22.294030331826	0.0428062689316233	0.00435500637903666	-81.0568880025779	18.8813190792588	ACACAAACGTGTAATACTATTGGAAC_CCAACAAAAGGAAACGTATTTATTGA
152279	28.1833911323174	0.035176274889147	0.00372675516662544	-124.658752640601	23.4339328086994	CAGCTAAATGGCAATCCACTTCCCCC_CCAACAAAAGGAAACGTATTTATTGA
152314	3.40424354373376	0.0264926421587329	0.00404923972058837	-149.995090959046	38.43543616531	ACCATAACCGGAAAATTAATTCTAAA_CCAACAAAAGGAAACGTATTTATTGA
152331	55.0886093842979	0.0336716654291017	0.0030637022494202	-147.141851893721	21.9506791357455	TGGTTAACATTGAAAGTATTTCGAAT_CCAACAAAAGGAAACGTATTTATTGA
152661	30.0095174217672	0.0404574786597309	0.00411249648581334	-93.8585402365207	19.9139949218472	TCTCGAAGTCGTAAACGTTTTAGGGT_CCAACAAAAGGAAACGTATTTATTGA
152794	5.8870684316923	0.0252944001096408	0.00507023732270913	-149.999999997838	50.6606385330968	CTTATAAAATGTAAAGTTTTTTAGCT_CCAACAAAAGGAAACGTATTTATTGA
152854	5.06769851941409	0.0426693501640996	0.00758652331721395	-60.6763091357844	29.7228303644832	AACCTAACAATCAAATCTTTTAACGG_CCAACAAAAGGAAACGTATTTATTGA
153285	20.9862686813952	0.0419013971691232	0.00489419722715924	-82.5234870260764	21.8919000012909	AACTGAATTATCAACTTACTTCGTTA_CCAACAAAAGGAAACGTATTTATTGA
153402	10.9719008973456	0.0420272415780446	0.00537716775777403	-70.6812349351935	22.2066821855795	GTAACAAAGTTAAACTGCGTTTGTTT_CCAACAAAAGGAAACGTATTTATTGA
153584	1.83959066920852	0.0349707867454686	0.00639216956513098	-88.1772109712008	33.7514523851701	AAAACAAGACCAAATTAGTTTCTTAA_CCAACAAAAGGAAACGTATTTATTGA
153635	3.1206075063462	0.0331368277518686	0.00652662470222442	-108.755682594172	40.2238466700704	GCTAGAACTGTCAATCAAGTTTTCGA_CCAACAAAAGGAAACGTATTTATTGA
154381	27.4153993675384	0.0354254282092665	0.00423537386119548	-116.69853544028	25.6895006349316	TGTCTAAAATTTAAGCTTTTTAGCAA_CCAACAAAAGGAAACGTATTTATTGA
154502	30.2750969144676	0.0554705963943217	0.00624802780619557	-37.2094366342083	17.1933440292845	CGTCAAACGTGAAACTAAATTGCCTT_CCAACAAAAGGAAACGTATTTATTGA
154703	6.69864658973347	0.0401165814471668	0.00588249814083803	-73.5595963310615	25.486936494166	CTTAGAAACAGCAAACTTCTTACGTA_CCAACAAAAGGAAACGTATTTATTGA
154760	6.05832191946729	0.0428885058520612	0.006425551676362	-63.6249110884145	25.3227972618248	GCTGGAATCAATAACTACGTTGTTGA_CCAACAAAAGGAAACGTATTTATTGA
154972	8.79832128108285	0.0338205007311518	0.0052270338123303	-114.763445135558	32.5507430610612	ACGAAAACTGTGAAGCAGATTTCCTT_CCAACAAAAGGAAACGTATTTATTGA
155149	56.7266718432864	0.0481817252148129	0.00370210911607317	-69.2466682763242	13.7737746334742	ACAGAAACCCTCAACAAAATTAGCAA_CCAACAAAAGGAAACGTATTTATTGA
155176	3.88511365483515	0.0358032435435761	0.00592020259950521	-90.0407332161562	30.9392458351414	TTTAGAACCTAGAATGCGCTTGGATT_CCAACAAAAGGAAACGTATTTATTGA
155239	29.8501570992878	0.0379848089995642	0.00381071214015999	-105.397840357938	20.4484212973694	TTCCGAACTCTTAAGAGTCTTAGATA_CCAACAAAAGGAAACGTATTTATTGA
155688	0.742815741687238	0.026206929806017	0.00596513904492468	-149.157910390061	53.5208025085749	CTAGTAATATTGAAAATGTTTAAATC_CCAACAAAAGGAAACGTATTTATTGA
155807	14.9205941893673	0.0346670694917988	0.00441570034016826	-114.737494363166	26.528419431551	GCCGCAAAAAGAAAATGTGTTAGATG_CCAACAAAAGGAAACGTATTTATTGA
155911	10.0734243737306	0.0313360274319269	0.00471823044169056	-131.101087730366	33.4491756085486	TTTGTAAACGTTAATTCGATTCTTTG_CCAACAAAAGGAAACGTATTTATTGA
156034	11.219844853936	0.03080863417185	0.0048280066345912	-137.284589676604	35.5139665303808	TATTCAACTCTGAAAGATATTATCC_CCAACAAAAGGAAACGTATTTATTGA
156098	3.34621818202706	0.0340443365089314	0.00565794854645952	-100.316839830138	32.0885041378253	CCATGAAGCGGAAATGTTCTTGTTAA_CCAACAAAAGGAAACGTATTTATTGA
156189	13.8852702247699	0.0423674850395436	0.00488605567091552	-71.5278088921112	20.2720909258582	ATGAGAATATTTAATTGCGTTTGCGG_CCAACAAAAGGAAACGTATTTATTGA
156284	30.5861847759998	0.0404822084109619	0.00511514395794679	-91.3433262660501	24.7306396354939	TATCAAATCACCAATGTATTTATTGT_CCAACAAAAGGAAACGTATTTATTGA
156345	10.1492251202231	0.0367017212096143	0.00484639269886347	-96.3036061423908	25.6228886524077	CCAATAATCAAGAAGGTAATTTTGAG_CCAACAAAAGGAAACGTATTTATTGA
157045	26.2625441167186	0.0302312635934643	0.0036995986812902	-146.448886090253	29.2690844238882	CTAGTAAATTTAAAGAAGTTTTCCGA_CCAACAAAAGGAAACGTATTTATTGA
157083	30.0766436435429	0.0402170924578801	0.0043823493490937	-96.9447810329384	21.8657491162625	AGTTCAATTGGCAAATAACTTTATCC_CCAACAAAAGGAAACGTATTTATTGA
157335	8.26108060110499	0.0392743662605791	0.00529205888019592	-81.085018366128	24.6520451034291	TGTTGAACAAGTAAGTATTTTTGTGA_CCAACAAAAGGAAACGTATTTATTGA
157429	7.32502386470696	0.0405151394260105	0.0067287998699138	-70.1543605375933	29.3735678026895	ATTACAAAAAACAAGGCACTTATTTA_CCAACAAAAGGAAACGTATTTATTGA
157561	15.1541470574597	0.0341496764784114	0.00442659436802731	-118.730616664607	27.3822572883963	ACCGCAATCCACAATCAGGTTTGCCA_CCAACAAAAGGAAACGTATTTATTGA
158041	5.18977877796856	0.0272735240810568	0.00490102263428048	-149.999999975847	43.5750081219191	TGGGTAATCTCTAATTTTATTGCAAT_CCAACAAAAGGAAACGTATTTATTGA
158075	10.2268940290843	0.0454238831161473	0.00593652756251462	-56.8928269965905	21.3119735502662	GTGTGAAGAGAGAATTGCATTAGGGA_CCAACAAAAGGAAACGTATTTATTGA
158441	19.7703335372954	0.0358419063376212	0.00440619715280009	-115.95574408689	26.4567054734354	ACGTTAAGGACAAATTAATTTAGGGA_CCAACAAAAGGAAACGTATTTATTGA
158592	4.88619674093118	0.0390994283347521	0.0071797777925594	-77.5446666063866	33.3311582454596	GCATGAATTAAAAACAGCGTTATCGA_CCAACAAAAGGAAACGTATTTATTGA
159671	18.7840779061285	0.035225547975421	0.00429814843907634	-118.213122794725	26.03113297675	TGAGTAAGTCTCAACCTTGTTAGGTC_CCAACAAAAGGAAACGTATTTATTGA
159741	11.6727071058791	0.0411973993811477	0.00648473332508348	-72.7007352826948	28.2245194415523	CTACTAAAAAAGAAGTTATTTCCCAG_CCAACAAAAGGAAACGTATTTATTGA
159968	23.4289722685829	0.0367161522206511	0.00397745197240558	-112.038062090654	22.6772745065411	GGGGCAACCTCGAAAGGCGTTAGCGC_CCAACAAAAGGAAACGTATTTATTGA
160151	15.4626113514055	0.029246245427341	0.00394677104476593	-149.999999997034	31.5737844369133	ACTATAAACGGCAAATGACTTAACTT_CCAACAAAAGGAAACGTATTTATTGA
160213	0.555188451114063	0.025950907062169	0.00605515282621031	-144.599797799275	54.5546676493458	ATTATAAATTTCAAATTATTTGGATG_CCAACAAAAGGAAACGTATTTATTGA
160282	22.0384335585572	0.0385037868591738	0.0042110753831541	-98.2202297280498	21.6007882554214	AAATCAAACAGAAACCTTCTTGTAGT_CCAACAAAAGGAAACGTATTTATTGA
160878	16.9409528184918	0.0362143385729156	0.00466727539563205	-107.951971299126	26.5247148567192	TGAGGAAATGGGAAGTGGCTTCTTCG_CCAACAAAAGGAAACGTATTTATTGA
161011	70.7611733774665	0.0410538705114794	0.00280032542079217	-109.324158746723	14.41862165797	TAACTAATACTGAAGCCGATTGCACG_CCAACAAAAGGAAACGTATTTATTGA
161075	17.0960876720478	0.0361390777144907	0.0045757682955854	-108.831073105058	26.3752624858584	GCACAAACTAGTAAGAGCTTTAAAGA_CCAACAAAAGGAAACGTATTTATTGA
161326	38.7499129614126	0.039400357282758	0.0037173052884388	-105.180056918239	19.4018226104045	GTACCAACAGGGAAAAAAGTTAGGCG_CCAACAAAAGGAAACGTATTTATTGA
161434	13.7712804538056	0.030330003543604	0.00487535917715709	-136.954744049383	36.4292775482775	CCGCGAACACATAAAGGTTTTTTGGA_CCAACAAAAGGAAACGTATTTATTGA
161597	0.0125904284402907	0.0315013714610382	0.00664176558285255	-115.102452704802	44.2525958395288	AAGCCAAATCTTAAGTGGATTCGATG_CCAACAAAAGGAAACGTATTTATTGA
161605	45.3953869988028	0.0424590302335502	0.00345892437456312	-89.3188572999869	15.5985634036879	TTGTAAACCATCAAGGTGCTTCTCGT_CCAACAAAAGGAAACGTATTTATTGA
161627	1.30956436427547	0.0280797534781474	0.00624943804954892	-140.205439292014	50.5470095697638	ATTAAAATACGCAATATGTTTGACCA_CCAACAAAAGGAAACGTATTTATTGA
161711	10.295874595137	0.0426780925997117	0.00639129226403545	-66.1663258837743	25.6313488249283	TTATTAACAAGGAAGAGTATTGTATG_CCAACAAAAGGAAACGTATTTATTGA
161738	2.24381857086448	0.0305710932483694	0.00616673435078999	-116.358492670754	42.155504759448	AACCAAAAACCGAACTCCTTTAATCT_CCAACAAAAGGAAACGTATTTATTGA
161747	44.9573152804639	0.0375025518408106	0.00339734571823424	-118.374810619819	19.746959216298	TTCTCAACGTTTAAATCTGTTCCTTT_CCAACAAAAGGAAACGTATTTATTGA
161811	1.39903952052856	0.0418544968184223	0.00799891409007739	-57.3133082104241	31.1496636622804	CAAATAATCACTAAGGGGGTTGTCAC_CCAACAAAAGGAAACGTATTTATTGA
162129	25.9142015022009	0.0355903075835997	0.00388612538318853	-119.602037767663	23.3190074946004	ATAAGCAATTAGGAATCACGTTGGTGA_CCAACAAAAGGAAACGTATTTATTGA
162223	3.25165334218015	0.0365989938667637	0.00594050334623095	-82.7868423848371	29.5565859137607	CGCCCAACGGTTAATCTTATTACTGT_CCAACAAAAGGAAACGTATTTATTGA
162252	26.0355987407683	0.0400395694128155	0.00363286383522574	-93.9681129408403	17.3934242652972	ATGTAAACTCGCAAACACATTGCCCG_CCAACAAAAGGAAACGTATTTATTGA
162414	2.46860800716405	0.0305810533009236	0.00644824177261569	-120.895109459999	45.353776321205	TTGTAAAAACGGAAATAAATTAGCAG_CCAACAAAAGGAAACGTATTTATTGA
162676	0.702213774141626	0.0303969619806646	0.00649198291095225	-112.386026205871	45.0357048329691	TCGCTAAATTTAAATTACGTTAAGAA_CCAACAAAAGGAAACGTATTTATTGA
162749	18.0300606107213	0.0312452439355934	0.00421544502468997	-140.963654484254	31.1975074610888	AGAGTAATAAATAAGCGCGTTCGAAT_CCAACAAAAGGAAACGTATTTATTGA
162990	8.20279558220946	0.0395161489069016	0.00561075985920452	-78.9218813579478	25.8077993811128	AGAGTAAAACAAAAGACTTTTACATG_CCAACAAAAGGAAACGTATTTATTGA
163025	11.1870663276185	0.0409498475745573	0.00674851599185552	-74.3470539009419	30.1579831657448	GTAACAAAGTGTAAAAGCTTTACTAT_CCAACAAAAGGAAACGTATTTATTGA
163414	23.8646582065712	0.0419518390621134	0.0043806096833786	-83.8757221600143	19.5004013698006	ACGTAAAGCGGGAAGGCAATTCGGAA_CCAACAAAAGGAAACGTATTTATTGA
163631	9.51830632304741	0.0332376069521461	0.00533904358808572	-109.246693750592	33.172931633182	GATCAAAATGCCAACTATTTTTTACT_CCAACAAAAGGAAACGTATTTATTGA
163688	45.7297165322431	0.0397343694413315	0.00360564406170278	-107.465741307707	18.9138454088006	GCTATAATCCGCAAACGAATTTAAGC_CCAACAAAAGGAAACGTATTTATTGA
163724	4.8615445730256	0.0370806738803228	0.00672071084132929	-85.5708657945676	33.8888150249356	CACAAAAGCGTAAAACTAGTTTGTAT_CCAACAAAAGGAAACGTATTTATTGA
163736	63.936391546926	0.0417244010581288	0.00310321833363099	-101.166834988348	15.0381758560752	AATCTAACCATAAATATGCTTCGTGT_CCAACAAAAGGAAACGTATTTATTGA
163798	25.2248037811183	0.0425360171445549	0.00462480084448995	-78.8134555554923	19.9661036044376	ATTAGAAGCATAAATCCGGTTTTGGA_CCAACAAAAGGAAACGTATTTATTGA
164115	26.6727163035005	0.0374996342153586	0.00375660951101101	-110.240833363059	20.7488183348823	ACAGCAATGTGAAAAGGTGTTATTTG_CCAACAAAAGGAAACGTATTTATTGA
164308	10.8460964029086	0.0295486865940181	0.00553244762878061	-149.999999987327	46.6847449795176	AAAAGAACCTAAAATTAATTGTAAC_CCAACAAAAGGAAACGTATTTATTGA
164557	2.22096651649956	0.0357398463036215	0.00606379785486751	-92.6450296759582	32.1734000870893	CGCGCAACGAACAAGCGTGTTGGTTT_CCAACAAAAGGAAACGTATTTATTGA
164630	13.5717251495476	0.0319828008295913	0.00428270821033231	-127.340538549995	28.7024713455915	AACCTAACTCGGAAAACACTTAGCTT_CCAACAAAAGGAAACGTATTTATTGA
164818	26.0050944692115	0.0358382921038428	0.00413803629674681	-116.523237777592	24.5928214814502	TTTGAAAGATCTAAAGTACTTTGGGC_CCAACAAAAGGAAACGTATTTATTGA
165051	6.14039092329253	0.0385825479239777	0.00656119028477118	-80.0130569707552	30.5694109783153	CACATAAATTGAAATATTGTTGCGAG_CCAACAAAAGGAAACGTATTTATTGA
165208	61.8486023538811	0.0403292128155487	0.00301440285902311	-104.323923604068	15.3178646220308	GGCGGAATATCTAACTCTTTTTACTG_CCAACAAAAGGAAACGTATTTATTGA
165440	13.6477930152004	0.0298538411473941	0.00427763366054733	-140.681365280856	33.3088601787086	ATGACAAATAATAAGTGTATTTCTTA_CCAACAAAAGGAAACGTATTTATTGA
165578	26.3422373958608	0.0387059828663398	0.00415075724668905	-97.2077699474007	21.2016360248385	TGGAGAAGCTAGAAGCCCCTTAAGGC_CCAACAAAAGGAAACGTATTTATTGA
165735	18.7490012374264	0.0380632994077377	0.00505454475416191	-99.1961315474193	27.065929290933	CCAGAAAGTTTGAAATAAATTAGCCA_CCAACAAAAGGAAACGTATTTATTGA
165872	11.062820210272	0.0426781950951224	0.00573644624555105	-67.7650935508165	23.1045172173527	CCAACAAGAAGTAAGACGATTGGGGG_CCAACAAAAGGAAACGTATTTATTGA
166148	15.5781504441283	0.0370334797003747	0.00445198254604331	-99.3497985698692	23.6388345736373	TCAGAAAATTGTAAACACATTCAAAG_CCAACAAAAGGAAACGTATTTATTGA
166979	1.7823652500137	0.0441313130422376	0.00925901569292566	-46.9870541617361	32.6331377167898	CATGCAAACCATAAATTTTTTTGTTG_CCAACAAAAGGAAACGTATTTATTGA
167035	1.98271638211189	0.0411377278174241	0.00728172095576623	-64.3250514887174	30.3921031369091	TGATTAAATCGTAAGAAAGTTTAAGC_CCAACAAAAGGAAACGTATTTATTGA
167100	32.6158452426033	0.0406310446925652	0.00367904379255596	-91.8218823602812	17.3825536593978	CTTCAAAATGTAAATTACGTTCAGCT_CCAACAAAAGGAAACGTATTTATTGA
167197	3.41508885784909	0.0304912788833795	0.0055709219042855	-116.54762524389	37.7522882636164	AAGAAAACTCATAATATAGTTACAGG_CCAACAAAAGGAAACGTATTTATTGA
167439	25.0611383023681	0.0343631845422035	0.00417662219881276	-120.946828810594	26.8991647972159	TCCTTAATTTTCAAACAATTTGTTTT_CCAACAAAAGGAAACGTATTTATTGA
167617	14.3940542999698	0.041135417890082	0.00525941141988086	-77.1639821027221	22.7281482947106	TCTTCAATGCGGAATTAACTTGTCAA_CCAACAAAAGGAAACGTATTTATTGA
167683	16.9918676903071	0.0317435785455193	0.00427741502598549	-137.833818630332	30.9879516977985	TATATAAACGAAAACTTCGTTTACGA_CCAACAAAAGGAAACGTATTTATTGA
168175	27.7706289558686	0.0394823119456079	0.00464751945032611	-94.3510346396244	23.2703399101354	TTGAGAATTACCAACTGTTTTAACAG_CCAACAAAAGGAAACGTATTTATTGA
168259	38.982996538202	0.0370427219789894	0.00346177205019213	-116.332209896409	19.8791761814338	TCGGTAACCGTAAAGTAGCTTTTGTA_CCAACAAAAGGAAACGTATTTATTGA
168296	20.8198415677682	0.0396564079535221	0.00464469349718917	-92.9889384822666	22.8947604888057	GTTCCAAGCGAGAAGAGTTTTCGCCT_CCAACAAAAGGAAACGTATTTATTGA
168339	1.56169589028798	0.0327676399653154	0.00742129581412167	-103.012245040002	45.0746296208417	ATATGAAGAAGCAATTAGATTAAGCA_CCAACAAAAGGAAACGTATTTATTGA
168412	22.8811511951843	0.0442765346218919	0.00495713795671403	-71.6530179675782	20.0114838869306	ACATGAATGCTTAAATTCATTTAATC_CCAACAAAAGGAAACGTATTTATTGA
169068	10.9350492430991	0.0356681532177015	0.00556149100645303	-101.30951839331	31.194460403045	TGGAAAAAAGACAAAGATATTTTCGG_CCAACAAAAGGAAACGTATTTATTGA
169467	41.9716384331253	0.0390038194892351	0.00339504756670545	-109.013223600667	18.0260586672337	ACGACAACACAGAACTAAGTTGGAGG_CCAACAAAAGGAAACGTATTTATTGA
169837	6.58673311936556	0.0366713369068194	0.00629747006284073	-87.767431315624	32.5407891024874	ATAATAATACAGAACTAGTTTTCATT_CCAACAAAAGGAAACGTATTTATTGA
170155	24.3327640218084	0.0400212154079714	0.00420383571554264	-92.7751982781975	20.4055373092892	TTGGTAACAATTAAATGCATTCATCA_CCAACAAAAGGAAACGTATTTATTGA
170211	10.8670245344545	0.0346609879986173	0.00595986185783013	-95.3632140749911	33.9053185105665	AGTTTAATTATAAAGCCGCTTTTAGA_CCAACAAAAGGAAACGTATTTATTGA
170313	1.77600402209026	0.0379706470782144	0.00707673725872314	-78.2156807198499	33.3958989949812	GACATAAGGTTGAATGTCCTTGTCTG_CCAACAAAAGGAAACGTATTTATTGA
170540	25.8265586322557	0.0409335594224788	0.00482814693917605	-89.0853465769463	22.9784296116483	CCTTCAAACATCAAAGCGCTTTCCTA_CCAACAAAAGGAAACGTATTTATTGA
170564	43.3172940699365	0.0383938586672982	0.00346423815297745	-110.029488146854	19.038662990963	TAGGAAACATTAAAAACGCTTATGTT_CCAACAAAAGGAAACGTATTTATTGA
170736	1.28911356820031	0.0358042516762323	0.00759740980355909	-88.2486618890979	40.3030098214709	CCTACAATGTTCAATCCGGTTGTGGT_CCAACAAAAGGAAACGTATTTATTGA
170751	51.7568497403451	0.0406278901810957	0.00310127442169196	-103.603785467647	15.4644018441213	GACAAAACGGGGAAGGCAGTTGGCGG_CCAACAAAAGGAAACGTATTTATTGA
170824	55.0122650489415	0.0379552418349053	0.00309853455001787	-119.211252870913	17.7173713699973	ATTCTAAACCAAAATTGAATTCGTAA_CCAACAAAAGGAAACGTATTTATTGA
170950	40.7467510091722	0.0363626140674763	0.00381422478269512	-116.472112185699	22.8572720192056	TAAGAAAATCTAAAAGCGATTGTTTT_CCAACAAAAGGAAACGTATTTATTGA
170989	15.735123732093	0.0343675299504367	0.00499823983364603	-120.574922511386	31.9273937675462	TGCCTAAATCTAAAGGGTTTTCTGGA_CCAACAAAAGGAAACGTATTTATTGA
171041	3.79158027401414	0.0394143728831769	0.00654210956582477	-74.3760943416121	29.6019259262782	CGTTGAATGTATAAAACGGTTTACTC_CCAACAAAAGGAAACGTATTTATTGA
171134	32.5497494791286	0.0384766348420547	0.00377345797543163	-108.889860175923	20.5282673633345	GTTCCAATAGGTAAGACTCTTAGCTT_CCAACAAAAGGAAACGTATTTATTGA
171257	3.32953038267357	0.0415225817786433	0.00696101496837568	-59.1543907458139	27.3977737170497	TAAGAAACGCATAATGATTTTTTTCC_CCAACAAAAGGAAACGTATTTATTGA
171282	23.458604033885	0.0388752948218981	0.00406941496988889	-95.8685605924341	20.342858627745	AGTGGAAATTGGAAGGGGGTTAGCGG_CCAACAAAAGGAAACGTATTTATTGA
171454	26.1075912186587	0.0388417021906824	0.00444312821704521	-102.31110964891	23.520384964153	AAAAGAAAACTAAAATCATTTCGTTG_CCAACAAAAGGAAACGTATTTATTGA
171621	81.8665272515557	0.0643033850697412	0.00398348483733912	-25.9600055002964	8.846118875632	TACACAACGGGAAATGAAGTTTAACA_CCAACAAAAGGAAACGTATTTATTGA
171827	44.3429290169553	0.0413881701453193	0.0034566308340054	-97.04293907383	16.6020374786211	ACCTAAATTGCTAATCTCGTTTGACA_CCAACAAAAGGAAACGTATTTATTGA
172088	11.7610715123477	0.0366839990756039	0.00573886109343428	-100.496255615301	31.637158033962	ATACTAATCCCAAAAAGTTTTGAATG_CCAACAAAAGGAAACGTATTTATTGA
172118	62.4477065946504	0.0358053416302474	0.00286052242810398	-133.47321960633	18.3245047822943	AGAATAACATCAAATACTATTTATCC_CCAACAAAAGGAAACGTATTTATTGA
172363	21.7251318143024	0.0403272357523935	0.00412793772620176	-90.7074552505926	19.6630471664931	GTACAAAATAAGAAGGATTTTCGCAC_CCAACAAAAGGAAACGTATTTATTGA
172586	87.1187365361486	0.0402166358554191	0.00263343669798983	-114.429474561414	14.1259391001081	CGGGGAAAGGGGAACGGGGTTGGTGG_CCAACAAAAGGAAACGTATTTATTGA
172766	24.7703817098257	0.0395863347181642	0.00523094572712346	-93.0086542000196	26.1575992363705	ATTAGAATCTGGAATTTGATTTGAAA_CCAACAAAAGGAAACGTATTTATTGA
172869	3.91971765568358	0.0283819580679651	0.006754390787681	-149.999999899634	58.4304531105562	TATCTAAAATGAAACTATGTTTAAAC_CCAACAAAAGGAAACGTATTTATTGA
172909	3.08273750044458	0.0349512651697552	0.00582149815342092	-93.136548990889	31.6215173006947	CCATCAATATAGAATCACTTTCGTTG_CCAACAAAAGGAAACGTATTTATTGA
172913	25.5284939217066	0.0386805079796677	0.00381116147134263	-102.874108410867	19.8373728100252	GATCAAATAACGAAGCAGTTTGTTGA_CCAACAAAAGGAAACGTATTTATTGA
173224	37.8496324325357	0.0430688611091323	0.00390801554248934	-83.7121415228559	17.1119903177344	ATTTAAAATATCAATAGGCTTATGGC_CCAACAAAAGGAAACGTATTTATTGA
173530	45.1454241462814	0.0419103024981477	0.00342198023446484	-94.0852999322394	16.0806371887114	GAACAAATGCAAAATTCGGTTAGTCT_CCAACAAAAGGAAACGTATTTATTGA
173807	81.296183663286	0.0446638272713178	0.00292154475086627	-87.7970689610714	12.6715542866791	AGTATAATATTAAACAGTCTTTCTGC_CCAACAAAAGGAAACGTATTTATTGA
174099	134.967691901836	0.0373197082835974	0.00211651367471389	-141.996886550507	13.662439143256	ACATAAACCTGTAAAATCAAATTCCTTTTAGAC_CCAACAAAAGGAAACGTATTTATTGA
174162	52.5784496609392	0.0415026496128472	0.00326416221364102	-97.7772847620283	15.688002057914	TTTAAAAGCCCCAACACACTTGTGTT_CCAACAAAAGGAAACGTATTTATTGA
175068	5.45964965586376	0.0420989885517175	0.00642608647212394	-64.5276246061608	25.5014963643372	GATGGAACAATGAATGCATTTGGGTT_CCAACAAAAGGAAACGTATTTATTGA
175618	20.6353565034364	0.0462219908745561	0.00768859165099989	-61.4886907946342	28.6053712886836	AACCCAATCCATAAAAGCGTTGATAT_CCAACAAAAGGAAACGTATTTATTGA
175772	11.860403672048	0.0318825930622971	0.00479370224446056	-126.147810237084	31.8870347272889	AAGGCAAATGGAAACGCAGTTGATGC_CCAACAAAAGGAAACGTATTTATTGA
176099	10.7423276173451	0.0290391276783853	0.00408096919375894	-149.99999998431	33.7105725603549	TGCCCAAAATAAAAGAAGTTTGATCA_CCAACAAAAGGAAACGTATTTATTGA
176129	6.58453353525064	0.0326330094975767	0.00554018932660055	-111.347218855205	33.9547034416337	TTACAAAAGATAAATCCTCTTTGGCG_CCAACAAAAGGAAACGTATTTATTGA
176188	10.0021124154696	0.0381481081450201	0.00577185588829321	-91.5439427397474	29.3655692684794	AGATGAAACATTAATGTCATTCATCT_CCAACAAAAGGAAACGTATTTATTGA
176391	21.1509771089591	0.039696327267816	0.00426783273683766	-94.7272214211078	21.1753152460572	ATTGTAACAACGAAACACTTTCTGTT_CCAACAAAAGGAAACGTATTTATTGA
176685	1.68219023199632	0.0388600898144106	0.00671014505696951	-70.7144514839776	29.6501538680815	AATTCAATGGGAAAGGCCTTTAATCA_CCAACAAAAGGAAACGTATTTATTGA
176742	0.303426210709929	0.0411372583967636	0.00787853138695364	-57.8821385959082	30.7649011946294	AAAGCAATGATTAAGCGCATTTTCGC_CCAACAAAAGGAAACGTATTTATTGA
176755	4.54625402371536	0.0290481750711407	0.00552329808420515	-133.927551817875	42.1291502714718	CTTTTAATTCGTAAGGTATTTGGTGA_CCAACAAAAGGAAACGTATTTATTGA
176985	53.3987603450102	0.0355676591451345	0.0028868080811446	-135.182079271104	18.6001487895285	ACATGAAGTCTTAAATCGTTTTTTCG_CCAACAAAAGGAAACGTATTTATTGA
177046	17.6326948505451	0.0415504557953815	0.00448756461061483	-79.7256403450711	19.5365104579493	ATATTAAGCTGAAATGGGATTTAAAC_CCAACAAAAGGAAACGTATTTATTGA
177540	12.8655917672004	0.0373377903113041	0.00502592865777896	-99.1887200979275	26.780404912611	GCCTAAACCCGCAACCTGTTTACAAG_CCAACAAAAGGAAACGTATTTATTGA
177646	37.6935101779195	0.039795407675356	0.00412377177556237	-103.33361550593	21.534832018716	ACTGCAACCAGTAAGGCGTTTTTCTG_CCAACAAAAGGAAACGTATTTATTGA
177780	0.20211392709453	0.0312692736287065	0.00904414919095776	-108.095658081497	60.3176670355313	ATTCTAATAAATAAAACCCTTCGGTA_CCAACAAAAGGAAACGTATTTATTGA
177968	22.4547841217259	0.0369205284232495	0.00376566560721696	-110.330832288409	21.2244761983778	ACTTTAATGTATAAGTTGGTTAGTGC_CCAACAAAAGGAAACGTATTTATTGA
178003	2.12482561201739	0.0333225880207847	0.00624017776862881	-103.325136590484	36.4647905849803	TCGACAACCTTTAATCGGGTTCGGAT_CCAACAAAAGGAAACGTATTTATTGA
178362	18.4819190398365	0.0322742987162633	0.00404831734488776	-130.692555175594	26.946322848478	GACGAAACGGACAAGATACTTTCAGT_CCAACAAAAGGAAACGTATTTATTGA
178459	27.6745084641136	0.0428366235907156	0.00411544872405396	-80.2206068431205	17.6345451312773	CGTCTAACCACGAAAACGTTTAACAA_CCAACAAAAGGAAACGTATTTATTGA
178539	15.4562239601312	0.037104403035579	0.00570182503516063	-101.961999836418	30.9799703524263	AGGGCAACCCCTAATGTGTTTCAGTC_CCAACAAAAGGAAACGTATTTATTGA
178584	11.0723794284762	0.0411524805475587	0.00557591334605328	-75.4403036760782	23.9433952814625	TGTCGAATCTGGAAGAAGGTTGAGCG_CCAACAAAAGGAAACGTATTTATTGA
178711	108.775233132861	0.0420432070038316	0.0024250279975467	-112.851737733473	12.4518496334427	GTATTAATGGTTAATGTCGTTCACGA_CCAACAAAAGGAAACGTATTTATTGA
178754	40.0740892794341	0.0407095143127047	0.00366603801803431	-95.0017730025582	17.6897306152254	TATTCAACCTTTAAAGTTATTTCCAC_CCAACAAAAGGAAACGTATTTATTGA
178961	20.8824797720519	0.0374135205105239	0.00424538516204567	-99.5986786745466	22.3672316044716	CAACGAAAGAGGAATAGAATTTATGA_CCAACAAAAGGAAACGTATTTATTGA
179015	12.3518511614306	0.0356033980944326	0.00448911759933198	-104.738512071561	24.8812582878694	TCAGCAAATAGTAATGTGCTTTGGGA_CCAACAAAAGGAAACGTATTTATTGA
179221	54.7082364488544	0.0411827148572823	0.00325440260160408	-101.88447642981	16.0765538611795	GTACCAACTTTTAAACTAATTCGACG_CCAACAAAAGGAAACGTATTTATTGA
179433	55.63093234001	0.0402710031162883	0.00366830279350618	-105.921364911868	19.1691262077652	TTGTGAAACATAAAACAACTTCCTAT_CCAACAAAAGGAAACGTATTTATTGA
179502	3.57370893199162	0.0309825784450048	0.0059202809999331	-126.381501408358	42.2662146920024	CAGCAAACCTGTAAAGAGGTTGTTAG_CCAACAAAAGGAAACGTATTTATTGA
179641	19.7597034903416	0.0390904345938095	0.00457360537558838	-94.9812592986511	22.9037459978315	ATGGAAAATTACAAGTAAATTTGGAC_CCAACAAAAGGAAACGTATTTATTGA
179727	24.0359079813502	0.0396490285022096	0.00427629954869379	-94.1299549490742	20.788486479626	TACGGAACCACGAAACAGTTTGTCGT_CCAACAAAAGGAAACGTATTTATTGA
179771	26.5888166441229	0.0304546238116654	0.00358081853493985	-149.999999999672	29.3590943112934	TCACTAAGAGAGAAGTTAATTCTTTA_CCAACAAAAGGAAACGTATTTATTGA
179777	13.3913604853367	0.0290281798956448	0.00436623841648736	-149.999999998092	35.9481931207184	CTAACAAACGCCAAGTGGCTTTTTTA_CCAACAAAAGGAAACGTATTTATTGA
180190	3.20251097085453	0.0343251573031077	0.00554313732515909	-100.076830276081	31.0077576347201	TCCATAAGGCCGAATGGAGTTAGTCC_CCAACAAAAGGAAACGTATTTATTGA
180315	12.7292569407589	0.0407235672329441	0.00581898090106567	-83.5882924085487	27.1218056463878	CAAGCAAGACCGAATATCATTACATC_CCAACAAAAGGAAACGTATTTATTGA
180346	3.83605930033269	0.0335728328778227	0.0062460707105367	-107.172369677486	38.0079253977778	CCCCGAAGCAAGAAGTGACTTTACAT_CCAACAAAAGGAAACGTATTTATTGA
180543	88.8702482451634	0.038087871418505	0.00254216056324242	-127.43061773557	15.0090333515355	TTTATAATGTGAAAGTGTATTGTATC_CCAACAAAAGGAAACGTATTTATTGA
181072	5.91222401655139	0.0429636845912574	0.00762496394795937	-57.5904157160164	29.4224086474243	GCTAAAAGGGTAAATGTTTTTACTGC_CCAACAAAAGGAAACGTATTTATTGA
181083	10.7362914503994	0.0355456561126246	0.00604861117051008	-107.153436542141	35.367982724417	TTCTAAACACTCAATGTACTTTGCAT_CCAACAAAAGGAAACGTATTTATTGA
181166	44.7567948820996	0.037899298007468	0.00319936511265136	-113.782504165679	17.7997266481572	CTGTAAATGGCAAAAGGGTTTTCCAC_CCAACAAAAGGAAACGTATTTATTGA
181490	33.1445195497093	0.0397647034223325	0.00413658511094387	-96.4936263252762	20.8922041090695	TTTTAAATCAAAAATCGCCTTATCGT_CCAACAAAAGGAAACGTATTTATTGA
181507	5.87518729868208	0.0380415400702718	0.00521124377566594	-84.6176871768827	24.6485297977898	CAGGCAAAGGGTAAGGGAGTTAGGAG_CCAACAAAAGGAAACGTATTTATTGA
181701	22.565150763856	0.0402093945164143	0.00408121352899099	-90.4984074278532	19.304490643089	GACTTAACAGGTAAGTTGGTTTAAGC_CCAACAAAAGGAAACGTATTTATTGA
181772	31.2464187335033	0.0434615973468389	0.00446607648777348	-79.5929248244958	19.1120444134079	ACGTTAAGCTCTAAATAGATTAGTAG_CCAACAAAAGGAAACGTATTTATTGA
181806	3.01169163450986	0.0391428396791977	0.00570533022233882	-74.5656013270816	25.4392243676093	CTTATAAGATCTAACTAACTTAGGCC_CCAACAAAAGGAAACGTATTTATTGA
181921	4.75718839045673	0.0385158673274429	0.00576099602671814	-77.5194996890629	26.5747570161505	AAAATAATGTACAAATTCATTAGTGT_CCAACAAAAGGAAACGTATTTATTGA
181994	148.524676682426	0.0365014749962488	0.001914407464865	-149.999999998979	12.9845360622447	ATCGTAACCTGAAAGTTCTTTAGATT_CCAACAAAAGGAAACGTATTTATTGA
182016	52.1133209055033	0.0435541882094145	0.00353404682867276	-88.7368962881381	15.7266454415953	TTTCCAATCAAGAATGGTTTGGCTT_CCAACAAAAGGAAACGTATTTATTGA
182107	25.1841679914105	0.0330285328270625	0.00380317655141785	-130.747182314913	25.330680839187	TAGAGAAGTAAAAAGACTTTTTCACC_CCAACAAAAGGAAACGTATTTATTGA
182590	4.32278767330469	0.0322380583103328	0.00514272426636367	-112.267755385993	31.5481609154126	GGTTGAAGTATAAATGTCGTTGGATA_CCAACAAAAGGAAACGTATTTATTGA
182621	11.3550242938726	0.044122487669451	0.00625849870176818	-61.5380978554876	24.077294951043	TTCTAAATCCAGAAACTTGTTTGGTA_CCAACAAAAGGAAACGTATTTATTGA
182836	10.9435757563845	0.0488415441511259	0.00736150827900812	-46.5908613661801	24.0067030772442	GGGTAAAATCCAAATGCATTTACTGC_CCAACAAAAGGAAACGTATTTATTGA
183144	7.30631428375317	0.0343576356494743	0.00508371088864532	-106.329290176276	29.2907526756321	ACACGAATATGAAATTCGTTTGACAT_CCAACAAAAGGAAACGTATTTATTGA
183427	15.3861974037338	0.0386258370638063	0.00429535643979094	-92.97692110824	21.1106927549867	GGGTGAACGGGAAAGGCTATTCGTCG_CCAACAAAAGGAAACGTATTTATTGA
183582	23.8801681428177	0.0340183795872029	0.00373707296596779	-127.564438931465	24.037701946793	GTCTAAACCCGCAAATTGATTATGAG_CCAACAAAAGGAAACGTATTTATTGA
183590	4.65302825536799	0.0299620517227382	0.00651197964034347	-123.911625016371	48.5169108223262	ATGACAAGTTGAAAAAGTATTCTATT_CCAACAAAAGGAAACGTATTTATTGA
183767	17.0699849028811	0.0342320506543183	0.00429292163640996	-113.779568641904	26.1722637543396	CGCATAACTGATAAGAGTTTTAGATT_CCAACAAAAGGAAACGTATTTATTGA
183911	5.08974394869858	0.0346197012829181	0.00517965203465653	-99.1857955446674	28.5289893431723	GATATAAACATGAATGATATTAACGG_CCAACAAAAGGAAACGTATTTATTGA
183916	13.1333240615008	0.0332264695740313	0.00499980060883286	-122.807536326945	33.5253109469353	ATTCAAAATAAGAAAGATTTTTACAC_CCAACAAAAGGAAACGTATTTATTGA
184044	3.74554069929641	0.0341644436394743	0.00620412672068537	-101.264589969812	35.8868249747004	ATATAAACTAGGAAAGGGCTTGTAAT_CCAACAAAAGGAAACGTATTTATTGA
184067	22.6354871904302	0.0410325322698314	0.00428986563517842	-89.1671536740982	20.1327187486338	CCTCAAACTTGTAACCTGGTTGAGGC_CCAACAAAAGGAAACGTATTTATTGA
184078	8.24077965753716	0.0364405106208047	0.00546750856908858	-96.4130178489914	29.3239839308777	TCACGAACTCCCAAACCGTTTGTATA_CCAACAAAAGGAAACGTATTTATTGA
184220	40.3760647048239	0.0388183492128701	0.00342804367405359	-108.899374659026	18.363930289472	CCCTCAACATTTAAGTTAGTTGGCAT_CCAACAAAAGGAAACGTATTTATTGA
184423	2.14311653222815	0.0294401401529014	0.00629268701182529	-122.096032347119	44.3073796432973	GACACAAATCCGAATCTTTTTTGTCT_CCAACAAAAGGAAACGTATTTATTGA
184592	1.83885263516936	0.0363825390869802	0.00870364922005513	-86.1958241035603	45.8190954806282	TCTTCAAGAATTAAGGGCCTTTTTGC_CCAACAAAAGGAAACGTATTTATTGA
184787	8.01918017485447	0.0305096672684905	0.00562584934155822	-125.484521477146	41.5401040612659	CGAGTAATTCTAAATTCTCTTGTATT_CCAACAAAAGGAAACGTATTTATTGA
184847	0.232755892673083	0.0368800395460699	0.00694305659488086	-81.9035417797299	34.2462284394824	GAGGCAAAGAGGAATCTTCTTGTTCG_CCAACAAAAGGAAACGTATTTATTGA
184854	85.781726470443	0.0424083904473375	0.00272496687315389	-103.434119804168	13.2251236800885	TAAAAAAAGTGGAATGGAATTGAGAC_CCAACAAAAGGAAACGTATTTATTGA
185051	89.7106708757457	0.0349553647075085	0.00237781142478165	-147.412228367526	16.3912076366109	GGTTTAAGGCTTAAATAATTTGTTTC_CCAACAAAAGGAAACGTATTTATTGA
185335	20.2669398106217	0.0389430375900699	0.0048569051274346	-95.3142460519567	24.7760226678222	ATCGCAACCTTCAACCATATTGAATT_CCAACAAAAGGAAACGTATTTATTGA
185338	36.7051134244805	0.0369751432625928	0.0036328132483848	-114.265632201646	20.6858060826892	TGCCAAAGTGCAAAAGCTGTTTCTAA_CCAACAAAAGGAAACGTATTTATTGA
185482	1.06683629033543	0.0370749096204971	0.00674710353360353	-79.3360462376196	32.4864568027864	AAATAAACTTGCAAACGCTTTTATCA_CCAACAAAAGGAAACGTATTTATTGA
185780	9.76249926843566	0.0314700169971699	0.00598271358431915	-122.746151287684	42.6182714638714	TATATAAAAAGCAATATTATTCTGCT_CCAACAAAAGGAAACGTATTTATTGA
185846	22.5189250624179	0.0323699620094012	0.00376653948284496	-139.002941076931	26.5335805846525	GCTTAACCAACAAAGTAGGTTATCGT_CCAACAAAAGGAAACGTATTTATTGA
185877	25.4279821356606	0.0419062024934171	0.00463740006231258	-82.9562048822401	20.5931166720665	GTTCAAAATCTGAATACTTTTTTGTG_CCAACAAAAGGAAACGTATTTATTGA
186051	12.3150371520265	0.0360796349424199	0.00531678100438885	-98.6658387208174	29.4306281435477	CAAGTAAGGATCAAGTGCATTTATAT_CCAACAAAAGGAAACGTATTTATTGA
186213	32.7647551100628	0.042363600101952	0.00407689933553499	-83.2634392100987	17.8373466277889	CTCGCAAAGAGGAAAGGCTTTACAAC_CCAACAAAAGGAAACGTATTTATTGA
186483	12.5133611197679	0.0351908303472545	0.00427607725199176	-108.86910315049	24.5012175325471	CTGCCAAGTTTCAATAACGTTCAGAG_CCAACAAAAGGAAACGTATTTATTGA
186574	2.85822340091973	0.0293206510170861	0.00556600319006418	-132.741946380336	41.7827625530146	CGAGAAACATCCAAGCGGTTTAGTAG_CCAACAAAAGGAAACGTATTTATTGA
186587	21.4526850180666	0.0387799955099749	0.00458269874617488	-94.6385083503554	23.3026929714161	CGAGCAACCTTTAACATTTTTTTCCG_CCAACAAAAGGAAACGTATTTATTGA
186604	2.12764166217379	0.0388789582606609	0.00680389834600031	-69.7051229357949	29.5536877234115	TATCTAATAAGAAACCCTATTCCGCT_CCAACAAAAGGAAACGTATTTATTGA
186897	6.5499331738615	0.033257492662075	0.00558212507952357	-107.083195117391	34.1174314831902	CTAGAAATGTATAATATCATTTGTAG_CCAACAAAAGGAAACGTATTTATTGA
186947	23.0894531796559	0.0312278925392481	0.00455025346135053	-149.664412389434	35.727286012074	TGGAGAAGATGTAACTTTATTTCCGA_CCAACAAAAGGAAACGTATTTATTGA
186982	58.4287549905304	0.0386894197356038	0.00306899601266807	-116.253353392976	17.1019258105635	AGATCAAAAGGCAAGGACTTTTGAGT_CCAACAAAAGGAAACGTATTTATTGA
187097	2.04561564112007	0.0257759522047236	0.00442850849517002	-149.999999905664	44.6494394499462	AGGGCAAGTGATAAATTATTTTAAAG_CCAACAAAAGGAAACGTATTTATTGA
187169	0.460384771270085	0.0313178395658247	0.00669304981894668	-111.367156666341	43.4181015529198	AATATAAATCGTAAAAGGGTTTGGAC_CCAACAAAAGGAAACGTATTTATTGA
187410	2.47871568917546	0.0318846559672479	0.00544424140238226	-117.172752798685	35.6272218533025	GTGTGAACGTGAAAGGTTATTGCAGT_CCAACAAAAGGAAACGTATTTATTGA
187448	8.58882820987655	0.0409370930534961	0.00591613680246658	-73.1796195877005	25.6050647046078	AACGTAACTATCAATTGTTTTAATTG_CCAACAAAAGGAAACGTATTTATTGA
187726	5.63560632937018	0.0400693498292508	0.00600248597557342	-65.3052179831582	24.8537939465352	CTACTAATGTGAAAAGTTATTTTACC_CCAACAAAAGGAAACGTATTTATTGA
187982	31.9977195816611	0.0390460004800296	0.00361445542486327	-104.534316013871	18.7658785019528	TAACCAACGTTAAAGGTCATTAAGGC_CCAACAAAAGGAAACGTATTTATTGA
188075	104.471473407363	0.0663640432747825	0.00431181571082008	-24.2413935863536	9.26055862739237	AAACCAATACACAATATCATTCAAGG_CCAACAAAAGGAAACGTATTTATTGA
188550	53.0089919870155	0.0336568591808627	0.00295465234491575	-144.613754354023	20.8518748637346	AACAAAACATATAAAGCATTTTAGT_CCAACAAAAGGAAACGTATTTATTGA
188629	48.9894086538562	0.0340103895120096	0.00300161022813574	-145.702778133989	20.9661747578357	ATGTCAACTGATAATATGCTTATGTT_CCAACAAAAGGAAACGTATTTATTGA
188740	4.13139611214373	0.0399421506428938	0.00644025958580694	-74.4021047396908	28.3665558613154	AGCGGAAAAGTCAATGACGTTGGCCC_CCAACAAAAGGAAACGTATTTATTGA
188824	73.8900443797804	0.0367661229137326	0.00278822607956327	-133.090553213576	17.5045247826514	CCGGCAAATTCAAAGGGGGTTGATGG_CCAACAAAAGGAAACGTATTTATTGA
189266	19.5797230597483	0.0357325916689585	0.0039779426826537	-112.502689598627	22.8184622669299	GATGAAATACCTAAGACTGTTTGGCA_CCAACAAAAGGAAACGTATTTATTGA
189484	11.4464312221435	0.0352039956928875	0.00528529930491662	-109.642704509998	30.9735919526402	ATTGAAATAGCTAAAAGGCTTGGCAC_CCAACAAAAGGAAACGTATTTATTGA
189492	26.2731465965334	0.0394607283646041	0.00425718673150112	-95.5354144691096	21.3336278330568	ATAAAAAATATTAAGCGCATTTGAGG_CCAACAAAAGGAAACGTATTTATTGA
189590	12.5615359130459	0.0406808501067624	0.00470349023921582	-78.5296977607801	20.6889633349484	CGAGCAACAAGTAACGTTATTTTTCA_CCAACAAAAGGAAACGTATTTATTGA
189750	18.2194607394402	0.0392558147370373	0.0049457602510869	-94.6822626987441	25.0102953480038	ACAAAAATGTCTAACCCATTTCCTCC_CCAACAAAAGGAAACGTATTTATTGA
189912	16.7758494813986	0.0369823815575382	0.00451839289204246	-95.7453798168061	24.0300489853806	TCGGGAACCGGCAAGGTAATTATACT_CCAACAAAAGGAAACGTATTTATTGA
189948	40.7072816296431	0.0413901803130366	0.00345876674370062	-96.0626343601825	16.4376682180668	ACGCTAAATGTGAATGTGGTTACCGT_CCAACAAAAGGAAACGTATTTATTGA
190659	21.2267344880828	0.0374105988459375	0.00476358295834743	-103.511787020865	26.0324832850612	TAGACAATCGAGAAGCCAATTTTTGA_CCAACAAAAGGAAACGTATTTATTGA
190762	71.7551939565684	0.0412597670612263	0.00281346763355633	-105.689060513133	14.057065297708	CTATGAAGGTTCAACGGTGTTGGATG_CCAACAAAAGGAAACGTATTTATTGA
190824	163.35587885705	0.0704386897077045	0.00392880382722431	-20.0374703125484	7.81179614525036	TGATGAATATAGAGGGGGTTGGGGG_CCAACAAAAGGAAACGTATTTATTGA
190846	29.1847320114821	0.0388395415349785	0.00404746047576741	-98.4444357609038	20.8289195776491	GGGACAAAAGAAAAGCGTATTATGAA_CCAACAAAAGGAAACGTATTTATTGA
190879	15.028718522475	0.0402591744227321	0.00504987155777771	-84.6903984424106	23.7203333418105	CTGTCAATTCAGAAGGACTTTGATGG_CCAACAAAAGGAAACGTATTTATTGA
190992	2.19864583573055	0.0436258074409354	0.0073531938695744	-54.9020983850174	27.1176882309264	ATGAAAAAAATCAATGTGTTTGTTTG_CCAACAAAAGGAAACGTATTTATTGA
191304	47.516493462065	0.038277962958943	0.00317039577605453	-113.356992036148	17.4535874386563	CATATAACAGCTAAATTGGTTATTCA_CCAACAAAAGGAAACGTATTTATTGA
191364	54.5200317413964	0.0394605860949378	0.00320759767212865	-108.559752959274	16.9487044515604	ATTACAACCCCCAAAGGAATTCAAGA_CCAACAAAAGGAAACGTATTTATTGA
191614	12.9993557443303	0.0322486410003328	0.00456192115710192	-124.763890480319	29.9550241228727	ACTGGAAAAAGGAAACCAATTTTCGC_CCAACAAAAGGAAACGTATTTATTGA
191643	5.00316947047943	0.0383408463448567	0.00712523333070089	-83.2819297890957	34.7014373251285	ACGTCAAATAATAAGCTACTTGGATG_CCAACAAAAGGAAACGTATTTATTGA
191664	39.1651364567678	0.0342964184292502	0.0060134487350996	-149.993434075028	46.7863123336799	TTAATAAACAAGAAACGGGTTGTGGA_CCAACAAAAGGAAACGTATTTATTGA
192189	9.46786725248684	0.0363283622968171	0.00481402051061311	-96.9543584508755	25.2352350525425	TTACGAACACAGAAATAAGTTTAACG_CCAACAAAAGGAAACGTATTTATTGA
192232	9.82277421141595	0.0326786528590194	0.00519103071011953	-117.561651990153	33.826999084271	ACAAAAAATAACAACGTTTTTTATAC_CCAACAAAAGGAAACGTATTTATTGA
192289	3.05892544117893	0.0265264837901126	0.00609877546772306	-149.999999978338	57.9652323183828	CATGCAAATTGAAACTACTTTATTTT_CCAACAAAAGGAAACGTATTTATTGA
192347	2.12605818740676	0.0314373835699091	0.00620313857159611	-114.462290356175	40.3419368238318	ATACGAAGATTCAATCATCTTAAAGA_CCAACAAAAGGAAACGTATTTATTGA
192448	0.519002045238963	0.0367911571684357	0.00717074364930438	-76.6882572125002	34.6578372181626	TGTGAAACCCGGAACGGCGTTGGGAA_CCAACAAAAGGAAACGTATTTATTGA
192520	40.612986995373	0.0416994951453372	0.00350539822673155	-93.1745309389755	16.3837467217539	CAGCAAAGCGAGAATCTACTTCATGG_CCAACAAAAGGAAACGTATTTATTGA
192612	11.8601532608232	0.0396157767403873	0.00521271668710046	-84.8839033182952	24.6238619883022	GTCCTAATAAGCAATCATATTAGGTG_CCAACAAAAGGAAACGTATTTATTGA
192736	0.168971112170112	0.0400784093172386	0.00745156875163654	-68.1686548624963	31.9898164262608	TCATCAATGTGTAAATTTCTTACGCA_CCAACAAAAGGAAACGTATTTATTGA
192765	2.06516024782056	0.031385655685812	0.00567892861370801	-114.053948949773	36.0120972483458	AATTGAACGGAAAATAGTATTGCGAA_CCAACAAAAGGAAACGTATTTATTGA
192767	2.63548603015103	0.0402937060976855	0.00855535744006256	-67.7672525427094	37.6693685683559	TTTGGAATTCACAAGCCGATTGATAT_CCAACAAAAGGAAACGTATTTATTGA
192978	4.53270350007087	0.0317573933317921	0.00535629360218395	-120.051564141374	35.4187548090419	GCCCCAAATACCAAAGCAGTTTGATT_CCAACAAAAGGAAACGTATTTATTGA
193012	3.72750646295817	0.0250558497860241	0.00434217899488369	-148.562299941546	43.204056582294	CTTCAAAAAAATAATGTTTTTATTAC_CCAACAAAAGGAAACGTATTTATTGA
193025	10.1604019315106	0.0283956822908514	0.00441347758898002	-149.999999918789	37.9372382538011	TCGTAAAGATAGAATCTTGTTAATTA_CCAACAAAAGGAAACGTATTTATTGA
193213	15.587985484071	0.0382124131661152	0.00457521205869687	-93.7166517807238	22.8400974429424	CGCCGAAAATTCAACCGATTTTCATG_CCAACAAAAGGAAACGTATTTATTGA
193991	2.17576458137621	0.0394252724455595	0.00709521847409559	-67.8009650000037	31.3323663554313	ATCTTAAGTCCAAATAAATTTATCTG_CCAACAAAAGGAAACGTATTTATTGA
194227	39.8529654680466	0.0374567358096	0.00344284369279224	-117.38097082827	19.8646240209772	ATACCAATCCATAAGCTCCTTGAGGA_CCAACAAAAGGAAACGTATTTATTGA
194287	3.93770248480551	0.028813063024962	0.00541289147044526	-139.506266024747	42.1812019262566	AATAGAACCGTGAAGTCCGTTGGCGA_CCAACAAAAGGAAACGTATTTATTGA
194293	6.38838369807341	0.0309001553437223	0.00590612221031361	-133.707504764862	43.3906420249896	GTAGGAACGAGGAAGGCCCTTCTACT_CCAACAAAAGGAAACGTATTTATTGA
194384	88.7606871066494	0.0635143385008065	0.0061766826683404	-24.0179475349089	13.9380967092099	TTGCAAAATTATAAGGTATTTCTTGT_CCAACAAAAGGAAACGTATTTATTGA
194397	23.5254957961479	0.0389571452287079	0.00427084782802706	-98.9085062831686	21.8512654649197	TACTCAAGAACAAAACCGTTTTACCG_CCAACAAAAGGAAACGTATTTATTGA
194412	0.285426035015206	0.0297550436869955	0.00659877121963005	-130.763632590331	49.7446987522425	CATCTAACTTACAATTGTGTTGCCTC_CCAACAAAAGGAAACGTATTTATTGA
194705	16.9268514510212	0.0388853208860263	0.00490779597890772	-92.8682232444056	24.5012235080864	CGTCAAACAAATAATTTGATTTCGAC_CCAACAAAAGGAAACGTATTTATTGA
194753	133.087253906708	0.0366273650177452	0.00191959779419069	-149.999999999818	12.783598529522	TACTCAACAAGGAACTGCTTTAGAAC_CCAACAAAAGGAAACGTATTTATTGA
194852	23.3382319169839	0.0529518409964067	0.00826221027987726	-39.5450414294638	24.3328408200741	AAATGAAAAAGTAATATTCTTGTTTG_CCAACAAAAGGAAACGTATTTATTGA
194898	10.8214958583171	0.0328552542522868	0.00486223902617941	-119.177841550365	31.1091846832229	TGGCTAAATTTAAAGGACCTTCGTGG_CCAACAAAAGGAAACGTATTTATTGA
194915	68.3530661246519	0.0349487086484229	0.00277898498807974	-142.969480257184	18.8115340969813	AGAGTAAAAGCTAACTTCTTTCTATC_CCAACAAAAGGAAACGTATTTATTGA
194929	12.7478150791432	0.0331312817547475	0.00447283262249661	-123.668250501814	28.8663343970066	GCACGAATTAGGAATTCGTTTTCCGC_CCAACAAAAGGAAACGTATTTATTGA
194975	99.4298388506403	0.0397193845817307	0.00231535624570432	-122.254475045494	12.8514892635194	CTCCCAAGATTTACCACTTTAGCAA_CCAACAAAAGGAAACGTATTTATTGA
195368	0.373813933042925	0.0281068707390437	0.00601229627926422	-138.453520163673	48.4261641092627	AACATAATCTTGAACTTATTTCTAGA_CCAACAAAAGGAAACGTATTTATTGA
195390	3.22868558428139	0.0390264707969695	0.00707864981967621	-72.8590802064859	32.1093036041974	ACAAAAAAGGCAAAGGCCGTTAAATC_CCAACAAAAGGAAACGTATTTATTGA
195947	2.3041827420961	0.0287071991321151	0.00593235382513587	-127.461188958442	42.909145387598	GCGGGAAGTTTTAAGCAACTTAGCGA_CCAACAAAAGGAAACGTATTTATTGA
195964	3.69719722746495	0.040052030029562	0.00658616646801486	-70.8211760076435	29.0051381328858	GTCAGAACTGTCAATCATTTTTTGAT_CCAACAAAAGGAAACGTATTTATTGA
195975	71.9693651495215	0.0409327538593135	0.00276167081396007	-107.620794392695	14.0387113509978	ACTGGAATCTAAAATGATGTTTTTGG_CCAACAAAAGGAAACGTATTTATTGA
196306	45.5404901738935	0.0400774567695191	0.00328176879117998	-101.042039220776	16.440641849311	ACCTAAAAAATGAATCATCTTAGGTT_CCAACAAAAGGAAACGTATTTATTGA
196330	16.4026731447384	0.0368289945655585	0.00439554644311696	-102.598191216953	23.5559789495725	GCCTCAATCCGAAATACACTTTGGTT_CCAACAAAAGGAAACGTATTTATTGA
196729	73.119210384903	0.0424729351548482	0.00304900613692619	-101.043580423578	14.7166748949157	ATTCCAACTTTAAAAGTCATTAGGGT_CCAACAAAAGGAAACGTATTTATTGA
196746	2.66426123893636	0.0290790842490173	0.00542806967523776	-128.984132990424	40.476971406322	AACTAAACTGTCAAGATTATTGAATT_CCAACAAAAGGAAACGTATTTATTGA
196824	9.65061770872356	0.0346890964530511	0.00540103497203438	-108.422069489858	31.7475390992795	CAAGGAAGGCCAAAATAAGTTAGGGG_CCAACAAAAGGAAACGTATTTATTGA
196863	42.3952552180067	0.0381625827074905	0.00309945866000137	-114.355599151283	17.0336671032845	GAACCAATTTGCAATGCGATTGCAAG_CCAACAAAAGGAAACGTATTTATTGA
197256	13.4744017085785	0.0441657053432125	0.00477807858698621	-66.7626895230626	18.6086889293565	GTCCCAAGGAGGAACAGAGTTAGCAC_CCAACAAAAGGAAACGTATTTATTGA
197834	58.532770704985	0.0320676768784866	0.00289553840469142	-149.999999642655	22.6814128399535	ACTTAAAATTTAAAGTCATTTTATAC_CCAACAAAAGGAAACGTATTTATTGA
197875	110.511023093037	0.0404223360302613	0.00224328743756733	-120.88424248768	12.2090096236691	GTAGGAAGCACTAACATATTTGTCCA_CCAACAAAAGGAAACGTATTTATTGA
197897	19.9140605503941	0.035615277922818	0.0046258082266584	-112.784525555227	26.9943397512465	TGACTAAGTCCTAAATTCATTCAAGA_CCAACAAAAGGAAACGTATTTATTGA
198097	56.2147840275883	0.0356908780464725	0.00297361099404817	-129.908495079578	18.5077497188329	GGTCAAAAGATTAATTGGGTTGTTGA_CCAACAAAAGGAAACGTATTTATTGA
198248	13.1671844262293	0.033084821741999	0.00433965289762133	-125.825504637145	28.6614522240195	ACCGAAAAGTTGAAGTTACTTTGCGA_CCAACAAAAGGAAACGTATTTATTGA
198252	0.812200806822048	0.0326012908358169	0.00613240563572458	-107.413049804519	38.3066252959714	CGATGAAGCATAAAGTGTATTTCCAT_CCAACAAAAGGAAACGTATTTATTGA
198420	13.3037091338866	0.0383529542784694	0.00507353279760064	-86.2246417588296	24.5278525704587	AGATTAATCAACAAGGGGTTTCTCGT_CCAACAAAAGGAAACGTATTTATTGA
198547	1.68730102945025	0.0273955124429453	0.00690096059144004	-149.999999995414	61.4676709584253	TGGTTAACAATTAAACATGTTGCTAT_CCAACAAAAGGAAACGTATTTATTGA
198696	3.12638743829766	0.0333785200737538	0.00574184923841153	-106.316098131045	34.2705383348696	CGTTGAAAATAAAACCTGGTTGGTCG_CCAACAAAAGGAAACGTATTTATTGA
198855	4.22469491300436	0.0329226899163232	0.0061502305294032	-107.419977442874	37.6955365661339	AGCAGAATAATCAAGAAATTTGTATG_CCAACAAAAGGAAACGTATTTATTGA
198923	274.624000938301	0.0406857657267821	0.00151728159443707	-139.729894264585	8.94687410685804	AAACTAACATGCAAAATTTTTTGTGC_CCAACAAAAGGAAACGTATTTATTGA
198977	4.6425020730195	0.0330273908386236	0.00585043499056673	-108.65345586359	35.5537561293313	AGTTTAACCCTAAACATGTTTGGCAT_CCAACAAAAGGAAACGTATTTATTGA
199143	19.0585633913514	0.0369542003392544	0.00463560333517348	-107.713855873119	25.8669179919902	GTGATAAGAGAGATATTGTTAGCGC_CCAACAAAAGGAAACGTATTTATTGA
199376	17.4569812543011	0.0361818944387414	0.00462187510106122	-104.542974706383	25.7759649655068	TTGTAAACTGTTAAGATTTTTTGGTG_CCAACAAAAGGAAACGTATTTATTGA
199393	28.7791612680642	0.0384698534630813	0.00413407567405061	-106.421593809346	22.1871894489301	AAGGCAACGTGTAAGGGAATTTGGTC_CCAACAAAAGGAAACGTATTTATTGA
199595	1.42332459922959	0.0297959215350485	0.0060007395025904	-121.801845180727	41.4982595920904	CCAGGAATACGCAAGAGGTTTAGGGA_CCAACAAAAGGAAACGTATTTATTGA
199830	7.02095595790702	0.030264527909367	0.00561895398754992	-134.80066272294	42.2394173213422	CGGGGAAGTTGAAAGGGCGTTGCCGC_CCAACAAAAGGAAACGTATTTATTGA
199866	9.39456712926386	0.0272050807275367	0.00357995954976149	-149.586310841481	34.0486019513009	CATGCAAAAGCAAACTAATTTTAAAA_CCAACAAAAGGAAACGTATTTATTGA
199877	33.3253202335815	0.0335409347761189	0.00351446153366121	-129.39995962742	23.2466719255491	GTTATAAGGGTAAACTGGATTTTTTT_CCAACAAAAGGAAACGTATTTATTGA
200298	2.1972496652638	0.0406582800348427	0.00692933895918199	-66.103855054792	28.6931286930527	TCTCGAATGCGGAAGATGGTTGTCCT_CCAACAAAAGGAAACGTATTTATTGA
200380	41.4122883658816	0.0388268204805172	0.00320712716190096	-108.390233966083	16.9023248818987	ATCGAAACAGGCAAGGAGTTTGTTAC_CCAACAAAAGGAAACGTATTTATTGA
200398	8.71947583652582	0.0308892622299196	0.00457081250404658	-129.762382253012	33.1665666509698	AGGCAAAAAACGAAGTATATTAAAAC_CCAACAAAAGGAAACGTATTTATTGA
200507	13.2930975224861	0.0312091123444627	0.00510281995798187	-130.135765386088	36.7407585060305	GTTTGAATTCTTAAAAAACTTGTGGA_CCAACAAAAGGAAACGTATTTATTGA
201332	28.7144551338908	0.0416115242600443	0.00442264765393854	-86.7711876648125	20.3364952587936	CTACTAACTTTAAAAACAATTTCGCG_CCAACAAAAGGAAACGTATTTATTGA
201333	8.3780729774314	0.0342658929943367	0.00514009650843954	-105.792375661079	30.0664715529719	CGGGGAAGGGCCAAACTTTTTGAGCA_CCAACAAAAGGAAACGTATTTATTGA
201437	13.8996283964214	0.0350477488508601	0.00479796187797473	-106.092083665068	28.0919075546399	TATGCAACTCTTAAATCTTTTTACAG_CCAACAAAAGGAAACGTATTTATTGA
202021	119.209617866534	0.0381794814508344	0.00221449180374935	-133.941385274848	13.5259643290723	CCTGAAACAATCAATTTTTTTACCGT_CCAACAAAAGGAAACGTATTTATTGA
202081	686.413152635969	0.114993893813598	0.00359069862429671	30.2774535032204	3.34107087569975	ACGCCAATATTGAACTGGATTTGAAC_CCAACAAAAGGAAACGTATTTATTGA
202141	12.5837728042916	0.0411769690011805	0.00492108511714771	-76.0249073591179	21.1445951910857	CGTACAAAGTCTAACAGCCTTGTTTA_CCAACAAAAGGAAACGTATTTATTGA
202209	11.8654503667244	0.0342980508725736	0.00536194959452243	-115.296852203026	33.5644456635872	CAATTAAAGGGTAAACTCCTTTCCTA_CCAACAAAAGGAAACGTATTTATTGA
202274	5.63760196198419	0.0347006405005563	0.00579616013295619	-103.326603488664	32.9675764558723	CTTCCAAGTCCAAACCTAATTTCACG_CCAACAAAAGGAAACGTATTTATTGA
202475	29.708523539712	0.0403471192671837	0.00425125457649961	-88.914337098957	20.3585967395805	AAAAGAATTTCTAATTTAGTTCCAGA_CCAACAAAAGGAAACGTATTTATTGA
202509	45.1973154489249	0.0413999476179023	0.00356678288706978	-96.8901999320044	17.2829604048755	CTAGAAATTGAGAAGTGAATTCGTCA_CCAACAAAAGGAAACGTATTTATTGA
202626	37.3000526293966	0.0414625226490851	0.00471372492534339	-89.4584081776838	22.571508252811	GGAAGAACAGATAAGTGAGTTTTATT_CCAACAAAAGGAAACGTATTTATTGA
202688	41.8585002599972	0.0351858676699674	0.00294327969903407	-133.058314819189	18.7202307286166	ATAACAACAACGAAATTGGTTGCTCG_CCAACAAAAGGAAACGTATTTATTGA
202814	89.0236276161991	0.03860521054553	0.00262130884372978	-124.188133333271	15.2740047104251	TTTATAAACTTAAAGCCCTTTACCTC_CCAACAAAAGGAAACGTATTTATTGA
202848	6.10704049898479	0.0273803476712808	0.00516798781943687	-150	43.3392569826575	GGACTAATTTTGAAATGACTTTGTGT_CCAACAAAAGGAAACGTATTTATTGA
202872	0.0411635149831966	0.031033995364582	0.00681309903201992	-111.103511784266	43.7534342144692	GGGGGAAGGCGGAACTGAATTTCCGC_CCAACAAAAGGAAACGTATTTATTGA
203325	18.7113811486373	0.0391495361306543	0.00411405374544557	-92.8210252476033	20.075509019134	AATAGAATTAACAACGCATTTTGACA_CCAACAAAAGGAAACGTATTTATTGA
203532	38.1531488780049	0.0392715335613898	0.00379545140068904	-101.132408151621	19.5865964977578	TGTATAACAATGAACGGCTTTTACCT_CCAACAAAAGGAAACGTATTTATTGA
203894	21.2263557045167	0.0353810953914183	0.00396100556844755	-117.466403257465	23.5198773494523	GCGTTAAGGTGGAAGAGGATTCGTTT_CCAACAAAAGGAAACGTATTTATTGA
203992	16.7394315301169	0.0340427018074998	0.00461057395727801	-114.172012774189	28.2044172884425	TCTGAAAGTTTTAAGGGTATTAATTG_CCAACAAAAGGAAACGTATTTATTGA
204023	14.9960191414872	0.030196894081651	0.0044739500292162	-143.175534787587	34.0857625647947	GAGCTAAAATCCAATGGAGTTTTTCA_CCAACAAAAGGAAACGTATTTATTGA
204027	92.4343803368543	0.0395262283460443	0.00250742178154743	-120.854785921204	13.9762376374772	TAAAGAACTAGCAAGTAAATTCCACT_CCAACAAAAGGAAACGTATTTATTGA
204456	0.373039288009664	0.0451481670246501	0.0075958854028746	-39.3435702639412	24.3522402653851	AATCAAAAAACCAATCACATTACTCC_CCAACAAAAGGAAACGTATTTATTGA
204600	58.7291257508552	0.0391753966966606	0.00292254090110286	-114.001306709164	15.7767197347751	GGTGGAACCTGCAACCGTGTTAGTGG_CCAACAAAAGGAAACGTATTTATTGA
204789	3.61361942977342	0.0266550738257162	0.00527431325165605	-150	45.9340479595474	TTCACAATCGTCAAATTTGTTTCTGG_CCAACAAAAGGAAACGTATTTATTGA
204989	13.7461285588437	0.0404685800200639	0.00582390504476752	-85.6175115317082	27.969594467447	TACACAACACAAAAATTGGTTCTCCA_CCAACAAAAGGAAACGTATTTATTGA
205012	7.61022376193817	0.0433541155768232	0.00718205198223359	-62.2868686429564	28.1310103167907	GACCAAACCCCGAATCATTTTTTGGC_CCAACAAAAGGAAACGTATTTATTGA
205067	21.8627122905772	0.0289528484629038	0.00349487779003498	-149.999999991079	30.7728988050453	AGATGAATTGGTAAGATCTTTATTAT_CCAACAAAAGGAAACGTATTTATTGA
205083	34.86587990468	0.0322717068520348	0.00343675476446639	-147.178565140458	25.3817656778041	GTAAAAACTTAAAAGGTAGTTTAGAG_CCAACAAAAGGAAACGTATTTATTGA
205189	5.89515290962416	0.0420666740301287	0.0062048693059391	-63.6979704268858	24.9904426244809	CAACCAAATCTCAAGTCTATTAAGAG_CCAACAAAAGGAAACGTATTTATTGA
205788	90.6512761197763	0.0399504454456404	0.00253172009393581	-118.115974841508	13.824336771939	TAGTTAAAGGTGAAAGTCTTTCGGGC_CCAACAAAAGGAAACGTATTTATTGA
205793	27.2768090649305	0.0404276687673111	0.00380690760219416	-93.0850021271328	18.1329604658097	ATCTAAACAGCAAATAAGGTTGGCGA_CCAACAAAAGGAAACGTATTTATTGA
205816	7.93572416321221	0.0360823666526814	0.00497434238245758	-99.8197124730573	26.8263249152347	TGCACAACCCTTAATATCATTGCCTG_CCAACAAAAGGAAACGTATTTATTGA
205846	25.9401428902664	0.0405137377513746	0.00427868131456051	-90.9061747735888	20.3229104471603	TCTAGAACCCTGAACGGCTTCACAAC_CCAACAAAAGGAAACGTATTTATTGA
205878	43.2496721742418	0.0390680183451519	0.00351626573601631	-109.318495714682	18.79107028301	AACGCAACCGAGAAGATTCTTCGTCT_CCAACAAAAGGAAACGTATTTATTGA
205892	11.1334602587569	0.0420911844508108	0.00643806710465606	-70.2987469423583	26.9268419218566	CCCCAAAACACTAATTAACTTGGCAG_CCAACAAAAGGAAACGTATTTATTGA
205955	2.5006966365183	0.0359833558010064	0.00591098757689889	-87.8921920635423	29.7540391495389	GGCGGAAGGGGGAAGGGACTTGCGGG_CCAACAAAAGGAAACGTATTTATTGA
206137	7.81983623479208	0.0394733789375092	0.0055946437390666	-83.539762604966	26.6150309164332	ATCGGAATTACAAAGATTCTTAGGCT_CCAACAAAAGGAAACGTATTTATTGA
206227	83.2552769876268	0.0426762084837306	0.00258930084822568	-102.333215374666	12.4329350705828	CCTTGAAGAATCAATTAGGTTAGATG_CCAACAAAAGGAAACGTATTTATTGA
206587	21.9697717963397	0.0342615742142237	0.00450588864223607	-122.137606243328	29.8879210796429	CTTGAAACTGTAAATTTTATTGCAAT_CCAACAAAAGGAAACGTATTTATTGA
206733	46.5641091886391	0.0420609877277648	0.00355976813914445	-92.7964213702271	16.6665369433871	TAGTGAAGGTTTAAGTATTTTGCATT_CCAACAAAAGGAAACGTATTTATTGA
206848	1.60727956536935	0.0349651401846667	0.00648703140051846	-85.0299254968393	33.631512215347	TCTGTAAGATGAAAGTATTTTTAACA_CCAACAAAAGGAAACGTATTTATTGA
206870	11.3860100584528	0.0402505813561107	0.00588899774838281	-79.5899405908398	26.3903369790587	TAGCCAAGCTGGAACTATTTTCGGAT_CCAACAAAAGGAAACGTATTTATTGA
206973	49.8496060713951	0.0398512637060879	0.00302893302786753	-107.252762759642	15.5906569200916	AACTCAATACCTAAAGTCATTCGGAT_CCAACAAAAGGAAACGTATTTATTGA
206984	17.935242211972	0.0309801008756207	0.00393022250711573	-139.45760457376	28.7220478261451	CCATCAAGTATGAACCCGCTTTGGGA_CCAACAAAAGGAAACGTATTTATTGA
206993	1.08663753393412	0.0329020606059179	0.00591602594878419	-102.043745324456	35.1672994994396	TGTTCAATGATCAAAATTTTTGTGTT_CCAACAAAAGGAAACGTATTTATTGA
207110	68.5073829338855	0.0346650118565138	0.0027609485758009	-145.872212336921	19.2852690041762	TTCCTAATCTCGAAGTGCATTTTAAT_CCAACAAAAGGAAACGTATTTATTGA
207178	19.0742714008071	0.039430462184002	0.00479621762618417	-88.8131553744328	23.4592699789315	CACATAAATTTTAATCATCTTACCAT_CCAACAAAAGGAAACGTATTTATTGA
207488	4.65199538873355	0.041415195558542	0.0062465150530062	-67.4266775186817	25.7541638312446	CATGCAAACTGTAATCTGATTGCGAA_CCAACAAAAGGAAACGTATTTATTGA
207663	16.9708858765686	0.0350242772522784	0.00467696596654213	-117.500977610835	28.6989973473428	GGTTCAATGAACAACCTTATTGCGTC_CCAACAAAAGGAAACGTATTTATTGA
207670	26.6450741054787	0.0373823960312019	0.00379063599654846	-107.979244167657	20.4454006252022	ACGGTAATGCCAAAGAAATTTGTCAC_CCAACAAAAGGAAACGTATTTATTGA
207711	2.47935791202686	0.0382313542512906	0.00632931825326444	-74.6039361807875	28.2994317436036	ACCTAAATATGAAACGCACTTCCCAC_CCAACAAAAGGAAACGTATTTATTGA
207750	39.3639595644976	0.0381102235340547	0.00360212710200851	-116.039332410088	20.4389914502113	ATTACAAGTCACAACCAATTTGGACT_CCAACAAAAGGAAACGTATTTATTGA
208010	51.8633093261929	0.0366297979490357	0.00288799537407036	-124.918171821476	17.0657265202418	ATGTCAACAAGGAAAGTCATTGAACT_CCAACAAAAGGAAACGTATTTATTGA
208230	16.3155752718394	0.0382529476948543	0.00429741708661209	-97.0913012708383	21.8526856714541	TACACAATCAGGAAGACCCTTCTTCA_CCAACAAAAGGAAACGTATTTATTGA
208312	2.74810792055771	0.0369548215785088	0.00575183183425812	-82.4121479389881	27.9095445561033	ATTGAAATCGGGAAGATGATTGGGGC_CCAACAAAAGGAAACGTATTTATTGA
208411	4.80045744792162	0.034591577228877	0.0074068371464544	-81.3689423747878	39.8448063862978	ATGTCAAGCCTCAACCTTATTTAATA_CCAACAAAAGGAAACGTATTTATTGA
208647	12.6393669971445	0.0375964161434445	0.00487850047852209	-95.5077364844234	25.234843625286	CTTCGAATTTTAAACCGTCTTAGGAC_CCAACAAAAGGAAACGTATTTATTGA
208651	52.7300789466044	0.0369585044185507	0.0031311362906443	-123.259769887727	18.4196933904315	TGCGAAAGCCGTAAACGATTTGTGTG_CCAACAAAAGGAAACGTATTTATTGA
208905	10.7512618827305	0.0408134515189933	0.00553999487593992	-76.4622448644179	23.7332701787839	CATATAACGTCTAAACGCTTTCACGC_CCAACAAAAGGAAACGTATTTATTGA
209002	1.16141713667494	0.0337454843471237	0.00999255878228397	-90.5995828193319	58.0144737868863	AATAAAAACTTTAAAAGGATTTGTCT_CCAACAAAAGGAAACGTATTTATTGA
209120	3.87661023877492	0.0364630874963018	0.00635849369990388	-90.2954521925386	32.8836674230602	ACTCTAAATAACAAATCGTTTCACGT_CCAACAAAAGGAAACGTATTTATTGA
209147	2.71867016761287	0.0336394631202745	0.0070800779903489	-92.9445127989359	40.7199889792819	AGTCTAAAAGATAATATCTTTTGGAA_CCAACAAAAGGAAACGTATTTATTGA
209420	57.6270604703977	0.0402296351440833	0.00310615160006542	-106.32288063688	15.8703336480179	TGAACAAATCTTAAGGGGTTTGACGT_CCAACAAAAGGAAACGTATTTATTGA
209563	10.6510689160616	0.0410918309005542	0.00579486774493658	-76.7426051360804	25.3617664340719	CATGGAATGCGTAAAATTGTTGGGTT_CCAACAAAAGGAAACGTATTTATTGA
210127	11.9478310602053	0.0438901900710752	0.00560818507694511	-65.1513133540103	21.5912013231966	GGGGCAAGCAGCAACGAGTTTCGTAC_CCAACAAAAGGAAACGTATTTATTGA
210403	4.87459703540704	0.0315852260922031	0.00587023549940579	-119.300216989539	39.3568416360913	ATAAAAATTCTCAACTCGATTTGTTG_CCAACAAAAGGAAACGTATTTATTGA
210521	24.5428240038231	0.0375166044859464	0.00383086590167723	-105.131979925791	20.7415065582256	CGTGGAAATACGAAGAGTCTTAGTTA_CCAACAAAAGGAAACGTATTTATTGA
210629	4.23229377015629	0.0574567270512391	0.0132454801836157	-10.9876707601134	29.8151403917977	TGCTAAAAAGGTAACTCGATTTCATA_CCAACAAAAGGAAACGTATTTATTGA
210758	12.6073206237198	0.0379822310297493	0.00505281569060285	-94.7577111023604	25.7616736537283	GATCTAACCCTAAATGGATTTAGGTG_CCAACAAAAGGAAACGTATTTATTGA
210830	67.8782472166774	0.033207504885913	0.00239549149266166	-149.999999990335	18.1131259522449	TGTACAAAGAGGAAACTTATTACAAT_CCAACAAAAGGAAACGTATTTATTGA
210835	3.6857594474577	0.0312616358269911	0.00597961774569758	-122.905422601916	41.5223828268795	TTTTGAATAGGTAATATGTTTCGATG_CCAACAAAAGGAAACGTATTTATTGA
210956	53.1147414377189	0.0391550862719146	0.00305166755699052	-112.920297528049	16.4262829832376	AACCAAACAACGAACATATTTTAGCC_CCAACAAAAGGAAACGTATTTATTGA
211077	0.432748984016101	0.0319652926418191	0.00633302151889599	-104.600681691572	38.2707351466774	TCGCAAATACATAATGAGTTTTGGCG_CCAACAAAAGGAAACGTATTTATTGA
211086	5.85745866147015	0.0384657663389179	0.00606979018501501	-79.0061021418978	28.4609525533384	TTGCCAATTGATAATAGTTTTAGTGA_CCAACAAAAGGAAACGTATTTATTGA
211103	3.01169257733257	0.0395755780877294	0.00646994013364443	-71.8267477621787	28.373762949577	CGGAGAAGCCGTAATCACTTTTGTCG_CCAACAAAAGGAAACGTATTTATTGA
211471	1.8635710276297	0.0416413179191026	0.00664301302439043	-60.0043370875071	26.0621795803641	GGGATAATTGTGAAACAAATTTGGCA_CCAACAAAAGGAAACGTATTTATTGA
211662	63.1120169170127	0.041220058443018	0.00315381374765178	-103.738844765398	15.8244077257315	AGACTAAACCAGAACGAGGTTTTCTC_CCAACAAAAGGAAACGTATTTATTGA
212266	90.7965709286107	0.0395018442599466	0.00238862813643476	-123.171698475314	13.3929503262626	GGATCCGATATCGGTACCCTTCTGCC_CCAACAAAAGGAAACGTATTTATTGA
212390	5.47117303820173	0.0305332698178514	0.00520446652676731	-130.448976283366	37.8590278488976	TTGTAAAATCGCAATACCATTGAATT_CCAACAAAAGGAAACGTATTTATTGA
212404	37.0686213653834	0.0345552627813155	0.00335773791498872	-131.459000959778	21.6431356090669	TAAGCAACGAATAATTACTTTAAACG_CCAACAAAAGGAAACGTATTTATTGA
212455	55.5230033553392	0.0415845643878828	0.00315519216809038	-102.596548913823	15.6168421412721	GACTAAAACGCGAACACATTTTTCGC_CCAACAAAAGGAAACGTATTTATTGA
212757	27.9194538270178	0.0379078163146941	0.00407268514857595	-106.926722334355	22.2688449759138	AGTAAAAATACAAAAAGGATTCGTCA_CCAACAAAAGGAAACGTATTTATTGA
212903	5.51512817105208	0.037832803878182	0.00541295776112784	-86.5525559347482	26.9325544317551	TCATTAAATGAGAAGGTGATTAAAGG_CCAACAAAAGGAAACGTATTTATTGA
212924	0.171024493803657	0.037944720276643	0.00708538653363002	-76.5385107719679	33.2834985071831	CAACAAATCTTCAATCCCTTTATCGC_CCAACAAAAGGAAACGTATTTATTGA
212970	69.3585564204914	0.0351687588490441	0.00236620595077605	-141.077689183698	15.9314026679585	TTAGAAAATCACAAATAGATTGTTAG_CCAACAAAAGGAAACGTATTTATTGA
213134	1.70575549405802	0.0323307572022666	0.00582521477290559	-109.004280732348	35.5788437325084	ACAGTAAAGCTAAATCATATTGAATG_CCAACAAAAGGAAACGTATTTATTGA
213198	20.9041807902555	0.0425571825911129	0.00510495119596677	-77.4355310926227	21.8978325563905	CGTTGAACCAGCAAAGCGCTTGGCCA_CCAACAAAAGGAAACGTATTTATTGA
213305	2.90817900542658	0.0340145526909265	0.00644405269932085	-100.479277006374	37.2106893960179	GCAGGAAGGTTAAAGGGGTTTCTGGG_CCAACAAAAGGAAACGTATTTATTGA
213623	2.23120375202413	0.0268028436437285	0.00593526224593514	-149.999999996514	51.4168524078898	TTCTCAATAGTTAAGTGTTTTATGCG_CCAACAAAAGGAAACGTATTTATTGA
213738	17.9736371644274	0.0414077891613118	0.0049817715091002	-77.5361367102374	21.8035626639534	CCAAAAACCTATAACAGAGTTCTATC_CCAACAAAAGGAAACGTATTTATTGA
213765	18.5989301200506	0.031271633646408	0.00408688751044208	-136.552326575191	29.2955155457361	AGTATAAAATTCAATGTCTTTGTTAG_CCAACAAAAGGAAACGTATTTATTGA
213899	78.8220433813934	0.0382643056887956	0.00272696074264251	-124.207652042387	15.7760771594835	CCAGCAAGTGCGAACTTGGTTTTATG_CCAACAAAAGGAAACGTATTTATTGA
214046	6.37011202225834	0.0637502479498404	0.00991262383411154	0.12451980998351	21.4665901990114	CTGTGAAAAGCCAATACGTTTCAGAT_CCAACAAAAGGAAACGTATTTATTGA
214702	3.50093898570307	0.0419289934220589	0.00634971972176034	-61.806089792118	24.7850636400898	GCCATAATGTTGAATAGTTTTTGGCG_CCAACAAAAGGAAACGTATTTATTGA
214747	58.7872515059323	0.0402833778906837	0.00309586017828442	-107.482887728587	15.9862254625928	AACCCAAGCACCAACTGTTTTTCTGG_CCAACAAAAGGAAACGTATTTATTGA
214757	10.2700233341963	0.0413477959059546	0.00616630427557396	-67.8092920732234	25.8627921196579	TACAAAAATTATAAGTGAGTTCGTAT_CCAACAAAAGGAAACGTATTTATTGA
214859	11.2692566095077	0.0347804516549331	0.00441915011208107	-110.4993331072	25.6500985088157	ATCAAAATAAGTAAGGTACTTAAGTG_CCAACAAAAGGAAACGTATTTATTGA
214953	36.2962739215496	0.0371092272127821	0.00350385132790866	-113.933616143843	19.8857043317901	GAAAGAAATTTGAATTGTGTTTTTAC_CCAACAAAAGGAAACGTATTTATTGA
215008	9.74009754185816	0.0364389274432981	0.00488881396471071	-93.7599631069759	25.7082020782317	TTTTGAAAAAGGAACAAGTTTTTTAC_CCAACAAAAGGAAACGTATTTATTGA
215015	3.90855582676643	0.0398403917997424	0.0064713979123369	-74.5362732683621	29.0092181071479	TATGTAATGCATAACTTGATTCCGCG_CCAACAAAAGGAAACGTATTTATTGA
215256	3.11560977469884	0.0429556976795826	0.0110926930273907	-48.8727921277734	41.7160133708291	CCAGCAAATGATAAGTTATTTTAAAC_CCAACAAAAGGAAACGTATTTATTGA
215593	25.2124593732012	0.0422922478452951	0.00491375989569507	-83.0560358505039	21.8607284609964	AATATAACGTGGAATCCTATTCAATG_CCAACAAAAGGAAACGTATTTATTGA
216014	1.50713488501269	0.0275002425533559	0.00593969298245322	-147.672378723499	50.306315227017	CACACAATCTCAAACCTTTTTCTCAC_CCAACAAAAGGAAACGTATTTATTGA
216308	0.31187432967846	0.0336450560962586	0.0066342676127296	-100.688957634957	39.176141474071	CACCTAACTCAGAAACGGCTTGGGCA_CCAACAAAAGGAAACGTATTTATTGA
216400	19.5986313165459	0.0380696045881527	0.00423097354823371	-99.0002349340404	21.9105046299918	AGCCCAAACTGTAAGGGTCTTAGATA_CCAACAAAAGGAAACGTATTTATTGA
216512	49.8023430880081	0.0370749803091981	0.00309693577843859	-121.765096802936	18.180820091691	CAGTAAATTGAGAACACCTTTATCAG_CCAACAAAAGGAAACGTATTTATTGA
216554	1.54436131774062	0.0254129866617003	0.00489381258964779	-149.999999991531	48.406756046003	AAAGTAAGCGATAATTTATTTACTTT_CCAACAAAAGGAAACGTATTTATTGA
216685	38.6635498251936	0.0415761910881434	0.00357286245136658	-91.661369833247	16.4833755223432	AGTCAAACCTTAAACCCACTTCACTG_CCAACAAAAGGAAACGTATTTATTGA
216769	90.8677535961334	0.0336305777051738	0.00251705208415847	-150	18.8842414362435	TAAAGAAATTTAAAAAGCCTTTGAAA_CCAACAAAAGGAAACGTATTTATTGA
216872	12.5023619400172	0.0386769849239077	0.00518417779997928	-89.9019306037719	25.362737959877	TACGCAAGTTCTAATGATGTTAACCA_CCAACAAAAGGAAACGTATTTATTGA
217144	9.6068945025531	0.042278428035454	0.00749133454023944	-68.4589487890605	31.4847883221755	GGTACAAGACATAAAATCCTTATACA_CCAACAAAAGGAAACGTATTTATTGA
217356	40.934593496903	0.0421603887247614	0.0035588617497339	-90.2013837846178	16.2255330017766	GTGACAAATTGGAAAGCGATTTATTG_CCAACAAAAGGAAACGTATTTATTGA
217598	29.867197826716	0.0418262152111813	0.0041546471128057	-86.9011611627153	18.8638545257242	ACCGTAATCAACAACACTATTTGTTT_CCAACAAAAGGAAACGTATTTATTGA
217601	29.8037854136337	0.0376082792813175	0.00364967330744284	-108.987750052547	19.9969340891763	CCTTCAACGCATAAGTCACTTATGTT_CCAACAAAAGGAAACGTATTTATTGA
217640	127.040230731128	0.0398083638837223	0.0019769098712855	-129.392742165032	11.3073839839811	GCCATAATACTGAATGTTATTTTGCA_CCAACAAAAGGAAACGTATTTATTGA
217695	43.0585798182457	0.0411187249258995	0.00330811059281591	-96.6008712073805	15.8002388392132	CGCCTAATTAGTAAGACAGTTTGGCA_CCAACAAAAGGAAACGTATTTATTGA
217718	13.6591861758374	0.0346200600698297	0.00456363633881797	-103.884037611925	26.8237339756043	CGGGCAAATTACAATCTGTTTTTAAA_CCAACAAAAGGAAACGTATTTATTGA
218304	21.4496868160388	0.0395550767721687	0.00435480108745019	-89.8711266964003	20.8377519444068	TTATGAAGATGTAATGATGTTCTTTA_CCAACAAAAGGAAACGTATTTATTGA
218826	87.1012446982456	0.0416752524997053	0.00243471537431317	-108.22895273961	12.1357896167907	CCTCAAACTTCCAACATGATTAGCGC_CCAACAAAAGGAAACGTATTTATTGA
218996	4.38193318787766	0.036997328576313	0.0065466813376787	-89.2002920021415	33.8968086656269	CTGGCAATTTGAATCCCGTTGTATC_CCAACAAAAGGAAACGTATTTATTGA
219017	38.7808903518772	0.0434944882111932	0.00379347936570935	-82.2480378234884	16.3225347700366	TGCGAAACTTTAAAGCCTATTGTGAT_CCAACAAAAGGAAACGTATTTATTGA
219078	11.231172230469	0.0410519273651003	0.00561448398391704	-75.1849243373899	24.0240483534466	TGGCGAAGATCGAATTGCGTTGGCGG_CCAACAAAAGGAAACGTATTTATTGA
219257	6.99017894165044	0.0380162344040128	0.00563494830523184	-82.4825278934119	26.7984126821316	GGTTAAAGATGAAATGGTATTCAGAA_CCAACAAAAGGAAACGTATTTATTGA
219575	340.696800516148	0.0678677995684644	0.00243276412476827	-37.045615569065	5.57504198565394	AGACCAAAAAGTAAGTCTGTTGTAGA_CCAACAAAAGGAAACGTATTTATTGA
219589	15.3713009601919	0.0428081532549791	0.00531806568032987	-71.7248916263338	22.0059045227003	CGATTAAACAGTAACGTAATTTTGGT_CCAACAAAAGGAAACGTATTTATTGA
219686	8.09300288134125	0.0275289427263792	0.00404530133020362	-149.999999995516	36.458379559308	GGTATAAATAGCAAATTTATTTATTG_CCAACAAAAGGAAACGTATTTATTGA
219918	1.38523357847721	0.0355750287795236	0.00569685668413469	-89.8797263373083	29.9806009216202	ACCGTAAACCAAAATAGTATTGCTGC_CCAACAAAAGGAAACGTATTTATTGA
220070	5.47827770794575	0.0379384488092101	0.00606670499896117	-83.0732388650937	29.4675395682537	CGCTAAAATCAGAAGGTGGTTGGAGA_CCAACAAAAGGAAACGTATTTATTGA
221221	1.97208408695052	0.0308388140189472	0.00706619871560522	-105.777620004111	47.0605560312317	TATTAAAATTAGAATAATGTTCCATG_CCAACAAAAGGAAACGTATTTATTGA
221483	3.86569668697771	0.0344167575185393	0.00550941219782819	-103.337834552005	31.6040148628458	TCATGAATACCCAAAACAATTCTAGC_CCAACAAAAGGAAACGTATTTATTGA
221643	3.37459004515398	0.0370413208005541	0.00695868622444979	-87.1103647003274	35.7519156689187	CTCTAAAAGAGTAAGACCATTCAGTT_CCAACAAAAGGAAACGTATTTATTGA
221648	10.1222529634475	0.050298797949742	0.00832408011266161	-38.3808399772823	25.227369921495	ATAGGAATTGGGAACGTTCTTAATCT_CCAACAAAAGGAAACGTATTTATTGA
222244	20.0943026202771	0.0395302218238579	0.00438818938840771	-89.1056046453845	20.8610240056161	TCGGTAAAGTGGAATATACTTAACCA_CCAACAAAAGGAAACGTATTTATTGA
222253	1.19091255446912	0.0336996490573975	0.00771888579390897	-103.127287643897	47.1854503139886	ATCCGAATTTGGAATAGCCTTCTTAT_CCAACAAAAGGAAACGTATTTATTGA
222756	85.2526018617892	0.0384789935417198	0.00259297187363688	-125.293985315884	15.2079918023809	AATCAAAGTGATAAGCTATTTCATTA_CCAACAAAAGGAAACGTATTTATTGA
222769	7.31418085729828	0.0407793765222774	0.00572638578606393	-74.3846757139038	24.8046282945277	TCGACAATTGTGAAGTGGTTTGTCGT_CCAACAAAAGGAAACGTATTTATTGA
223106	27.4736808456717	0.0371902173511401	0.00407553883757277	-112.866465640286	23.3990166793828	AACTTAATCGTTAAGGATATTACCAT_CCAACAAAAGGAAACGTATTTATTGA
223147	3.96655105793521	0.0367216334585704	0.00652667911251871	-91.7325121135573	34.5661132306154	CAGGAAACAATCAACTAATTTACTCC_CCAACAAAAGGAAACGTATTTATTGA
223192	2.39989088579969	0.0286541406480259	0.00618311194261791	-124.517823393041	44.3064233307057	CCGTTAACTCCTAATTCTGTTTACTCT_CCAACAAAAGGAAACGTATTTATTGA
223532	23.3238627991337	0.0399033382957872	0.00419755648586775	-90.2693558932139	19.9781999874272	GGATTAATATTCAATGCATTTCTATG_CCAACAAAAGGAAACGTATTTATTGA
223848	20.6366634147929	0.0345529492677218	0.00414317196212702	-122.059951509631	25.8353352430621	CAGATAATAACAAAACGAGTTGACGT_CCAACAAAAGGAAACGTATTTATTGA
224009	2.55979500588404	0.0289739680716229	0.00591505745070791	-126.903096282405	44.8006688936747	CCTGAAAATAAAAATTCCTTTTTTAC_CCAACAAAAGGAAACGTATTTATTGA
224025	47.5729795142019	0.0341291655431621	0.00316649541514382	-132.100872634472	21.4143739837821	TGCACAACTCTTAATAGATTTCATAA_CCAACAAAAGGAAACGTATTTATTGA
224420	7.47475208518198	0.0398758610895258	0.00544200350461505	-77.8707651268966	24.2099720826599	CAGTTAACACACAACATTCTTGAAGA_CCAACAAAAGGAAACGTATTTATTGA
224732	26.2979928721538	0.0406327904548354	0.00456621278460792	-94.2425123843176	22.3501070856341	TAGTGAAGACTTAATGAGGTTGCCGG_CCAACAAAAGGAAACGTATTTATTGA
224918	4.0205941321029	0.0342687599665879	0.00604717541819846	-97.9284191103044	34.7825219493833	TCGGAAAATTGCAATGTGATTATTAA_CCAACAAAAGGAAACGTATTTATTGA
225096	46.9573594806234	0.0394808664137801	0.00339710377977602	-105.500921010172	17.7750590975229	AAGTAAATATTAAAGGCATTTGTCTG_CCAACAAAAGGAAACGTATTTATTGA
225147	48.1311153065471	0.0372828839477477	0.00362559602721579	-111.23998908714	20.6414506157491	TTACGAAATTTGAAGGGCCTTTTTTA_CCAACAAAAGGAAACGTATTTATTGA
225532	8.95979068447049	0.0411263115261875	0.00580137988869081	-67.1468649348349	24.3663746397595	ATAACAATATAAAAATTGCTTGGTAT_CCAACAAAAGGAAACGTATTTATTGA
225589	7.54741523712298	0.0404865175825514	0.00572874240541753	-74.2260758366907	24.8064221210141	TCCTGAAATCTAAATCGGTTTGGAGG_CCAACAAAAGGAAACGTATTTATTGA
225910	106.41246539648	0.0430711646104087	0.00254257377437355	-104.872029447345	12.308282808705	TTGCGAACTCTTAACTTGTTTTTACC_CCAACAAAAGGAAACGTATTTATTGA
226022	6.81748911295097	0.0402214705638921	0.00710359253161253	-73.3454232952647	31.7607422361718	TAAAGAATTGCAAAACGAATTGTATC_CCAACAAAAGGAAACGTATTTATTGA
226155	2.76676021374294	0.0446510805157652	0.00908383120602377	-49.9573348454517	32.7279417627611	AGTTAAAACAAAAACATTCTTAAACG_CCAACAAAAGGAAACGTATTTATTGA
226162	4.3574524210507	0.0326512243116519	0.00549080209654881	-115.817260346765	35.3996949219363	CGGTAAAATTGCAATCTTATTCGGCC_CCAACAAAAGGAAACGTATTTATTGA
226521	13.4217943737719	0.0367979840384758	0.00487347655360016	-99.837900232904	25.8841657931228	AAACAAAGTTGCAAGCACATTAGCCA_CCAACAAAAGGAAACGTATTTATTGA
226523	0.966112393555534	0.0328283235230454	0.00721245063384639	-95.9966070748765	43.069208750792	CTCCTAAGACCCAAGATTGTTTATAA_CCAACAAAAGGAAACGTATTTATTGA
226713	2.30373145707463	0.0274573138027286	0.00654459398040596	-147.431643560939	57.0227200383082	CTCAAAAACTGTAACGTCATTTTAAT_CCAACAAAAGGAAACGTATTTATTGA
226789	21.1419027620679	0.0368249064895655	0.00466971346032626	-102.122893834114	25.7799623435057	GGTCAAAGAGGGAATCGAATTATAAA_CCAACAAAAGGAAACGTATTTATTGA
226875	9.8695951912614	0.0396067468947527	0.00511228475729547	-82.2448847032715	23.3027186019674	ACACAAAGCCCGAAACACATTGTGTA_CCAACAAAAGGAAACGTATTTATTGA
226949	0.676650800155187	0.0336562937516439	0.00727817733610427	-94.0670535620947	40.4018088690809	TTATTAAACCTCAAAGCTATTCCCGG_CCAACAAAAGGAAACGTATTTATTGA
227679	51.4779796774099	0.0397440689216038	0.00333005780940176	-110.25954542119	17.7928729760233	CTCCTAATCAGCAATGGGATTCCGCA_CCAACAAAAGGAAACGTATTTATTGA
227732	9.67709044360481	0.0324534305040578	0.00488933718174754	-124.096293974565	32.4600741207148	AAACCAAGCATCAATGTTTTTTGTTC_CCAACAAAAGGAAACGTATTTATTGA
227867	0.629570247298759	0.0270651347416562	0.00604925039086689	-149.999999455894	57.1769374885103	ACCTCAAAATTAAACTTGTTTCTCGT_CCAACAAAAGGAAACGTATTTATTGA
227998	28.0296718332538	0.0425713263461535	0.00407986455955227	-83.8268778176654	17.9440248560372	GATGCAAAGGTTAACCCTATTCGCGG_CCAACAAAAGGAAACGTATTTATTGA
228024	20.5811302333421	0.0388550877443807	0.00398370412172225	-98.0589812646828	20.117929247988	GAACAAACGTGTAACAATGTTCTGAT_CCAACAAAAGGAAACGTATTTATTGA
228325	3.2934965328681	0.0310913035259919	0.00707857313013709	-115.533533947176	49.0929999472271	CATCTAAAATATAAATTTGTTCAAGC_CCAACAAAAGGAAACGTATTTATTGA
228475	18.7208998858439	0.0347505607761301	0.00437541810346072	-116.799207896095	26.6451583931711	TCAAAAAATGAGAAATAAATTCAGGC_CCAACAAAAGGAAACGTATTTATTGA
228540	0.236738584523053	0.0388671083162207	0.00576590523512055	-70.4118366412944	25.1670252451721	ATGGCAATTTCTAAACCGGTTTTACA_CCAACAAAAGGAAACGTATTTATTGA
228561	0.958374326332446	0.0288316059898136	0.00598155808529488	-128.655390561851	44.5147409454307	TCCATAATTAATAACCTGCTTTCGAG_CCAACAAAAGGAAACGTATTTATTGA
228711	4.96156857641458	0.0391595088894341	0.00674466854014332	-75.6987320575681	30.7051137246888	AAGCTAAATTAAAATGCCCTTGGTAT_CCAACAAAAGGAAACGTATTTATTGA
228721	1.6691269632741	0.0330275739905114	0.00618937523571523	-102.638029880615	37.2834216501493	GTAGTAAAAATAAACCCATTTGGTTA_CCAACAAAAGGAAACGTATTTATTGA
228771	35.7829593902251	0.0411990143698355	0.00371831537970761	-92.9801380764138	17.6286016719916	GGAGGAAAACAGAATATAGTTTGCCA_CCAACAAAAGGAAACGTATTTATTGA
228817	2.47489201413899	0.0332977507932968	0.00540086598024871	-104.456019766516	31.4755640498653	ATGTAAACCGTAAAGCGTCTTCTTGA_CCAACAAAAGGAAACGTATTTATTGA
228853	12.0002546852597	0.0384105626888119	0.00583721153964707	-84.3728729894744	28.0110386495926	TCAGGAATCATTAATTTCTTTCTCTG_CCAACAAAAGGAAACGTATTTATTGA
228989	4.66027705882099	0.0254883569222094	0.00449175817090706	-149.999999978238	43.5742721754615	CTCCCAAATATTAAACATATTGAATT_CCAACAAAAGGAAACGTATTTATTGA
229048	5.77363976212796	0.0363665394486296	0.00773263953808357	-89.7513883131965	40.9106889762706	CTTCAAATAACTAAGATCATTTTGA_CCAACAAAAGGAAACGTATTTATTGA
229310	6.39948362981116	0.0413752757076483	0.00593358981627922	-64.6439267884976	24.2489426710551	TTGGAAAACGGGAACATTTTTTTTGG_CCAACAAAAGGAAACGTATTTATTGA
229427	27.2054796950223	0.0556080285437528	0.00652662133062333	-34.7163885727663	17.6806167292891	TAGTGAAATGTTAATCCCATTCTGAT_CCAACAAAAGGAAACGTATTTATTGA
229617	19.7931560981834	0.0353055511361912	0.0045786420052157	-110.631836516837	27.2828694741802	AGATAAAACTATAAGTTGCTTTATAG_CCAACAAAAGGAAACGTATTTATTGA
229931	9.99837137884492	0.0429480250378496	0.00633301137334027	-63.2795572624223	25.3872566565237	TGTCCAAACAATAATATCATTAAACA_CCAACAAAAGGAAACGTATTTATTGA
230007	41.9545513536276	0.0379908253592762	0.00348630562621037	-108.056373840499	19.0173912651028	TTATTAAATGTAAAGTGGTTTCCCCT_CCAACAAAAGGAAACGTATTTATTGA
230837	27.971164671531	0.0424252873066293	0.0041272967156738	-82.5181172306124	18.1614613012658	AGCCAAACCAGAAATCCATTTAGACT_CCAACAAAAGGAAACGTATTTATTGA
231129	26.013613989243	0.0405078462705275	0.00439929827729387	-89.0266908994776	21.0220130647028	TTTCAAAAAGCGAAAAGCGTTTCCGG_CCAACAAAAGGAAACGTATTTATTGA
231245	2.07256215069587	0.0334417668263473	0.00588021382481775	-102.549100177089	34.0004577083304	TGAGTAATTCACAATTTCGTTTGAGT_CCAACAAAAGGAAACGTATTTATTGA
231324	16.2378147901478	0.039192338585939	0.00511486778228325	-91.5810384451486	25.1698519074455	ACAACAATCTTGAATCTAATTCAGCA_CCAACAAAAGGAAACGTATTTATTGA
231337	2.38990955164965	0.038135805983062	0.00603070748631496	-72.8828254420604	26.6309411112524	CCGCTAACCATTAATTTGTTTCTCTG_CCAACAAAAGGAAACGTATTTATTGA
231773	43.2693999556654	0.0363671380341617	0.00338781597302393	-120.876355268923	20.2081338150216	TTGAAAAACTGAAATTTGCTTTATTG_CCAACAAAAGGAAACGTATTTATTGA
231802	23.8245621786979	0.0429275923298423	0.004366999821759	-79.3513266772128	18.536506803852	ACCCAAATAGAGAAGTGAATTGGTTC_CCAACAAAAGGAAACGTATTTATTGA
231825	2.50742842022886	0.0380682672859989	0.0065334687803747	-74.8523519762215	30.824103005224	AAGATAAATGCTAAATAAATTCCATT_CCAACAAAAGGAAACGTATTTATTGA
231903	7.54354005566739	0.0365596731335942	0.00549831125981666	-95.5102256265054	28.9506457169725	CCTGAAATAGTGAACTTAGTTAGACC_CCAACAAAAGGAAACGTATTTATTGA
231941	37.7808475450589	0.041402171835968	0.00376371734435383	-93.4608744976302	17.9696898983265	AGGTCAATTAGCAATTTCTTTCGCTT_CCAACAAAAGGAAACGTATTTATTGA
232056	20.7298798642965	0.0397741917751165	0.0045470750027142	-89.7452768749898	21.8521383646411	AAATTAACATAAAATCCTGTTGTACA_CCAACAAAAGGAAACGTATTTATTGA
232113	6.87724864691901	0.0405198292760251	0.00528026006691088	-72.2799949793432	22.4106439689565	TAGCCAATTTGCAATGGGCTTCGTTA_CCAACAAAAGGAAACGTATTTATTGA
232187	47.0348965769035	0.0370159141561622	0.00330072787065493	-119.128144900671	19.3568158846379	CCTAAAAATAACAAATTTGTTAGTGC_CCAACAAAAGGAAACGTATTTATTGA
232294	3.91005331068676	0.0426198153296471	0.00687289634178228	-59.8077436790449	26.9738762347656	TCAGTAAAATGTAACGAATTTTTTGC_CCAACAAAAGGAAACGTATTTATTGA
232406	41.2531292225355	0.0389559269586302	0.0033011121453822	-107.668506517972	17.3482080472687	GTCGTAATGAGAAACGGGTTTCGGAT_CCAACAAAAGGAAACGTATTTATTGA
232515	38.1022410970161	0.0413894053656407	0.00367857042760091	-91.8056194999651	17.2589047212899	CGCATAACATTTAATGATTTTACCCA_CCAACAAAAGGAAACGTATTTATTGA
232560	0.818321704879054	0.042055887354289	0.00677489717967779	-58.218439688021	25.8749233647293	CCTGTAAGTGTTAATGGCGTTAGGAG_CCAACAAAAGGAAACGTATTTATTGA
232591	13.8191587811924	0.0333881433123604	0.00441835844520931	-124.308997621555	28.5820673972074	TTATCAATGGGTAAGTCCATTGGATG_CCAACAAAAGGAAACGTATTTATTGA
232627	34.9130064684451	0.0425275066096812	0.00402943558688105	-87.185847998171	18.1657571994198	ACGGTAAAATGTAAAGGAGTTCGACT_CCAACAAAAGGAAACGTATTTATTGA
233182	13.2796475129845	0.0435066759519299	0.00544496749484365	-64.7436994988225	21.272579522873	TGGGCAAGCGCGAAGCGTTTTGATTG_CCAACAAAAGGAAACGTATTTATTGA
233316	5.80019732738636	0.0288869249356268	0.00520420835865491	-149.999999993035	43.4027875501761	AGGATAAAATGAAATGACATTCTAGT_CCAACAAAAGGAAACGTATTTATTGA
233394	117.206989079441	0.0669304879916568	0.00417236207873537	-24.7108917657682	8.95036940374456	TATCAAATAGCTAAACTGTTTTAGTC_CCAACAAAAGGAAACGTATTTATTGA
233437	28.7745543190048	0.0392092101434451	0.0039539483903733	-100.716606545944	20.4069554548003	TAAGTAATCCCAAAGACGATTGCAAT_CCAACAAAAGGAAACGTATTTATTGA
233494	30.7972148440631	0.037362541849205	0.00357256606357586	-109.556371012559	19.4567679655606	CTACCAACCAGGAACTGTTTTGAGGG_CCAACAAAAGGAAACGTATTTATTGA
233884	2.05286106456069	0.035111537155431	0.00628668516950057	-94.9827597269947	34.3234936563751	CAAACAAAACTTAAGACGGTTAGTGC_CCAACAAAAGGAAACGTATTTATTGA
234209	15.0977415236593	0.0400805853795123	0.0052188347019486	-85.8650195700735	24.6925055669911	CGGTGAAGCATCAATCCTTTTAAATC_CCAACAAAAGGAAACGTATTTATTGA
234300	10.0324304131438	0.0438887709873767	0.00614981468547292	-60.9949553256189	23.399723519059	CAGTCAAGTTTTAATATGGTTATCAC_CCAACAAAAGGAAACGTATTTATTGA
234553	6.45966339311461	0.034133386614542	0.00488553226825114	-109.994727989335	29.7211928207838	CGTTAAAATAGCAATTTACTTGTGAA_CCAACAAAAGGAAACGTATTTATTGA
234590	10.9140582350254	0.0317902879517916	0.00471446906235477	-129.90942030282	32.39949493886	TCTCCAACCGTCAATATCGTTTCAAA_CCAACAAAAGGAAACGTATTTATTGA
234830	51.2834251630143	0.0391641833718877	0.0030443164662732	-112.340815209318	16.2492914480508	GCGATAACTGCCAAGGACGTTCAGCA_CCAACAAAAGGAAACGTATTTATTGA
234857	21.1831291817822	0.0330617643658853	0.00392781682234326	-127.362532772143	26.2765585383978	GGCATAATCTGGAAATCTGTTCATAT_CCAACAAAAGGAAACGTATTTATTGA
234913	16.724110268219	0.0362767266892911	0.0048255215518889	-100.906631605813	26.7770941212557	GTCTGAACATTTAAATCTATTCTTCT_CCAACAAAAGGAAACGTATTTATTGA
234939	0.440441651415441	0.0301073302488827	0.00788340874524108	-126.475736190853	59.0003747065044	TTTCGAAACATCAAAGGTATTTACAG_CCAACAAAAGGAAACGTATTTATTGA
235119	13.6097089899874	0.0373519242888121	0.00534153743340306	-93.3811885927819	28.166835140218	TCAGTAAAAGTTAAATAGCTTTTCTA_CCAACAAAAGGAAACGTATTTATTGA
235225	3.38730679606302	0.0444438381617873	0.00725510210706223	-52.0138813836852	25.4256151571799	TCGAAAATATGGAATCTCATTGGCTG_CCAACAAAAGGAAACGTATTTATTGA
235280	7.95875554979106	0.0384613269052351	0.00562327223599178	-84.8432655378182	26.885206625933	CACATAAGAACCAACGTGGTTTCGTG_CCAACAAAAGGAAACGTATTTATTGA
235312	8.48555613677223	0.0311405607836285	0.0052333317982296	-134.586475113883	38.0940660098752	AGAGCAATACGTAATACAATTATGCG_CCAACAAAAGGAAACGTATTTATTGA
235458	6.64536586530484	0.0312789801221806	0.00579632832706841	-123.072163337196	40.5119220651355	CTACTAAATTAAAAGGACGTTTTGTT_CCAACAAAAGGAAACGTATTTATTGA
235535	22.9717189409787	0.0344043690485702	0.00382965626252504	-121.13230245376	23.9759682694246	CTGCTAAAGAATAAAGACTTGCGAT_CCAACAAAAGGAAACGTATTTATTGA
235825	4.05239670655494	0.0505612820538742	0.00999257525724427	-32.436336392263	28.8485231346875	CCACCAACGCGAAAGAGGCTTGGGAG_CCAACAAAAGGAAACGTATTTATTGA
235977	4.22839210099775	0.0486960243042	0.0111704494202455	-35.518828489744	33.9795331517513	CAGGGAAGCAAGAACTCCGTTCGTTC_CCAACAAAAGGAAACGTATTTATTGA
236419	58.9329227065481	0.0418774376383994	0.00315138126090974	-102.393570023922	15.5310099590212	AGCAAAAGCTTCAAGAGCATTGGCGT_CCAACAAAAGGAAACGTATTTATTGA
236543	16.9596066525804	0.0370812495539587	0.00461450122768388	-100.786851971793	24.706084061606	ACTTAAATCTGAAAATAAGTTCTGAT_CCAACAAAAGGAAACGTATTTATTGA
236704	1.31315786963675	0.0365882727612098	0.00838407536064726	-85.524210438747	44.3911860423518	AATCAAATGAGTAATAAATTTTAGCC_CCAACAAAAGGAAACGTATTTATTGA
236829	12.0968634550878	0.0368865021163563	0.00538134922632497	-98.8518311812006	29.1996007440028	AGTAAAACATTAAACACTCTTTTTAG_CCAACAAAAGGAAACGTATTTATTGA
237071	0.173953408828538	0.0401573446544166	0.00870192031207899	-61.8605386461305	36.5656932188869	ACAAGAAGAACGAAAGGCCGTTGGACG_CCAACAAAAGGAAACGTATTTATTGA
237294	13.6348246680772	0.0366789412359291	0.00512358418444308	-90.6969942065176	26.1886803203105	TATAAAATCAAGAAGGGCATTAATTT_CCAACAAAAGGAAACGTATTTATTGA
237735	5.01411185406224	0.0423767078883525	0.00673746319660857	-62.6479188514622	26.481247077765	GCTGAAAAGTAGAATTGGGTTTGGTC_CCAACAAAAGGAAACGTATTTATTGA
237800	82.6556425119598	0.0352023792972856	0.00221889592441087	-149.999999997407	15.3950743977488	ATGGGAAACGCAAACGTGTTTGCGT_CCAACAAAAGGAAACGTATTTATTGA
238121	9.3035170932484	0.0294627694538951	0.00460224610647341	-142.669521174412	35.8418299869817	AATATAAACTCTAATACATTTAGCTC_CCAACAAAAGGAAACGTATTTATTGA
238153	27.3905518725078	0.0551786061103867	0.00575779011733786	-34.9861555406912	15.6338165397105	TCCTAAATTGTTAAACCGATTTCATG_CCAACAAAAGGAAACGTATTTATTGA
238422	13.3314444386763	0.0421045074164584	0.00600734546917529	-73.0586373969633	25.8173922073086	CTCCTAACCGGCAAATCGTTTTTATG_CCAACAAAAGGAAACGTATTTATTGA
238459	26.8663089000794	0.0382838162323532	0.00399068255712503	-103.404108748831	20.7859564949403	CGCGCAAGCCAAAAGGGGGTTGGGCG_CCAACAAAAGGAAACGTATTTATTGA
238749	20.4049419359467	0.0353525989541755	0.00480321417282199	-113.500118825223	28.9278521885207	ATAATAAATATGAATGGAATTGTTTC_CCAACAAAAGGAAACGTATTTATTGA
238975	16.2677368381269	0.0376768654427899	0.00453169102089384	-97.7870976761782	23.5213504218176	CAAAGAAGATGAAACCCTGTTGTAGA_CCAACAAAAGGAAACGTATTTATTGA
239124	6.04160071506973	0.0385191740694623	0.00672427644877054	-78.186337031784	31.3402003514554	ATGGCAAGATTTAAGAAGCTTTATTC_CCAACAAAAGGAAACGTATTTATTGA
239209	31.2125523607935	0.0346432449691781	0.00356528449834727	-124.644770008359	22.3321585381206	CGCTAAATCAGGAATTTGTTTCTGGA_CCAACAAAAGGAAACGTATTTATTGA
239278	18.4356190750861	0.0356037576266514	0.00471051367420466	-109.006345509682	27.4862916711356	ACAGAAAGCTGCAAAAAAGTTAGAT_CCAACAAAAGGAAACGTATTTATTGA
239495	15.7210315478861	0.0405499399800715	0.00561047195799502	-79.592192833134	25.4077384417124	TAATTAAAAAGCAATTCTTTTACGAG_CCAACAAAAGGAAACGTATTTATTGA
239634	21.5810374480012	0.0334973619246428	0.00417194167191415	-122.177143140026	27.2673116291922	TAACAAACTATAAATGAATTTCTGTA_CCAACAAAAGGAAACGTATTTATTGA
240054	12.2442553479255	0.0405094273847904	0.00561267156618927	-77.3216204724312	24.6761626261858	TTAATAAGGCGCAAGAAGATTAGTAG_CCAACAAAAGGAAACGTATTTATTGA
240077	45.2907923922615	0.040731200540488	0.00351224329970332	-97.3041873616345	17.1805478954559	CTGTCAACTGTTAATAAATTTGTTTC_CCAACAAAAGGAAACGTATTTATTGA
240089	18.0190900758891	0.0347364989185957	0.004315275984985	-116.647517264842	26.006398775727	CATGGAACCTGCAAGTAACTTTGCCA_CCAACAAAAGGAAACGTATTTATTGA
240133	16.1865637892857	0.0367025810652967	0.00440031614972298	-102.826727197624	23.68337040213	ATAACAAGAAATAAGAGTCTTGCATG_CCAACAAAAGGAAACGTATTTATTGA
240208	125.025060376094	0.0397198526566937	0.00228560951741389	-126.16062728403	13.1364041081547	AATAAAACTTTCAAATGTTTTAGGTA_CCAACAAAAGGAAACGTATTTATTGA
240312	2.17697945987142	0.0309923308998653	0.00672753519691388	-121.497937513432	48.0317678613451	CCTTAAATTCTAAAGGCGTTTATAGT_CCAACAAAAGGAAACGTATTTATTGA
240542	1.96441559766595	0.0265225518632505	0.00515866796287792	-150	48.6701155422205	AAATTAATATTAAAAGTCATTCTTTG_CCAACAAAAGGAAACGTATTTATTGA
241081	13.5561523434403	0.0319222327252164	0.00508277402998318	-122.088923112606	35.0069243715196	CCAAAAAGCGGCAAATTATTTCTTAG_CCAACAAAAGGAAACGTATTTATTGA
241404	15.902080826989	0.0292922593037367	0.00368540424719391	-149.990428700054	30.0426040470357	ATATGAATCGTTAATCATTTTTTTGT_CCAACAAAAGGAAACGTATTTATTGA
241474	23.2111614258602	0.0294452714526366	0.00377278786759831	-149.999999989472	31.2251075615594	ACCCTAATATTTAATTGTTTTGGTAT_CCAACAAAAGGAAACGTATTTATTGA
241697	14.3800303976888	0.0307263994465097	0.00479584733293862	-139.595462828188	36.2280615102088	CACAAAAATTAAAATCTAATTCGTGA_CCAACAAAAGGAAACGTATTTATTGA
241765	9.16343471198201	0.038575466966666	0.00548759680261907	-82.7751336358702	25.7395316268677	TCAGAAACTCTAAAGACCGTTTGATC_CCAACAAAAGGAAACGTATTTATTGA
242203	9.96812807525797	0.035379294396049	0.00571878543385439	-105.927679649143	32.9824616492044	TGCTAAATGACCAACTGGTTTTCAAT_CCAACAAAAGGAAACGTATTTATTGA
242213	5.31563035966388	0.034545079703054	0.0053740384383181	-102.768764851809	30.7223736325897	ACAAGAAACTATAAGTCATTTACGAC_CCAACAAAAGGAAACGTATTTATTGA
242390	16.0518926290256	0.0387658672407849	0.00453071651508086	-93.0325645947497	22.2349575657598	GGCACAAGTGATAAGTTGGTTGGTGT_CCAACAAAAGGAAACGTATTTATTGA
242893	4.21725353983406	0.0370355103796728	0.0057828940558068	-87.3338817595803	29.2135410584545	TATACAATTCCCAAGTTCTTTGTTAC_CCAACAAAAGGAAACGTATTTATTGA
242963	57.8902586052012	0.0381333414791043	0.00309164541587278	-119.624553677811	17.7410152011316	AGTCTAATCTCTAATGGATTTAGCTT_CCAACAAAAGGAAACGTATTTATTGA
243292	24.3761633431808	0.0340139942548887	0.0037708777026001857	-120.220236788321	24.085079486907198	TCTATAATTAGGAATTGTTTTAGTCT_CCAACAAAAGGAAACGTATTTATTGA
243328	32.1752786403398	0.0378049161026637	0.0038523055144936954	-106.829368155991	20.605650012044457	TGGGTAATTTGCAAGGCAATTTGTCG_CCAACAAAAGGAAACGTATTTATTGA
243465	32.6163979276996	0.0739761192902344	0.007766833004908236	6.33510005227342	13.707165890972771	TCATCAAGCAACAATTAATTTTCAGT_CCAACAAAAGGAAACGTATTTATTGA
243476	30.1638851521108	0.0341684751901751	0.003810104739694318	-124.66491291448	24.707213024821517	ATCCTAAGATTTAACAGAGTTTAAAT_CCAACAAAAGGAAACGTATTTATTGA
243571	15.6705831790784	0.0354563315024541	0.004262303199003647	-110.85784084748	24.526454333887145	CACCAAACCCGAAAGCTAATTGGATC_CCAACAAAAGGAAACGTATTTATTGA
244269	12.6826090394934	0.0339438464403128	0.0053614548215704695	-120.300498686155	34.510047181302134	CACCAAATCATTAATCCTGTTAATTC_CCAACAAAAGGAAACGTATTTATTGA
244724	31.8378551645429	0.0418850235143102	0.004563491937330507	-81.4493539358203	20.200463823522647	TTAAAAACAAAGAACCAGATTTTGGT_CCAACAAAAGGAAACGTATTTATTGA
244792	18.9634766284338	0.0415426652057403	0.00482916434487904	-82.4960745606601	21.66938423859939	GTAAAAAGGGGGAACGAGGTTAGGGT_CCAACAAAAGGAAACGTATTTATTGA
244841	5.65473381109489	0.0313925359610218	0.005058967066983965	-123.683429429913	34.300987421358	TGAGAAAAGAGCAAAAAAGTTGGGTA_CCAACAAAAGGAAACGTATTTATTGA
245090	33.4645417908152	0.0385665674786015	0.0037346860705942952	-108.711798271738	20.201943403188086	TACCTAAAGGCAAAGTGCATTCTGCG_CCAACAAAAGGAAACGTATTTATTGA
245204	13.5536514500225	0.0323055680304972	0.00422945533795375	-125.638854217145	27.945275315585302	GAAGCAATACTAAATCTATTTATGTC_CCAACAAAAGGAAACGTATTTATTGA
245269	29.7440833471727	0.0361409595353689	0.0035600620196778385	-115.371007665273	20.495662258975784	TTCAGAACTTCCAAAATGTTTACGTA_CCAACAAAAGGAAACGTATTTATTGA
245411	2.0167279528595	0.0378817643054223	0.0053737874792967565	-82.4753296601519	25.85370611406159	AAGACAAAACGAAAGGTAGTTAGGTG_CCAACAAAAGGAAACGTATTTATTGA
245634	28.4257550686801	0.0376623003066687	0.0040466454248809965	-108.46826621182	22.623100784473767	AAGCAAAGATTTAAAACATTTTAAGG_CCAACAAAAGGAAACGTATTTATTGA
245658	3.37520405089657	0.0374399384472647	0.006050005234902604	-81.7069965204626	29.013946483995177	CGACAAAATCGGAATTCGGTTACTAG_CCAACAAAAGGAAACGTATTTATTGA
245806	17.8184201853467	0.0345583485537672	0.004326818616807453	-119.42040243763	26.603255483777186	CTCATAAACAGTAAAATGGTTGTAGC_CCAACAAAAGGAAACGTATTTATTGA
245842	0.685189975852424	0.0352627797389679	0.006456799709391737	-89.3203632785599	34.266170117883554	TGCGCAAAACTTAAGTAGTTTGATTC_CCAACAAAAGGAAACGTATTTATTGA
245853	15.1422894103592	0.0391753063050054	0.006186114195075976	-89.3539087517142	30.539588049874478	AACCCAATTTACAAGTCAGTTACTTA_CCAACAAAAGGAAACGTATTTATTGA
246035	13.6291361586165	0.0306367874327839	0.004352125948463118	-141.659109228928	32.24832062948572	TTGGCAAAGACTAAGGTTGTTCTTTC_CCAACAAAAGGAAACGTATTTATTGA
246283	17.6510089765354	0.0390779575545554	0.004607136683833592	-92.05767073282	22.731993073066576	AGGAAAAACATCAAGGCTCTTCACTC_CCAACAAAAGGAAACGTATTTATTGA
246286	12.4861520910028	0.0392707956727565	0.004439864709102449	-86.4563523510055	20.872490863135056	GATCTAATCAGTAAGTGCATTTGGTA_CCAACAAAAGGAAACGTATTTATTGA
246332	0.144872741517958	0.039412740451631	0.00921611068623049	-67.864767170381	40.663637759948905	GCGTTAATCCCAAAGCATATTATCCA_CCAACAAAAGGAAACGTATTTATTGA
246424	20.4853453905898	0.0330837638418821	0.004713280198836075	-130.838148686531	32.43326473713583	ATTCGAACTTTGAAAGTCTTTAAATC_CCAACAAAAGGAAACGTATTTATTGA
246458	7.89424655672931	0.035323079872308	0.005957381444481765	-102.3517463048	34.52141447200291	ATTCTAAACAAGAACCGGATTTGGTT_CCAACAAAAGGAAACGTATTTATTGA
246878	30.1232965762907	0.0356758708548354	0.0036312253354722234	-121.666335169216	22.232230825688756	CATTAAATTATCAAATGCGTTTCTTG_CCAACAAAAGGAAACGTATTTATTGA
247064	9.2042824454907	0.0437893652017434	0.006269527816596289	-59.1337790621891	23.89096390073184	CGGATAAACTATAACTACTTTAGCAG_CCAACAAAAGGAAACGTATTTATTGA
247353	1.26310438682357	0.0371988813881671	0.007207973823765856	-84.7810732141154	36.671185415345114	TACTGAAAAGTGAACGAATTTACGAT_CCAACAAAAGGAAACGTATTTATTGA
247525	4.92038482128635	0.0401088551716974	0.006104738074579386	-73.6129625799381	27.026920473275055	TGAAGAAGCTTGAATCGTTTTAAGGG_CCAACAAAAGGAAACGTATTTATTGA
247665	4.04169581628081	0.0410801553659376	0.006955589776765005	-64.1254857534444	27.758542269517058	CATCTAAGTAAAAACGGGGTTTAGGG_CCAACAAAAGGAAACGTATTTATTGA
247726	26.2907974912384	0.0399516190573495	0.0048570652107841365	-89.7082645422906	23.382992924917843	GAGACAACTCAGAATTTAATTTGGTA_CCAACAAAAGGAAACGTATTTATTGA
247745	0.770616158282294	0.0332729157426763	0.006675305866315493	-87.5381063620784	37.7803552139411	TTTGCAAATGCTAAAGAGTTTTTAAT_CCAACAAAAGGAAACGTATTTATTGA
248060	50.0189095379194	0.0381446309864584	0.0032878925479179213	-115.525810224464	18.51105432660759	GTTAAAATTAGTAAGATAGTTCGTTA_CCAACAAAAGGAAACGTATTTATTGA
248083	12.8409228637387	0.0410046959903939	0.0051137789924524035	-77.5676614837466	22.339164056454674	CGGTCAATATGTAACCAGCTTGGGCT_CCAACAAAAGGAAACGTATTTATTGA
248114	1.95025307841753	0.0389778001986423	0.006179111392741739	-71.2740992768374	26.846402168247632	AACTCAAGCATTAAGCGCATTCCGGG_CCAACAAAAGGAAACGTATTTATTGA
248553	14.7704320002175	0.0375185369872564	0.0045650820502903455	-97.9280197032712	23.55089831382146	TCATCAAGATTTAATGGTATTTAGCC_CCAACAAAAGGAAACGTATTTATTGA
248677	7.52155932297386	0.0318748399790721	0.005194323570741891	-121.871334125352	34.55570788516505	TGAAGAAATGGGAATGGTTTTACGAG_CCAACAAAAGGAAACGTATTTATTGA
249412	1.22639977768311	0.0344253161924777	0.00580647516224363	-92.789549255358	30.854038653849877	TGCCTAAAATGTAACATTGTTTAGAC_CCAACAAAAGGAAACGTATTTATTGA
249464	35.2182866626581	0.0362527453089115	0.00360176905192617	-122.107925645208	21.58961392474564	AATCTAAGGGGCAACCCGGTTCGTGC_CCAACAAAAGGAAACGTATTTATTGA
249613	46.4907315758218	0.0345541934055416	0.002903843443323262	-139.085740884706	19.436893988037944	CCCCCAACAACGAAAGCGGTTTAGCG_CCAACAAAAGGAAACGTATTTATTGA
249680	7.54629674881129	0.0410221604527461	0.005467658470187374	-71.3347183352267	22.872846250219155	ATATGAAGGCAGAAGGTGATTCCGTG_CCAACAAAAGGAAACGTATTTATTGA
250095	36.2844195065666	0.0309738926851672	0.003078463917361436	-150	24.38445376919699	ATGTAAAACCAGAATAATATTATGAG_CCAACAAAAGGAAACGTATTTATTGA
250203	6.58986738343935	0.0332173807082867	0.005768398093038922	-107.859661234801	34.749437495940064	CAACAAAATCGCAATATGTTTTAAGT_CCAACAAAAGGAAACGTATTTATTGA
250270	5.16606110956867	0.0316871021542231	0.006535035216627858	-129.138561905822	46.87835435625584	ACGCGAATCGGGAATGGGTTTGCTGC_CCAACAAAAGGAAACGTATTTATTGA
250289	12.4154344685346	0.0299480751672361	0.004702082046188497	-149.999999987864	37.606874909047875	GTAGTAAAAGAGAATCATCTTGGGTA_CCAACAAAAGGAAACGTATTTATTGA
250326	9.08916664171934	0.0292039922269683	0.0046177769291931995	-144.185606859122	35.82892428707606	ACATTAAGTTAGAACTACATTAGGGT_CCAACAAAAGGAAACGTATTTATTGA
250558	22.0762418854524	0.0401033773977498	0.004667053734755744	-90.8485037200078	22.62234099728247	TCTCGAACAGAAAACGAACTTTAATC_CCAACAAAAGGAAACGTATTTATTGA
250645	23.6882205813503	0.0373299672708027	0.004101914297478279	-105.85245751934	22.582954072037776	GTATCAAAATCAAAGAATATTCAGAG_CCAACAAAAGGAAACGTATTTATTGA
250652	9.76968828919594	0.0321547125121109	0.005194568228888441	-119.073840563186	33.718729430856456	ATCACAAGTAACAATCTGATTTTTTC_CCAACAAAAGGAAACGTATTTATTGA
250690	18.4725358980959	0.0430135114668178	0.004993492197549614	-73.7778430519646	20.967211327041152	ACCACAATTACTAAAACTGTTATAAG_CCAACAAAAGGAAACGTATTTATTGA
250834	2.89739613558821	0.0303877807169719	0.0057542497781675256	-123.809370073929	39.72283452496691	ATTTGAAACGCTAACCATTTTCTTAG_CCAACAAAAGGAAACGTATTTATTGA
250851	20.3494769114379	0.040575479961385	0.0044235850177254486	-84.6273635269867	20.018372545736046	CACCCAAGTAGAAAAACTGTTCCCCA_CCAACAAAAGGAAACGTATTTATTGA
251054	24.5950918483128	0.0428065191470538	0.004228560427241471	-78.7605555637782	18.0100061380569	TGGTGAACCACGAAACCCGTTTGCCG_CCAACAAAAGGAAACGTATTTATTGA
251095	8.69842744386341	0.0352530949651297	0.005388861777973585	-104.641136621481	31.017314750632064	TGCACAATTCAAAATAACTTTACTAC_CCAACAAAAGGAAACGTATTTATTGA
251108	19.9221689280922	0.0425344961149499	0.004552586435826742	-76.5526174665213	19.23716879823267	AATTTAAGCAGCAACAGCCTTACTCT_CCAACAAAAGGAAACGTATTTATTGA
251171	26.2839086866294	0.0415546199252731	0.0043630013030211134	-87.5058875094614	20.066285313152875	GAATAAACTACTAATAGAGTTGCAGC_CCAACAAAAGGAAACGTATTTATTGA
251172	3.34099112772597	0.0335553449865672	0.006264570407413445	-111.500797927692	39.36420409829404	CACTAAACTACGAAGTAGTTTTACGC_CCAACAAAAGGAAACGTATTTATTGA
251549	20.5625886378865	0.0316104974228408	0.0038813429306196376	-133.750463583099	27.835128233698224	AGGTTAACGTCAAACGTAATTTATTT_CCAACAAAAGGAAACGTATTTATTGA
251866	2.68537556539403	0.0310984637123796	0.006105870453637918	-121.702070874452	42.09726496381308	TTCTAAACCACTAAAAGTGTTGTGCT_CCAACAAAAGGAAACGTATTTATTGA
251893	0.158558494538347	0.0466370635448108	0.008440270703908122	-35.661165423747	26.399895616551685	AGACAAAGAGTCAAGCTGATTAAACT_CCAACAAAAGGAAACGTATTTATTGA
251896	53.5545633106284	0.0379802098715929	0.002997756524153528	-116.105681828941	16.835956702635674	AGCCCAAGAGACAAATTGTTTATCTA_CCAACAAAAGGAAACGTATTTATTGA
252148	8.56503370192827	0.0346466116869917	0.005160917440401013	-105.314445865704	30.11365405667438	CCTGAAACATTGAAAAATTTTGCTAG_CCAACAAAAGGAAACGTATTTATTGA
252185	8.95139020230727	0.167713963220952	0.055375872984849334	89.9999998314701	13.364370287862855	AGAGGAAGGAGCAAGAGCCTTCGTGT_CCAACAAAAGGAAACGTATTTATTGA
252274	23.6337702209572	0.0437087624448522	0.005425343545379694	-75.4651456013281	22.610936556341795	CCTGC_CCAACAAAAGGAAACGTATTTATTGA
252664	1.84614360443435	0.0445454103028475	0.00679736008874199	-50.052637308016	23.92577812160114	AAGTTAAGCTAGAAGATGATTGACTT_CCAACAAAAGGAAACGTATTTATTGA
252787	100.734843554537	0.0400897268259492	0.002282827293193216	-121.154826395538	12.51848075804599	CCCCTAAATCGTAACCTAGTTAACTC_CCAACAAAAGGAAACGTATTTATTGA
252837	2.98708717906561	0.030958954078982	0.005725489141611568	-121.027540935896	38.99658353923395	AATCTAAGTTTAAAGGTGTTTTGCTT_CCAACAAAAGGAAACGTATTTATTGA
252854	5.46627328203481	0.0350103667523935	0.005425197388261416	-103.538927085819	31.16472236651947	GGTGCAATGCCCAAGTGGTTTATCAA_CCAACAAAAGGAAACGTATTTATTGA
253083	12.1454445381908	0.0301472391909101	0.004574494641037098	-140.762842581186	35.39668287052737	AGAAAAAAATTGAAAGTAATTTAGCA_CCAACAAAAGGAAACGTATTTATTGA
253168	12.8428332560728	0.0385294248924659	0.005384805733142398	-85.9719014094429	26.27215834216723	CTAAAAAATTCTAAAATCGTTGACGA_CCAACAAAAGGAAACGTATTTATTGA
253187	15.8477758811804	0.038269522810854	0.004421770090511447	-95.2116748805505	22.323327008187974	AGCACAATAAGGAATTAATTTAGGGC_CCAACAAAAGGAAACGTATTTATTGA
253565	1.01307496138115	0.0560327695423252	0.0332594869924825	-9.64234285543454	77.35208056750128	AAAAAAAAAGCAAAAAAAGTTCGCCT_CCAACAAAAGGAAACGTATTTATTGA
254097	4.43284264084834	0.0445353669527041	0.02415112605855168	-52.1910194812124	92.92127044810262	CCTAGAAAATTTAAGCCACTTTATCT_CCAACAAAAGGAAACGTATTTATTGA
254547	7.29776503151614	0.0379653532171299	0.005672373876732832	-86.9174616872727	27.632081888468672	GGCCAAAGCCAGAACTGAATTGGTGG_CCAACAAAAGGAAACGTATTTATTGA
254593	20.5000243190736	0.0360933333075378	0.004585653309687782	-103.103534329322	25.822806084468272	AGATAAAATTGAAAAGTATTTCTATG_CCAACAAAAGGAAACGTATTTATTGA
254769	14.4294852694512	0.0354345789622031	0.004745242832121557	-105.350873399711	26.900143532156346	CCTAGAAAGCGGAAGCGGGTTGCTGG_CCAACAAAAGGAAACGTATTTATTGA
254869	11.928328753098	0.0377310548601489	0.005418304440952719	-97.0781374194085	28.43430784643728	GGAGTAATAGACAATCCAGTTTCACC_CCAACAAAAGGAAACGTATTTATTGA
255047	26.1394835798539	0.0378050409155562	0.00416135067987799	-105.698194906797	22.45322982673887	TAATCAAGGATAAATAACGTTGCTAT_CCAACAAAAGGAAACGTATTTATTGA
255093	9.6163024984462	0.0362883760991069	0.0052263938093774194	-99.1121281684965	27.951184382242438	AACTAAATCGCAAACGCTATTGTGAG_CCAACAAAAGGAAACGTATTTATTGA
255169	2.23302157788552	0.031751471453499	0.007203676126014623	-110.554958113876	45.78339172591175	TGTCAAATCATAAACTTTCTTGTCAA_CCAACAAAAGGAAACGTATTTATTGA
255589	134.029708402948	0.0398473776766176	0.0020955844237077583	-128.279971387429	11.867074748714078	TATACAAATGCGAAAAGTGTTCACGT_CCAACAAAAGGAAACGTATTTATTGA
255709	5.17923760002549	0.0442317001413498	0.008843251399746564	-52.8379443148121	32.288524037037654	ATCATAAAGTCGAAGTCGGTTTATGA_CCAACAAAAGGAAACGTATTTATTGA
255868	11.3504295377934	0.0361208861560348	0.004598464600767008	-99.5729361768149	24.410223746845176	GCACTAAAAATTAACTCAATTGTTGC_CCAACAAAAGGAAACGTATTTATTGA
255869	8.85094775661406	0.0367679346100192	0.005616660100932656	-94.9556662582229	30.03509682271998	AGATGAAACGGTAAGTCTTTTTTTAG_CCAACAAAAGGAAACGTATTTATTGA
256099	1642.4754358452	0.0758994022138241	0.0011007770735814825	-40.1341174410973	2.3175033913448138	TATACAAGGATGAAGGGGATTGGTAC_CCAACAAAAGGAAACGTATTTATTGA
256356	28.4061230599341	0.0380624328714242	0.003759962482713785	-105.067114442886	20.274282696606093	GACTAAAGTAGGAAAGAGTTTTAAAG_CCAACAAAAGGAAACGTATTTATTGA
256827	63.5555925636007	0.0423905732444835	0.003001530246929814	-99.393580436266	14.334166432047265	ACGTCAACGTAAAAATCTATTCATAC_CCAACAAAAGGAAACGTATTTATTGA
256829	34.1747102774805	0.0377077913073156	0.003759193449818779	-110.50350898555	21.09716262504769	CTGAGAATCCAGAAGAGCTTTCTGGC_CCAACAAAAGGAAACGTATTTATTGA
257241	34.9428630687018	0.0407834924593859	0.0043366490617945475	-90.8632053620997	20.80728843766145	ACTCCAATAAAAAATACAGTTGGATT_CCAACAAAAGGAAACGTATTTATTGA
257307	93.600032782136	0.0409306069780678	0.0026234918535216283	-115.60760429656	13.977982412075088	CGACGAATACGGAAAGCGATTGATCT_CCAACAAAAGGAAACGTATTTATTGA
257435	12.4308529580455	0.0376855075634948	0.004864961862822172	-90.3159887324574	24.48279873576151	CAAATAACAGATAAACTGTTTCCTTT_CCAACAAAAGGAAACGTATTTATTGA
257663	3.08805043823402	0.0412582382364946	0.006534824714411558	-63.8260659579716	26.127975314321862	TAAACAACATTCAAGGCTCTTTGATG_CCAACAAAAGGAAACGTATTTATTGA
258030	13.5881539448575	0.0354661103180745	0.005041701235889028	-109.211274278087	29.40604351565597	TTGTGAACTGAAAATCGCATTTCACA_CCAACAAAAGGAAACGTATTTATTGA
258130	11.1066167834363	0.0378715374594082	0.005460873771942091	-86.1222715306379	27.097028244488733	GAAAGAAATTTAAAACTACTTGAGAT_CCAACAAAAGGAAACGTATTTATTGA
258456	18.7092500094795	0.0361683175378891	0.00414580888184294	-107.238408391246	23.149728549635885	GGTAAAAGTATAAACCACGTTTCATT_CCAACAAAAGGAAACGTATTTATTGA
258609	9.56538781933835	0.027419400110272	0.004173582052722543	-149.999999998991	38.85163042333991	GGTCAAAACTTGAAAATAATTACTTA_CCAACAAAAGGAAACGTATTTATTGA
258736	13.6825205177763	0.0295319340733844	0.005076201812430848	-145.795180705648	41.916083044617785	CTAAAAACCTCTAATCCAGTTTTTTA_CCAACAAAAGGAAACGTATTTATTGA
258761	18.5845260571751	0.0350613053811611	0.004202640454867388	-116.748689581815	25.555089203714484	AAAATAACACTAAAGGGCCTTTGCCG_CCAACAAAAGGAAACGTATTTATTGA
258809	1.82086887679665	0.0249764686395104	0.0055211195644179695	-147.43851453722	53.671854844958034	TAGTAAAGGTTTAATCTATTATCTT_CCAACAAAAGGAAACGTATTTATTGA
259321	0.36830725221553	0.0289037004984877	0.006133600362572591	-123.65721725658	45.09647961166937	CTACTAAGGTTAAATAATGTTTAGGA_CCAACAAAAGGAAACGTATTTATTGA
259564	47.5033478384329	0.0504794840046289	0.0043707910153066454	-56.0232826693683	14.455056397485123	CGTGTAAAAGTTAAACAATTTGGTAA_CCAACAAAAGGAAACGTATTTATTGA
259778	3.75551877438467	0.0308129018953795	0.0055982347613983624	-122.856482134942	38.61729122930253	TAGAGAATCAGTAACCGGGTTGCGCC_CCAACAAAAGGAAACGTATTTATTGA
259798	6.31393697489605	0.0298691877744329	0.005313581661581283	-133.513074145048	38.75140839284131	AATTTAAACTACAATTAAGTTTGCAC_CCAACAAAAGGAAACGTATTTATTGA
259902	0.0450362381256468	0.0358772127090556	0.008193922248618717	-88.2534854911233	43.94121860922864	ATTTAAATTGACAAATGCTTTGTCAT_CCAACAAAAGGAAACGTATTTATTGA
260019	15.7639272700864	0.0343120145635014	0.005101094801626289	-111.190080339483	31.74028642100045	CCTAGAATAGAGAACAAAATTAATGT_CCAACAAAAGGAAACGTATTTATTGA
260130	60.1693982034086	0.0428617046051875	0.0034936112026286575	-94.7596637070538	16.236317878680328	GCTGGAACACAAAAAGAAATTTGCGC_CCAACAAAAGGAAACGTATTTATTGA
260248	18.2301716547871	0.0418638721992318	0.005905403759228282	-79.667059526436	26.53823490428702	CTCTGAATATGAAATTGGGTTTGGCA_CCAACAAAAGGAAACGTATTTATTGA
260256	14.1998485474438	0.032512154327507	0.004335950554689262	-128.272877898595	29.33446927682981	AGTTGAAATCAAAATCATATTGGATT_CCAACAAAAGGAAACGTATTTATTGA
260396	49.2672881071568	0.0388382480660871	0.0029402432315746145	-111.029277247899	15.661085286272684	AAATAAACAGAAAACACTTTTCCACG_CCAACAAAAGGAAACGTATTTATTGA
260496	4.33982051223734	0.0367127091020983	0.006181239651757215	-88.8114865685525	31.477823100681654	CTTCAAATATGCAATATCTTTTTGCA_CCAACAAAAGGAAACGTATTTATTGA
260653	6.99023766026167	0.0324601154364713	0.005041803940807441	-117.921211259065	32.49479621019219	TAATCAATCTATAATGTTCTTTGCAA_CCAACAAAAGGAAACGTATTTATTGA
260989	2.50272224407675	0.0485520530141631	0.011322225664562114	-34.943176569917	34.86425685981931	CCCAAAATCTGTAATCCCTTTAATGC_CCAACAAAAGGAAACGTATTTATTGA
260995	31.2466111387718	0.0398356645171314	0.003949103227913971	-97.3510112890405	19.7124406811372	ATGATAACCGAGAAACTTATTATCCA_CCAACAAAAGGAAACGTATTTATTGA
261136	45.3107867296274	0.0382318051394586	0.003108239291071744	-114.665948976728	17.20543820278754	TTTACAACGTGAAAAGTGTTTACACA_CCAACAAAAGGAAACGTATTTATTGA
261156	7.00108277424623	0.0410126107841468	0.005739228094976474	-72.9215309572203	24.44394805205512	GCAACAATGTAAAACGTTCTTAGTGG_CCAACAAAAGGAAACGTATTTATTGA
261275	29.4811360192016	0.0368771080256	0.003987024414503426	-111.598045021535	22.66777207769453	CAACCAAAAGCGAATTTTGTTGTGAA_CCAACAAAAGGAAACGTATTTATTGA
261435	20.5084450372945	0.032504045631006	0.0042304306575684176	-132.050062122049	28.532778928036876	GTATAAAGTAATAACTGGCTTTTCAC_CCAACAAAAGGAAACGTATTTATTGA
261647	15.6086241784961	0.0356623618457152	0.004662156069206279	-108.87156978366	26.56415729595556	TTTTAAACTGTGAAGTACTTTGAGGC_CCAACAAAAGGAAACGTATTTATTGA
261673	39.8251078361916	0.0414995554987353	0.0037776022912233056	-92.2539409069174	17.745447192964445	CACGAAAAGGGAAAGGCCGTTTGGGC_CCAACAAAAGGAAACGTATTTATTGA
262266	13.6263230436244	0.0348449977375986	0.004742766718704141	-114.052147210656	28.379731429560596	ACGTAAACTTGAAACTCCATTTGGTT_CCAACAAAAGGAAACGTATTTATTGA
262377	43.7476922481155	0.0378815082632748	0.003180030567503998	-114.97353539696	17.760102512212605	TTCATAAAGTGAAAATAGGTTTATCG_CCAACAAAAGGAAACGTATTTATTGA
262547	3.03235977898959	0.0431176781091539	0.006152218627323299	-57.2629616521214	23.25490255064356	TCAGCAAACAGAAAGAGGATTAATCG_CCAACAAAAGGAAACGTATTTATTGA
262711	47.1334036780012	0.0399139914206772	0.0032280300368013057	-104.057748002179	16.428175908401588	ATTATAATGTCTAAGTAGGTTGGGTT_CCAACAAAAGGAAACGTATTTATTGA
262713	9.75999331177381	0.0363744486199897	0.0050462516239030844	-104.292632574162	28.599181718127493	ATCCAAAAGGGCAATGCAGTTTGGGT_CCAACAAAAGGAAACGTATTTATTGA
262740	28.316572371853	0.0398433295638425	0.004119917459770371	-92.9326954811707	20.05755435837078	ATCTTAAAAGTTAAACCTTTTGATGT_CCAACAAAAGGAAACGTATTTATTGA
262806	27.7655740076648	0.0355589641265194	0.0037822841248576146	-115.244520888504	22.342287413693647	GTTTAAATATCTAAATACGTTAATTC_CCAACAAAAGGAAACGTATTTATTGA
262864	44.0456106298717	0.0412256809933098	0.0033530463304619713	-96.8084331069173	15.951876853728173	ACTCCAACCATGAAACAAATTGGTCA_CCAACAAAAGGAAACGTATTTATTGA
262916	9.60355886983129	0.0322040048372669	0.004812922173037579	-123.8964656153	31.71719537293328	TTGAGAATTGTGAATTAGGTTCTTGG_CCAACAAAAGGAAACGTATTTATTGA
262943	16.4010463701661	0.0345813525591	0.0048681593223029295	-117.22630913017	29.945771100962443	ACAGAAACTAGTAAAGGTGTTGGTAT_CCAACAAAAGGAAACGTATTTATTGA
262979	2.56701449598476	0.0363117186117925	0.01024877831030874	-90.212718735088	55.968114570316246	CTATAAAGGTTGAATTCGGTTAGTGA_CCAACAAAAGGAAACGTATTTATTGA
263773	24.9599920900912	0.0361135162951869	0.0037691034041690903	-115.097676670375	21.951696472606283	CCTCAAACTAAGAATTGCATTTTATG_CCAACAAAAGGAAACGTATTTATTGA
263792	3.02415900556832	0.0348021275459991	0.006059994030624081	-99.0987534105067	34.422380074257006	GCACCAAATCTTAACTCATTTATGTA_CCAACAAAAGGAAACGTATTTATTGA
263837	42.6801997648834	0.0384867536847983	0.0031891420101299276	-112.364158131172	17.347836502988432	CTGACAATGGAAAACCATTTTAACGC_CCAACAAAAGGAAACGTATTTATTGA
264321	0.188496076873236	0.0286577013472953	0.007561387029218107	-128.78764169348	60.06153087127753	CTACAAATCTATAATAATCTTTAGCG_CCAACAAAAGGAAACGTATTTATTGA
264356	23.3144708989081	0.0373895550149716	0.0043637736789688755	-108.381973766297	24.186122641854812	TATACAAACGTGAACTCCGTTTCTAC_CCAACAAAAGGAAACGTATTTATTGA
265588	0.942068777323954	0.0267224680069421	0.00571495665684884	-142.516431815707	49.47698752358801	TTTATAAAATTCAACTGTCTTTTTGT_CCAACAAAAGGAAACGTATTTATTGA
265798	4.37583082253849	0.0382578025970372	0.007197159063988867	-80.6095582748267	34.77686766882585	GTGAAAACCTAAAATCCAATTATAAC_CCAACAAAAGGAAACGTATTTATTGA
266259	8.59216200493216	0.0343582752184807	0.005218710977003342	-106.309569164574	30.18568282553929	GTACTAACTAATAACCATTTTTATGG_CCAACAAAAGGAAACGTATTTATTGA
266301	20.9766959762329	0.0302407357962325	0.00393665297454387	-149.999999961249	31.293822454643472	CTTTAAAGCGACAATGCCCTTTTTTT_CCAACAAAAGGAAACGTATTTATTGA
266338	3.45675259109359	0.0286541800240023	0.005687615601501628	-137.705027505066	44.226540707755504	CACTTAATTTAGAACAGAGTTGGTTG_CCAACAAAAGGAAACGTATTTATTGA
266625	0.145290080764738	0.033995350413429	0.006036014204457024	-93.9241877708269	33.254473639302454	GTGAAAAACTCTAAAGAATTTGAGCG_CCAACAAAAGGAAACGTATTTATTGA
266776	2.64988129494161	0.0366762149662305	0.005974129976923895	-89.4653447801323	30.685747592147425	GCTGAAACCATTAACTTAATTCGTGT_CCAACAAAAGGAAACGTATTTATTGA
266849	45.1746367862372	0.0397870618691504	0.0033323325886930807	-105.850000612494	17.296764970734547	TTATAAAGCTTAAATGCCATTGGCCA_CCAACAAAAGGAAACGTATTTATTGA
266899	11.7832679934765	0.0443185755188524	0.005543156838512209	-62.2037932034852	21.193124595411085	GTCTCAACCGGAAACGCACTTCTATA_CCAACAAAAGGAAACGTATTTATTGA
266910	14.9683375020914	0.0396434911462311	0.004846791202933904	-88.6361793052303	23.179235531608835	GACGCAACATGTAATGCAATTACGTT_CCAACAAAAGGAAACGTATTTATTGA
267149	3.90332310217943	0.037473500096712	0.006078736809643856	-83.9779957958996	29.92064608561809	CCAGTAACCGTTAAGTGAATTATCCA_CCAACAAAAGGAAACGTATTTATTGA
267549	10.1709313497108	0.0280273275985018	0.004250568799999095	-149.999999997246	36.200570979436456	CGTACAAGTATAAATGTTATTTTACA_CCAACAAAAGGAAACGTATTTATTGA
267935	6.79674880578511	0.0403718850587318	0.007051752553918846	-70.3047184402411	30.347462110774025	TAAGAAATCCCAAAGGCGATTGTAGA_CCAACAAAAGGAAACGTATTTATTGA
267957	3.60349550824111	0.0385507939301047	0.00819244699186483	-67.992258530992	37.435956166751424	TTAAAAATTCACAACCGGCTTTTGTC_CCAACAAAAGGAAACGTATTTATTGA
268202	5.21022476597241	0.0305466824756754	0.005231381655811394	-127.337696323672	38.05082623819352	TATTTAAAATGAAAGGTTATTAGATG_CCAACAAAAGGAAACGTATTTATTGA
268434	1120.48341730481	0.0757735554200464	0.001337831611364375	-35.2763633702551	2.734562882157229	AAAGCAATTGGTAATACGATTTCCAC_CCAACAAAAGGAAACGTATTTATTGA
268649	12.7009897840625	0.0518767058697318	0.007525712881144775	-32.5941159456786	21.25089762326154	TTTCTAACAGTAAACTTATTTTGATG_CCAACAAAAGGAAACGTATTTATTGA
268959	11.7985035904396	0.0414729745667936	0.005348151015008629	-72.3336960814831	22.7137688227041	GTACGAATTTTTAACGTTTTTATTGG_CCAACAAAAGGAAACGTATTTATTGA
269469	45.1243108629849	0.0396190969239623	0.003326145553456941	-106.729017192435	17.302891432658544	GCATCAAAACTTAACCAGGTTGATAC_CCAACAAAAGGAAACGTATTTATTGA
269652	52.2325727724351	0.0427461880722016	0.0038152911625386147	-91.1029817365159	17.76613908278771	TGGATAATCTAAAACCAACTTTCAAA_CCAACAAAAGGAAACGTATTTATTGA
269659	21.6938954396806	0.0348094256792	0.003947173567686655	-118.495524865055	23.51676020562382	CATGCAAGTTGGAATCGTGTTTATGC_CCAACAAAAGGAAACGTATTTATTGA
269767	43.0426514774157	0.0550436477418809	0.0070142439740613115	-38.7699489808198	19.813964330223126	CGAGAAATTAGCAATCAAATTATTTC_CCAACAAAAGGAAACGTATTTATTGA
269822	0.871556049188911	0.0483452701278068	0.009153728284886855	-34.0676130017798	27.575462494816584	CCTGCAATCTGGAAGACGGTTGGGCG_CCAACAAAAGGAAACGTATTTATTGA
270173	1349.19741265959	0.0657612182554725	0.0010633026854749207	-62.9631617099374	2.903248812996977	CCCCTAATTGATAAAGTACTTCAAGG_CCAACAAAAGGAAACGTATTTATTGA
270249	21.2103112416368	0.0386361511780513	0.004199021595388307	-94.8193202619963	20.948517464797742	CGAGGAATGTTAAACTGGGTTCGCGG_CCAACAAAAGGAAACGTATTTATTGA
270395	38.5611302151098	0.0426056093538015	0.0036100156201294086	-85.297816288414	15.89848850927831	CGCATAACTGGGAAGGGGGTTCGGGG_CCAACAAAAGGAAACGTATTTATTGA
270543	109.737749508537	0.0409840581267781	0.0025489182955873214	-118.043887007707	13.743647774794104	ACTCAAATCTCTAAGAAACTTCGTGT_CCAACAAAAGGAAACGTATTTATTGA
271209	6.27835853340045	0.0452749278492088	0.006436087243246892	-51.2072658740383	22.178449511016733	TGTCTAAAAACCAAGTAATTTACGGT_CCAACAAAAGGAAACGTATTTATTGA
271257	5.77264306987814	0.0290760715458856	0.00531858701901444	-136.946269205065	40.29279708935276	CGCACAATCGCGAAACTGCTTTTCAA_CCAACAAAAGGAAACGTATTTATTGA
271274	38.2434184341529	0.0433786858713178	0.003965981525342043	-85.6785917304796	17.367641643418587	TTCCTAACTCGAAAGGTTATTGTGAC_CCAACAAAAGGAAACGTATTTATTGA
271365	37.8328828456431	0.0401907488793545	0.0038011727045806384	-98.269108875587	18.903894133619847	CGCAAAACGGTTAAAACTTTTCGATG_CCAACAAAAGGAAACGTATTTATTGA
271408	0.138859313629069	0.0355637311060088	0.00627103129759405	-89.4475047437385	33.32387759649651	AGTACAACGCATAAGCTTCTTCCCAA_CCAACAAAAGGAAACGTATTTATTGA
271649	0.880047573250508	0.0376641213044116	0.0074810669879667455	-70.5719740508292	34.22674956876056	ATACAAAAGACCAACCAAATTTCAAT_CCAACAAAAGGAAACGTATTTATTGA
271974	2.67447640828229	0.0335322896058762	0.006770836381717675	-101.869978201747	40.59312325846944	AACCGAAATACAAATCCTTTTAGCTT_CCAACAAAAGGAAACGTATTTATTGA
271994	5.53785721548326	0.0366524635255754	0.005402420495462717	-91.3226189816538	27.71917473719141	TAAGCAATCACGAATAATGTTCTAAA_CCAACAAAAGGAAACGTATTTATTGA
272076	23.7911662499396	0.0397821787682391	0.006281206120832521	-84.8522679592651	30.48685083642555	ATGGAAAGAAATAATCCCGTTAAAAA_CCAACAAAAGGAAACGTATTTATTGA
272110	11.5809809684601	0.0438713770563486	0.009211816506855432	-63.679411354635	36.9112765562796	CTTCCAACATTCAACTGGCTTAAATA_CCAACAAAAGGAAACGTATTTATTGA
272396	24.2415386947117	0.0364756757675696	0.0038628772916733524	-111.944772291806	21.901031370146033	GCCGAAAATTATAAACGTGTTACGGA_CCAACAAAAGGAAACGTATTTATTGA
272823	33.7938422641019	0.0384837005097256	0.004033994495840612	-108.036865928323	21.997803329410655	GGTTTAACCCCCAACGTGATTTCTTG_CCAACAAAAGGAAACGTATTTATTGA
272934	38.6634564328258	0.0375154185585961	0.003470177237582011	-115.690648752898	19.703339772202202	CAACGAACCAGTAAGTTCTTTTAGTG_CCAACAAAAGGAAACGTATTTATTGA
272939	11.3277334734771	0.0395756705381238	0.005574288963163013	-81.7877710204193	25.87973089593055	ACTCAAAGACTCAAATATTTTGGGAA_CCAACAAAAGGAAACGTATTTATTGA
273119	31.7487193086454	0.033681320895042	0.003610641463455867	-135.539654594778	24.31226304069419	AAATAAACCATCAATCGGGTTGGCTG_CCAACAAAAGGAAACGTATTTATTGA
273282	4.90398367437173	0.0293456503862236	0.005152526585719633	-139.547895835526	39.57961365860884	AGGTCAATTGACAATCTTATTGGCAT_CCAACAAAAGGAAACGTATTTATTGA
273431	36.0822194080146	0.0360934740782704	0.003449851551074652	-123.135168300279	20.84122409682339	ATCATAATAGTGAAGAATCTTGCATA_CCAACAAAAGGAAACGTATTTATTGA
273469	18.5027519077997	0.0499809400726948	0.006018595931376145	-46.0129881928099	18.844833299908522	AGGCAAATTATGAACCGATTTCGGCA_CCAACAAAAGGAAACGTATTTATTGA
273505	31.6446170985671	0.0389424955969507	0.004298266532875919	-97.0779142125384	22.103361391885592	AGGAAAACCTACAAGAATTTTACAGT_CCAACAAAAGGAAACGTATTTATTGA
273659	50.0009133500711	0.0422191332151551	0.0038542855743608543	-96.5063246286215	18.58111288233877	CGTGTAATCTCAAAAGCGGTTAAATC_CCAACAAAAGGAAACGTATTTATTGA
273801	14.2407159629777	0.0311766703008683	0.004580674547377346	-134.343526536934	34.01097860072599	ACTATAAAAAAGAATTCTCTTAACGA_CCAACAAAAGGAAACGTATTTATTGA
274198	4.83398354579296	0.0347083533925831	0.0057975860162804566	-101.266737836885	33.04929130443415	AAATTAAACAACAATTCTTTTTCCGC_CCAACAAAAGGAAACGTATTTATTGA
274515	11.6052982472337	0.0329580618274049	0.004723909691454647	-124.355524025661	31.075094848246735	GAAACAAAAAATAACTGCCTTTAACC_CCAACAAAAGGAAACGTATTTATTGA
274551	35.6849882363639	0.0390942442616351	0.003630498039340399	-104.335498501832	18.939216979450407	ATGATAACTATCAAATGCTTTAATGA_CCAACAAAAGGAAACGTATTTATTGA
274717	27.906065906563	0.0378106906273141	0.00411005689395503	-102.995742241332	22.45087261516962	CCTTAAAATTCTAACATTCTTAGAGT_CCAACAAAAGGAAACGTATTTATTGA
274773	8.39586344000878	0.0373133373941352	0.005868961575734383	-93.1516707717777	30.708832959749753	CATTCAAATAATAAGTGCATTCTCAA_CCAACAAAAGGAAACGTATTTATTGA
275034	12.8276184271756	0.036337454117277	0.004677758686205469	-102.303733366567	25.537806223323646	GTAACAAACAGGAACTAGATTATATG_CCAACAAAAGGAAACGTATTTATTGA
275424	19.4443124392235	0.0382609292954528	0.0042487309018944775	-99.7567612240276	22.09550608735999	CCTGTAACAGTGAAGGCCATTTGGAT_CCAACAAAAGGAAACGTATTTATTGA
275550	21.8845344832699	0.0393660950645614	0.004568242010694562	-90.0651025348327	22.215439391004914	TTTAAAAACATAAACCTTCTTTCCAG_CCAACAAAAGGAAACGTATTTATTGA
275566	33.743161625167	0.0361034826717548	0.003384821163079409	-119.246659784108	19.881132143270452	CAAATAACCCTTAACACGTTTCAGGA_CCAACAAAAGGAAACGTATTTATTGA
275640	16.4591954428548	0.0384457873421273	0.004819351650367989	-97.7016285441692	24.97040588300943	TGCGCAACGGTGAAGAGTATTGGTGT_CCAACAAAAGGAAACGTATTTATTGA
275671	49.8052212060283	0.042147042649515	0.003383435795532246	-92.6303576033886	15.616644753725675	CTTCAAATCGTGAAACCTCTTCTTGT_CCAACAAAAGGAAACGTATTTATTGA
275737	10.8584641262491	0.044880526222096	0.005932131625705318	-58.0254365219484	21.812153685039323	GCCTCAATCGAAAAATTCATTTACGA_CCAACAAAAGGAAACGTATTTATTGA
275744	0.658823849539473	0.0415372055915582	0.00736368511109598	-56.0005510618121	28.03655868352183	ATATTAATCAACAAATGAGTTGGAGA_CCAACAAAAGGAAACGTATTTATTGA
275920	66.150684583573	0.0380865420818821	0.0026506655622668207	-123.70879754057	15.221318215491866	GTATGAAGTACCAACTCGCTTCCACG_CCAACAAAAGGAAACGTATTTATTGA
276014	48.2180024447948	0.0365126479469318	0.00302431918893933	-126.037778589415	18.231122406079606	CTCATAATGCTTAAGTTGCTTATAGG_CCAACAAAAGGAAACGTATTTATTGA
276124	28.0009173011131	0.0369614965835999	0.0037109548053414457	-113.404851611771	21.33092755731661	GACTGAAAAAAGAATAATCTTCCAAC_CCAACAAAAGGAAACGTATTTATTGA
276246	3.284833057687	0.0296373501030176	0.005707986338665504	-131.28152984685	42.435447330344104	AGATCAACTCATAAGAGATTTAACCA_CCAACAAAAGGAAACGTATTTATTGA
276424	38.6815852125009	0.0376889783442746	0.003481075786427443	-115.553517551456	19.64291576841171	GACTTAATATAGAACTACGTTGTAAC_CCAACAAAAGGAAACGTATTTATTGA
276686	1.07269146870858	0.0268529426086091	0.005521976517692536	-149.999999973322	49.15272385434127	ATGAAAACATTGAATACCTTTCGGGT_CCAACAAAAGGAAACGTATTTATTGA
276954	3.51782761515635	0.0380480846231704	0.006701380443277923	-76.9182077299003	31.136189693920084	ATGAGAACGCTTAAGAGTATTTTGTC_CCAACAAAAGGAAACGTATTTATTGA
277298	0.370586816066819	0.0253840695245699	0.005965296697243607	-145.83817289093	60.324719400432976	ATGTGAACCTCGAAAGCCTTTTATAT_CCAACAAAAGGAAACGTATTTATTGA
277440	35.021744127207	0.039237966801678	0.0036258003048053825	-103.991941469979	18.68376052695542	TACAAAAACGGCAATAACCTTGTTCC_CCAACAAAAGGAAACGTATTTATTGA
277467	105.03276105508	0.0410976244183072	0.0024396463897074627	-117.343375142791	13.032413531627938	CTAAGAAGCGCTAATACCGTTTCGCT_CCAACAAAAGGAAACGTATTTATTGA
277854	4.12037340016693	0.0354647789798994	0.006209943810470646	-93.9931368244748	33.39225349138777	TGGTAAATACTAAAGTGAGTTCTGTG_CCAACAAAAGGAAACGTATTTATTGA
277992	29.5201965856747	0.0580310228927248	0.007234014121628961	-29.3250487226503	18.25881408231304	TTAATAACTCGCAAATACTTTCGTGA_CCAACAAAAGGAAACGTATTTATTGA
278228	7.73282492346614	0.0395571011271922	0.0052275674223992	-80.078756653634	24.114493151024828	CTGTAAACATGAAACCGTTTTCGCAT_CCAACAAAAGGAAACGTATTTATTGA
278484	4.50759342971313	0.0295584320768835	0.005521440236985689	-138.612397679388	42.57043843706475	TAACTAAGTTTGAAAACAATTTCCCC_CCAACAAAAGGAAACGTATTTATTGA
278557	0.0342497706746485	0.040844764978405	0.010321537279887029	-60.8657862939129	42.94153919915983	CCAATAAGCTGCAAAGGAGTTGAGAG_CCAACAAAAGGAAACGTATTTATTGA
278722	120.652598985778	0.0794275368970471	0.009500085968144575	1.57377691546199	16.502069426461315	TTATAAATCTAGAAAGCGTTTCTGGA_CCAACAAAAGGAAACGTATTTATTGA
278735	34.1916962450712	0.0364275980738908	0.0034223569025475407	-119.683531441501	20.36989758132874	AATAAAAATGCAAAGTTTGTTTCGGG_CCAACAAAAGGAAACGTATTTATTGA
278814	32.6671117898358	0.0316752800748902	0.003619894758232598	-149.950547958442	27.60992010602698	ATGAAAAGATTTAATTCGCTTAAGTT_CCAACAAAAGGAAACGTATTTATTGA
278931	11.0453895861087	0.0383618657559927	0.005823026307689885	-89.3118811631374	28.75839997683982	CCAGAAATCATCAACGTAATTAGAGA_CCAACAAAAGGAAACGTATTTATTGA
278961	5.75975833585848	0.0398110022104316	0.006326078337087648	-72.7052023073051	27.446153343504147	TCTCCAAAGTTCAACATCATTCTCT_CCAACAAAAGGAAACGTATTTATTGA
279321	29.7411309901687	0.0345883153478365	0.0036591590600106765	-122.262491116458	23.11405498275468	CTTATAATTGGAAAAATCTTTTCGTT_CCAACAAAAGGAAACGTATTTATTGA
279638	10.2024611238449	0.0364576375089362	0.005353065116186074	-97.6414824444208	28.444119854762327	CCGCCAATATCCAAACATCTTGCTTT_CCAACAAAAGGAAACGTATTTATTGA
279649	42.6921032533518	0.043527643978965	0.00413025167549316	-85.069804595791	18.054582380431267	CGTGCAAACTCGAATTGTTTTTTCAC_CCAACAAAAGGAAACGTATTTATTGA
280134	1.33306144997873	0.0373907284552001	0.007363766702069086	-78.314115008678	36.14584484428955	GCTATAATAATAAAGGTGTTTATGCG_CCAACAAAAGGAAACGTATTTATTGA
280567	43.4456669189131	0.0341102170779137	0.003341841200878005	-133.760816418564	22.46480467918647	AGTATAAACCATAAGTAAATTAAGGT_CCAACAAAAGGAAACGTATTTATTGA
280644	14.2814783988125	0.0336331523892429	0.004450809955382407	-118.44563396556	27.920272754294018	TCGCTAAACTAGAAGTATTTTGTGAT_CCAACAAAAGGAAACGTATTTATTGA
280697	0.25818477849397	0.0339844512305838	0.00666560610383487	-99.8256559859187	38.551730630434875	GTGAAAAATCCGAATTCCATTGTAGC_CCAACAAAAGGAAACGTATTTATTGA
280877	5.92234470754488	0.0403498937225162	0.006015465309708516	-68.3475746103786	24.8614247083139	AAAAAAAAGCTAAAGTTCTTTGGTCG_CCAACAAAAGGAAACGTATTTATTGA
281008	42.8855683671245	0.0378414247783607	0.003298549452362672	-115.731306473097	18.5182260244739	AGCAAAACTGACAAGGAACTTTTGAC_CCAACAAAAGGAAACGTATTTATTGA
281030	12.9426369560466	0.0362441101917324	0.0044244767603429346	-103.212341205051	24.00392049167251	GACGGAATCGTTAATTAGTTTGCGAT_CCAACAAAAGGAAACGTATTTATTGA
281159	2.3570830520934	0.0324018985224896	0.007980739486376252	-106.763031218527	50.991216505715485	GCATTAAAAGAAAAAAAGGTTAATTC_CCAACAAAAGGAAACGTATTTATTGA
281163	33.1493808050395	0.032224705215384	0.0037008348887194367	-145.597882440071	27.983831778452778	ATCTAAAATTTTAAGCTATTTGTTCT_CCAACAAAAGGAAACGTATTTATTGA
281345	7.56704939780764	0.0357868761354184	0.005599036191309766	-97.9652821871953	30.627674907163005	CGCACAAACTGAAAAGCTCTTTGCGT_CCAACAAAAGGAAACGTATTTATTGA
281758	20.1260120265089	0.0413790406669481	0.005270666823189117	-77.4296613451637	23.392378966791444	AGGCTAAGAAACAACCTCTTTAATCT_CCAACAAAAGGAAACGTATTTATTGA
281962	36.6876522372207	0.0443383158182912	0.004580368354728627	-78.3187658953994	19.274349369838355	GCCCCAACGGAAAATTCTGTTCCACT_CCAACAAAAGGAAACGTATTTATTGA
282032	48.6497296664115	0.0371442929241607	0.003031865708705886	-119.58253489233	17.41024361968594	GCCCTAACCCGTAAATAATTTCGCTA_CCAACAAAAGGAAACGTATTTATTGA
282925	46.6559531125369	0.0415278253353528	0.0031016252497455205	-97.7505594060284	14.800752730819035	TATCGAAGTCGTAACACCCTTTGCTT_CCAACAAAAGGAAACGTATTTATTGA
282955	0.359312493368407	0.0398024363722953	0.0069931184808590795	-68.0805602446381	29.88371630590766	AAAAGAATGTGCAATAGAATTTAGGC_CCAACAAAAGGAAACGTATTTATTGA
283123	8.37589341089625	0.0368815702472362	0.0050567166001080814	-91.7782363203206	25.75709134755975	ACACAAACAGCTAATATAATTACTCG_CCAACAAAAGGAAACGTATTTATTGA
283175	4.81873741471281	0.0325111568006306	0.005889798236976249	-109.360570397611	37.32807372908294	CTGAAAATTTTAAAGTTCCTTTTCTG_CCAACAAAAGGAAACGTATTTATTGA
283215	8.17144765126599	0.0443281337469744	0.0066262802679276514	-57.6758256540623	24.636056123561847	AAAGAAAATGGAAAAAATGTTGCATA_CCAACAAAAGGAAACGTATTTATTGA
283302	34.9050544965566	0.0340421627581945	0.003837791454266095	-131.789794514644	25.41718187598033	TTGAAAAACGGGAAGGCTCTTGATTC_CCAACAAAAGGAAACGTATTTATTGA
283617	24.5080067320517	0.0415649951083106	0.0041897511891759755	-86.7612294200302	18.955273723514523	GATGCAAGGAAGAATGGATTTGGGCC_CCAACAAAAGGAAACGTATTTATTGA
283744	5.18723410899696	0.0334709026087787	0.0055954722117466564	-111.062754306672	34.65740094268644	ATAAAAACGTTTAACCAGCTTTTATC_CCAACAAAAGGAAACGTATTTATTGA
283867	46.1705825707484	0.0343750410387741	0.0033066609255736896	-128.048809349905	21.728348771774584	ATATTAACAAGGAAGGGTTTTATTAA_CCAACAAAAGGAAACGTATTTATTGA
283892	6.89678784701835	0.038457611933387	0.0056834651422861295	-83.1067298438474	27.078855628301373	ATTCAAATATGTAAGCAAATTCAGCT_CCAACAAAAGGAAACGTATTTATTGA
284188	0.811284539760038	0.0297119136313964	0.007130138070411394	-129.085092637001	53.963394666326124	TGGATAATCCTAAAATCGCTTAAGCC_CCAACAAAAGGAAACGTATTTATTGA
284621	10.5653340511228	0.0388568058256695	0.005125151628596804	-86.7335645159846	24.67420876610522	CGAGAAATTGCTAAATTAGTTGAGTG_CCAACAAAAGGAAACGTATTTATTGA
284981	29.6850445900129	0.0380642292685631	0.0037094189718581637	-106.918672638498	19.736600914691095	AGCAGAAATGAAAACCACATTGCATC_CCAACAAAAGGAAACGTATTTATTGA
285048	44.0793493219263	0.0373990579964759	0.0033701377645545803	-118.314501592945	19.639534148726202	ATTATAAACATCAAAAAGATTGTGTA_CCAACAAAAGGAAACGTATTTATTGA
285473	2.3879256309791	0.0365255147028455	0.005416009613972306	-86.9169318016405	26.987759411334082	GAACTAACTCCGAAGGGTATTGTAAC_CCAACAAAAGGAAACGTATTTATTGA
285646	31.6909323106914	0.0376950176758326	0.0038016842076812503	-109.510647775828	20.83431645478842	TATTAAATGTCGAAACTCATTTCCAG_CCAACAAAAGGAAACGTATTTATTGA
285693	5.39091606240402	0.0436348894846442	0.007410163056700115	-59.4712890494579	28.57688638511298	GGAATAATCACGAATACGGTTTCCGT_CCAACAAAAGGAAACGTATTTATTGA
285815	5.02054148053416	0.0268277250385161	0.005395245694204875	-143.012578548332	49.80847795302355	AATTTAAAGTAAAATAAGTTTTGTTT_CCAACAAAAGGAAACGTATTTATTGA
286069	14.6627456703278	0.0390879921910013	0.005413972211125435	-84.9412704745823	25.688255875474518	GGTCTAATAAGAAAGCGGTTTCGTAA_CCAACAAAAGGAAACGTATTTATTGA
286216	10.1697368375615	0.0404757677327973	0.00642247976538528	-74.6490683518439	29.02529934195656	ATTCTAACTTTAAAGCCTTTTTTGTT_CCAACAAAAGGAAACGTATTTATTGA
286251	27.6167681209973	0.0333641209012144	0.0036888837075891015	-135.951219406992	25.413836316790846	AAATGAATTCCAAACTGTCTTAGGTT_CCGCCAATCCCGAACCCCGTTTCGCC
286258	25.1087741227634	0.0392702044797631	0.004499889255536853	-96.7658114159832	22.963248055261616	TCGAAAAAAGAGAAGAGGTTTGCCTG_CCGCCAATCCCGAACCCCGTTTCGCC
286300	20.3656970825998	0.0362677340056547	0.0045239149098324095	-112.972697639427	26.5099683959066	ACGAGAAACATGAATAGTATTCCTGT_CCGCCAATCCCGAACCCCGTTTCGCC
286414	2.90215352455576	0.0412148160499498	0.008082399682824572	-65.3327555486148	34.22040126361157	GGAGTAATAAATAAGCAACTTACGTT_CCGCCAATCCCGAACCCCGTTTCGCC
286433	3.35982817193951	0.0279827533415197	0.0055597968890935675	-149.999999978067	47.695634351758315	TCTTGAAGTGTCAAATATATTCACGT_CCGCCAATCCCGAACCCCGTTTCGCC
286499	5.06209171348782	0.0323401405577603	0.005985071419947945	-101.564765713939	37.1142772303381	CTTATAACTACTAATAGTATTCAGTA_CCGCCAATCCCGAACCCCGTTTCGCC
286554	140.102098909995	0.0430008993459378	0.002268588000818241	-111.067619761473	11.378110606462362	TAAAAAAGCCTGAATGAAGTTCCTTG_CCGCCAATCCCGAACCCCGTTTCGCC
286563	1.67198860043001	0.0340994287428134	0.006588342625297654	-98.0547781169994	37.21594349248298	ACAACAACTAGAAACGAAGTTAAAGC_CCGCCAATCCCGAACCCCGTTTCGCC
286586	7.73677577931535	0.0333521216440466	0.005367608036347288	-107.231528414658	33.11813218068684	AACAGAATAGAGAATATTGTTATATG_CCGCCAATCCCGAACCCCGTTTCGCC
286658	12.9444316093787	0.0324341189712378	0.005281156231974603	-126.411533113245	37.07450437945569	ATTGAAATCTGGAAATATTTTGTGTA_CCGCCAATCCCGAACCCCGTTTCGCC
286939	43.7143357771099	0.0376573144688674	0.0032630053384702182	-114.914609061883	18.32939535175251	TTGGCAATCACTAAACTTTTTGATAC_CCGCCAATCCCGAACCCCGTTTCGCC
287113	0.434000902018312	0.0329843955388065	0.0058912881540811625	-101.871415359759	34.80299729579456	GTTCTAATCTGTAATCCTTTTTGTTA_CCGCCAATCCCGAACCCCGTTTCGCC
287256	31.6291012111366	0.0354176790694391	0.003719863362783521	-126.795958143665	23.517343550892686	TGCCTAATAAGAAAATTCATTTCACG_CCGCCAATCCCGAACCCCGTTTCGCC
287264	12.0792009329337	0.0381575957739874	0.00644655244152282	-89.5718756540485	32.584965844221756	CGTGAAAGGGCGAATCCGGTTATACT_CCGCCAATCCCGAACCCCGTTTCGCC
287313	134.663305071997	0.0438664310244165	0.0023692996027330077	-107.434908805006	11.507502903875901	TCAACAAAGAACAAGTCCTTTATGTC_CCGCCAATCCCGAACCCCGTTTCGCC
287516	0.984888449053983	0.0292559559527822	0.006167735459117766	-130.237127671244	47.07918356949215	AATTAAATGAATAAGATGGTTATTTC_CCGCCAATCCCGAACCCCGTTTCGCC
287527	19.6843972003713	0.0454175939027661	0.-0.006832254340885508*I	-61.6949147197627	0.-26.873960108451783*I	GCTATAACGCGCAATTTTTTTAACTT_CCGCCAATCCCGAACCCCGTTTCGCC
287532	10.8265795138526	0.028520309254661	0.00548707468531109	-149.999999999823	48.565554938708544	TTAGTAAGATACAACATTTTTTCTTT_CCGCCAATCCCGAACCCCGTTTCGCC
287576	33.9297334156995	0.0361778139347039	0.003886540972577258	-118.261201421693	23.33311496721477	TAAAAAACCCAAAAAGTCATTCAGGG_CCGCCAATCCCGAACCCCGTTTCGCC
287587	29.2453793734507	0.0320815309006813	0.003529784881954844	-149.999999950131	26.800495811163835	AACCTAACATGGAACTATGTTGGCC_CCGCCAATCCCGAACCCCGTTTCGCC
287591	26.0410176840771	0.0385149159119139	0.004990365952380444	-100.519928150492	26.693719259425446	ACAGTAACGAAGAAGTTAATTGATAA_CCGCCAATCCCGAACCCCGTTTCGCC
287679	55.6710997341835	0.0474293770742328	0.0042435050066414294	-70.82067455921	16.228840370657437	AACCTAAGTCTAAAAGTAGTTAGTTT_CCGCCAATCCCGAACCCCGTTTCGCC
287705	10.6085917788523	0.0441482551181566	0.005669992050325749	-59.3784892796553	20.954728867787026	AAGAAAAGAAAGAACAATGTTGCAGT_CCGCCAATCCCGAACCCCGTTTCGCC
288174	21.7600491042017	0.0443925268957388	0.004741867129504974	-67.9535056562016	18.389890745594464	AGTGAAACAATTAACTCCATTGAAAC_CCGCCAATCCCGAACCCCGTTTCGCC
288280	74.5542729125431	0.0377724939368931	0.00287890062339915	-123.192239022031	16.9816563513648	ATTCTAATAGAGAAACATGTTTTCTT_CCGCCAATCCCGAACCCCGTTTCGCC
288415	0.314723769663075	0.024309219447281	0.005146002945708663	-149.999999982468	53.45244229827175	TCTCGAAATAATAATTCATTTTAAAG_CCGCCAATCCCGAACCCCGTTTCGCC
288540	55.3488726335179	0.0427256681062935	0.0035371755416552272	-95.3027463332241	16.6387806664764	TACATAAAAATCAAGTGTATTCGGTG_CCGCCAATCCCGAACCCCGTTTCGCC
288660	12.1716459045241	0.0387403644359845	0.004868296821364869	-84.9002202933111	23.23567014392809	CAAGAAAAGTCAAATTGAGTTGTTAT_CCGCCAATCCCGAACCCCGTTTCGCC
288829	34.9940620588374	0.0338234515914754	0.0035321807423261235	-139.290085717617	24.765764170025605	TGTGAAATTCTTAAATAACTTCATCG_CCGCCAATCCCGAACCCCGTTTCGCC
288847	20.5577117442695	0.0407654132392566	0.004805697110500077	-82.9490803709817	22.290383243468764	CCTATAATATCTAACGCATTTTAGTT_CCGCCAATCCCGAACCCCGTTTCGCC
288900	15.3263859438546	0.0727659921643596	0.012064648643206197	12.3520364439154	20.81059305856869	ACTAAAATGTTCAAAATAGTTGTTCA_CCGCCAATCCCGAACCCCGTTTCGCC
289000	1.64438888826294	0.0256479595958196	0.005123941818499167	-149.99999988124	48.35647693438925	ATCCTAATTCTGAATTCTATTTATGA_CCGCCAATCCCGAACCCCGTTTCGCC
289065	30.6468545000619	0.0409770661500278	0.004147760775697625	-89.3073884390342	19.585534100443486	TATCAAACATCTAACCCGCTTCCTTA_CCGCCAATCCCGAACCCCGTTTCGCC
289084	3.28889574957032	0.04495230416568	0.008942528052992723	-50.4700248583006	31.959785591701102	ACGTTAAAGATCAACGTGGTTATTAG_CCGCCAATCCCGAACCCCGTTTCGCC
289193	13.531824100293	0.0317323580107366	0.004019062556636379	-133.907486719707	28.704385761530688	GCTGCAAAAGTAAATTCGTTTGTATT_CCGCCAATCCCGAACCCCGTTTCGCC
289226	29.4804732723192	0.0429126199970763	0.005146999869387503	-77.6003159701325	22.143718050542695	CATCTAAAAATAAAAGGTGTTTTTGC_CCGCCAATCCCGAACCCCGTTTCGCC
289352	35.9377393660695	0.0349263096426411	0.0035528421346618533	-130.221621234012	22.960387442189838	TTAGCAAAATTAAATGCATTTTCTCG_CCGCCAATCCCGAACCCCGTTTCGCC
289687	4.09314607442252	0.0301548591159793	0.006163077328893514	-131.651437799386	45.80468053818589	CACGGAATGCCGAACTTTCTTGGAAT_CCGCCAATCCCGAACCCCGTTTCGCC
289852	4.85525852377214	0.0278259519485546	0.005323889230830979	-149.999982929007	45.069446540091	GAATCAATATTTAATTTCGTTGCAGG_CCGCCAATCCCGAACCCCGTTTCGCC
289922	19.9565731981164	0.0399554864742096	0.00406753493009836	-89.9043252977937	19.256982147499826	GGCACAAAATGTAAATCGTTTGTCGT_CCGCCAATCCCGAACCCCGTTTCGCC
289924	14.3034408862998	0.0396343746770827	0.005756291171769967	-81.8910559068269	27.138180497623033	CTAAAAAAATGTAACTGTATTCCGGC_CCGCCAATCCCGAACCCCGTTTCGCC
290135	6.25488841010421	0.0260150907704433	0.005063765229108687	-149.999999993539	48.27446138889634	AATTTAAGAGATAATCTTTTTTTAGA_CCGCCAATCCCGAACCCCGTTTCGCC
290161	4.39919804982921	0.0280539722729212	0.0059726198013680355	-149.999999998809	51.36986526728898	TAGTCAAAAACCAAGTTATTTAACAC_CCGCCAATCCCGAACCCCGTTTCGCC
290220	68.1054869822212	0.0414136833414036	0.003034160871494964	-103.863710387148	15.175304695047858	GTTATAAAGCGCAAATTGATTCAGAA_CCGCCAATCCCGAACCCCGTTTCGCC
290301	9.76683565927448	0.0282956573969935	0.004917403378550665	-136.239831746861	40.52630851000731	ACGAAAATTTATAAAGTTATTACAAC_CCGCCAATCCCGAACCCCGTTTCGCC
290373	21.1591954922319	0.0344477471085383	0.0050945059453004855	-117.632190752462	32.65785558305521	CCGACAAAATTTAAATTTCTTGACGA_CCGCCAATCCCGAACCCCGTTTCGCC
290603	856.809203317169	0.0796260184229497	0.0024374942263910484	-21.1668746550676	4.400398410419989	TATCTAATTCCTAAGGTATTTGTTTT_CCGCCAATCCCGAACCCCGTTTCGCC
290630	17.5082562977169	0.0324484292945878	0.00435863753886494	-126.472809487941	30.238975559944954	TATTTAATAAACAATGTTTTTCAATC_CCGCCAATCCCGAACCCCGTTTCGCC
290638	11.8606151703845	0.0359262440841658	0.0058839995056962635	-105.433096028689	33.764798986681775	AGGGAAATACTCAATAGATTTGGGAG_CCGCCAATCCCGAACCCCGTTTCGCC
290663	12.080742637732	0.0341738838494116	0.00486168311247275	-113.051346823079	28.907330748052342	TCGTGAATACGGAACTTGTTTCTTGG_CCGCCAATCCCGAACCCCGTTTCGCC
290948	25.1986279622878	0.0394498490887676	0.0037547788171351406	-98.2010531958929	18.802863708532676	ACACTAACCAGCAATGCTATTGCCAG_CCGCCAATCCCGAACCCCGTTTCGCC
291055	7.13203347153403	0.0394046218012806	0.005466400480153192	-79.7341209266243	25.277001593860803	TTATGAATAGGTAACGCACTTTTGCG_CCGCCAATCCCGAACCCCGTTTCGCC
291335	12.8501414733434	0.0357531839236325	0.005416845293863715	-108.522183279823	31.846066924528483	AAAAGAACATTTAAGGTGCTTTCAAG_CCGCCAATCCCGAACCCCGTTTCGCC
291353	40.7242669745084	0.0358127017887384	0.003907369790348424	-119.83536711372	24.519052415315162	TATACAATCTATAACTAGATTTTTTC_CCGCCAATCCCGAACCCCGTTTCGCC
291380	62.9051899135178	0.0385334413372139	0.003272358523226079	-114.400581733616	18.33324190820706	ATCCCAAAATCTAACAAACTTTCAAA_CCGCCAATCCCGAACCCCGTTTCGCC
291447	96.8751412110769	0.0396692197992715	0.002427501020430084	-121.487147978343	13.510624184957578	ATAAGAACGGGCAAAGTATTTGACAT_CCGCCAATCCCGAACCCCGTTTCGCC
291542	6.71686493097769	0.0334044490774136	0.005710761842708012	-110.635187673065	35.10487303607771	CTTAAAAGTCGTAAGGGCTTTCCACC_CCGCCAATCCCGAACCCCGTTTCGCC
291664	21.3343140786311	0.0394799478491236	0.005051891084297271	-86.2219525324538	24.65940183695387	GATTTAATTATGAAGGGTTTTAGAGT_CCGCCAATCCCGAACCCCGTTTCGCC
291672	140.771635309615	0.0425568233516639	0.0028802742082313097	-130.24645784551	17.023735222559473	TAGACAAGTCTCAAGGTTGTTAATAC_CCGCCAATCCCGAACCCCGTTTCGCC
291889	3.90841837741191	0.0314294167542725	0.005999716127982249	-120.127402819845	40.22868321838466	GGATGAAAAATGAAGGATCTTGGGAT_CCGCCAATCCCGAACCCCGTTTCGCC
292016	14.1172292709418	0.0334064586975876	0.004533193925340657	-120.303540103362	29.047751980435294	AATCTAATTCCCAATACGATTAGTAT_CCGCCAATCCCGAACCCCGTTTCGCC
292097	5.89185415686032	0.0353588013520945	0.005785166027598982	-97.1780120936129	31.56661548348929	GGTACAAGAAATAATTGTTTTTCGTG_CCGCCAATCCCGAACCCCGTTTCGCC
292100	7.07191571941935	0.0479649437033673	0.006363391632862229	-42.3325016012157	20.18175341833323	CCTGGAAAGACGAATGGACTTTCCGT_CCGCCAATCCCGAACCCCGTTTCGCC
292262	15.3993751651689	0.0333330216791634	0.005041734572818777	-122.163807526041	33.05462278765543	TATATAACTATCAACGATTTTAGGTT_CCGCCAATCCCGAACCCCGTTTCGCC
292484	1.490035565318	0.0428264795728964	0.008090830038892275	-54.4074671612499	30.61168052960484	CGATGAACCCTAAACAATCTTCTACA_CCGCCAATCCCGAACCCCGTTTCGCC
292515	11.5882771081808	0.0391223278195114	0.005205140704801634	-84.9511290957595	24.713911651051856	CATCTAAAAGGGAAGTGGTTTAACTG_CCGCCAATCCCGAACCCCGTTTCGCC
292668	23.1063464697996	0.0392231863626897	0.004818525851351659	-94.9451970901867	24.216131206764196	GATTTAACGGGTAATCAGGTTTGTAT_CCGCCAATCCCGAACCCCGTTTCGCC
292683	1.58656621593786	0.0335300655788259	0.006901644289298264	-101.263881769392	41.27604083069992	CGCAAAAAAAAGAATGCCCTTATGTG_CCGCCAATCCCGAACCCCGTTTCGCC
292767	31.7581635815441	0.0307117956383407	0.0025798499383873205	-149.990428700054	21.468298379059128	AAAAGAACCCGGAATGAATTTAGCTT_CCGCCAATCCCGAACCCCGTTTCGCC
292801	14.398391205839	0.0331546869928863	0.004849115706716323	-120.8773962826	31.98616797788197	GATACAATTTTCAAGACTTTTTTCAA_CCGCCAATCCCGAACCCCGTTTCGCC
292945	40.3555678862925	0.0409858990582394	0.0036471584826521393	-96.2281640375563	17.622739106582447	TGAAGAATTTGCAATGATATTGCATA_CCGCCAATCCCGAACCCCGTTTCGCC
293238	122.514596618572	0.0420266328173314	0.002228803852358693	-114.300493883529	11.468533667876478	ACCGCAACTGCTAATTGCTTTTGGAA_CCGCCAATCCCGAACCCCGTTTCGCC
293707	136.278309962209	0.040602865996363	0.002073300293320964	-126.871353704693	11.648595239439118	CACAAAACACATAACATGGTTAACAG_CCGCCAATCCCGAACCCCGTTTCGCC
293734	320.548943227322	0.0382180074382458	0.001715619873735593	-150	11.96885611731134	AAATTAAATATTAATACGCTTTTGAT_CCGCCAATCCCGAACCCCGTTTCGCC
293787	166.382699779794	0.0521209097302134	0.003227870872203314	-64.4360841176934	11.133439715786597	GTCGAAAATTAGAATTATATTTTACC_CCGCCAATCCCGAACCCCGTTTCGCC
293819	21.8048819832438	0.0409133004028611	0.004395379775983567	-84.1707162748977	20.0769702310613	ACTCCAAATCACAAGTATTTAACGA_CCGCCAATCCCGAACCCCGTTTCGCC
294053	20.8541457198307	0.0375022035148264	0.004155170112526435	-101.839097032369	21.876896305385603	AGTACAATACCTAATCTCATTGGATT_CCGCCAATCCCGAACCCCGTTTCGCC
294062	85.0065402522376	0.0389821154501238	0.002470869185579929	-123.252253389806	13.98243370551185	ACAGTAAGTTTTAACTCGTTTAATCG_CCGCCAATCCCGAACCCCGTTTCGCC
294260	12.3606435194141	0.0372815778742977	0.004907489393294223	-96.628575930707	25.82666791212434	GGGCAAATCACAAATGTCTTTCTTGA_CCGCCAATCCCGAACCCCGTTTCGCC
294602	53.2119023426038	0.0400962509201383	0.0032765504697346045	-104.167314364878	16.877372910110637	GTTCGAAACAAGAAGCTGGTTTGTTT_CCGCCAATCCCGAACCCCGTTTCGCC
294619	303.93187818213	0.0668251305084281	0.0026660447220920157	-37.7984736262475	6.244110209904116	CGTTAAAAGTGCAATGCGTTTGTTTA_CCGCCAATCCCGAACCCCGTTTCGCC
294673	2.86225684529937	0.0322282243913881	0.009621082477678131	-117.802966231067	66.5018386218711	TTCATAAATATCAACGATCTTCTTTG_CCGCCAATCCCGAACCCCGTTTCGCC
294680	31.5748240784559	0.0337971799403853	0.003792755184098876	-134.301389177845	25.42428294723542	TACCAAACCTACAAGCATCTTGATAC_CCGCCAATCCCGAACCCCGTTTCGCC
294819	18.8162978539751	0.0372383173872888	0.005598383204047353	-107.541708148864	31.777072839829902	CATGAAAAGGTGAAATTGTTTCTTCC_CCGCCAATCCCGAACCCCGTTTCGCC
294842	16.1640084465619	0.0385961568948581	0.004794014202469522	-89.0283974187015	23.372853779526896	TAGCGAAAAAGGAATATCATTAGCAA_CCGCCAATCCCGAACCCCGTTTCGCC
295465	62.0816782561362	0.0405762386141082	0.0029633906334306072	-108.256174863043	15.364058383062407	CTGTCAAAGTGGAATTAGCTTGCACT_CCGCCAATCCCGAACCCCGTTTCGCC
295490	4.49637642913268	0.0429658559462437	0.006733626932013014	-59.2232117542125	25.81524560654749	GTGATAAAGTACAAACTTGTTAACGT_CCGCCAATCCCGAACCCCGTTTCGCC
295689	28.0242504297803	0.0348041064436421	0.0038248662114760963	-129.13073916884	24.950380799946114	TTCTTAATACCAAATCGTATTATTGC_CCGCCAATCCCGAACCCCGTTTCGCC
295799	51.5019305199881	0.0430990018369357	0.003189090429191828	-91.4649216186989	14.366287900382517	AACGGAATGGGCAAGGGCCTTGGGGG_CCGCCAATCCCGAACCCCGTTTCGCC
295944	52.9877254631217	0.0394161754630895	0.003188404843773175	-113.022299468793	17.473561982952827	GTTGTAAATTCTAATGGATTTGATCA_CCGCCAATCCCGAACCCCGTTTCGCC
295982	21.4015172085707	0.0369877859135061	0.004137468633906596	-106.756504484015	22.86467688952839	GCGGAAATGTTAAACGCTCTTGTAGA_CCGCCAATCCCGAACCCCGTTTCGCC
296036	44.4460943217905	0.0409090160373072	0.0034315536952055584	-98.8227738285469	16.68501087303438	GTCACAATCGTTAATTCTGTTAGGTT_CCGCCAATCCCGAACCCCGTTTCGCC
296089	26.0517992877514	0.0432027353169446	0.004637701443096754	-75.2753066329436	19.490013330088235	TCATTAAATTGCAATTTTTTTGGGGC_CCGCCAATCCCGAACCCCGTTTCGCC
296114	55.6798397634889	0.0418204103284177	0.0033169554652098705	-100.301990671969	16.213105568033594	TTCTCAAAATGTAAAGCCGTTCCGCG_CCGCCAATCCCGAACCCCGTTTCGCC
296395	78.0770997226182	0.0335775916707915	0.0025122378866519078	-149.999999997338	18.789364474717534	AGGATAACATAAAAACCTCTTCAAAT_CCGCCAATCCCGAACCCCGTTTCGCC
296405	20.7397223904923	0.0328005625809342	0.004128987296177978	-126.639892341789	28.48885721273109	TGTTTAATTATAAATCGTTTTTGCGG_CCGCCAATCCCGAACCCCGTTTCGCC
296618	9.2267249150553	0.0282077559184571	0.004715882837277013	-149.999999980498	39.06862497101497	TTAAAAAGTGTCAACCCGGTTTGGGTG_CCGCCAATCCCGAACCCCGTTTCGCC
296768	32.4407992732119	0.0412597333913739	0.003990274180046914	-91.2611291853955	18.74345614125936	CTTACAATAGGTAATATGGTTCGGGC_CCGCCAATCCCGAACCCCGTTTCGCC
296980	27.5132399429987	0.0468922520073631	0.004615526995216446	-63.7245007376567	16.99044525755435	TCCTGAACCTTAAACCTTATTGTAGG_CCGCCAATCCCGAACCCCGTTTCGCC
297107	10.367331099288	0.0369594730670722	0.005582572114492011	-90.6799936231988	28.873816353538693	TTCTGAATCACTAAAGGTTTTCTCTT_CCGCCAATCCCGAACCCCGTTTCGCC
297344	32.7400915289628	0.03155452760657	0.0035531053964375997	-149.999999997977	27.169310193535473	TAGTCAACACCTAAAACTTTTCGATT_CCGCCAATCCCGAACCCCGTTTCGCC
297381	56.5131513277991	0.0406438835785604	0.0030941572785522613	-105.795672977751	15.760281697284602	GCTCCAAATCGGAATAGAGTTTGACA_CCGCCAATCCCGAACCCCGTTTCGCC
297430	19.3913306049977	0.0366861537505982	0.004509782979790473	-109.963208425155	25.816946236447276	ATCAGAATGACTAAGCTCATTGATTT_CCGCCAATCCCGAACCCCGTTTCGCC
297702	24.9394216481253	0.031486697370094	0.004112574631910207	-149.999999996607	32.04282557180509	ACAAGAACCGGAAAACCGATTTGGAC_CCGCCAATCCCGAACCCCGTTTCGCC
297722	21.0811351480379	0.0415151600627585	0.004654702142319169	-84.2768291946536	21.273039015815353	TGTACAAAGCTTAATACGTTTCGCAA_CCGCCAATCCCGAACCCCGTTTCGCC
297778	13.7309882142434	0.0372963863066594	0.006161755321752238	-96.5988188248747	33.396362120961726	ATAAGAATACCTAAAATCATTCAGAA_CCGCCAATCCCGAACCCCGTTTCGCC
297802	37.49389700225	0.034350202964528	0.003213419699696576	-133.981948916508	21.060105772496318	CCATTAACTATCAAGGTGTTCAAAC_CCGCCAATCCCGAACCCCGTTTCGCC
297847	25.9901239547927	0.038712046850611	0.004071404398812337	-101.50617499988	21.186272971858333	GATGTAACTCCAAATACGGTTGAGTT_CCGCCAATCCCGAACCCCGTTTCGCC
297981	40.8056713456811	0.036053931074153	0.0031854713584495943	-123.719969526495	19.090352021622117	GCAACAACAGAGAACAAAGTTATCGA_CCGCCAATCCCGAACCCCGTTTCGCC
298024	37.5111211024768	0.0453491556638146	0.0040082517018850405	-72.2297326914172	15.748956455451916	CCCCCAACACTGAACGCAGTTTGAAA_CCGCCAATCCCGAACCCCGTTTCGCC
298029	31.5050981065965	0.0389942057950893	0.0038950106310888417	-101.997326616527	20.05311317626995	TCACTAATAACCAATGCACTTTGTAA_CCGCCAATCCCGAACCCCGTTTCGCC
298081	34.1522246882064	0.0318911491727988	0.003654518376939955	-149.999999970693	28.14792307556771	CTTGCAAACATCAAATTGTTTGTTTT_CCGCCAATCCCGAACCCCGTTTCGCC
298313	14.6086400948935	0.0484033957479695	0.006263365796951991	-46.0733562070523	20.298867399384832	GCTCTAAAATCGAAAGTTTTTGGGAA_CCGCCAATCCCGAACCCCGTTTCGCC
298335	0.671744667637142	0.0416963678769771	0.00886361897774355	-55.2076286054652	34.62388932305273	ACTGAAAGATTCAAATTGTTTCAAAG_CCGCCAATCCCGAACCCCGTTTCGCC
298376	3.16012084024069	0.0326777204865703	0.006074289134344858	-106.494155541128	37.48381301653024	AATATAAGGATGAAATGTATTTGATT_CCGCCAATCCCGAACCCCGTTTCGCC
298759	50.2982950650584	0.0396038721693244	0.0039237305943770505	-104.932279798685	20.721495566972084	ACTTCAAAATTCAAGGTTTTTCCCAG_CCGCCAATCCCGAACCCCGTTTCGCC
298784	0.0360310786611535	0.0390790446978314	0.007382912809879887	-65.4906013182782	31.762666951356078	GGTGAAAAATACAACCCATTTTGTAT_CCGCCAATCCCGAACCCCGTTTCGCC
299017	14.2324538781882	0.0319051766538482	0.005511446122101233	-125.760624673833	39.768591001854354	GATCTAATATATAAGATAATTGTCCG_CCGCCAATCCCGAACCCCGTTTCGCC
299402	26.0076447924426	0.0344600625829434	0.0038568638616539317	-119.450530849183	24.32308856406433	CAGCTAACGATAAATATACTTAATCA_CCGCCAATCCCGAACCCCGTTTCGCC
299490	76.5101347561976	0.042285028028524	0.002983442524884008	-101.377562551225	14.372050325541533	ACAAGAATACTAAACACGTTTTCCAT_CCGCCAATCCCGAACCCCGTTTCGCC
299823	9.38208193847294	0.0382031883417038	0.0060364650578340244	-86.991040764211	29.582448904520035	TCTAGAAGCGTAAATCGGTTTCGTAC_CCGCCAATCCCGAACCCCGTTTCGCC
299856	21.7571591481287	0.0301528887777843	0.004046616895088351	-148.674630385903	31.978334900335142	TATTTAAAAAGTAATCCCGTTAAATC_CCGCCAATCCCGAACCCCGTTTCGCC
299948	35.5819696013039	0.0373691655366246	0.0034398067165838093	-113.194390161877	19.16397110856674	GCAAGAACAGGTAATCGTTTTTTAGC_CCGCCAATCCCGAACCCCGTTTCGCC
299973	44.5111140446417	0.0337161132959954	0.003574734004310419	-138.562086046744	25.173172518155607	CATACAAAGCCAAACTAATTTTCAAA_CCGCCAATCCCGAACCCCGTTTCGCC
300077	100.020388848968	0.045156257911639	0.0027132268848278204	-92.9973871871159	11.886670615763771	ACCGGAAACCTCAAGGTGGTTCAAGC_CCGCCAATCCCGAACCCCGTTTCGCC
300170	92.816034928631	0.0423892898195009	0.0025673820531833414	-108.786105858743	12.873822636812474	GTCGCAAGTACAAACAGTATTCCTAG_CCGCCAATCCCGAACCCCGTTTCGCC
300248	18.5579161026367	0.0414108295848407	0.004582458257426669	-81.3624263889231	20.219805777210087	AGGAGAAGCAAGAAGGAGGTTTACGC_CCGCCAATCCCGAACCCCGTTTCGCC
300518	60.8810994111499	0.0454749888975055	0.0033529371638498623	-84.4046963377508	14.114167023511879	TTATCAACCATTAATACTCTTACGTC_CCGCCAATCCCGAACCCCGTTTCGCC
300521	36.1260744059186	0.0386676714399137	0.0038973354200622827	-107.451576389165	21.10483076303045	AGTACAAAAGCAAATGGCGTTCTAAT_CCGCCAATCCCGAACCCCGTTTCGCC
300568	41.6148628140006	0.0343401543244542	0.0038087288675573232	-126.242166331918	25.16176400594736	CACTAAACCCTTAAATTCTTTTCAAA_CCGCCAATCCCGAACCCCGTTTCGCC
300598	54.2096842313237	0.0426442606051931	0.0038985572965134587	-90.0734410339519	18.036081891778085	CTCTGAACCCCCAAGAGGGTTTCCGT_CCGCCAATCCCGAACCCCGTTTCGCC
300944	29.6371944600029	0.0683099414660551	0.013622876250972771	-1.04700251242053	24.187758322017444	TAACCAACGCGGAAAAGGATTGGCGG_CCGCCAATCCCGAACCCCGTTTCGCC
301157	1.19605809843586	0.0276708304337661	0.006711905681356537	-149.999999998752	58.55710811833928	TAATAAAGCTTGAATCGAGTTGGGCG_CCGCCAATCCCGAACCCCGTTTCGCC
301450	1.54767723896303	0.0407389046613176	0.008096363157169257	-66.2503003449499	34.794765243971135	ACGAGAATTGTTAATTTTGTTAGCGC_CCGCCAATCCCGAACCCCGTTTCGCC
301690	18.4436869593091	0.0372321074382458	0.004845105657596351	-95.717968436832	25.700496000619008	TCGAAAATGTTAAATATAGTTCAGAT_CCGCCAATCCCGAACCCCGTTTCGCC
301788	21.1528689154064	0.0414595861622176	0.005192905449348645	-84.6155899975862	24.015442715821475	CAACGAATCTGCAAACCAATTGACTT_CCGCCAATCCCGAACCCCGTTTCGCC
301853	2.38606043355357	0.0338670501881744	0.006852864650636179	-101.470893788806	41.00007193040469	TGACCAATATGTAAGAATCTTTAATG_CCGCCAATCCCGAACCCCGTTTCGCC
301910	18.312813122695	0.0414583525679646	0.00518721876450483	-80.5656585440814	23.145643839417737	GAGTAAATTGCTAAAGGCGTTACGTT_CCGCCAATCCCGAACCCCGTTTCGCC
301951	14.2050574701352	0.0449311784174048	0.006799572559820976	-63.4144995104581	26.26129615434107	TAGGAAAGACAGAAATGAATTCATTC_CCGCCAATCCCGAACCCCGTTTCGCC
301961	18.9486271005979	0.033756450678981	0.004424568304912301	-122.904333495186	28.669041645064965	CCTGGAAGCGTCAACGATTTTATAAC_CCGCCAATCCCGAACCCCGTTTCGCC
302221	23.3832535871392	0.0358180225437167	0.0037848585837583215	-117.267059738278	22.495734294115888	TGAGCAACTGCCAACACGTTTTCGAT_CCGCCAATCCCGAACCCCGTTTCGCC
302253	46.1806726886642	0.0383146304015633	0.0031953597159421793	-111.363400049032	17.503021169531582	AATTTAACTAATAACTCCATTCGGTT_CCGCCAATCCCGAACCCCGTTTCGCC
302258	46.6335843125666	0.0405745946329495	0.003173838618193949	-101.691839158513	15.686039660715222	GGAATAAGTTGCAAAGGCGTTGGGCG_CCGCCAATCCCGAACCCCGTTTCGCC
302292	5.53382511814785	0.0374274078238329	0.006385495612734482	-87.8033141739564	32.530725055126354	AATTAAAGAGGGAATGTGATTTTAGA_CCGCCAATCCCGAACCCCGTTTCGCC
302411	49.1380479645423	0.0426251374415648	0.0035166398410417755	-92.3401799808101	16.209207599898622	AAAATAACGTTAAAAGATGTTTAACC_CCGCCAATCCCGAACCCCGTTTCGCC
302566	27.815411287908	0.0393789395102545	0.004203564932973466	-100.123701448437	21.762350496674433	CTAACAATCATTAACCCTATTGAATG_CCGCCAATCCCGAACCCCGTTTCGCC
302572	65.1191465973039	0.0395924230465239	0.002955790470220382	-110.046176321867	15.748523244264273	CTTTCAACATCAAATGAACTTTATCT_CCGCCAATCCCGAACCCCGTTTCGCC
302803	85.1205431313236	0.0403184925193598	0.0025288104320217953	-113.888616566889	13.390601921940046	ACTTAAACAATGAAATGATTTGACTT_CCGCCAATCCCGAACCCCGTTTCGCC
302977	6.65255883487681	0.0378445021929441	0.006941284052760306	-84.7369127886567	34.90759454079703	TCAAAAAATCAGAAGGCCATTAGATC_CCGCCAATCCCGAACCCCGTTTCGCC
303014	69.6466373247662	0.0386523604257396	0.0027811927011537497	-122.331702345319	16.063190961896954	TAACAAATCATCAAAGTACTTCAAAG_CCGCCAATCCCGAACCCCGTTTCGCC
303171	34.8391963034067	0.0408543743985178	0.004101836701450279	-93.4884057870058	19.54147223740163	ACAAAAACAGTTAACTCTTTTGGTGC_CCGCCAATCCCGAACCCCGTTTCGCC
303235	1.62510813824535	0.029327135585182	0.006670358129806156	-111.828287424869	47.83587889675876	TCGGGAATATAAAATCCTATTTTTTC_CCGCCAATCCCGAACCCCGTTTCGCC
303640	11.6749028676528	0.0342253333180329	0.004612359563540454	-115.445917056484	28.15445236492679	ACAGTAACACGAAACGATATTCCGGT_CCGCCAATCCCGAACCCCGTTTCGCC
303711	36.3990717498846	0.0381523627049032	0.0034820056540638515	-110.000165954752	18.9780174645554	ACAGAAAGTAGTAAGGCGGTTATGGG_CCGCCAATCCCGAACCCCGTTTCGCC
303760	36.2415402630927	0.0456599743917236	0.005695604209534289	-69.5528016624669	22.544346529197387	CTCGGAATTACAAAGGATTTTTATCC_CCGCCAATCCCGAACCCCGTTTCGCC
304188	10.5199614758223	0.0366465315138354	0.004937844790234053	-100.390861190942	26.98568388513475	AAGAGAAGGCGTAAGGGACTTTATAC_CCGCCAATCCCGAACCCCGTTTCGCC
304292	44.0977300931133	0.0338174212651726	0.0032279392861884193	-135.981415774093	22.12220261556694	TCCGAAACTGTAAATGATATTAATTG_CCGCCAATCCCGAACCCCGTTTCGCC
304415	20.2833229050815	0.0346490489686752	0.004084386469399201	-114.845404205307	24.6384392178581	GTCTAAATACTAAATAGTATTAGCCA_CCGCCAATCCCGAACCCCGTTTCGCC
304453	4.13712155837129	0.0367307958507812	0.006527929708768948	-86.5255495039411	32.81885511246769	GTCTTAACACGTAAAGCATTTACAGG_CCGCCAATCCCGAACCCCGTTTCGCC
304465	129.329528959153	0.0381172950112846	0.002055027273377087	-138.838771319784	12.78708165726893	TATTAAAATCCCAACATACTTATTGG_CCGCCAATCCCGAACCCCGTTTCGCC
304544	46.8299859337507	0.0316778723444341	0.0029435562058206925	-149.999999945464	23.555268506200125	CCCAAAATTCTAAACTGGATTAATTT_CCGCCAATCCCGAACCCCGTTTCGCC
304943	3.65698097339484	0.030207102222652	0.0065662872339998365	-126.678004473405	47.48848005951947	TCCAAAACATTCAATGTAGTTGATTA_CCGCCAATCCCGAACCCCGTTTCGCC
305257	131.741640087139	0.0419330283582274	0.002192906449353253	-118.128481775397	11.54937265796644	AGTACAAATTTCAATCAGGTTCACGC_CCGCCAATCCCGAACCCCGTTTCGCC
305443	52.0363341237456	0.0416408831289509	0.003290246923089414	-97.281412790086	15.808713644754635	TATACAAACGTAAATTATGTTTTGAG_CCGCCAATCCCGAACCCCGTTTCGCC
305489	9.37276596070463	0.0305101398352837	0.004577550338605834	-137.122183891362	33.794774487104874	CTGGCAAGCGTGAACTGGGTTTGAAC_CCGCCAATCCCGAACCCCGTTTCGCC
305593	729.937601332775	0.0717345936199204	0.0021935294505724145	-35.7583568006009	4.7887885491475695	CGTCAAAACAAGAAGTTTGTTTAGAA_CCGCCAATCCCGAACCCCGTTTCGCC
305605	7.53945542849917	0.027541217201836	0.0045567048696019885	-149.999999996139	38.58378329931662	GTAGGAATAAATAAATGCCTTGTTTT_CCGCCAATCCCGAACCCCGTTTCGCC
305695	10.5521791403629	0.0414477351821162	0.006035656806315913	-71.0731853643819	25.8903889310351	TTCAAAAGAAGAAATTCGATTAACGA_CCGCCAATCCCGAACCCCGTTTCGCC
305799	15.1463663906516	0.0397364359923966	0.0050264515504488795	-85.0179372801464	23.62405772656656	ACAACAATTGAGAAATTTGTTGGTGG_CCGCCAATCCCGAACCCCGTTTCGCC
305807	19.2520047627745	0.0405032731883403	0.004860682933334307	-86.7325809031214	22.578094924129395	CATTAAATAGGCAAGTACCTTATGTG_CCGCCAATCCCGAACCCCGTTTCGCC
305810	4.51509077174708	0.0407117873462481	0.00820917561870192	-71.0715657889968	36.14878697887894	TCAACAACCAATAATCGTTTTTGGTA_CCGCCAATCCCGAACCCCGTTTCGCC
305839	59.6360646341026	0.0378304683986296	0.0029448603967515133	-123.49168548874	17.334385201140933	ATAATAAAAGGCAACCCTTTTCATCC_CCGCCAATCCCGAACCCCGTTTCGCC
305967	42.7957295508141	0.0397538071695016	0.003655152386058879	-103.335951805221	18.977744645898376	TAGGTAATATCCAAGTAATTTCTTAC_CCGCCAATCCCGAACCCCGTTTCGCC
306139	44.6752323994564	0.0344864484012553	0.0033039401799667694	-132.500760110964	22.11695337965823	CTCCGAAAATGTAACTATATTATACG_CCGCCAATCCCGAACCCCGTTTCGCC
306200	54.5414587131024	0.044766782183703	0.0036851849507916904	-82.7433909454368	15.592279630507253	TTATGAACTTCTAAATGTGTTGTTCA_CCGCCAATCCCGAACCCCGTTTCGCC
306456	4.7047467140836	0.0313914000926102	0.006470463579035184	-127.497355043507	47.16890842369451	CAGAGAACGTCTAAATTCTTGAAGT_CCGCCAATCCCGAACCCCGTTTCGCC
306661	3.66150069476433	0.0268981483829858	0.005310944730989497	-149.999999997894	48.90401372617132	CTTTAAACTTTCAAATATCTTGAAAA_CCGCCAATCCCGAACCCCGTTTCGCC
306699	35.3577872115157	0.0388905867044443	0.0036511592734315315	-103.504347758823	19.016663085233986	TCTTTAAAACGTAAAGATGTTCTATG_CCGCCAATCCCGAACCCCGTTTCGCC
306859	13.5969542074857	0.042675733572021	0.005949884827368783	-69.5139592035344	24.6120064950423	TCTAAAATATGGAAGCGATTTCTACG_CCGCCAATCCCGAACCCCGTTTCGCC
306860	25.6342923262931	0.0672727333203688	0.008035153416396962	-4.93168060676629	14.857293727231097	GCTCAAAGCATTAAGATTATTCGTGT_CCGCCAATCCCGAACCCCGTTTCGCC
307085	18.9372673014798	0.0430027027155519	0.005638649753936692	-69.9204470974839	23.41285872408304	TTAGAAAGTTGCAAGAAATTTTAGGG_CCGCCAATCCCGAACCCCGTTTCGCC
307110	51.2901846232142	0.0455888134760904	0.0033106148360293342	-79.8985443790377	13.393560162949129	GATGCAATCCATAAAGTGTTTAGACG_CCGCCAATCCCGAACCCCGTTTCGCC
307125	17.3092636680374	0.0360434984176182	0.004332002265864979	-104.409858211578	23.826865796856655	CTTAGAAGTTGGAATCGTCTTGATAA_CCGCCAATCCCGAACCCCGTTTCGCC
307317	41.7345179836472	0.0325903928828672	0.003290844753661996	-149.412946647922	24.24942807068064	CCTTCAAGTGACAAGGTCGTTTTCGT_CCGCCAATCCCGAACCCCGTTTCGCC
307490	84.0998141777331	0.041494582710339	0.0026203814329789723	-107.251090914186	13.172659481853842	CTCTGAAGTCAGAATGCCGTTTCAAG_CCGCCAATCCCGAACCCCGTTTCGCC
307508	38.1740061461658	0.0323377455366612	0.0033065757054297354	-149.999999983357	24.967981314940904	ACTTGAAACTTTAAACGGCTTGATGT_CCGCCAATCCCGAACCCCGTTTCGCC
307547	27.8018528790281	0.033624123215485	0.0037112879368518233	-135.293444887576	25.307880957821162	TCGCCAATAGCTAACGTCATTCTTAA_CCGCCAATCCCGAACCCCGTTTCGCC
307792	84.7447918359849	0.0394705547568513	0.0025947867969357526	-119.82497869208	14.522579922754204	CACAGAATCATGAATCATGTTACTTT_CCGCCAATCCCGAACCCCGTTTCGCC
307826	34.7824627342899	0.0352343262639371	0.003982191579720162	-116.507582760637	24.649848741353157	CTAAAAATGATTAAATTATTTTGACG_CCGCCAATCCCGAACCCCGTTTCGCC
307870	60.182900530377	0.0372660280167793	0.002798306154173629	-126.641097156174	16.724400622371075	AGCCCAACAGCCAATAATATTGGGGC_CCGCCAATCCCGAACCCCGTTTCGCC
308110	127.660281307522	0.0424153875808674	0.0024875334709648046	-112.082741516745	12.771765984457085	AAGCCAAAATTCAATCTTTTTGTACA_CCGCCAATCCCGAACCCCGTTTCGCC
308187	1.22891354841649	0.0318091812300056	0.006750212003058764	-90.768649997156	39.835205056461575	TTGAAAAAATTTAAAGAGTTTCTTGG_CCGCCAATCCCGAACCCCGTTTCGCC
308314	5.22025940227391	0.0378717718511774	0.006182480314946705	-86.8291847098719	30.726787720511382	GAGTGAATGCACAAATGATTTGTCCC_CCGCCAATCCCGAACCCCGTTTCGCC
308376	3.70230369416799	0.0397850263221768	0.009264374169598464	-74.2242592218515	42.8436349135004	AATATAACAGTGAAGTTTGTTTTGTA_CCGCCAATCCCGAACCCCGTTTCGCC
308419	4.92144975981756	0.0311965048956521	0.005378761229923666	-128.851324861098	38.49112478711571	GGAGCAAATTCGAACCTGCTTCTGGT_CCGCCAATCCCGAACCCCGTTTCGCC
308483	53.1190581648975	0.0413103211742392	0.003841259266153454	-92.2843655025252	18.545487659887414	TGTCGAATTATCAAACGGTTTATTAA_CCGCCAATCCCGAACCCCGTTTCGCC
308540	25.4174811209175	0.0381315788073661	0.0046442086802694375	-101.82690296149	25.177015278528348	TAACTAAAGCGTAAAGTATTTTGTCTT_CCGCCAATCCCGAACCCCGTTTCGCC
308677	48.8731845041482	0.0342973834491169	0.0029254199556162535	-139.670087722191	19.993269449454864	AAACAAAATGCGAATTCTTTTAGTGA_CCGCCAATCCCGAACCCCGTTTCGCC
308854	57.1651811921767	0.0382606801557327	0.00399245192242558	-114.238504750617	22.901158010704474	CGCATAATATTGAAAAGAGTTTTCCCA_CCGCCAATCCCGAACCCCGTTTCGCC
308953	33.081639644873	0.0349642417464216	0.003998295069172835	-122.426801266404	25.095080808992215	AAAGTAATAGAAAAAGTGATTCTGAT_CCGCCAATCCCGAACCCCGTTTCGCC
308962	6.43454346123151	0.0284033135450835	0.0054087968406519036	-147.798804854651	45.521600771243136	TCGTCAATCCCCAAACTTTTTAATTG_CCGCCAATCCCGAACCCCGTTTCGCC
309430	113.367172424503	0.042261533177734	0.0024924346254509306	-109.567644922538	12.552423855365582	TTAGGAAAATGCAATTTCGTTTGCGG_CCGCCAATCCCGAACCCCGTTTCGCC
309542	16.8051932137124	0.0289541268465825	0.004636568464651204	-149.999999988262	40.03148095386345	CAGCAAAAGTTAAAATTTATTCTTTG_CCGCCAATCCCGAACCCCGTTTCGCC
309694	7.70821157619909	0.0285193638246591	0.005541769472640076	-150	48.616684573698834	TAAGGAATAATTAAGTCACTTTAAAG_CCGCCAATCCCGAACCCCGTTTCGCC
309860	27.1817431094795	0.0337494341656292	0.003910235649045422	-130.491975756674	26.215703453176793	ATTATAATCCTGAAGTGTTTTTTAAG_CCGCCAATCCCGAACCCCGTTTCGCC
309960	6.49690659200603	0.0407290877918268	0.006978983387319524	-68.056940139657	29.90305478322448	TCATAAATAAATAACGCCATTCGAGT_CCGCCAATCCCGAACCCCGTTTCGCC
309987	64.5305213988778	0.0357828160061007	0.0028980881972442843	-132.851425863937	18.544695506609578	CATTAAAGGTCGAATGCTATTTTCTA_CCGCCAATCCCGAACCCCGTTTCGCC
310085	1.15493156383879	0.025162915237541	0.005072594453429535	-149.999999663796	51.68708692067749	TTTGAAAGACTGAATTATTTTTATAC_CCGCCAATCCCGAACCCCGTTTCGCC
310096	89.7789882097741	0.034008493618483	0.002049432735419401	-149.555719083818	15.014368664757173	ACTACAACAATCAAACGAATTTATTT_CCGCCAATCCCGAACCCCGTTTCGCC
310127	39.488572669579	0.2012917887148	0.10810800993022988	89.9999999610145	22.82374868225128	TGAGCAAATCGAAATAAATTTTTTGT_CCGCCAATCCCGAACCCCGTTTCGCC
310196	20.7342807473499	0.0361532696864713	0.00462646772945959	-112.531903615471	27.30683018729044	TGTAAAACCTGCAACCTAGTTTAGTG_CCGCCAATCCCGAACCCCGTTTCGCC
310614	8.71992483495502	0.0298396683690793	0.00561732169303769	-145.289852363889	45.007548149631596	AGATTAACCCAGAACCGAATTCCAAC_CCGCCAATCCCGAACCCCGTTTCGCC
310873	97.3062962600465	0.0409447177399631	0.0024527355671046572	-115.714858071167	12.932344616613674	ATTTCAATCGGAAACACGGTTTTGAC_CCGCCAATCCCGAACCCCGTTTCGCC
310892	0.738297929620117	0.0396354594115687	0.006422896566501139	-65.6637120661839	27.10165594585107	AGTAGAAGTGTAAATGGCGTTCCGTG_CCGCCAATCCCGAACCCCGTTTCGCC
311303	5.33879885418499	0.0419867422686067	0.006538926299233503	-63.3494594825976	26.34178773877431	GCGAAAAAGCGGAACCTGATTAAGTA_CCGCCAATCCCGAACCCCGTTTCGCC
311402	0.571723548351102	0.0385444949658703	0.0068438268795266806	-70.1029563061804	30.22522664305685	TAGTAAAGCTGTAATTGGCTTGCCAT_CCGCCAATCCCGAACCCCGTTTCGCC
311425	89.1275218383729	0.0383403941905998	0.0029732063200020556	-123.457813553186	17.66826912466798	CTTTAAAGTTCAAAACTTTTTCAGGG_CCGCCAATCCCGAACCCCGTTTCGCC
311510	73.859315760916	0.0365166142706179	0.002622348698315772	-129.036810159392	16.13369988253179	TCAAAAATAAGAAAACAAATTGGGGA_CCGCCAATCCCGAACCCCGTTTCGCC
311637	43.5216986389637	0.0432781776478022	0.004076355720841691	-86.9388005492821	18.15346444748284	CGAATAAGTGGAAATCCTATTGCGAT_CCGCCAATCCCGAACCCCGTTTCGCC
311918	1.53336453972631	0.0458815518790062	0.00947779552110264	-44.6606951050712	32.48862367652693	TTTCTAACTGTTAACACAATTACGTA_CCGCCAATCCCGAACCCCGTTTCGCC
312139	18.2117941494671	0.0422991569309559	0.004986665903578433	-75.2328965928358	20.91993178727934	GATATAATCGAAAACGGAATTCTCGT_CCGCCAATCCCGAACCCCGTTTCGCC
312187	55.0072636780515	0.0398681690922907	0.0032586662821852395	-105.612147851054	16.930142289602966	ACAAGAAATTGAAAATAAATTGTCCC_CCGCCAATCCCGAACCCCGTTTCGCC
312331	8.85293871249385	0.0424831044972081	0.006932671135271485	-66.7389570980604	28.456781690618264	GTTAAAAATGAAAACTTGATTCTGGT_CCGCCAATCCCGAACCCCGTTTCGCC
312404	8.38994904238945	0.0437634674371785	0.005479387460001549	-61.870285131445	20.942600425627234	GTCGCAAATGGGAAGGGGGTTGAGGA_CCGCCAATCCCGAACCCCGTTTCGCC
312422	95.1536015633079	0.0339446206905943	0.0025694152726411534	-147.469717708653	18.622331181932086	CAAAAAACCGTGAAGAGAATTAATCA_CCGCCAATCCCGAACCCCGTTTCGCC
312554	36.4122455960748	0.0406508160131555	0.0038129887733294784	-95.5718820161367	18.538403579365898	TACCAAAACTCCAAGTTTGTTCTGAT_CCGCCAATCCCGAACCCCGTTTCGCC
312918	11.7062523239394	0.0355280707453339	0.006281589425449342	-105.724417685418	36.41857143519511	TAGAGAAAAACAAATTTGTTTTTGCG_CCGCCAATCCCGAACCCCGTTTCGCC
313386	3.80578582780356	0.0457322173970743	0.010367665341882637	-49.4376934236009	36.92717439424293	ATAAAAAACTCAAATGACGTTGATGA_CCGCCAATCCCGAACCCCGTTTCGCC
313665	7.56983119589563	0.0269298678431101	0.004765597710412861	-149.571728390704	45.8599899356123	CTCAAAATTTATAATTGGCTTATTTA_CCGCCAATCCCGAACCCCGTTTCGCC
313736	40.5875512376736	0.0390184818572541	0.0036584602126662684	-106.206433009601	19.281564021587613	TGTACAAAACAAAATGTTCTTGGTGG_CCGCCAATCCCGAACCCCGTTTCGCC
313887	69.8614771085001	0.0422923334250116	0.0031348473058266857	-99.8165386311645	15.148766508153235	TATCCAAAATTTAACTATCTTGTCAT_CCGCCAATCCCGAACCCCGTTTCGCC
314167	34.9550991338344	0.0339039774464349	0.004166007165375942	-133.062294661436	29.010465554930814	TCCAGAAGCTTTAAAGATCTTTCAAA_CCGCCAATCCCGAACCCCGTTTCGCC
314274	0.510312683243797	0.0333777321194356	0.006196518805136945	-101.600321092396	37.55989631082043	AATCCAACATTACAATATTATTTCAAC_CCGCCAATCCCGAACCCCGTTTCGCC
314277	12.5033155735786	0.0381162878709749	0.005068061594906176	-92.9014583810533	25.671192602646084	GCTCGAAATCTCAATATACTTGGTTG_CCGCCAATCCCGAACCCCGTTTCGCC
314345	13.5791163960175	0.0392693952675568	0.005402154420636596	-88.5095330529098	26.221525504624466	ACTAGAAGGGTTAAACGAGTTAACAG_CCGCCAATCCCGAACCCCGTTTCGCC
314543	21.7734829774316	0.0397209908268053	0.004059905523895306	-90.7596794910795	19.45863219443134	CGATCAAACTTTAAGAGCATTCGTAA_CCGCCAATCCCGAACCCCGTTTCGCC
314745	43.7563034265291	0.0410824978359578	0.0034663113865303244	-96.3339653360596	16.58865287455273	TATAGAATCAATAACGTTGTTGCAGA_CCGCCAATCCCGAACCCCGTTTCGCC
314838	28.5987082059712	0.0402118428455373	0.004409627677730414	-93.3336317089421	21.322674998812086	TAGACAACGTTCAAATGAATTTCGAT_CCGCCAATCCCGAACCCCGTTTCGCC
314891	46.7685643585976	0.0394007330295526	0.0031370851285559536	-106.440419962292	16.291637539956614	GCGTTAAACGGTAAGATACTTACATA_CCGCCAATCCCGAACCCCGTTTCGCC
315046	1.48823464550597	0.0257820172201087	0.007473911748649018	-145.508049509006	72.33950113804008	AATAAAACTTACAACCTGTTTTTTAAT_CCGCCAATCCCGAACCCCGTTTCGCC
315370	17.6354849666776	0.0344820715134027	0.004497778534384834	-124.418212677449	29.296022464850537	CTCACAAGGAACAAGGCTTTTATCTG_CCGCCAATCCCGAACCCCGTTTCGCC
315530	31.4777075939663	0.0309635851575196	0.003693414110368897	-143.006761626569	28.869897607237622	TATTAAAACTTAAAAGATATTACGGT_CCGCCAATCCCGAACCCCGTTTCGCC
315611	63.9276756589329	0.0417387183376255	0.0029510563835730775	-102.891868118235	14.54143029631067	GTACAAAATGTAAACCTAATTCATTC_CCGCCAATCCCGAACCCCGTTTCGCC
315614	5.02866578824072	0.041911884549488	0.005846667928072923	-63.2509083040998	23.384758814063844	CCTAGAATCGAAAACCTACTTGACGC_CCGCCAATCCCGAACCCCGTTTCGCC
315962	1.5570541068375	0.035335955212443	0.0059815108106969096	-87.9452175360627	30.690586877943716	ATATAAATTCGAAAACCCGTTGTATC_CCGCCAATCCCGAACCCCGTTTCGCC
316135	35.5611285452808	0.0433539862719796	0.004028358963034982	-80.9695745577989	17.272530476748678	CCCCAAAGGCTAAAAAACATTGTATC_CCGCCAATCCCGAACCCCGTTTCGCC
316216	55.7347392501234	0.037367101547375	0.0031130411999047754	-118.824443579861	17.92816085160485	CAGCTAAACTTGAACAAACTTTACAT_CCGCCAATCCCGAACCCCGTTTCGCC
316249	45.7391622358915	0.0406906520260517	0.0033379718036682894	-104.163687936973	16.952138149949057	ATTACAATCGTTAAGCCCTTTGCGCC_CCGCCAATCCCGAACCCCGTTTCGCC
316331	14.1722777443206	0.0304560096641296	0.004788429570046873	-149.999999999848	38.92320175936314	ATTTTAACGTGGAACACCTTTTGAGG_CCGCCAATCCCGAACCCCGTTTCGCC
316419	33.8126917025013	0.0364049730778285	0.003855289008538144	-118.528207213339	23.16580121481731	AAGTCAATTTGAAATTGGGTTTTTCA_CCGCCAATCCCGAACCCCGTTTCGCC
316501	22.6864861811043	0.0427878266972049	0.004668775033916127	-75.7316255361448	19.840388517502216	GGGGCAAGGAAAAAGTCGGTTTATAG_CCGCCAATCCCGAACCCCGTTTCGCC
316517	396.015156684973	0.0741252779491452	0.0038488621767621333	-21.6914850450968	7.472162792863729	TTATTAAATTTAAACGCGCTTGGAAC_CCGCCAATCCCGAACCCCGTTTCGCC
316551	5.71856499714437	0.0267496646106821	0.004876683645605211	-149.999999971137	46.7543958519105	TTTGAAAAATATAAGTAATTTCACAA_CCGCCAATCCCGAACCCCGTTTCGCC
316649	3.21964238508757	0.0364211672171719	0.005921025551263283	-90.4554767133279	30.717171711917093	CGCCTAACCTACAATGCCTTTCCAGT_CCGCCAATCCCGAACCCCGTTTCGCC
316941	74.0895307259547	0.0406350939151045	0.002942118474877694	-106.877130730132	15.218434067063678	ATAAAAACTGGTAATCTACTTGATTT_CCGCCAATCCCGAACCCCGTTTCGCC
317006	3.19108697533854	0.0392958722120175	0.006436781795197668	-73.6244006723891	28.890402867170003	GCGGAAAGAGAGAAGTCAGTTGGCGT_CCGCCAATCCCGAACCCCGTTTCGCC
317170	9.36143600772854	0.0274865161173992	0.005529999834919422	-149.99999999264	50.459211647265015	AAGCTAAGTGAAAAGTATTTTATTAG_CCGCCAATCCCGAACCCCGTTTCGCC
317218	77.9804134109401	0.0382730319748593	0.0027998569258053728	-123.663942071656	16.409833996868198	ACGGCAACTAAGAAAAATATTCTCGG_CCGCCAATCCCGAACCCCGTTTCGCC
317271	34.121918153136	0.0381003606452679	0.0034117441117053207	-109.859827431636	18.50198428275673	TAGCAAAACAGTAAGTTTGTTCAGTG_CCGCCAATCCCGAACCCCGTTTCGCC
317356	26.1389334951209	0.0336562061128192	0.0036745337059089973	-132.668890859005	24.36595867661803	TCTCCAAATGCGAATCAGATTATAGC_CCGCCAATCCCGAACCCCGTTTCGCC
317386	0.697656219977233	0.0351205258936169	0.00715106749704154	-91.8330416051269	38.89558418960985	CGGTCAAGTAACAAGGCATTTCGAAG_CCGCCAATCCCGAACCCCGTTTCGCC
317723	43.8448915389394	0.0385014272225311	0.003585478210968042	-108.884362719692	19.65358017067035	AAATTAACTATTAAACACGTTCAAAA_CCGCCAATCCCGAACCCCGTTTCGCC
318062	65.9639028690578	0.0419398228048503	0.0028459425713593385	-101.725954387394	13.731126778777044	AACGGAAGCATGAATGGAGTTGGCGA_CCGCCAATCCCGAACCCCGTTTCGCC
318106	21.4516803507916	0.0347138512292048	0.004469859233352119	-120.086048109279	27.85229374069068	AATTTAACCCTCAACTTTGTTAATCA_CCGCCAATCCCGAACCCCGTTTCGCC
318212	37.5966963529488	0.0382295171713332	0.0037838067084615293	-107.054597215104	20.782049633805038	ACAAAAACATTGAATTGTTTTGAAAA_CCGCCAATCCCGAACCCCGTTTCGCC
318272	19.1886308106738	0.0307483519314954	0.0040129458107880265	-141.623493792302	29.40205808296369	TGATTAAGCTTCAAATGTATTGGCTG_CCGCCAATCCCGAACCCCGTTTCGCC
318281	29.4676211159294	0.0367735486754567	0.0037444744260979102	-112.811665733583	21.382459635663256	CAAAAAATTATCAATAAGCTTAGACC_CCGCCAATCCCGAACCCCGTTTCGCC
318377	9.320250422461	0.040374350974085	0.005910925326056461	-78.3698802845735	27.08774550837456	CCCTAAAACGAAAAATACGTTTGAGT_CCGCCAATCCCGAACCCCGTTTCGCC
318576	0.432152237654265	0.0313152125778302	0.00633302532102666	-110.91122844773	40.57279688931019	TTCTAAATACCGAAACGCCTTGGCAA_CCGCCAATCCCGAACCCCGTTTCGCC
318885	4.69676572685216	0.0354618191020923	0.006608184175238725	-87.7538369532197	35.666795528033376	CATTCAATAAGTAAGATATTTACTGT_CCGCCAATCCCGAACCCCGTTTCGCC
318917	0.501360161515038	0.0369412021990879	0.006958718209308322	-76.2453704215837	33.497614153634466	TTCAGAACCGCGAAATATCTTCTTCT_CCGCCAATCCCGAACCCCGTTTCGCC
318942	20.0499913342268	0.0348058845035524	0.0041070733130635145	-118.299020108819	25.338368134919463	AATTGAAATTAGAATCGGCTTCCGCA_CCGCCAATCCCGAACCCCGTTTCGCC
318950	51.4178302944729	0.0365181473313244	0.003147877855133321	-121.317680795393	19.007041536479008	ACCGCAATAATTAATCCGATTTTTAA_CCGCCAATCCCGAACCCCGTTTCGCC
319142	2592.17335231883	0.0752024493150517	0.0009687804444495818	-46.6103720737316	2.148226573003149	ATGTTAACAAGAAAGACCTTTCTAAG_CCGCCAATCCCGAACCCCGTTTCGCC
319280	5.85427557589833	0.0442482105367234	0.009012956161785594	-52.9721807967154	33.676458939111285	ATTGCAAATATTAAACACCTTCTATA_CCGCCAATCCCGAACCCCGTTTCGCC
319403	27.7233008478381	0.0382779970937775	0.004178097066356345	-96.8968666473024	21.763559075390976	TACAAAAAAATCAAGAATATTACAGG_CCGCCAATCCCGAACCCCGTTTCGCC
319424	48.0395504250306	0.0392325948782951	0.003159398775266421	-110.963758546493	16.821744945058622	TTCACAATTCCTAACAACGTTGCGAC_CCGCCAATCCCGAACCCCGTTTCGCC
319462	21.8726379980827	0.0381011327377268	0.004592836292870915	-96.2590441152878	23.641869549353004	TTAAAAAGATAAAATCAGCTTACTGT_CCGCCAATCCCGAACCCCGTTTCGCC
319539	15.0425893858767	0.0345169346038219	0.004582695093963032	-116.022169828624	27.996866222375566	CATTTAAACATCAATTGGGTTATGCT_CCGCCAATCCCGAACCCCGTTTCGCC
319770	20.4465119753499	0.0389316273874467	0.0048923093069596375	-86.7674451903069	24.056148959146885	CTACTAATTAGCAAGAAATTTGTTTA_CCGCCAATCCCGAACCCCGTTTCGCC
319791	2.20953884041361	0.0369578294170987	0.007072286722147182	-79.2184236387134	34.840041229422106	ATTAGAACAAGAAACCGGGTTATGTC_CCGCCAATCCCGAACCCCGTTTCGCC
319847	18.7644837962973	0.0332020590765629	0.004074708799060521	-130.677071274845	27.482922172308353	TAGCGAATTTAGAACTTCCTTGTCGC_CCGCCAATCCCGAACCCCGTTTCGCC
319908	68.9460945305602	0.0375642551045792	0.002875072230557938	-127.067623225122	17.260158995542962	ACCTCAACACAAAAGATCCTTTTTAG_CCGCCAATCCCGAACCCCGTTTCGCC
319993	55.9258008961883	0.0440455580144567	0.0035313214986360626	-87.5532726033212	15.481670259408304	TCAAGAAGGGTGAATTAGGTTGTTTA_CCGCCAATCCCGAACCCCGTTTCGCC
320047	44.4525558883437	0.0326044205754086	0.0032731708091916344	-150	24.508129846031494	CAGCAAATCATTAAGCCCTTTAAGCA_CCGCCAATCCCGAACCCCGTTTCGCC
320150	2.42225179237415	0.0304550496864889	0.006339446196116283	-118.669266259043	45.50504601583012	TGGAAAAATATAAACATGTTTTTAGT_CCGCCAATCCCGAACCCCGTTTCGCC
320233	3.03850601031996	0.0396601090219852	0.005983303976376073	-71.1433731136708	25.912049331226587	TAGAAAATAGCTAAATCTGTTACGGC_CCGCCAATCCCGAACCCCGTTTCGCC
320578	8.14208535993839	0.0348228205275532	0.005188474288121025	-105.978383213766	29.83152032823683	TAACCAACTGTCAAGCTGATTGCCTC_CCGCCAATCCCGAACCCCGTTTCGCC
320670	8.2521030937924	0.0417804202666581	0.0061441769018383795	-70.5810217187823	26.19558102298516	ACCGAAACCGGGAAGCGCGTTGGGGG_CCGCCAATCCCGAACCCCGTTTCGCC
320758	14.7495263724502	0.0281603592622369	0.005076397355556455	-149.999999998831	47.12606936480792	TGATTAAACATAAATTTTATTGTGTA_CCGCCAATCCCGAACCCCGTTTCGCC
320793	73.9762680724114	0.0385988163438569	0.0026578641230752906	-121.067837783665	15.00636345183444	TTGAAAAGACACAATTGGGTTATGAT_CCGCCAATCCCGAACCCCGTTTCGCC
320843	1.65529080206561	0.0371483784124102	0.007585851138148873	-83.7575629977473	38.49298351990246	GAAATAAATCGAAACCACATTTATCT_CCGCCAATCCCGAACCCCGTTTCGCC
320903	2.03606650772817	0.0367364465505799	0.007668462910586399	-83.9422322729677	38.87884456570549	ATTTTAAGAACCAATACAGTTTCTTC_CCGCCAATCCCGAACCCCGTTTCGCC
321254	5.12645575229915	0.0395369562341239	0.007121654357602864	-76.586859915958	32.64303785676568	GATTAAACATTGAATTAAGTTCAAAC_CCGCCAATCCCGAACCCCGTTTCGCC
321287	53.4037060266869	0.0417270069624768	0.0033686816717432085	-99.200917588872	16.39234532833884	CAAATAATGTTAAACGTGCTTCCCGC_CCGCCAATCCCGAACCCCGTTTCGCC
321430	3.41342424248364	0.0290111640971899	0.005587077258804703	-134.583795666608	43.91486229481003	CAAGTAACAAGTAAATCCTTTACAAT_CCGCCAATCCCGAACCCCGTTTCGCC
321457	13.8136525572982	0.0438853651811465	0.-0.02773924525661631*I	-65.7255532190758	0.-116.5989929701898*I	CCTAGAATTTATAAGTAAGTTGTCAA_CCGCCAATCCCGAACCCCGTTTCGCC
321675	1.78642496710992	0.0396557552615922	0.006410438618300898	-68.8915369522903	27.235053367552926	AGACTAAATTAGAATTGAGTTTCAGG_CCGCCAATCCCGAACCCCGTTTCGCC
321909	10.0368747494348	0.0293963781423885	0.005203779767258253	-147.391384225484	43.72977498260617	TCTTTAAGAATGAATAAAGTTAATTC_CCGCCAATCCCGAACCCCGTTTCGCC
322055	14.3502513912485	0.0461573393242273	0.0060482412903825845	-56.4743068163268	21.6842028674476	AATACAAAATAGAAGAGAATTGCGCC_CCGCCAATCCCGAACCCCGTTTCGCC
322156	19.4255856188732	0.0425696598571777	0.004830314939313581	-76.4521973079633	20.573811545867674	TGCACAATATAAAATTCGATTTGTCG_CCGCCAATCCCGAACCCCGTTTCGCC
322197	52.0410651235047	0.0404858428522345	0.0033877672652942717	-104.460644651019	17.479887956614554	TATCCAAGAATTAATATGATTAACCG_CCGCCAATCCCGAACCCCGTTTCGCC
322306	60.7928046074437	0.0440302596848739	0.004007569759170998	-87.765595701302	17.871290093196514	AAGACAATTTTTAAGGTGTTTTGATC_CCGCCAATCCCGAACCCCGTTTCGCC
322341	69.4713457825742	0.053987488777457	0.004412991780393587	-50.9162412042877	13.444259945354505	ATGCAAAGATCTAATGAAATTTCAAG_CCGCCAATCCCGAACCCCGTTTCGCC
322874	42.428001177784	0.0397933054182008	0.0036916667799374863	-101.514856313398	18.96938594983299	TATTCAAAATTAAATGAACTTAAACC_CCGCCAATCCCGAACCCCGTTTCGCC
322934	4.40500429209432	0.0288849219475453	0.006779893798309083	-140.37076361397	56.020223485273625	TCTGTAACTTATAATTCAGTTTGATA_CCGCCAATCCCGAACCCCGTTTCGCC
323020	4.69660060264928	0.0405980693380524	0.007737618356538545	-67.3423793543238	32.85768326883033	AGGTAAAGGGGTAATAGACTTTGGGA_CCGCCAATCCCGAACCCCGTTTCGCC
323022	4.7759894416175	0.0387270524522546	0.006718441126819808	-73.6715952524239	30.855784316457974	TATCAAACTATAAAATATGTTGTGGA_CCGCCAATCCCGAACCCCGTTTCGCC
323424	97.3539041023326	0.0382987749041947	0.002259470523472215	-131.511253461095	13.407664711265504	ATGGTAACGATTAAGTAGTTTCACCA_CCGCCAATCCCGAACCCCGTTTCGCC
323613	20.3654924925805	0.0304662075128895	0.00404269144822397	-149.999999998867	32.11848044436097	CAAACAAATCTCAAGGACTTTGGTTA_CCGCCAATCCCGAACCCCGTTTCGCC
323831	17.1905376779849	0.0388165636181842	0.004574251214378598	-94.3455358009533	22.97421375780749	GTTTTAAGAACGAACAGAGTTGGACA_CCGCCAATCCCGAACCCCGTTTCGCC
324058	7.52967866309396	0.0339992410637142	0.005262311341493772	-110.977895683871	32.229639285498635	AAGGCAATTAAGAATTTTCTTGCTTC_CCGCCAATCCCGAACCCCGTTTCGCC
324222	1.91018593473325	0.0341075534429119	0.0068701403858434235	-94.704567829564	40.22185577244656	AAATGAATCTTGAACAAATTTCTTAA_CCGCCAATCCCGAACCCCGTTTCGCC
324237	26.6285153763412	0.0400287285153875	0.004238069821619161	-93.0843521478393	20.76004443397329	TTCCCAACAGTAAATTTCTTTCTAAC_CCGCCAATCCCGAACCCCGTTTCGCC
324372	10.4432665114735	0.030481155146723	0.005150830460836259	-128.022704451446	37.869516191356205	TTGGTAATAATCAAGTTAATTAAATC_CCGCCAATCCCGAACCCCGTTTCGCC
324803	47.3954872742218	0.0406961690687063	0.0037124576918393143	-99.6702450493326	18.6977426916132	AACTGAATACGAAAGACTTTTTCCAA_CCGCCAATCCCGAACCCCGTTTCGCC
324915	0.252925844164167	0.024928923804788	0.005542198479290141	-149.99999951194	60.50392372184411	TCCGATATCGGTACCTCTATTTATAT_CCGCCAATCCCGAACCCCGTTTCGCC
324945	5.34300147824374	0.0311494922069514	0.005233746905347268	-131.80926141235	37.733543731405234	AAGCTAAACACGAATCACGTTAGTGC_CCGCCAATCCCGAACCCCGTTTCGCC
324961	10.6721763515251	0.0318894631895863	0.005240159485633572	-129.97210524189	36.36436957439777	CTGTAAAGGCACAACTTGGTTGTGCC_CCGCCAATCCCGAACCCCGTTTCGCC
325012	5.50140465508231	0.0425952755438034	0.006745981155971374	-63.9458963342451	27.21346013982076	TGCGGAACACTTAAGTTGCTTCATAG_CCGCCAATCCCGAACCCCGTTTCGCC
325019	15.3535080828791	0.0329314592671486	0.0044800738519293355	-117.26028091996	29.306567238506936	GTGTAAAATCGAAAATAAATTTTGAA_CCGCCAATCCCGAACCCCGTTTCGCC
325058	7.25138476429484	0.0373705184714712	0.006324233939453224	-84.0809325590517	31.962723085152078	GGGGGAAAATATAATAGTTTTGCAGA_CCGCCAATCCCGAACCCCGTTTCGCC
325400	4.27491320887009	0.0343528438008505	0.006651433140577757	-98.2882498171969	38.48542894565573	GATCTAATTACGAAGTATTTTAGAGT_CCGCCAATCCCGAACCCCGTTTCGCC
325433	13.6412505555982	0.0358707803912048	0.004918001273771747	-103.316880611698	27.664849282788083	TGTACAAGAAAAAATTTGCTTCAAAC_CCGCCAATCCCGAACCCCGTTTCGCC
325754	32.43648486853	0.0300180296108019	0.002684677991313339	-149.990432717817	23.141408528927236	AAAAAAAACATAAAAGTAGTTATAAC_CCGCCAATCCCGAACCCCGTTTCGCC
325975	4.90671839256778	0.0274745986485233	0.005929165674875298	-149.999999996005	53.986154880253295	CACAAAACCTGTAAACTCATTTTTTA_CCGCCAATCCCGAACCCCGTTTCGCC
326123	0.101304763987869	0.0312893725991378	0.009112826605991699	-109.397048704805	62.00094237944747	ACCCTAATATATAATCCTGTTAAGAG_CCGCCAATCCCGAACCCCGTTTCGCC
326129	0.108083785805732	0.0296707320726253	0.007743571442528784	-117.610651687704	55.761353216392905	CACCAAAAATCCAAGCTCTTTGGTTA_CCGCCAATCCCGAACCCCGTTTCGCC
326164	2.99027382143385	0.035306767087829	0.006387535756147465	-85.6976008623057	33.765682345946935	ATAACAAATCTTAATAAATTTTCCAC_CCGCCAATCCCGAACCCCGTTTCGCC
326496	0.49716124393052	0.0286385247538215	0.006325277548736745	-131.785507645842	49.312825470319076	GAATCAAATCTTAATCATATTCAAAG_CCGCCAATCCCGAACCCCGTTTCGCC
326510	132.718186039129	0.0406652762343579	0.0022179801310152998	-122.172733924727	12.21412551674368	CTTCTAAAATCCAACTTGATTTGGTA_CCGCCAATCCCGAACCCCGTTTCGCC
326542	0.721795021580846	0.0321451370023283	0.006146799183746878	-109.805163487768	38.15484182498232	GCGAGAAAACGTAAGTCAGTTGGCTA_CCGCCAATCCCGAACCCCGTTTCGCC
326574	117.415346731929	0.0647997816441963	0.004137764023043324	-29.9202865521705	9.482030508432668	AAGCGAACTATAAAAGCAATTTTCAC_CCGCCAATCCCGAACCCCGTTTCGCC
326711	1.02619810725756	0.0327241342396222	0.0065740327439199305	-104.882052862789	40.554142058477645	TCTGCAAACTATAACTCTTTTCTGTT_CCGCCAATCCCGAACCCCGTTTCGCC
326931	8.54483806553692	0.039700141716621	0.005597767816204275	-77.1895780293519	24.921296500738887	GTTTCAAATGTGAAATGGGTTCCATT_CCGCCAATCCCGAACCCCGTTTCGCC
327059	12.4647099904167	0.0412196905605736	0.004954028798510255	-75.9434755716814	21.49437644276174	GCGTTAATCTATAATTATGTTGGAGA_CCGCCAATCCCGAACCCCGTTTCGCC
327130	19.2474615149269	0.0338000748651758	0.004972615197244014	-123.591614780935	31.98620605883901	ATGCAAAAGTTTAAACCTTTTCAGGC_CCGCCAATCCCGAACCCCGTTTCGCC
327157	71.1847717383791	0.0399144988725411	0.0028853277951910996	-113.102167922899	15.532515721701781	AATCTAAACGTCAATTGATTTAATAC_CCGCCAATCCCGAACCCCGTTTCGCC
327308	7.62042120408454	0.0296308546137991	0.005590166492665997	-138.753945755597	43.97029122114946	TCGCCAAGAAACAAGTTCATTAAGAT_CCGCCAATCCCGAACCCCGTTTCGCC
327311	358.746102729425	0.0401174176918968	0.0013751465529677983	-148.443926273433	8.547160760856029	ATGTTAAGGAATAACGTTGTTTTTTT_CCGCCAATCCCGAACCCCGTTTCGCC
327381	0.465083430618449	0.0297704274568563	0.007831842813581433	-121.277225881007	58.859019846716414	CAGTAAACAGCAAATAGATTTTCTAA_CCGCCAATCCCGAACCCCGTTTCGCC
327493	24.6199948284629	0.0396430191803812	0.003869252193449085	-95.7505002321656	19.000802298937344	GGTGAAATAGTTAAGGTCATTAGGGA_CCGCCAATCCCGAACCCCGTTTCGCC
327575	15.470452442404	0.0369144988017159	0.004655565718675914	-102.835490045041	25.408087310158486	GATGTAATCTTAAAAGGAATTGTCCC_CCGCCAATCCCGAACCCCGTTTCGCC
327694	13.1278415929006	0.0340096260199945	0.004600857684109658	-109.78683290605	27.113340143924212	AAACAAACAACAAATTACTTTTCTCA_CCGCCAATCCCGAACCCCGTTTCGCC
327747	4.94059309193983	0.0394678111881679	0.006716213977017656	-71.8778617930629	29.48759405332393	TATAAAAAGCCTAAATTGCTTAACAT_CCGCCAATCCCGAACCCCGTTTCGCC
327819	14.4746333064487	0.0304389414187928	0.004363956948675745	-138.652034129797	32.30259950432865	TATTTAAATCGTAAAACATTTGAAGG_CCGCCAATCCCGAACCCCGTTTCGCC
327832	1.05915088036485	0.0286358683881	0.006051752724270722	-135.790893995007	46.77687700115221	CTGGTAATAATGAAGTGGGTTGTCCT_CCGCCAATCCCGAACCCCGTTTCGCC
327834	6.50723721141071	0.0284101060883461	0.0050342168776884915	-147.210904384204	40.32802390338137	AACACAAGGTGTAAGAGGATTCGATC_CCGCCAATCCCGAACCCCGTTTCGCC
328022	3.65056919966655	0.0370846468396381	0.005963883092123395	-87.8803508222578	30.302743656690204	TGCGGAATTTGGAACGTGGTTGGGGG_CCGCCAATCCCGAACCCCGTTTCGCC
328210	39.2838178577807	0.0759593363364335	0.008209391501933843	7.83153759466494	14.022782551413627	ATCTTAACATTTAAGAACGTTTCGGC_CCGCCAATCCCGAACCCCGTTTCGCC
328283	0.288637467150593	0.0260195566136958	0.006250555305175188	-147.252683919004	54.22541825421626	CTAGCAATGTTGAACTTTATTAAGGA_CCGCCAATCCCGAACCCCGTTTCGCC
328558	2.68155523943371	0.0446958162131039	0.009588531020508497	-51.3621618186449	35.07312227804565	TTGGCAATGGTTAAGTGGTTTCCAAA_CCGCCAATCCCGAACCCCGTTTCGCC
328864	40.1113593520414	0.0346353152036929	0.003491049880526227	-138.184624378927	23.846029567679828	ATTAAAAGACGGAAAGGTTTTGTGTA_CCGCCAATCCCGAACCCCGTTTCGCC
329099	23.171670992888	0.0354436760667455	0.004804548447349715	-115.9785872632	29.488302860152682	TCAGGAAATTACAAACTAATTCCCAT_CCGCCAATCCCGAACCCCGTTTCGCC
329396	5.19186155106053	0.037906113163246	0.00663497941950143	-81.8955020664009	32.22882845431765	AGCCAAAGGGATAATATCCTTATCAG_CCGCCAATCCCGAACCCCGTTTCGCC
329486	67.4608061732754	0.150162277115055	0.08707243958443692	70.4706680159296	32.42819907358675	TGTCTAAAAGACAAGGAAATTTAAGA_CCGCCAATCCCGAACCCCGTTTCGCC
330255	8.28402763524288	0.0281098819796092	0.004654388595003322	-150	41.958088706552914	ATACTAAGATAAAACAATTTTGTTAA_CCGCCAATCCCGAACCCCGTTTCGCC
330360	3.24967099580076	0.0263175791966716	0.005218806163624741	-149.999999996526	50.84829903954354	TGCACAATTTTAAAACATTTTTATGT_CCGCCAATCCCGAACCCCGTTTCGCC
330389	4.11389910587448	0.0373874443875374	0.006120328593867682	-81.2576375130917	29.533254202548953	GCTCTAAGGTAGAAGCTTTTTTTCAT_CCGCCAATCCCGAACCCCGTTTCGCC
330511	50.0303049356217	0.0331070117534745	0.0030159593412422054	-141.59362249565	21.55263437945662	CCCGTAAATTAAAATTGATTTATTCG_CCGCCAATCCCGAACCCCGTTTCGCC
330609	54.4378205574327	0.0693607998317218	0.006384089411745496	-7.41455778647597	11.695502933652254	CTCTGAATATAGAAGATATTTCCGTG_CCGCCAATCCCGAACCCCGTTTCGCC
330670	9.99364007140906	0.0353467450668599	0.005057023006638879	-107.795834734423	29.557437652244953	TGTAGAAGAAGAAAAATGGTTGTATG_CCGCCAATCCCGAACCCCGTTTCGCC
330841	8.59623078788617	0.0371329652851547	0.006019015153035033	-90.7138277214472	31.342520732067644	GGTTGAACTATTAAGTTAATTTCGAA_CCGCCAATCCCGAACCCCGTTTCGCC
331217	36.3473342078486	0.0391620425415362	0.0033852498636082968	-105.527364787537	17.558724009830467	TGCTTAACTCACAATGGTATTCGTAG_CCGCCAATCCCGAACCCCGTTTCGCC
331603	105.320915475422	0.0433799710747974	0.0029021277568728127	-102.898779469753	14.043004691038835	TTACATAAAAGAATTTAGTC_CCGCCAATCCCGAACCCCGTTTCGCC
331611	61.3828922409664	0.042757369715641	0.003055653531805377	-95.725951598257	14.216590280596622	AATTGAAAGTGAAACTCATTTGCCCG_CCGCCAATCCCGAACCCCGTTTCGCC
331713	1.31559085715497	0.0307517923573914	0.006043622602041073	-118.140986215546	40.35394601349172	GCATGAATACTGAAAGTCCTTATGGT_CCGCCAATCCCGAACCCCGTTTCGCC
331759	0.288020100861473	0.0408189070615644	0.00964740244703575	-59.7345120071138	39.955023778110984	TCAGTAAAGTCAAACTGCATTGTTTT_CCGCCAATCCCGAACCCCGTTTCGCC
331840	8.48803464912125	0.0288859590291208	0.00488353087604471	-149.999999998815	40.30798217159818	AGGCTAATCTAAAATGCATTTTGGAA_CCGCCAATCCCGAACCCCGTTTCGCC
332063	112.427104305528	0.0426808051890774	0.0022617066393311575	-109.29728541634	11.165281358822625	TACACAACTATGAATGATGTTTCGTA_CCGCCAATCCCGAACCCCGTTTCGCC
332264	169.068659476895	0.0367784980810881	0.002158834942549791	-146.015692833318	14.599746699969813	CTAATAAAATCCAAAAGGTTTTACAA_CCGCCAATCCCGAACCCCGTTTCGCC
332280	24.1672941114075	0.0426814735895821	0.005023814940328528	-80.2358939425588	22.235892308514508	TGATAAAAGTTAAATGTCGTTAAGAC_CCGCCAATCCCGAACCCCGTTTCGCC
332324	31.4782369576766	0.0335986941015891	0.003837680717355902	-131.08487891454	26.213158094093576	ATGGAAAATAGAAACAACATTATAAG_CCGCCAATCCCGAACCCCGTTTCGCC
332402	85.2359562050316	0.0603140702473541	0.004666102120655243	-36.4716619393733	11.932603480442914	CGATTAAGTGACAATGTATTTCAGTA_CCGCCAATCCCGAACCCCGTTTCGCC
332412	0.12987207374681	0.0276619140517848	0.006205348844165877	-140.939209317678	51.38257958356498	ACTGGAAGTAGCAAATTATTTATCCA_CCGCCAATCCCGAACCCCGTTTCGCC
332418	12.8407459923381	0.0322381424895554	0.004817380541432401	-127.119540686687	32.440019955458254	ATCCTAAAACTGAACTTTTTTCTCGC_CCGCCAATCCCGAACCCCGTTTCGCC
332709	14.4583713570377	0.0333051305663265	0.006382810525385475	-149.999999858821	52.28784771995468	CTGTTAATGGGCAACAGGCTTGGAGG_CCGCCAATCCCGAACCCCGTTTCGCC
332777	148.230590061459	0.0413709682184519	0.002104654177117261	-120.625846837125	11.269910401883608	AGACTAAATTGCAAATAGTTTTCCGC_CCGCCAATCCCGAACCCCGTTTCGCC
332844	66.2586333281818	0.0380980184340408	0.002889046810662347	-123.304984135488	16.974812542550715	CTCGGAACAGAAAAGATCGTTGTAG_CCGCCAATCCCGAACCCCGTTTCGCC
332859	0.417943166319759	0.0254045827801399	0.007102946032132979	-149.999999984432	71.79536085105413	AGTTGAAATAATAAAATTATTTGTCG_CCGCCAATCCCGAACCCCGTTTCGCC
332896	7.72248715227921	0.0399041978630403	0.005309941636581877	-75.5066991753591	23.3436266824837	TGAGTAAAAGGGTTTTATTGT_CCGCCAATCCCGAACCCCGTTTCGCC
332976	53.3669197046114	0.0353386196284812	0.0031305650952990175	-133.342631666411	20.36673714671787	TATTCAAAGGTAAAAGAGATTGTTCT_CCGCCAATCCCGAACCCCGTTTCGCC
333004	44.5310829879804	0.041676244209202	0.003581451431270893	-95.464049065168	17.10227384381101	CCGCCAAGAGGAAAAGCATTTAGTCC_CCGCCAATCCCGAACCCCGTTTCGCC
333411	7.87072849819845	0.0270743159791921	0.0046837065793168394	-149.999999971856	42.530481804283994	CTAGCAAAAATTAAAGTTTTTTATGG_CCGCCAATCCCGAACCCCGTTTCGCC
333516	40.3910578435459	0.0435033210141852	0.004014771805941267	-85.4767158158739	17.738004295407112	TTCAGAAGCCATAACTCTTTTGTACC_CCGCCAATCCCGAACCCCGTTTCGCC
333912	50.5250096794841	0.04212062972164	0.003473646447602699	-97.6994851475107	16.826047785979124	CTTTTAACGAATAACCCGATTTGACG_CCGCCAATCCCGAACCCCGTTTCGCC
333939	8.20061597849177	0.0317156988948315	0.0052301689930677004	-121.673033446681	35.569233074569766	CTTATAACCTATAATGGGCTTTGTAG_CCGCCAATCCCGAACCCCGTTTCGCC
334093	2.01872638202616	0.033584314398983	0.006185783298719052	-101.542129324591	35.50886845053914	AACTTAAAACGTAATTGTGTTAAGGG_CCGCCAATCCCGAACCCCGTTTCGCC
334453	5.42976147368179	0.0322875346995762	0.005276804137893503	-117.435325657881	34.07497286967353	GAGGGAACATTAAAAGGGTTTGAGTA_CCGCCAATCCCGAACCCCGTTTCGCC
334674	45.2316532778436	0.0408584653298097	0.003342704724680346	-101.156614338239	16.603299145235173	TAGCCAACCGAGAATCATGTTGTAGG_CCGCCAATCCCGAACCCCGTTTCGCC
334769	10.5758964127615	0.0285002693554402	0.004985301618641893	-147.769113266413	43.22043055931206	TATCGAAACGATAAAGTAATTCTATT_CCGCCAATCCCGAACCCCGTTTCGCC
334795	2.65974786205538	0.0326770464119275	0.006642630675449626	-102.101076288589	40.704766309600636	ATTTGAATTATCAATTAAATTTAGTC_CCGCCAATCCCGAACCCCGTTTCGCC
335058	63.8277990650336	0.0327465131348799	0.002608857885923601	-149.999999999823	19.64108171555403	ATCGGAAACATTAACTAACTTTTTTT_CCGCCAATCCCGAACCCCGTTTCGCC
335060	8.29637995014993	0.0379135760959212	0.005145673839622156	-89.9429440524464	25.648947734880775	GACACAATGGATAACTGGCTTGCACT_CCGCCAATCCCGAACCCCGTTTCGCC
335078	102.564778436969	0.0369392290041733	0.00223609096385328	-140.048856205329	14.164030013441186	TAAACAACAAGAAACAGGGTTGTAAC_CCGCCAATCCCGAACCCCGTTTCGCC
335138	26.2322391837119	0.0417567318889964	0.004532103263717539	-85.1631425930824	20.617894889023106	AAGTCAATTCGCAACTAATTTTGGGT_CCGCCAATCCCGAACCCCGTTTCGCC
335251	0.237949774018347	0.0392581652153071	0.012542173584676918	-73.6120500401054	60.40830743013383	CCCCGAACTTTAAACTGGCTTGCCCA_CCGCCAATCCCGAACCCCGTTTCGCC
335338	16.5568280089642	0.0342492910242156	0.005168818004344845	-110.010210984825	32.27247066166057	ATAGCAAATCAAAAACGATTTTTTAA_CCGCCAATCCCGAACCCCGTTTCGCC
335632	9.94678694413363	0.0407354581539382	0.005248502947169885	-75.3225669065405	22.847181694784496	GAACGAAGTGAAAAGGTATTTCTATC_CCGCCAATCCCGAACCCCGTTTCGCC
335904	102.663367558919	0.0436542093177471	0.0027561798998215854	-100.012569629265	13.002398763668467	CATAAAAATTTGAACGTGATTTAGAC_CCGCCAATCCCGAACCCCGTTTCGCC
335970	39.0428238304841	0.0368613742065239	0.0034184018521035836	-117.235057870472	20.01116873472451	ACCAGAATAGGCAACCAAATTTCAAT_CCGCCAATCCCGAACCCCGTTTCGCC
336211	38.0561916438565	0.0394349606743557	0.0034503145440010173	-102.026894332324	17.603759501905582	CTCCCAAATCCTAAGGAGGTTAACCA_CCGCCAATCCCGAACCCCGTTTCGCC
336327	1.75979428481413	0.0337767464800582	0.006908519779549434	-92.3333120680954	40.00957847333863	CCTATAAAGAGTAAACCCTTTATCAT_CCGCCAATCCCGAACCCCGTTTCGCC
336406	52.3791135095324	0.0423453111225182	0.0033315705218593	-97.2803292503763	15.93758569298129	ACTAAAAATTACAAGTCAGTTCTGGC_CCGCCAATCCCGAACCCCGTTTCGCC
336565	32.8160259332118	0.0419821979106083	0.004059601354769082	-87.4162335959094	18.60610636805015	TTCCTAAAATCCAATCCTGTTTTTGT_CCGCCAATCCCGAACCCCGTTTCGCC
337101	53.8555413207597	0.0376666118873169	0.003281103569129916	-122.360354185609	19.30322146052626	CTCCCAAAGTGCAAAGGATTTTTACG_CCGCCAATCCCGAACCCCGTTTCGCC
337200	19.2254368650264	0.0455288704143287	0.006228052059710199	-63.5849326626543	23.854666697552155	TGCACAACCGTCAAATCTTTTTCTGT_CCGCCAATCCCGAACCCCGTTTCGCC
337203	0.0718456876419964	0.0390634392665232	0.0067678436236352744	-68.28168745202	29.49022642309779	TCGTCAAGTGCAAAGTGGGTTTTGCG_CCGCCAATCCCGAACCCCGTTTCGCC
337453	14.2483187778671	0.0394182100613413	0.005322722585764675	-87.5203784055078	25.53915490625334	ATCTAAAGATTAAAGATCGTTTGATC_CCGCCAATCCCGAACCCCGTTTCGCC
337494	23.2703269254476	0.040619891609825	0.0041370036551934344	-89.1450969506517	19.372650838082976	TGTTTAACAGAAAACACTGTTAAGAC_CCGCCAATCCCGAACCCCGTTTCGCC
337641	35.1490324893259	0.035542103346096	0.003510540607355769	-127.17103425866	21.950251391896654	ATCTCAAAGGTGAAAGTGTTTGGAAC_CCGCCAATCCCGAACCCCGTTTCGCC
337676	6.35794034512911	0.0337319582948871	0.005077957083556818	-111.957559304099	31.167200843351495	ACTCTAACATGTAACAATATTACGGG_CCGCCAATCCCGAACCCCGTTTCGCC
337679	3.33156218925114	0.0367753411891621	0.005874695321063691	-88.1726902240046	29.883935556852833	TATTCAAACCAAAAGTGGATTAGTCT_CCGCCAATCCCGAACCCCGTTTCGCC
337917	1.73623280803798	0.0403914404286513	0.005891033196473043	-67.4965514157941	24.323215994214323	GAACTAAGGGTCAATGGTCTTGGTGA_CCGCCAATCCCGAACCCCGTTTCGCC
337950	19.7672907890006	0.0416304054937195	0.0046360989863382255	-81.323030280322	20.53085382123908	CAGGTAATAATGAAGTGGGTTGGATG_CCGCCAATCCCGAACCCCGTTTCGCC
338077	47.2497579751157	0.0374669088110288	0.003137862382129973	-120.345751350731	18.11186598403872	AAATCAATTGCGAAGCGGATTGCGTC_CCGCCAATCCCGAACCCCGTTTCGCC
338117	11.0468276128828	0.0290949323920767	0.005000321090449276	-150	41.04040253067108	ATATTAAGAAGCAAAAATGTTCCGAG_CCGCCAATCCCGAACCCCGTTTCGCC
338218	9.59826618670748	0.0316991175768961	0.004889409765857487	-128.767703763768	33.7533165860141	CAGGGAACTTGTAAGTCTGTTAGGAA_CCGCCAATCCCGAACCCCGTTTCGCC
338611	4.63632748940074	0.032095499503046	0.006158612890827125	-109.760261715826	39.22074145518149	AAGATAAAAAGAAACAGATTTAACTG_CCGCCAATCCCGAACCCCGTTTCGCC
338626	17.4006061438505	0.0297537682077726	0.004497102644039822	-149.999999974442	36.53893719996607	CTTATAAACAGTAAGACTATTACTCA_CCGCCAATCCCGAACCCCGTTTCGCC
339004	8.85967704523175	0.0484617385072281	0.007484999596381888	-40.8881602487026	23.514737446503506	CCTTCAAGATAAAAGGGTCTTCTATC_CCGCCAATCCCGAACCCCGTTTCGCC
339055	12.4533545733822	0.0438768737246689	0.005522836500824179	-66.7272292804275	21.78029219853703	CTTACAACATGGAATGACTTTTAGCG_CCGCCAATCCCGAACCCCGTTTCGCC
339058	0.664473424894737	0.0372024904931298	0.005802267328335932	-76.1755293293792	26.250816918886038	GTTAAAAATTCCAACGCTATTGAGCG_CCGCCAATCCCGAACCCCGTTTCGCC
339069	0.30055296084997	0.0310211132292142	0.008774297171432415	-109.70136770044	58.86460324985795	TGTACAATTTTAAAATGGTTTTGGTT_CCGCCAATCCCGAACCCCGTTTCGCC
339103	49.1495615664365	0.0387471294948249	0.0033755863203811186	-110.29668684175	18.382233390734438	AAAAAAACTATCAAGCATTTTCCGTT_CCGCCAATCCCGAACCCCGTTTCGCC
339150	40.6297417383576	0.0415495323867364	0.0036496199754679605	-94.5731809364521	17.50079579814455	TTGAAAAAGATGAATGAATTTGCTGT_CCGCCAATCCCGAACCCCGTTTCGCC
339411	42.4786719752188	0.0427161364966706	0.00390973159337503	-87.8605702106199	17.787147439803896	TTAAGAAGTGCTAAGAACTTTGTTTA_CCGCCAATCCCGAACCCCGTTTCGCC
339452	18.7474360484911	0.0408284423183227	0.004651671750942142	-85.5357420673297	21.579026704231175	AAAGCAACATTGAAAGATATTTCCCC_CCGCCAATCCCGAACCCCGTTTCGCC
339755	8.47115693574955	0.0288999795735013	0.0050927443960731575	-140.523230466661	40.98506869399478	ATTCAAAATCACAAAGTTTTTGAATA_CCGCCAATCCCGAACCCCGTTTCGCC
339763	61.9124293167243	0.03951836998937	0.003260772964390066	-105.41525344946	17.260018227994003	TAGTCAAAATTAAAGGACCTTATACT_CCGCCAATCCCGAACCCCGTTTCGCC
339797	0.75928815737899	0.0417955163291303	0.008301141390626808	-56.7021569443704	32.67473733128447	TAAGCAAGTTTGAACTGGTTTTAGGT_CCGCCAATCCCGAACCCCGTTTCGCC
339819	15.9873730510584	0.0417607802780456	0.0053426892814672665	-75.6008752559993	23.186294251861817	AGACAAACAAATAACTAACTTGTTCT_CCGCCAATCCCGAACCCCGTTTCGCC
340083	13.5200670543232	0.034385861317774	0.005218297243010554	-110.724165856786	31.912562438823027	CGACTAAAGGTAAAAAACTTTGTCAA_CCGCCAATCCCGAACCCCGTTTCGCC
340128	3548.19796871622	0.0817399053153782	0.001083044305388613	-35.525172448745	2.092018097891076	ATACAAATTTTAAATGCTGTTTCGGA_CCGCCAATCCCGAACCCCGTTTCGCC
340150	0.393283614957227	0.0427851254932524	0.007541386141777835	-51.5650322726531	27.47910048654714	GGGCCAAGCGGGAACACACTTCGGCG_CCGCCAATCCCGAACCCCGTTTCGCC
340357	24.5299518449031	0.038818860982341	0.0045556295819245	-99.4481506394324	23.674358601896305	TCCTAAAAAGGTAAAACAGTTGCTCT_CCGCCAATCCCGAACCCCGTTTCGCC
340748	6.23821410336384	0.0275224970702099	0.005211664207660877	-135.520629239419	44.123301461560715	TTGCTAAATGTTAAATTCTTTTCTAT_CCGCCAATCCCGAACCCCGTTTCGCC
340753	15.9263024752741	0.0380647575208704	0.0046873684421674935	-92.4616854018606	23.580926253394402	ATGGCAACTAGAAAATGGGTTTTCGA_CCGCCAATCCCGAACCCCGTTTCGCC
340863	8.4543356204005	0.0342957450725268	0.00560346270909122	-110.280741281641	34.42781849563488	ATTGCAACGAATAATGTTCTTAAAGT_CCGCCAATCCCGAACCCCGTTTCGCC
340964	18.2647097853746	0.0329659020302184	0.004355678472237779	-133.892261526607	30.110359327491494	ATATAAACAATGAAGCGTTTTGTCGC_CCGCCAATCCCGAACCCCGTTTCGCC
341145	11.3129466079077	0.0342516723861358	0.00542513926323431	-102.530486198854	32.930502436006016	CCTATAAACTTAAAAAAGTTTAGCTA_CCGCCAATCCCGAACCCCGTTTCGCC
341273	49.5607250625233	0.0380204208735455	0.003139874482631495	-115.834367436875	17.56159457962099	GAACTAACGGACAAACACTTTGATTT_CCGCCAATCCCGAACCCCGTTTCGCC
341605	6.24928313956138	0.0350102810908495	0.005666778791040847	-106.048001402006	33.371621591227715	TGCATAACCAGCAAGTCTTTTACTCA_CCGCCAATCCCGAACCCCGTTTCGCC
341724	20.1694300774555	0.043401253799589	0.0047277221827201205	-73.2561059711171	19.27465262337266	GCACCAAGTGAAAAGCGAGTTACCCG_CCGCCAATCCCGAACCCCGTTTCGCC
341934	5.11784395492066	0.0334653956137441	0.005590153328207244	-109.801374760443	34.45755284402573	TAAGTAAGGAAGAAACAATTTGTAGA_CCGCCAATCCCGAACCCCGTTTCGCC
342459	15.313298075875	0.0353902682616017	0.004734039936460361	-104.99843557863	27.596666859006024	CGAAAAAGCCGCAAAGTCTTTTGGAT_CCGCCAATCCCGAACCCCGTTTCGCC
342715	28.4030563787936	0.0450884468189245	0.009853542821775136	-65.3273111956785	39.59352707541187	TTTCTAATAATTAAACGTTTTCTTCG_CCGCCAATCCCGAACCCCGTTTCGCC
343054	2.69504678380713	0.0300903498445058	0.006605708913020506	-112.518676747768	47.005213525985965	TTTCAAAATTCGAAATAATTTGTTTA_CCGCCAATCCCGAACCCCGTTTCGCC
343318	6.92513555687007	0.0363599619540831	0.007475921064229167	-97.3657669729608	41.22288634135042	CTTAAAACCCTAAATGACGTTTCTGG_CCGCCAATCCCGAACCCCGTTTCGCC
343396	44.5275989267991	0.0333198490760313	0.0034864452979487316	-149.949735273833	25.794128381388536	TGTTGAACGCCAAAGCGGGTTCCGTA_CCGCCAATCCCGAACCCCGTTTCGCC
343431	0.780060568635164	0.0681625661569939	0.023883742374401967	10.5122549652426	46.75490380512148	TCGACGGATCCGATATCGGTACCATA_CCGCCAATCCCGAACCCCGTTTCGCC
343517	5.83432032291067	0.0428241613723604	0.007572296728986328	-61.515341549084	29.895355457562996	TGTGTAATCGGAAACATATTTGCATT_CCGCCAATCCCGAACCCCGTTTCGCC
343602	23.1409659915247	0.0400473668395236	0.004484078882642626	-89.3091592003468	21.537210465463616	ATAGTAATAACTAATTCAGTTAGTAG_CCGCCAATCCCGAACCCCGTTTCGCC
343989	2.34323182296849	0.040364042957738	0.012459539942852243	-56.5669950231943	52.84582938041965	TCTCAAACTATTAAATAGATTTCTTCG_CCGCCAATCCCGAACCCCGTTTCGCC
344039	51.6209938046396	0.0354376524679565	0.00338521797723228	-131.647699652163	22.376151202434635	ATCAGAAGCCTTAAATATGTTGTATA_CCGCCAATCCCGAACCCCGTTTCGCC
344106	37.1116755704655	0.0388720716980793	0.003593467340179521	-106.609277033037	19.123296899164284	AGGATAAACGCAAAATGCATTTAGTA_CCGCCAATCCCGAACCCCGTTTCGCC
344107	42.5951201789094	0.0386152943847798	0.0039054564478027427	-109.08552165042	21.35452489688802	AATCTAATTAGAAAACAACTTAACAC_CCGCCAATCCCGAACCCCGTTTCGCC
344134	12.4300813364884	0.0418613501400045	0.006489748256600436	-72.6781211201199	28.23483546510553	GAATTAATAGGCAATTTATTTTCTTG_CCGCCAATCCCGAACCCCGTTTCGCC
344264	1.57336271204169	0.0316820466628482	0.007325775506056249	-118.547226573217	50.193389766112254	TATGCAAAACTTAATGACTTTCGCTA_CCGCCAATCCCGAACCCCGTTTCGCC
344468	13.8653173081474	0.0290290227001175	0.004608481678922627	-149.999999988266	40.22101652028485	TCTATAAGGGGGAAATCAGTTTATAA_CCGCCAATCCCGAACCCCGTTTCGCC
344522	141.995349286603	0.0426643629818697	0.0021100904911656253	-115.203260308283	10.780816528911068	TAACCAACATGTAAACGCCTTACGAC_CCGCCAATCCCGAACCCCGTTTCGCC
344561	28.9375245169375	0.0412917870769656	0.004046405278951468	-90.9965113576816	18.922229060901497	TGCGCAATTGTAAATAGCATTTCGCG_CCGCCAATCCCGAACCCCGTTTCGCC
344653	6.58640841813767	0.0266027517333001	0.004279468274969564	-149.999999986588	40.48702265225456	GTATTAATAGTTAAATTTGTTAACTA_CCGCCAATCCCGAACCCCGTTTCGCC
344688	31.9092419896511	0.0413991586902101	0.0042425954174027435	-92.0511633758649	20.16394543798636	CCATAAAGTGGCAACTTAATTGCGCT_CCGCCAATCCCGAACCCCGTTTCGCC
344769	17.6914546243126	0.0321678980381812	0.004131762742913019	-122.799140729606	28.234379823733807	GCAGAAATATTAAAAATACTTTCGGA_CCGCCAATCCCGAACCCCGTTTCGCC
344773	15.4815482613565	0.039024039338795	0.006236180746623973	-90.8298129042836	31.28632658967045	TTGCCAATATTTAAGTCCTTTGGAGG_CCGCCAATCCCGAACCCCGTTTCGCC
344810	59.4499687219275	0.0365233402812992	0.00294558507574708	-127.569152031701	18.09663644160229	GTCTGAAAAAAAAAACTATTCCAAC_CCGCCAATCCCGAACCCCGTTTCGCC
344906	68.6389690970931	0.0425414562246885	0.0032612029131687563	-97.229536207169	15.60296151277981	CAGTCAAGCATAAATATTTTTGGAGC_CCGCCAATCCCGAACCCCGTTTCGCC
344984	22.7499891566027	0.0397295509271276	0.005097129672989073	-92.6018086393455	25.59448829143427	AACGTAACTTTAAACGGTCTTTAATA_CCGCCAATCCCGAACCCCGTTTCGCC
345001	1.48460105089195	0.0422466604929205	0.007169634173924772	-57.9787347609551	27.479495192533246	GGCCCAAGGGACAAGCGGTTTAGGGG_CCGCCAATCCCGAACCCCGTTTCGCC
345165	23.853501951976	0.0401651334770555	0.0045125957532964845	-90.7830656687858	21.462078772556833	TGTGCAACGTAGAATTGTTTTGCATA_CCGCCAATCCCGAACCCCGTTTCGCC
345290	11.3765261901929	0.0279086355948781	0.00391478463044294	-149.999999951419	35.78377092604406	CACATAAGGACCAATAAATTTAAGAA_CCGCCAATCCCGAACCCCGTTTCGCC
345430	53.6068066205832	0.0404624841751115	0.0032265630293448217	-103.324937632333	16.398416294219352	ATTAGAAATTCCAATTCTTTTGTACC_CCGCCAATCCCGAACCCCGTTTCGCC
345763	29.9840325932088	0.0336294012799903	0.004455265514349596	-130.731432784045	30.706148578758746	CCGGAAACGCAAAAACTTATTGGATT_CCGCCAATCCCGAACCCCGTTTCGCC
345867	45.9340931901514	0.0389082891997498	0.0031410853636006505	-110.153836084728	16.867287248646416	GTCGTAAGTGCAAATTCTTTTGAGAT_CCGCCAATCCCGAACCCCGTTTCGCC
346110	1.28511552634126	0.0449359685369358	0.008515813657708792	-45.4067002617246	28.91365294555763	ATTGTAATAGATAAGACGTTTGCTGG_CCGCCAATCCCGAACCCCGTTTCGCC
346747	12.1455332461824	0.0423469683328504	0.005162610803219269	-71.752780889267	21.256855294355958	AAAACAAAGCGCAAATATGTTGCGTC_CCGCCAATCCCGAACCCCGTTTCGCC
346995	69.6524412293164	0.0433593640656582	0.003110078739442575	-93.6084436488287	14.274897213728197	AAATTAACAAAAAACGACGTTGCACC_CCGCCAATCCCGAACCCCGTTTCGCC
347228	7.94171822386195	0.0373710005646659	0.005611380491511274	-92.5222933952155	28.957484140399792	ACCGCAACGATAAATCGGGTTAGGGC_CCGCCAATCCCGAACCCCGTTTCGCC
347396	0.190872786642146	0.0429764699856492	0.008014567530867262	-49.6331513097306	29.06998779339485	CACTAAATGTGCAAACTATTTGCCAT_CCGCCAATCCCGAACCCCGTTTCGCC
347430	16.6419351430182	0.0384352053937312	0.005452092641633802	-92.842018237619	27.881212088675664	TTACCAACTTCGAAATGTTTTCATTT_CCGCCAATCCCGAACCCCGTTTCGCC
347500	47.7729211953978	0.041023358181526	0.004172825296995787	-98.1472090764493	20.848961562687123	AAAGAAATAGATAAGATTCTTGAATC_CCGCCAATCCCGAACCCCGTTTCGCC
347609	9.7892674681849	0.0301040765026572	0.005423043432132104	-140.971331247044	42.300061745694386	AAGATAATAATGAATCGGTTTTACAT_CCGCCAATCCCGAACCCCGTTTCGCC
348182	10.1397560313077	0.0342537478169229	0.005068341643985172	-114.370090656949	31.32901364775186	GTCCAAACCTCTAAACATCTTGTCAA_CCGCCAATCCCGAACCCCGTTTCGCC
348183	15.0705067994915	0.0391098675029478	0.004807611661821249	-89.6952591659318	23.430906327757192	ACTACAAATTATAACGATGTTTTATG_CCGCCAATCCCGAACCCCGTTTCGCC
348283	32.8666605700379	0.0364881600366438	0.0037306742470631002	-116.501709587098	21.73887399782662	TAAGGAACAGTCAAAGGACTTGCAAA_CCGCCAATCCCGAACCCCGTTTCGCC
348732	75.936873954211	0.0401747096331594	0.003737068084033133	-111.10813536323	20.42109065226767	ACCCGAAACCACAAAGAAATTTTCAA_CCGCCAATCCCGAACCCCGTTTCGCC
348922	22.1665015693745	0.035039323967587	0.004776716745440453	-117.290825330373	29.328636651161762	TCTTCAAATGGCAAAAGGGTTAACTA_CCGCCAATCCCGAACCCCGTTTCGCC
349128	1.11106138793456	0.0435368029579669	0.007638509032736213	-52.6327769677739	27.749681355210146	GCGCAAAATCGGAAAATACTTCTGGG_CCGCCAATCCCGAACCCCGTTTCGCC
349321	0.179995627847831	0.0506363155119682	0.01854712479169862	-23.5070181355742	51.587445273560064	ACTTAAACATAGAATACGGTTGTGGG_CCGCCAATCCCGAACCCCGTTTCGCC
349477	180.420837143418	0.0397191241942988	0.0018987050214630612	-135.607228992325	11.293840553599743	AATTAAATGTGAAACAATCTTAATTG_CCGCCAATCCCGAACCCCGTTTCGCC
349830	77.8499719681193	0.034886967815133	0.0024356841015027706	-149.999999999663	17.04068871156738	CTCGTAAATCAAAACCAGGTTATGCC_CCGCCAATCCCGAACCCCGTTTCGCC
349936	22.2927532091866	0.038178508274699	0.004143563194752515	-99.4741540876261	21.503602336879478	GATAGAACCCTTAACCAGATTTTGTA_CCGCCAATCCCGAACCCCGTTTCGCC
350303	4.02225920440939	0.0394662887751909	0.008924415497460973	-71.4655424238658	40.63125859928911	TGAAAAAACGAGAATACTATTCCGGG_CCGCCAATCCCGAACCCCGTTTCGCC
350347	0.340564809461156	0.0291907972875453	0.007128417005571841	-127.590852114873	54.433100350357265	CTAGAAATAACTAATTTCATTGTAAC_CCGCCAATCCCGAACCCCGTTTCGCC
350676	30.322586906991	0.0389520998792241	0.003864534094595802	-99.813009800756	19.71987539741938	AAGGGAAGAATAAATACCGTTTTTGT_CCGCCAATCCCGAACCCCGTTTCGCC
350738	33.807091662333	0.033222613101753	0.003529386236989384	-139.60020240617	24.47712128958208	TTACTAAACATCAAGCTCGTTCACTC_CCGCCAATCCCGAACCCCGTTTCGCC
350832	18.8653323515677	0.0376770775205208	0.004781222313841714	-100.401967952424	25.710297982243628	TGGGGAAACACAAAGTCCGTTGTAGG_CCGCCAATCCCGAACCCCGTTTCGCC
350883	3.50126077803363	0.0276249403904323	0.005648734071438272	-149.999999992196	48.37590300606393	GTAGAAAATAAAAAACAAGTTTAACG_CCGCCAATCCCGAACCCCGTTTCGCC
350914	6.451350125822	0.0330262190355805	0.005533694362625814	-111.542719853767	35.131744405161925	CCTCGAATAAGTAAGGAAATTTTGTA_CCGCCAATCCCGAACCCCGTTTCGCC
351195	19.9911793178432	0.0448745356356037	0.004938021624841804	-66.0726926357325	19.00126991804545	CAAAAAATTCGCAACATGCTTCTGAC_CCGCCAATCCCGAACCCCGTTTCGCC
351237	10.6724193159577	0.032248263874677	0.005467573882157883	-118.619081517159	37.14671539911231	GTTGGAAATATAAATAGGTTTGTAAA_CCGCCAATCCCGAACCCCGTTTCGCC
351261	5.18496218706542	0.042384249418377	0.005716713522599062	-63.7165977789784	22.315839821321667	TCCCTAAAAGCGAAACGCGTTGTTAC_CCGCCAATCCCGAACCCCGTTTCGCC
351377	60.3658752704594	0.0365745980372091	0.0034241493541566624	-125.266538628572	21.449423162658377	CAACTAACCTCCAAATTTGTTATACT_CCGCCAATCCCGAACCCCGTTTCGCC
351425	14.3059347992049	0.0387609582145047	0.005779435853607485	-89.2393112117792	29.165196274712155	ACATCAAAAGTCAATATCTTTCTACT_CCGCCAATCCCGAACCCCGTTTCGCC
351464	77.3590742120753	0.0402854905577788	0.0028833591937806576	-109.657938945892	15.11463490080866	TCTTAAATACAAAATCTGATTGATCA_CCGCCAATCCCGAACCCCGTTTCGCC
351610	2.56452370785426	0.0348303874869879	0.006522617891427311	-91.4331150955981	35.92233801325519	AAAGAAAGGGGAAACTAACTTCTTTA_CCGCCAATCCCGAACCCCGTTTCGCC
351765	3.97511246461886	0.0329900796326259	0.008318750735263704	-107.647374694655	53.637447714878476	CCTATAAACTGTAATAAGATTTCGGG_CCGCCAATCCCGAACCCCGTTTCGCC
352001	50.6099835748768	0.0424855922504965	0.003391132755896515	-92.0981474174351	15.612268509402115	TGGTCAAACAACAACTTAGTTTAGTCT_CCGCCAATCCCGAACCCCGTTTCGCC
352087	3.58798725969652	0.034561285779202	0.006440557783039589	-100.907650162578	36.705794979545956	AAACTAAAGGATGAAAGTGATTCGGCG_CCGCCAATCCCGAACCCCGTTTCGCC
352113	34.7720383580825	0.0425375335558484	0.004197055614295501	-85.218802354354	18.838898151022256	GCGACAAACCATAAGCCTATTTGATT_CCGCCAATCCCGAACCCCGTTTCGCC
352332	4.77062891988911	0.0307827686445975	0.005304679545452531	-124.935638290729	37.18819849458308	TTTTGAATGGCTAACGGCGTTAATAG_CCGCCAATCCCGAACCCCGTTTCGCC
352571	27.924711728235	0.0399167214326886	0.0038829440245236936	-99.1463058718714	19.587393516328696	TTGCTAAGAAGGAACCGTGTTTCAGC_CCGCCAATCCCGAACCCCGTTTCGCC
352609	41.650839791812	0.0417515500827872	0.003393800428664612	-95.5365733700242	16.07059870378939	TACACAATCCATTTCGTTC_CCGCCAATCCCGAACCCCGTTTCGCC
352985	1.12195787253937	0.0331374697070258	0.009192343831903423	-98.9506867640085	56.86404461196468	TCGCAAATATTGAAGGCATTTATTTT_CCGCCAATCCCGAACCCCGTTTCGCC
353103	8.36784812259388	0.0382924851899281	0.006520728392746995	-84.4562557887569	32.48702189781762	TAAAAAATGGATAAATATGTTAAAGC_CCGCCAATCCCGAACCCCGTTTCGCC
353126	5.71320522963961	0.0376056526712001	0.0074691445384841605	-88.6817387223202	38.7859096046159	ATAAGAACTTTGAAGCAGTTTTACCG_CCGCCAATCCCGAACCCCGTTTCGCC
353266	10.4211651136559	0.0342290231301054	0.00511888100914955	-112.838832842534	31.29416560108113	GTCAGAATCTGTAAGAGGATTAGTGT_CCGCCAATCCCGAACCCCGTTTCGCC
353449	30.9130937758844	0.0442262922896073	0.003955340496103993	-78.3505624780007	16.44668957492135	TACCCAAATGAGAATATGCTTACGAG_CCGCCAATCCCGAACCCCGTTTCGCC
353478	89.8989668177701	0.0439491320691378	0.0028549761283634743	-97.3148759173575	13.13159525623788	AACCAAAAATCAAACTCCATTTTGCG_CCGCCAATCCCGAACCCCGTTTCGCC
353823	8.08440535599085	0.0289770085723234	0.004781780208641763	-139.029421613468	37.192490605699355	CTGATAAATAAAAACGGTCTTATGTT_CCGCCAATCCCGAACCCCGTTTCGCC
353922	36.2478645948003	0.0370086931749463	0.0036154721722473247	-113.027806142516	20.493806587671592	CAAAGAACCGTCAAAGTCCTTGAAAT_CCGCCAATCCCGAACCCCGTTTCGCC
353941	17.9986029138584	0.0344467254601987	0.00435729492766525	-116.532126270642	26.916840639445237	ACTGCAAAAGTAAAAGCTGTTCTATA_CCGCCAATCCCGAACCCCGTTTCGCC
354296	85.044232004515	0.0444565181627039	0.0029649636977798857	-91.6241161191473	13.154043186521047	TACGTAACCGGAAACTCATTTTTTGT_CCGCCAATCCCGAACCCCGTTTCGCC
354632	16.7986712477387	0.0384267699377764	0.004986155007146633	-97.0558603583062	26.11214397602607	TCTAGAATAGACAAGTGCGTTACAGT_CCGCCAATCCCGAACCCCGTTTCGCC
354763	32.8665148653822	0.0392788687923275	0.003672801443860264	-100.965672659743	18.683445886567025	CCGCAAAGAGGGAAGGAGGTTCACGA_CCGCCAATCCCGAACCCCGTTTCGCC
354857	115.201447700344	0.0392258481476852	0.0024026308581269543	-128.269363356681	14.027565750858077	CTCGCAATAAATAACTTCGTTTACAG_CCGCCAATCCCGAACCCCGTTTCGCC
354956	2.6213543684174	0.0435827924749024	0.009133542759555796	-56.1519123460147	34.848120667880636	TTGCTAACTACGAAGGCTCTTGTGTC_CCGCCAATCCCGAACCCCGTTTCGCC
355052	47.9675160970316	0.0419153591579388	0.00427290950827714	-94.7289816757145	20.650100619535742	AAAGTAAATTTCAATCTGTTTTTCAC_CCGCCAATCCCGAACCCCGTTTCGCC
355124	5.35458008773686	0.0346836266437799	0.006462140822997766	-93.117253033806	35.71018293338824	TTAAAAAAAGCCAAGGGGGTTTCATC_CCGCCAATCCCGAACCCCGTTTCGCC
355309	6.65123596719368	0.0341529532063623	0.006158156808779289	-103.253102341761	36.37347676697786	TTCATAACTACTAAGAGACTTTTTCT_CCGCCAATCCCGAACCCCGTTTCGCC
355557	4.33399574271759	0.0386471705498446	0.006136907286889573	-75.9289386987245	28.02920397590995	CGGTAAAAAGCCAATTCATTTTGGCT_CCGCCAATCCCGAACCCCGTTTCGCC
355628	61.6837753482166	0.0388737586584047	0.0027103213084846882	-117.584811519842	14.928985198068201	ATGACAATAGTGAACTTGATTGGCTT_CCGCCAATCCCGAACCCCGTTTCGCC
355948	10.4271452568623	0.039445200712125	0.006122084843661477	-82.9849488612808	29.23304268211446	TATGAAATTACTAAGACGTTTGCGGG_CCGCCAATCCCGAACCCCGTTTCGCC
356010	4.72905655804514	0.0455081016955799	0.006267347530070729	-50.0093613762079	21.481894450630403	GGCCTAAGACTTAACCTCCTTGGATG_CCGCCAATCCCGAACCCCGTTTCGCC
356524	1.68745186911168	0.0363942846420838	0.009627663451768393	-85.1850567935151	51.71351522462671	TATTGAATATTGAAGCAATTTATGTT_CCGCCAATCCCGAACCCCGTTTCGCC
357163	24.5080635745574	0.0417949165279744	0.004953076277440563	-77.9023133205437	21.76247024073018	ATAGCAACTGCAAAGACTATTATGAT_CCGCCAATCCCGAACCCCGTTTCGCC
357369	49.7847280325698	0.0338174014811369	0.0032495532512754914	-131.268049310316	22.243830135745615	CGTGAAATCAATAAGGCCTTTTATAT_CCGCCAATCCCGAACCCCGTTTCGCC
357658	5.50258940623341	0.0286697825426848	0.006178855783902581	-137.070619113981	51.57506894888746	TAGGAAATTGCTAACGTAATTTATAA_CCGCCAATCCCGAACCCCGTTTCGCC
357750	12.2388039495482	0.0368678949772619	0.004327093779710575	-98.7137213521661	22.886047670116834	TAGCTAATCGCCAAATGATTTCAGTA_CCGCCAATCCCGAACCCCGTTTCGCC
357883	7.16776062042656	0.0350258627999807	0.005548835110260057	-102.377658044819	31.19942478174973	AAGGAAATGTTAAACATACTTGAATC_CCGCCAATCCCGAACCCCGTTTCGCC
358023	2.35678866514569	0.0307785062756669	0.006535800353745976	-115.372560418804	45.03185489727675	TGAGAAAAGTAGAACACTGTTAAATT_CCGCCAATCCCGAACCCCGTTTCGCC
358302	27.1673288977115	0.0392240023537986	0.0039340823009375355	-96.1977293391927	19.677019869748147	TTTCCAAAGTTAAAGTCCGTTTGCAA_CCGCCAATCCCGAACCCCGTTTCGCC
358323	25.1390032045892	0.0392491106425127	0.0040522972302899675	-97.4399475659973	20.443478234957112	ATGCGAAGATAGAAGCTGGTTTTGGG_CCGCCAATCCCGAACCCCGTTTCGCC
358329	82.8630133796197	0.036184605727598	0.002903593822724379	-129.241144459127	18.610852467912768	AACCCAATCTCGAAACTTTTTACTTT_CCGCCAATCCCGAACCCCGTTTCGCC
358609	0.898204897925083	0.0401895858643745	0.010772476612846745	-57.8740540475144	45.74725582527154	TCGTAAATATTAAATGCAATTACTCT_CCGCCAATCCCGAACCCCGTTTCGCC
358985	2.08164049977148	0.0339851148602805	0.007401763278053672	-92.6475152009075	43.16438366666829	AGTATAACACGAAACTGAATTTAATT_CCGCCAATCCCGAACCCCGTTTCGCC
359228	52.1047937232162	0.0396852206425283	0.0029594565705275736	-107.621480648226	15.301421161556805	CATCAAATCGGGAATCAATTTCAGCC_CCGCCAATCCCGAACCCCGTTTCGCC
359447	3.19787256987536	0.0263547839586381	0.005645955315079033	-150	51.874634560758	TAGGGAAATTCTAATTCGATTTATCT_CCGCCAATCCCGAACCCCGTTTCGCC
359647	100.245545957504	0.0394149504057487	0.002370086249157559	-124.453182469417	13.443485748342908	AAGTTAATGGTTAACCAAGTTAGAAG_CCGCCAATCCCGAACCCCGTTTCGCC
359667	0.15726871689202	0.0383542764508719	0.018470132881826043	-70.2521478470297	88.57806841114346	AACGGAAGTTTTAACTAATTTCCTTT_CCGCCAATCCCGAACCCCGTTTCGCC
359729	0.65743395005974	0.0337498216087805	0.007172176061109944	-96.3661500720091	41.96388208606635	CTCTTAAGATTCAATGAATTTTACCG_CCGCCAATCCCGAACCCCGTTTCGCC
359825	17.6168803316788	0.0302715786857023	0.004165676799851522	-149.999999994313	32.60925875493277	TACTGAAGACATAATTGGTTTCTGGG_CCGCCAATCCCGAACCCCGTTTCGCC
360111	12.8810094659705	0.0433413614933733	0.0056376465770195915	-69.0440946611388	22.938597221141357	TTATAAACGTCAAATAGGATTGCTGT_CCGCCAATCCCGAACCCCGTTTCGCC
360229	49.913005507655	0.0407568087591262	0.00326604349997068	-101.058630633414	16.3036718631163	CTCCCAACTTCTAATCCTGTTTACCT_CCGCCAATCCCGAACCCCGTTTCGCC
360333	4.75706534512513	0.0396288224955005	0.00896376280266968	-72.4730620685039	40.92640039069	CCAGCAAGAGAAAACCGTTTTCTTCA_CCGCCAATCCCGAACCCCGTTTCGCC
360456	30.6232912397915	0.0418340585766951	0.00397723093303125	-86.0683597134941	17.896757557298	GCCGCAAGGGTTAAATGATTTCTTGG_CCGCCAATCCCGAACCCCGTTTCGCC
360674	35.5997284374105	0.0379580619686348	0.00346851302952207	-110.904542626912	18.8211010827337	ACGCCAACTGTCAAGGGGGTTCAGGC_CCGCCAATCCCGAACCCCGTTTCGCC
360740	6.83145278421669	0.0296250130323677	0.00589605718938744	-120.610177607959	44.0204681348491	TATTTAATAAAAAATGTGGTTTGTTA_CCGCCAATCCCGAACCCCGTTTCGCC
361029	1.28466242389227	0.0299680209315329	0.00698596625988761	-128.281889452181	52.4904007622361	ACGACAACCTGAAACTAAGTTTAGAG_CCGCCAATCCCGAACCCCGTTTCGCC
361066	13.4753220262649	0.0314287856712008	0.00467021956695256	-137.034677936209	34.2311612093981	TTAGGAAAACTTAATATGCTTTCCTT_CCGCCAATCCCGAACCCCGTTTCGCC
361097	108.737439503084	0.0647844125962979	0.00364784235751951	-27.258631151097	8.14263706232129	GTGACAATATAAAATATGGTTTTAGC_CCGCCAATCCCGAACCCCGTTTCGCC
361218	20.1581101313641	0.039876863287571	0.00508892479679148	-92.6213071766735	25.4156028873758	TAACCAAGCCAAAACTGTATTCGGAA_CCGCCAATCCCGAACCCCGTTTCGCC
361286	49.9584789009555	0.0374483863625383	0.00333138775459112	-116.31725188377	19.2212607190103	TTTTAAACATTAAACATAATTGGTGA_CCGCCAATCCCGAACCCCGTTTCGCC
361352	0.0547570734517677	0.028466572845827	0.006219233412719	-138.420415651687	49.8814940006706	CCCTCAAATACGAATGGCATTTGCAA_CCGCCAATCCCGAACCCCGTTTCGCC
361390	12.1950697288315	0.0367359655888614	0.00492761073952798	-100.408285009955	26.5621156743214	GTACAAAAGATTAACTGCATTCACTT_CCGCCAATCCCGAACCCCGTTTCGCC
361605	92.5529274758657	0.04230410780553	0.00289208609491518	-104.096030108161	14.2787408239439	TATTTAAATTCTAAGTGTGTTAGCTG_CCGCCAATCCCGAACCCCGTTTCGCC
361886	0.035576390391256	0.0327801261126807	0.0117627716079788	-96.1255819079258	74.8332104528804	AATAAAAGGCAAAACTGTATTATACT_CCGCCAATCCCGAACCCCGTTTCGCC
361999	35.8847479820479	0.0364209831734015	0.00385025636771869	-119.596021315932	22.9817039832115	ATAGGAAATTGGAATAGGTTTAAGCA_CCGCCAATCCCGAACCCCGTTTCGCC
362086	0.288334328959294	0.0398152090961699	0.00880499997391887	-65.1157324001387	38.3943149867505	ACATCAAACTTTAAACTCGTTAGTGA_CCGCCAATCCCGAACCCCGTTTCGCC
362283	51.1031069073055	0.0390392839938112	0.00310830257229263	-110.978318299319	16.6796656330735	CTCACAATAAGCAACGACCTTGGTAG_CCGCCAATCCCGAACCCCGTTTCGCC
362289	19.2258035634625	0.0368660924701937	0.00362844171285949	-97.5944503735255	21.2039722544553	ATCCAAAAAATTAAATCGATTGAAAA_CCGCCAATCCCGAACCCCGTTTCGCC
362480	4.21678197029239	0.0439740080620645	0.00959312246839458	-52.407700229774	36.0770385324682	ATGGAAAGAAATAACCTCTTTCAATA_CCGCCAATCCCGAACCCCGTTTCGCC
362555	65.4572475507491	0.0411143734535558	0.00298630515396953	-103.189662374524	14.8612509379473	TGGTGAAGAGTAAAAGCGATTTTTGG_CCGCCAATCCCGAACCCCGTTTCGCC
362637	73.0920088605514	0.041598884931167	0.00287033724835222	-104.357048992507	14.2435290330811	GTCTTAAATTTGAATTACGTTATTTG_CCGCCAATCCCGAACCCCGTTTCGCC
362755	1.81617529241753	0.0353220932825561	0.00905516137694033	-89.4813260378057	49.502772741738	TTTTAAAAGTTAAAACGGATTCGTGC_CCGCCAATCCCGAACCCCGTTTCGCC
362901	34.2308372436807	0.0405431493735304	0.00451779089516639	-94.6123109224254	22.3845554286685	CAGATAAATGTTAATAACGTTTGAAA_CCGCCAATCCCGAACCCCGTTTCGCC
363101	128.293962796242	0.0449195708605779	0.00228937888978899	-99.9257830881151	10.4377806678723	CCCATAAGATCAAAAGCGTTTTGTCC_CCGCCAATCCCGAACCCCGTTTCGCC
363626	68.6466501263918	0.0395365796367314	0.00347613145049206	-110.02246799971	18.9745442600331	TGAAAAACTTGGAAAGAAATTAGGTT_CCGCCAATCCCGAACCCCGTTTCGCC
363854	8.41032236689928	0.0275504677278481	0.00410291988247945	-149.999999997713	36.9287821530236	AATATAATTGTAAAGTAACTTTATTG_CCGCCAATCCCGAACCCCGTTTCGCC
363959	0.217722563891428	0.0376373886544946	0.00971901262614967	-76.2620913422567	47.1909722410287	CTCGCAAGCTGTAAACTGATTGAAGT_CCGCCAATCCCGAACCCCGTTTCGCC
363990	16.2631694030881	0.0363654729749881	0.00485569656212872	-112.405932008694	28.5632769190493	ATGGTAATCCCTAACCACGTTGTGCG_CCGCCAATCCCGAACCCCGTTTCGCC
364018	1.11011443072586	0.0378179724974372	0.00662809920833438	-75.4584891289883	31.1684222279821	GATGAAATTCTAAATCTGATTTAGAG_CCGCCAATCCCGAACCCCGTTTCGCC
364174	39.6498096805612	0.0419801375874623	0.00394625349531972	-92.4580509107001	18.6023035504688	GGACGAAGTCATAACCGTCTTATAAG_CCGCCAATCCCGAACCCCGTTTCGCC
364323	17.0032555643292	0.0322493621180264	0.00448538213717431	-128.284221439504	31.3042696988867	TAAATAAGGAGGAACCTAGTTAAAAA_CCGCCAATCCCGAACCCCGTTTCGCC
364507	10.1283519195898	0.0384442181795533	0.00547253564695372	-89.8951910427245	27.2741409604502	AGTGGAAATGCGAATCGCATTTTCCG_CCGCCAATCCCGAACCCCGTTTCGCC
364672	18.817909618933	0.0393520958651605	0.00474988796188783	-92.2896492121837	23.2742964528747	GAAATAAGCCTTAAGGGTCTTGCTGA_CCGCCAATCCCGAACCCCGTTTCGCC
365073	13.5860354879831	0.0396597399249976	0.00524146731279116	-85.7729134683037	24.7908460092152	TCAGAAATGTTGAATCTCTTTGTGTG_CCGCCAATCCCGAACCCCGTTTCGCC
365093	75.1280371359214	0.0399016683834254	0.00338930891811093	-113.312882259407	18.6550346787367	TCTACAATAAGAAAAATATTTCGGTC_CCGCCAATCCCGAACCCCGTTTCGCC
365297	8.06818891729164	0.0373090395863275	0.0051899818639082	-95.3168546956197	27.2326173382352	CGGCCAAGCAAAAACATAGTTTTGGG_CCGCCAATCCCGAACCCCGTTTCGCC
365329	6.5345520302574	0.0326390645702339	0.00624096115896727	-120.850388304644	41.8932724353599	TACAGAATGACGAAATCCATTGTCTT_CCGCCAATCCCGAACCCCGTTTCGCC
365545	20.6474871946423	0.0423658049398102	0.00601011884147722	-72.5987453017176	25.7052319089334	ATCTGAAAGAGGAAAGGGTTTTTTAA_CCGCCAATCCCGAACCCCGTTTCGCC
365600	1.39164427361075	0.0235098704015699	0.00461078023277043	-149.999999775135	52.0582303835775	ATAAAAAGTTTAAATTTACTTATTCT_CCGCCAATCCCGAACCCCGTTTCGCC
365678	57.5123529531723	0.0400545840644084	0.00340990885225152	-105.172659316343	17.8114059622586	CTTAGAATTTGTAAATGTGTTATCCG_CCGCCAATCCCGAACCCCGTTTCGCC
365696	83.7490719640903	0.0398250510939223	0.00282901754653127	-113.340961276073	15.3840190057305	TATTAAAAAAGTAATACTGTTCGTGT_CCGCCAATCCCGAACCCCGTTTCGCC
365762	14.3871254000155	0.0461891442387063	0.00716081034614868	-52.103689219869	25.0360218551348	ATGAAAAAGCAGAAGGGGGTTGAGGG_CCGCCAATCCCGAACCCCGTTTCGCC
365769	1.44734372676865	0.076808710537195	0.0433355009893992	32.9589042290458	51.9370165446756	TAATGAACATGGAATTAATTTAGGAA_CCGCCAATCCCGAACCCCGTTTCGCC
365807	36.8973217149629	0.0416691325056965	0.00429696146000759	-88.8239171075518	19.9559277518519	TTAGAAACATGAAACCGCGTTTAGAT_CCGCCAATCCCGAACCCCGTTTCGCC
366095	2.02491920380685	0.0350159135850172	0.00728392875617909	-96.2974998985187	41.6621353321324	TTCATAATTCTCAAGCTTATTACGGC_CCGCCAATCCCGAACCCCGTTTCGCC
366320	13.8366210344354	0.0392192471657367	0.00495471854346082	-88.9719492157822	24.3911924107787	AGGTGAATGGGGAAGAAAGTTTATAC_CCGCCAATCCCGAACCCCGTTTCGCC
366346	10.0411793778151	0.0409358884544753	0.0064223531093577	-75.9013769160144	28.5473063787015	TCTCAAACCTATAATGAAGTTTGCCA_CCGCCAATCCCGAACCCCGTTTCGCC
366432	66.2386735473573	0.0417814184509056	0.00304133194361951	-102.986699239112	15.002620830065	TTCGCAAACATAAACGGTGTTCCTTA_CCGCCAATCCCGAACCCCGTTTCGCC
366458	15.7645537790732	0.0353734940517342	0.00540936501541754	-109.15469710032	32.1542050390644	TTAGGAACAAGGAATTAGTTTTGATA_CCGCCAATCCCGAACCCCGTTTCGCC
366554	14.0947721714925	0.044132038107339	0.00520613388813503	-65.6783157357998	20.0928881609817	CGTCGAACTTCAAATCCTCTTGTACC_CCGCCAATCCCGAACCCCGTTTCGCC
366664	11.2767746221374	0.036687540233625	0.00539980060694539	-98.4937537131612	28.7353184799598	TCAACAATGACTAACATCTTTGGTTC_CCGCCAATCCCGAACCCCGTTTCGCC
366701	2.65115104791104	0.0359612370874208	0.00733979706529374	-90.8964467141344	39.2172896539423	CGTATAATGCTTAATTGCTTTTGATC_CCGCCAATCCCGAACCCCGTTTCGCC
366733	52.9392141140449	0.0402469731295525	0.0035731082498335	-103.492167775338	18.4481800921936	AGATTAACTGATAATCCTTTAAACA_CCGCCAATCCCGAACCCCGTTTCGCC
366746	35.5787015165035	0.0383997570587723	0.00414944912532853	-102.006320195878	21.9665178008332	TTAAGAAACTAGAAACCCATTGAGCA_CCGCCAATCCCGAACCCCGTTTCGCC
366912	21.1348890199492	0.0351448291967188	0.00490405395463372	-116.226479701602	30.0809489839542	CCTAGAATGAGTAAGGTTCTTTCTGT_CCGCCAATCCCGAACCCCGTTTCGCC
367046	14.429751071219	0.036788147366957	0.00480849549573235	-105.635821557247	26.9698545685994	CTATCAAACCGTAATAGCCTTACCCC_CCGCCAATCCCGAACCCCGTTTCGCC
367330	22.7372032162781	0.0386571355993351	0.00440894561085632	-95.7351035218792	22.0227400911276	GTAAAAAGACCGAAAGACGTTTTCGT_CCGCCAATCCCGAACCCCGTTTCGCC
367458	10.6658103973885	0.032873888693231	0.00479963077198062	-118.780502269449	30.6747584888254	GAAAAAATTTCCAATTGCTTTGAGCC_CCGCCAATCCCGAACCCCGTTTCGCC
367523	1.51164142131586	0.0420936526040139	0.0084877799594251	-60.0524167927798	33.936494397156	ACCATATGTTTAGTGTCTTCCGATA_CCGCCAATCCCGAACCCCGTTTCGCC
367558	26.7293031444224	0.0315684167809571	0.00398381210720521	-129.470009648757	28.707697608034	CACTCAACACTCAATAAATTTTCTTA_CCGCCAATCCCGAACCCCGTTTCGCC
367774	53.0819680190055	0.0386388960139894	0.00341254797521553	-109.500511370069	18.7571737468148	AGAAAAATATAAAAGTGAGTTTCGGT_CCGCCAATCCCGAACCCCGTTTCGCC
367857	1.48201794010401	0.0498819453978097	0.0123073157071789	-24.2862701657239	34.1014265980795	GAGATAACATTTAATGCTGTTTTTCA_CCGCCAATCCCGAACCCCGTTTCGCC
367883	20.8345348938332	0.0440982707341385	0.00534010788386703	-69.0367042722792	21.445963662446	GGGCTAACCTGTAACATAGTTATCTA_CCGCCAATCCCGAACCCCGTTTCGCC
368155	77.4000746922948	0.0405463775475426	0.00286236088259019	-111.215007962266	15.0809260722602	GCTCAAATAGTGAACGGTTTTACAAT_CCGCCAATCCCGAACCCCGTTTCGCC
368334	14.4151445340319	0.038582893979082	0.00516017311078746	-92.9279612248572	25.8852341976712	GGCCAAATACCGAACCAGTTTAGCTA_CCGCCAATCCCGAACCCCGTTTCGCC
368382	15.7302536605098	0.0379942678165147	0.00571521023075767	-98.5429822444763	30.7484347346509	ATATTAAAAACTAAGAGCATTACTCG_CCGCCAATCCCGAACCCCGTTTCGCC
368391	26.0413241824028	0.0381998079352768	0.00416851399922851	-104.797461696513	22.4086740776561	AACCAAACTCCTAAAGTGCTTCAAGG_CCGCCAATCCCGAACCCCGTTTCGCC
368409	5.06644229508989	0.0379227829258849	0.00615523015689078	-83.5856511358152	29.8978253829872	GGATTAAGATGTAATTATGTTCCTGT_CCGCCAATCCCGAACCCCGTTTCGCC
368417	0.717100764708945	0.0367552580884957	0.00734514454728152	-78.4400729810646	36.3159309565702	TTGCTAACTTGAAATTAGATTAGCGG_CCGCCAATCCCGAACCCCGTTTCGCC
368748	85.3394979654199	0.0375493989061945	0.00260508777075064	-128.272629334426	15.810464090607	TCGTCAAACTTTAAGAATATTTCTTG_CCGCCAATCCCGAACCCCGTTTCGCC
368846	74.8393973892717	0.0392573172481017	0.0025935234427043	-118.673511398073	14.2341346264306	AACCTAATCAGCAAACTCGTTTCCGC_CCGCCAATCCCGAACCCCGTTTCGCC
369095	43.4712694190693	0.0360715177114347	0.00315959306239762	-123.902743866168	19.2304450861946	GTTTTAACACAGAACGGCGTTTTGAA_CCGCCAATCCCGAACCCCGTTTCGCC
369258	0.946720254605793	0.0393333443661844	0.0108535755291633	-72.4740923787417	50.4595727387391	AAAATAAACGTGAATCCTATTCCACA_CCGCCAATCCCGAACCCCGTTTCGCC
369459	22.3885262694075	0.0453764624448449	0.00498915944351263	-65.0949107967103	18.8363026422949	CACATAATAGTGAAACGTTTTGTGCA_CCGCCAATCCCGAACCCCGTTTCGCC
[truncated: 1,716 more rows]
