# Supplementary material for: Changes in the distribution of fitness effects and adaptive mutational spectra following a single first step towards adaptation
Source: Nat Commun. 2021 Aug 31;12:5193. doi: 10.1038/s41467-021-25440-7 (PMC8408183; doi:10.1038/s41467-021-25440-7)
Supplement: Supplementary file 6 — Source Data [file 41467_2021_25440_MOESM6_ESM.gz › SourceData/SupplementaryFig2/Lineage Trajectory Fitness/Tor1Evo2_adaptive_s_tau.csv]

BarcodeNo	Weight	s	s_err	tau	tau_err	Barcode
175713	68.2968874394142	0.0356416572080742	0.00217686849274016	-148.893590290626	14.5224699649807	TCCCAAACCTATAATCAGTTTTCTAC_ATCAGAAGTTCGAATCAAATTACGAA
175764	8.44116998965796	0.0299488785746458	0.00364964996124792	-149.999999998716	31.0490470296452	CCCAAAAACTTAAAGGGTATTCGGCT_ATCAGAAGTTCGAATCAAATTACGAA
175945	13.2944493023651	0.0310848185866896	0.00384372515604508	-149.999999997815	29.4952053472079	AAGGAAAGTCGTAAAATTCTTGGTGT_ATCAGAAGTTCGAATCAAATTACGAA
176033	4.60311509803125	0.0290935803546853	0.00498492709900362	-149.999999970364	41.0127484744663	ATCCGAAAGGGAAATGCTCTTTTCCG_ATCAGAAGTTCGAATCAAATTACGAA
176078	16.0365978959008	0.0312850460580887	0.00361340004731845	-147.782701689724	26.5015049409293	TTTTCAACAAAAAAGACCATTGGCTA_ATCAGAAGTTCGAATCAAATTACGAA
176202	0.298472558178453	0.028390753764198	0.00505466976465327	-149.999999977087	44.2391155889129	AGGTCAAAATCAAAACTTATTCCCCC_ATCAGAAGTTCGAATCAAATTACGAA
176254	9.97656453764688	0.0295316439510954	0.00373601528435065	-149.999999991802	29.9809544194563	CGGGAAAAAAGAAAGGTGCTTGGGAT_ATCAGAAGTTCGAATCAAATTACGAA
176270	6.66278227194682	0.0300540071679469	0.0048352036390978	-149.999999997361	38.9487693313122	GCGTTAAAGTGAAATTGTGTTCCTGA_ATCAGAAGTTCGAATCAAATTACGAA
176348	4.92456791371133	0.029559529304873	0.00459219544968613	-143.488663374611	34.9007713610307	TGTACAAACGGCAACTGGCTTTACTG_ATCAGAAGTTCGAATCAAATTACGAA
176361	18.1790542875221	0.0387643839534384	0.00399273149657064	-105.833634379131	21.0380882796091	GACGCAACTCACAAGCGCGTTGTGCA_ATCAGAAGTTCGAATCAAATTACGAA
176410	11.4512810367986	0.0358442520019803	0.00454930948771574	-117.073198235959	27.3303725712202	TATAAAAATGGTAATGTCGTTGCTGC_ATCAGAAGTTCGAATCAAATTACGAA
176619	64.0223441746787	0.0358726826224525	0.00224051572434833	-149.999999999863	15.6393781380516	CCGGAAAAAACTAAGCGTGTTAAAGC_ATCAGAAGTTCGAATCAAATTACGAA
176671	0.0630642103506318	0.0281630490188652	0.00546013449130335	-149.999999995371	45.2989935060965	ACTATAATTGAGAACTGCGTTATTTA_ATCAGAAGTTCGAATCAAATTACGAA
176783	8.17755214421389	0.0336450670743372	0.00433035851369762	-123.903086592921	27.6166793546933	TGCTTAAGACGAAAGCAGATTCGGGT_ATCAGAAGTTCGAATCAAATTACGAA
176785	0.560901590909623	0.023420120775921	0.00605898968043911	-137.210547609389	58.9627803885225	TTATGAAATCCAAAGGACATTGGATT_ATCAGAAGTTCGAATCAAATTACGAA
176853	18.9092320263495	0.0325840542477528	0.00343998106320886	-147.821004004724	24.755644111098	TGTTGAACGTGGAAGGCCATTATTGA_ATCAGAAGTTCGAATCAAATTACGAA
176893	6.4720249193517	0.0317319013325768	0.00491531951570527	-136.809384383845	34.7727876470238	TCTTGAAGGCTAAACTTCATTACTGG_ATCAGAAGTTCGAATCAAATTACGAA
177078	3.23394666653943	0.0293137894810872	0.00524385935738673	-141.540021596843	40.3014848867349	TGTGTAATCAAAAAAGCCGTTTAGTG_ATCAGAAGTTCGAATCAAATTACGAA
177177	17.9858975851911	0.0315357260543754	0.00326228520071989	-149.999999999553	25.4193493384228	AATCTAAAATGCAACGGAATTTTCTT_ATCAGAAGTTCGAATCAAATTACGAA
177223	17.9847358841623	0.0318741735501951	0.0033324353174949	-149.999999997952	25.012500056923	ACAGCAAAAGACAAAGCGCTTTCCCC_ATCAGAAGTTCGAATCAAATTACGAA
177251	1.26203930126273	0.0280145788151025	0.00481088434853726	-149.999999996196	38.913840924847	GTTTTAATCTACAATAAAGTTTTAAC_ATCAGAAGTTCGAATCAAATTACGAA
177276	27.2472163152658	0.032607683661115	0.0029756909676193	-149.999999994339	21.8049269324103	TTGCCAATTGTCAATCCACTTGTATA_ATCAGAAGTTCGAATCAAATTACGAA
177288	48.2714659302089	0.0350220260275722	0.00241400759534629	-149.999999998131	16.7590167901014	AATTGAAATGTAAAAAGAGTTGTATC_ATCAGAAGTTCGAATCAAATTACGAA
177289	10.0175036850961	0.0308693975999632	0.00436995213331352	-149.999999976694	33.9387834465615	CTCGAAATTGCTAATACTGTTGGTCA_ATCAGAAGTTCGAATCAAATTACGAA
177346	8.31787976136436	0.030882386960131	0.00444344118469921	-150	35.8675906550544	GGGTAAAAAACCAACTATGTTGTAGG_ATCAGAAGTTCGAATCAAATTACGAA
177492	1.73236556688724	0.039517426237487	0.00797460768550734	-84.5527174695419	38.8973498432972	TGACCAAACGTTAACTGTATTCGGTT_ATCAGAAGTTCGAATCAAATTACGAA
177506	3.62433695672846	0.0288336553060307	0.00436505760840507	-150	38.7614852425114	TAGATAATATTAAACGCCATTACAAT_ATCAGAAGTTCGAATCAAATTACGAA
177574	36.346672155156	0.0339668100374646	0.00271087529952638	-149.999999999729	19.7253840596457	CGGATAACCGATAATGCGTTTGTGGT_ATCAGAAGTTCGAATCAAATTACGAA
177579	14.9594431834421	0.0382378687620604	0.00421747480361243	-104.778336124245	22.4364936181098	TCCCTAACCGAAAAGTGATTTCTTAC_ATCAGAAGTTCGAATCAAATTACGAA
177636	12.2315158752293	0.0364648492933455	0.00401429750816601	-110.728728237318	22.6423021414841	GGGGGAAGGATGAAGTTCGTTTGACG_ATCAGAAGTTCGAATCAAATTACGAA
177764	61.5861269381138	0.0352957140905151	0.00219143575889569	-150	15.0215308729234	CTAAAAAGGACTAATAGAGTTGCGCT_ATCAGAAGTTCGAATCAAATTACGAA
177782	22.3605893884889	0.0322916210652327	0.00319165787464947	-150	23.1495799773492	CACAGAACACGTAAATCATTTTAATG_ATCAGAAGTTCGAATCAAATTACGAA
177940	1.32196717734926	0.028786079936483	0.00483642625973349	-149.999999998049	41.1866715772563	GTGCGAAAGTATAATGGAATTTAGGA_ATCAGAAGTTCGAATCAAATTACGAA
177949	3.15864483759655	0.0417229530363147	0.00677578689942635	-75.3528650885015	29.4395465625179	ACTAGAAATGCAAATTCGGTTGCGCT_ATCAGAAGTTCGAATCAAATTACGAA
177986	25.9254499505253	0.0325221443977261	0.00293074675017529	-149.99999999264	21.3657603975168	TCCCTAATTTTGAAGTATATTTCATG_ATCAGAAGTTCGAATCAAATTACGAA
178026	7.40878548392594	0.0345078447684853	0.00501700342785583	-118.154381826953	31.101982795446	AATAAAACATAGAATGACATTTTATC_ATCAGAAGTTCGAATCAAATTACGAA
178046	13.0216158342805	0.0316072681421686	0.00378311100016304	-145.500530062883	27.5980487165695	GAGCGAACGGGAAACAGTTTTTTAGG_ATCAGAAGTTCGAATCAAATTACGAA
178156	20.558374490206	0.0321524022605651	0.00344360624620563	-149.879444397517	25.19841913539	CCCATAAAAGTCAACGAATTTATGTC_ATCAGAAGTTCGAATCAAATTACGAA
178207	6.48516266028571	0.0314473979474865	0.00462006164118561	-134.300094489006	32.5583462533042	AACAAAATCAGCAAGTTGCTTCGCCG_ATCAGAAGTTCGAATCAAATTACGAA
178211	46.9866190342015	0.0344626203828937	0.00245489892598465	-149.999999999932	16.8911977815029	TTCCAAAGTTGAAAGCGGATTGGGTA_ATCAGAAGTTCGAATCAAATTACGAA
178223	18.7770085341224	0.0346330974619866	0.0034699004772193	-131.701850084383	22.2936716036455	TTTACAATGCTGAAGCAAATTGAGCT_ATCAGAAGTTCGAATCAAATTACGAA
178261	0.0618171601123052	0.0279974072728672	0.00487274002615141	-149.999999671727	42.3999104311651	CTCCTAACCGGCAAATCGTTTTTATG_ATCAGAAGTTCGAATCAAATTACGAA
178342	24.283799496685	0.0341696205123983	0.00323859838680032	-137.206148357964	21.3291384081726	AGTTAAACCGAAAAGCACATTCACTA_ATCAGAAGTTCGAATCAAATTACGAA
178388	7.62230811765041	0.0308218363407086	0.00406717640460313	-143.361609053124	30.1213695217129	GTACAAATTTATAACCAGTTTAGGTT_ATCAGAAGTTCGAATCAAATTACGAA
178409	5.09411591628751	0.0337773969561821	0.00451108362320337	-120.450713764672	28.4107267408381	ACGCGAAATTAGAATTCACTTATGGT_ATCAGAAGTTCGAATCAAATTACGAA
178420	0.251797231819786	0.0282382835809196	0.00538135242023744	-149.999999956699	44.6543936957268	GGCGAAAGTGGAAATGTGGTTTAGTA_ATCAGAAGTTCGAATCAAATTACGAA
178451	82.1623733033004	0.0376476711764357	0.00207528910125361	-141.966695464784	13.0036455534942	GGGGTAAGGTGCAAGCTGATTAGGAC_ATCAGAAGTTCGAATCAAATTACGAA
178623	10.6973024544458	0.0320734639136654	0.00497694203116777	-148.087002294396	37.7937729227799	ATGCAAAGCTTGAACGCACTTTTTCG_ATCAGAAGTTCGAATCAAATTACGAA
178662	67.5956833493248	0.0359733996511013	0.00202515238890947	-149.999999999776	13.8554139352921	ATAGTAACATAAAAGTTGGTTTTATG_ATCAGAAGTTCGAATCAAATTACGAA
178859	21.718517287781	0.0356420413430132	0.00316635311663026	-127.174316841151	19.5197386134288	ATCCAAATCGGAAACGCTCTTATAAG_ATCAGAAGTTCGAATCAAATTACGAA
178923	41.4695317388385	0.033896027825793	0.00273081143004214	-149.999999997813	19.1946995306143	TGGGAAATTAATAACGCATTTCATCG_ATCAGAAGTTCGAATCAAATTACGAA
178949	0.490202269001529	0.0287012204780117	0.00498618237919874	-149.999999961309	41.7686380260957	CGGCTAACGGTTAAGGAGATTATGGT_ATCAGAAGTTCGAATCAAATTACGAA
179034	36.6550852650433	0.0340321755894002	0.00282854777455113	-150	20.1073464123485	AGTTCAATACGCAAGTTATTTCTCTG_ATCAGAAGTTCGAATCAAATTACGAA
179039	44.2619148016464	0.0343619564627197	0.00266063129361894	-148.056554476654	18.3871708212956	TAGTGAACTTCTAAATGCTTTGTATG_ATCAGAAGTTCGAATCAAATTACGAA
179143	58.3230437579341	0.0354327653882562	0.00238975876652946	-149.999999964066	16.5725417451882	AGACTAAAATAGAAGTGTGTTGTGTG_ATCAGAAGTTCGAATCAAATTACGAA
179217	9.3958525153268	0.0386410047068344	0.00553163315385814	-97.5630538776474	28.3561250354305	TGCATAAGTCAGAAGCATTTTGGTC_ATCAGAAGTTCGAATCAAATTACGAA
179296	6.29589403070537	0.0324900472038889	0.00430215829081182	-127.039372616004	28.5033234107346	GCGAGAATGGCGAACGTCTTTTTGAT_ATCAGAAGTTCGAATCAAATTACGAA
179328	22.6869949953206	0.0325879995433044	0.0030024747606324	-149.99999985479	23.0909840100665	CACCCAACGATAAAGTCTTTATAGG_ATCAGAAGTTCGAATCAAATTACGAA
179398	6.74846234694441	0.0326004223247449	0.00479184562613885	-134.58654525836	33.1385433150093	TATGTAAACCCTAACTTGCTTGTGTT_ATCAGAAGTTCGAATCAAATTACGAA
179502	55.5333499238986	0.0352351985064953	0.00220861297224895	-149.073427243172	15.1881696181914	GTTCTAAAGCACAACTGCATTGTTTC_ATCAGAAGTTCGAATCAAATTACGAA
179779	96.1505612713007	0.0368967734777516	0.00189017199795995	-150	12.604173960246	GTATAAAATGTCAATATTGTTGTTCG_ATCAGAAGTTCGAATCAAATTACGAA
180035	7.15427238867846	0.0300939879731685	0.00438638098857789	-149.99999999824	34.2574104172786	AACCCAAATCGAAACTTCGTTCTCAT_ATCAGAAGTTCGAATCAAATTACGAA
180126	4.5794765944663	0.0291098455287437	0.00437070449723517	-144.420981053853	33.9332310732193	CACCAAATATTAAATGTAATTTGGTA_ATCAGAAGTTCGAATCAAATTACGAA
180127	17.4562220080698	0.0334062423403192	0.00357325675559382	-134.770730589535	23.9020873042226	CTGTCAACACTAAGTAGGTTGTTTT_ATCAGAAGTTCGAATCAAATTACGAA
180196	10.3083522146366	0.0304813541214217	0.00360877204269058	-149.999999998952	27.8269331062061	TGGTGAAAATGTAAACTGTTTGATAT_ATCAGAAGTTCGAATCAAATTACGAA
180201	14.9520914301178	0.031237300246958	0.00342374800213865	-149.999999996694	26.0296349743956	AAGAAAACTTCTAATGAGGTTTCGGA_ATCAGAAGTTCGAATCAAATTACGAA
180247	24.446077728189	0.0321941591726661	0.00285445033493849	-149.999999982193	21.5483043562332	TCAAGAACCGGCAATATGTTTCCTAA_ATCAGAAGTTCGAATCAAATTACGAA
180379	4.83176702560459	0.0285874922392973	0.00448264407219631	-149.999999990484	36.8484724407525	AAATCAATTCCCAACATTTTTCTAAT_ATCAGAAGTTCGAATCAAATTACGAA
180456	27.6171107913819	0.03271589392087	0.00328934425591454	-149.99999993105	23.9467669797554	ATCTAAAATGCGAACCGAGTTGAGCA_ATCAGAAGTTCGAATCAAATTACGAA
180639	0.736692368199229	0.0284466967267549	0.00534580196345317	-148.382184714091	43.6225032457755	TTTAAAACAACGAAAGGATTTAATCT_ATCAGAAGTTCGAATCAAATTACGAA
180647	6.31926678729589	0.0297427483848946	0.00418708867542574	-149.999999998292	33.7041316604577	CTCCAAACTGGAAAATTAGTTTTCTA_ATCAGAAGTTCGAATCAAATTACGAA
180681	4.92554044182063	0.0313661375184857	0.00470676614979078	-133.292168721484	32.9451606900021	CAGTCAAGCGCAAAATTTGTTGGCGG_ATCAGAAGTTCGAATCAAATTACGAA
180788	13.3683908632737	0.0357340671625474	0.0045021174256111	-120.718298499488	27.4333763868785	TAGGCAATACAGAACCTATTTGGATG_ATCAGAAGTTCGAATCAAATTACGAA
180811	10.6091082166614	0.0304852087927028	0.00394065540674992	-149.999999948227	31.075550597131	GCGTCAACATCAAATTAATTTACGCT_ATCAGAAGTTCGAATCAAATTACGAA
180885	0.440138992590754	0.0298721818823542	0.00510255946825603	-135.982619197424	37.8498414549692	AGAAAAAACGCAAACGGGTTTGACGT_ATCAGAAGTTCGAATCAAATTACGAA
180975	73.9717136275772	0.0361531235132044	0.00202970008735	-149.999999975216	14.2154499769723	CCACGAAATTCAAATAACGTTCTTGT_ATCAGAAGTTCGAATCAAATTACGAA
181009	33.2520276706496	0.0332901859842514	0.00268940149398148	-149.999999968	19.865721319911	CTTCCAAACTGAAACGGGGTTTGACG_ATCAGAAGTTCGAATCAAATTACGAA
181035	90.2973074851771	0.0369788294487882	0.00196275066607255	-149.999999999389	13.1872877967141	GTTGCAACTGCGAACAGTGTTGAGAA_ATCAGAAGTTCGAATCAAATTACGAA
181107	0.705369240717779	0.0284583187713626	0.00507160655740644	-149.99999986929	44.5470934427254	TGGGCAACAGGCAAGAGTGTTATAAG_ATCAGAAGTTCGAATCAAATTACGAA
181187	15.2384158365256	0.0362235083685691	0.00394752312897937	-118.334466212416	23.415279739106	GTGTTAAAAGACAAGTTGTTTGTAAC_ATCAGAAGTTCGAATCAAATTACGAA
181378	3.93775849977396	0.0291787974943755	0.0040379537142311	-149.999999986314	35.8882574142297	TATCAAAACGTGAAATATATTATGGA_ATCAGAAGTTCGAATCAAATTACGAA
181472	49.7448466259655	0.0346607172231915	0.00239172675254783	-149.999999991793	16.4899910753437	ACAGAAAGAGGGAACCTTCTTGTTTC_ATCAGAAGTTCGAATCAAATTACGAA
181516	34.3646184403158	0.0383421111934833	0.00336104529991225	-120.677983804975	19.3114104939433	GCACCAACGCGAAAGAAGGTTATGTG_ATCAGAAGTTCGAATCAAATTACGAA
181643	28.5088233518939	0.0334900371861849	0.00300992253330788	-148.284662877369	21.1078008674819	CAACCAACCACCAAGGGGATTGGGGG_ATCAGAAGTTCGAATCAAATTACGAA
181665	24.4361771191411	0.0329877501093802	0.00339841225934224	-149.520880279699	24.790805821908	TCCTGAACAGATAAGAAATTTGCGGT_ATCAGAAGTTCGAATCAAATTACGAA
181690	6.30986295172458	0.0344808111359714	0.00478833781393381	-116.719167752704	29.0494496839886	ACGTAAACCATCAAGTATCTTCTGCT_ATCAGAAGTTCGAATCAAATTACGAA
181699	6.39000664254014	0.0297718358290395	0.00495422656266275	-149.838417236313	39.2589654835012	ACGCAAAAACAAAACGGTGTTATACC_ATCAGAAGTTCGAATCAAATTACGAA
181831	23.7593467520692	0.032138718370947	0.00311004081996261	-149.999999917283	22.9150379122829	TTTCGAATCTAGAAAAGAATTCGTTC_ATCAGAAGTTCGAATCAAATTACGAA
182047	14.9661820076527	0.0368958502587069	0.00396239676161023	-113.295413662165	22.4597634314804	ACACCAACACATAAACGGATTCATCC_ATCAGAAGTTCGAATCAAATTACGAA
182309	8.15724311316364	0.0299204904935601	0.00430160731428686	-149.999999995156	34.0245227023788	ATTACAACTATCAAGCGTGTTAATTT_ATCAGAAGTTCGAATCAAATTACGAA
182377	0.535319773939193	0.0327173425214459	0.00633226466819338	-118.137951882498	41.6848466148565	TAGCGAAAAGAAAATCTGCTTCTGCG_ATCAGAAGTTCGAATCAAATTACGAA
182659	100.815121629726	0.0369947863665693	0.0018825284276707	-149.999999998642	12.3575704391818	TCCTGAAAATGTAACTCGTTTCAGCG_ATCAGAAGTTCGAATCAAATTACGAA
182857	9.55881000434755	0.0318321209678871	0.00436196235979362	-138.680659890625	31.1276162035601	GCCCAAAGCTGAAAGCAATTTTGCTT_ATCAGAAGTTCGAATCAAATTACGAA
182952	5.13533687978421	0.0296904782277146	0.00460928564789751	-147.708243250185	36.3198653662554	CATTTAAATTCTAACATTATTGCTAA_ATCAGAAGTTCGAATCAAATTACGAA
183030	0.722103132168257	0.0332297189187613	0.00626848728206188	-108.780519674666	38.195167159887	TGATTAAAAGTCAACCTCCTTTGTTA_ATCAGAAGTTCGAATCAAATTACGAA
183079	20.4294952156325	0.0318279106391477	0.00331902860625623	-149.999999952136	24.6034600098431	AAACAAAATTCGAAAGAATTTGCAAC_ATCAGAAGTTCGAATCAAATTACGAA
183115	0.207178850655495	0.0345428039222006	0.00520941971166835	-98.2683417868421	28.0906684448664	CTATTAAATCGAAATGACATTCAGAT_ATCAGAAGTTCGAATCAAATTACGAA
183180	24.4770814030546	0.0326276353847123	0.0028186789276132	-149.999999959294	21.4028420921913	GTTTAAAAGTTCAATCTCATTTTCAT_ATCAGAAGTTCGAATCAAATTACGAA
183218	1.86254546557628	0.028661147750817	0.00454071640660185	-149.999999853628	36.4955543717413	CCGTAAAACTTCAATAGCATTATACA_ATCAGAAGTTCGAATCAAATTACGAA
183239	6.47684394416609	0.0294080779774613	0.0041165524499905	-149.999999995293	32.7715360795869	AATGGAAACGTTAAATTCATTATGTA_ATCAGAAGTTCGAATCAAATTACGAA
183309	17.2320642342603	0.0349285458320784	0.00406834994504344	-125.212813605218	25.6855744957394	ACGTTAAGAAGGAAGTCCTTTGGGGG_ATCAGAAGTTCGAATCAAATTACGAA
183427	15.2584226874491	0.0378502435052151	0.00438423348525988	-109.162478276037	24.2096630390275	CAACCAAAGGCAAACTGCGTTATGCG_ATCAGAAGTTCGAATCAAATTACGAA
183521	36.3807493787092	0.0335707768730965	0.00259799874219284	-150	19.3267042860806	ACTCGAATGGCCAACTTTTTTATACA_ATCAGAAGTTCGAATCAAATTACGAA
183556	24.5385497864847	0.0324810751469524	0.00318506448894294	-149.9999999936	23.903660379525	CGCCGAACGTACAACCCAGTTGCCCG_ATCAGAAGTTCGAATCAAATTACGAA
183586	6.96238693909598	0.0391776694472893	0.00458052945310421	-90.2461259351308	22.1067056540278	CCTAGAATTGCAAACGGGATTTTATC_ATCAGAAGTTCGAATCAAATTACGAA
183696	0.991873707226638	0.0341567966762634	0.00586019446686551	-105.848044572025	34.2816345107246	ATTTGAAAGTATAACACGGTTACCGA_ATCAGAAGTTCGAATCAAATTACGAA
183723	48.9852060492067	0.0347955436894524	0.00215219517599667	-148.952290537838	15.5668371425191	AAGCAAACAGCAAAAAGCATTAGGAA_ATCAGAAGTTCGAATCAAATTACGAA
184040	35.6944263743016	0.0330048218954575	0.00249532962711799	-149.999999963801	18.5733992715556	GGGGCAATGATCAAGATATTTTCATT_ATCAGAAGTTCGAATCAAATTACGAA
184096	6.55036500873496	0.0300451109515298	0.00406449004783909	-149.999999997139	33.6501214005872	GCATTAACTTATAAACTGCTTAGTTA_ATCAGAAGTTCGAATCAAATTACGAA
184135	3.17873956200188	0.0282650805525203	0.00429498623330423	-150	36.2081509601948	AGGATAAAGAGAAAGAATGTTAATAG_ATCAGAAGTTCGAATCAAATTACGAA
184334	1.75957023270482	0.0306974924473668	0.00512927541665468	-132.517313241502	36.6950216457621	ATCACAATGGTTAAGGAGTTTATTGT_ATCAGAAGTTCGAATCAAATTACGAA
184487	0.934576389445887	0.0291446958185559	0.00484835444769297	-149.999999997702	40.2620873983929	AGTATAATCAGCAATATTGTTATGAA_ATCAGAAGTTCGAATCAAATTACGAA
184494	14.6817439035987	0.0326513292867611	0.00370200992321272	-141.280993436066	25.9891893037179	TGCGAAAAGCTGAAAGGTTTTCATGT_ATCAGAAGTTCGAATCAAATTACGAA
184544	18.7600454264752	0.031395598394188	0.0031244813371568	-149.999999976751	24.4648342214432	AAAGGAAAGCCAAACGTCATTAGAAT_ATCAGAAGTTCGAATCAAATTACGAA
184666	20.3271517503418	0.0321378173008878	0.00330061349817877	-149.999999982115	24.356128069707	AGATAAAAGGTAAAGGTTCTTGAGTA_ATCAGAAGTTCGAATCAAATTACGAA
184788	3.29731193819579	0.0297502626259315	0.00478097730598548	-143.219998526814	36.7857799393965	TCTACAACACGCAACTTTGTTGTTTT_ATCAGAAGTTCGAATCAAATTACGAA
184847	30.9530374988951	0.0338056428443345	0.00297577186824327	-145.36573635819	20.5448810890762	TTCCGAACGGTTAAGGCGATTGTTGG_ATCAGAAGTTCGAATCAAATTACGAA
184929	7.43576200490855	0.0310851691719317	0.00443055070324178	-137.730081161868	31.343940715902	TGGGTAATCTGGAAGGTCTTTGTGTC_ATCAGAAGTTCGAATCAAATTACGAA
184966	22.9503108882561	0.0324901197677333	0.00333229400291971	-149.999999988863	24.9073637647919	TACCTAAATAGAAAAGCTATTCGCGT_ATCAGAAGTTCGAATCAAATTACGAA
185060	2.47669752306863	0.0284008770116901	0.00470960908116739	-150	39.5177330198063	CTTAAAACCAGGAATCGCGTTTAAAA_ATCAGAAGTTCGAATCAAATTACGAA
185334	5.93150328911095	0.0321776377048646	0.0045747712797062	-128.513592985472	31.120351681137	TAGGAAATCTTCAATTCCGTTCGAGC_ATCAGAAGTTCGAATCAAATTACGAA
185337	6.64364894297756	0.0317838121197742	0.00482909575535335	-136.095252608326	34.1994446030723	AGCTGGAATTATATTTTCGG_ATCAGAAGTTCGAATCAAATTACGAA
185361	11.8320755412918	0.033794104825543	0.0045148686830442	-128.048553670129	29.4692142407897	AGCCTAACCATCAAAGGAGTTGATAG_ATCAGAAGTTCGAATCAAATTACGAA
185541	111.842489775311	0.0377116852699052	0.00180692265108016	-149.999999987548	11.8706008286818	CCCGCAATCACGAATCCATTTGAGGG_ATCAGAAGTTCGAATCAAATTACGAA
185584	2.81118579208968	0.0279385191840299	0.00441571050134359	-149.999999860563	36.5699521092525	CAGTAAAACTATAAGGCGCTTGGGTT_ATCAGAAGTTCGAATCAAATTACGAA
185755	56.5790949630434	0.0350969890936381	0.00225672364832741	-150	15.8062206271661	TTATCAACTGGGAAACGAGTTTCAGA_ATCAGAAGTTCGAATCAAATTACGAA
185851	11.500726942097	0.0309132557960344	0.00380860105976397	-150	29.5360650826791	GTGAAAATCCTAAAGAGGGTTGTATC_ATCAGAAGTTCGAATCAAATTACGAA
185886	23.7001974772687	0.0332655361982772	0.00340695066033052	-141.463170466772	23.3415745957636	TGGCCAACATGAAAGCCGATTGCGCG_ATCAGAAGTTCGAATCAAATTACGAA
185953	27.108281835677	0.0327795218165148	0.00311868730293	-149.999999992619	22.5145308488001	ATCCAAACTCATAAGTGCATTTATGA_ATCAGAAGTTCGAATCAAATTACGAA
185974	24.3896663142807	0.036146812218071	0.00341360554472706	-128.205214682921	21.0287544673214	TGCTCAAACATCAAGCTGGTTCTCAT_ATCAGAAGTTCGAATCAAATTACGAA
186050	47.2099489403507	0.0341352250285623	0.00228293401694878	-149.999999991913	16.5035480112558	TACCAAAAAGTTAAATTTATTGTGGC_ATCAGAAGTTCGAATCAAATTACGAA
186288	17.6640643793423	0.0356372262118194	0.00386453407246793	-117.261994540682	22.7445750224427	TTGTAAAAGCCTAAACAAATTGCACA_ATCAGAAGTTCGAATCAAATTACGAA
186350	35.8826577489447	0.0338519111022013	0.00270833906196026	-149.999999917996	19.8221276449253	AACGAAACGTTTAATGGTTTTTATTC_ATCAGAAGTTCGAATCAAATTACGAA
186436	11.5158907568184	0.031942610007875	0.00414200898785955	-140.631519155957	29.4923100736676	CAAAAAACATGGAAACGGATTCCGAT_ATCAGAAGTTCGAATCAAATTACGAA
186485	16.5063043170804	0.0315554473100106	0.00314556985402991	-149.999999996847	24.3457386968711	GGTACAAGAAATAATTGTTTTTCGTG_ATCAGAAGTTCGAATCAAATTACGAA
186706	9.95256349703397	0.0317246430038807	0.00411742298176402	-143.894303922483	30.0817570887245	TGACAAACTCGTAAAATAGTTGGCTC_ATCAGAAGTTCGAATCAAATTACGAA
186784	49.2566244385388	0.0351094643667265	0.00238034111819275	-149.999999898452	17.0277211310049	AGCAGAACTTTAAAGCCAATTCGCTA_ATCAGAAGTTCGAATCAAATTACGAA
186787	44.89226346191	0.0347548132934801	0.00249674291047417	-149.999431320698	17.8719063158222	CAACGAACAGCTAATTATATTAGGTG_ATCAGAAGTTCGAATCAAATTACGAA
186815	4.38316124432703	0.0338319788043089	0.00515806761299013	-118.031528259225	32.0395366906534	ATCTCAAATCGCAACGGGATTACAGT_ATCAGAAGTTCGAATCAAATTACGAA
186864	38.6284916249725	0.0336900179156864	0.00260266795340151	-149.999999884594	18.4802575704522	ACGGAAAGCGGGAAAAGCGTTTGAGG_ATCAGAAGTTCGAATCAAATTACGAA
186889	1.05668692645128	0.0298775636169369	0.00474378521791533	-140.784397110615	35.890663299419	ATCTCAAATTTGAAATAACTTGGTAT_ATCAGAAGTTCGAATCAAATTACGAA
186907	1.91427292095741	0.0289077992691338	0.00438823105987997	-150	36.2390108176996	CTTTGAAAAAATAATGATGTTGATTA_ATCAGAAGTTCGAATCAAATTACGAA
186908	24.8970720406619	0.0330022199608325	0.00344637812376299	-150	25.1312546339617	GACCGAACCAGAAAGGGGATTACGCT_ATCAGAAGTTCGAATCAAATTACGAA
186915	11.9158950405343	0.0307522577114656	0.00330686876792167	-149.999999998416	27.2397372114509	ACCGGAAACCACAATCTATTTGGTAT_ATCAGAAGTTCGAATCAAATTACGAA
186931	32.3064163665741	0.0329094841771379	0.00263331300441536	-149.999999921367	19.8645000437143	AACCCAAGCGGCAAGGGGCTTGGACC_ATCAGAAGTTCGAATCAAATTACGAA
186940	17.5067764954048	0.0313300360297955	0.00320771969681585	-149.999999937476	24.8391784287358	CTCTTAACCAATAATCAGATTTCAAT_ATCAGAAGTTCGAATCAAATTACGAA
187065	9.76987823203901	0.0304232922624624	0.00363093506619747	-150	29.4631540783421	TATTCAAAATTAAATGAACTTAAACC_ATCAGAAGTTCGAATCAAATTACGAA
187151	17.3081339049243	0.0318254145476386	0.00358050547638585	-149.9999999993	27.1617452540053	CTCTCAAAGTTGAAATGCTTTCGGGG_ATCAGAAGTTCGAATCAAATTACGAA
187343	8.9623720986804	0.0301344625456245	0.00367426917330323	-149.999999965371	29.2846972439211	TGAGAAATACGAAATAAGATTCGTAA_ATCAGAAGTTCGAATCAAATTACGAA
187383	14.1158852372881	0.0315999583482402	0.00391861432145615	-146.534483609694	28.7386911864308	CTACTAAGCGGTAACGGTATTACTAA_ATCAGAAGTTCGAATCAAATTACGAA
187415	22.6184498805534	0.0330040363759198	0.00337873308246869	-145.310787232097	23.8183010277918	TCGATAAACATTAATGCCCTTTAACG_ATCAGAAGTTCGAATCAAATTACGAA
187435	16.096856999058	0.0310890309583096	0.00327808247672292	-149.9999997418	25.2944766438803	TAATGAATATATAAGGCAGTTCATAA_ATCAGAAGTTCGAATCAAATTACGAA
187449	24.2372623796637	0.0325458721526037	0.00293158926672494	-149.999999985411	22.4337029922662	AATAAAAGCTGTAAAGATTTTGCCAT_ATCAGAAGTTCGAATCAAATTACGAA
187458	50.233662664541	0.0349324082703796	0.00251226101259145	-147.707542192214	16.9459174982277	GGAGGAACATGGAATCGGGTTGTGGG_ATCAGAAGTTCGAATCAAATTACGAA
187461	24.2466128056753	0.0325015673531787	0.0028147356631442	-149.999999995353	21.232861989315	CGCCAAAGAGAGAAACAGTTTTTGGA_ATCAGAAGTTCGAATCAAATTACGAA
187603	3.38262227697912	0.0349533270447503	0.00490342643796053	-106.505144551717	27.9569119042247	TACGAAAGATGCAAAATATTTCAGTT_ATCAGAAGTTCGAATCAAATTACGAA
187716	61.9255184051337	0.0353232821576587	0.002289329323119	-149.999999999612	15.6646941316031	ATATCAATCAACAAGAGCGTTAAAGA_ATCAGAAGTTCGAATCAAATTACGAA
187780	34.0469088523649	0.0332781189557761	0.00293582589624065	-149.999999981312	20.8798018116639	CTCCAAACCAATAAATGGATTGTATC_ATCAGAAGTTCGAATCAAATTACGAA
187857	15.1347972206911	0.0314555192716284	0.00344067523967899	-149.999999986075	26.2085359659064	AATGCAAAATATAAAGTGATTTGTTG_ATCAGAAGTTCGAATCAAATTACGAA
187973	21.1293921317037	0.0322031670747799	0.00307713249905317	-149.99999999552	23.2107487542096	CTTCAAAGCGAAAAATTGGTTAACTT_ATCAGAAGTTCGAATCAAATTACGAA
188146	28.3608327340096	0.0335688097478427	0.00308628952555334	-149.99999999901	22.5734457408994	TCGAGAACTGGTAAGCAAGTTAACAA_ATCAGAAGTTCGAATCAAATTACGAA
188224	2.6859204372529	0.0287958494293021	0.00474837832385996	-149.999999999441	40.4985608186263	AGATTAATTGGGAAACGTTTTTGTAG_ATCAGAAGTTCGAATCAAATTACGAA
188308	41.712588093461	0.0325039129105919	0.0024283238269404	-149.99999997556	18.2642574754317	CATGTAATTTTAAACTTCTTTTTTCA_ATCAGAAGTTCGAATCAAATTACGAA
188428	32.7147450594245	0.0335426174438671	0.00295663151250129	-149.999999990549	21.1109853494592	TAAGCAAATGTTAAGTACGTTGTAGA_ATCAGAAGTTCGAATCAAATTACGAA
188442	6.78489067653069	0.0361778495418022	0.00504955736924336	-110.825059526271	29.273239973499	AATCAAAGAGACAACGTTATTTCTTG_ATCAGAAGTTCGAATCAAATTACGAA
188448	10.1042089315514	0.0311117357614926	0.00389531091171878	-143.46507181541	28.2399362478725	ATAATAACCCACAAGTCTTTTGCTTT_ATCAGAAGTTCGAATCAAATTACGAA
188458	20.2358659109635	0.0320874690692745	0.00325473651040903	-149.999999998805	23.9231829035784	CTTTCAAGGAAGAAGAACTTTGACAA_ATCAGAAGTTCGAATCAAATTACGAA
188601	12.3472234315654	0.0305467881559346	0.00361023529545703	-149.999999997321	27.6448271224441	ATCCGATATCGGTACCTAATTATGAA_ATCAGAAGTTCGAATCAAATTACGAA
188695	3.47495972614241	0.030921470574032	0.00463285228700382	-130.574349816692	31.96486710059	GCGTGAAATCATAAAACGTTTGATAT_ATCAGAAGTTCGAATCAAATTACGAA
188771	24.6059909887499	0.0325150038442353	0.00327749870748987	-149.999999973779	23.9601282171798	CAGATAATGTATAACGCTTTTGGTTC_ATCAGAAGTTCGAATCAAATTACGAA
188818	23.9723270170131	0.0325908920335811	0.00298841551419863	-149.999999908346	22.662986719992	CAACCAATTTATAATAACGTTATATC_ATCAGAAGTTCGAATCAAATTACGAA
188835	35.1319048946055	0.0350665987261794	0.00283570816103125	-139.122773960913	18.4673703010879	TTGGAAAAGGGCAATGTTCTTGGTAC_ATCAGAAGTTCGAATCAAATTACGAA
188846	6.50563729472685	0.0307876083263315	0.00556509405796084	-148.002001472117	43.8672105967873	CGTACAAAGTGTAATAAACTTGAGCC_ATCAGAAGTTCGAATCAAATTACGAA
188859	26.3136143687763	0.034160981471285	0.00312929996942346	-141.857536766462	21.1445932317232	AACTAAATAAGTAAGTGTGTTCATGT_ATCAGAAGTTCGAATCAAATTACGAA
188869	4.19693795968461	0.0312992194589469	0.00530803228058845	-132.951210051964	37.4247597683372	CTGCTAACGGTGAAGTTTGTTTTGCT_ATCAGAAGTTCGAATCAAATTACGAA
188899	13.0774006302482	0.0307732454842464	0.00340988719976913	-149.999999971429	26.9506039229751	CGCGGAAGATGAAAATACCTTAGACT_ATCAGAAGTTCGAATCAAATTACGAA
188932	31.8536120529419	0.0339326278381371	0.00311941398651731	-147.528622871124	21.8152039107854	ACATTAAACTGTAATACCATTCGGCT_ATCAGAAGTTCGAATCAAATTACGAA
189010	5.72329923800253	0.0353098330193002	0.0050476580268786	-110.553612952779	29.6401496823518	TTTCAAACATCTAACACTGTTGTCTA_ATCAGAAGTTCGAATCAAATTACGAA
189019	19.4007169462633	0.0319685392224797	0.00329208616321538	-149.999999961844	24.509791941842	CATATAATACAGAAGGAGGTTGGGGA_ATCAGAAGTTCGAATCAAATTACGAA
189077	38.0487202513488	0.0340669225651682	0.00262915916805013	-150	18.8553269264566	ACTGCAAGGATAAAGAGGGTTATTTT_ATCAGAAGTTCGAATCAAATTACGAA
189384	11.937379349045	0.0327846665983045	0.00399960928438159	-135.195565302488	27.293098563373	AGCGGAAAATTCAACGGGATTCACGC_ATCAGAAGTTCGAATCAAATTACGAA
189470	33.5466196784907	0.0353392185369477	0.00308041476092121	-137.838519131397	19.9742502635631	ATTTAAATAAGCAAGGTCATTTCGCC_ATCAGAAGTTCGAATCAAATTACGAA
189593	2.45184789168191	0.0292407074255635	0.00442532882775063	-149.9999999855	37.1886498986414	AGTTCAAATTTTAATCAAATTGGTAT_ATCAGAAGTTCGAATCAAATTACGAA
189643	7.9876600442845	0.0302038042310208	0.00419404178930515	-149.999999988727	32.4114958390159	AAGCAAAAAGTCAAACTATTTCATTG_ATCAGAAGTTCGAATCAAATTACGAA
189801	4.01261567166409	0.0300099843878845	0.00454403792843348	-138.142004700399	33.3994101789661	AAACTAATAGGTAAGTCATTTGTTTT_ATCAGAAGTTCGAATCAAATTACGAA
189862	0.836867153003958	0.0322603590846626	0.00543671759477678	-117.979769374178	35.0256671332184	ATAGTAATCATTAACAGGGTTCCACA_ATCAGAAGTTCGAATCAAATTACGAA
189891	19.4711058673134	0.0328904913575902	0.00334813919329396	-143.147534232737	23.4432926289811	ATGGGAATATTAAAGCCCTTTCGAAT_ATCAGAAGTTCGAATCAAATTACGAA
189962	13.7431563290428	0.030713177698221	0.00330204977635035	-149.148917705686	25.6271883098605	TTGTGAAAGAGAAACGAATTTACCGA_ATCAGAAGTTCGAATCAAATTACGAA
190016	13.0676895356128	0.0311823738426935	0.00344244522249743	-150	26.2606164512906	GAGGTAACGTCTAATTATTTTTGGCT_ATCAGAAGTTCGAATCAAATTACGAA
190041	4.92458817445644	0.032527351004025	0.00495545389253889	-127.907676754452	32.8664642325673	AGGTCAACCTACAACTGCTTTCCTGG_ATCAGAAGTTCGAATCAAATTACGAA
190192	4.19635019948198	0.0314966041008734	0.00491242403671268	-133.16344783485	34.2975426211017	AATGGAACAACAAATGATATTGAGTT_ATCAGAAGTTCGAATCAAATTACGAA
190236	0.197317252773544	0.0274233494771845	0.00527235003434013	-150	44.14209231053	CTCTTAATAACGAAGGGGTTTTAGTT_ATCAGAAGTTCGAATCAAATTACGAA
190341	1.10169463509419	0.0286129016678784	0.0046066799599756	-145.59528485437	36.9259282726274	AACTTAAAGTTTAAGTGGCTTCTTTT_ATCAGAAGTTCGAATCAAATTACGAA
190388	6.30242593368284	0.030070764163668	0.00488073575035499	-149.999999952596	38.996073901959	TTATGAAAACGGAACTATGTTTTTGG_ATCAGAAGTTCGAATCAAATTACGAA
190483	8.57407321330983	0.0339780946437626	0.00463814183468791	-121.675577212293	29.0831396557048	CTCATAACACATAAGTAGATTGCGAA_ATCAGAAGTTCGAATCAAATTACGAA
190487	49.9557274232156	0.0349964645885506	0.00237510693689673	-149.843052207895	16.8862166905898	ATAGCAACCAAGAACAGATTTTTTCA_ATCAGAAGTTCGAATCAAATTACGAA
190592	35.6161137696991	0.0335253326650711	0.00262367367232516	-150	18.8114772635097	AGAGAAATATGTAAAGAATTTCGTCG_ATCAGAAGTTCGAATCAAATTACGAA
190602	16.2971505370412	0.0375854184702846	0.00455988279110844	-112.545438857679	25.8346462056327	AGTCTAATCTTCAATAGCGTTCTTAC_ATCAGAAGTTCGAATCAAATTACGAA
190604	13.2122739802501	0.0315782695861735	0.00359651830927621	-149.99999998289	27.0158168010132	TATTCAATATTAAAGGGGATTGTGGC_ATCAGAAGTTCGAATCAAATTACGAA
190682	193.645001839091	0.0409380529367382	0.00164356798222519	-142.639537461609	9.96581395861687	ACATCAACGCCTAAGTAGGTTGTCCT_ATCAGAAGTTCGAATCAAATTACGAA
191020	60.9920435434327	0.0361900794959376	0.00238079445784631	-149.999999999801	16.7712523755314	CATACAACATTTAATTTCTTTGCTAC_ATCAGAAGTTCGAATCAAATTACGAA
191035	26.0505963607808	0.0323703418930032	0.0029465793790196	-149.999999999598	21.8833272245852	TTTCTAATGTTTAATTTGTTTCCTGA_ATCAGAAGTTCGAATCAAATTACGAA
191036	20.0685363982559	0.0348640025240341	0.00371423148878954	-132.453488249214	24.0029222510625	AGTAAAATAAGGAATATGGTTGTGGC_ATCAGAAGTTCGAATCAAATTACGAA
191086	16.9687216075702	0.0336956903918078	0.00366241169533025	-136.995349886385	24.547191396727	CTGGTAATGCTCAATGGAATTAAACG_ATCAGAAGTTCGAATCAAATTACGAA
191138	48.7773617505084	0.0356400447239429	0.0025871064390182	-143.268054790057	17.069098481905	CGATAAAATGGACTTTGTGC_ATCAGAAGTTCGAATCAAATTACGAA
191355	20.5155708588059	0.0327283502046587	0.0036137785040909	-150	26.6250282780426	TCATCAACAGAGAAATGTGTTTAGAA_ATCAGAAGTTCGAATCAAATTACGAA
191364	8.43333699209249	0.0366293146943615	0.00467536853439901	-106.467050991874	25.8235464888399	GATAGAACCATCAAACTCATTCTTGA_ATCAGAAGTTCGAATCAAATTACGAA
191402	4.34414388593551	0.0329859069660226	0.00510523031818693	-125.797210480123	34.4057035624512	ATGTCAACAACGAATCAATTTAGGTT_ATCAGAAGTTCGAATCAAATTACGAA
191405	55.1618033266689	0.0351223531507009	0.00226601002645469	-149.999999945199	16.0466648580623	TTATGAACGAATAATAGGGTTTCTGC_ATCAGAAGTTCGAATCAAATTACGAA
191415	10.5400406974587	0.0306459003125015	0.00381398982245703	-149.999999998701	30.025696056199	CTAGAAACTGAGAAAATATTTCTAAC_ATCAGAAGTTCGAATCAAATTACGAA
191431	29.9883357441852	0.0329859642010267	0.00273333565777649	-149.999999999189	19.9641929061345	GATTCAACATAGAAATGCTTTTGTAT_ATCAGAAGTTCGAATCAAATTACGAA
191696	25.8463339422866	0.0327163538572696	0.00303782685059858	-149.999999948604	22.1705245823527	TCATAAATTCGTAACCGTTTTAATGA_ATCAGAAGTTCGAATCAAATTACGAA
191733	2.25219571141854	0.0277537361680854	0.00448324964961433	-149.999999991071	37.2858625851971	TGGGTAAACAGGAACTAGTTTTAAAT_ATCAGAAGTTCGAATCAAATTACGAA
191900	8.59221666585302	0.0343643038864478	0.00469761575487172	-121.792378520971	29.5482804661553	CTGTTAATAAGGAAGGTGCTTTTCCC_ATCAGAAGTTCGAATCAAATTACGAA
191932	15.5784930084313	0.0314312010694466	0.00383241422798375	-149.507439506296	28.6629658186961	CAGCAAATGTTCAAGAATTTTACGAT_ATCAGAAGTTCGAATCAAATTACGAA
192094	5.18986655820525	0.0297228715590853	0.00399284277399083	-149.999999545031	33.478691188795	CTTTGAATGTTTAATATATTTGGTCC_ATCAGAAGTTCGAATCAAATTACGAA
192425	70.2564727255019	0.0359983594424641	0.00204331859659643	-149.99999999983	14.1165824146612	ATTCTAATCTTGAACATAATTGAACT_ATCAGAAGTTCGAATCAAATTACGAA
192486	8.86254844180716	0.0298288188394303	0.00375079812771869	-150	29.1500059956919	CAGACAACTAGGAATTAATTTTCGAA_ATCAGAAGTTCGAATCAAATTACGAA
192605	32.7623112891686	0.0330510264775014	0.00273997952059677	-149.99999999258	19.7985291268477	TATATAACAATTAAGACCTTTACCAA_ATCAGAAGTTCGAATCAAATTACGAA
192638	29.4196763448375	0.0354665079217798	0.00318850890292218	-130.65856352252	19.7544953330765	TTACGAAACGTGAACGGATTTAAACA_ATCAGAAGTTCGAATCAAATTACGAA
192713	5.59634039733087	0.0299080890093404	0.00415817575521837	-149.999999934616	32.7481103795042	ATATGAACGCGTAATAGTTTTTGGGT_ATCAGAAGTTCGAATCAAATTACGAA
192733	22.8139101179186	0.0321223186893064	0.00341462301547068	-149.666660023649	24.7355332159508	AGACAAAACCTAAAACGGATTTCCGC_ATCAGAAGTTCGAATCAAATTACGAA
193004	5.51565628217878	0.030678768363861	0.0045137309392683	-138.111822133089	32.895699582016	TCTTGAAAATTCAATACCTTTTCACT_ATCAGAAGTTCGAATCAAATTACGAA
193163	2.95116761447902	0.0304479139803011	0.00524881758637355	-137.923505343368	39.7166701637842	TTCTCAAGCTCAAAAAGCCTTTCGTG_ATCAGAAGTTCGAATCAAATTACGAA
193264	2.50271551822139	0.0280473491594904	0.00430660183551721	-149.999999995628	37.2637911914034	TCCAGAACAAAAAATTAATTTGTACA_ATCAGAAGTTCGAATCAAATTACGAA
193281	5.14934935965466	0.0343899160302725	0.00466045785075709	-114.225770210797	27.5651592886588	GCCCAAAAGCAGAATATGCTTAATGG_ATCAGAAGTTCGAATCAAATTACGAA
193319	27.0467634713146	0.0329624836889995	0.00285478604152537	-149.999999999701	21.0233727129601	GACAGAATACGGAATTACATTTTGGA_ATCAGAAGTTCGAATCAAATTACGAA
193333	40.7274091934518	0.0337340462630952	0.00257025798825063	-149.9999999863	18.1455993436641	CTACTAACCAGAAAGTATGTTTGATA_ATCAGAAGTTCGAATCAAATTACGAA
193383	34.1106351396845	0.0335813268099927	0.00281061129948774	-149.999999998342	19.9818556032688	CCCAGAAAGATCAACAAGTTTTGAGC_ATCAGAAGTTCGAATCAAATTACGAA
193417	24.7328540562605	0.0338952013714088	0.00345378752083627	-141.655646302603	23.7689029327238	GATGAAATCATGAACAGCTTTCATCC_ATCAGAAGTTCGAATCAAATTACGAA
193454	37.982425695061	0.0338410866045044	0.00263387395159984	-150	18.8358528624359	ATTCAAATACGCAACGCCATTATTTG_ATCAGAAGTTCGAATCAAATTACGAA
193466	4.44627386054663	0.0295758729809163	0.00468374713443908	-138.781541942102	34.2822189298781	AGAGGAATAAACAAGTGTCTTTAGAT_ATCAGAAGTTCGAATCAAATTACGAA
193645	16.7348230332231	0.0309096233766061	0.00322529443952914	-149.999999969487	25.0761502305552	AATACAAAATAGAATAGAATTTGTGT_ATCAGAAGTTCGAATCAAATTACGAA
193650	11.496897503806	0.0390287051183117	0.00407642727069049	-97.1491215059028	20.4404353557101	TCTACAATGGCAAAGAGCGTTACAGG_ATCAGAAGTTCGAATCAAATTACGAA
193730	76.7242048591722	0.0364987092517055	0.00216439451062358	-149.999999988223	14.4714950014198	ATCCAAAGCAACAATCATTTTGCTCA_ATCAGAAGTTCGAATCAAATTACGAA
193797	8.32195891690997	0.029469738274676	0.00400598385671215	-149.999999965938	32.3535261778469	TCTTGAATATTTAACGTGGTTAATTT_ATCAGAAGTTCGAATCAAATTACGAA
193830	7.76472449232622	0.030678958552323	0.00428100889692927	-149.999999998147	35.1461156892984	AATGAAAGTAGTAACGTTCTTACCAA_ATCAGAAGTTCGAATCAAATTACGAA
193866	15.9899702208467	0.0304900670794988	0.00358606055724106	-149.014161542219	27.1077277221884	GAATCAACACTAAAGAATTTTTTTGG_ATCAGAAGTTCGAATCAAATTACGAA
193923	7.62835668652473	0.0280395585359719	0.00397871251515635	-149.999999995095	34.0514772849998	TCCTGAAAGTTTAAAAAATTTTTCGA_ATCAGAAGTTCGAATCAAATTACGAA
194082	2.58016443560005	0.0279929970526682	0.00454558339415022	-149.999999100878	38.6579800550999	AATAGAATTTTAAACGGTATTCATTT_ATCAGAAGTTCGAATCAAATTACGAA
194090	2.68020709923366	0.0343762943092284	0.00459540078287155	-112.310091649068	27.1869463066207	GCCCTAACCCAGAACAACCTTGGCAA_ATCAGAAGTTCGAATCAAATTACGAA
194097	32.7736507280738	0.0347952680643019	0.00277054864246836	-139.375382643989	18.1655015946836	CATTTAAGGAGAAACTGGTTTATTTG_ATCAGAAGTTCGAATCAAATTACGAA
194247	9.68595396926714	0.0307100132231211	0.00372228552773137	-149.999999999884	29.4041717067508	AGGACAAACATTAAGAGTATTTCCGG_ATCAGAAGTTCGAATCAAATTACGAA
194264	9.53652958654783	0.0307391840327683	0.00399535256135096	-143.767262903742	29.1758513666985	GGGTGAAGATGCAATGGCCTTTTCGT_ATCAGAAGTTCGAATCAAATTACGAA
194392	2.7750860814684	0.029118988304162	0.00462334921052374	-149.999999996577	37.4693897333634	GATAGAACCGATAAAATCCTTTGGAA_ATCAGAAGTTCGAATCAAATTACGAA
194721	3.3636119998751	0.0353644344088544	0.0045647232881236	-106.485877581227	25.3644067720674	GCCTAAACTCTGAATTATCTTCCCAA_ATCAGAAGTTCGAATCAAATTACGAA
194841	10.2211146972592	0.0308011102541538	0.00389515583912481	-149.999999991377	30.2611448515747	CGGACAAGAGTAAAGATCATTGAGAA_ATCAGAAGTTCGAATCAAATTACGAA
194889	27.6658434046407	0.0325189486761148	0.0032292874074789	-149.999999969672	23.2604255892558	ATGCGAAACTGGAAGGCAGTTTAGAG_ATCAGAAGTTCGAATCAAATTACGAA
194913	21.4807650493409	0.0322832961541131	0.00327293431784707	-149.99999996387	24.6570509657376	TTGCAAATCCCTAAGTTTCTTGCTCG_ATCAGAAGTTCGAATCAAATTACGAA
195005	31.8524167316097	0.0354092011603775	0.00299920446366312	-135.431761162033	19.2397997355623	CCACTAACCATGAAGGTTTTTCTCCG_ATCAGAAGTTCGAATCAAATTACGAA
195149	3.76447248095101	0.0296426451344706	0.00452486984617873	-150	38.0848144427106	TAATCAAATGACAATTTGCTTTTTTG_ATCAGAAGTTCGAATCAAATTACGAA
195153	25.1335970342895	0.0321115858660928	0.00323003511251309	-149.082169642055	23.3832593436816	CTGCTAAACATGAAGTGCGTTCACGA_ATCAGAAGTTCGAATCAAATTACGAA
195195	1.29331065944752	0.0314965338667273	0.00577155583551254	-123.179182042548	38.851019969057	ACAGCAATATCAAATCTACTTCGGGC_ATCAGAAGTTCGAATCAAATTACGAA
195203	8.14742971560814	0.0380483024678839	0.00487302176926618	-92.1325370858723	23.9913456915623	CACTCAACATGAAATCAGCTTGCTGC_ATCAGAAGTTCGAATCAAATTACGAA
195378	19.5330277690091	0.0321454517301984	0.00339807404765307	-149.999999984126	26.0952394411534	ATCTAAAAACCGAATGTATTTGAGGA_ATCAGAAGTTCGAATCAAATTACGAA
195381	28.356358274912	0.0336550650971694	0.00288749100014444	-150	20.869120103106	AAGCAAAGACATAAGATAGTTGAATT_ATCAGAAGTTCGAATCAAATTACGAA
195387	5.32481901820913	0.0304708975865136	0.00417198884391321	-139.824270801033	30.6912050381716	TGGACAACCCTTAAAATGTTTGGTTA_ATCAGAAGTTCGAATCAAATTACGAA
195401	2.40146298973571	0.0311280818382033	0.00469406933106717	-131.840107719359	33.11256152198	CTTGTAATTTTTAAGTAGATTCCACC_ATCAGAAGTTCGAATCAAATTACGAA
195565	33.5465424599645	0.0358052828357742	0.00304143428175126	-134.837868987981	19.4193109047562	CACTTAACAGGCAAATCAATTGCATC_ATCAGAAGTTCGAATCAAATTACGAA
195597	34.0124395027124	0.0339334120058153	0.00298322826130013	-150	21.8053268068161	AAATCAAACGGGAAAGCGTTTAGTAG_ATCAGAAGTTCGAATCAAATTACGAA
195670	50.1914024466032	0.0348135461239335	0.00228317708642111	-149.999999999886	16.1829593032655	ACTTTAACATTTAAAAAGCTTACGGG_ATCAGAAGTTCGAATCAAATTACGAA
195833	6.71553754777916	0.0304736571016775	0.00422266722267782	-149.999999995523	34.2036561680101	TAATGAAACGGCAAAGGTCTTTAAGA_ATCAGAAGTTCGAATCAAATTACGAA
195870	0.850969574660056	0.0277458329808273	0.00557617992533606	-150	46.2064785254365	CCCCCAACTATGAACAGCATTCGGTC_ATCAGAAGTTCGAATCAAATTACGAA
195890	4.11998223913464	0.0291971483526968	0.00495784190844938	-149.999999950785	41.8963789466363	CGGCCAAGAATTAATGCGTTTGGTAA_ATCAGAAGTTCGAATCAAATTACGAA
195971	36.1123362702107	0.0359201802304051	0.00318624006550766	-134.870972901941	20.4027434430039	AACATAAAAGCCAAGTCGTTTCGCAC_ATCAGAAGTTCGAATCAAATTACGAA
196095	14.9333339809649	0.03105078914184	0.00340635361144132	-150	26.5972926501625	TGCATAAATCACAAAAGGGTTTCTTA_ATCAGAAGTTCGAATCAAATTACGAA
196109	18.1907758396508	0.0359553888535769	0.00404859191283295	-123.990598338221	24.7219689556912	GCGCGAAACTGTAATGTGCTTATACA_ATCAGAAGTTCGAATCAAATTACGAA
196117	19.1805203221452	0.0317516302866606	0.00348251929729627	-149.999999949817	26.1187472895214	TAAAGAAAAGCGAAATGATTCTGGG_ATCAGAAGTTCGAATCAAATTACGAA
196230	2.33128034813124	0.0293255877104459	0.00493332988375715	-145.954613809089	38.5763763054253	CCAAAAATCAATAATCGCTTTCATTG_ATCAGAAGTTCGAATCAAATTACGAA
196364	51.4653826747736	0.0353458396586345	0.00256370049408877	-150	18.1111253594796	TTTTCAACATGTAATCGTATTGGTGA_ATCAGAAGTTCGAATCAAATTACGAA
196502	38.7390729946494	0.0341935591578788	0.00253370901977676	-149.999999983723	18.2033797242561	GTCCGAACTTACAAAAGAATTCGTA_ATCAGAAGTTCGAATCAAATTACGAA
196531	17.8409652368095	0.0315113735576669	0.00317107071445822	-149.999999997077	24.5343636126842	GCTCCAAACTATAATCTTTTTGCGGG_ATCAGAAGTTCGAATCAAATTACGAA
196895	5.23761639072133	0.0287163962395823	0.00432007586427504	-149.999999992618	34.7964975260681	AAATCAAATAGCAAGATATTTTCCAA_ATCAGAAGTTCGAATCAAATTACGAA
196970	92.918731586096	0.0367548071302735	0.00186027865237169	-149.999999966341	12.607407303887	ATTGGAAGTGAAAATATACTTGAATC_ATCAGAAGTTCGAATCAAATTACGAA
196979	11.8361893279222	0.0317513419592099	0.0038597894941778	-146.555881046624	28.5678198292243	CATCCAACAGCAAACGGCGTTAGTCC_ATCAGAAGTTCGAATCAAATTACGAA
197049	16.998949047576	0.0335246573680859	0.00391909164768915	-140.604804514117	27.1458242438289	GCGCAAAGAAACAATAGCGTTACAGG_ATCAGAAGTTCGAATCAAATTACGAA
197109	2.00488622801804	0.0285630064040638	0.00458991718179117	-149.999999958349	40.8587509253426	AAGATAATTTTCAATAGTCTTATTTC_ATCAGAAGTTCGAATCAAATTACGAA
197125	7.22338217345454	0.0311245985561477	0.00376993827601798	-141.056674387282	28.3030420618482	AACATAATCAGGAAACGTGTTACGGA_ATCAGAAGTTCGAATCAAATTACGAA
197161	21.0292002929522	0.0383082067013521	0.00391434303314828	-109.274556125589	21.3464890084958	ACCAAAATAACGAACTGCATTCTGGC_ATCAGAAGTTCGAATCAAATTACGAA
197435	8.82033929439086	0.0231718721191728	0.00441686004465446	-149.999999972126	47.3950864641998	ACGGATCCGATATCGGTACTTTGAGA_ATCAGAAGTTCGAATCAAATTACGAA
197448	18.8722128297434	0.0316525871004803	0.0036027586685878	-149.999999998346	26.9950523746332	AATGCAAACTAAAAAATACTTCTTCG_ATCAGAAGTTCGAATCAAATTACGAA
197508	6.38039660916484	0.0299076244098478	0.00427705949681694	-150	33.8336404436961	ATCCCAACGCAGAAGCGTTTTAGCTC_ATCAGAAGTTCGAATCAAATTACGAA
197589	22.6703940593526	0.0313439407859869	0.00284786866753277	-149.999999951684	22.7242718648195	TCATCAAACATTAAATCACTTTAAAA_ATCAGAAGTTCGAATCAAATTACGAA
197917	64.245167742666	0.0352857285711245	0.00218067996923299	-150	14.9067990353247	TCTGTAACATGGAACTTTCTTGACAG_ATCAGAAGTTCGAATCAAATTACGAA
198020	12.0650695902119	0.0323287873625469	0.00390976534096037	-140.854226959182	27.624190551338	CCATGAACATCAAACTACATTGGGTC_ATCAGAAGTTCGAATCAAATTACGAA
198130	1.60281863261694	0.0281024829778954	0.00506930736761172	-149.999999933885	41.4976038749496	GGACTAAGGTCTAACGTCTTTTAACT_ATCAGAAGTTCGAATCAAATTACGAA
198261	8.85145598658795	0.0302691721974292	0.00376780981129238	-149.999999969785	30.6612428141013	TCATAAAATTGAAAGTATCTTTTAAC_ATCAGAAGTTCGAATCAAATTACGAA
198318	33.2010608152645	0.0332170210104817	0.00273853250589623	-149.99999998456	19.5885340330335	TTCTTAACTAGCAATCGATTTATTCC_ATCAGAAGTTCGAATCAAATTACGAA
198325	12.1627535218168	0.0309302263639701	0.00358651051452476	-149.99999999401	26.9374727210711	CCACAAATTGTTAATCTACTTAGGAT_ATCAGAAGTTCGAATCAAATTACGAA
198402	40.3061441911455	0.0340447495569091	0.00254902386286516	-150	18.2837309711648	ATCAGAAATTGGAATGCTGTTTGTTT_ATCAGAAGTTCGAATCAAATTACGAA
198486	4.10881303870883	0.0300837429202934	0.00461444976446905	-149.999999947747	37.0006190724415	CCTTGAAATCTCAAGCGTTTAATCG_ATCAGAAGTTCGAATCAAATTACGAA
198603	0.271276182753759	0.032287761074811	0.00642246311958061	-118.401861893962	41.8481183970067	ACCTTAAAGCTTAATTATCTTTTGAG_ATCAGAAGTTCGAATCAAATTACGAA
198621	7.26219025422952	0.032951960396007	0.00474928819237201	-128.2024588041	31.4311901072122	TACCAAATCCTTAAAGGGATTAGCCG_ATCAGAAGTTCGAATCAAATTACGAA
198628	6.33591999393143	0.0287679147575836	0.00436508990895534	-149.999999984043	35.8031531161922	CACCCAATCTTTAATATGTTTGTAAA_ATCAGAAGTTCGAATCAAATTACGAA
198652	11.0304731113052	0.0298515925158068	0.0035033330537989	-149.999999994546	28.6860415943728	CCCGGAAGTGCTAAATGATTTTTTCT_ATCAGAAGTTCGAATCAAATTACGAA
198795	1.20742110859564	0.0287365904061282	0.00504162416874571	-149.999999823548	44.2228396633698	GTGTGAAGTCAGAATGGGTTTTGATG_ATCAGAAGTTCGAATCAAATTACGAA
199092	5.64314863662043	0.0371676814846834	0.00491630529425199	-97.2150184594399	25.7534270155428	TGAAGAAAATCTAATAGTGTTACTGG_ATCAGAAGTTCGAATCAAATTACGAA
199234	37.0603568428581	0.0336931751320945	0.0027709413946547	-149.999999990522	19.9783847021602	CCACCAACACGGAAGGCTCTTAAGTC_ATCAGAAGTTCGAATCAAATTACGAA
199246	15.5166312798195	0.0298026507864164	0.00346127009756772	-150	26.8875541298151	CCCTCAAAAAATAAGCAGGTTAATCT_ATCAGAAGTTCGAATCAAATTACGAA
199486	0.0103391555809651	0.0324179959807018	0.00565438382353082	-117.353940230613	36.7262987031025	AGAGTAAAGTCTAAGGATGTTTAAAG_ATCAGAAGTTCGAATCAAATTACGAA
199918	44.248469576281	0.0344894972155648	0.00250445220697049	-149.999999999741	17.8621426539769	ATTTTAAGTGTCAATACTATTTTCCT_ATCAGAAGTTCGAATCAAATTACGAA
199919	37.048905950896	0.033953550435949	0.00265143158802835	-149.999999998998	18.9471327078193	GACCTAAGCTTAAATTGCGTTAACTA_ATCAGAAGTTCGAATCAAATTACGAA
199937	5.8633277710731	0.0300954283533486	0.00484423651070737	-145.321631980393	37.1042341101347	CGATAAACATGAAATCGCTTTTTGGA_ATCAGAAGTTCGAATCAAATTACGAA
200023	2.57835510859901	0.0311704979536811	0.00437744710292261	-130.880980946898	30.5948389461217	CCCCAAATGTGTAAAAATGTTTAAAG_ATCAGAAGTTCGAATCAAATTACGAA
200033	3.35733792848638	0.0339108090986929	0.00499341533307952	-112.370069667515	29.9850355918438	TCCAAAACATTTAACACATTTGGACG_ATCAGAAGTTCGAATCAAATTACGAA
200125	32.0348593870569	0.0334904353293322	0.0030962945408308	-149.577766671379	22.2320384349051	GCGTAAACAGCGAAAATTCTTAGATC_ATCAGAAGTTCGAATCAAATTACGAA
200222	12.5814207008982	0.0325129544047156	0.00437494119564228	-132.717329851638	29.7905240441286	CAAGTAAGTGATAACATGTTTCCTCT_ATCAGAAGTTCGAATCAAATTACGAA
200583	17.551301632754	0.0364788976645378	0.00421588298856772	-118.002012199881	24.7922001690111	TAAAAAACATGTAAGTGTGTTCCGTG_ATCAGAAGTTCGAATCAAATTACGAA
200590	6.60547438237936	0.0298594962753469	0.00396303269098313	-149.996296193139	32.5379190203725	TCACCAAGATAAACTGTATTGTATG_ATCAGAAGTTCGAATCAAATTACGAA
200672	22.7750059169951	0.0349338208935389	0.00352826907039766	-135.393306278882	23.0049067596501	CCTATAAGCTCAAATGCCTTTCAGCT_ATCAGAAGTTCGAATCAAATTACGAA
200709	3.2905080294444	0.0366237482988746	0.0057683300606575	-100.413255415087	31.7806907144514	ACTGGAAGCGACAACTAGCTTTCTAG_ATCAGAAGTTCGAATCAAATTACGAA
200745	4.73197572964177	0.0319180777820252	0.00432783608927706	-129.420377272308	29.5639812670024	TTTGTAAAATCAAATGTCATTCGTGG_ATCAGAAGTTCGAATCAAATTACGAA
200946	14.3329317034302	0.0316857780270702	0.00386458656715988	-149.999999997844	29.7531097972746	AATTTAATCTGGAACGCACTTAAAGG_ATCAGAAGTTCGAATCAAATTACGAA
201183	3.05250188642302	0.0320660573937041	0.00583507394964478	-129.676300782139	40.0279553069987	TATGGAAGACGTAAGTGGGTTGTGGC_ATCAGAAGTTCGAATCAAATTACGAA
201199	7.69991004816272	0.0299820517600231	0.00433095733166689	-149.999999995613	34.3661531129001	CTCTGAAGCGCAAAGGACGTTATGTA_ATCAGAAGTTCGAATCAAATTACGAA
201220	11.8417912322954	0.0306787555607162	0.00388614871659487	-149.816419965682	29.1894290060788	TTCTCAACTCGGAAGGCACTTTTCAG_ATCAGAAGTTCGAATCAAATTACGAA
201346	5.91577009363449	0.0365692627426701	0.00461990789394796	-104.786166285327	25.2575837228389	CCCGCAAGCTTTAACTGGTTTCGCGT_ATCAGAAGTTCGAATCAAATTACGAA
201556	16.5119584825248	0.0310589016273469	0.00344371360843567	-149.99999999843	25.9973302311909	AGCACAAAATGAAAAACTTTTAAGCC_ATCAGAAGTTCGAATCAAATTACGAA
201658	0.312183816409508	0.0283983345670786	0.00532267013020323	-140.416414681423	41.3386216317461	TTTTTAAACTCAAAACACTTGCATA_ATCAGAAGTTCGAATCAAATTACGAA
201736	8.35618539343681	0.0311141112498308	0.00424050706543177	-138.102005623855	30.1452125946321	TGACAAATTACTAAAGCGATTCTCGT_ATCAGAAGTTCGAATCAAATTACGAA
201744	28.4645783219012	0.0343417843099697	0.00314374808536448	-137.928942530164	20.5852333923903	TGCTGAAATCATAATCGAATTGTGCG_ATCAGAAGTTCGAATCAAATTACGAA
202109	28.4367298448765	0.0332260021597055	0.00314994337553828	-149.999999991207	22.7410662277369	TCACGAAACAGGAAGATATTTTGCAG_ATCAGAAGTTCGAATCAAATTACGAA
202239	109.675400165514	0.0499279458883797	0.00255898413533197	-86.0519614016721	10.0253172656331	ACGTCAAAGGCGAAATTCGTTGGGTG_ATCAGAAGTTCGAATCAAATTACGAA
202341	7.83355542674735	0.0333801592812155	0.00425814237061831	-124.351518167405	27.1018266108826	TACTAAAGCTACAATTATTTTGACA_ATCAGAAGTTCGAATCAAATTACGAA
202450	6.48888315820882	0.0309487286586662	0.00501247016619655	-143.931153997254	37.8375943385488	AAGCAAATATGTAAGACGGTTCCTAC_ATCAGAAGTTCGAATCAAATTACGAA
202476	14.1866712296208	0.0310000391040623	0.00343849326087108	-149.999999938046	25.9063550974684	TGCATAACCGGCAAGTAGGTTTAAAT_ATCAGAAGTTCGAATCAAATTACGAA
202490	0.264290001120649	0.0283102623274728	0.00520176734726602	-137.354026990968	39.5443073649442	TTAAAAAATTTTAAGTGCCTTCCGA_ATCAGAAGTTCGAATCAAATTACGAA
202511	7.9606951816376	0.0299566382879999	0.00382323218714392	-149.999999988374	30.7922987896533	ACTTCAAAATAAAAGCGATTTGGAGG_ATCAGAAGTTCGAATCAAATTACGAA
202516	11.9265654476516	0.0303757898554036	0.00367989269133206	-149.999999999158	29.2247348642508	CTTAGAAATGTTAAGACTCTTCACGG_ATCAGAAGTTCGAATCAAATTACGAA
202522	53.0960001252148	0.0345149278143918	0.00225924315315528	-149.999999996603	15.8617581780752	TAGAAAATACATAAGCATATTAGTAC_ATCAGAAGTTCGAATCAAATTACGAA
202567	80.2785770214043	0.0363057229644488	0.00189226904851606	-149.999999995431	12.9751665098168	AGGATAATAATTAAGTGAGTTACGGG_ATCAGAAGTTCGAATCAAATTACGAA
202651	28.305979179938	0.035330839363776	0.00313584533302994	-132.830246980341	19.8622776524749	GTCTCAACTAACAACACTATTGGATT_ATCAGAAGTTCGAATCAAATTACGAA
202782	1.00337244751658	0.0286538770310834	0.00528592808967537	-149.99999999617	43.9307289325179	ATCAGAACATGCAACTAGATTTGGCT_ATCAGAAGTTCGAATCAAATTACGAA
202821	66.8091796244678	0.0350804125897812	0.0023023928750057	-147.76621485706	15.3609017701945	ATAAGAATCGATAAATTGCTTTTTGA_ATCAGAAGTTCGAATCAAATTACGAA
202862	3.87399693894378	0.0331187599397385	0.00523619136529351	-123.212756799646	34.0439242644831	TCATGAAAGATCAAAGGAATTGAGAC_ATCAGAAGTTCGAATCAAATTACGAA
202875	2.82868126066948	0.0275791954164132	0.00457267986354332	-149.999999978596	39.6318267320377	GGAAAAAAATTTAATTAGATTGAAGA_ATCAGAAGTTCGAATCAAATTACGAA
202927	0.312822751261706	0.0294933556984998	0.00524533469719957	-136.724910776985	39.0969907396388	TTAAAAATTGTTAAGGTTATTCGGTG_ATCAGAAGTTCGAATCAAATTACGAA
203017	7.43176842049665	0.0305356547800756	0.00372077700921984	-150	30.3003131947657	CGGGAAAGTCTGAACGGGTTTAGGAG_ATCAGAAGTTCGAATCAAATTACGAA
203118	12.4290097440561	0.0306228559862049	0.00376290354029028	-149.999999997739	29.3085684406957	ACTGTAAAAAATAACAAGGTTCAGGG_ATCAGAAGTTCGAATCAAATTACGAA
203195	2.65028205164302	0.0283367570747414	0.00510035939338575	-150	41.6674126392841	CTCATAATAGCGAAAGTCGTTGCAAC_ATCAGAAGTTCGAATCAAATTACGAA
203273	4.91032354735971	0.0277540180528305	0.00459109813411109	-149.999999993611	38.7381229004702	ACTTGAATACTGAATAATCTTTTTTT_ATCAGAAGTTCGAATCAAATTACGAA
203328	31.1171325485046	0.0335551928821627	0.00267717537478317	-149.999999941926	19.8781304880027	GCTAAAACACTAAAATTAATTGCACG_ATCAGAAGTTCGAATCAAATTACGAA
203379	13.0188053345123	0.0313445618172551	0.00333052824411091	-149.999999999038	26.0537322854475	ATTATAACGAAAAAACTCATTCGGAA_ATCAGAAGTTCGAATCAAATTACGAA
203431	0.121357864822862	0.0292579476526623	0.00582698879475168	-142.526765949862	46.2508661597086	ATGACAAATGGGAATAAATTTGGCTG_ATCAGAAGTTCGAATCAAATTACGAA
203628	7.10057067831065	0.0299248802605317	0.00422226291144057	-149.999999999028	33.4422390934056	ATCTAAATACAGAAATGTATTTGATA_ATCAGAAGTTCGAATCAAATTACGAA
203647	19.0541612097537	0.0319383605421922	0.00339205520903332	-149.999999996368	25.4055584474245	ATCACAACTAGCAAGCATCTTTAGAT_ATCAGAAGTTCGAATCAAATTACGAA
203665	18.8006983843702	0.0316136117249166	0.00368033422908123	-149.999999995039	27.5274583244034	TGCATAATCCCTAAGGGTGTTCCAGT_ATCAGAAGTTCGAATCAAATTACGAA
203689	215.666358436747	0.0399122190231471	0.00141526329205323	-149.999999997278	8.91838708199369	CCATCAATAACAAATGTGTTTTGGAC_ATCAGAAGTTCGAATCAAATTACGAA
203969	16.1353958111768	0.0311257627977955	0.00374371131179149	-150	28.7968930785981	CAGTAAAAATTGAATGTGCTTACATT_ATCAGAAGTTCGAATCAAATTACGAA
203974	0.326508420942972	0.0315901021567187	0.00557285520307434	-124.003715090024	37.0669183545448	GTGCGAAACAGAAAACGGATTTCGGG_ATCAGAAGTTCGAATCAAATTACGAA
204022	32.1009064687045	0.0345053862809032	0.00290620198885565	-141.050255336301	19.2881444914521	ATCGTAAGGCGTAAATTACTTTACTG_ATCAGAAGTTCGAATCAAATTACGAA
204041	47.1803436649694	0.0344533486306487	0.00245599927676335	-150	17.5702377788747	AAGTCAACATATAATTATGTTGCGCC_ATCAGAAGTTCGAATCAAATTACGAA
204086	74.3593320766821	0.035918096162576	0.00172117074985862	-149.996857232279	12.1967774686019	ACATTAATCGGTAAAAAATTTGGTGA_ATCAGAAGTTCGAATCAAATTACGAA
204210	6.76195228685097	0.0351434984368532	0.00486651953896724	-111.884019878593	28.1052113357191	TTCAGAACGCGAAAGGTCATTGTACC_ATCAGAAGTTCGAATCAAATTACGAA
204363	4.59009435228138	0.0290013095382389	0.0038812384645732	-149.999999995995	32.3803895626746	TTGGGAAAATCCAATGGTTTTATTAG_ATCAGAAGTTCGAATCAAATTACGAA
204486	15.3089769093864	0.0309788798783653	0.00323338215167272	-149.999999999213	25.7625098275369	TTTTCAATCAGCAATTTTCTTACTTT_ATCAGAAGTTCGAATCAAATTACGAA
204568	9.56013923708574	0.0299334463468697	0.00361259917529058	-149.999999993402	28.787669220118	GAGCTAAAATTGAATGTCGTTTCTAT_ATCAGAAGTTCGAATCAAATTACGAA
204744	8.3554215971705	0.0358793452046828	0.00428161427317851	-108.118686614305	24.1084376378082	GGGCTAAACGACAAGTAATTTAGGTT_ATCAGAAGTTCGAATCAAATTACGAA
204832	37.5707079651143	0.033706477149423	0.00261480228248741	-149.999999994404	18.5849029860874	TGCCAAATAGTGAACCTGGTTCCCGG_ATCAGAAGTTCGAATCAAATTACGAA
204854	33.906392132237	0.0336700792359134	0.00253137888281929	-149.999999821538	19.0105575575182	TCAGGAACTAATAACGCGCTTTAGTA_ATCAGAAGTTCGAATCAAATTACGAA
204861	19.7231401230006	0.0365542694377522	0.00362872963548177	-119.704981637392	21.2363539712576	ATCATAATCTCTAAATGAGTTCTTAC_ATCAGAAGTTCGAATCAAATTACGAA
204908	22.3169505271969	0.0386328195949779	0.00347473139788463	-110.385419277274	18.6072835535877	CTGTCAAACGCGAATGGGTTTGGGGA_ATCAGAAGTTCGAATCAAATTACGAA
204917	2.22338319294362	0.0327666273155075	0.00466743378304385	-122.306472628465	29.9685897374637	GTCTTAATACAAAAATGCTTTACCGG_ATCAGAAGTTCGAATCAAATTACGAA
205162	14.2148787487811	0.0311163339635412	0.00348708165426664	-149.999999987949	27.2701543934115	TCCGTAACCGGGAAGGCGTTTGCTTA_ATCAGAAGTTCGAATCAAATTACGAA
205186	1.42210409957607	0.0416869388295294	0.00820272638420852	-71.0382113414723	35.4327682688899	AAAATAAGCGTGAACAATGTTCAGCC_ATCAGAAGTTCGAATCAAATTACGAA
205238	9.65880262478237	0.038293853549116	0.00428982294603158	-97.5840674734778	21.7699444155677	TGACTAACGTCAAAGGGAGTTGCTCT_ATCAGAAGTTCGAATCAAATTACGAA
205350	19.044320257463	0.0315090950370668	0.00313404319442471	-149.99999995507	23.3288185421551	ATAAGAATAAGTAATAGTTTTCGGTG_ATCAGAAGTTCGAATCAAATTACGAA
205367	29.9588756446806	0.0329342106783359	0.00293402489814779	-149.521882065894	20.8388430438808	CTCAAAACGGGTAACCGAATTGGGGG_ATCAGAAGTTCGAATCAAATTACGAA
205376	39.3196658949164	0.0341418853322386	0.00253439699084996	-149.99999994724	17.8779377646232	TATTGAAGTTACAAAGACGTTGTTA_ATCAGAAGTTCGAATCAAATTACGAA
205377	56.5135560058935	0.0355740614310944	0.00239047081856718	-149.999999994904	16.7599195285969	CTACAAAACTCTAAAATGGTTGTAGC_ATCAGAAGTTCGAATCAAATTACGAA
205468	17.0594303661808	0.0318233546522448	0.0034419999635728	-149.999999992405	26.0383952486168	CTAATAAAACCTAATGGAATTATTAC_ATCAGAAGTTCGAATCAAATTACGAA
205553	15.4352631582941	0.0360263547970477	0.00373555390256532	-118.385854512604	22.0000864271063	GGGGCAAGGCGAAATGCGCTTCCGGT_ATCAGAAGTTCGAATCAAATTACGAA
205605	2.11974626457547	0.0280324999405902	0.00484050830881793	-149.999999964786	40.7061169002906	CGCAGAACGAATAAAGCGTTTAATAT_ATCAGAAGTTCGAATCAAATTACGAA
205708	10.22546813138	0.0297686682617144	0.00369379934572322	-149.999999828487	29.1452598495746	TCAGCAAAAATGAATAGATTTTCAGA_ATCAGAAGTTCGAATCAAATTACGAA
205832	17.4818072362884	0.0324831257446349	0.00345383402323114	-144.039523127637	24.3892551714148	CTTAGAACCAGGAAAGAAGTTTACAC_ATCAGAAGTTCGAATCAAATTACGAA
205915	3.4904620035398	0.0289999062152305	0.00472482201479283	-149.999999880614	38.0895370662236	CAGTGAAACATCAATCGTGTTTTCTT_ATCAGAAGTTCGAATCAAATTACGAA
205982	1.24562693329541	0.0283917154517918	0.00480342904639232	-149.999998597323	41.4399008197528	GGAAAAAATCGCAAATTGGTTTCGGA_ATCAGAAGTTCGAATCAAATTACGAA
206016	22.5050220438919	0.0332019446246244	0.00313302092553313	-143.077502103554	21.749987988155	TGCTTAATTGGGAAGTACATTGAAAG_ATCAGAAGTTCGAATCAAATTACGAA
206160	18.6053614622901	0.031786928346824	0.00333389688703598	-150	25.0050223585052	ATGATAACTCGAAAGGGGATTTGTAT_ATCAGAAGTTCGAATCAAATTACGAA
206282	2.79543900892504	0.02769665154309	0.00432639417007353	-149.999999942784	37.7796189907117	ATACAAAAATCGAATAATTTTTCGTA_ATCAGAAGTTCGAATCAAATTACGAA
206512	8.88405617478933	0.0298934493121763	0.00413695324860577	-149.999999880732	31.815072252151	CGTAAAATTAAGAATCAGTTTATCTG_ATCAGAAGTTCGAATCAAATTACGAA
206513	16.4223103825748	0.0335732111007764	0.00360768583067637	-133.639794139872	23.7904284214126	CCTCTAAGAAGTAAATAATTTCGAGC_ATCAGAAGTTCGAATCAAATTACGAA
206540	1.23277362740127	0.0294707198937093	0.00598626249862532	-149.999999978871	56.3789927612202	CACTTAATGAATACTCGCTTGTTCC_ATCAGAAGTTCGAATCAAATTACGAA
206694	6.87284036918129	0.0351469574328892	0.00424024221459314	-114.711422280013	25.005504708162	TTTGTAACCGAAAATACGCTTGGAAT_ATCAGAAGTTCGAATCAAATTACGAA
206696	42.9072968808358	0.0339593235515563	0.00257042115459378	-149.99999995485	17.9252303862483	TATCAAATCACTAACATAATTCCGGT_ATCAGAAGTTCGAATCAAATTACGAA
206844	8.68078403359411	0.0413959309469772	0.00485451172570956	-82.3975494062219	21.7775324343623	CTTATAACTGCGAAAAGCGTTATGTC_ATCAGAAGTTCGAATCAAATTACGAA
206845	50.2521516618718	0.0346841374056611	0.0022188122082064	-149.999999981724	15.7589810547024	ATACAAATTTGTAAGCATTTTGTGAT_ATCAGAAGTTCGAATCAAATTACGAA
206894	10.7945044133935	0.0304193267278546	0.00395128601592851	-150	30.2329260426744	CTAAGAACTATTAATATCGTTGTTCG_ATCAGAAGTTCGAATCAAATTACGAA
207101	23.6519354689634	0.0314260639203607	0.00285673459061602	-149.999999895096	22.0944526417946	AAAAAAAGCTATAACGGATTTTAGTT_ATCAGAAGTTCGAATCAAATTACGAA
207137	43.1954111171869	0.0345198892130167	0.00262766791114549	-149.999999992385	18.4497045363703	GATGCAAATGGGAAGTGCTTTGTTAA_ATCAGAAGTTCGAATCAAATTACGAA
207345	0.59326372669787	0.0281609968496803	0.00557910235928296	-149.999999944868	49.8042494065835	ACCTAAATAATAAACCCATTTTCATC_ATCAGAAGTTCGAATCAAATTACGAA
207379	6.79488345898955	0.0351787520595677	0.00487616204008198	-114.753165853062	29.3025696688559	TACACAACGCACAAAGTTATTGCCAG_ATCAGAAGTTCGAATCAAATTACGAA
207403	7.50519955018054	0.0325864471336606	0.00509458742448061	-126.808664187648	34.2259540366815	AGAAGAAAACGGAATGCTCTTGCCTG_ATCAGAAGTTCGAATCAAATTACGAA
207437	4.17284318967777	0.029564240927362	0.00446470532926278	-145.880821226403	34.3702959411542	CCTGTAATATATAAACCCTTTTTACG_ATCAGAAGTTCGAATCAAATTACGAA
207504	10.6013471280582	0.0307187702501477	0.00399781677163075	-149.999999895198	31.5278380445156	AAACTAAAAACTAATTACATTAGACG_ATCAGAAGTTCGAATCAAATTACGAA
207522	6.01067124445269	0.029382348346212	0.00424544112763696	-149.999999997058	34.9434450136698	TATTGAAACGTAAAATAGTTTGTAAA_ATCAGAAGTTCGAATCAAATTACGAA
207544	17.1720369638855	0.0306497649942686	0.00364281550775105	-149.291535152709	28.1782074094459	TCCAGAACTGTAAAATGTATTGTAAT_ATCAGAAGTTCGAATCAAATTACGAA
207569	6.75462865980068	0.0313313787989017	0.00479268692123988	-140.532671624486	34.5207692572195	TAAGCAAGATCTAAACAATTTGTCAG_ATCAGAAGTTCGAATCAAATTACGAA
207589	9.46364329690265	0.0295403382501324	0.00423156038072797	-148.838187259	32.9668794726886	CGGGCAACCGGTAAATTCATTTTCTT_ATCAGAAGTTCGAATCAAATTACGAA
207617	8.48552101755276	0.0306589257142666	0.0041906127428886	-149.999999993243	32.922729110528	AAGACAATCGTCAACCACTTTTCCTA_ATCAGAAGTTCGAATCAAATTACGAA
207707	1.40400990545538	0.028878301649582	0.00508967292778408	-149.999999950711	42.4983803101747	TCCTTAAATTACAACTTGGTTTCAAA_ATCAGAAGTTCGAATCAAATTACGAA
207756	0.368532103101167	0.0288673766941426	0.0060317477592197	-143.627339468402	46.975162599861	ATCACAACTCTAAATCTGATTGGCAT_ATCAGAAGTTCGAATCAAATTACGAA
207780	3.33116578679056	0.030519446104966	0.00509363300909193	-140.609739277075	38.2520729316935	TGAAGAAGCGAAAACTATCTTTGTGC_ATCAGAAGTTCGAATCAAATTACGAA
207888	5.97370103468335	0.0312322206874751	0.00446286602721267	-132.359783775925	31.373303600031	TCACTAACAAAAAAGACCCTTCTTTC_ATCAGAAGTTCGAATCAAATTACGAA
207889	77.5484141211095	0.0364761496143652	0.00220869526080295	-149.999999958583	14.7828654683815	TGTTCAAGGTGCAATGCGTTTCGTGC_ATCAGAAGTTCGAATCAAATTACGAA
208137	7.70920383480659	0.0290522346285348	0.00376395646689748	-149.999999998213	30.6156461848482	TCAGTAATCAAAAATCGTTTTTCTTT_ATCAGAAGTTCGAATCAAATTACGAA
208190	5.79370946490793	0.029554069550369	0.00393808542672018	-149.999999988736	32.3218909551342	GGCCTAAAAGGGAAGTGAATTTCTAA_ATCAGAAGTTCGAATCAAATTACGAA
208499	0.00130409348078331	0.0296471425812322	0.00734424045596616	-149.999999996654	61.3992692305583	GGGTCAATAGGGAATGCATTTTGGTG_ATCAGAAGTTCGAATCAAATTACGAA
208574	6.11348159027632	0.0359031464345487	0.00476895512683775	-110.077200746389	27.5123006213835	ATATGAATGTACAATGAAATTGGGCA_ATCAGAAGTTCGAATCAAATTACGAA
208652	8.25813918600694	0.0330969645086792	0.00439105145896653	-126.508426651874	28.9332397277777	CGGGCAAACCTGAACGAACTTAGGGA_ATCAGAAGTTCGAATCAAATTACGAA
208773	14.438079767912	0.0321051944722915	0.00415986654249972	-149.999999997765	31.3075606010815	AACTTAACCAGGAAAGGAATTCGATG_ATCAGAAGTTCGAATCAAATTACGAA
209100	44.1196851242952	0.0359213176671103	0.00276183416915621	-138.962631512537	17.8614537202354	TTCACAATTCCTAACAACGTTGCGAC_ATCAGAAGTTCGAATCAAATTACGAA
209305	15.2529461749342	0.0369311770047373	0.00353285105547499	-111.293133225473	19.5791291956703	CATTTAACCATAAAGAATTTCAGAG_ATCAGAAGTTCGAATCAAATTACGAA
209367	0.359799139475463	0.0329926837888582	0.00716482456242681	-115.499790610043	46.6258805873632	ACGTTAATCTGGAATAACATTACCAC_ATCAGAAGTTCGAATCAAATTACGAA
209453	4.37925079519634	0.0293865429628922	0.00507428658360638	-148.316599896642	39.5286873649768	ACTAAAAATTGCAATTAAGTTCTCTG_ATCAGAAGTTCGAATCAAATTACGAA
209956	2.40981587358971	0.0291744516163463	0.00490847433863713	-149.999999901	42.1189356349748	AGGATAAGATACAAGGCTATTTGGGG_ATCAGAAGTTCGAATCAAATTACGAA
210098	43.009294003189	0.034426455944412	0.00282409938543328	-150	19.8387139737	CCGCCAAGGATAAATTGGGTTATTCG_ATCAGAAGTTCGAATCAAATTACGAA
210242	17.2114331522668	0.0346901551724537	0.00347837888025506	-124.676407605535	21.3797359843984	CTTAAAATCCTGAAATGAGTTCTTAC_ATCAGAAGTTCGAATCAAATTACGAA
210375	22.6082240715601	0.0320082701102459	0.00304176485845762	-149.999999994454	22.5272705990908	TGTGGAACCCATAAGCTGCTTCTTGG_ATCAGAAGTTCGAATCAAATTACGAA
210381	12.6419720543069	0.0347718658410679	0.00411222002703828	-125.550533414801	25.6841682862226	ATGCAAACAATGAAGTGGTTTTGGGG_ATCAGAAGTTCGAATCAAATTACGAA
210447	0.697847684491414	0.0407473045085318	0.00688923938718413	-76.3008040525551	30.5410443910406	TCGGTACCGTACAATTACATTGGTAT_ATCAGAAGTTCGAATCAAATTACGAA
210462	47.5612840400885	0.0343669233454329	0.00248844318469816	-150	17.6156543360538	AGAGCAATCAAGAATTAGGTTGGGTT_ATCAGAAGTTCGAATCAAATTACGAA
210475	0.406836420721532	0.033587634805577	0.00717456922728472	-110.191672764371	44.3961510980774	TTAAAAATAGGTAATGACGTTCTCGT_ATCAGAAGTTCGAATCAAATTACGAA
210545	3.08939540178308	0.0291464578367373	0.00484997884101199	-149.999999910905	40.7626181037092	CATACAAGATGTAAGATCATTATTGC_ATCAGAAGTTCGAATCAAATTACGAA
210765	28.8821545802347	0.0329306901961356	0.00291759821174852	-149.999999988009	21.5014047807283	ACATTAATCAGTAAACTTGTTTGATG_ATCAGAAGTTCGAATCAAATTACGAA
210783	31.5903487526668	0.0334103644154233	0.00255566691195308	-149.999999995869	19.2001146841173	AGATAAAATACTAACGGCGTTTCTCA_ATCAGAAGTTCGAATCAAATTACGAA
210814	30.296098159664	0.0333747860721723	0.00292182426840718	-150	21.2926141463735	GCGGAAAGAGTTAAGCCGCTTGATGG_ATCAGAAGTTCGAATCAAATTACGAA
210871	33.3520070462773	0.0353414336478835	0.00304356297430991	-137.372553325674	19.7352364118244	AACCAAAAGGGCAAATGGCTTGCAAA_ATCAGAAGTTCGAATCAAATTACGAA
210878	28.355086833233	0.0330954984180645	0.00266155603757174	-149.999999966732	19.9163665117088	CGAATAAGCTTTAAGAGATTTAGTCT_ATCAGAAGTTCGAATCAAATTACGAA
210905	18.9666538871934	0.0322913186651324	0.00342147573448513	-143.067448106662	24.2959724482836	ACTTCAACGCGAAACCTTTTTGAAAT_ATCAGAAGTTCGAATCAAATTACGAA
211080	25.6282753570027	0.0320676242031395	0.0029588014649614	-150	21.7884866522712	TGAAAAAGGCACAACAGGTTTCATAT_ATCAGAAGTTCGAATCAAATTACGAA
211147	5.02732643482974	0.0296481488316695	0.00518033312383427	-148.486684013289	40.0572680340439	ACGTAAACGAGCAAGGGGATTGAGGG_ATCAGAAGTTCGAATCAAATTACGAA
211361	21.2336863608387	0.0384402124781202	0.00360330841104254	-111.02246340903	19.6650310066367	ACCTTAATACTGAACGGTATTTGGAC_ATCAGAAGTTCGAATCAAATTACGAA
211383	39.3716353760407	0.0337498994408769	0.00260766617425302	-149.999999957508	18.8564383655193	ACCAGAACAGGGAATAGTTTTCACAA_ATCAGAAGTTCGAATCAAATTACGAA
211406	38.6573187367107	0.0339074307323653	0.00255468532971728	-149.999999980846	18.7596886419691	TTACTAAGTTGAAACAGAATTTTCCT_ATCAGAAGTTCGAATCAAATTACGAA
211814	4.2391667574881	0.0331192021197962	0.00483081066506589	-123.950607708903	30.9906632762757	TGAGCAAGTCTCAATCTGGTTTTTAC_ATCAGAAGTTCGAATCAAATTACGAA
211847	21.2318904890371	0.0345156584667806	0.00431031985372472	-140.111133394081	29.8143957082766	ATGGTAAATGCCAAATCGTTTGTGC_ATCAGAAGTTCGAATCAAATTACGAA
211906	9.87392528691337	0.0333632384118995	0.00398645184939017	-129.148329816342	26.0080567080157	TTCTAAACCTTAAACTAGATTAATCG_ATCAGAAGTTCGAATCAAATTACGAA
212016	1.43427294046158	0.0278700602381444	0.00477961572932573	-150	42.0819478537633	TCAAAAACTTGAAAAAATCTTATTGT_ATCAGAAGTTCGAATCAAATTACGAA
212022	9.09297384194797	0.0303257479189701	0.0037856085579225	-149.999999998124	29.3950354381352	GGAATAACACTGAAAAGATTTGTACA_ATCAGAAGTTCGAATCAAATTACGAA
212081	3.84519558542777	0.0298354378271785	0.00481651921396712	-141.755081906762	36.6016366084938	GATAGAATCATGAACGTAGTTCACAA_ATCAGAAGTTCGAATCAAATTACGAA
212224	153.726661188095	0.0391870951637255	0.00133518536156084	-146.008285673041	8.92162474869913	TTAAAAACCGGGAATAAGATTGCGTT_ATCAGAAGTTCGAATCAAATTACGAA
212377	3.84263932553284	0.0305311317957287	0.00465568365467968	-137.775386851671	34.0222071419097	CCTTCAATCGTTAAAACCATTACTAA_ATCAGAAGTTCGAATCAAATTACGAA
212414	0.234741113429791	0.0282302092368753	0.00538131140048543	-135.826445376339	43.108096874785	GGCTTAATAAGAAATTACTTTAAATC_ATCAGAAGTTCGAATCAAATTACGAA
212442	32.5327413672289	0.0337077395308206	0.00284500621019847	-149.999999992601	20.2884111499643	CAATGAAATATGAAATGGGTTCGAGA_ATCAGAAGTTCGAATCAAATTACGAA
212464	0.902114834051432	0.0273962078879602	0.00431789296474793	-149.999999988626	38.834414594448	ATAGAAAATATAAACTCTTTTCTTCA_ATCAGAAGTTCGAATCAAATTACGAA
212623	0.577922552529159	0.0351999795860709	0.00612433135946601	-103.461065830626	34.923135850001	GGTCAAAATTCCAATCATCTTACGGC_ATCAGAAGTTCGAATCAAATTACGAA
212636	17.1716884752061	0.0310061357338603	0.00344660032880335	-149.99999995434	26.2401116815364	TCTCCAAGCGTTAAGGTGATTGTTAA_ATCAGAAGTTCGAATCAAATTACGAA
212688	30.6265222460849	0.0331067090910816	0.00276354428235617	-149.999999973626	20.0088609256636	CACATAATCTTAAATGCACTTTCAAT_ATCAGAAGTTCGAATCAAATTACGAA
212791	6.82875754657389	0.0322531493189124	0.00468106231038589	-134.744306288504	32.2212390900347	AAACAAAACACCAACTACATTGAATC_ATCAGAAGTTCGAATCAAATTACGAA
212835	19.5212998444337	0.0321385696054778	0.00345032902818736	-149.999999999304	26.3362837441677	CCGGAAAGACGGAAGTGCTTTAAGCG_ATCAGAAGTTCGAATCAAATTACGAA
212941	10.4870149620152	0.0340191657010472	0.00427635125040495	-123.91759286098	26.9071550670753	AATTGAATTGGTAAGAAACTTAACGT_ATCAGAAGTTCGAATCAAATTACGAA
212946	3.37346162888694	0.0382378901046206	0.00493500682433442	-90.9120110988027	24.056885608623	TATGCAACCGATAAAAGTCTTGGCGA_ATCAGAAGTTCGAATCAAATTACGAA
212987	19.3445496036274	0.0331827614252847	0.00366381912387891	-144.351494398941	26.1836318394644	GTCTAAAGCTCGAAAAGCATTATGTG_ATCAGAAGTTCGAATCAAATTACGAA
213136	92.3815594631333	0.0371022730006925	0.00193751099405548	-149.99999999788	13.038694541131	GGCAAAACGGGGAACAGAATTCAGGC_ATCAGAAGTTCGAATCAAATTACGAA
213253	80.6712599100144	0.0364117437591025	0.00209782430793346	-149.999999856226	14.0820601578146	ACTAGAAAAGCGAATGGTATTGGGTG_ATCAGAAGTTCGAATCAAATTACGAA
213453	74.7381275957104	0.0359686435626733	0.00218943380550224	-149.999999992457	14.7857116451303	AAGGAAAACGGAAAGTATCTTGTTGC_ATCAGAAGTTCGAATCAAATTACGAA
213541	9.29667346552876	0.0336247327661451	0.00440863310031246	-125.001975788372	28.3797293357505	CTTGTAAGACTGAACCAAATTATGAG_ATCAGAAGTTCGAATCAAATTACGAA
213669	36.1192977563561	0.035877736332811	0.00303317583144632	-135.469469162396	19.3422331731252	TATCAAACATGCAAGGACGTTGTAGA_ATCAGAAGTTCGAATCAAATTACGAA
213730	17.1839381717889	0.0319524541844295	0.0032637065045374	-149.999999996388	25.6271068338397	ACGGGAACCCTGAAAGCGCTTTTCAT_ATCAGAAGTTCGAATCAAATTACGAA
213855	18.7676484070217	0.032400088733024	0.0037383952255579	-149.999999968953	27.9608000330923	CGCCAAAAACAGAAAACAGTTCCGTC_ATCAGAAGTTCGAATCAAATTACGAA
213897	9.23341992607931	0.0333668850094138	0.00387753902448862	-125.343235404684	24.8184618929081	GTGTTAAAAAATAATCAATTTGACCT_ATCAGAAGTTCGAATCAAATTACGAA
213907	35.1891113984392	0.0376667574395341	0.00299128870004382	-123.881568972007	17.3583239598104	ATATAAACAGTGAACCGAGTTGAGAC_ATCAGAAGTTCGAATCAAATTACGAA
213963	8.33053671952528	0.0301780111417708	0.00415615046947182	-149.999999954913	32.4538095017656	ATAGTAAACATTAATCGTTTTAGGCA_ATCAGAAGTTCGAATCAAATTACGAA
214033	18.3324724210129	0.0318559704481039	0.00303548195133153	-148.176632798607	23.7036232781917	ATTTCAAAAGAAAAATTGATTGTACA_ATCAGAAGTTCGAATCAAATTACGAA
214092	6.00558773996489	0.0294968277222671	0.00429219384174412	-150	35.5312846106096	TCCCTAAAAATTAATCTTGTTGCTTG_ATCAGAAGTTCGAATCAAATTACGAA
214134	35.0323104777907	0.0336739239940669	0.00289697176163877	-150	21.0509099491478	AGGATAACTAGGAAAGTCGTTTGTTC_ATCAGAAGTTCGAATCAAATTACGAA
214229	23.4316030981699	0.0344276554546914	0.00313240615306548	-132.373439597127	19.9477516005501	CTTCTAATCGGAAAACGGCTTTCATG_ATCAGAAGTTCGAATCAAATTACGAA
214317	6.16561083048112	0.0300658126187019	0.00405674091491097	-150	32.8649672682032	AGCTAAAGAATTAAGGGTGTTTTACG_ATCAGAAGTTCGAATCAAATTACGAA
214347	6.68446722060806	0.0392418717293382	0.00566098421787669	-92.7199365159392	28.2853140812692	CACTAAACTGGGAATGTGATTTTTAC_ATCAGAAGTTCGAATCAAATTACGAA
214408	10.986645658072	0.0318631876624792	0.00393352305886277	-139.859351983072	27.7754271155794	AAGTTAACGTCGAATTTACTTCAAGA_ATCAGAAGTTCGAATCAAATTACGAA
214419	77.2409320257678	0.0365404031337566	0.00202564802175232	-149.999999999756	13.8025102264252	TCTTCAAAGCATAATCAGCTTTACGT_ATCAGAAGTTCGAATCAAATTACGAA
214523	5.39570286305125	0.0306653128055416	0.00479936652945145	-136.854533284582	34.8161271554099	CAACGAATTGTTAATAATATTCCTGG_ATCAGAAGTTCGAATCAAATTACGAA
214609	46.2115368205346	0.0356207217795906	0.0025680688575774	-144.289453830982	17.0829542217643	TGGGTAAGATACAATGCGTTTGTGAG_ATCAGAAGTTCGAATCAAATTACGAA
214796	5.98160933248668	0.0294030166702544	0.00389920055794607	-149.99999999785	30.6692372365478	CGGTTAAACGACAATCATGTTTTTTT_ATCAGAAGTTCGAATCAAATTACGAA
214802	37.147791218648	0.0336348485754648	0.0026146601039967	-149.999999914118	18.7595823946706	AATCAAACATGGAAGGCGTTTCTCTA_ATCAGAAGTTCGAATCAAATTACGAA
215018	7.479090886201	0.0308375341933086	0.00479930249115858	-140.744188436305	35.4355390510449	GTACGAATGATAAGAAATTTGCGGG_ATCAGAAGTTCGAATCAAATTACGAA
215255	3.26279544196534	0.028263730250433	0.00431908313983346	-150	36.4419165877104	TGGATAAGACTAAACAACTTTTATAG_ATCAGAAGTTCGAATCAAATTACGAA
215301	2.20729843180036	0.0320287206174652	0.00552827291059612	-122.817927398324	36.9535870969981	TAAGTAATAGTCAATGATGTTTGAAT_ATCAGAAGTTCGAATCAAATTACGAA
215312	63.1344306001474	0.0352539042346385	0.00214186964055309	-150	14.6791183507905	GGGCCAACACTCAAACCGGTTACCGG_ATCAGAAGTTCGAATCAAATTACGAA
215315	13.3636980146053	0.0342938598292792	0.00385241040773122	-126.629653001852	24.314385121013	TGGATAAGTTGAAAGATGTTTGTTGT_ATCAGAAGTTCGAATCAAATTACGAA
215597	1.43324657256267	0.0279758004082918	0.00477720192345028	-149.999999990796	40.3492853860173	TGCCCAAATACCAAGTAGGTTATATA_ATCAGAAGTTCGAATCAAATTACGAA
215612	71.2838766496844	0.0358182180321021	0.00199289139518197	-149.999999986261	13.6275417635595	CATTTAAATGTGAATAAGCTTTACGG_ATCAGAAGTTCGAATCAAATTACGAA
215627	13.9378020955681	0.032921138071773	0.00364347978505671	-135.272010272034	24.5256349793608	CCGAAAAACGCTAACGTCTTTGACTT_ATCAGAAGTTCGAATCAAATTACGAA
215673	1.17169407731983	0.030284484059239	0.00518640668192693	-137.336279319498	37.8200063265226	AGTGAAAATCGAAAGGGGATTTGAGA_ATCAGAAGTTCGAATCAAATTACGAA
215823	30.6750191844362	0.0359377652516359	0.00324546785171261	-132.379834436772	20.5023728781304	GTCGCAAGCGGGAAACATATTGAGCG_ATCAGAAGTTCGAATCAAATTACGAA
215949	36.4480301428534	0.0334829790647685	0.00267040525675481	-150	19.15568325466	CAGAGAAGAGCTAAGGTGTTTGGGAA_ATCAGAAGTTCGAATCAAATTACGAA
216031	26.5001328066218	0.0327545482742126	0.00308289697664523	-149.999999994209	22.8506523446111	GCAGAAATATGTAAACGTTTTTGACT_ATCAGAAGTTCGAATCAAATTACGAA
216193	20.335228479982	0.0317869214771013	0.00304265366678065	-149.999999999643	23.0054374605668	TTGTGAATATGGAAGTTTCTTCTTTC_ATCAGAAGTTCGAATCAAATTACGAA
216208	164.280518192482	0.0390487527196594	0.00156943394422621	-149.999999997169	10.1705182739964	GCTTTAAATCATAATCTCGTTCCAGC_ATCAGAAGTTCGAATCAAATTACGAA
216243	27.9306904699753	0.0331741966392889	0.00284835207274907	-149.999999997536	20.6356967219722	TTAATAAATTGGAAATGGTTTCGTTG_ATCAGAAGTTCGAATCAAATTACGAA
216306	5.23917663587729	0.0292808262343638	0.00447636923739996	-149.99999996694	35.7187024760967	CTGGTAAGAGTTAACTTGCTTCGGAG_ATCAGAAGTTCGAATCAAATTACGAA
216355	6.17726277324797	0.0302680345676817	0.00419875965372618	-136.513624165573	30.9132582989749	TTGTTAAAGTCCAAGTATTTTTAGAT_ATCAGAAGTTCGAATCAAATTACGAA
216411	27.3873741954523	0.034447814827836	0.00328373621135203	-138.704260745929	21.7687617129973	GCCAAAACGGCGAAAGGACTTTTATC_ATCAGAAGTTCGAATCAAATTACGAA
216491	66.7434318725952	0.0368904883361269	0.00232716844167766	-142.437387995507	14.9136736196398	GTGTGAAGCGTTAACTAACTTGCTAA_ATCAGAAGTTCGAATCAAATTACGAA
216501	31.3178817975725	0.0329086348228602	0.00285270529400304	-149.999999998567	20.6791542734474	TAGCAAAGTAATAATCAAGTTATCAA_ATCAGAAGTTCGAATCAAATTACGAA
216538	135.205792198718	0.0382420633405135	0.0016978100085534	-149.999999924952	11.0497060840139	CAGTAAACAGTGAATGGTCTTGATGA_ATCAGAAGTTCGAATCAAATTACGAA
216714	55.9221960826925	0.0352351985064953	0.00224080323411623	-149.073427243172	15.2501302587976	TCACTAATCTGTAAGCACCTTGCGAG_ATCAGAAGTTCGAATCAAATTACGAA
216781	42.7060023129052	0.0356255939107806	0.00256162397954057	-139.548454838322	16.4976405715314	TTCTCAATCTTCAATACGTTTACCCG_ATCAGAAGTTCGAATCAAATTACGAA
216875	4.09972546102705	0.0293132632022494	0.00466973525273653	-142.556786671079	35.6865991496603	CTAATAATATAGAAGGGTATTACACT_ATCAGAAGTTCGAATCAAATTACGAA
216929	7.6882250723333	0.030206342518478	0.00399479094652735	-149.999999741885	31.2622384399455	TTTAGAACAGTGAAAGGCGTTGCGGG_ATCAGAAGTTCGAATCAAATTACGAA
217199	1.14042223349853	0.027615175265679	0.00516261657855272	-149.999999983771	44.0960346502341	TAACTAAAATTGAAGTGGCTTATAAA_ATCAGAAGTTCGAATCAAATTACGAA
217330	6.52658743136409	0.0306654513230096	0.00433961762688894	-144.919082739329	32.6009966659487	TCAGGAACAGCCAATTGCTTTTGCTT_ATCAGAAGTTCGAATCAAATTACGAA
217373	98.8829694745957	0.036770649561408	0.00179707556650192	-149.999999998711	12.4372552358982	ATATTAAGTCTGAACCCCCTTTTGAA_ATCAGAAGTTCGAATCAAATTACGAA
217374	30.4751969640778	0.0334727392879631	0.0029467144042925	-149.999999993989	21.1208619171345	CTTGTAATCGTGAAGGCAATTATGGA_ATCAGAAGTTCGAATCAAATTACGAA
217443	24.1260390622433	0.0324791726509368	0.00296337262289132	-149.99999999808	22.0736685054052	TCTCAAAATGCAAAAAGTCTTCTCCA_ATCAGAAGTTCGAATCAAATTACGAA
217591	10.7800988096012	0.0307479846890682	0.00393314391368168	-149.999999918758	30.6131948605213	TCTAAAATATGTAAGAACGTTATTCT_ATCAGAAGTTCGAATCAAATTACGAA
217600	3.50177361017624	0.0323212249196464	0.00479141404825494	-127.254266347514	31.5160473529087	ATGTTAATTTTAAAGTGTCTTCAGTC_ATCAGAAGTTCGAATCAAATTACGAA
217654	24.6449478023003	0.0343614314053013	0.00322317444319365	-133.966613453189	20.7143581451539	TTGATAACTCACAATCGAATTGTAGA_ATCAGAAGTTCGAATCAAATTACGAA
217753	2.70423392038102	0.0282936261917658	0.00473505293526474	-149.999999982461	39.0819345228569	ACACAAAAATTTAACAGTATTTACCT_ATCAGAAGTTCGAATCAAATTACGAA
217767	38.0966027009457	0.0335492165726336	0.00270784354842136	-149.999999986553	19.1642712378594	GTTGTAATAACAAAGATCTTTCCATG_ATCAGAAGTTCGAATCAAATTACGAA
217787	21.4145087352866	0.0365940443218412	0.00347844184351848	-118.62830048763	20.1646962387087	CGGGAAAAGTGTAACCCTCTTATGCA_ATCAGAAGTTCGAATCAAATTACGAA
217868	80.3262352361433	0.0363226396580257	0.00191038934632324	-149.999999999612	13.3031948348266	GATCTAAACAGCAAGCCGTTTACCAA_ATCAGAAGTTCGAATCAAATTACGAA
218036	36.4387944333209	0.0336430111960147	0.00264474271244798	-149.999999994324	18.7806756195754	GGATTAACTGTCAAATGGATTCTTAA_ATCAGAAGTTCGAATCAAATTACGAA
218199	0.0706663589518541	0.0314858289401004	0.00506484125550752	-119.940564047533	33.0965737557171	GAGAAAAAACTAAACCTGTTTCACGC_ATCAGAAGTTCGAATCAAATTACGAA
218301	46.1370779043808	0.0340947418844177	0.00240281722672697	-150	17.059334721255	GTTAAAAAGGGTAACCGAGTTAGGAA_ATCAGAAGTTCGAATCAAATTACGAA
218371	8.92418441957157	0.0308585808348329	0.00420123181990916	-147.778771118539	31.9851914429989	CTGGCAATATATAAGCGGATTGCTTG_ATCAGAAGTTCGAATCAAATTACGAA
218438	2.92690473914702	0.0312465462180371	0.00518753226584048	-130.636150150565	36.3681085117924	TCAAGAAACAAAAATGCAGTTGGCAC_ATCAGAAGTTCGAATCAAATTACGAA
218446	18.9675860286583	0.031569114621244	0.00344759048003971	-150	25.5221401597163	CATTGAAACGCTAAGAATATTTACCG_ATCAGAAGTTCGAATCAAATTACGAA
218569	5.5660828898845	0.0346855806859012	0.00542004340353451	-100.275184278076	31.4100076590417	CGCTAAACGATAAATGTATTTTTTTA_ATCAGAAGTTCGAATCAAATTACGAA
218574	10.5080119120989	0.0305363040220038	0.00390310909083606	-149.999999916223	29.8981524330436	ATGAAAAATGACAAATTTATTCTTGG_ATCAGAAGTTCGAATCAAATTACGAA
218647	49.2544569751782	0.0376779696847279	0.00275600378974889	-131.004058034543	16.6432483139576	ACATGAAAGGTGAAGGCAATTGATGA_ATCAGAAGTTCGAATCAAATTACGAA
218650	3.47848856144917	0.0295384419758939	0.00512310961565665	-146.415365867308	40.9170861666684	TGACAAACGAGCAATAAACTTACCAC_ATCAGAAGTTCGAATCAAATTACGAA
218667	11.9797742745303	0.0310354622369766	0.00399131568179561	-149.999999965984	30.6045941215219	CTAGCAAATTGCAAAGGCTTTCCTTC_ATCAGAAGTTCGAATCAAATTACGAA
218695	37.5436198331562	0.0365646506790704	0.00276851153972989	-131.036272930007	16.9839155826822	GTTTAAACACGGAATGTGGTTGGTAG_ATCAGAAGTTCGAATCAAATTACGAA
218736	3.58622779885825	0.0279321492595635	0.00486978544879414	-149.999999923626	40.1485452567633	ACTAAAATATGAAATTGGGTTGTAGG_ATCAGAAGTTCGAATCAAATTACGAA
218777	48.0319822458653	0.0345736955690159	0.00254582684895176	-149.999999985061	17.7757389484238	TATGAAACACAGAACACGATTTGGAA_ATCAGAAGTTCGAATCAAATTACGAA
218848	10.3227591918201	0.029863826237282	0.00352039520450121	-149.999999982192	28.246867268281	CTGTCAAATCGCAATCTACTTTAATC_ATCAGAAGTTCGAATCAAATTACGAA
218870	10.0462251615315	0.0299728876330205	0.00390216856030421	-149.999999946258	30.8837638907697	TAACTAATAGAAAAACAGATTACGTT_ATCAGAAGTTCGAATCAAATTACGAA
218902	0.587374048319091	0.0280895586769883	0.00520801228915933	-150	45.4959844270874	GACGCAACAGATAACTGAATTAACTC_ATCAGAAGTTCGAATCAAATTACGAA
219120	9.32028840187279	0.0311735883504148	0.00416199938391241	-139.133513644598	30.0184278800423	AAGCAAACCATGAATTATTTTCGAAT_ATCAGAAGTTCGAATCAAATTACGAA
219142	2.36508336849266	0.0291924946638887	0.00437803116470118	-149.999999992417	38.013471541508	AGCTAAAACGTCAAATCTATTCACAA_ATCAGAAGTTCGAATCAAATTACGAA
219213	6.80501707652306	0.0324576242923129	0.00425771794669794	-126.560435658202	27.9393368658681	ACCCTAAAATTCAATCGTTTTGTAAA_ATCAGAAGTTCGAATCAAATTACGAA
219244	17.5629215455088	0.033055325197666	0.00375537827844678	-138.978417362556	25.5559841096194	CAGTTAAACCCGAACAATGTTCGTTC_ATCAGAAGTTCGAATCAAATTACGAA
219277	8.86563083097673	0.0333623585077434	0.00408216366812351	-127.676739748253	26.4853197121661	GACAAAAAGCTGTTTACTTA_ATCAGAAGTTCGAATCAAATTACGAA
219373	5.40560932151489	0.0294075807982863	0.00443343435580097	-149.999999994182	36.9313373839077	AAACTAATATTTAAAATGCTTCTCCG_ATCAGAAGTTCGAATCAAATTACGAA
219384	3.80230958178571	0.0288377048763753	0.00475592953748898	-149.547853782824	37.7921210971172	CCCGGAATCCGGAAACGAGTTGGTGT_ATCAGAAGTTCGAATCAAATTACGAA
219449	5.1025686117023	0.0291256294197338	0.00422295058805917	-149.999999993945	35.1034174551098	TAAATAATTAGTAACTAAGTTCTTAG_ATCAGAAGTTCGAATCAAATTACGAA
219816	12.8997603498388	0.0329505792082197	0.00397175307487453	-136.849543063599	26.8093466205103	ATAACAAATAACAAGCTGATTGACTG_ATCAGAAGTTCGAATCAAATTACGAA
219937	31.8596054832817	0.035899013223239	0.00295812758037124	-131.980436736329	18.4352711956311	GCACCAACATATAAATGAATTCAGTG_ATCAGAAGTTCGAATCAAATTACGAA
220107	11.6938294277924	0.0297551421940189	0.00396132527661418	-149.999999987925	31.3464706330736	AACCTAAGCCACAAGATTTTTATAAG_ATCAGAAGTTCGAATCAAATTACGAA
220170	9.44978152935704	0.0306761781707242	0.00418424165102893	-149.999999998975	32.0924213866225	TACGCAATCGTCAAATGTATTTTGGC_ATCAGAAGTTCGAATCAAATTACGAA
220298	2.99041478665124	0.0295749699251606	0.0053822316490922	-147.612168111379	42.5356948764359	TCATCAATGTACAATACTATTCATGC_ATCAGAAGTTCGAATCAAATTACGAA
220308	3.12089261721562	0.0285872897789633	0.00413755123913163	-150	34.2531506747829	ACAGTAATAAATAAGGGAGTTCTAAT_ATCAGAAGTTCGAATCAAATTACGAA
220310	74.070066680778	0.036208091839843	0.00219019427956909	-148.8507951128	14.5941729295749	GTAATAACTGAAAAACCAATTCGAGG_ATCAGAAGTTCGAATCAAATTACGAA
220351	5.94941955818126	0.0300763608270957	0.00418419931209265	-149.999999993718	34.7824286467649	CCGATAATAACTAATAACTTTCCGCT_ATCAGAAGTTCGAATCAAATTACGAA
220391	3.12831893407588	0.0362210033067858	0.00737647434483916	-103.598851926974	41.8884838705996	CACCTAATCTGGAACAGTTTTGAGTG_ATCAGAAGTTCGAATCAAATTACGAA
220452	25.8280483191108	0.0327996047879218	0.00313045506830436	-149.99999999806	23.2954021925398	AGTCCAACACGAAACGGATTTCTAGA_ATCAGAAGTTCGAATCAAATTACGAA
220614	3.44511316311915	0.0283829987954683	0.00429944441910728	-149.999999986709	35.2254983644006	GACTAAAGATATATAGGTTTCTAGA_ATCAGAAGTTCGAATCAAATTACGAA
220676	4.17638709047868	0.0339540784540023	0.00536511705098299	-117.440817220073	33.3475535136786	CAATTAACGTGTAAGTGTCTTATTCA_ATCAGAAGTTCGAATCAAATTACGAA
220807	13.3926570313401	0.0371775347336455	0.00384934028326231	-111.196524424008	21.6589990747046	GTGGAAAGTCGCAAGCTCATTCGGGT_ATCAGAAGTTCGAATCAAATTACGAA
220882	4.75896592479534	0.0291429733125573	0.00421046128130039	-149.999999993328	33.2724799887955	TCCACAAATGGAAACCTGTTTAAGAT_ATCAGAAGTTCGAATCAAATTACGAA
221025	24.0197418869008	0.0332675385027178	0.00331786801133517	-145.796513485887	23.5601547823618	GATGTAATAAGCAACACAATTATCAG_ATCAGAAGTTCGAATCAAATTACGAA
221088	0.404920794176789	0.0275402458299858	0.00491219848304133	-149.999999896383	40.964571295806	GGAATAAACACTAAAAAATTTTGAAC_ATCAGAAGTTCGAATCAAATTACGAA
221170	0.605405897870718	0.0292738734505787	0.00499611961591408	-137.619664751974	37.6775822604625	CCTCAAACAGAGAACTTACTTAATAC_ATCAGAAGTTCGAATCAAATTACGAA
221173	10.349037174633	0.0330251817641245	0.00421579161230996	-132.60908877717	28.5287374589859	CAACAAAAGCATAATAAGGTTGGTGT_ATCAGAAGTTCGAATCAAATTACGAA
221225	10.1073188131816	0.0358279362990467	0.0044772356445535	-108.336984991035	24.9187472489931	TACGAAATTGCTAAACTATTTGGGTT_ATCAGAAGTTCGAATCAAATTACGAA
221328	57.5798151762218	0.0353910388594541	0.00224657707405419	-149.999999999802	16.0689632194757	GTACCAATACAGAAGTCAGTTGCCGA_ATCAGAAGTTCGAATCAAATTACGAA
221454	21.888589524829	0.0386667359620075	0.00360172583004549	-111.548707788091	19.592064598444	AACATAACTGACAAACGTTTTTTCCG_ATCAGAAGTTCGAATCAAATTACGAA
221495	14.4290723446575	0.0312125134767441	0.00356486065821765	-149.999999995678	27.1943451354758	TCTATAAACCTTAAAGGATTTGGATA_ATCAGAAGTTCGAATCAAATTACGAA
221713	1.00629818705917	0.0373642519258372	0.00705725283059381	-91.5066947469886	36.7762279809632	CACACAACTGCAAACGATTTTTTAGC_ATCAGAAGTTCGAATCAAATTACGAA
221735	38.2946704190072	0.0339161042776122	0.00270709529380202	-149.999999999065	19.0313114614313	TACGAAAACATTAATGATCTTCGTGC_ATCAGAAGTTCGAATCAAATTACGAA
221746	26.521154065951	0.0324714929533622	0.00290848554905576	-149.999999998135	21.6362765381116	ACTGTAACCTCAAAACGGGTTCATAT_ATCAGAAGTTCGAATCAAATTACGAA
221824	0.364199645925481	0.0350186533878425	0.00594965157367285	-104.589351524598	34.1326475113679	TCTCAAATTCATAATCCTGTTGCTGA_ATCAGAAGTTCGAATCAAATTACGAA
221987	15.319564940461	0.0312525690227665	0.00322048271024587	-149.999999999056	25.7305217689203	TACATAATTTGAAAATTGCTTAAATC_ATCAGAAGTTCGAATCAAATTACGAA
222009	13.7348200164647	0.0301619030263032	0.00337623157282673	-149.999999996233	27.2363707145421	CATCAAAATCATAACCTAGTTAAAAT_ATCAGAAGTTCGAATCAAATTACGAA
222137	21.3422190033997	0.0317480894410707	0.00308154244218485	-150	22.7258500969214	ATCGTAACATTTAATTAGATTCGTTA_ATCAGAAGTTCGAATCAAATTACGAA
222256	24.8296191230167	0.0327155892633492	0.00301857303452148	-149.999999998786	22.0351442541948	TCTCTAACAGTTAAATTCATTCGATG_ATCAGAAGTTCGAATCAAATTACGAA
222281	12.9684515429411	0.0311256505684178	0.00372275326303896	-149.999999999931	28.1022791255501	CATCCAATGACGAAGTATTTTTAACC_ATCAGAAGTTCGAATCAAATTACGAA
222288	31.6194066912386	0.0340320866040541	0.00315526553199169	-150	23.0703308227878	TCAGTAAGCCTCAACGGTGTTGTTCG_ATCAGAAGTTCGAATCAAATTACGAA
222567	35.9055454516612	0.0339873931380872	0.00264252420825936	-149.999999987125	19.730520787418	CTTGGAAGTCAAAATGCGTTTTTTGG_ATCAGAAGTTCGAATCAAATTACGAA
222615	21.996720979604	0.0320496510772683	0.00286653753488861	-149.999999997557	21.6497197992874	GAAGGAATAAGGAATAGTTTTTTAGG_ATCAGAAGTTCGAATCAAATTACGAA
222667	39.4054644623478	0.0348162675768135	0.0028069641928815	-146.667633956784	19.2008367331239	AAGACAAATGTCAAAGGTGTTGGCTG_ATCAGAAGTTCGAATCAAATTACGAA
222785	15.7138104850056	0.0315185029493857	0.00360172567843052	-149.999999993456	26.9263661049133	AATAAAAGGTCAAATGAGATTTATGT_ATCAGAAGTTCGAATCAAATTACGAA
222786	0.303848024102933	0.0279399336201432	0.00622059810200807	-149.172034555401	51.4989926294309	AAGGTAATGGCGAAGATCTTTTCTGT_ATCAGAAGTTCGAATCAAATTACGAA
222809	1.65464453646372	0.0289765645758203	0.00520696479348591	-138.847598487	41.0083169598147	TGTTCAAATCGTAAATAACTTTTTTT_ATCAGAAGTTCGAATCAAATTACGAA
222861	34.4239658705423	0.033864550087789	0.00296524766516682	-149.999999999126	21.582797853548	GCTATAATCCGCAAACGAATTTAAGC_ATCAGAAGTTCGAATCAAATTACGAA
222925	17.4180666797822	0.0348171693519048	0.00358061630522236	-127.162617793436	22.3364945230436	AGGATAAAAGACAACAGCCTTTTCGC_ATCAGAAGTTCGAATCAAATTACGAA
223010	6.45587150223106	0.0425586352588094	0.0056275979066821	-76.7585966230504	24.0916958260066	ATTAAAATAGACAAGTGTATTTGCAG_ATCAGAAGTTCGAATCAAATTACGAA
223053	17.0755246293823	0.0320122040241935	0.00363685957214937	-147.418327175013	26.4437287179934	TTAAGAACGGTCAAAGAGGTTGACAA_ATCAGAAGTTCGAATCAAATTACGAA
223092	80.6344705928325	0.0367625515439498	0.00212590188332416	-147.147548118601	13.8803404511707	GCCCGAATAGTCAATTTTGTTTTGGC_ATCAGAAGTTCGAATCAAATTACGAA
223166	7.41477344153771	0.0300940562891107	0.00416331440342049	-149.999999942258	32.3912785042309	TCATGAATTATGAACAATATTCTGTG_ATCAGAAGTTCGAATCAAATTACGAA
223183	106.20924014286	0.0373533029930289	0.00188005840548735	-149.999999999578	12.4818191965027	CGTACAACTTGTAACCGTATTACGAT_ATCAGAAGTTCGAATCAAATTACGAA
223243	1.75086930578799	0.0362299168810519	0.00835447310780241	-102.209075376531	47.0723199615505	ATACCAATGATGAAACTTGTTATCCT_ATCAGAAGTTCGAATCAAATTACGAA
223251	2.3458981916387	0.0305648206881926	0.00516589480529992	-137.600538301009	38.3122774186313	TCATCAACTTCGAATCGAATTCCGAT_ATCAGAAGTTCGAATCAAATTACGAA
223257	37.0626675234979	0.0338090722489445	0.00289276659151075	-147.437279438551	20.0854871232578	AAACAAAACGGCAATTCACTTAGGAT_ATCAGAAGTTCGAATCAAATTACGAA
223263	23.4504293306064	0.0329678113329601	0.00318450858305886	-148.082034775357	22.7511561708443	GCTCAAATACGTAAGTGATTTTAAGT_ATCAGAAGTTCGAATCAAATTACGAA
223463	0.404920255286662	0.0279517430623638	0.00473809822602009	-149.999999895733	39.1433338727038	GCCTAAACGTTTAAAGTTCTTTTATC_ATCAGAAGTTCGAATCAAATTACGAA
223561	35.4139691963235	0.0333019796644999	0.00266205945708753	-149.999999997899	19.0652321233712	ATCGAAAATCATAAAGTGTTTTGTTT_ATCAGAAGTTCGAATCAAATTACGAA
223565	21.3416213687615	0.0393254925915689	0.00383179398315921	-107.578395489632	20.2912230289112	TGCCTAAAAATGAATGGCGTTACTTC_ATCAGAAGTTCGAATCAAATTACGAA
223604	0.611209163994971	0.0274272927502035	0.00490446019144421	-150	40.7959499200088	CACGAAACTTAAAAGGCTCTCAAATA_ATCAGAAGTTCGAATCAAATTACGAA
223911	0.499503508429946	0.0274436024128799	0.00489169839196196	-149.999999227051	42.3888777436149	TTATTAACTCCTAATATATTTGGATG_ATCAGAAGTTCGAATCAAATTACGAA
224081	2.52746365826888	0.0297791304298913	0.00493191204361158	-142.761692826771	37.5548884361479	TATGAAATTGCTAATCTCTTTTATTG_ATCAGAAGTTCGAATCAAATTACGAA
224109	8.94831408729307	0.0351478378606574	0.00432431133558926	-117.576157484781	25.9570611109413	TAGATAAACTCAAACAGGCTTGTAGG_ATCAGAAGTTCGAATCAAATTACGAA
224198	2.95571968170447	0.0295806182468403	0.00519746481013958	-150	42.739865373755	CAGCAAATGGCAAACACCTTTTCATC_ATCAGAAGTTCGAATCAAATTACGAA
224210	3.94907341605399	0.0317179431638173	0.00522607009118474	-140.920718056395	38.6934221292608	GTGTCAAATAGGAAAACTGTTTCGAG_ATCAGAAGTTCGAATCAAATTACGAA
224691	1.19099890547324	0.0289823076079966	0.00525452546941765	-150	43.0595078375104	TGCTAAAACTTCAAGCTGTTTGAAAG_ATCAGAAGTTCGAATCAAATTACGAA
224736	9.93006890130786	0.029997239448022	0.00324299295154982	-149.999999994339	27.0113725405811	TATCAAATGTGAAAGTTCGTTAATAT_ATCAGAAGTTCGAATCAAATTACGAA
224924	13.8344753803723	0.0340626095211729	0.00380341584018082	-128.20514647943	24.1330152230913	ATCTCAACGCTTAACTAAGTTTGTAA_ATCAGAAGTTCGAATCAAATTACGAA
224967	9.4922700325374	0.030741661864618	0.00389941402096209	-149.999999999288	30.3203113535033	TATAAAACATCGAAAAAGTTTCAATG_ATCAGAAGTTCGAATCAAATTACGAA
224998	1.52446409675294	0.0285522623834179	0.00493374877261406	-149.999999997021	41.1574055466226	AAAACAATTATGAAACTTCTTTTGAC_ATCAGAAGTTCGAATCAAATTACGAA
225049	18.9779293634171	0.0319523102307321	0.00338092711074344	-149.9999997476	24.8971295658457	TTCATAATGTAGAAATTGGTTTGTGA_ATCAGAAGTTCGAATCAAATTACGAA
225063	8.40900241094043	0.0357653906114221	0.00419259630489541	-112.006557991654	23.9046431533696	CCCCTAAACGAAAATACGATTTTGCA_ATCAGAAGTTCGAATCAAATTACGAA
225227	0.527975137172163	0.0284101221545271	0.00545805392333469	-149.999999885825	45.4267475670598	ACTTAAAACGCCAAACCTATTCAAAA_ATCAGAAGTTCGAATCAAATTACGAA
225247	17.9208041238726	0.032070832642125	0.00327033158501366	-150	24.612763111849	AAGGCAATAGTAAACGTCTTTTTTCG_ATCAGAAGTTCGAATCAAATTACGAA
225370	2.00540319119316	0.0339093756666097	0.00520146836947691	-113.598909725647	31.4843996302981	AGGGTAATAGTGAATGGGCTTGTGAC_ATCAGAAGTTCGAATCAAATTACGAA
225404	4.52718567444136	0.0286632333949384	0.00402863341028507	-150	33.6110812748084	TTTACAAATAGAAAATCCGTTATCGT_ATCAGAAGTTCGAATCAAATTACGAA
225448	16.8026845181194	0.032107118301225	0.00379319420167115	-150	28.1639444702266	AATTTAAACGTTAAGCACTTTGTTGA_ATCAGAAGTTCGAATCAAATTACGAA
225675	38.3864498807138	0.0338554045082053	0.0025629507854335	-149.999999973937	18.5405943290441	AGAATAACCAGCAATCTGCTTGCTTT_ATCAGAAGTTCGAATCAAATTACGAA
225685	28.7605849906258	0.0327307124641494	0.00261516712024083	-149.99999998896	20.1677352817711	CATCAAATGTAGAACCGGTTTCTTAA_ATCAGAAGTTCGAATCAAATTACGAA
225721	0.271766939518422	0.0337144968353537	0.00596349283766645	-112.240935746882	36.1309707560159	TGCGTAATCAAAAAGCTAGTTGGCAA_ATCAGAAGTTCGAATCAAATTACGAA
225767	1.23853118278521	0.0326308483267164	0.00605269310581447	-122.065592872929	40.0765015759775	GCAATAACTGAGAACACATTTTGGAC_ATCAGAAGTTCGAATCAAATTACGAA
225781	24.8408693407539	0.0339844983230458	0.00320101475474016	-136.324627074169	21.1490783759894	CGCGGAAACTTGAACATGTTTGATAA_ATCAGAAGTTCGAATCAAATTACGAA
225794	10.1099531839463	0.0377697520837074	0.0038849288466525	-102.293880755774	20.220070100054	TGAGCAAGTAGTAACGAGGTTGTCAG_ATCAGAAGTTCGAATCAAATTACGAA
225848	48.0584243952049	0.0339516867428244	0.00223541902457607	-149.999999989366	16.2336343843734	CTAGTAAAGGCCAATGGATTTTGTTA_ATCAGAAGTTCGAATCAAATTACGAA
225941	12.0858229722345	0.0314919262326435	0.00379446278418595	-142.072220646948	27.2585117689163	TCATAAATCATAAACTTCATTCAATG_ATCAGAAGTTCGAATCAAATTACGAA
225991	9.90334280052639	0.0310461236642917	0.00405593160547303	-149.999999993563	31.4782216881685	CACGAAATTTGAAACATAGTTGCGAC_ATCAGAAGTTCGAATCAAATTACGAA
226011	8.413321501411	0.0310033111526994	0.00431848978252363	-143.972794555149	32.1044740210845	AAATAAAATGACAAACGGTTTGAGTT_ATCAGAAGTTCGAATCAAATTACGAA
226033	9.17432111542643	0.0335323969622156	0.00411519424496703	-125.20566542205	26.0717525291036	CTCTAAACAAACAATTTGATTAGGGT_ATCAGAAGTTCGAATCAAATTACGAA
226063	6.22033733698918	0.0318334124154773	0.00482058982338089	-138.764353890263	34.9890087906946	AGAACAAAGACTAACCTACTTGTGCT_ATCAGAAGTTCGAATCAAATTACGAA
226128	15.1174044970264	0.0307573499770056	0.00319440770360802	-149.999999996473	24.4715688952311	TTCTTAAAATGAAAACTGCTTATTGT_ATCAGAAGTTCGAATCAAATTACGAA
226308	18.8260651149828	0.0323561664416497	0.00369372707199592	-149.999999863619	27.6850036697572	GCTCCAATAGGTAACGTAGTTTACTC_ATCAGAAGTTCGAATCAAATTACGAA
226392	7.77739042328732	0.0293806216642323	0.00385884333333224	-149.999999940348	31.0568525172402	TTTATAATAGTCAAGTAGTTTTCATT_ATCAGAAGTTCGAATCAAATTACGAA
226445	27.512961970258	0.0322747364356781	0.00274352415173518	-149.999999969422	20.2873346659744	TGATAAAGCTCGAAACGCCTTTTAAT_ATCAGAAGTTCGAATCAAATTACGAA
226467	59.9529373024942	0.0392422408549666	0.00247102521336625	-123.36644000545	13.8032403597389	TCGCTAAACCTAAAGAATGTTGTGAC_ATCAGAAGTTCGAATCAAATTACGAA
226541	7.82802805777382	0.0291935183789201	0.00392570670884114	-149.999999997217	32.0323069799062	CTAAAAAACTTTAATGAAATTACCTA_ATCAGAAGTTCGAATCAAATTACGAA
226601	8.70865747617447	0.0299481355168326	0.00375907176991214	-149.999999969699	30.5351348233577	GACTGAATGTAAAATCGAATTACGGT_ATCAGAAGTTCGAATCAAATTACGAA
226779	69.3623470632141	0.0361506481212181	0.00186752197231609	-147.829830904993	12.665095736559	CTTTCAACGTTAAATAACTTTCAAGC_ATCAGAAGTTCGAATCAAATTACGAA
226807	15.1941677468801	0.030884896252349	0.00304324537988798	-149.999999997881	24.3506010185292	GTGTAAATATGGAATAGTTTTATGGG_ATCAGAAGTTCGAATCAAATTACGAA
227011	10.4840351584543	0.0360521883887623	0.0043250153689816	-116.084610524553	25.5336238658553	ACGCCAACAATAAAAAGCATTTGAGG_ATCAGAAGTTCGAATCAAATTACGAA
227074	97.921683106493	0.0369946081986443	0.00178952779728696	-149.999999986214	12.0287077796293	CCAGTAACCGTGAAGATCATTTCCCT_ATCAGAAGTTCGAATCAAATTACGAA
227102	8.07908859857027	0.0303709886257283	0.00403139427129916	-149.999999998128	32.6701349539429	CCCATAAAACGCAACAGGTTTTGCGC_ATCAGAAGTTCGAATCAAATTACGAA
227271	8.57105298293691	0.0306056812291156	0.00444836136515819	-150	34.9365614852502	AGGGTAAAAATCAACATCGTTACTAG_ATCAGAAGTTCGAATCAAATTACGAA
227399	68.8065225658298	0.036255622043404	0.00205695603093242	-149.999999999828	14.5449842238214	GCTCTAATCCATAATCTTGTTTATTG_ATCAGAAGTTCGAATCAAATTACGAA
227422	4.12560640110188	0.0316360760922065	0.00500184692145201	-132.662631349316	34.8529615643978	CAAATAATTCATAAGCTGTTTCATAC_ATCAGAAGTTCGAATCAAATTACGAA
227447	40.7960192677778	0.0340812298221377	0.00256015277568575	-150	18.3396884050215	GCACTAACAAAGCAAGTTTATTA_ATCAGAAGTTCGAATCAAATTACGAA
227448	71.4987728295187	0.0361210057881648	0.00207211037169162	-149.999999992499	14.0562183002716	TATTCAAATACAAAATCGGTTTGTCC_ATCAGAAGTTCGAATCAAATTACGAA
227519	37.8038488953248	0.0340060396950017	0.00258310630839291	-149.999999998131	18.7017590837063	TAAAAAACAATTAAACTTCTTAATGC_ATCAGAAGTTCGAATCAAATTACGAA
227524	21.7964239154708	0.0344959414647999	0.00336026864200655	-136.27811386851	22.2286396824728	GTTGAAAAGTGAAATGACATTCCGCA_ATCAGAAGTTCGAATCAAATTACGAA
227586	0.029981585792811	0.0286118061199544	0.00568460168446802	-149.999999951677	48.4594954617766	GTCATAAAAAGGAAGGGCCTTACTTC_ATCAGAAGTTCGAATCAAATTACGAA
227603	62.3533173805407	0.0376510510127621	0.00242145933179954	-137.438418179702	15.0878221712069	TCAACAAATCGTAATTGCGTTGAGGC_ATCAGAAGTTCGAATCAAATTACGAA
227627	11.1191979145441	0.030468998870968	0.00407576148422112	-149.999999986656	30.8263480834313	AGCGTAAAACATAAGGGGCTTTAGCC_ATCAGAAGTTCGAATCAAATTACGAA
227918	16.1278530437982	0.0318456196752864	0.00325878421556841	-148.943127551299	25.4007350589831	TTGAGAATAAGAAATCTCGTTATTTC_ATCAGAAGTTCGAATCAAATTACGAA
227948	21.0397270543644	0.0322292409786717	0.00309557572612868	-150	22.8491651841477	TCTTTAAGTTTCAATATGGTTTGGGG_ATCAGAAGTTCGAATCAAATTACGAA
227973	2.58982713201255	0.0328774001173334	0.00513686989361079	-121.047099594248	32.9714139712986	AGGAAAACGGGTAAGACACTTCCCAT_ATCAGAAGTTCGAATCAAATTACGAA
228010	2.245153939307	0.0301409363904707	0.00490837426051011	-138.989849555968	36.8953543795754	TTGATAATCCAAAACGAGTTTAATGT_ATCAGAAGTTCGAATCAAATTACGAA
228204	3.04236206287967	0.0326548678396422	0.00568186806220125	-127.564300789712	38.8270432631683	AGTTCAAGTCAAAAGCATTTTCAGTG_ATCAGAAGTTCGAATCAAATTACGAA
228266	4.34579905533862	0.0322673583389102	0.0052389707528002	-131.278225204311	36.5366085162249	AAACAAATTGAAAATTCAGTTGTGGT_ATCAGAAGTTCGAATCAAATTACGAA
228280	6.6723336893557	0.033532159696276	0.00420941063861358	-121.636282569031	26.232112738804	TAGCTAATTGGCAAATCAGTTTACAG_ATCAGAAGTTCGAATCAAATTACGAA
228290	7.72957385336718	0.0305099205462879	0.00366674689158106	-149.999999893442	30.0405690411038	ATACAAAACAGAAAGTAATTTGTGGC_ATCAGAAGTTCGAATCAAATTACGAA
228292	9.22520324494452	0.0303628683921322	0.00359558494026638	-150	30.3928855196161	AGCTAAATTATAAAGCAGGTTCCCGT_ATCAGAAGTTCGAATCAAATTACGAA
228353	22.940123783438	0.0320070364695906	0.00278401572319206	-149.999999978259	21.8154463666374	GGGGTAACAGGTAAAATCTTTAGGTA_ATCAGAAGTTCGAATCAAATTACGAA
228374	8.73784398220798	0.030410871815797	0.00369111307841462	-150	31.4169416514191	TTGAAAAGCTTTAATAACTTTTCCCC_ATCAGAAGTTCGAATCAAATTACGAA
228469	4.11832084797665	0.0330308651203195	0.00507914655164599	-127.265073598603	34.1841404972938	TACTAAAGCCCGAAGCATATTTGCAG_ATCAGAAGTTCGAATCAAATTACGAA
228536	30.8062410279064	0.0333604775417659	0.00313922673435288	-149.999999999943	22.7457541385553	GTCAAAAATTCCAAACATCTTCATTC_ATCAGAAGTTCGAATCAAATTACGAA
228798	150.579433040207	0.0386979969085833	0.00157524893510414	-149.999999992308	10.1971665336107	GGGTAAACTGTGAACATTGTTGGAAG_ATCAGAAGTTCGAATCAAATTACGAA
228882	33.6421474265028	0.0338559275482592	0.00280915058453014	-149.999999692949	19.9536269655582	CAAGAAACTCAAAAGCCAATTTCATG_ATCAGAAGTTCGAATCAAATTACGAA
229278	3.10037246119828	0.0300854293353464	0.00450842894658629	-137.462530195032	33.7394387760917	CGTTGAAACAGTAAGCACATTAATTA_ATCAGAAGTTCGAATCAAATTACGAA
229637	27.4295659252766	0.0324211523384103	0.00299323532486449	-149.999999999572	22.1990230964524	CATTCAAAAAAGAACAAATTTAGCGA_ATCAGAAGTTCGAATCAAATTACGAA
229660	4.35508688033724	0.0281537679192241	0.0043733958869984	-149.999999869169	36.1308642003503	CCTCAAACAATTAATTTCCTTATTAG_ATCAGAAGTTCGAATCAAATTACGAA
229852	1.63369588285839	0.0347942822676601	0.00474823285842106	-106.913732757007	27.1822320723327	GTATTAATGTTGAATCGCATTGCGGT_ATCAGAAGTTCGAATCAAATTACGAA
229873	1.8531276860415	0.0290504771114658	0.00541748012186127	-149.545299087911	45.0884332080367	TCTCTAAAGCTCAACCACGTTATTGA_ATCAGAAGTTCGAATCAAATTACGAA
229993	2.72576391501186	0.029273740966232	0.0053046749709727	-149.99999663068	44.1257343388761	AGCTCAAATAGTAAGTCACTTTTAAC_ATCAGAAGTTCGAATCAAATTACGAA
230047	4.82183756299074	0.0334439039443286	0.00462114584910685	-118.118111639149	29.2103135698383	CAGTAAACGAGTAATGAATTTTCCCG_ATCAGAAGTTCGAATCAAATTACGAA
230562	23.570178793408	0.0322870303811873	0.00318604313513431	-149.999999998962	23.2749952030847	ACAGAAATCAGGAATATTGTTCAAT_ATCAGAAGTTCGAATCAAATTACGAA
230571	9.34009570799655	0.0296906204946294	0.00378581444113614	-147.435473073253	28.9919168587994	CCGGGAAAATAAAATTAAGTTCGGGC_ATCAGAAGTTCGAATCAAATTACGAA
230691	33.1990395912215	0.0331191517667867	0.00261448954822987	-149.999999998513	18.9687334638261	AATAAAACATTTAAGCGTTTTCTTGT_ATCAGAAGTTCGAATCAAATTACGAA
230770	3.44435772961211	0.0350322665253531	0.00568401127301291	-108.937219436505	33.8031739994005	GTTGTAAGGTATAAACTCATTTGACG_ATCAGAAGTTCGAATCAAATTACGAA
230863	27.1689430106619	0.0323278451342108	0.00300794940514098	-149.999999982119	22.1241829792682	GGCTCAAGGGTTAATGTGTTTATGGG_ATCAGAAGTTCGAATCAAATTACGAA
230983	27.2439885425577	0.0338422995418085	0.00313811733489784	-139.412894773212	20.9609445316064	CAATAAACAGACAAATTGTTTTCAAC_ATCAGAAGTTCGAATCAAATTACGAA
231080	8.15473958759728	0.0329736033129924	0.00479056867147595	-131.261801086072	32.4834896049981	TATGGAAGCGACAAGCATCTTAGTCT_ATCAGAAGTTCGAATCAAATTACGAA
231152	6.96784655061343	0.0293299666128359	0.00428510214027995	-149.999999965608	34.321618509922	GAGCTAAAAATTAAGACACTTACAGT_ATCAGAAGTTCGAATCAAATTACGAA
231173	1.73749019636141	0.028412310964131	0.00489958242764844	-146.413249633415	38.0972323233228	ATTTCAAGGGTCAAGATTTTTTCCGT_ATCAGAAGTTCGAATCAAATTACGAA
231245	4.24189934737422	0.029576376959808	0.00468724811158557	-149.999999865068	37.6341725651011	CGCCCAAGGGGGAAGCGGGTTACGTA_ATCAGAAGTTCGAATCAAATTACGAA
231384	5.35792429250573	0.0295389654654598	0.00442003412886952	-149.999999999992	34.3143369978295	CCCTCAAAATTCAATCGCGTTAACTT_ATCAGAAGTTCGAATCAAATTACGAA
231519	46.7592304402235	0.0349481767011623	0.00235545262243143	-149.999999672751	16.8907083335939	TAGGAAACGTTTAATTAACTTATTCG_ATCAGAAGTTCGAATCAAATTACGAA
231520	23.7064128676619	0.0327392839532891	0.00291553405440778	-149.99999997099	22.7073314210861	CAGCAAAAAAACAATTCTTTTCACTA_ATCAGAAGTTCGAATCAAATTACGAA
231675	2.40399106662107	0.0281608328707226	0.00447419929128719	-149.999999929225	39.2938514228618	CCACTAATGAAAAAACTATTTGGGTA_ATCAGAAGTTCGAATCAAATTACGAA
231792	11.6049691896852	0.0377844319539603	0.00438778623611864	-103.973403044234	23.5667879552513	GCCTGAATGCGAAAGGCGATTAGAAT_ATCAGAAGTTCGAATCAAATTACGAA
231880	9.68838319483601	0.0312122467342476	0.00446742769214761	-149.999999963244	34.690382465615	GCTGCAATATCGAATTGGATTGAGGC_ATCAGAAGTTCGAATCAAATTACGAA
231926	2.56538478722847	0.0278955601579795	0.00445812510089347	-149.999999961267	37.3995674179125	GGACTAAACAGGAAGGCGCTTGAGGG_ATCAGAAGTTCGAATCAAATTACGAA
231949	48.8377787374536	0.0346863919588248	0.00249602214826445	-149.999999997148	17.1965249670052	TAAACAATGTGTAAATAGTTTGGGAA_ATCAGAAGTTCGAATCAAATTACGAA
232116	13.8160068348117	0.0356269667012294	0.00398729295542962	-119.064513158307	23.5543107259861	CGCCCAAACACGAAAATCATTTCGAT_ATCAGAAGTTCGAATCAAATTACGAA
232120	13.1024084768579	0.0305644132941534	0.00321172033736716	-149.999999996515	25.9616430148356	TTGGAAACATAAAAAGCTGTTGTTGT_ATCAGAAGTTCGAATCAAATTACGAA
232174	30.5730403774067	0.0328385773255621	0.00269686949340874	-150	19.6669730471051	CGTAGAATCTGAAACGAGGTTTGGTG_ATCAGAAGTTCGAATCAAATTACGAA
232239	14.7390500719003	0.0309508664117071	0.00325351469503549	-149.999999998343	25.3679773574443	CCGAGAAAAAGAAATAGTGTTCAGAA_ATCAGAAGTTCGAATCAAATTACGAA
232267	0.479236503453052	0.0271133906807836	0.00424825124026478	-149.999999966135	37.7056965507856	CACATAAGAAATAAGGGGTTTTTAAA_ATCAGAAGTTCGAATCAAATTACGAA
232273	22.3503677499401	0.0326499615110865	0.00329255063030747	-149.999999983697	24.8010335351151	GGAAAAAGGCATAACTTGCTTATAAC_ATCAGAAGTTCGAATCAAATTACGAA
232304	18.8843395180177	0.0350558510224616	0.00406974232984119	-130.891082483696	26.1914562365146	GGGTGAACGCTCAAGTCAGTTGTATC_ATCAGAAGTTCGAATCAAATTACGAA
232383	3.05264680198655	0.0329135483717347	0.00505916873042771	-114.958027793187	30.6502794880004	TGTGCAAAACAGAACATTTTTGAACA_ATCAGAAGTTCGAATCAAATTACGAA
232445	142.926436295132	0.0383869825757735	0.00160520767035458	-149.99999996777	10.5421579661811	ATGCGTTCTCCA_ATCAGAAGTTCGAATCAAATTACGAA
232468	13.4736542557514	0.0305414634330717	0.0035395822778941	-149.999999993434	26.9789329718591	GCTAGAAACCGGAATACAATTTCAAT_ATCAGAAGTTCGAATCAAATTACGAA
232567	13.3277034446134	0.03715040521833	0.00402012151517348	-109.913670239348	22.3185068717191	AATCAAATTGTTAAAAACGTTCCTGA_ATCAGAAGTTCGAATCAAATTACGAA
232663	1.50797503345019	0.0345277919061364	0.00512492600469857	-100.407674051694	28.6673037009971	AGGTTAAACTATAAACGCATTTCTGA_ATCAGAAGTTCGAATCAAATTACGAA
232704	6.69169054564028	0.029500720977315	0.00408968728036207	-149.999999964154	32.5551563842814	TCTACAATATAAAAGGCTCTTACGAA_ATCAGAAGTTCGAATCAAATTACGAA
232790	10.8682488855886	0.0297059428531611	0.00369394318778445	-149.999999931108	31.5936692168819	GGGATAACTATTAAACTAGTTAGAAA_ATCAGAAGTTCGAATCAAATTACGAA
232985	94.9725608931892	0.0373315866396204	0.00197919263073102	-149.999999998187	13.0844163657288	GACCCAAACCGCAAACGCGTTACGAT_ATCAGAAGTTCGAATCAAATTACGAA
233020	51.0099909875082	0.0349491342596882	0.00222202464317515	-149.996857232279	15.5618894073177	CTTATAATGCTCAAATAGTTTGTGCA_ATCAGAAGTTCGAATCAAATTACGAA
233053	28.3248407314781	0.0327513476984686	0.00293463623245625	-149.999999963775	21.7082637816223	GTGGAAAACATGAAGAGTCTTTAAGG_ATCAGAAGTTCGAATCAAATTACGAA
233319	2.56078995432564	0.0327657271761785	0.00475455690087077	-119.730668728455	29.8629704498988	GGACTAAGCCCAAAGGGAATTGTTGG_ATCAGAAGTTCGAATCAAATTACGAA
233428	8.1462085796657	0.0352796704749297	0.00529672815789034	-117.494208610015	32.5461500724417	CTCGCAAATTGTAAGGACATTCGTCG_ATCAGAAGTTCGAATCAAATTACGAA
233548	11.9819452795239	0.0309690617959656	0.00405754510315073	-149.999999939458	31.408534730026	AAGTTAATCGTTAAACGCGTTGTCTT_ATCAGAAGTTCGAATCAAATTACGAA
233603	22.4631435997971	0.0345015686142393	0.00310960779177184	-136.791427881865	20.3228580573472	TGAAGAATCCTCAAATGATTTACCGT_ATCAGAAGTTCGAATCAAATTACGAA
233956	3.83344568322386	0.030425177543852	0.00478972699139298	-140.064803317445	35.1407957697277	ACTTAAAGCAAAAAAAGGGTTTTATC_ATCAGAAGTTCGAATCAAATTACGAA
234068	46.1021542930038	0.0338284067559264	0.00248200655505214	-149.999999456326	17.7001045892005	ATTTCAAAACGCAAACAGTTTTTCAT_ATCAGAAGTTCGAATCAAATTACGAA
234183	27.7329540183326	0.0321533551766252	0.00275499520284347	-149.999999986337	21.0394956571122	GATCGAAAATATAATAACATTTTTCC_ATCAGAAGTTCGAATCAAATTACGAA
234212	16.1324018043463	0.0339628286423189	0.00367197627666143	-133.147622482829	24.195967593039	AAATTAACAGGCAATACGTTTATTCA_ATCAGAAGTTCGAATCAAATTACGAA
234463	14.9305913618055	0.0316356350370635	0.00370837370951215	-149.999999993796	27.7591297304218	ATAAAAACTCAAAAGTAGGTTTTCAC_ATCAGAAGTTCGAATCAAATTACGAA
234516	17.0955141024858	0.0318234611003561	0.00333525123971376	-149.999999977828	25.443383959361	CTTAAAACCCTGAAATATCTTTGCTA_ATCAGAAGTTCGAATCAAATTACGAA
234544	25.3966635319569	0.0329907925622821	0.00269935162376164	-149.999999995269	20.5089361959011	GACCGAAGATTAAAAGGCCTTATACT_ATCAGAAGTTCGAATCAAATTACGAA
234615	0.433275525048607	0.0280959391724612	0.00497239447141942	-149.999999964209	42.4703080767634	TAGGCAATTCGTAACCCGATTTGAGT_ATCAGAAGTTCGAATCAAATTACGAA
234708	19.705339352134	0.0316879384490069	0.00333273073640963	-149.999999996638	25.1277915060135	GACGCAAAACGTAAACTGTTTCAGAT_ATCAGAAGTTCGAATCAAATTACGAA
234714	35.8033989277781	0.0340371837301413	0.00283676433766659	-149.999999687266	20.0729829003658	AGGGAAAAACGAAAAGTGGTTTTGGA_ATCAGAAGTTCGAATCAAATTACGAA
234874	5.30833015653337	0.0293636233332832	0.00423968613038692	-149.996296193139	33.7176621992754	ATGACAAGTTTCAATGTGGTTATATA_ATCAGAAGTTCGAATCAAATTACGAA
234905	6.1749493325971	0.0287934239371196	0.0045551609770246	-149.999999893433	36.5839537575788	CAAGCAACCCGCAACTTGCTTGAGCT_ATCAGAAGTTCGAATCAAATTACGAA
235136	4.29992164149171	0.0297283242305405	0.00416757759180772	-150	34.249938675326	CGTGCAATTACCAAGGCCCTTCGCGG_ATCAGAAGTTCGAATCAAATTACGAA
235152	21.109037970774	0.0360035713496379	0.00345132169612701	-122.275712816489	20.4777232984044	ACGGTAATTGATAATCTCCTTACGTT_ATCAGAAGTTCGAATCAAATTACGAA
235165	20.7611027146014	0.0353127664240497	0.00344152611654024	-128.17750438444	21.5019951306005	AGTTCAAACCGCAAACTACTTAGGTT_ATCAGAAGTTCGAATCAAATTACGAA
235180	26.7722293852278	0.0333477434250625	0.00276536829354002	-147.76008254222	20.2746525586789	GTAGAAATAAAATGCTTTTTTGTG_ATCAGAAGTTCGAATCAAATTACGAA
235200	36.0680827576096	0.0329656510256092	0.00264051244330051	-149.999999991995	19.2638036724308	TCATAAAATGTAAACTGTTTTCCATG_ATCAGAAGTTCGAATCAAATTACGAA
235240	10.6896268619355	0.0308532091115553	0.00417242896950357	-143.665969533213	30.7495870069587	TAAGGAACAGATAACAAAATTACCGG_ATCAGAAGTTCGAATCAAATTACGAA
235292	19.5654450613583	0.031851363927532	0.00302440334588091	-149.993646236844	22.5119557432147	CACATAACAAACAATGGAGTTAATAG_ATCAGAAGTTCGAATCAAATTACGAA
235533	22.3742482368017	0.0326756549158845	0.00320786797549966	-144.136491749956	22.4045489731018	CCGCGAACTTAAAAGATTGTTCTTGT_ATCAGAAGTTCGAATCAAATTACGAA
235786	6.69467454466562	0.0337999540291545	0.0043584102321301	-120.875139755822	27.1103217442976	CACGCAACAAAAAAACCATTTCCAAA_ATCAGAAGTTCGAATCAAATTACGAA
235829	3.90421248694133	0.0286196683451882	0.00422342613011576	-149.999999996961	34.615920454099	TACCTAATTATAAAAAGGTTTTGGTT_ATCAGAAGTTCGAATCAAATTACGAA
236071	57.453346204994	0.0353794857636469	0.00217972305036183	-149.99999807342	15.2552584308154	GGGAGAATAATTAACCTAATTGTATG_ATCAGAAGTTCGAATCAAATTACGAA
236243	4.01328114042896	0.0290994759375772	0.00467544037661228	-149.99999990814	37.1993424798392	GAGGTAAATGGCAAGCTTATTAACCT_ATCAGAAGTTCGAATCAAATTACGAA
236348	44.8299187116429	0.0353041946987018	0.00268818446111221	-142.795041540173	17.689559635689	AGTCGAACCCAGAATGCATTTGTGGT_ATCAGAAGTTCGAATCAAATTACGAA
236576	5.63123098683523	0.0337080315048825	0.00452272179828316	-119.845334109993	27.9855517024208	ACTGTAAGGTGAAAACTGTTTGACCT_ATCAGAAGTTCGAATCAAATTACGAA
236602	3.75059596257183	0.0291650301614213	0.00483818831995504	-149.999999940197	38.4324846159636	TACTCAACAGAAAACTCCATTGTGGA_ATCAGAAGTTCGAATCAAATTACGAA
236626	2.3376223202286	0.0285718249628269	0.00471659496448606	-150	39.4633998941315	TGTTCAAAAATGAAGCCTCTTCTTAC_ATCAGAAGTTCGAATCAAATTACGAA
236661	4.18574720794339	0.0299732899965921	0.00432697722929502	-139.99193832019	32.6827907066247	TCTTGAATAATAAATAGAGTTGATAG_ATCAGAAGTTCGAATCAAATTACGAA
236685	11.2469933775349	0.0317304770048566	0.00428159562348493	-137.563141742523	30.1123292442578	TACCAAATCTGCAATTCAATTTTGTA_ATCAGAAGTTCGAATCAAATTACGAA
236781	103.308731321646	0.038013854019816	0.00195974402004813	-145.435041873053	12.3613084161126	ACAATAAATGCAAAGCACGTTCAGTG_ATCAGAAGTTCGAATCAAATTACGAA
236847	26.0534101932485	0.0324700503502621	0.00310040562780622	-149.99999998669	22.6958511634078	TTGTGAACTCACAACCATTTTCTGGA_ATCAGAAGTTCGAATCAAATTACGAA
236896	17.3655002374358	0.035091465722615	0.00368592462304683	-121.90477271667	22.1608980374144	CCATGAACGTGTAATGTGGTTATTTG_ATCAGAAGTTCGAATCAAATTACGAA
236897	43.0047723842687	0.0363834552353315	0.00283446739965195	-134.448622569209	17.7215616147842	GGCTAAAACCTCAATTTGCTTCTACG_ATCAGAAGTTCGAATCAAATTACGAA
236983	3.77626367114608	0.0284168055550497	0.00480745803565372	-149.999999973434	39.5745660578371	ATAGAAAGTAAGAAGAAATTTAGCGA_ATCAGAAGTTCGAATCAAATTACGAA
236999	20.0696828943645	0.0323330393166924	0.00331280233809217	-150	25.0405644639089	AACACAATCTATAAGGAGATTGTTAA_ATCAGAAGTTCGAATCAAATTACGAA
237076	3.49844857918823	0.02921339009001	0.00431009958940936	-147.188736460306	33.9357581777467	AGAAAAATCATGAAGCGACTTATTTA_ATCAGAAGTTCGAATCAAATTACGAA
237131	0.253075121643263	0.0302837458822761	0.00582441061515203	-133.609287536569	42.9599777434595	CAGCGAAGACCAAATCGCCTTACAGT_ATCAGAAGTTCGAATCAAATTACGAA
237137	9.30306689627539	0.0297732426584445	0.00395253879979768	-150	31.0903549289567	AAGACAAGCTGGAATGTACTTTTGAA_ATCAGAAGTTCGAATCAAATTACGAA
237145	122.682973539616	0.0380241298465379	0.00173447579631428	-149.99999999993	11.2900809965713	ACACTAAACTTCAAATCGTTTCGACA_ATCAGAAGTTCGAATCAAATTACGAA
237587	38.0509643635329	0.0337643609689996	0.00240356883753612	-150	17.8596792660595	ATCAGAAATGGTAAAAGATTTAGGTT_ATCAGAAGTTCGAATCAAATTACGAA
237600	37.1069081247285	0.0332742031476599	0.002622603209323	-149.999999998478	18.8663959461693	TTAGAAAAGATCAAGGGTGTTCTCTT_ATCAGAAGTTCGAATCAAATTACGAA
237668	2.01546239431467	0.033821486780418	0.00519701438175729	-116.806622669295	32.5592378285998	ACTAAAATTACAAATACAGTTTACAG_ATCAGAAGTTCGAATCAAATTACGAA
237756	13.428178104456	0.0324529472525581	0.00409610147460771	-142.551181531387	29.3888689084439	CTGCAAACAGGAAAACATCTTGGTCG_ATCAGAAGTTCGAATCAAATTACGAA
237970	35.8497012839028	0.0368644342780202	0.00293119276816827	-128.849335441347	17.7318529310862	CAAGCAAATCGGAAGCTATTTCAGCC_ATCAGAAGTTCGAATCAAATTACGAA
237993	4.64053928617197	0.032690268405222	0.00472959061129602	-125.242498541758	30.9036315032867	TGACAAACGTGGAATGACCTTTTACC_ATCAGAAGTTCGAATCAAATTACGAA
238021	26.6294284599856	0.0332114250696829	0.00302825420968311	-149.999999854746	22.5306919204036	CTATGAAGATCAAACTACTTTGTCAA_ATCAGAAGTTCGAATCAAATTACGAA
238132	13.8586189680577	0.0316842343971295	0.00356705089476644	-149.999999926007	27.8659205736164	AATCCAAGGCGGAAGGCTCTTGTGGG_ATCAGAAGTTCGAATCAAATTACGAA
238232	14.6073531892299	0.033032968243249	0.00378136620760844	-136.117265882826	25.9388493001715	AAATCAAACCTAAACATTCTTTATGG_ATCAGAAGTTCGAATCAAATTACGAA
238259	0.624630792310079	0.0271179813118252	0.00579117712039956	-146.907636397889	46.1306017897835	TGTAAAAGGTTAAACGTGATTCGAAT_ATCAGAAGTTCGAATCAAATTACGAA
238493	11.0793608754933	0.0359836757564392	0.00457803915171769	-114.925518652709	27.1392895959564	CACAAAATGGGCAACAGATTTCTACA_ATCAGAAGTTCGAATCAAATTACGAA
238513	3.9379430309892	0.0305641277889853	0.00473054495003159	-140.21012165958	35.4154441310924	TATTGAACATAAAACTGTGTTAAACT_ATCAGAAGTTCGAATCAAATTACGAA
238618	8.35391207606995	0.029731238000068	0.00362945282352865	-149.0914641752	28.8801420463583	TTTGCAATAAGGAAACCGGTTGGTTC_ATCAGAAGTTCGAATCAAATTACGAA
238661	0.850804016321369	0.0288257381770227	0.00530988421170597	-149.99999996293	46.4091145118649	CGTTCAAGGGCTAATAATCTTCGTTG_ATCAGAAGTTCGAATCAAATTACGAA
238686	1.01695085736098	0.0280792760135773	0.00505778288824447	-149.999999986995	45.5006272943828	CTGGAAAAAAGAAAAAGACTTAGGCC_ATCAGAAGTTCGAATCAAATTACGAA
238771	69.5490660288345	0.0359597622311162	0.00217051336810891	-149.999999999807	14.9187176179241	CCTCTAACTTCTAAGGCATTTACGTT_ATCAGAAGTTCGAATCAAATTACGAA
238787	3.99330588369435	0.0339916929166116	0.00519848662960986	-114.758320312906	31.8474366731775	ATTCGAATTAAAAATGGCTTTAGTGG_ATCAGAAGTTCGAATCAAATTACGAA
238859	4.04961313005332	0.0364420824128583	0.00553797847213896	-102.811035069942	30.696429284447	TCTCAAACCTAGAACTGAATTGTCTT_ATCAGAAGTTCGAATCAAATTACGAA
238951	52.7177182240443	0.0350812651247981	0.00224335829456479	-149.999999999989	16.074046065497	CCCAGAACTTATAATGGATTTTGTGC_ATCAGAAGTTCGAATCAAATTACGAA
238968	0.152507543851932	0.0283803447138535	0.00492071273183704	-149.999999994239	42.5249497545737	CCGCAAAAGTGTAAGCTACTTGTGCG_ATCAGAAGTTCGAATCAAATTACGAA
239112	2.06427706510143	0.0292817493747713	0.00542172668919823	-149.999999991385	45.0007650403055	AATCTAATTGAGAAATCACTTTACGA_ATCAGAAGTTCGAATCAAATTACGAA
239282	1.24427229739225	0.0281680094699869	0.005568024823319	-149.999999930208	47.1957487959412	GGACTAACAGGAAAATGTTTTTTATC_ATCAGAAGTTCGAATCAAATTACGAA
239320	0.726672547386165	0.031395749970798	0.00560396621145954	-123.581950889571	38.3867862598321	CCACTAAAGACTAAGTTGTTTAGAGA_ATCAGAAGTTCGAATCAAATTACGAA
239393	0.956508117159032	0.0277007778830041	0.00526399098743746	-149.999999894324	43.3928966175423	AACCAAAAATTTAAGCCCCTTATACG_ATCAGAAGTTCGAATCAAATTACGAA
239463	40.654598366516	0.034761696909785	0.00259876372292428	-144.013420139094	17.3956159108324	TAACTAACAGCTAAGTGGTTTATGAT_ATCAGAAGTTCGAATCAAATTACGAA
239508	2.28880387339178	0.03068096695774	0.0048337438981508	-132.335045845193	34.3163311744507	ACGTGAATCTATAAATTGCTTGTTAA_ATCAGAAGTTCGAATCAAATTACGAA
239693	1.12939921593423	0.0212841268473824	0.00555913101166944	-149.999999929634	63.9715664397779	ACGGATCCGATATCGGTACTTCTTAA_ATCAGAAGTTCGAATCAAATTACGAA
239710	25.6085021427345	0.0334631444865218	0.00318622518027754	-144.352137776591	22.3376029992184	CCGCAAAACAATAATGCCTTTGGATT_ATCAGAAGTTCGAATCAAATTACGAA
239768	8.47087256543165	0.0325386453258518	0.00405853359338555	-130.37689475696	27.5213717967991	TCGAAAACCATTAAAGCTTTTTTATC_ATCAGAAGTTCGAATCAAATTACGAA
239969	2.11132095038015	0.029681559981111	0.00492993750011089	-144.253139714098	38.1437962259604	TATGCAACATCCAATATTCTTTTCAG_ATCAGAAGTTCGAATCAAATTACGAA
239986	2.27046827327304	0.028561297834699	0.00495441314391712	-150	41.1613688101206	CGAGGAACTGGTAAGTATATTATGTG_ATCAGAAGTTCGAATCAAATTACGAA
240304	12.4582934574353	0.0312416821435696	0.0035908468619244	-149.999999995903	27.7387525792878	ATAGTAATAGTTAATGTTCTTTTGTT_ATCAGAAGTTCGAATCAAATTACGAA
240325	18.8224004622784	0.0313792506218565	0.00311061059061406	-149.99999997252	23.8818709337629	CCGCGAAAACCGAAGACGGTTGTAGA_ATCAGAAGTTCGAATCAAATTACGAA
240348	0.261131458093857	0.0273434682648652	0.00519208644825873	-149.999999966841	47.385724003318	ATACTAACTATAAAGGATTTTTATGA_ATCAGAAGTTCGAATCAAATTACGAA
240423	13.5999025441042	0.0310107645307872	0.00388935875331775	-149.999999991775	29.4111257341904	CGGCGAAGGAGGAACAGGGTTGCCCT_ATCAGAAGTTCGAATCAAATTACGAA
240594	13.5309828467703	0.0346684797833954	0.0038658257746189	-128.546912049216	24.5771166656505	CTCTGAACCAGAAAGATTATGTCAG_ATCAGAAGTTCGAATCAAATTACGAA
240601	8.01384984375246	0.0315550405659524	0.00451306665497886	-139.076434217324	32.2706628834546	ATATCAAGCTTTAATATCATTTCCGGT_ATCAGAAGTTCGAATCAAATTACGAA
240635	14.2055597137776	0.0307704961394262	0.0034227052777233	-149.999999950332	26.767442023321	TAACTAACCCTCAAGGCACTTTTTTT_ATCAGAAGTTCGAATCAAATTACGAA
240637	72.9970665372145	0.0358600464863295	0.00208036415681596	-149.999999999085	14.2946192457633	TGGCGAATCAACAAGCGGTTTATGAC_ATCAGAAGTTCGAATCAAATTACGAA
240696	12.8424162371002	0.0315381570889718	0.00384074603479579	-149.999999899107	29.9604197927342	GTTGCAACTAATAATTGCGTTATCTT_ATCAGAAGTTCGAATCAAATTACGAA
240816	1.85882754096514	0.0290969376401136	0.00476502009225989	-142.366765282098	36.8860993070907	TTCACAAATATCAAACCCATTTAAAT_ATCAGAAGTTCGAATCAAATTACGAA
241118	9.98392419465483	0.0302937389592836	0.00367127780372884	-149.999999971506	29.5128026814115	TCACAAAGTATAAAGCTTATTACTGT_ATCAGAAGTTCGAATCAAATTACGAA
241121	13.6814327027109	0.0308085912965309	0.00323774477380688	-149.999999990055	25.777074135133	TGGATAATTCGCAAGAGGTTTTTGTG_ATCAGAAGTTCGAATCAAATTACGAA
241201	6.9727430504626	0.0304743272559588	0.0044893864265326	-144.002185096036	33.8266625222697	TCATAAAGGGTTAAGGCTATTCTCTG_ATCAGAAGTTCGAATCAAATTACGAA
241234	0.809379700164179	0.0320071652703861	0.00579509354386938	-125.457310742106	39.7768274189625	GTTTGAAAGAGTAAGAGTGTTCTGCG_ATCAGAAGTTCGAATCAAATTACGAA
241252	13.1926350077021	0.0369796807127957	0.00431579012523686	-113.8524049316	24.5785112402785	TACCAAAGTATGAAGGTATTTGTGCT_ATCAGAAGTTCGAATCAAATTACGAA
241353	0.104992573062624	0.0277706187196608	0.00489943297290186	-149.999999844825	41.2646917988605	TTAGCAATCGGGAAAGTTATTATAGG_ATCAGAAGTTCGAATCAAATTACGAA
241376	23.7495416742088	0.0325492630408733	0.00353331500738543	-150	25.9278573657011	AAACGAAGTTATAATTGGTTTGCGCG_ATCAGAAGTTCGAATCAAATTACGAA
241596	61.690341656138	0.0357856641800798	0.00237382210221704	-149.999999993802	16.1068587048702	CCTGGAACATGCAAGGATGTTATGAC_ATCAGAAGTTCGAATCAAATTACGAA
241624	22.2476027435401	0.0321809124162625	0.00285844032523918	-149.99999965901	22.1297179427318	GTCATAATTATAAATCATATTTGTCC_ATCAGAAGTTCGAATCAAATTACGAA
241856	13.4682013494355	0.0326638929794513	0.00405488158313261	-140.636916907382	28.613820581702	CAAGGAACGAGTAAGTAGGTTGCAAG_ATCAGAAGTTCGAATCAAATTACGAA
241908	120.024622287597	0.0376398036622695	0.00157210824497723	-150	10.7365288049339	CTGGAAACCGGAAAGGGGATTGAAGC_ATCAGAAGTTCGAATCAAATTACGAA
241939	4.18026810357942	0.0296826025708642	0.0052116458256505	-150	41.8839040888249	ATCACAACTTTTAAAAACATTGATTC_ATCAGAAGTTCGAATCAAATTACGAA
241951	10.5601153476749	0.0301661793607392	0.00416725568165895	-149.99999977372	32.9623077756049	TGTACAACATTAAATCTCATTTTGAC_ATCAGAAGTTCGAATCAAATTACGAA
242009	2.24607925439494	0.0382632109288609	0.006232523916798	-84.1483082229181	29.7554542790577	AACTGAAGACTTAAAATTGTTCTAAG_ATCAGAAGTTCGAATCAAATTACGAA
242123	61.3796331824173	0.0373166481287381	0.00232218933492807	-137.610888859915	14.3828695279072	GGGAAAACATTGAACCAAATTGAGCG_ATCAGAAGTTCGAATCAAATTACGAA
242195	5.90068650755645	0.0288587787612087	0.00438860607134595	-150	34.5347232918149	CACAGAAGCGGGAAGGCGGTTCCGGG_ATCAGAAGTTCGAATCAAATTACGAA
242225	2.45676804668233	0.0365078536849077	0.00623582046681713	-93.0737782788334	32.125388640868	TGTGGAAGGCGTAACGCAATTACGAC_ATCAGAAGTTCGAATCAAATTACGAA
242235	32.467898174903	0.0336669393726583	0.0030247482399208	-149.999999821133	21.7116568266988	GATTGAACTTAGAATGTCATTTCTTG_ATCAGAAGTTCGAATCAAATTACGAA
242259	7.57166276973614	0.0297599439457379	0.00405330091361843	-150	31.5200273529647	TAAGAAAGAACTAATAAACTTAGTTG_ATCAGAAGTTCGAATCAAATTACGAA
242260	9.41878804575765	0.030436937741187	0.00384079400480223	-149.999999764742	31.2408083895339	ATTGGAAGTTAAAATCGAGTTATTAA_ATCAGAAGTTCGAATCAAATTACGAA
242324	167.893171926081	0.0392019757195433	0.00123734027442721	-149.457324712287	8.34778373306392	CGAATAATGACTAATTGAATTGGTTT_ATCAGAAGTTCGAATCAAATTACGAA
242385	28.2906660739082	0.0328769399604919	0.00306351430491842	-149.999999971646	21.9602442249238	TATCTAATTGTCAAGTTGTTTCACAA_ATCAGAAGTTCGAATCAAATTACGAA
242417	20.5413421007882	0.0331762309324441	0.00324052696171204	-141.043414320234	22.1371113632904	CATAGAAACTAGAAAGGATTTAACCG_ATCAGAAGTTCGAATCAAATTACGAA
242514	10.9215078751231	0.0308398475506879	0.00388578717443978	-149.999999999887	31.1704915835357	TTCCAAAACTTCAACCTATTTTAGCG_ATCAGAAGTTCGAATCAAATTACGAA
242524	10.9198058109587	0.0330345621806657	0.00366382449856753	-131.189889374848	24.2043675635819	CGTTTAAAGTACAAAGATCTTTACAA_ATCAGAAGTTCGAATCAAATTACGAA
242547	0.560762744822014	0.0299426700724882	0.00606958486634172	-138.103207151367	46.1808989955595	GGTCTAACCCGCAAGGCTATTTTCAA_ATCAGAAGTTCGAATCAAATTACGAA
242608	14.2214431556447	0.0316157743608971	0.00411357169275256	-150	31.7556784366034	CGCTGAAATAGTAAGTTACTTCAAAC_ATCAGAAGTTCGAATCAAATTACGAA
242651	30.7726673675936	0.0340391680247883	0.00301999682703279	-145.724187931407	20.8953073731317	GAACGAAAACCTAATTGCGTTGTGGC_ATCAGAAGTTCGAATCAAATTACGAA
242694	31.6634061580645	0.0333505406349703	0.0031000371058915	-149.999999995329	22.518455440224	ACTTCAAAACGGAATCGCTTTGTGTC_ATCAGAAGTTCGAATCAAATTACGAA
242831	33.8501878303963	0.0332375119763623	0.00291337026110853	-149.999999922733	20.5188563463488	GGAAGAATATGTAAGGACGTTCATTT_ATCAGAAGTTCGAATCAAATTACGAA
242867	22.3854623774526	0.0334408772983708	0.00329384410664856	-140.322469940841	22.5512753209855	GTGCTAAACGGGAAGAAATTTTCGTT_ATCAGAAGTTCGAATCAAATTACGAA
242896	38.1668841811876	0.0336148307393913	0.00262963681341679	-149.999999990697	18.6987517371403	ATGATAAGCTCGAATGGAATTAGATA_ATCAGAAGTTCGAATCAAATTACGAA
243274	0.451432982820762	0.0301293295248279	0.00488652315992143	-135.085760266005	35.6506090756319	TTGCTAATAAGGAAGTAGATTTCTGA_ATCAGAAGTTCGAATCAAATTACGAA
243627	8.46534982107217	0.0295104904640722	0.00389030647985954	-149.999999994536	30.6623234413398	CTGTTAAATATTAATGCCTTTTGATT_ATCAGAAGTTCGAATCAAATTACGAA
243645	26.405976775345	0.0329726011761615	0.00309183865974955	-147.559127550835	21.8825224794105	AATATAATGCCTAAGACGTTTTGGAT_ATCAGAAGTTCGAATCAAATTACGAA
243772	0.0855882683549893	0.0333197652022816	0.00489455213550927	-111.353105117634	29.5956674505112	TAGGAAATAAGTAAGGGGTTTAGCTC_ATCAGAAGTTCGAATCAAATTACGAA
243801	3.23849459140601	0.0289494285233301	0.00443730629206739	-149.999999852369	37.132211245571	AAGTTAAAATCGAAGTTATTTTTCAA_ATCAGAAGTTCGAATCAAATTACGAA
243851	37.7729341458095	0.0329359231147665	0.00248613079131374	-149.999999991704	18.793419913005	CACACAATATGAAATAATTTTTAGTG_ATCAGAAGTTCGAATCAAATTACGAA
243855	12.5874983147791	0.0323743792156278	0.0038366496506464	-141.898906367011	27.2605881421883	TCGCTAATATGGAAGGACTTTATGTC_ATCAGAAGTTCGAATCAAATTACGAA
243934	0.49592386040905	0.0264479341853688	0.00474282706883793	-149.99999998492	42.0010220067295	GATGTAATCTATAAAAGTGTTTACTT_ATCAGAAGTTCGAATCAAATTACGAA
243952	16.2257341455625	0.031017477282289	0.00337902294586803	-149.99999999493	25.2859172764202	TTCACAAGCTGGAAAGTCTTTCTAGA_ATCAGAAGTTCGAATCAAATTACGAA
244037	251.686554163576	0.0407395833411887	0.00127723113717027	-149.999999999471	8.06207086924177	TGCTTAAAGCACAACTGCTTTCACCG_ATCAGAAGTTCGAATCAAATTACGAA
244335	5.04795561468281	0.0292749182674061	0.00371037811443594	-149.999999986366	31.0583925720118	TGTGCAAAATATAAGTAATTTACGTT_ATCAGAAGTTCGAATCAAATTACGAA
244410	0.50258733727069	0.0322643166439873	0.00515097675758839	-113.722301979106	32.4871177360223	GGACAAAGTGATAAGCTAGTTGAGGG_ATCAGAAGTTCGAATCAAATTACGAA
244503	32.2925827810761	0.0333477434250625	0.00257948847255152	-147.76008254222	18.5989815842655	CTTCGAATACTCAATTATTTTGTCGT_ATCAGAAGTTCGAATCAAATTACGAA
244592	8.39244278237747	0.0309186091312585	0.0042650455646093	-140.952885432198	30.7387235646987	TTATCAATTTACAAGTGACTTTTGC_ATCAGAAGTTCGAATCAAATTACGAA
244629	8.31903522621248	0.0292244099673134	0.00405606746382808	-150	32.8123782536713	CATTTAATAAGGAACCGAGTTACAAA_ATCAGAAGTTCGAATCAAATTACGAA
244660	7.61580498560588	0.030134124683635	0.00405904823990174	-147.109283357802	30.6833641526126	TCTGTAATATTTAAGCATATTCGTTT_ATCAGAAGTTCGAATCAAATTACGAA
244864	25.7456174127577	0.0328171982020226	0.00288384235236593	-149.999999973827	21.9039817511246	TCAACAATTTTACTT_ATCAGAAGTTCGAATCAAATTACGAA
244939	41.5857487621054	0.0343910903089922	0.00259164815541653	-150	18.3333470824711	GGCAAAACTATGAAATGAATTTTACG_ATCAGAAGTTCGAATCAAATTACGAA
245068	14.0716961451344	0.0315562434740213	0.00382763108485082	-144.992889729252	27.9177481625805	TGACGAAATTGAAATGTTGTTTACTT_ATCAGAAGTTCGAATCAAATTACGAA
245086	7.0135801803094	0.0332442571491786	0.00418211323281207	-123.172850392454	26.2514828813239	CACCAAAATGGTAAGAGATTTTCGAG_ATCAGAAGTTCGAATCAAATTACGAA
245088	2.77557963660784	0.0293919094790876	0.00425467855365858	-149.999999998421	36.1394248287331	TTAAGAATCCTTAAATAACTTGTGTG_ATCAGAAGTTCGAATCAAATTACGAA
245167	21.3816193011127	0.0325913255350208	0.00343377347355079	-147.987727327434	24.8222966220854	TGTTAAAAAGTGAAATGGTTTGAGCG_ATCAGAAGTTCGAATCAAATTACGAA
245267	28.6544760782368	0.0335000244668802	0.00301419522329852	-149.999999986083	22.2703359575321	GAATAAACTACGAAAAGTGTTGCCCG_ATCAGAAGTTCGAATCAAATTACGAA
245381	4.30933757653128	0.0291710126879269	0.00425313890562713	-149.99999999835	34.5903912537312	CTTTGAAACAAAAACACTTTTTTGCC_ATCAGAAGTTCGAATCAAATTACGAA
245458	32.2029999931869	0.0341851967743302	0.00306258826598482	-144.969186259898	21.0569795907036	ACATAAATCATCAACCTGGTTGGGTC_ATCAGAAGTTCGAATCAAATTACGAA
245887	14.0911867659841	0.0319057149665641	0.00342190626129745	-149.999999988009	27.6221627520725	GGCTCAAACTAAAATCTATTTTGCGT_ATCAGAAGTTCGAATCAAATTACGAA
246181	25.9242784671312	0.0382074271401961	0.00357513638345188	-115.2188488297	20.0714199333561	ACAACAATCTGGAATAAGTTTCAATG_ATCAGAAGTTCGAATCAAATTACGAA
246365	10.024763471242	0.0307923187058647	0.00402248105687451	-149.999999930193	31.4753600418001	TCACCAACGTTGAATGAAATTGATTT_ATCAGAAGTTCGAATCAAATTACGAA
246425	8.07028123479275	0.0302123239979105	0.00434904076660267	-149.999999982636	34.5100210404104	GCCACAACAGGGAAGGGGGTTTGGGC_ATCAGAAGTTCGAATCAAATTACGAA
246460	0.188715386812618	0.0278673346845692	0.00549638255804679	-149.999999958049	47.5515898658548	TCCTCAACCGGTAACTAAATTTCTCA_ATCAGAAGTTCGAATCAAATTACGAA
246469	11.7986283469524	0.03101448035191	0.00385943619228282	-149.999999994726	29.6789257932438	TAAGAAATGCGGAACAAGATTGGAGT_ATCAGAAGTTCGAATCAAATTACGAA
246622	3.03908536278013	0.0301580155477099	0.00572586354449445	-134.547742879096	42.3028071925358	CAACTAAAATGAAACGTACTTGCGGG_ATCAGAAGTTCGAATCAAATTACGAA
246648	6.77171969468288	0.0301957146506035	0.00402915440729216	-149.999999919801	33.9584018641192	ATCGAAACGTGTAAATTTCTTTTGAA_ATCAGAAGTTCGAATCAAATTACGAA
246715	49.4643083277567	0.0343400391579135	0.00247924873045925	-150	17.156135614615	TCTCAAACTAAAAATGAGCTTGCTCC_ATCAGAAGTTCGAATCAAATTACGAA
246909	26.7014940043756	0.0335380181923892	0.00294512821560599	-143.897788615051	20.1848274382376	CTCGGAAAAATCAATGCTTTTCCCCG_ATCAGAAGTTCGAATCAAATTACGAA
246954	3.29966492640213	0.0294154464750058	0.00487595255047985	-137.039523204763	36.3004725191145	CTATTAACTATGAAAGTATTTTTCTC_ATCAGAAGTTCGAATCAAATTACGAA
246982	0.924080401530333	0.0283291169059171	0.00450287433432179	-149.999999993947	38.0410877979969	GCGTCAAAAAACAAAACTCTTTCATC_ATCAGAAGTTCGAATCAAATTACGAA
247060	16.5889574905917	0.0314715712070243	0.00348682640106818	-149.999999997407	25.7527919961495	AGCGTAATAAATAAGCGGATTGTCTT_ATCAGAAGTTCGAATCAAATTACGAA
247115	8.58824130767175	0.0565215419368254	0.00973736289153211	-31.7622581294532	25.8138347886348	ACTTCAACAGCTAACTCCCTTATGGA_ATCAGAAGTTCGAATCAAATTACGAA
247172	11.335835205637	0.0312028178214993	0.00394847172760984	-146.32076425257	29.1215629840877	TAGTGAACGAGAAATATCGTTCTTTT_ATCAGAAGTTCGAATCAAATTACGAA
247194	40.7423723170766	0.0364036859202181	0.00304583402012088	-132.948543077867	19.2307820987723	GTGAGAATGCGTAAATCGGTTGGATG_ATCAGAAGTTCGAATCAAATTACGAA
247293	20.4924265412061	0.0332764064644921	0.0037953335111245	-142.165330696144	26.8337292727763	AACAGAATTTCCAACGAAATTCCATC_ATCAGAAGTTCGAATCAAATTACGAA
247511	3.91689258858588	0.0295769714272353	0.00453961626191871	-145.624189571721	34.7092445556625	CGAGAAAACGACAACTCGTTTTTCTA_ATCAGAAGTTCGAATCAAATTACGAA
247721	28.3254331644453	0.0330158745001635	0.00289162819296498	-149.999999999927	21.9260922228207	TAAACAAATTGAAATCCGTTTTGTTT_ATCAGAAGTTCGAATCAAATTACGAA
247764	4.97273499952073	0.0301100160496702	0.00491315457242604	-149.999999797575	39.3848283350217	TACGGAAAGCGGAAGCAGCTTCCCGT_ATCAGAAGTTCGAATCAAATTACGAA
247787	25.3292873968531	0.0337772602184407	0.00296806933375271	-142.620501074676	20.1566370741238	AAACTAAATTTTAACTACCTTCGACT_ATCAGAAGTTCGAATCAAATTACGAA
247881	8.45732527795216	0.0304694585719116	0.0038774390662214	-150	29.8743532636581	TCGGAAATTAGTAAACTATTTCAGGC_ATCAGAAGTTCGAATCAAATTACGAA
247922	17.8551007527378	0.0323864854899661	0.00372439024403333	-145.751807895145	27.1295838941337	CTGCGAACGAGAAAGGTTGTTGTGAC_ATCAGAAGTTCGAATCAAATTACGAA
248069	20.4890119706393	0.0318694745828625	0.00350612108398543	-149.999999997416	26.3744005349615	TTTAAAACACATAAGCAGGTTGGCCA_ATCAGAAGTTCGAATCAAATTACGAA
248133	13.7318172655051	0.0310845859405034	0.00351477603688546	-149.999999998582	26.372322313549	ATGGAAACCGGGAAGGTGGTTAGGCG_ATCAGAAGTTCGAATCAAATTACGAA
248185	165.130334010904	0.0391667099702185	0.00161642032898961	-149.999999992605	10.3984292576661	CGACCAATGGGTAATTCCGTTCCGTC_ATCAGAAGTTCGAATCAAATTACGAA
248360	5.65926759458971	0.0288747542819849	0.00426570038209764	-149.127891060853	33.8679792937283	TCTCAAAATAGTAAACAGCTTCAGAT_ATCAGAAGTTCGAATCAAATTACGAA
248430	10.7786564394543	0.0305161105427847	0.00423932084784535	-139.630203011343	30.9752107034809	TACCTAAAAAGTAAATAGGTTTTCTA_ATCAGAAGTTCGAATCAAATTACGAA
248495	18.1000954468922	0.0317645632758706	0.0033843770227893	-150	25.1647377533423	GAGATAATCAGTAACGAATTTACTAA_ATCAGAAGTTCGAATCAAATTACGAA
248742	12.8399095109475	0.0309549665495044	0.00350769442477798	-150	27.1466858994902	ATTGGAAATAAGAACCCAATTCTTTG_ATCAGAAGTTCGAATCAAATTACGAA
248802	3.33586363773783	0.0373678626065992	0.00520093075762504	-93.0778361322098	26.6214784495485	GCTCTAAACACTAATCAAGTTGTTGC_ATCAGAAGTTCGAATCAAATTACGAA
248803	56.229274880493	0.0351173610762013	0.00237764072960145	-149.999999985781	16.3216499776512	GAACAAACAAACAACAGTCTTGAACG_ATCAGAAGTTCGAATCAAATTACGAA
248878	9.31735535387567	0.0339623747403134	0.00453649973796154	-127.629340241465	29.6432984825851	CCAAAAACTAACAAATGCGTTTGGAGG_ATCAGAAGTTCGAATCAAATTACGAA
248940	27.8140236258905	0.0331691910237285	0.0029263752414575	-149.999999897378	21.150851794477	GCGTAAATTCTAAAGGAATTTGACAT_ATCAGAAGTTCGAATCAAATTACGAA
249025	65.2917388544794	0.0354515623911621	0.00202228779690984	-150	14.0506387815868	TTAAAAATCTTAAATGTCATTGGAGC_ATCAGAAGTTCGAATCAAATTACGAA
249052	41.6065304679531	0.0343365826952795	0.00264265776712349	-150	18.8472592413799	TTGCTAACTCTGAAGACACTTCTTGG_ATCAGAAGTTCGAATCAAATTACGAA
249231	30.1014107818476	0.03333886480377	0.00300317472672544	-150	21.9002719107072	CTGCGAACAGCGAATCAGCTTATTCC_ATCAGAAGTTCGAATCAAATTACGAA
249297	41.8359644520484	0.0342227295976718	0.00262132706270753	-149.999999999304	18.6472334133305	GTTAAAATGCCCAACAACGTTGTTAT_ATCAGAAGTTCGAATCAAATTACGAA
249322	6.49686945439437	0.0330541728057855	0.00516839205837827	-129.734583357652	34.7072445103626	ATCTTAAGAAACAATGTCATTGTGAG_ATCAGAAGTTCGAATCAAATTACGAA
249535	1.6054433572975	0.0316054445498291	0.00579660305609085	-124.072623629747	39.5429134817653	TCAGAAAGCATTAATAAAATTATGTC_ATCAGAAGTTCGAATCAAATTACGAA
249789	1.72070893935873	0.0292453992923225	0.00490701700410023	-150	41.1620453837407	CACATAAGTTCTAATTGGGTTTTTCG_ATCAGAAGTTCGAATCAAATTACGAA
249804	3.10756723094551	0.0291169143862091	0.00399275325019869	-149.999999989517	35.1595710176077	CAAAAAAATAGTAAACGTTTTTTCAA_ATCAGAAGTTCGAATCAAATTACGAA
250017	10.4874153086078	0.0336791696115508	0.00436241455642392	-124.938204912113	27.5915909934198	TGCTTAAGTTGAAAATGAGTTGGCAG_ATCAGAAGTTCGAATCAAATTACGAA
250049	19.8308597162449	0.0322138900934603	0.00334834473647412	-150	24.6421784941472	TATCGAACGTAGAAAACTATTGGGCT_ATCAGAAGTTCGAATCAAATTACGAA
250142	3.13935632135101	0.0307706424416487	0.00498162485980694	-139.097924638099	36.9633327853579	GAACAAAGACCCAAGTCCGTTTAGGA_ATCAGAAGTTCGAATCAAATTACGAA
250459	4.0308619773924	0.0302710443405888	0.00496496545274195	-146.395716833908	38.5879861665567	TATAGAAGTGGCAATGTATTTAAGCT_ATCAGAAGTTCGAATCAAATTACGAA
250486	19.4112568595607	0.0316248068802426	0.00311205506887114	-150	23.3503347404623	ATTCGAAGACGGAAAGGGTTTTTAGG_ATCAGAAGTTCGAATCAAATTACGAA
250619	9.81976719613854	0.0348576496714554	0.00430142554312233	-118.193212473292	25.7824348306228	CACAAAACACCGAAGAATGTTTTGTT_ATCAGAAGTTCGAATCAAATTACGAA
250655	61.3287801287808	0.0352482008669281	0.00208295589529935	-149.999999825998	14.5306361142594	AATACAAATTAAAACACCATTGCTTT_ATCAGAAGTTCGAATCAAATTACGAA
250856	10.3200073325014	0.030799082936637	0.00380832792915858	-149.999999981796	30.2238266761745	GAAGAAAATTACAAGGGCTTTAGGGC_ATCAGAAGTTCGAATCAAATTACGAA
250865	21.2408769579719	0.0347340421756423	0.00377405873242653	-131.775430525965	24.4041836588089	TGTGCAACTCATAAGGCACTTAGTGT_ATCAGAAGTTCGAATCAAATTACGAA
251049	11.0325577338857	0.0300082405832782	0.00346457879260698	-149.999999845365	28.0353112351491	GCGAAAACAGAAAAAGAGTTTTCCGG_ATCAGAAGTTCGAATCAAATTACGAA
251077	0.224044847806773	0.0271904582550141	0.00639579022606295	-149.999999988247	53.7482146094574	ACAGCAAGGGATAAGCGGTTTGGCGA_ATCAGAAGTTCGAATCAAATTACGAA
251110	38.2755104036712	0.0344371919622571	0.00263028700517021	-150	18.643590087637	ATCCTAACGAGCAATCGCGTTATGAT_ATCAGAAGTTCGAATCAAATTACGAA
251154	51.4873838787097	0.0343666328972696	0.00218434773437736	-149.999999997112	15.7439768451341	AGTTAAAACATTAAGGACCTTCTATA_ATCAGAAGTTCGAATCAAATTACGAA
251185	2.69946150413185	0.0291985070915559	0.00546034689162225	-149.999999955079	45.4290999451609	ATTACAATCGGTAATAATGTTGTCTT_ATCAGAAGTTCGAATCAAATTACGAA
251201	9.5439345758742	0.0298767028240966	0.00373377946967281	-149.999999991657	30.1200881835606	GCGCCAAGGGTCAATTTTGTTAAGGG_ATCAGAAGTTCGAATCAAATTACGAA
251275	6.59645513558388	0.0314414799091178	0.00404802017476575	-135.315930921235	28.4616429836459	CGATTAAATACGAAATAAGTTAGGTT_ATCAGAAGTTCGAATCAAATTACGAA
251457	0.275892395041694	0.0210023127226406	0.00589907073734006	-149.999995261613	68.0966224368397	ACGGATCCGATATCGGTACTTTTACA_ATCAGAAGTTCGAATCAAATTACGAA
251474	15.4287983664719	0.0313837218488179	0.00339079931838797	-149.9999999632	26.3469938322581	GATTTAAAGTTCAAAGAAATTAAGCA_ATCAGAAGTTCGAATCAAATTACGAA
251658	0.424557000745651	0.0302709820726333	0.00490775830381268	-133.16817362	34.659886298062	CAATCAATACCAAAAAGTTTTTTCGA_ATCAGAAGTTCGAATCAAATTACGAA
251777	23.6217919262767	0.0380526512419031	0.00324596347553335	-116.646381465301	18.1754389973528	CAGTCAAATCCGAAATAACTTAAGTC_ATCAGAAGTTCGAATCAAATTACGAA
251929	1.75851196866729	0.0285257589935613	0.00507746112256882	-148.407934761465	42.0861483547529	CATATAACCGCCAAGATGTTTTTGAC_ATCAGAAGTTCGAATCAAATTACGAA
251937	11.0999155848506	0.0305430176164829	0.00381385796069953	-149.999999998339	29.0938652365787	GCAAAAATATATAATCACATTGGGCT_ATCAGAAGTTCGAATCAAATTACGAA
251946	5.34590695764808	0.0356354175747111	0.00491376535865364	-107.60605268085	28.0281598607199	AGCGAAACCATGAAGTCGATTGCTGC_ATCAGAAGTTCGAATCAAATTACGAA
251956	47.6294593395153	0.0341443468960093	0.00218651831453055	-149.999999994386	16.1166998795636	CTGATAACCGAAAAAATTTTTAGCTC_ATCAGAAGTTCGAATCAAATTACGAA
251973	14.3147538279021	0.0310227374129141	0.00361991537248116	-149.999999994584	27.3155516786534	TCCAGAATCTCAAATGAATTTATCTG_ATCAGAAGTTCGAATCAAATTACGAA
252127	10.5978113183924	0.0308993338371587	0.00362066434838214	-149.999999997189	30.0575650646619	CTAAAAATCTTGAACATGCTTACTTA_ATCAGAAGTTCGAATCAAATTACGAA
252131	20.4451539185988	0.0321726743549875	0.00295941023852161	-149.999999998747	22.6233112448331	CCACAAAAATTCAAAGCATTTATTAG_ATCAGAAGTTCGAATCAAATTACGAA
252142	36.5790774008876	0.0379727175219227	0.00319012882087981	-122.81345962875	18.5762372458614	GTGGAAATCGACAACTCGATTGTACC_ATCAGAAGTTCGAATCAAATTACGAA
252219	99.8687002225397	0.0371278733108881	0.00178372574523605	-150	12.0558601062023	CGGGTAAGGCCAAACCGTCTTTCTTC_ATCAGAAGTTCGAATCAAATTACGAA
252362	2.72673188992499	0.0285518543849993	0.00429740868727563	-149.999999944244	35.2846600219745	GCCGCAAATAGAAACATTTTTTATCC_ATCAGAAGTTCGAATCAAATTACGAA
252539	9.34949770629811	0.0307521602157765	0.00392320295855106	-149.999999867801	30.6487338484415	TATGCAAGCTTTAATGGGATTCAGAA_ATCAGAAGTTCGAATCAAATTACGAA
252568	8.75242994907043	0.0303318452241759	0.00402076552894229	-150	32.0819131269679	ATGAAAACTTAGAATCTTTTTTCGAA_ATCAGAAGTTCGAATCAAATTACGAA
252633	1.87679439947165	0.0315122657380865	0.00474877909349658	-123.992181511611	31.4278250366859	CAGGTAATAGAAAATTTGATTTGTGG_ATCAGAAGTTCGAATCAAATTACGAA
252673	4.1542440144001	0.0309477181625401	0.00473464334792727	-134.207506066396	33.196595166796	CTACAAATCTCTAATGATATTTGCAA_ATCAGAAGTTCGAATCAAATTACGAA
252687	0.804721998224281	0.0281681536322521	0.00528379045657797	-149.99999993294	44.0476519608994	TCGTCAAGTGTAAATCTAGTTTTAAC_ATCAGAAGTTCGAATCAAATTACGAA
252737	11.3202660319133	0.0329825450169961	0.00442913698588588	-132.959732393613	30.0284839644619	GATACAAACAGTAATCATATTCAGCT_ATCAGAAGTTCGAATCAAATTACGAA
253047	10.8015843259294	0.030827374528601	0.00359304520067135	-149.999999856381	27.9283369661968	TTGGCAAAATTGAAGTAGTTTAGCTA_ATCAGAAGTTCGAATCAAATTACGAA
253057	14.7317387578542	0.0318121755856256	0.00393854359226977	-148.048807019367	29.1933665157174	ACGATAAAGTGGAAATAAATTGCTGG_ATCAGAAGTTCGAATCAAATTACGAA
253082	6.13980530029109	0.0341670170261643	0.00427019198631779	-111.646792624417	24.9416497690244	TAGTAAATTGCAAATCGTGTTAATTA_ATCAGAAGTTCGAATCAAATTACGAA
253233	5.55936132215612	0.0336583668450636	0.00435845440953127	-120.80321943066	27.0793790144621	GCACAAACTCATAACACGGTTTGAAT_ATCAGAAGTTCGAATCAAATTACGAA
253290	1.35408413150383	0.0293378372721838	0.00482909163556468	-150	40.1075491934506	ACTCTAAATCGTAAATCACTTGTAAA_ATCAGAAGTTCGAATCAAATTACGAA
253382	3.82198867961116	0.0284160837007594	0.00451165497107177	-149.999999995604	37.2129478182474	TTTAAAAGGGAGAAGTTGTTTAAGTG_ATCAGAAGTTCGAATCAAATTACGAA
253434	54.6859216849896	0.0347980858742216	0.00219281217980567	-149.999999963232	15.6516639120953	AAAAGAATCCTGAAGAGGGTTTGAAG_ATCAGAAGTTCGAATCAAATTACGAA
253485	30.2608950422665	0.0339011877251647	0.00258654543563705	-142.780278445544	18.6351886039574	CAGAAAAATCCAAACAACATTGTTTG_ATCAGAAGTTCGAATCAAATTACGAA
253559	4.98108290906619	0.0314170029010473	0.00456149982643374	-133.197906246271	32.0972572934487	TGAGCAATAAAAAAGCATGTTTAATA_ATCAGAAGTTCGAATCAAATTACGAA
253840	0.907225978973692	0.0280595124041776	0.00447769427111012	-149.999999967334	37.8603256909204	TCATAAAATATCAAACACTTTACATT_ATCAGAAGTTCGAATCAAATTACGAA
253920	6.69051363798805	0.0309202826597933	0.00504278960308253	-139.711483149532	36.4618023878346	TTATCAAGTATAAATGGATTTGGCCG_ATCAGAAGTTCGAATCAAATTACGAA
253973	30.5156130180046	0.0339240719348408	0.00305579592025431	-145.455799931944	21.1976089116483	TCAGAAATGTTGAATCTCTTTGTGTG_ATCAGAAGTTCGAATCAAATTACGAA
254010	9.16596851124193	0.0329521032719541	0.00435560536445685	-129.287174817031	28.963121426693	CATCCAAGAGGCAAGGGGTTTGGAGC_ATCAGAAGTTCGAATCAAATTACGAA
254077	1.55395931617992	0.0554242752036704	0.0134494426305226	-24.9139316904104	34.4942248831407	TATACAATCCGGAAAGTGTTTGGCTT_ATCAGAAGTTCGAATCAAATTACGAA
254078	8.28277943890529	0.0305624537488708	0.00465738073575629	-149.99999999556	36.2378695254718	GTAGCAATTTATAATCTCTCTCACTG_ATCAGAAGTTCGAATCAAATTACGAA
254087	18.4114543658895	0.0319719135292044	0.00355643332392518	-150	27.6910873986792	TACCGAACCAAAAATAATCTTGACCG_ATCAGAAGTTCGAATCAAATTACGAA
254142	2.15930054641753	0.0293771442974743	0.00488355913960896	-149.99999997278	39.9480405003369	TTTCGAATTAGAAATGCGCTTAACGG_ATCAGAAGTTCGAATCAAATTACGAA
254183	5.35073494390372	0.030817699037417	0.00465387247105453	-137.487930051642	33.4193101151941	CCTTCAATGGACAATGGCATTGAACT_ATCAGAAGTTCGAATCAAATTACGAA
254248	7.17386057939535	0.0350954246780049	0.00453656822340274	-112.941167648637	26.7134881005345	TCTGAAAGTTTTAATGCATTTTGCAC_ATCAGAAGTTCGAATCAAATTACGAA
254314	2.72490676164961	0.0286631541354219	0.00449508092426542	-150	37.956861841358	TGACCAATCTCTAAAGCCTTTCCGGA_ATCAGAAGTTCGAATCAAATTACGAA
254344	38.4971135821471	0.0340227217282599	0.00251704053819882	-149.999999922659	18.1945392828236	CTACAAACCCGGAAGTGGATTAGACG_ATCAGAAGTTCGAATCAAATTACGAA
254419	9.52835454110064	0.0302469964828629	0.00424428762525624	-149.999999994641	33.1822411123761	TACTGAACCAGTAAAGAATTTGACCT_ATCAGAAGTTCGAATCAAATTACGAA
254475	22.3241660359641	0.0325380376503291	0.00332882787886743	-149.999999999554	24.8844832359456	ATCTGAATTGGGAACTCATTTCGGGT_ATCAGAAGTTCGAATCAAATTACGAA
254497	0.184686844935001	0.0289720275080191	0.0056961864497494	-144.135770681487	45.6513604918438	CATCAAACAATTAACGGGTTTGGTCT_ATCAGAAGTTCGAATCAAATTACGAA
254514	8.28258649457064	0.032930751120541	0.00449888466079525	-130.277642713189	29.9619052785298	ACCTGAATACGGAATGGAGTTAAGCT_ATCAGAAGTTCGAATCAAATTACGAA
254685	19.1996697759184	0.0319580094796884	0.00331319626384792	-149.999999963133	25.0882164577103	CGTAGAACCAGGAAAGTCGTTTCGGT_ATCAGAAGTTCGAATCAAATTACGAA
254870	3.1301197651743	0.0289394760832279	0.00435916715411573	-150	35.59847569032	ACGCAAAAAAAAAACGATCTTTGATT_ATCAGAAGTTCGAATCAAATTACGAA
254937	21.8008684991157	0.0325011835354411	0.00321229914394458	-149.999999920553	23.5054915932444	CCGTTAACTGACAACTATGTTAAAAG_ATCAGAAGTTCGAATCAAATTACGAA
254974	6.78702653920235	0.0298899839181006	0.00421684870656327	-149.999999977428	33.5173278864163	AGTTGAAACCTTAACAGTATTCCTTA_ATCAGAAGTTCGAATCAAATTACGAA
254982	37.349745201077	0.0333274445240881	0.0025147752145611	-149.999999978547	18.4917709708424	TAATCAATCTGCAATTACATTACATA_ATCAGAAGTTCGAATCAAATTACGAA
255172	6.17236299839387	0.0312459467180834	0.00412495138962622	-137.162539856992	29.1216457359156	AATTCAAAACAGAAAGCGATTAATCA_ATCAGAAGTTCGAATCAAATTACGAA
255269	5.97766686969435	0.029671280552563	0.00477840907418585	-145.367678641673	36.1149367257372	AACAGAATAGTAAATGAATTTAGGG_ATCAGAAGTTCGAATCAAATTACGAA
255383	8.34999501360389	0.0336840266386984	0.0045991653405102	-123.039189026409	29.3705406939025	GCCACAACACGGAATACCATTTAGAC_ATCAGAAGTTCGAATCAAATTACGAA
255491	12.2411207386693	0.0313299401636066	0.00381648729445467	-149.999999987065	29.6604849563357	AAAAAAACTTTCAAGTTAATTGTCGA_ATCAGAAGTTCGAATCAAATTACGAA
255504	2.53710949426377	0.0315688157321634	0.00467012553889336	-125.772586915089	31.4036387468212	TCATTAATCTGCAAATCTTTTTACGG_ATCAGAAGTTCGAATCAAATTACGAA
255512	10.5157979824318	0.0295513411409146	0.0036460159592534	-149.99999999541	29.1821690865928	CCGCGAATCTAGAATTATTTTTTTCC_ATCAGAAGTTCGAATCAAATTACGAA
255528	10.3582692151239	0.0306958878991515	0.00355244075105768	-149.999999974127	28.6463661558563	CACCGAAGCCGGAATAGCCTTGGATT_ATCAGAAGTTCGAATCAAATTACGAA
255541	20.422556110389	0.0333486323100392	0.00335071133963145	-141.717841977381	23.106056008387	GGGTCAAAGATCAAAGAATTTGGAGG_ATCAGAAGTTCGAATCAAATTACGAA
255633	2.56251909234616	0.0323326952197048	0.00518964347549592	-121.037396535275	33.5245699426207	ACCAGAAAAGGTATTGTGAG_ATCAGAAGTTCGAATCAAATTACGAA
255764	8.05414768778755	0.029983073953604	0.00375262520213142	-149.999999976964	30.4337352913924	ACGGCAAAATGTAAAGTTTTTTTATC_ATCAGAAGTTCGAATCAAATTACGAA
255844	27.7211959439799	0.0327736900742399	0.00309098778470352	-149.999999964113	22.4309120758599	GAGCCAACGTGAAAATCACTTAGCTC_ATCAGAAGTTCGAATCAAATTACGAA
256006	12.6178142985245	0.0311926931450477	0.00437156981456797	-147.963624351967	32.8473785055233	AACCTAAAAAACAAACAAGTTCGCAG_ATCAGAAGTTCGAATCAAATTACGAA
256008	1.45832584681266	0.0285211865935686	0.00533194665942295	-150	45.1418106726029	TTATAAAGAGAAAACCGACTTAAGGC_ATCAGAAGTTCGAATCAAATTACGAA
256078	4.78272692912871	0.0355498189596172	0.00491818746667795	-110.57385381409	28.1044033308252	GCAGTAATAGAGAAATGATTTCATGG_ATCAGAAGTTCGAATCAAATTACGAA
256147	0.188694997098011	0.0279551333320214	0.00562266464354614	-149.999999968155	49.5853331016755	ACTATAAACACTAAACATCTTGTGGG_ATCAGAAGTTCGAATCAAATTACGAA
256179	2.92632881880089	0.0297708219921536	0.00544795895215439	-145.120106518457	43.2197334476955	AATTTAAGGGAAAACCTTCTTTCATG_ATCAGAAGTTCGAATCAAATTACGAA
256340	46.7579256567937	0.034466123470841	0.00247171514772601	-147.137920960115	16.7881094654217	TAAGTAAAGTTGAAAGTGATTAGGGG_ATCAGAAGTTCGAATCAAATTACGAA
256426	94.0844852451423	0.0369037160693604	0.00186815464184307	-149.999999983373	12.6023403002584	CGCCTAATGGGGAAGGGGGTTGGCGG_ATCAGAAGTTCGAATCAAATTACGAA
256448	4.20428319582174	0.0328999566775887	0.00465654059204415	-127.179623313292	30.6422992260405	AAGGGAACCTAAAAAGGTGTTAGGCG_ATCAGAAGTTCGAATCAAATTACGAA
256510	1.28814491904245	0.0282425822206514	0.0045273861379785	-150	38.1461174922007	AGGGAAAGGACTAATTCTTTTGTAAC_ATCAGAAGTTCGAATCAAATTACGAA
256537	17.7481070109223	0.0335061374697654	0.00353593185102136	-137.003982240282	23.7345753517719	GTGTAAAGCATAAAAAGATTTGGTCT_ATCAGAAGTTCGAATCAAATTACGAA
256551	0.969543037288062	0.0283523234774871	0.00524663190353262	-149.999999995748	43.5168120886659	TATGTAACTCTTAACCTGATTTACTT_ATCAGAAGTTCGAATCAAATTACGAA
256642	66.118456660189	0.0355644227128258	0.00183505235010824	-149.996296193139	13.0191964170155	TTACTAAGGACCAATTAAATTTTCGT_ATCAGAAGTTCGAATCAAATTACGAA
256815	2.47327091289289	0.0351176189798236	0.00621182722830265	-109.933048574526	37.452369293896	AACGAAAATGCAAATCATGTTAAGTC_ATCAGAAGTTCGAATCAAATTACGAA
256983	10.1068513470813	0.0305406888101207	0.00383418313110712	-149.99999995504	29.3788608262464	TAGGTAAGGTTTAAGAGTGTTATCTT_ATCAGAAGTTCGAATCAAATTACGAA
257011	45.534342458588	0.0347494620560649	0.00264280139102563	-149.999999995869	18.7708226954214	TTAACAATCAACAATCAGATTGCACA_ATCAGAAGTTCGAATCAAATTACGAA
257015	9.29004425201205	0.02949692963089	0.00351588719471235	-149.999999935472	29.2971132962118	GCACAAAAATGTAATTTGATTTAAGA_ATCAGAAGTTCGAATCAAATTACGAA
257062	0.854232883743428	0.0308413368247125	0.00498066462271519	-126.698310697334	34.5684168530824	TCGGAAATTGATAAAAGTATTGGCGT_ATCAGAAGTTCGAATCAAATTACGAA
257217	1.82104485855885	0.0305376107387435	0.00524588252187129	-134.664042984576	38.348961153898	ATTCTAACATCTAATCGATTTAACCC_ATCAGAAGTTCGAATCAAATTACGAA
257414	47.0338540287729	0.0347653764085137	0.00260704954471411	-149.999999992949	18.6266915624662	AAGACAAAATTCAATCCAGTTGAGTA_ATCAGAAGTTCGAATCAAATTACGAA
257465	7.74120634520582	0.0298571394060866	0.00379480069269963	-149.999999971359	30.8598119787508	AGGTTAATTGCTAAATAGGTTATGAT_ATCAGAAGTTCGAATCAAATTACGAA
257478	13.5731835425186	0.0327493983601232	0.00390264743869221	-135.757235784416	26.7649533443846	GCTAAAAAAAGGAATGGCTTTATGCC_ATCAGAAGTTCGAATCAAATTACGAA
257490	12.7572054811676	0.0308781830426172	0.00355881753253594	-149.999999998101	27.3263510556206	CAGTAAATGGAAAAGATGTTTAAAGG_ATCAGAAGTTCGAATCAAATTACGAA
257498	117.634514620786	0.037728036955975	0.00165869127319333	-149.999999991149	11.2091240021542	CAATAAACCAATAAGCCTATTGGTGG_ATCAGAAGTTCGAATCAAATTACGAA
257553	22.0066030697036	0.0320526800396017	0.00313981258112688	-149.999999998143	23.5017423425068	AAAGAAATCACCAACGGCTTTGAACT_ATCAGAAGTTCGAATCAAATTACGAA
257590	57.1169987523128	0.0349002691652932	0.00226748227856904	-150	15.8241655742333	TAACAAAACTTCAATTTGGTTTGAGT_ATCAGAAGTTCGAATCAAATTACGAA
257614	11.5840187297812	0.0315310400653544	0.00438352324522575	-149.999999998709	34.1208012029337	CCACGAATGTGTAATAGTATTTAGGG_ATCAGAAGTTCGAATCAAATTACGAA
257645	0.375910669619785	0.0277739146762139	0.00454502106062082	-149.999999987953	39.2487827584277	GTTATAAGCAGAAAGCGGTTTTTATT_ATCAGAAGTTCGAATCAAATTACGAA
257725	32.158738754709	0.0328996021197342	0.00316818116950086	-149.999999998111	22.5960616920998	GCGTGAAATACTAAGCTCTTTGATAG_ATCAGAAGTTCGAATCAAATTACGAA
257753	59.697591817604	0.0352095978433737	0.00257494919919755	-149.999999982634	17.5953165115362	AATGGAATGCTTAATTGGGTTACTAC_ATCAGAAGTTCGAATCAAATTACGAA
257837	6.23251144856795	0.0301898403177859	0.00451249450882617	-149.999999996623	35.7245447009721	GTTATAACGCTTAACGCCTTTAGACC_ATCAGAAGTTCGAATCAAATTACGAA
257956	66.8984052244404	0.035655494988354	0.00223585809599785	-149.999999997901	15.2090794631628	TTAACAATCCTAAAATGTATTGGCCT_ATCAGAAGTTCGAATCAAATTACGAA
257997	1.08860443835888	0.0272404950457396	0.00475233244137991	-149.999999991744	41.7526350768535	AAGCCAAGGAAAAATCCAGTTAATTA_ATCAGAAGTTCGAATCAAATTACGAA
258012	31.4297066961655	0.0325490314148381	0.00264027978714706	-149.999999986444	20.0149883116749	CAATAAAATAAAAATTGTATTTCACG_ATCAGAAGTTCGAATCAAATTACGAA
258116	15.1709467418992	0.0319392613022712	0.0034878800070055	-144.247145181748	24.8588652977292	TTTATAAGCCGCAATCATCTTGTTAT_ATCAGAAGTTCGAATCAAATTACGAA
258244	4.36813048422229	0.0299505750274286	0.00541567262287312	-136.642618333876	41.6251119167634	ATCTTAACGTGTAATTAAATTGTAAT_ATCAGAAGTTCGAATCAAATTACGAA
258358	21.6148769906796	0.031897343339308	0.00337730546149349	-149.999999963304	24.883187741966	AAGCCAAATGTTAATGGGCTTTAAGC_ATCAGAAGTTCGAATCAAATTACGAA
258444	208.031361050887	0.040128148449282	0.00136339534359588	-149.999999990065	8.79172790038639	TATTCAAGATGCAAGTAGCTTCATCT_ATCAGAAGTTCGAATCAAATTACGAA
258455	30.9236984035346	0.0335136964390923	0.00285547146088394	-150	20.6874574568264	AGGATAAGGCTAAATAGTATTACTCA_ATCAGAAGTTCGAATCAAATTACGAA
258498	8.77155459216978	0.0293953387833801	0.00380586192655109	-149.999999883438	30.8395894518168	GCGCGAAGCGCTAAGCGCCTTGACCT_ATCAGAAGTTCGAATCAAATTACGAA
258550	28.6452411096663	0.0320879325871013	0.00271878620604095	-149.999999994416	20.7181611091783	CGATTAACTCTAAAACGATTTTCTAT_ATCAGAAGTTCGAATCAAATTACGAA
258558	2.15450465380961	0.028621988517431	0.00436204328726901	-150	38.7875582627508	GATTAAAAAAACAACATTATTCAGTT_ATCAGAAGTTCGAATCAAATTACGAA
258577	0.446780070502498	0.0280359350878988	0.00530487165886392	-149.999999992862	45.1086026801873	TCTCAAAGACTTAAATGCATTTATAC_ATCAGAAGTTCGAATCAAATTACGAA
258627	93.1112328787135	0.0369192808308704	0.00190268036132368	-150	12.7001838168763	CAGGTAAAATGGAATCGTCTTGATGC_ATCAGAAGTTCGAATCAAATTACGAA
258761	9.49075353001594	0.0306850436060947	0.0039176783231915	-148.739710139141	29.4530041788035	CGGGCAAGGCCGAAGGGAGTTGACGG_ATCAGAAGTTCGAATCAAATTACGAA
258912	33.667565441387	0.0342532278846686	0.00298052662605541	-147.10076039946	20.768622340292	ACGATAAAGGCTAAGTGTTTTAAATG_ATCAGAAGTTCGAATCAAATTACGAA
258930	6.80476626054599	0.0304443765938642	0.00479814954699148	-137.649736603582	35.0886242925295	TTTATAAGAAATAAGGTTGTTGCACG_ATCAGAAGTTCGAATCAAATTACGAA
259201	9.45774198149607	0.0303777647107598	0.00393734200202752	-146.699925251455	29.6616647722163	ACCTAAAATTGTAAGGTTTTTGTTTT_ATCAGAAGTTCGAATCAAATTACGAA
259207	54.1399740129191	0.0348566645422172	0.00237971169424701	-149.995090959046	16.4332796645308	CCTATAATCGCTAATCTCGTTAGGGC_ATCAGAAGTTCGAATCAAATTACGAA
259275	8.45407512613836	0.0295487087666433	0.00344896987865958	-149.999999995299	28.3324065329804	TTGTAAAGCTGAAATAATATTCGCAA_ATCAGAAGTTCGAATCAAATTACGAA
259455	84.7296025475745	0.0365994039182655	0.00205160849193843	-149.999999985711	13.5353721516223	ACCAGAAGTTCCAAACTAGTTTATCC_ATCAGAAGTTCGAATCAAATTACGAA
259644	9.17831959894474	0.0298452423022506	0.00371131797129535	-150	29.2363886142125	CTCAGAATATTGAATCTGGTTGTATA_ATCAGAAGTTCGAATCAAATTACGAA
259944	0.95269971346201	0.0284583260241376	0.00521824261390374	-141.15244469015	42.123570395065	CATGCAAATACAAATATAGTTTAGAA_ATCAGAAGTTCGAATCAAATTACGAA
260036	51.6847083780543	0.0350422628048829	0.00233577651961587	-149.999999967032	16.6212913875238	AGAGTAAAAAGCAACTTACTTCGGCC_ATCAGAAGTTCGAATCAAATTACGAA
260086	32.8481622457748	0.0333814385111894	0.00275863543393534	-149.999999948209	19.4855155387832	AAGTTAATAATGAACAACCTTTCGCT_ATCAGAAGTTCGAATCAAATTACGAA
260143	1.39571575411392	0.0283273608776561	0.00510376849868884	-135.903099188536	39.9506722476617	CTGAAAAAACGAAAGTATTTTTATAC_ATCAGAAGTTCGAATCAAATTACGAA
260184	28.0784194828004	0.0325812080203816	0.00266650070140163	-149.999999999205	20.0416018571698	TATTTAAGCCAAAATGGGGTTCTATA_ATCAGAAGTTCGAATCAAATTACGAA
260257	1.70852728552171	0.0280915826031981	0.00401119485052181	-149.999999905079	37.0044028813921	TCCAAAATTTTTAAGGTGGTTTTCAT_ATCAGAAGTTCGAATCAAATTACGAA
260284	4.89832716972591	0.02958441427418	0.00390280893441066	-149.999999991158	32.1173379145595	TTATGAACCGACAACGGTTTTCTGAC_ATCAGAAGTTCGAATCAAATTACGAA
260363	2.36890569390425	0.0372594745554437	0.00468472062212553	-96.144588232008	24.1041849772195	TTACGAAATGATAAAGGATTTCGCGG_ATCAGAAGTTCGAATCAAATTACGAA
260590	42.0545586028425	0.0343293178847274	0.0026632815195529	-150	18.6706049821641	CTGTCAAACACGAATCAGTTTGAACA_ATCAGAAGTTCGAATCAAATTACGAA
260608	9.63281050020381	0.0303582122505472	0.00389816355267017	-149.999999923907	30.4054463713586	AGGTCAATTGAAATCTTATTGGCTT_ATCAGAAGTTCGAATCAAATTACGAA
260641	6.90727109065596	0.0298056556974133	0.00421751402070005	-150	33.3506393401706	AACTAAATTCTAAAGGTAGTTATGGA_ATCAGAAGTTCGAATCAAATTACGAA
260659	11.241516184626	0.0309315871360759	0.00397698241532576	-150	30.4503727155601	GCTAGAAAGGGCAAATTCATTGAATT_ATCAGAAGTTCGAATCAAATTACGAA
260708	3.05331489037943	0.0287204388494071	0.00456557466073345	-150	38.2459950260596	TATATAAGGGTCAAATGAGTTCCTAT_ATCAGAAGTTCGAATCAAATTACGAA
260717	16.871835014647	0.0343605880560474	0.00441138905209281	-129.677902356408	29.1933454324069	TAAGGAAACCTTAACACCTTTACGAC_ATCAGAAGTTCGAATCAAATTACGAA
260774	10.699677852758	0.0301123326590285	0.00384829281350628	-149.999999928766	29.7567575287962	TATATAAGGTCTAATGGTGTTCAAAT_ATCAGAAGTTCGAATCAAATTACGAA
260826	24.4180990254119	0.0337718935243753	0.00319125875390869	-140.780922024199	21.7912158295907	CCGTCAATTGGTAAAACAATTCAGGA_ATCAGAAGTTCGAATCAAATTACGAA
260886	57.0514680667554	0.0352781422767413	0.00234749018740716	-149.999999993605	16.2472728103443	AGACTAAATAACAATTGCGTTGGGCA_ATCAGAAGTTCGAATCAAATTACGAA
260984	18.8092180148732	0.0314861613798653	0.00297546205547416	-149.99999988272	22.804210949451	ATTCGAATTTTTAAAGCCTTTCACCT_ATCAGAAGTTCGAATCAAATTACGAA
261073	17.7479132703208	0.039042650990401	0.00399689004136779	-101.31989321659	20.3371491168856	CTACAAAGAAGCAACAACGTTAAA_ATCAGAAGTTCGAATCAAATTACGAA
261090	24.3157833150287	0.0323487281599161	0.00303496969240312	-149.999999998606	22.3345975818658	TGTCTAAAGAGTAAACGCTTTTTCTG_ATCAGAAGTTCGAATCAAATTACGAA
261095	73.7753196778007	0.0360408191840843	0.00192873863168999	-149.999999947057	13.4319181143238	CAGTAAAACGAAAAACGGGTTTGCGG_ATCAGAAGTTCGAATCAAATTACGAA
261305	0.791731657593957	0.0288675534041606	0.00493295773244187	-149.999999921122	43.169132571223	TCATTAATGTGGAAGATAATTTTTCA_ATCAGAAGTTCGAATCAAATTACGAA
261407	5.89668959448009	0.0305660404491853	0.00499661805398036	-140.278020989015	36.6208479625919	ACTTCAAGGTATAAGTGAATTCTTGT_ATCAGAAGTTCGAATCAAATTACGAA
261501	9.7746182206858	0.0310513624712819	0.00405930009649071	-147.041808800773	30.4035022798689	GAATTAATACTCAATCGCATTATAAC_ATCAGAAGTTCGAATCAAATTACGAA
261555	9.02010700531315	0.0302968656882247	0.0038589791977557	-150	30.4189131001451	GCACTAATTCTTAACGTCATTTACAT_ATCAGAAGTTCGAATCAAATTACGAA
261569	19.9331072679567	0.0338575093667068	0.003535818512076	-135.625690332304	23.4930431276567	TCTGAAATCCTAAACAATGTTGATGA_ATCAGAAGTTCGAATCAAATTACGAA
261676	20.8083337883924	0.0326926124533322	0.00347710788253284	-149.999999995992	25.5628356376673	CAATCAAGTGTCAAGCTTCTTTGCCT_ATCAGAAGTTCGAATCAAATTACGAA
261820	18.3835399319007	0.0316142513994819	0.0028932003209186	-149.999999990494	22.4800165447351	CCAAAAATTTGAAAGTCGATTTGGTT_ATCAGAAGTTCGAATCAAATTACGAA
261831	8.44659907160366	0.031400007654232	0.00449556196162615	-141.080533946234	33.0696740099749	GTTGGAACAGCAAACAGGTTTTCGGG_ATCAGAAGTTCGAATCAAATTACGAA
261900	3.07984432585313	0.0291843177870198	0.00460283691582455	-149.999999972621	38.4998352002335	CACACAACCATAAAGCACTTTATTGT_ATCAGAAGTTCGAATCAAATTACGAA
261932	2.80113442115555	0.034854902071228	0.00545151571103246	-108.833705384891	31.3466798622693	ACATGAAGGTCCAATTGTATTCTCCG_ATCAGAAGTTCGAATCAAATTACGAA
261945	11.4201706683036	0.0294738155169699	0.00372934942794181	-149.999999994794	29.3978722465042	TGTTTAAAAGTAAATTTATTTTGTCC_ATCAGAAGTTCGAATCAAATTACGAA
262002	25.5199424326437	0.0329118611100147	0.00302687085535508	-144.28923997252	21.0379092468554	TCACTAATGTGGAAACATTTTCATTA_ATCAGAAGTTCGAATCAAATTACGAA
262174	1.70221139316327	0.0294354097451655	0.00550466551350751	-128.929569043677	41.2801326046174	CGCAGAAAATGTAATAACTTTAACTA_ATCAGAAGTTCGAATCAAATTACGAA
262227	18.9380989058111	0.0319845337338515	0.00288038297768117	-149.999999986514	22.6050134266639	CGACTAACCTATAAAGTAATTAGCGT_ATCAGAAGTTCGAATCAAATTACGAA
262244	2.74889244444137	0.0278406858685017	0.00453571962017834	-149.999999169058	39.5625363551026	GGCAAAAGAATCAAGAATATTAGTTA_ATCAGAAGTTCGAATCAAATTACGAA
262393	47.8101820477378	0.0341652536099999	0.00239081690629007	-149.999999899831	16.8558075391364	TCATAAATCAGAAACTTGCTTCCCGA_ATCAGAAGTTCGAATCAAATTACGAA
262423	88.0472866881171	0.0406514777106743	0.00224699294759822	-123.727704707616	12.3931166183556	ATAGCAAGATCGAAGCACATTACGTG_ATCAGAAGTTCGAATCAAATTACGAA
262631	9.94438498923719	0.0363027197449017	0.00494997452736537	-111.420697453922	28.2486488266408	ATTCCAAGCGGGAAGGGGGTTGGGCG_ATCAGAAGTTCGAATCAAATTACGAA
262667	19.8367922660413	0.0321570000827886	0.00310333279496699	-150	24.5636887270822	TGTCTAATGGGTAAGAGACTTTAAAA_ATCAGAAGTTCGAATCAAATTACGAA
262813	18.8213480584438	0.0320147070466866	0.00357733812256667	-150	27.02027147182	TTATCAAAACAAAACTGCATTATCGA_ATCAGAAGTTCGAATCAAATTACGAA
262845	55.6092443485392	0.0349713531859257	0.0023918525182051	-149.999999996949	16.5507495145619	GTAAAAACAGTTAATAGACTTAGCCT_ATCAGAAGTTCGAATCAAATTACGAA
262860	4.04939838342818	0.0290758334755527	0.00427015877982357	-149.999999886248	36.5757061655482	TAGTAAAATGACAAAATGTTTAAGTA_ATCAGAAGTTCGAATCAAATTACGAA
263092	0.511231957399445	0.028140853507458	0.00543261704566644	-149.999999972216	45.8824023104923	CCAACAATGAACAAAAGCGTTGGACA_ATCAGAAGTTCGAATCAAATTACGAA
263144	4.27946300891881	0.0298101203397118	0.00466884981479041	-149.999999998758	36.8149067216866	AGTGCAACGACAAAGGCGGTTAATTC_ATCAGAAGTTCGAATCAAATTACGAA
263202	19.774886809344	0.0331264534112837	0.00358765770999206	-140.337842373248	24.5461595905769	TGTTGAACAATCAAACGAGTTTGCCC_ATCAGAAGTTCGAATCAAATTACGAA
263379	23.4085873968609	0.0342962766601942	0.00326383952626373	-136.077305048607	21.5019224022939	GCTAGAAAGCGAAAGGTAATTTTTGG_ATCAGAAGTTCGAATCAAATTACGAA
264034	13.6437278851822	0.0316041629166122	0.00391194335127876	-149.999999998498	30.4440245365439	TCCTTAACTTGTAATTCGTTTTGCTT_ATCAGAAGTTCGAATCAAATTACGAA
264153	20.8826681581051	0.0318547580981436	0.00352639364438718	-149.999999856131	26.3002983259956	TCGACAACGTCTAACTAAATTCTATG_ATCAGAAGTTCGAATCAAATTACGAA
264387	10.9335802995944	0.0334730003795063	0.00415393980908873	-130.386547449877	27.1931049643849	GAGCTAATGTGGAAGCGACTTAGGGG_ATCAGAAGTTCGAATCAAATTACGAA
264428	0.918639202543453	0.0282503289592834	0.00510183853396493	-147.195373792308	40.810559034581	ATTATAAGAGTAAAGGGTCTTCGGCA_ATCAGAAGTTCGAATCAAATTACGAA
264492	3.18179443453914	0.029168299451849	0.00456279738888272	-149.999999970103	38.5274912322828	TGTCCAAGTTAAAAAGACCTTCATAC_ATCAGAAGTTCGAATCAAATTACGAA
264497	5.09492603680657	0.0295737406344428	0.00393620493985643	-149.999999884836	33.5781083289562	CGAATAACCATGAACCTCTTTCTTTA_ATCAGAAGTTCGAATCAAATTACGAA
264638	77.8117090389053	0.0360781504769873	0.00209391252068043	-149.999999992029	14.1250495947646	TGATCAAACCTTAAACAGATTGTATC_ATCAGAAGTTCGAATCAAATTACGAA
264704	54.2375471336233	0.0354154438594766	0.00246838764615079	-147.16799218839	16.6617193462324	AAACTAACAGGGAATGCGATTAGGAA_ATCAGAAGTTCGAATCAAATTACGAA
264716	57.8757521209176	0.0356852778278363	0.00215473185456726	-149.999999924521	14.9899548542146	TAGCCAAGCTACAATCCCTTTAGGAT_ATCAGAAGTTCGAATCAAATTACGAA
264770	19.7902068052091	0.0312398855458511	0.00309156878835268	-150	23.8563708245176	TCCAAAAAATTCAATCGATTTTGAAA_ATCAGAAGTTCGAATCAAATTACGAA
264812	3.7507885667703	0.0293454132213857	0.00407252971287782	-149.999999768208	35.9800248028334	CCGCCAATCGGGAAGGAACTTTTATG_ATCAGAAGTTCGAATCAAATTACGAA
264834	47.2025600400051	0.0346101143870724	0.00252851923377724	-149.999999997369	17.5792423932634	CATTCAATGGCGAAGGGCGTTGTGAT_ATCAGAAGTTCGAATCAAATTACGAA
265037	14.1863199754127	0.0358870826297491	0.00378181820779966	-119.949817540561	22.5055901882078	CCGCGAACTGGCAAAACGGTTCTACG_ATCAGAAGTTCGAATCAAATTACGAA
265130	11.635740995121	0.0305825745550103	0.00352513531676776	-149.999999990892	27.7184136907203	ATGAAAAGATGTAATACCTTTTAACT_ATCAGAAGTTCGAATCAAATTACGAA
265131	12.9903641339331	0.0334925389960288	0.00347503670550473	-132.389551833482	23.2620504018742	CAGACAAATCTAAATGTGTTTGTCGT_ATCAGAAGTTCGAATCAAATTACGAA
265166	7.57000938710585	0.0299958591118146	0.00451300190139953	-149.999999996805	36.4938411898819	ATTCCAACTAAAAATCATATTGTGGT_ATCAGAAGTTCGAATCAAATTACGAA
265339	2.25602956337354	0.0300694705657955	0.00487958547864086	-139.550888867909	36.97314507687	CTTAGAACGTTTAACGAGATTAACCA_ATCAGAAGTTCGAATCAAATTACGAA
265467	10.3143473550728	0.0317439958635794	0.00411953603669592	-140.293251978456	28.8960406494054	TTGAAAAACATAAATCTTGTTTGAAG_ATCAGAAGTTCGAATCAAATTACGAA
265510	2.54754741856333	0.0292466789466633	0.00526586151081752	-145.66499883337	41.5492684208968	GGCTTAAAGGAAAAGGGGGTTGAGTC_ATCAGAAGTTCGAATCAAATTACGAA
265578	2.81915940851061	0.0325315568357369	0.00473080932536082	-115.741666291348	30.0681883213327	CCGCAAAACTAGAATCCCTTTGATTA_ATCAGAAGTTCGAATCAAATTACGAA
265624	4.97719305284854	0.0299586707949261	0.00481577038563197	-142.919938758414	36.3535657702658	GATGTAAGTCAAAAGTTCTTTACTCC_ATCAGAAGTTCGAATCAAATTACGAA
265632	15.8899540869987	0.0313894678189768	0.00380160507763772	-150	28.4750107187215	ATGACAACCGGAAAGGGAGTTTGTGG_ATCAGAAGTTCGAATCAAATTACGAA
265655	26.7834735953675	0.0325885606249788	0.00305379979643052	-149.999999982884	22.2372559509316	TTCTGAAAACCAAATTCTGTTGCGGC_ATCAGAAGTTCGAATCAAATTACGAA
265665	32.1215007662093	0.0353417428930718	0.00304717370378634	-133.384483314282	19.2921209208312	TCTAGAATCGTGAACATGATTGAGAA_ATCAGAAGTTCGAATCAAATTACGAA
265726	12.9334627870382	0.0351155201217647	0.004424160113564	-122.296496896591	27.511719699961	ATGTAAACCGGAAAACTCGTTTCAGC_ATCAGAAGTTCGAATCAAATTACGAA
265803	33.3084253709676	0.0341138196772963	0.00280853039061719	-145.309621268582	19.2591698413891	ATTCAAATACAGAAATTCATTCAAGA_ATCAGAAGTTCGAATCAAATTACGAA
265810	55.562099775273	0.0350703689789988	0.0023187118807425	-149.999999995582	16.3486923585345	TACGAAAACCTAAAACACATTCGTTT_ATCAGAAGTTCGAATCAAATTACGAA
265864	30.7664034781776	0.0330916808516235	0.00289741194974935	-149.642205546614	20.5179861990985	TGGATAATAATCAATCTCCTTCATCT_ATCAGAAGTTCGAATCAAATTACGAA
265892	9.22017399457773	0.0306586157990065	0.00432826423274056	-149.999999990745	34.7772397115065	ACTCGAACTGGTAACTGACTTGGGGT_ATCAGAAGTTCGAATCAAATTACGAA
265977	21.7243794133303	0.0341246074623783	0.00359698797649333	-137.661395598091	24.1123393960071	AACGCAACTTCGAATGGAATTACCTT_ATCAGAAGTTCGAATCAAATTACGAA
266052	67.2106035388411	0.0367929598195509	0.00221243508067233	-144.344130938431	14.3154942480762	ACTGTAATTTGCAAGCATATTTCACC_ATCAGAAGTTCGAATCAAATTACGAA
266159	18.8199289266596	0.0317411329704815	0.003208897621098	-149.818200171263	23.6764161699621	ATTCAAATGGTGAACTTCATTATACT_ATCAGAAGTTCGAATCAAATTACGAA
266246	51.9787397128878	0.0344336507921065	0.00253723055046904	-150	17.5710983047001	ATTCCAATATTGAAGAGCCTTAAGTC_ATCAGAAGTTCGAATCAAATTACGAA
266424	21.1430857297725	0.0323249114977966	0.0029248718704116	-149.999999977063	22.1365921467739	TTTATAAGTGTTAATCAGTTTTGCTT_ATCAGAAGTTCGAATCAAATTACGAA
266465	3.07771427873657	0.0291955019708485	0.00493281624822262	-149.999999962987	39.7670976454052	GAAGCAATACTTAAGAGAGTTGTTGT_ATCAGAAGTTCGAATCAAATTACGAA
266588	95.158271928285	0.0366625238717862	0.00198713138360171	-149.999999997937	13.0452405825831	GGTCAAAGCGCAAACGTACTTGCCGT_ATCAGAAGTTCGAATCAAATTACGAA
266599	13.1074909727681	0.0236994598769126	0.00388507638996555	-150	41.5967159543314	CGGATCCGATATCGGTACCTTATGGG_ATCAGAAGTTCGAATCAAATTACGAA
266647	3.63048782354084	0.0329419508820494	0.0046992863143253	-123.548836985982	30.472817000938	ATTTCAAATCGAAATACAGTTATGTG_ATCAGAAGTTCGAATCAAATTACGAA
266677	2.38837925092344	0.0333095441522813	0.00544064507122582	-116.232439328311	33.8277132979522	ACTAAAATACTTAATCATATTTGCGG_ATCAGAAGTTCGAATCAAATTACGAA
266752	23.7994379534725	0.0329521662577181	0.00341203400054156	-144.947789274364	24.2018775428241	AATCCAAGCAATAAGGTATTTTGAAC_ATCAGAAGTTCGAATCAAATTACGAA
266852	4.08517386266718	0.0290316259179538	0.00405745509934878	-149.999999966042	34.1518050332796	ACACGAACGTGGAAGGGTTTTTGAAT_ATCAGAAGTTCGAATCAAATTACGAA
266858	2.18019899755421	0.03031923880373	0.0057582246445589	-138.499928792797	43.6988742582678	TACGAAATTGTTAAATGCCTTTATCA_ATCAGAAGTTCGAATCAAATTACGAA
266883	28.575863122649	0.0333479625518721	0.00296456707708943	-149.999999980758	21.8740755179214	ATGGAAACTTAAAACGACATTAGCTA_ATCAGAAGTTCGAATCAAATTACGAA
266914	22.1267332040552	0.0323716429964676	0.00307860786062752	-150	22.3305401117882	CACACAATTTCTAAAGTCGTTTACAG_ATCAGAAGTTCGAATCAAATTACGAA
266950	55.2643771756426	0.0349081666488179	0.00212767115713471	-149.999999974342	14.9146664143122	GGGTAAAATGGGAAACGGGTTGGGGG_ATCAGAAGTTCGAATCAAATTACGAA
267121	14.2657166276725	0.0324925279455154	0.00393053751259289	-139.174233016371	27.557438022922	CACAGAAAGGGCAAACACCTTACTTA_ATCAGAAGTTCGAATCAAATTACGAA
267181	68.9082297728593	0.0362932933293429	0.00224762304278722	-147.536648938919	15.2279808988177	TCCACAAAAGGTAATTGATTTGCGCT_ATCAGAAGTTCGAATCAAATTACGAA
267192	18.5372387772198	0.0318975542880885	0.00340976753081384	-149.999999994124	25.7085865101251	TAAGTAATGAATAACAGTTTTTGATG_ATCAGAAGTTCGAATCAAATTACGAA
267300	19.2968190456092	0.032236566212431	0.00347163974906298	-149.999999988504	25.8039082050201	ACGATAAAACCAAACTGACTTTCTAA_ATCAGAAGTTCGAATCAAATTACGAA
267344	18.996550320454	0.0314931749032543	0.00334285461162816	-149.999999998503	25.5764152334547	AGGGGAACTTTCAAGAGGTTTAGGTA_ATCAGAAGTTCGAATCAAATTACGAA
267350	12.3195235602873	0.0329635883797991	0.00416977690914194	-140.080539582144	29.4950857583712	CTCCCAAGTGAAAAGATCATTTTTGC_ATCAGAAGTTCGAATCAAATTACGAA
267505	36.8611469078089	0.0335618107669333	0.00263328371614415	-149.999999933684	18.7273004479589	GACAAAAGAGGAAAAACGGTTTGATT_ATCAGAAGTTCGAATCAAATTACGAA
267559	1.76985357671096	0.0355913697253857	0.00740771550199429	-105.356070920303	43.1147231934657	AGCGAAATCTCTAACAGTTTTGGCAC_ATCAGAAGTTCGAATCAAATTACGAA
267590	23.2892414694514	0.025597974457547	0.00391955283929065	-149.999999995516	37.2844822019822	ACGGATCCGATATCGGTACTTTAAGA_ATCAGAAGTTCGAATCAAATTACGAA
267729	12.6106656909044	0.0326595281387543	0.00445180138062046	-139.280883527985	31.3994722332409	ACTGAAATCGGAAAATGTGTTCATTG_ATCAGAAGTTCGAATCAAATTACGAA
267738	14.2967404674688	0.0308607977989592	0.00384400285660703	-149.999999992998	29.3691287429342	GTGTCAAGAAACAACGTTCTTACTTT_ATCAGAAGTTCGAATCAAATTACGAA
267756	88.7835097478928	0.0376468387417598	0.00202796345190594	-137.829378286026	12.3824080039277	CTATAAACAATAAAGCTCCTTTTAGA_ATCAGAAGTTCGAATCAAATTACGAA
267821	8.20176328652011	0.0361180568778689	0.00460011400215351	-111.221516328719	26.4485003109808	ACACTAAACTGTAATCCGGTTTAACA_ATCAGAAGTTCGAATCAAATTACGAA
267887	6.59027049717708	0.0299056393717743	0.00464630235638841	-148.842125023833	35.6340315436382	CGTGAAAGAGCTAAATACGTTGTGTC_ATCAGAAGTTCGAATCAAATTACGAA
268262	3.45927677955061	0.0293785325479364	0.00445001014515537	-149.999999998245	35.5159299522873	GGGGAAATACCAAATTTTGTTGCCAT_ATCAGAAGTTCGAATCAAATTACGAA
268290	2.70588671148833	0.0285212650574653	0.00446256494524705	-150	37.9748031967614	AAACAAATTTTAAAGTAGTTTTGACA_ATCAGAAGTTCGAATCAAATTACGAA
268354	63.2018618414903	0.0351179567595689	0.00213822066442672	-149.999999998783	14.6865609078478	AAGTCAACTATCAAGTTTTTTCGCCT_ATCAGAAGTTCGAATCAAATTACGAA
268378	22.4210214238588	0.032460925695272	0.00321407072720846	-150	23.6226637962148	GTTCGAATCTTGAAGGTTGTTCTGGA_ATCAGAAGTTCGAATCAAATTACGAA
268558	36.5275029238823	0.0340187745628717	0.00288876866304775	-147.786174710141	19.8829545999702	AAGGAAAGCCAGAATCGGCTTGGACG_ATCAGAAGTTCGAATCAAATTACGAA
268665	38.3358885596112	0.0340183318548309	0.00285844131962776	-150	20.3478050434689	CCAAAAACCATCAAGTCTATTGATGC_ATCAGAAGTTCGAATCAAATTACGAA
268700	2.39999191265399	0.0361806136529075	0.00532683017266126	-97.9478808435049	28.3521960500695	ATCGTAATTGAAAATTGTTTTTTCGC_ATCAGAAGTTCGAATCAAATTACGAA
268717	2.38339268547328	0.029812788451259	0.0050651997372628	-139.863062178311	37.9184991042486	GCTAAAAAGTTAAAGGCCTTTGTCCA_ATCAGAAGTTCGAATCAAATTACGAA
268740	4.96034009267588	0.0309506876120067	0.00476607854205815	-141.320744411094	35.3511390163966	GACCCAAAGTGAAAGGTGGTTGTGAG_ATCAGAAGTTCGAATCAAATTACGAA
268918	14.5962662607334	0.0244356012939488	0.0045388083553434	-149.99999992043	44.740145582402	GGATCCGATATCGGTACCGTTATAAA_ATCAGAAGTTCGAATCAAATTACGAA
268919	18.9061751137146	0.037524282412465	0.00384593888909586	-111.189847751562	21.2337018554016	ACGTGAATTGATAACTGCATTATTGG_ATCAGAAGTTCGAATCAAATTACGAA
269027	2.26951445126829	0.0404030129726677	0.00726359551330973	-72.9813596934628	31.784255681101	CTTCAAAACGTAAACGTTATTTCGCC_ATCAGAAGTTCGAATCAAATTACGAA
269086	15.03370896426	0.0317835400949636	0.00358513970503389	-147.93270255363	26.292175005054	ATTCGAAAAAATAAAGGTATTACGCG_ATCAGAAGTTCGAATCAAATTACGAA
269209	90.2489003913874	0.0369280291739527	0.00172080494055135	-149.999999974527	11.7409178818337	CAATTAACCGCAAACCCGTTTTTGCA_ATCAGAAGTTCGAATCAAATTACGAA
269267	21.9536066605809	0.031899753742214	0.00326645646613276	-149.999999993201	24.1649670951254	GGGATAATATCAATCAGTTTGAAAG_ATCAGAAGTTCGAATCAAATTACGAA
269288	55.6542921787953	0.0353795708469152	0.00231007125525692	-149.99999998926	15.7311862262266	TTACCAACTTCAAAACGTATTGAACC_ATCAGAAGTTCGAATCAAATTACGAA
269418	19.0446072781394	0.0327208745836781	0.00357261034962925	-144.652781074219	25.6675026750328	TAAGGAAAACATAATAATGTTCGTGG_ATCAGAAGTTCGAATCAAATTACGAA
269448	1.2638298461208	0.035429840102812	0.00553228849961548	-102.175580962123	30.7953633742692	CGGTGAAGCACCAATGCTTTTCTTTG_ATCAGAAGTTCGAATCAAATTACGAA
269460	8.97691551728416	0.0327648388893265	0.0042450794697796	-131.533780000469	28.3682487980648	TTTGCAACAGGTAATATGCTTAAAAG_ATCAGAAGTTCGAATCAAATTACGAA
269472	11.3831705843806	0.030104854390747	0.00380247251248431	-149.999999947123	30.2940596580595	CAACAAAAAATTAACGTATTTCCGTA_ATCAGAAGTTCGAATCAAATTACGAA
269553	18.8068152372687	0.05128447038395	0.00835032332965628	-54.785523691787	27.8058404081868	ATACAAATAGACAATAATGTTGAGCG_ATCAGAAGTTCGAATCAAATTACGAA
269684	34.3398720630943	0.0361281922303756	0.00310423986125585	-133.231369543694	19.5022587687932	AGATTAATGACGAATGTAGTTTGAAC_ATCAGAAGTTCGAATCAAATTACGAA
269719	12.7366056017983	0.0306808296795885	0.00364849352700879	-149.999999931688	28.4618415766758	TAGGGAATTCGGAACTGTGTTTTTTG_ATCAGAAGTTCGAATCAAATTACGAA
269943	3.10198536866168	0.0293533056913337	0.00483226846181924	-150	39.1277532617032	GTCATAAAGCATAACCTTCTTAAAAG_ATCAGAAGTTCGAATCAAATTACGAA
269964	14.0295112329257	0.0309715571328472	0.00338073203049332	-150	26.157362233103	TATTAAACCGGCAAAGTATTTAAAGG_ATCAGAAGTTCGAATCAAATTACGAA
269967	27.5449277029221	0.0371335844181628	0.00351400961409068	-121.596404876847	20.4651135944807	GGTATAAACCGAAAGGACATTACGTG_ATCAGAAGTTCGAATCAAATTACGAA
270002	23.5108727634363	0.0332140287004352	0.00338057423890939	-149.999999965889	24.8326920881687	AACGGAAACTAGAAGTATTTTTGCAT_ATCAGAAGTTCGAATCAAATTACGAA
270052	13.3345910590256	0.0373148925829179	0.00430186951013811	-109.939159902846	23.8604906551522	ATAGGAATTGGGAAGATGGTTAGCTC_ATCAGAAGTTCGAATCAAATTACGAA
270055	19.3106848281852	0.0322264233805368	0.00403912520678189	-150	30.5007142395298	ACAACAAAGCGGAATGCGCTTATGTG_ATCAGAAGTTCGAATCAAATTACGAA
270118	8.38592300914785	0.0301425595449895	0.00375581571050617	-149.996857232279	29.9697485127738	ACAGTAACGCGAAAATTATTTCGATT_ATCAGAAGTTCGAATCAAATTACGAA
270119	10.9066747482668	0.0311950394874105	0.00436755092862248	-144.95795336609	32.4581019793593	TACAGAATCCGCAATCATCTTTTCTG_ATCAGAAGTTCGAATCAAATTACGAA
270161	14.6754037963301	0.0399699735734596	0.00389306817433818	-96.1842137174095	19.0134066823132	AACCAAATTTTGAATGTTGTTGCGAA_ATCAGAAGTTCGAATCAAATTACGAA
270171	0.70256616668749	0.0279563272085986	0.00474588804249529	-149.999999993862	38.952133430253	ATTAAAACACTGAAACTGATTTTTTA_ATCAGAAGTTCGAATCAAATTACGAA
270278	9.87869647741411	0.0338602618478211	0.00466023224088031	-128.572898570207	30.4639735474533	GCAGCAACAGTGAATGCGCTTACATG_ATCAGAAGTTCGAATCAAATTACGAA
270565	10.0796388414345	0.0296835394714151	0.00391507692058983	-149.999999967299	30.9096168382391	AACGCAAGAAAAAATTTGATTCATTT_ATCAGAAGTTCGAATCAAATTACGAA
270659	48.4706263148015	0.0346831745777717	0.00245383282285421	-149.99999996177	17.4024793376236	AAATTAACATTCAACATTTTTCGGAT_ATCAGAAGTTCGAATCAAATTACGAA
270681	103.888229588568	0.0374562882617123	0.00175897622250462	-150	11.8539206053223	AGAGAAAGCATTAAGATGATTTTGGT_ATCAGAAGTTCGAATCAAATTACGAA
270754	36.3464450904425	0.0348269270525683	0.00298819340147773	-142.266213343254	19.9827819996189	GTCACAACTTTAAAGTACATTATCAG_ATCAGAAGTTCGAATCAAATTACGAA
270892	66.1308934283298	0.0357159255896379	0.00232992335038718	-149.999999996916	15.9450055436692	ATCGCAACGAGTAACAGTCTTGGGCT_ATCAGAAGTTCGAATCAAATTACGAA
271007	1.30517939644228	0.0331935510889576	0.00490886028905022	-112.896675341654	29.8000126880943	CTGGCAAACTTTAACCATATTGTTTT_ATCAGAAGTTCGAATCAAATTACGAA
271020	42.6727463198776	0.0338220362397979	0.00263872226272708	-149.999999998284	18.4959683467841	ACCGCAATTAGAAAAGGCATTGGCGG_ATCAGAAGTTCGAATCAAATTACGAA
271033	6.11443946501916	0.0318124717711694	0.00501271986184453	-140.28022122238	36.7152735912775	TGAACAAGCAGAAACATTTTTCTAAC_ATCAGAAGTTCGAATCAAATTACGAA
271068	4.94475403298122	0.0325263754525522	0.00486397698667553	-128.548765835029	32.5375869929154	GTGCCAAACTGAAATTGGGTTGATTT_ATCAGAAGTTCGAATCAAATTACGAA
271090	69.9921060257325	0.0360711162529658	0.00225525952387511	-149.999999998673	15.4722975915007	ACGTCAACGTGGAACCCTGTTGCATA_ATCAGAAGTTCGAATCAAATTACGAA
271128	27.4988473638962	0.0350773732466966	0.00322508594203445	-134.156050191688	20.8899098076869	CTGTGAACGGGTAACGGACTTCGAAG_ATCAGAAGTTCGAATCAAATTACGAA
271197	13.0566657300589	0.0327440769182248	0.00413884752502542	-136.665557226222	28.6020642228929	TGTGAAACATTGAATAGAGTTGCGCA_ATCAGAAGTTCGAATCAAATTACGAA
271222	23.4625369326941	0.0351075252739828	0.00346186873299348	-137.341607579563	22.9389224669492	GCAAGAATATGAAACGATGTTTGAGG_ATCAGAAGTTCGAATCAAATTACGAA
271281	48.4617532490192	0.0348531796817767	0.00219990371854601	-149.99999999662	15.9239131994979	CTCAGAATACTAAAAGCACTTACCGG_ATCAGAAGTTCGAATCAAATTACGAA
271302	0.691931426693074	0.0283495738394738	0.00575976412788587	-149.999999929546	47.7074566884143	ACCAGAAAGAGCAAAGCGGTTGCCAG_ATCAGAAGTTCGAATCAAATTACGAA
271553	6.08758303176214	0.029742293868569	0.00425080679564072	-149.999999998031	33.8334383715729	CGTATAAAGAGAAAGGGACTTACAGC_ATCAGAAGTTCGAATCAAATTACGAA
271573	35.033352169575	0.0337576102704622	0.00270239316582732	-149.999999886593	19.8211076589065	TAACCAAACCTTAAGTGATTTTTATC_ATCAGAAGTTCGAATCAAATTACGAA
271788	5.8581376632158	0.0297610219460091	0.00451803666537298	-150	36.8176637716609	ATCCCAACTTTCAATCATCTTCATTA_ATCAGAAGTTCGAATCAAATTACGAA
271838	29.7566082586475	0.0328781198915385	0.00268779107871419	-149.999999999445	19.4720092303945	ATTCCAAAGTTTAAAAATCTTCGTAA_ATCAGAAGTTCGAATCAAATTACGAA
271999	8.78436432558784	0.0375813285201586	0.00424574519609688	-101.848445351482	22.2933284777244	TACACAAACCGTAAGGCGCTTATCAG_ATCAGAAGTTCGAATCAAATTACGAA
272044	50.3826700528537	0.0351544666800798	0.00241288167446674	-149.999999998644	16.9276365629625	TTGTAAAATCGTAATACGGTTGTTCC_ATCAGAAGTTCGAATCAAATTACGAA
272197	82.7610185536918	0.0363360204326375	0.00197212908937764	-149.999999995785	13.3576396506812	TTCACAAATAGTAACTGTTTTGGAAC_ATCAGAAGTTCGAATCAAATTACGAA
272206	35.9640905643056	0.0339123184937045	0.00277040179834558	-149.99999999062	19.5711786458419	ATACTAACTTGGAAGTGCCTTAACTA_ATCAGAAGTTCGAATCAAATTACGAA
272309	18.0109503668894	0.034684132980926	0.003615192362489	-127.399711074244	22.8126383080776	GTATTAACATTTAACATAGTTTGCTA_ATCAGAAGTTCGAATCAAATTACGAA
272429	1.98578625743319	0.028717149454901	0.00538149984753399	-149.999999973641	44.4871687700178	ATCGGAAATGTGAACACTGTTGGTCT_ATCAGAAGTTCGAATCAAATTACGAA
272490	6.98482233547497	0.0331338067239698	0.00440559465009331	-126.07615155431	28.4574187433194	GTACTAATTCATAAACCAATTGTGGC_ATCAGAAGTTCGAATCAAATTACGAA
272634	5.31637286730142	0.0290202436585751	0.00422072577622439	-149.999999953859	33.4657324407471	GGACTAAAAGTTAAACTTTTTGGTAA_ATCAGAAGTTCGAATCAAATTACGAA
272672	1.16629833456673	0.0312554736289653	0.00531752905873048	-123.472985288017	35.2604659742009	TAAAAAAGGCCTAAGTGGGTTGGAAT_ATCAGAAGTTCGAATCAAATTACGAA
272706	6.70160515106026	0.0295334728706978	0.00443113849404508	-149.999999985582	35.1291257395572	CGATTAAGTGTAAAGAGCGTTAAAGA_ATCAGAAGTTCGAATCAAATTACGAA
272738	21.2752160648435	0.0324024138936687	0.00347307636807644	-149.999999977548	25.8813396234117	TATGAAACTGTCAATAGTCTTTTTTC_ATCAGAAGTTCGAATCAAATTACGAA
272961	6.33262815088835	0.0313951519809061	0.00429662258580361	-131.364657213539	30.0390541740719	TCTAAAACTTTGAAAGACCTTAGATA_ATCAGAAGTTCGAATCAAATTACGAA
273021	1.20826837754098	0.0287423115954311	0.0050534139157771	-147.568744081849	40.5985433053229	ATTGAAAACTGCAATAGACTTATCGC_ATCAGAAGTTCGAATCAAATTACGAA
273104	39.344536476459	0.033722978054702	0.00255647013622634	-149.999999999986	18.4109919239298	ATGCCAAGTCAGAACAAATTTCACCT_ATCAGAAGTTCGAATCAAATTACGAA
273261	21.4095837209799	0.0319892037304061	0.00321135076514904	-149.999999988098	23.8209835283842	TTAATAACAGGGAATTCAATTCGCTT_ATCAGAAGTTCGAATCAAATTACGAA
273295	13.9189030086427	0.0315415410669241	0.00385980873093873	-149.331864101608	28.864483241088	ATTACAACCAGGAAGAGCTTTGATCA_ATCAGAAGTTCGAATCAAATTACGAA
273381	0.0568444184235659	0.0345957838715167	0.00627897990621403	-106.276768266282	37.0244888234867	TATGAAATCTACAATGCGGTTAGCTC_ATCAGAAGTTCGAATCAAATTACGAA
273408	4.50541652323673	0.0292543876996154	0.0040626673941366	-149.999999969368	32.934652590615	TCGGCAACTTGTAATTAAATTTACGC_ATCAGAAGTTCGAATCAAATTACGAA
273435	2.62701669858474	0.0320967410799954	0.00499004244305876	-122.356680462862	32.5368340805652	CAGCTAAAAGGGAACTTTCTTTCATA_ATCAGAAGTTCGAATCAAATTACGAA
273614	0.669294238106957	0.0350938930710104	0.00502816465768123	-101.533562071229	27.5934917245817	CGTTAAACCTTCAAACCTGTTGTTGT_ATCAGAAGTTCGAATCAAATTACGAA
273637	12.083822444708	0.0310616395772979	0.003460269112875	-150	27.4237683729626	ACAAAAAACATAAATAGATTTTGCTT_ATCAGAAGTTCGAATCAAATTACGAA
273692	17.4456818045952	0.0309951543266403	0.00316865130518304	-149.999999962847	24.8735688601752	TCACAAACCAATAAGAACTTTATATG_ATCAGAAGTTCGAATCAAATTACGAA
273729	11.1622237826905	0.0302792767376411	0.00345422096097468	-149.999999937108	27.0311180172864	TATTTAATAATGAAGCAAATTAGCGT_ATCAGAAGTTCGAATCAAATTACGAA
273895	13.2064009968337	0.0330838122441552	0.00407214688002494	-137.479496204418	28.4162309365286	CTACCAATGGGAAGGGTCTTTGGAG_ATCAGAAGTTCGAATCAAATTACGAA
273961	14.1468904740257	0.0326183474352798	0.00364039359789552	-140.990273559452	25.5845751113642	CCCCGAAACGAGAACTATTTTGTTAG_ATCAGAAGTTCGAATCAAATTACGAA
273981	8.25583110777397	0.0359594900724567	0.00443092139718798	-113.331384643045	25.6167671239009	CCCGAAAGTGCGAAAAGATTTGCCTC_ATCAGAAGTTCGAATCAAATTACGAA
274049	6.07617636532912	0.0345388159648728	0.00543316100293529	-120.590049533541	34.2679334806587	TGCACAAAATGTAAATGATTTGCTAC_ATCAGAAGTTCGAATCAAATTACGAA
274117	67.7615047816622	0.0360317810061015	0.00222512871545176	-149.999926384634	15.5192428236615	ACACTAAGATAAAACTAAATTGGGTA_ATCAGAAGTTCGAATCAAATTACGAA
274149	4.31216827844681	0.0288338888107289	0.00464000254449905	-149.999999979685	37.5758929921396	ACTTAAACGTTCAAGATTTTTTCTCT_ATCAGAAGTTCGAATCAAATTACGAA
274199	62.0046021360352	0.0354511705421537	0.00199131351161828	-149.999999989682	14.3771706360199	ATTTTAATCCTCAATGGGTTTCCTAT_ATCAGAAGTTCGAATCAAATTACGAA
274276	4.03985898093955	0.0295074268264169	0.00489050619125276	-149.99999999551	40.2505954350534	CATATAACTAGGAAGGTTGTTTAGGT_ATCAGAAGTTCGAATCAAATTACGAA
274319	48.6676954944556	0.0350379146879179	0.00247359151349083	-149.999999859491	17.6615246023883	CATATAACGTTTAAACAAGTTACCGT_ATCAGAAGTTCGAATCAAATTACGAA
274338	60.9712410251916	0.036442242723842	0.0022243334049443	-144.12025589235	14.6751706472899	AACATAACTAAAAATGGTGTTCGCGC_ATCAGAAGTTCGAATCAAATTACGAA
274357	32.874836717025	0.0337091989010307	0.00270973540576724	-149.999999999434	19.8901726502458	GTCATAAATAATAATGCTCTTTCTGA_ATCAGAAGTTCGAATCAAATTACGAA
274403	33.7377163510997	0.0339614235738468	0.00289650705189478	-146.455873556579	19.9396831674212	AAAATAAATCGCAAGTACCTTACTAG_ATCAGAAGTTCGAATCAAATTACGAA
274409	8.86273694202671	0.0310118297302294	0.00433080042797864	-149.999999992775	34.3745286162155	AGGGGAACTTTTAACCCGATTGAAGA_ATCAGAAGTTCGAATCAAATTACGAA
274489	12.8915295715501	0.030465632531363	0.00378085071270906	-149.999999999988	28.5365878032686	AGATGAATCTTTAAAATAGTTTGCCA_ATCAGAAGTTCGAATCAAATTACGAA
274557	4.95787927247493	0.0324907641306129	0.00468893709112223	-128.202345960261	31.6367788528974	CGAGAAATGCATAAGCCACTTAAGCA_ATCAGAAGTTCGAATCAAATTACGAA
274702	17.923252271786	0.0373167354766675	0.0037488297797861	-113.974312880714	21.0815184533733	TACACAATACGTAAAGCAGTTTCAGG_ATCAGAAGTTCGAATCAAATTACGAA
274726	1.33214300603958	0.0331844000475892	0.00555355477974606	-116.422268005948	34.8912590830639	CAAACAACTGTCAACGTATTTCCGCA_ATCAGAAGTTCGAATCAAATTACGAA
275060	54.3283812245738	0.0345816227341446	0.00228924741604572	-149.999999952892	15.8643193977537	TCAGTAAATCATAAATATGTTTCACC_ATCAGAAGTTCGAATCAAATTACGAA
275186	7.59354276968659	0.03245049784499	0.00434728774661415	-131.436641538579	29.5278505589191	CCCTCAAGCTACAAGGGGCTTAGGGT_ATCAGAAGTTCGAATCAAATTACGAA
275339	138.715880985569	0.0376793218119499	0.00146328498961642	-150	10.1664736756653	TAAATAATTGGTAAGGGCCTTAACAT_ATCAGAAGTTCGAATCAAATTACGAA
275706	0.677881272588017	0.030561654971049	0.00568900295380786	-134.397537250359	42.1739419350816	AAGCTAATTAATAACGAGTTTAAGTG_ATCAGAAGTTCGAATCAAATTACGAA
275996	28.173350507509	0.0331583380025823	0.0028655937172883	-149.999999999983	21.8610026165361	TAGCTAAAAGCAAAAGTGTTTATGTC_ATCAGAAGTTCGAATCAAATTACGAA
275998	15.5205802534782	0.0311960676586261	0.00316823669939477	-149.999999994813	25.1479542902973	ATGGTAAACTCAAACAATATTTGATA_ATCAGAAGTTCGAATCAAATTACGAA
276019	1.19244429451609	0.0304909056847339	0.00586111220697002	-137.35426150823	43.0756604163909	CCCCCAAACTACAAAGGCTTTCCGTA_ATCAGAAGTTCGAATCAAATTACGAA
276030	9.9323126684021	0.0311207428088483	0.00394311825571266	-142.984234179703	28.8897557750819	ACCAAAATAATTAAATTGATTCCGAA_ATCAGAAGTTCGAATCAAATTACGAA
276211	30.1018287813009	0.0335644079978605	0.00312165031235023	-149.99999991344	22.5347377447815	AGGGTAACATAGAAAGGTTTTCTGAC_ATCAGAAGTTCGAATCAAATTACGAA
276360	10.4830376634432	0.0305013624412092	0.00337618165220592	-149.999999882474	27.4532386171136	CGAGGAAACCTCAAGCGGATTTGTAG_ATCAGAAGTTCGAATCAAATTACGAA
276425	2.04440524271384	0.0365109459505473	0.00565098890728408	-100.619174909941	30.9273764200556	GTCAGAAGAGTCAAAGAGTTTCGCCA_ATCAGAAGTTCGAATCAAATTACGAA
276436	13.2245795630826	0.0329208744212522	0.00396410403085003	-136.04992750874	27.2507843954312	CAACGAATATACAAAGCTCTTTTCCG_ATCAGAAGTTCGAATCAAATTACGAA
276456	45.8067414903651	0.0346988755829003	0.00244376910605989	-149.999999792307	17.6801079964862	AATATAATGAGTAAACTGCTTTCAAT_ATCAGAAGTTCGAATCAAATTACGAA
276631	0.267726816125716	0.0281896941004852	0.00549364997547594	-150	46.4157882047312	TAGACAATACCTACAGCCTTCTAGG_ATCAGAAGTTCGAATCAAATTACGAA
276633	7.5658044024179	0.0302864436715177	0.00431355761354575	-149.999999914337	35.0779659810408	AATAAAAACACCAATTATGTTCCTAG_ATCAGAAGTTCGAATCAAATTACGAA
276644	27.4870670908633	0.033056568232832	0.00284875901076606	-149.999999997007	21.5509875431176	ATATAAATATACAACTGTCTTCACAA_ATCAGAAGTTCGAATCAAATTACGAA
276671	3.94537828727978	0.0288524403404976	0.00501791884421542	-149.999999971735	41.0247849018679	CAGGTAAAGTGAAACGGAATTGCTTG_ATCAGAAGTTCGAATCAAATTACGAA
276898	17.7361687324864	0.0313740855480476	0.00360921416703596	-143.584578935449	25.6783434783864	CTGGTAAATGTCAAAGTTGTTTGATT_ATCAGAAGTTCGAATCAAATTACGAA
276936	123.385486976092	0.0379511222474697	0.00165160363731695	-149.999999898003	10.9844732052147	AAATTAACCTGCAACGAGATTCTTGC_ATCAGAAGTTCGAATCAAATTACGAA
276979	10.0751851713226	0.0300298319336857	0.00373806933541632	-149.999999936334	30.6583398391601	CACGAAATAGCCAATTTATTTGTTTT_ATCAGAAGTTCGAATCAAATTACGAA
277020	1.64560684430064	0.0372680992377083	0.00625760760085357	-89.5080416248222	32.1640613176718	TGTCTAATTGCCAAACCGATTTCAGG_ATCAGAAGTTCGAATCAAATTACGAA
277039	29.9944123237522	0.0330463764786938	0.00271728171021377	-149.999999996728	20.0504215978543	AGACAAAATTGTAAAACGCTTTAGGG_ATCAGAAGTTCGAATCAAATTACGAA
277162	12.6690169648411	0.0315226670313951	0.00399210587277696	-149.99999999761	30.506561179276	TATTTAACACTCAATCCGTTTAGTTG_ATCAGAAGTTCGAATCAAATTACGAA
277247	38.892105621872	0.0345920601747314	0.00267475680282729	-146.818142159699	18.1554204920867	CAAATAATCTTAAATGGCTTTGATAC_ATCAGAAGTTCGAATCAAATTACGAA
277256	34.8207975777766	0.0339019373937477	0.00271314700362465	-149.999999997203	19.3243196552268	CAGCAAAAGTAGAACGAGATTCATCT_ATCAGAAGTTCGAATCAAATTACGAA
277274	1.08288324628607	0.0338887090575874	0.00585612617131322	-114.073669974258	36.4381866204097	CAACTAAACGCCAACGGGCTTAGCTG_ATCAGAAGTTCGAATCAAATTACGAA
277310	30.6099216956617	0.0323898181748836	0.00264087998866706	-149.999999999513	19.6698079904857	TTAATAAAAGTAAAGGACATTCTCCA_ATCAGAAGTTCGAATCAAATTACGAA
277383	44.0594845329921	0.0343427856815547	0.002384974458183	-149.999999967245	17.0362178791232	AAACAAAACATTAAAAGCTTTATCAC_ATCAGAAGTTCGAATCAAATTACGAA
277443	4.3108097766493	0.0300749308483058	0.00496955847530103	-143.716404483412	38.0166064259594	ATAAAAACGAAGAAGGACATTGTTGA_ATCAGAAGTTCGAATCAAATTACGAA
277649	26.2814000548039	0.0317177423704167	0.00288322060788007	-149.999999988239	22.666568985905	ATCTTAAGTCAGAATATATTTTTTTC_ATCAGAAGTTCGAATCAAATTACGAA
277828	1.70415032996587	0.0280321691396517	0.00450485778458496	-149.999998952156	40.1343702710234	TACATAAATAAGAACCGGGTTTGGGG_ATCAGAAGTTCGAATCAAATTACGAA
277843	10.6765723403497	0.0297360967417787	0.00346607577439406	-149.999999930406	28.315342404502	CGATAAAACGTAAAGGCGTTTATTAT_ATCAGAAGTTCGAATCAAATTACGAA
277950	5.01974330951184	0.0288143721824979	0.00432108651157393	-150	35.163615988026	TACTTAATCTTGAAAACGATTACTAA_ATCAGAAGTTCGAATCAAATTACGAA
277992	3.06682652088428	0.0483503772185055	0.00752685537194196	-44.6761671338287	24.2400671721186	GGCGTAAACGTTAAACGTCTTCATGT_ATCAGAAGTTCGAATCAAATTACGAA
278020	5.4609779774437	0.0301028375988276	0.00447199275351715	-144.250967528784	33.4226859904549	ACCTCAACCTAAAAAGCCATTGATCG_ATCAGAAGTTCGAATCAAATTACGAA
278033	62.0600718285629	0.0354997647132446	0.0021638784298399	-149.999999980239	14.9332180839876	TTAATAACTACGAACTTGGTTGGAAA_ATCAGAAGTTCGAATCAAATTACGAA
278049	0.606000787346403	0.028266560332972	0.00551436537335543	-149.999999970673	46.4655953645851	AGTGCAAACTTAAAAGATGTTATGCG_ATCAGAAGTTCGAATCAAATTACGAA
278466	21.8026964907542	0.0327770262698975	0.00302602407737161	-149.999999999196	23.8522229058773	AGGCCAATTTGAAATTCGTTTGGTGC_ATCAGAAGTTCGAATCAAATTACGAA
278880	13.781992495898	0.0311398829621855	0.00320856693731773	-149.999999999328	25.9603644165082	CATCAAAGTTGTAATTGTCTTTTAAA_ATCAGAAGTTCGAATCAAATTACGAA
278983	7.05442761867302	0.0301325156823178	0.00444008745665353	-149.99999999576	34.6716972564676	AAAGTAACAATGAATCGAGTTTTTTC_ATCAGAAGTTCGAATCAAATTACGAA
278997	43.4807313393452	0.0344145274625819	0.0023986719943653	-150	17.0962136964621	TTATAAATGAGTAAAGCTGTTAGGAA_ATCAGAAGTTCGAATCAAATTACGAA
279115	26.0795069906643	0.0339193453744375	0.00332749104615919	-145.295925738275	23.2799469785579	GCCATAAGGCGTAAGTGGTTTGCAAG_ATCAGAAGTTCGAATCAAATTACGAA
279165	22.6796981930131	0.0345084303987059	0.00370072028905938	-138.820374037597	25.2023599652972	AAACTAAGGCATAACCTCGTTCAAG_ATCAGAAGTTCGAATCAAATTACGAA
279303	21.7327343982497	0.0326028212166716	0.00339288587984868	-149.999999996475	24.9061776096953	CATCGAACGAATAACATAGTTCGGCG_ATCAGAAGTTCGAATCAAATTACGAA
279356	11.1378051423308	0.0323659936556166	0.00394831552708135	-136.279602863137	27.3349744630675	GAAGGAAAGGAAAATAAATTTGGAAG_ATCAGAAGTTCGAATCAAATTACGAA
279357	35.2103547123905	0.0336227163593998	0.00262554538287484	-149.999999988159	18.9094564831019	AAATTAAAGTGTAAAGTTCTTAAAGC_ATCAGAAGTTCGAATCAAATTACGAA
279367	44.0793715446387	0.0343187599225247	0.00244956460808344	-149.999999999526	17.4447474081789	AGTGCAATTACAAAAGTCCTTGGGAA_ATCAGAAGTTCGAATCAAATTACGAA
279684	1.46113666419912	0.0354572973127814	0.00547925857424408	-100.768807946565	29.9398158804116	GGCGTAAGTAGGACGTTAATGA_ATCAGAAGTTCGAATCAAATTACGAA
279694	1.96578742470052	0.031414135509273	0.00522304700281224	-123.870657413584	35.1641054260424	ATTAGAACTGCTAACCCCCTTTGCAC_ATCAGAAGTTCGAATCAAATTACGAA
279737	69.4663855786663	0.0361559041778709	0.00216630461928208	-150	15.0994052210862	TAGCTAAAAAACAACTCTTTTTGTTC_ATCAGAAGTTCGAATCAAATTACGAA
279806	13.1888128998294	0.0319374170628173	0.00409609837798397	-146.308959725208	30.1340640914308	AATGCAACGCGGAATGGCTTTCTGGC_ATCAGAAGTTCGAATCAAATTACGAA
279870	8.24183669154429	0.0306251052637723	0.00426615158866286	-148.244087834302	32.5327174863221	TAGGGAATGATTAACTGATTTTATCC_ATCAGAAGTTCGAATCAAATTACGAA
279873	11.9990977504745	0.0346381496408335	0.00397808096151286	-122.186635413395	24.6689684867898	AACTAAATCGCTAACTATTTTCCAGA_ATCAGAAGTTCGAATCAAATTACGAA
279885	1.75362125519069	0.0310259736259263	0.00564327561486474	-135.611377635289	41.2565668833514	ATTCAAATCCATAACACTTTTTGAGA_ATCAGAAGTTCGAATCAAATTACGAA
279966	20.3620684912468	0.0328490955329271	0.00333866472528026	-145.53994249571	23.6569685678082	CATGCAAATTATAATGCGGTTCAGGA_ATCAGAAGTTCGAATCAAATTACGAA
280058	4.06746268952153	0.0283168209791642	0.00439012732044492	-149.999999929195	36.2333008485353	TATAAAATATAGAAATCACTTGGGTT_ATCAGAAGTTCGAATCAAATTACGAA
280131	22.1614673865953	0.0360006614405845	0.00361619793129221	-124.071252021059	21.9487335180108	ACGCCAAGAACTAACGAAGTTGGAGG_ATCAGAAGTTCGAATCAAATTACGAA
280358	1.75004043927456	0.0352953121588471	0.00552665013699202	-105.095557045779	31.1231665401317	GAATTAAACCTAAATAATCTTCGACC_ATCAGAAGTTCGAATCAAATTACGAA
280386	15.6509514557642	0.0357461148700611	0.00358270263074127	-122.244145172248	21.2236969789333	CGCTAAACCTTGAACAGGGTTGAGGG_ATCAGAAGTTCGAATCAAATTACGAA
280391	23.8639645691284	0.0336287817561495	0.00343209633839466	-142.492760259937	23.8380035282166	GCCATAATGCATAAGGTTATTGAGGG_ATCAGAAGTTCGAATCAAATTACGAA
280545	9.33994111925087	0.0331124122504887	0.00403728917123117	-130.998900776221	26.8795605674356	AGCATAAAAGGGAAAATATTTCGAAG_ATCAGAAGTTCGAATCAAATTACGAA
280569	31.511385891082	0.0333984116031126	0.00268463476481014	-149.999999999333	19.5789556057724	CAGTAAATTGAGAACACCTTTATCAG_ATCAGAAGTTCGAATCAAATTACGAA
280588	2.536375968767	0.0296851698302296	0.00537965427349981	-144.673406346729	42.1480786274826	ATATCAAAGCTGAATATCGTTAGTCA_ATCAGAAGTTCGAATCAAATTACGAA
280674	22.3220523937973	0.032864065658917	0.00317076569416703	-149.999999998689	23.4240377445755	CCGGGAACCGAGAATGTTCTTGTAGC_ATCAGAAGTTCGAATCAAATTACGAA
280825	25.6457760988548	0.0331243903128814	0.00328530763620571	-149.999999987132	23.9846911901283	GGGCCAACCGGCAATAACATTTTCCG_ATCAGAAGTTCGAATCAAATTACGAA
280850	6.98978902455971	0.032458773304755	0.0041615894643332	-126.851925276319	27.1131514124196	TCGATAATTTGAAACTGGCTTTGTCC_ATCAGAAGTTCGAATCAAATTACGAA
280901	7.36184524904092	0.030022698005965	0.00416503806701703	-149.999999997158	33.1031883676025	TTTATAAGTATCAAGCTTGTTTCTTA_ATCAGAAGTTCGAATCAAATTACGAA
281086	7.16538585677463	0.03466049468053	0.00419987058551888	-115.244288073889	24.9144403115024	ACGTCAATTGCAAAACGAGTTGATTT_ATCAGAAGTTCGAATCAAATTACGAA
281160	29.8251726807491	0.0327074159114746	0.00282996582713442	-149.999999993537	20.3785780285593	GATTTAAGTAATAATTGGTTTTGAGT_ATCAGAAGTTCGAATCAAATTACGAA
281180	33.999982915417	0.033743222267092	0.00267319375278608	-149.999999990085	19.2229160970273	AAATGAAATCAGAATATTTTTGTGCA_ATCAGAAGTTCGAATCAAATTACGAA
281238	6.60156273336636	0.0334612674703285	0.0044152944067105	-120.397743178089	27.5069071488205	TATGAAAACTGCAAGTGATTTTAGTC_ATCAGAAGTTCGAATCAAATTACGAA
281272	9.12499244516927	0.0390674990720375	0.00438060895473526	-94.7063174224997	21.5176830422335	TAAACAATCGTCAAATCGCTTACCGG_ATCAGAAGTTCGAATCAAATTACGAA
281348	9.46594765016818	0.0339008914663004	0.00424515728820931	-125.512515719162	27.1097842124052	ACACGAACTTGGAAATGATTTCTGGT_ATCAGAAGTTCGAATCAAATTACGAA
281419	1.28881642825855	0.034986399085485	0.00542529298117631	-103.756140233711	30.7831569969569	ATCTTAATTACGAATTTTATTGCGTT_ATCAGAAGTTCGAATCAAATTACGAA
281446	15.2351275994192	0.031023056566768	0.00359577317399732	-149.999999925093	28.137083606053	AAATTAACCGTAAAGAGAGTTCAGAA_ATCAGAAGTTCGAATCAAATTACGAA
281465	5.0248030766834	0.0279807913914757	0.00428382284436943	-149.999999947891	36.1482169804656	CTTTCAAAATTTAAATTTATTGACGT_ATCAGAAGTTCGAATCAAATTACGAA
281588	28.7602704827854	0.0317352869277666	0.00266333585615549	-149.999999853652	20.7751423890074	CCACAAAGATATAAAAATATTACCTC_ATCAGAAGTTCGAATCAAATTACGAA
281596	120.85822829104	0.0381557163765067	0.00174068136097926	-149.999999991422	11.5638768040341	AGATTAAGTAGAAATAAGCTTACGCT_ATCAGAAGTTCGAATCAAATTACGAA
281623	51.8526280695837	0.0348042124599981	0.00236540997946375	-149.999999965779	16.1741412278079	AACGAAATTCATAAATAGGTTTAACC_ATCAGAAGTTCGAATCAAATTACGAA
281642	5.63177837559115	0.0286357372434608	0.00408258160753402	-149.999999991339	33.1430459669081	TGGCAAATAGTCAAAGGAGTTTATTA_ATCAGAAGTTCGAATCAAATTACGAA
281643	9.02167788597584	0.0305779909923716	0.00381444943131625	-146.623045668368	28.8708157361787	CCAGCAAGCTACAAGGGCGTTAATAA_ATCAGAAGTTCGAATCAAATTACGAA
281726	37.4028007641191	0.0339899654073711	0.00269668833655067	-149.996296193139	19.2638448167286	GGCGAAAGGTGGAAAGCAATTGGGGG_ATCAGAAGTTCGAATCAAATTACGAA
281772	11.472391697698	0.0352424792622057	0.00439212713931538	-119.074492464928	26.5831088872115	TTAGAAACCACGAAATACCTTACGTC_ATCAGAAGTTCGAATCAAATTACGAA
281786	142.021570038267	0.0384057943181182	0.00153343513691878	-150	10.1081319763182	ACACTAAGTTGGAAACTTCTTCTGGA_ATCAGAAGTTCGAATCAAATTACGAA
281860	2.58911786552394	0.0365720950828296	0.00522937351621789	-99.5457377219877	27.7096729558648	CATACAACTATTAATCACGTTTCCCC_ATCAGAAGTTCGAATCAAATTACGAA
281948	36.1090818296173	0.0341756398623919	0.00266360711231844	-149.999999974506	19.4549764591506	GCTATAACAATTAAGTGACTTACAGG_ATCAGAAGTTCGAATCAAATTACGAA
281973	35.9826986168443	0.0392739891301951	0.00288177836732476	-113.262630589769	15.3112314984577	ATACTAATAGTCAAAGTAATTTTAGG_ATCAGAAGTTCGAATCAAATTACGAA
282183	36.6016721999526	0.0336937373125601	0.00260935479063702	-149.999999879271	18.9581153620981	CAGCTAAAAACCAAGTCTTTTGTCGT_ATCAGAAGTTCGAATCAAATTACGAA
282373	5.09573655895801	0.0292843042566452	0.00449396566818809	-148.335811235507	36.0034343343435	TTCTTAATCGTGAACAATTTTTATCT_ATCAGAAGTTCGAATCAAATTACGAA
282394	26.7747472509585	0.0326924487655258	0.00287961790307096	-149.99999999808	21.1649114770616	TTATTAACTTGGAAGTAGTTTGTGTA_ATCAGAAGTTCGAATCAAATTACGAA
282447	1.99135007891765	0.0287694875612357	0.00518558646756261	-150	41.8722565540943	AGAATAACCGCAAATGGTATTGTTTT_ATCAGAAGTTCGAATCAAATTACGAA
282544	6.72583906069301	0.0293601500434832	0.00454164214254175	-149.999999935341	36.1581471205886	GAACTAACCAAGAAAAGTTTTTACAC_ATCAGAAGTTCGAATCAAATTACGAA
282660	46.4400592950667	0.0342884807914598	0.00235184045627475	-149.999999998067	16.8909561735693	AGTGAAATATCAAAGAGTTTTTGGCT_ATCAGAAGTTCGAATCAAATTACGAA
282665	8.3670501194975	0.0307015511853334	0.00400824454941801	-144.380613957903	29.7859541609867	AACAAAAGAATGAAACGGTTTAGGAA_ATCAGAAGTTCGAATCAAATTACGAA
282676	14.1501861876777	0.0310517590427883	0.00384252310629071	-150	29.9232820247944	GTATAAATCCAGAACGATTTTTGATG_ATCAGAAGTTCGAATCAAATTACGAA
282827	26.0071244156942	0.0335965108287859	0.00314576965540796	-144.007189473388	21.9969464233625	AACTGAACTGGTAAGAGGATTATCTT_ATCAGAAGTTCGAATCAAATTACGAA
282847	3.3906828305575	0.0333905764100895	0.00527148861416207	-118.271124199993	33.6892668701679	TCGAAAACAGAGAACGTTGTTCAGCG_ATCAGAAGTTCGAATCAAATTACGAA
282924	2.21684648200298	0.03095142016258	0.00497058671769075	-134.026754740958	35.6662585642345	CTCCCAATCTTCAAACACCTTATTGA_ATCAGAAGTTCGAATCAAATTACGAA
283184	11.1760993104368	0.0383092334614437	0.00394010217746787	-101.287603795618	20.3948030671229	GTTCGAAGTTGTAAATGAATTGTGAC_ATCAGAAGTTCGAATCAAATTACGAA
283216	44.6659935901666	0.0341577197454734	0.00258730609671889	-150	18.057027909481	TGGCCAAGCTGGAACGAGCTTGAGCG_ATCAGAAGTTCGAATCAAATTACGAA
283388	9.31224730849155	0.0305257545677996	0.00361309616634544	-149.999999997193	28.7108075207192	GCCAGAAACTCGAATATAATTATGAC_ATCAGAAGTTCGAATCAAATTACGAA
283709	56.1866015443175	0.0384849461345446	0.00263052873943215	-130.726575907131	15.6646258586215	AAACCAAACTAGAAACGCGTTGCGCG_ATCAGAAGTTCGAATCAAATTACGAA
283923	11.2551857988577	0.0308652946316233	0.00392834460042402	-149.999999998152	30.6429403021216	AGTCAAACACTGAAAGGCCTTTTTGC_ATCAGAAGTTCGAATCAAATTACGAA
284054	33.3563598956318	0.0335029441633435	0.0029564560694439	-149.999999999243	21.0761118439895	ATTTGAACCCTGAACTAAATTTTCGG_ATCAGAAGTTCGAATCAAATTACGAA
284187	92.773878370682	0.036921962090924	0.0018657129800709	-150	12.5632496928235	TTCCGAATAGGTAACTATCTTCTATG_ATCAGAAGTTCGAATCAAATTACGAA
284278	61.6963041059825	0.0356642853660347	0.00222562786721616	-149.999999996816	15.2083570163566	AAACGAACTAAGAATGATATTCTGCT_ATCAGAAGTTCGAATCAAATTACGAA
284369	5.51928924242867	0.0305631076474356	0.0044611474006678	-135.778028534731	33.0903849262107	GGTAAAATATGGAAAGGATTTAATAA_ATCAGAAGTTCGAATCAAATTACGAA
284518	1.53936606329002	0.0296486225622899	0.00548115404838483	-136.667858871693	41.1867024153612	CGTATAAGCAATAACATTGTTCGGAT_ATCAGAAGTTCGAATCAAATTACGAA
284530	0.310666059749366	0.030854372421419	0.00610217687845102	-124.169747248872	41.9330891990839	AGACCAAAGGCAAACGCTCTTTGCTA_ATCAGAAGTTCGAATCAAATTACGAA
284808	37.8684990568598	0.0341067496023233	0.0025544238823096	-150	18.6312525810502	TGCGCAACTTCAAATGTACTTAATAG_ATCAGAAGTTCGAATCAAATTACGAA
284887	5.26112148888569	0.0695036679749943	0.0269330021763236	1.89483295496926	50.0792492155908	AACTCAAACCATAATATGCTTGCCTG_ATCAGAAGTTCGAATCAAATTACGAA
284956	4.87279003988201	0.0293097091132334	0.00444005395007177	-149.999999998353	38.2501695981122	TCAACAATACACAAGAGAGTTATTAA_ATCAGAAGTTCGAATCAAATTACGAA
285115	2.60931115716873	0.0284002397858377	0.00503128724917418	-149.999999999999	40.9954298284756	GCAATAAGATTAAAGAGATTTCCTAG_ATCAGAAGTTCGAATCAAATTACGAA
285171	24.3802637795168	0.0331653715247808	0.00298156153460313	-149.999999988109	23.0522050005498	AGGCTAATATAGAATCCTATTTGAGG_ATCAGAAGTTCGAATCAAATTACGAA
285188	13.9978840753171	0.031632053428199	0.00378709120902534	-149.999983155002	32.8510585359682	ATCAAAACCCTTAATTTTTTTGATCT_ATCAGAAGTTCGAATCAAATTACGAA
285287	3.44923058926415	0.0293203747845369	0.00517005967792854	-149.99999997771	41.8260462799895	TGAGCAAGGAATAATTTGTTTGCGTG_ATCAGAAGTTCGAATCAAATTACGAA
285295	37.0807803271218	0.0334033653941085	0.0026953545788813	-149.99999995039	19.3869456371306	CCGCAAATCTCGAAGTAATTTCCTAA_ATCAGAAGTTCGAATCAAATTACGAA
285326	21.6634451212797	0.0320427179284251	0.00319490285730376	-149.999999983205	23.3745834039148	AAGATAACCACAAAACGTCTTTTCCA_ATCAGAAGTTCGAATCAAATTACGAA
285364	62.9205384866253	0.0593765936663841	0.00427032520738946	-45.1226471873123	11.6560295056249	TATCTAACACGAAACGAACTTACGAT_ATCAGAAGTTCGAATCAAATTACGAA
285394	31.1821113273404	0.033476739982306	0.00275628384944292	-149.999999993328	20.9518321806013	TTACTAATACTTAAACTATTTGCTAG_ATCAGAAGTTCGAATCAAATTACGAA
285478	0.500957370273852	0.0281629855496544	0.00505068491788435	-149.999998036859	44.0542698590967	GTCATAAACTCCAAGGGGCTTTGTTA_ATCAGAAGTTCGAATCAAATTACGAA
285502	72.6181280103123	0.0362618800338719	0.00210494740123373	-150	14.6164358427914	AAGGCAATCTACAATCATTTTTAGCT_ATCAGAAGTTCGAATCAAATTACGAA
285594	62.8685472804684	0.0377289329436682	0.002374867332738	-136.42760487501	14.5398872729204	GAAGTAACGTATAACCATGTTGAGCT_ATCAGAAGTTCGAATCAAATTACGAA
285605	15.7440660507794	0.0360123691040532	0.00386402353094069	-120.254797891446	23.1123287725367	AGGTTAAAGTCAAATATTGTTGCGAA_ATCAGAAGTTCGAATCAAATTACGAA
285709	1.20354243642728	0.0277964757977078	0.00428870397682256	-149.99999995404	38.5267487194887	CATAGAAAATAAAAAGGGTTTGTTGT_ATCAGAAGTTCGAATCAAATTACGAA
285730	27.8096742779963	0.0343688141256482	0.00313060017417971	-137.558942720724	20.4541391068122	TGTTCAACCCATAATGCTATTGACAG_ATCAGAAGTTCGAATCAAATTACGAA
285785	27.6164080747458	0.0356670309421734	0.00312169990326851	-131.414484366185	19.4927151190396	AGCGAAAGCCCTAAAGTCTTTGTGCT_ATCAGAAGTTCGAATCAAATTACGAA
285841	15.3349796590321	0.0328772043344984	0.00348793782123147	-134.402296403724	23.4087043728727	CACCCAAAATTTAAATTCATCTAAC_ATCAGAAGTTCGAATCAAATTACGAA
285862	5.09122518475261	0.0330310323455646	0.00442858550387884	-118.860028486835	27.9299441956696	CAATAAATAAACAAAATGTTTCAGGA_ATCAGAAGTTCGAATCAAATTACGAA
285923	2.51779425511016	0.0293421765256269	0.00500876247981129	-150	41.946699790629	ATGGCAACAGGGAATTTCGTTCATTC_ATCAGAAGTTCGAATCAAATTACGAA
285929	8.67524000351689	0.0299326367871829	0.00395819587295899	-149.99999996212	31.2779770128128	GATGAAAAATGGAAATATTTTGATCT_ATCAGAAGTTCGAATCAAATTACGAA
286309	8.52027787010589	0.0292975248754956	0.0038411766628601	-149.999999991959	30.1460736396161	TTATAAATTTCCAAGGTTGTTGAATC_ATCAGAAGTTCGAATCAAATTACGAA
286371	18.4771966091524	0.034542211665318	0.00373459469661472	-129.109502510006	23.5931920961216	ACGGGAATATGTAATGTGTTTCGGGA_ATCAGAAGTTCGAATCAAATTACGAA
286404	0.647058711521481	0.0335252884904233	0.00488462636277843	-110.745957275683	29.2813416123493	ACATAAAGTGGGAAGCGACTTATTTT_ATCAGAAGTTCGAATCAAATTACGAA
286405	5.9078779801257	0.0307477896844714	0.00458511701541868	-135.722479018049	32.806256295005	GGCTGAAGGGGCAACGGGGTTGGGGC_ATCAGAAGTTCGAATCAAATTACGAA
286506	37.4006583543807	0.0377021787639883	0.00280914174874699	-124.835944096982	16.286542003699	AAGATAATCAGTAATTTCCTTTGTAC_ATCAGAAGTTCGAATCAAATTACGAA
286571	40.8994689569673	0.0339188667422778	0.00243986225911077	-149.999999999603	18.015651484664	CCGAAAATGGATAAGGTATTTTCATT_ATCAGAAGTTCGAATCAAATTACGAA
286629	1.66594469740382	0.0301157234892149	0.00499245890071742	-136.806004151341	36.360387579206	GTCACAAAAGGTAAAAGTTTTCTGTT_ATCAGAAGTTCGAATCAAATTACGAA
286639	7.38052823689052	0.0345278642120736	0.00419484618545221	-116.433648098895	25.0300085622738	ACTAAATATAACGGGATTGGCTT_ATCAGAAGTTCGAATCAAATTACGAA
286711	8.0795399994301	0.0302834558364075	0.00374360855400828	-149.999999989777	30.2325765671369	CACACAATTCTCAATAGGTTTCGAAG_ATCAGAAGTTCGAATCAAATTACGAA
286720	60.5359646219089	0.0353852761928666	0.00208788252870716	-149.999999994228	14.5652008175052	ACGTCAAATAATAATCCGGTTAGGAA_ATCAGAAGTTCGAATCAAATTACGAA
286778	16.4401289045074	0.031645759090422	0.00351657298907633	-149.999999987254	26.1550177863126	CGGACAAACTCAAACCGTGTTAGCCG_ATCAGAAGTTCGAATCAAATTACGAA
287012	0.0746029551682597	0.0276558040686458	0.00517620632869166	-149.99999787645	45.1216835513139	TATCTAATTGTTAATGATCTTTTTGT_ATCAGAAGTTCGAATCAAATTACGAA
287159	9.85666684143938	0.0309589222227458	0.00352361651168692	-149.999999821823	28.4229115227909	TAACCAATCCTCAAGCTTCTTGCATA_ATCAGAAGTTCGAATCAAATTACGAA
287367	67.6407799980173	0.0355864917269017	0.00197530612761321	-149.999999999474	13.6937258258833	CCAAGAACTTTCAAGGAGCTTTGATA_ATCAGAAGTTCGAATCAAATTACGAA
287422	0.279218158032499	0.0284820579234797	0.00523413983669318	-149.999999986003	43.74629002369	AGAGAAAGATAGAAGTGACTTCGCGG_ATCAGAAGTTCGAATCAAATTACGAA
287483	2.44572571523129	0.0279332145090477	0.00409379504185066	-149.99999952533	35.5045969134085	TTTTGAACTATAAAAAAGTTTGGGGC_ATCAGAAGTTCGAATCAAATTACGAA
287841	9.60845751657744	0.0308511592370849	0.00433948064087069	-149.999999999829	33.7135501363019	AATACAAATAGGAACCTGATTTCCAG_ATCAGAAGTTCGAATCAAATTACGAA
287883	6.02559231613844	0.029762529423027	0.004246431241518	-149.999999949506	35.2676052133166	AAGTAAAAAGGCAAGTTGTTTCACAT_ATCAGAAGTTCGAATCAAATTACGAA
287896	0.603909587702795	0.027626787843806	0.00471173125880377	-149.999999228999	40.5033701133336	ATCGTAATATTAAACATATTTTAGCG_ATCAGAAGTTCGAATCAAATTACGAA
287992	3.44061647102974	0.0309703118662458	0.00493435790487426	-136.456107553962	36.1636433414646	ACTATAAATTCTAATAGTGTTCGTAT_ATCAGAAGTTCGAATCAAATTACGAA
288011	14.1779686839996	0.0310600167704228	0.00359204910286794	-147.949406644953	27.0518443326232	ATCTTAAGCATAAATAAACTTTACAA_ATCAGAAGTTCGAATCAAATTACGAA
288062	20.9945258009276	0.0314936730699147	0.00290813028364341	-149.999999796311	23.3240798028822	ATCATAACCGAGAAGTCTCTTTCTTT_ATCAGAAGTTCGAATCAAATTACGAA
288078	13.0721607920278	0.0341919756033367	0.00396945155239449	-126.897930971923	25.1288567136012	ACAATAATCGTGAAATACATTCCGAA_ATCAGAAGTTCGAATCAAATTACGAA
288113	1.74078568895352	0.0272817723558192	0.00463608089743003	-149.999999921072	39.2183843436588	CCGACAACTTTAAATAGAGTTATACA_ATCAGAAGTTCGAATCAAATTACGAA
288134	39.3895275007346	0.033539285408184	0.00273773842759931	-149.999999987128	19.4791401158323	CCGAGAAAAGTGAATCGTGTTGGAGC_ATCAGAAGTTCGAATCAAATTACGAA
288152	8.3282928176374	0.0301368455977139	0.00409823721961563	-149.999999998572	31.6535148960141	CGATAAAGTGGAAATTCTCTTGGGGA_ATCAGAAGTTCGAATCAAATTACGAA
288308	5.86968337183282	0.0295341220462353	0.00466683941169542	-149.999999997898	37.8391505551101	TACACAATAATTAATGAACTTGGTGT_ATCAGAAGTTCGAATCAAATTACGAA
288311	2.71320241749422	0.0290078900514884	0.0045625949601737	-149.999999900427	38.029973547561	AAGGCAATAAAAAAGATAGTTTCCAA_ATCAGAAGTTCGAATCAAATTACGAA
288355	12.3211266848594	0.031161112934662	0.00370955093905793	-147.262063612223	27.3989982216751	GATATAAGCTTTAACTTTATTGGTGT_ATCAGAAGTTCGAATCAAATTACGAA
288593	7.2138496634845	0.03041232736653	0.00412978601878616	-142.015778197261	30.6060483239024	TATCTAATTAGAAATGTTTTTAACGT_ATCAGAAGTTCGAATCAAATTACGAA
288769	17.7127250264677	0.0311956170982036	0.00296809109096663	-149.999999996213	24.0981534639803	CGATTAAATTAAAATGCAGTTAACTT_ATCAGAAGTTCGAATCAAATTACGAA
288907	4.10737906293251	0.033202935039868	0.00510081522394128	-123.271975697394	33.184839655104	ATGGTAAGTGGTAATAGCTTTTTTGA_ATCAGAAGTTCGAATCAAATTACGAA
288982	29.2172955061692	0.0382827877713275	0.0032480226235783	-116.545882442591	18.0746193909605	TTTTCAACGTTCAATTAGTTTGTTTC_ATCAGAAGTTCGAATCAAATTACGAA
289056	172.380564813508	0.0393604875469301	0.00142585465662625	-149.999747778012	9.37073148038235	CGCACAAGAGCTAATGCGGTTTCTTC_ATCAGAAGTTCGAATCAAATTACGAA
289068	277.858086675625	0.0602001826062606	0.00229119579176659	-65.086707547076	6.93263463082841	AATCTAAAAGCAAAACATGTTGTTCG_ATCAGAAGTTCGAATCAAATTACGAA
289118	22.0869626529209	0.0323646610273974	0.00306950054177699	-149.999999997119	23.7057980817093	AATGAAACCAAAAATGAATTTTATTC_ATCAGAAGTTCGAATCAAATTACGAA
289213	33.1438163782886	0.0335220329684734	0.00296653550086467	-150	21.6794240642132	AATATAACGACGAAGCGTTTTGTGTG_ATCAGAAGTTCGAATCAAATTACGAA
289260	2.8182422342955	0.0291817215927872	0.00526158494689635	-149.999999937399	44.3098416124656	ATTCAAATCTCGAAGATTATTTGTTG_ATCAGAAGTTCGAATCAAATTACGAA
289263	14.664282160686	0.0312751121020866	0.00363822846801798	-149.882783916819	26.9703204846664	ACCATAAACTTAAATACAGTTCAAGA_ATCAGAAGTTCGAATCAAATTACGAA
289338	28.4446307639228	0.0334724713615746	0.00338791283311597	-146.539089917714	23.8191054611466	TGCGTAAGACGCAAAGACTTTGCGGC_ATCAGAAGTTCGAATCAAATTACGAA
289449	2.74450019110296	0.0285945905633327	0.00454711705063842	-150	36.4604972072498	TCGGCAACCACTAAAGTTTTTGCTGG_ATCAGAAGTTCGAATCAAATTACGAA
289459	24.8417141364777	0.0319125938036281	0.00272302260774223	-149.04819961734	20.7394635527124	GATACAACCTTAAACGTTTTTGTAAA_ATCAGAAGTTCGAATCAAATTACGAA
289551	27.081353954667	0.032884262830825	0.00326281271252482	-149.999999999625	24.0534905263494	AAACTAATGGGAAAGGTTATTTGGGC_ATCAGAAGTTCGAATCAAATTACGAA
289566	28.2257785474908	0.0324339140650591	0.00286890005349437	-149.999999998736	21.1527254989361	CAACGAAACTTGAAAGCCTTTGCTGG_ATCAGAAGTTCGAATCAAATTACGAA
289607	31.4423923356209	0.0335658153623414	0.00312243441714936	-149.999999931306	22.4365170662868	GACAGAACTTTGAACATTATTCGGTA_ATCAGAAGTTCGAATCAAATTACGAA
289670	27.6093882811586	0.0332666341098726	0.00280780974750071	-149.999999994008	20.6540334407009	ACGCAAACGTTTAATAGATTTCGACT_ATCAGAAGTTCGAATCAAATTACGAA
289769	9.20794812950996	0.0301463345998188	0.00386365074182764	-149.99999999224	29.8995574675273	ACGTGAAACTCTAAAATGCTTTATAG_ATCAGAAGTTCGAATCAAATTACGAA
289798	44.7620733444821	0.0341797990436872	0.00255141124649381	-149.999999973717	17.6505232104517	TAATAAACACGTAAGCTTATTCGGAACCGCATTCGCTG_ATCAGAAGTTCGAATCAAATTACGAA
289827	11.9044486481735	0.0308330664456379	0.00352916011606883	-149.999999891809	28.1465411153744	TGTCCAAAAACTAACCATCTTAGTCA_ATCAGAAGTTCGAATCAAATTACGAA
290288	51.9973247731684	0.0342888061565117	0.00237396829389159	-149.999999998785	16.9628894082468	CTGAAAACTGCTAAAGATGTTTTTAG_ATCAGAAGTTCGAATCAAATTACGAA
290357	69.511565574949	0.0364530355263663	0.00228368310811823	-149.999999995684	15.6871986720105	CCCCCAATCGTGAAACATTTTAACGC_ATCAGAAGTTCGAATCAAATTACGAA
290480	0.60353398286658	0.0295011291796607	0.00500917464920907	-126.11673884396	36.0014562056318	TTTCGAACAACCAATATACTTTCTAT_ATCAGAAGTTCGAATCAAATTACGAA
290659	6.78915866125216	0.0313906119838671	0.00471056838619446	-139.186228644744	33.7345046646724	AGGCCAAAAGACAAAATCCTTCCCCT_ATCAGAAGTTCGAATCAAATTACGAA
290677	41.6522992685083	0.0343786930640181	0.00253905648136714	-149.999999973508	19.230137723495	GGTGCAATGGCAAACATAGTTTTTTC_ATCAGAAGTTCGAATCAAATTACGAA
290819	15.9591497650925	0.031605411997875	0.00361263684511805	-149.999999999963	27.4047835151352	AGAACAAATATAAAGTGCATTCTTCC_ATCAGAAGTTCGAATCAAATTACGAA
290990	38.7748155454458	0.0337141222808995	0.00267306185810573	-149.999999883947	19.1516273657283	GGGGTAATCCGCAAGTGTGTTGGGGG_ATCAGAAGTTCGAATCAAATTACGAA
291091	15.530948496005	0.0324067777845742	0.003562361588207	-139.842089135611	24.4329569680464	TTGGGAAATAAGAATGCAATTGCGCG_ATCAGAAGTTCGAATCAAATTACGAA
291126	2.08455118663698	0.0291352252268087	0.00553217246163341	-149.999999996988	45.4469596095288	AGAATAACGAGAAATTTTGTTGGATG_ATCAGAAGTTCGAATCAAATTACGAA
291151	1.19679777858298	0.028620157430038	0.00515028546814082	-149.139782963338	41.6293503239009	TGAGGAAACTGTAATGCTTTTTACGC_ATCAGAAGTTCGAATCAAATTACGAA
291284	0.633556180366753	0.0285004617955991	0.00502522535840445	-149.999999978851	43.9861533316307	CATCTAATATCCAACTCAATTTTGAA_ATCAGAAGTTCGAATCAAATTACGAA
291367	28.7122460919475	0.0326170596096903	0.00270895877439355	-149.999999977179	20.487517813825	CTAGGAAAAATGAAGTCGGTTCCATA_ATCAGAAGTTCGAATCAAATTACGAA
291416	7.00611947235552	0.0291892420188565	0.00455271732643665	-142.348678894713	34.1878617757641	AAATCAAGAAATAACAAGTTTCCTTA_ATCAGAAGTTCGAATCAAATTACGAA
291418	10.6012952879345	0.0363823222745145	0.00442255928511255	-113.143678729565	25.5173823050304	AAAGTAAGGCGCAACGACCTTGCGGG_ATCAGAAGTTCGAATCAAATTACGAA
291454	4.763749364585	0.0296515562662005	0.00425846910260066	-150	35.4235351708384	CTAGCAATAGACAATATCCTTTGTCT_ATCAGAAGTTCGAATCAAATTACGAA
291463	31.4561978263512	0.034061437842509	0.00299915966537858	-141.837131075345	20.2402055872533	CTCCCAAATTGTAACGATGTTTTTAG_ATCAGAAGTTCGAATCAAATTACGAA
291595	0.703225956915887	0.0313539710427829	0.00589202283696684	-131.512029433736	42.7418799477637	AATATAAACCTGAACGCATTTTGTTA_ATCAGAAGTTCGAATCAAATTACGAA
291597	88.6109850721744	0.0368433233981787	0.0020207372770225	-149.99999999915	13.7626918066312	CCGATAAGCGCGAATTGGGTTGGACA_ATCAGAAGTTCGAATCAAATTACGAA
291749	20.216696062148	0.0341293526311026	0.0033038023487365	-134.813749713532	21.7925226469649	CCAACAAACTCGAAGGAGTTTGCGCA_ATCAGAAGTTCGAATCAAATTACGAA
291803	23.9831201252303	0.0323719438649399	0.00283048149352133	-149.999999975974	21.5290896825141	AGTTCAACGGGAAAGTCGCTTAGTTT_ATCAGAAGTTCGAATCAAATTACGAA
291855	46.5158596903673	0.0347268612682818	0.00254549301696549	-149.999999980064	17.8177436448986	AGTGTAATACCAAAAGCAATTCTTCG_ATCAGAAGTTCGAATCAAATTACGAA
291877	3.95969350163162	0.0292626511116781	0.00503993947181975	-149.999999967439	40.7967321772829	ATCACAATCTGTAAGTTCCTTGCAGG_ATCAGAAGTTCGAATCAAATTACGAA
291915	31.7478298074683	0.0339791544823088	0.00312877071196394	-149.99999998228	22.2984923720014	CACCTAAGAGCTAAAGTAGTTTTGGC_ATCAGAAGTTCGAATCAAATTACGAA
291948	12.1566613014371	0.0309058174443064	0.00355327679761159	-150	28.4551391415133	GTTCAAATTTTAAAGGGCGTTTCATG_ATCAGAAGTTCGAATCAAATTACGAA
292068	9.03169970743491	0.0302557724782719	0.00425823577952467	-149.999999995739	33.3723244314303	ATGCTAATTTAAAAGGGGATTGAATG_ATCAGAAGTTCGAATCAAATTACGAA
292124	21.9179317465942	0.0318605749540817	0.00296009570838775	-149.99999999373	22.4528932989795	GCTGGAAGACATAAACCGGTTGATTT_ATCAGAAGTTCGAATCAAATTACGAA
292155	19.1834548459881	0.031539351862626	0.00320800190897276	-149.999999997257	23.8758622243261	TATTGAAGGTATAAGCGTCTTTGGTA_ATCAGAAGTTCGAATCAAATTACGAA
292197	29.5658253866475	0.0329134625192951	0.00279627143931313	-149.999999997108	20.3894716260108	CCCCAAACGTTCAATTCTTTTTCGTT_ATCAGAAGTTCGAATCAAATTACGAA
292348	5.71268828328225	0.0331662663985574	0.00459044768287543	-121.647344568007	29.2916795782081	CCGGAAAATTGTAAATAGCTTGGGCC_ATCAGAAGTTCGAATCAAATTACGAA
292550	12.3352526895524	0.0315357934409984	0.00386263609876375	-145.882190738618	28.6411242885641	CTGGTAAACATAAAGCACATTTCGAG_ATCAGAAGTTCGAATCAAATTACGAA
292733	7.21955246026114	0.0334643541779476	0.00407595476249691	-126.694737515779	26.2805005986387	CGCATAACCTACAATCTCGTTCGATA_ATCAGAAGTTCGAATCAAATTACGAA
292825	0.680614478301649	0.0295597034246977	0.00695630658978815	-140.717766265078	55.0868140310319	CACTAAATGCTCAAATCACTTCCGAC_ATCAGAAGTTCGAATCAAATTACGAA
292870	0.177591472379589	0.0283976367489869	0.00495996525565109	-149.99999999254	41.7004292452302	CACAAAAATCTAAATTCGATTCGCTA_ATCAGAAGTTCGAATCAAATTACGAA
292884	4.1576849380746	0.0336990530751773	0.00459041722293447	-115.761780398257	28.0295084935502	GTTCGAAATTAAAACACAATTATAAC_ATCAGAAGTTCGAATCAAATTACGAA
292930	9.25248621207167	0.0295976694817592	0.00391177232985176	-149.999999993663	31.3225049418713	AATCCAAAATATAAAAGCATTGATAT_ATCAGAAGTTCGAATCAAATTACGAA
293018	3.61648976785686	0.0291061853682379	0.00468803980986077	-149.999999996519	40.569654232748	ATGGGAACAACAAATCATTTTAGGAA_ATCAGAAGTTCGAATCAAATTACGAA
293146	14.8460211416177	0.0340871528373947	0.00403076903158765	-130.66066801969	26.6256240175441	ACACTAATCTCAATTTCGTTGTACT_ATCAGAAGTTCGAATCAAATTACGAA
293185	10.6647163059597	0.0301185140661937	0.00373099876132073	-149.999999994981	29.7746246680942	AATCAAAAATATAATGATTTTTCCAC_ATCAGAAGTTCGAATCAAATTACGAA
293460	6.84795365426361	0.0299270055297201	0.00447213702386781	-147.340653284936	34.8487077421208	GCAAAAAGTGGTAATTTAGTTGTTCG_ATCAGAAGTTCGAATCAAATTACGAA
293547	27.8222354875169	0.0325819368023053	0.0028022954470174	-149.999999997259	20.5232640817221	TTGCGAAATTTTAACTAGTTTGCCCT_ATCAGAAGTTCGAATCAAATTACGAA
293561	4.9444716787032	0.0298594962753469	0.00387546621966943	-149.996296193139	31.7806637283441	CGAAAAACTGTGAAGGCTGTTTTTGC_ATCAGAAGTTCGAATCAAATTACGAA
293587	22.1238992419008	0.0320600179099442	0.00338336949600549	-149.999999998354	25.0437149222756	TTAACAAAATACAAACTAGTTACACA_ATCAGAAGTTCGAATCAAATTACGAA
293631	0.856905072023117	0.0281513279250517	0.00491898297451609	-149.999999999437	44.0416762217809	CTACAAATGGAGAAACTGGTTACTCT_ATCAGAAGTTCGAATCAAATTACGAA
293688	46.4626231799257	0.0352177176679913	0.00271751186543696	-145.818292412797	18.2492763495471	CTTCGAACACCCAAGCGCATTCATGC_ATCAGAAGTTCGAATCAAATTACGAA
293721	1.1283275109847	0.0333704427347308	0.0056840745085976	-109.593039394713	34.4329418403817	TTTCGAACTTATAATCATGTTTCGCC_ATCAGAAGTTCGAATCAAATTACGAA
293745	47.4076289735226	0.0354422373562449	0.00265214900278898	-142.203981878715	17.3872483396446	CCTCGAAAACTGAACCGAATTGAGTG_ATCAGAAGTTCGAATCAAATTACGAA
293829	13.6976897058479	0.0311496437731769	0.00359825369550623	-149.999999957538	27.6138898700482	ATGAAAAACATTATAAGGTTCTGTA_ATCAGAAGTTCGAATCAAATTACGAA
293880	44.7011585338117	0.0343325484422364	0.00273812862670238	-150	19.5495188150509	CGTCTAAGTTTCAATAGCGTTACACG_ATCAGAAGTTCGAATCAAATTACGAA
293983	12.6356252403841	0.0299363753855651	0.00335496139407823	-149.9999999769	27.0457964087255	TATTAAAACGGAAAAACCGTTAAGGG_ATCAGAAGTTCGAATCAAATTACGAA
294006	10.3265224817717	0.0306848971357663	0.00389543466887462	-149.999999980099	31.7490407256429	CAGCAAAACTTAAATCCTTTTAACTG_ATCAGAAGTTCGAATCAAATTACGAA
294118	29.746296490571	0.0366974044484427	0.00313317313299109	-127.26614330853	18.9755016081558	AGGTAAACGGCCAAAGGGCTTGACAC_ATCAGAAGTTCGAATCAAATTACGAA
294146	0.334393174230499	0.0316000441099405	0.00616948656691282	-124.096519267857	42.1896995266562	AAGGCAACGACGAACGTCCTTTGATA_ATCAGAAGTTCGAATCAAATTACGAA
294191	1.28287437944473	0.0289097408161935	0.00464712784448524	-150	39.2245334544093	CCCTAAACCAGAAATCGCATTGTTAG_ATCAGAAGTTCGAATCAAATTACGAA
294214	11.4130681352919	0.0364434905397941	0.00426572157424433	-110.135635067304	24.1399229330513	TTGACAACATGAAATAGCCTTTGGGG_ATCAGAAGTTCGAATCAAATTACGAA
294223	15.3278182158754	0.0307893683643689	0.00349783549759907	-150	26.3366705791513	AGGGTAATCCGAAATTCTGTTGCGGT_ATCAGAAGTTCGAATCAAATTACGAA
294289	2.13082915350886	0.0339439091990912	0.00604390400981244	-115.091876740448	37.6261827620447	TAAGTAACTTACAAGATTGTTAGGCC_ATCAGAAGTTCGAATCAAATTACGAA
294309	16.5180723180445	0.0327364183506177	0.00385651604960959	-150	29.5539920225285	AACGAAAGACGTAATACTCTTAGCCC_ATCAGAAGTTCGAATCAAATTACGAA
294435	5.87334902769581	0.029163782482169	0.00370435546112058	-149.999999967835	30.2445798820975	ACAAGAAAGTTCAAAATCTTTCCTTT_ATCAGAAGTTCGAATCAAATTACGAA
294636	10.2745173519023	0.0326740800475342	0.00395364807639041	-130.408094274176	26.422909436516	AGTCAAATTTGGAAAGAGGTTGCCTT_ATCAGAAGTTCGAATCAAATTACGAA
294934	3.39802601948586	0.0361044300399971	0.0067423975312801	-102.532854136116	37.9512573538123	CACGAAAGTAAGAAGTCAGTTGCATC_ATCAGAAGTTCGAATCAAATTACGAA
294954	121.913685101248	0.0399031137157719	0.00181604117052834	-136.92622363897	10.618731868698	CCGAAAAATACGAAAACAGTTAAAGG_ATCAGAAGTTCGAATCAAATTACGAA
294956	0.738079083977112	0.0270260375969255	0.00417237686247735	-149.999999969461	37.1952737309089	CTAAAAATTTCCAAGTTTTTTCAATT_ATCAGAAGTTCGAATCAAATTACGAA
295126	16.7172411227899	0.0253186868909706	0.00426849747248364	-148.511785945116	40.4134941708284	CGTGAAAATACGAAGACATTTGTGTA_ATCAGAAGTTCGAATCAAATTACGAA
295155	5.41309884285144	0.0348308040515882	0.00489717447279512	-110.254416476919	28.3216707647858	TCTGCAATTTATAACCTCCTTATCTC_ATCAGAAGTTCGAATCAAATTACGAA
295170	5.45441956585303	0.0311082889876182	0.00473799499226964	-135.28011745866	34.1094512692721	ACGCAAATAAGTAAGACGTTTGTGAA_ATCAGAAGTTCGAATCAAATTACGAA
295230	1.66164422871173	0.0341737726790957	0.00520485982892223	-112.301838611602	31.2019211002256	CAATTAATTTCTAAGGTTGTTATAAC_ATCAGAAGTTCGAATCAAATTACGAA
295614	4.08350945737137	0.0313549779022848	0.00500852107899823	-137.045839168774	36.2604445796533	GGTAAAACATCAAATGTCTTTGAACT_ATCAGAAGTTCGAATCAAATTACGAA
295712	207.930600561569	0.0439690766958756	0.00153936933767777	-125.059833108904	7.9582126241553	TGTACAACAACTAATTACCTTACGAC_ATCAGAAGTTCGAATCAAATTACGAA
295792	54.3260479414716	0.0353052224053639	0.0024486117198722	-145.651140174648	16.3341576574716	GACGGATCCGATATCGGTACTTGAAG_ATCAGAAGTTCGAATCAAATTACGAA
295806	9.93250431005943	0.038660500155817	0.0042502528443761	-97.1333925894343	21.4805440090151	AGACGAACAGTGAAGAGTCTTGGACA_ATCAGAAGTTCGAATCAAATTACGAA
295905	26.0965105670328	0.0323158945361483	0.00331452237908882	-149.999999998638	24.2173256645332	ATCAGAAGCAGTAAAGGGGTTCACCT_ATCAGAAGTTCGAATCAAATTACGAA
296054	10.0323846356636	0.0360172293765128	0.00412372249655348	-112.119269442798	23.6733780478288	AAATTAAGCTTAAAAGTCCTTCCCAC_ATCAGAAGTTCGAATCAAATTACGAA
296207	8.82736145340937	0.0332289785565305	0.00398426365963859	-125.65492275315	25.6122574229017	ACGAAAACTTCGAAATTAATTGGGTT_ATCAGAAGTTCGAATCAAATTACGAA
296331	4.41737486151116	0.0302139059412743	0.00466858325503677	-140.231341939034	34.9782095585832	CCGATAATCGAAAACTTGGTTATCAT_ATCAGAAGTTCGAATCAAATTACGAA
296368	3.58959628893252	0.0317061683293284	0.00498104273210338	-131.497214400923	34.3185877815802	GGTTAAATTTCTAATCGGATTAGCAG_ATCAGAAGTTCGAATCAAATTACGAA
296369	6.21369225142827	0.0293877287736546	0.00397521681203012	-149.999999960276	33.7405689941301	GACCTAAGCCCAAAAGTGATTTCGGT_ATCAGAAGTTCGAATCAAATTACGAA
296395	12.1635072230445	0.0322473438574391	0.00420546956234812	-139.732992423318	29.8547246209846	GAACAAAGATATAATGCTCTTGTCTT_ATCAGAAGTTCGAATCAAATTACGAA
296513	66.1722497567589	0.035947306552598	0.00209834874004444	-150	14.7295911558983	GTCTTAAAAGAGAACCTATTTAGCTA_ATCAGAAGTTCGAATCAAATTACGAA
296533	5.94779756177273	0.036881014482024	0.00503801975074738	-101.010962774058	26.9641800063408	AGCCTAATGCTAAATGCGTTTACACG_ATCAGAAGTTCGAATCAAATTACGAA
296717	9.74277571008791	0.0305536449150172	0.00382530245259789	-149.999999961963	30.435749943379	AACATAATTTAGAACGGGGTTTTGCA_ATCAGAAGTTCGAATCAAATTACGAA
296735	39.8330295834318	0.0339328317956667	0.00273277599894434	-149.999999950448	19.4389830182218	TTAATAACTTTGAAGCGTATTTAGGG_ATCAGAAGTTCGAATCAAATTACGAA
296757	34.9270934389261	0.0335015701458496	0.00256589118793654	-149.99999992815	18.6730870474824	TGGCAAATTTTGAAGCAGGTTATTCA_ATCAGAAGTTCGAATCAAATTACGAA
296831	87.2862966773336	0.0366398742391761	0.00171387453567752	-150	11.9435646649993	CCGCTAAAGTTAAACGGCCTTTAGCT_ATCAGAAGTTCGAATCAAATTACGAA
296949	13.0021179187011	0.030223823448053	0.00374057954196468	-149.999999996278	28.4685316107756	TAAATAATAGTCAAATGATTTCCTGG_ATCAGAAGTTCGAATCAAATTACGAA
297182	4.29780068661767	0.0306781889353104	0.00472529932931758	-140.536291794464	34.935432847798	ACAGCAACATGGAACGAAATTATGTC_ATCAGAAGTTCGAATCAAATTACGAA
297301	4.80382910565952	0.0284509430307528	0.00441779702548706	-149.999999886493	35.798731686267	CGTAAAAAACAAAATAGTTTTACTAG_ATCAGAAGTTCGAATCAAATTACGAA
297361	1.73935046725896	0.0271551829122214	0.00444759270843433	-149.999999705735	40.0687541452468	CATTTAAAGATAAATTAATTTGTCCC_ATCAGAAGTTCGAATCAAATTACGAA
297367	33.1751835286408	0.033454139468584	0.00256235627122474	-149.999999889015	19.0622448139668	TGTGAAACCTATAAGTTCTTTAGCTA_ATCAGAAGTTCGAATCAAATTACGAA
297434	0.735681232191617	0.0294102775873018	0.00505040961762804	-141.398343412078	38.0609255693421	CATCCAACTGGAAATGAGTTTATTGA_ATCAGAAGTTCGAATCAAATTACGAA
297485	27.7551058836559	0.0343676343630369	0.00315031262123052	-138.800823601073	20.9495541420971	ACATGAAAGGATAAGCGAGTTCCATT_ATCAGAAGTTCGAATCAAATTACGAA
297748	23.3693893487036	0.0344591617903292	0.0035475618799064	-137.240392138665	23.7318137131681	AATCTAATGTTCAATCATCTTTCACA_ATCAGAAGTTCGAATCAAATTACGAA
297770	14.6881493159933	0.0339103116469925	0.00378230238220968	-128.427954730277	24.3307559175998	AGTCCAAACAGGAACACTCTTTCAGG_ATCAGAAGTTCGAATCAAATTACGAA
297849	12.7639318334552	0.0355070535368905	0.00404617549649317	-115.379727316698	23.5059450197622	GTAGAAAAATGCAATACGGTTTACCG_ATCAGAAGTTCGAATCAAATTACGAA
297850	2.82826613533763	0.0307216137036392	0.00511292968108828	-138.307676552779	37.1667763090818	GCTCTAACGGGTAAATACGTTTTCTA_ATCAGAAGTTCGAATCAAATTACGAA
297857	3.4838097539273	0.0373724241611143	0.00518545778051555	-94.9875931631405	26.5570223404352	GACACAATGTTAAAATCGCTTTATCC_ATCAGAAGTTCGAATCAAATTACGAA
297913	15.0573662817818	0.0313512872085032	0.00314767443812232	-149.999999970233	25.2970825871616	CGTATAAGGATTAATCAAGTTATGTG_ATCAGAAGTTCGAATCAAATTACGAA
297939	11.9895915082334	0.0322414202659487	0.00382121554272513	-139.504185923884	26.6148547419885	TTGTCAAAGGAGAAACTCGTTAAACG_ATCAGAAGTTCGAATCAAATTACGAA
297982	3.67669594869274	0.0327162738973006	0.00478023262374232	-117.853702601538	30.2712948064713	ATTCGAAATAAGAAGGATATTTTTAC_ATCAGAAGTTCGAATCAAATTACGAA
298021	11.3089970874346	0.032801090417555	0.00407550393354633	-137.023586956264	28.2654485134443	ATTCGAAGTGGGAAGGTGTTTGCGCG_ATCAGAAGTTCGAATCAAATTACGAA
298024	19.3035750651975	0.0323298360282511	0.00342839737487839	-149.999999979201	25.3991158706837	TCCGGAACAATAAGGGCTTTTCCGC_ATCAGAAGTTCGAATCAAATTACGAA
298083	0.78057724756664	0.0327943555032289	0.00532804359845479	-113.823908602616	33.622075629613	ATCAAAATGGGGAACGTCTTTAACCC_ATCAGAAGTTCGAATCAAATTACGAA
298181	86.382817058881	0.036912670557183	0.00180438864724488	-149.999999988034	12.3614662026407	TTGTAAACTAAAAAGCTATTTGCACT_ATCAGAAGTTCGAATCAAATTACGAA
298265	24.4363626039504	0.0328875865449985	0.00305355440529794	-149.999999998179	22.8283773911512	TCTGGAAGACTCAACTTACTTTCTTC_ATCAGAAGTTCGAATCAAATTACGAA
298342	85.7274925623876	0.040374419459264	0.002237350545468	-126.646294405975	12.5885443927607	ATACAAACGGATAACTAGTTTGTCAC_ATCAGAAGTTCGAATCAAATTACGAA
298590	23.9992896514376	0.0351915376464306	0.00353695443936727	-129.281989936886	22.1407776793419	CGCTAAAATGATAATGGCCTTCACTC_ATCAGAAGTTCGAATCAAATTACGAA
298639	15.8127746042691	0.0315323942298639	0.00351463121141321	-149.999999999727	27.3228547052121	GCATCAAAGGGTAATGTCGTTAAAGG_ATCAGAAGTTCGAATCAAATTACGAA
298692	22.7781016534148	0.0331214525166529	0.00310879870732868	-149.999999868765	23.3739308016924	TTCATAACATCTAATATGCTTAAATG_ATCAGAAGTTCGAATCAAATTACGAA
298767	11.3877325001958	0.0387471907647667	0.0044352580237695	-99.2540629963174	22.8069100162281	ATTCAAAACCATAACCAAATTTGTTG_ATCAGAAGTTCGAATCAAATTACGAA
298822	0.888104069418851	0.0284352469508646	0.00505170738648572	-149.999999995652	44.1495175124415	TGATTAACTAAAAAAGAACTTACATC_ATCAGAAGTTCGAATCAAATTACGAA
298875	20.4837757424635	0.0326269989757235	0.00296732663221686	-149.999999976876	23.008126866981	GATTCAACTGGAAAGCGCGTTCAGGG_ATCAGAAGTTCGAATCAAATTACGAA
298893	11.3709875209005	0.0345633573776708	0.00428573193308336	-126.596614432304	27.2855425499218	ACGCAAATACTAAACTAACTTAGTTC_ATCAGAAGTTCGAATCAAATTACGAA
298977	48.2346791113438	0.0342930555475608	0.0024404753528847	-149.999999992934	16.9025860345724	GGGATAAGCTGAAATTATGTTGTCGA_ATCAGAAGTTCGAATCAAATTACGAA
298999	64.8860122947158	0.0362463056883891	0.00238056988309049	-149.999999998996	16.2644201504273	AATCCAACCTCTAACGCATTTACCCG_ATCAGAAGTTCGAATCAAATTACGAA
299067	7.76770806173593	0.0300819882629103	0.00438868373231963	-149.999999993757	34.7542836833078	AGAGAAAGTAATAAGGGATTTCCACG_ATCAGAAGTTCGAATCAAATTACGAA
299130	14.1460715547564	0.031552579862226	0.00374100948180878	-149.999999998592	28.2721678274217	CAAACAACGCAGAACTGTTTTGGAGG_ATCAGAAGTTCGAATCAAATTACGAA
299412	11.0030804303352	0.0311618231726137	0.00404257984117361	-145.906381238081	29.6099679561577	TACATAAACGTTAACGCTATTAACGA_ATCAGAAGTTCGAATCAAATTACGAA
299427	6.56890582288973	0.0320308835896721	0.00457118874893558	-133.3714342171	31.6975884685566	TGGTTAACCCTCAAGCGTATTTCAAA_ATCAGAAGTTCGAATCAAATTACGAA
299441	0.285375811478524	0.0272159180233747	0.00527781043634996	-149.999999994533	45.4819091981271	TTCACAACCCTGAAGCATATTTAAAC_ATCAGAAGTTCGAATCAAATTACGAA
299442	0.115594566096476	0.0282218757576581	0.00517959167936562	-149.999998671734	46.1081681110017	GGTACAACTTCTAAATTTTTTTCATC_ATCAGAAGTTCGAATCAAATTACGAA
299736	16.2204535350165	0.0305966720002187	0.00322730850628326	-150	25.5057126755447	ATTTGAATGGCTAATAGATTTTAAACT_ATCAGAAGTTCGAATCAAATTACGAA
299749	19.4119930971489	0.0320159281804459	0.00309054331738328	-150	24.8130705581372	TGATAAATAAAAAAGCAATTTGAACA_ATCAGAAGTTCGAATCAAATTACGAA
299820	8.21494641668811	0.0336200823970889	0.00439790743589627	-125.166259931458	28.1022456932011	TTATCAAAACTCAAGATGCTTTGACC_ATCAGAAGTTCGAATCAAATTACGAA
299861	22.7788697925829	0.0314940272280246	0.00310960858364958	-150	23.6946179778263	AATCAAACGGTAAATCCGGTTTGTTA_ATCAGAAGTTCGAATCAAATTACGAA
300203	46.3770150350676	0.0353135971566883	0.00237813053820786	-147.512983670148	16.6383731742057	TCGATAAAGTGCAATGCAGTTGCATG_ATCAGAAGTTCGAATCAAATTACGAA
300235	4.14369109412823	0.0287508500156956	0.00408415615395951	-149.999999996363	33.939312236281	GTAAGAAAATCCAAGTCTGTTATTTT_ATCAGAAGTTCGAATCAAATTACGAA
300381	20.9525046042604	0.0317778241063913	0.00343907732155208	-149.999999989864	25.3032337600342	ACTTAAACTCATAAAGACATTTTGGA_ATCAGAAGTTCGAATCAAATTACGAA
300406	13.1022919280094	0.0308303016321163	0.00393429191465963	-148.399967910347	29.6430145671753	GGGCGAACCAGAAACATTGTTCCTCG_ATCAGAAGTTCGAATCAAATTACGAA
300483	10.826028568882	0.0295381511756507	0.00400974987634143	-149.999999959535	32.3475522468639	ATAATAATAGAAAAGTATGTTCAATA_ATCAGAAGTTCGAATCAAATTACGAA
300504	16.8724518591565	0.0320315273474178	0.00344041196848927	-149.999999952728	25.3441234570536	AGTATAAGCAAGAATCAGTTTCGTCG_ATCAGAAGTTCGAATCAAATTACGAA
300519	9.17551937462089	0.0290856215978166	0.00366740705820267	-150	29.5992545422512	TACAAAATATTTAAAAGGTTTACGAG_ATCAGAAGTTCGAATCAAATTACGAA
300600	54.7202325010939	0.0355026730533236	0.00222849940306127	-149.999999962531	16.0233382455686	CTCTAAATCTAAAACGATGTTGTCAG_ATCAGAAGTTCGAATCAAATTACGAA
300669	7.67739656983077	0.0296585711410707	0.00401784823958647	-149.999999980244	31.8610247239278	CGGTGAAAATTTAATGCATTTCATCT_ATCAGAAGTTCGAATCAAATTACGAA
300680	57.0135702106194	0.0350297597128316	0.00225024537122934	-149.999999997174	15.5767687606957	GGCTAAACGATTAATTAGGTTTCCCT_ATCAGAAGTTCGAATCAAATTACGAA
300681	3.84338009921917	0.0352419778803545	0.00520764314683814	-109.074924819893	30.0686714465519	TTAGTAATTTGGAAACATGTTTCGAA_ATCAGAAGTTCGAATCAAATTACGAA
300732	62.2544250960732	0.0353849324602114	0.0022245529253995	-149.999999952891	15.2612769296336	ACGCAAAATATCAAGTGGATTTGATT_ATCAGAAGTTCGAATCAAATTACGAA
300791	3.6905823051896	0.0294786524996418	0.00449994356077762	-150	36.9334506230216	CTACAAAAATGTAAGTCTTTTAGCCG_ATCAGAAGTTCGAATCAAATTACGAA
300828	10.4513101414429	0.0303917141594858	0.00390743565335505	-150	30.1727393332345	CCGATAAAATAGAAGTCACTTTGATG_ATCAGAAGTTCGAATCAAATTACGAA
300844	14.9923672694454	0.0312498443887112	0.00343093722643318	-149.999999998632	26.5374641131567	CCGCAAAAGGAAAATGTGATTGCTTT_ATCAGAAGTTCGAATCAAATTACGAA
301000	37.8044997900779	0.0337204534214193	0.00248316790328289	-149.999999992865	18.2637073519465	ACAGCAAGTACAAATTTCGTTTTTTA_ATCAGAAGTTCGAATCAAATTACGAA
301084	67.8069464708237	0.0359794423141446	0.00202950163861123	-149.999999997087	14.1804791563792	GGCGAAACATTTAACGTCTTTATCCT_ATCAGAAGTTCGAATCAAATTACGAA
301095	22.4996465258243	0.0328269214282039	0.00308493196378762	-149.999999996703	23.5306269711573	GACTAAAGTAACAAAGTTTTTCCTCT_ATCAGAAGTTCGAATCAAATTACGAA
301133	53.8187924538606	0.0351318221529435	0.00215893999292785	-149.999999993037	15.805485181937	AAAAAAACTTGGAATTGATTTTGGGC_ATCAGAAGTTCGAATCAAATTACGAA
301167	10.6240226150085	0.0310559907725461	0.00367493578391853	-141.940386985092	26.5363303801909	CATACAATAGAAAACCCTGTTAATCT_ATCAGAAGTTCGAATCAAATTACGAA
301251	4.05296727994618	0.028870403313386	0.00458057935452676	-149.999999999236	37.7913217959236	CTGACAAACGGCAAAAGTTTTGGTGG_ATCAGAAGTTCGAATCAAATTACGAA
301417	4.83873543272188	0.028513040629022	0.00442190922109605	-149.999999982145	35.4664573031888	ATACGAATCCAAAAGACACTTAGTAT_ATCAGAAGTTCGAATCAAATTACGAA
301428	20.4419417081475	0.0365990852504292	0.00428441182668675	-125.059744583837	26.346717142313	GCATAAAGACGCAATTGTGTTCCACG_ATCAGAAGTTCGAATCAAATTACGAA
301455	4.5782816808925	0.0308476653318348	0.00443899028552019	-139.817177125264	32.3165592536244	GAAAGAACACTCAATGAAGTTGGCGT_ATCAGAAGTTCGAATCAAATTACGAA
301517	10.0445050133771	0.0311267438959171	0.0037156196193315	-150	29.7861735299677	ATTTCAACCGTCAAAATTATTTCTCG_ATCAGAAGTTCGAATCAAATTACGAA
301521	10.6856349766019	0.0312461464312114	0.00425696109120624	-149.999999987314	32.7049391468081	CGACAAATTAGTAACACGATTTACGG_ATCAGAAGTTCGAATCAAATTACGAA
301544	19.5803725745992	0.0333338877184272	0.00355912149416582	-140.337268998514	24.4552819582288	AGGCCAACTTCCAATATTGTTCACCT_ATCAGAAGTTCGAATCAAATTACGAA
301586	10.4412131695844	0.030343163732855	0.00379449047892607	-150	29.1804547787923	TGGTAAAGTTTTAATCGTTTTGGCGG_ATCAGAAGTTCGAATCAAATTACGAA
301688	0.812851897312996	0.0314722800599955	0.00485346733543651	-123.688220993653	32.3386832894217	AACTCAAGCTGTAACCCGTTTTAGAT_ATCAGAAGTTCGAATCAAATTACGAA
301706	9.90797599340185	0.0348797468456321	0.00413490479821717	-117.227728510259	24.4708606267527	TCACAAACGCATAATCAACTTTTGAT_ATCAGAAGTTCGAATCAAATTACGAA
301728	36.8231590639226	0.033292138322829	0.002489012999645	-149.999999960519	18.8550512925278	TACAGAATCAGCAATAAAGTTTACTT_ATCAGAAGTTCGAATCAAATTACGAA
301736	9.9298635768623	0.0304669354913677	0.00390564192124924	-148.56365851747	29.4899789982294	TTATGAATTGAGAACCAGTTTAATGC_ATCAGAAGTTCGAATCAAATTACGAA
301781	21.9150543105034	0.0329330129959176	0.00281698529027682	-145.783014655928	21.07592428706	CTGTCAATATCAAATAATCTTTACCA_ATCAGAAGTTCGAATCAAATTACGAA
301808	15.7833366608658	0.0322208752523549	0.00368837363756098	-142.408171080381	25.9522524655467	GAAAGAAAGGCAAAACGGCTTGGGAG_ATCAGAAGTTCGAATCAAATTACGAA
301816	24.7299865159123	0.0329004833866699	0.00303434481540704	-149.999999994044	22.8977735135524	CACCTAAACTGTAAATTCGTTGAGGT_ATCAGAAGTTCGAATCAAATTACGAA
301890	21.6361524687474	0.0358844158785915	0.00351793778022435	-125.843587863219	21.4362230036051	GTTACAACGGCCAAACAGTTTATTGA_ATCAGAAGTTCGAATCAAATTACGAA
301900	23.1506061971107	0.0329050909981514	0.00324786049148661	-146.920613243427	23.24719006052	CTGCTAATACAGAAACAATTTGCTTGTGTC_ATCAGAAGTTCGAATCAAATTACGAA
301903	11.9239907607508	0.0333010807139371	0.00395795581719093	-135.141669562873	26.9235607164191	ATCTCAAAAGAGAAAGACATTGCTCG_ATCAGAAGTTCGAATCAAATTACGAA
302097	13.4549376847677	0.0314687798906074	0.00420833121839561	-149.999999993112	32.8731031430267	CAGTAAACCGAAAACAACGTTGGTGG_ATCAGAAGTTCGAATCAAATTACGAA
302114	1.26923983284102	0.0282126742216649	0.00517174997181449	-149.999999999307	43.9712977750555	CCTCAAATTTGCAAAGTTATTACTGC_ATCAGAAGTTCGAATCAAATTACGAA
302246	0.352140643235238	0.035413291210068	0.0061363424966326	-96.9112480215278	33.5127550461221	CAACAAACCAGGAATGTCATTGTTGT_ATCAGAAGTTCGAATCAAATTACGAA
302446	11.7887308643374	0.034842523527472	0.00420006506784965	-122.456773387163	25.7376267131412	ACTTCAACTTAAAAGCGATTTGCAGT_ATCAGAAGTTCGAATCAAATTACGAA
302659	8.37988783006438	0.0303234385472516	0.00359330801154667	-149.999999916631	29.4851466566567	CTCACAAAAATGAAAACGCTTACAGA_ATCAGAAGTTCGAATCAAATTACGAA
302880	39.5691417753003	0.0349163053159267	0.00277280968078977	-141.130549903048	18.1957419721306	ATCAGAAATAACAATCTTCTTACACG_ATCAGAAGTTCGAATCAAATTACGAA
302998	17.9577068291026	0.036697601253494	0.004317383352421	-118.339658494784	25.5696169695815	ATCTCAATGCGTAAGTAGATTGACTC_ATCAGAAGTTCGAATCAAATTACGAA
303020	56.6788652394531	0.0350546904104968	0.00245190453886791	-149.99999999867	16.7433161638297	CCCATAACATTTAAGAACATTGCGGC_ATCAGAAGTTCGAATCAAATTACGAA
303089	18.1510637913916	0.0314925473235625	0.00333586309893135	-149.99999999859	24.7818519591964	CGCGAAACTCGAAATAACTTTTTGTA_ATCAGAAGTTCGAATCAAATTACGAA
303185	13.8987087303337	0.0316545969289319	0.00363381706987048	-149.999999987489	27.7551044123308	CTGATAAAGGGCAAGTTTATTTAGTG_ATCAGAAGTTCGAATCAAATTACGAA
303297	24.6983992682422	0.0402671266782121	0.00368397465024655	-100.523467562549	18.3394909896763	CTCATAAGCGGAAATGGATTTATCGC_ATCAGAAGTTCGAATCAAATTACGAA
303347	14.528740861597	0.0334213851337361	0.00373458053774483	-132.149889971665	24.6638964471185	TCGAGAAGAGGCAAGTAGTTTTTCGA_ATCAGAAGTTCGAATCAAATTACGAA
303356	31.0609174464239	0.0333668077174179	0.00283605592976414	-149.999999968288	20.3841264206153	ACGGGAAGCTCAAAACTGTTTTTTCA_ATCAGAAGTTCGAATCAAATTACGAA
303365	169.315448351333	0.0439943714670791	0.0015792904411853	-120.69680613908	7.97048724844752	GATCTAAAGTGGAAAGGAGTTACAAT_ATCAGAAGTTCGAATCAAATTACGAA
303374	15.7260874546307	0.03546548273471	0.00374779829693109	-123.808463902407	23.0223531308511	GAAATAACACTTAATGTCGTTGTATA_ATCAGAAGTTCGAATCAAATTACGAA
303447	15.0637068133712	0.031647319865801	0.00352681358501361	-149.375044077769	26.1790237651468	TGGTGAAACTGAAAACACGTTTACT_ATCAGAAGTTCGAATCAAATTACGAA
303486	16.8554594496115	0.0305824258940233	0.00309123547323768	-149.999999996577	24.6582260340514	TAGTTAAAGGTAAAAAATATTCAGGG_ATCAGAAGTTCGAATCAAATTACGAA
303545	30.7998432457975	0.0325381684183633	0.00283367125806727	-149.999999916376	20.4520247014614	TATTCAACCATTAAGTGGTTTTAGCA_ATCAGAAGTTCGAATCAAATTACGAA
303572	2.4449937527279	0.0338913913283588	0.00465487709197808	-116.11448260909	28.1773487108505	GTGGAAATATCGAAAAAGGTTCACGG_ATCAGAAGTTCGAATCAAATTACGAA
303573	52.3593029627012	0.0344383378205914	0.00257030301614514	-150	17.9888356728551	TACACAATACCAAACTTGTTTCCCGG_ATCAGAAGTTCGAATCAAATTACGAA
303608	11.1605365613499	0.0308978367754531	0.00356015941331691	-148.387792596503	26.7120615494199	CGTGAAAATTCAAAAGTGCTTTCCTA_ATCAGAAGTTCGAATCAAATTACGAA
303646	28.6551232843542	0.0324600379094045	0.0028760353190152	-150	21.1108905379328	CCTCCAACCGAGAATACGTTTTAGTA_ATCAGAAGTTCGAATCAAATTACGAA
303714	49.8480014389937	0.0349577531438529	0.00233517827577422	-149.999999974416	16.767803908271	TGCTTAAACTGCAAGTTATTTAGGTT_ATCAGAAGTTCGAATCAAATTACGAA
303781	140.13673693513	0.0384623904959194	0.00152085593614673	-150	10.2249684475798	TAGGCAAAATTAAAAGGTATTCAGGT_ATCAGAAGTTCGAATCAAATTACGAA
303931	13.204777912489	0.0308566207821313	0.00359248365183942	-149.999999974887	27.4467289707097	TTAGTAAACGTTAAGGCCGTTTCCAG_ATCAGAAGTTCGAATCAAATTACGAA
303934	16.7791289847156	0.0336169357743566	0.00378369427348442	-136.496198059768	25.6628835745453	GTGATAATGGTAAATATCGTTTCTAT_ATCAGAAGTTCGAATCAAATTACGAA
303942	2.57718323609087	0.0281184013174524	0.00410961712086263	-149.999999735087	35.4746988393187	TAGTAAACCAATAATTTCTTTAGGTA_ATCAGAAGTTCGAATCAAATTACGAA
304043	37.3183437323577	0.0337997258114349	0.00261610733644251	-149.999999999462	18.8012618496527	ATGACAATTATTAAAGCGGTTGTCGA_ATCAGAAGTTCGAATCAAATTACGAA
304086	37.6222137237864	0.0337289646533971	0.00260204834903814	-149.999999999195	18.5366982913325	AACATAAAAACAAACCCCCTTGCCGT_ATCAGAAGTTCGAATCAAATTACGAA
304106	20.1674974988147	0.0320934014807448	0.00323991166840218	-149.999999998485	24.0292849764828	GGGTGAAACAATAATCAGTTTTTACC_ATCAGAAGTTCGAATCAAATTACGAA
304114	1.97661817767659	0.0319957308609524	0.00575640337944694	-116.57603226502	37.4153274885076	TTAGCAAATGCTAATAATGTTGGCCT_ATCAGAAGTTCGAATCAAATTACGAA
304236	16.8482088715311	0.0347084421162151	0.00416260853199472	-128.098891324533	26.6038028637139	GGTCCAACAGTAAAAGACTTTTCCTC_ATCAGAAGTTCGAATCAAATTACGAA
304288	105.076483682237	0.0375225704484116	0.00185272420086387	-149.999999999137	12.2374734857959	AATGAAAGCAGTAAGTCGCTTGATGT_ATCAGAAGTTCGAATCAAATTACGAA
304404	85.9111536884315	0.0367179549064347	0.00190833176345945	-149.999999988708	12.9085466451943	TGCTCAAGTTCCAAACTTATTGCGCA_ATCAGAAGTTCGAATCAAATTACGAA
304661	28.9976917869559	0.0332162817025348	0.00325081750578412	-150	23.359939914151	GGGAGAAAAAGCAATATGCTTAGATC_ATCAGAAGTTCGAATCAAATTACGAA
304893	17.023392906767	0.0391689236789592	0.00392987862232225	-102.388345248022	20.1799133321401	AGCGTAAACAAGAACATGCTTTCCTC_ATCAGAAGTTCGAATCAAATTACGAA
304919	4.8544528874235	0.0292141623722467	0.00411289951960411	-149.999999984399	33.7884633161698	AAATTAAACAGGAAACGTCTTAAGGT_ATCAGAAGTTCGAATCAAATTACGAA
304972	21.1698611338194	0.0312211384517067	0.00341791927248283	-150	25.5427802818559	TATGAAAAGTATAATCACTTTCTCAG_ATCAGAAGTTCGAATCAAATTACGAA
305245	9.87393166688974	0.0343082322075038	0.0039578947450394	-125.130812810086	24.6409851297692	TCGGTACCAGCGAACTCCTTTCTCCT_ATCAGAAGTTCGAATCAAATTACGAA
305347	80.2948296793793	0.0414155690064679	0.00226292310166755	-118.307386630783	11.8619949669483	AGGACAAATTCGAAAACGTTTTTGGG_ATCAGAAGTTCGAATCAAATTACGAA
305405	2.83030560649607	0.0290814555805603	0.00576493666427295	-149.999999831037	47.7531054536418	TACCGAAGTTTCAACGTGATTAATAC_ATCAGAAGTTCGAATCAAATTACGAA
305423	18.3541665219604	0.0315021698381729	0.00323647535245036	-150	24.813745059075	CCGTCAACAGTAAATCAATTTTTACT_ATCAGAAGTTCGAATCAAATTACGAA
305447	4.12352934572827	0.0402655005302813	0.00498277646447585	-82.7639661292147	22.8379785397318	TCGTAAATGTTAAACAGCATTCGATA_ATCAGAAGTTCGAATCAAATTACGAA
305526	1.20881251866732	0.0275270486509374	0.00476436153179241	-149.999999198008	40.2895864810502	ATACTAATTGGGAAATAACTTTAGAT_ATCAGAAGTTCGAATCAAATTACGAA
305589	1.9713515094687	0.029166547816846	0.00502008072652487	-149.999999936624	41.0013999651596	TTGTCAATTCATAATGGGCTTAAGAT_ATCAGAAGTTCGAATCAAATTACGAA
305596	13.8565080318555	0.0391315200143653	0.0048912408731204	-98.4575547570959	24.9226194047526	CTCGAAACGATGAAGACCGTTGCATA_ATCAGAAGTTCGAATCAAATTACGAA
305795	21.4075807662981	0.0354164589561531	0.00329339921133246	-126.68459088077	20.2553203888273	CCAATAAAGACGAAGGGGTTTGGACG_ATCAGAAGTTCGAATCAAATTACGAA
305928	14.8187817375992	0.0309995919343292	0.00305637389586796	-149.999999962175	24.3311175196216	TATAAAACAGGAAAACCTGTTCGGGT_ATCAGAAGTTCGAATCAAATTACGAA
306145	18.5145865533857	0.0316085307231411	0.00330055582328171	-149.999999992555	25.5841943476707	TTACAAATATTAAAACCAGTTTAACC_ATCAGAAGTTCGAATCAAATTACGAA
306178	63.6768697807398	0.0358765450341878	0.00242024456981809	-147.194377133493	16.1067591587436	ACCGGAACAGGGAAGGGAGTTGGGCG_ATCAGAAGTTCGAATCAAATTACGAA
306273	8.44121899331169	0.0306508347549155	0.00434291057186233	-149.99999998389	33.2902118053291	ACGGGAACCGTCAATAGTGTTGTCTA_ATCAGAAGTTCGAATCAAATTACGAA
306305	22.8777533684146	0.0349652531192291	0.00366987538392759	-133.339527638182	24.0167702572314	ATCCAAACGCGAAATTAAGTTCGTCC_ATCAGAAGTTCGAATCAAATTACGAA
306309	9.55840735245755	0.0341954876671644	0.00439018110719742	-114.824118746948	27.2021820101373	CACTAAAACTAGAATGATATTCTAAT_ATCAGAAGTTCGAATCAAATTACGAA
306559	0.292482835105112	0.028281274461828	0.00508656034019938	-149.99999998771	43.8273152404759	AATCTAACATTCAAGAAAGTTTCTGT_ATCAGAAGTTCGAATCAAATTACGAA
306679	32.3621249710108	0.0343579615083749	0.00297024708899866	-142.175904594149	20.0066060702474	GTATCAAGGTCAAAAGTGTTTTTGGA_ATCAGAAGTTCGAATCAAATTACGAA
306802	65.9498954801129	0.0359721369027095	0.00211535663962483	-149.999999872049	14.7301523360985	ACTCGAAAAAATAAGGCGTTTGAGAC_ATCAGAAGTTCGAATCAAATTACGAA
306826	10.6899279770326	0.0309054786435675	0.00387380662816462	-147.873498082891	29.4912847085028	CATCGAACCACGAAGTAATTTTAGTT_ATCAGAAGTTCGAATCAAATTACGAA
306874	11.0654011118333	0.0345527353005578	0.00426991937612885	-124.070155298948	26.9417172670016	CATGAAAACTAAAACGAGTTTAGCTT_ATCAGAAGTTCGAATCAAATTACGAA
306934	58.9090460509068	0.0352596989547694	0.00226324301964971	-149.99999997517	15.589898010605	AGTAAAATAGAAAATGACGTTAACAC_ATCAGAAGTTCGAATCAAATTACGAA
306957	6.1751928207541	0.0299220034538434	0.00448447531334084	-149.99999999878	35.5972972329874	GTCCGAACATGGAACCTGATTATCGA_ATCAGAAGTTCGAATCAAATTACGAA
307155	36.9691452211643	0.0330034335041661	0.00268001155642967	-149.999110885403	19.3748138012299	AAACAAAAACACAAATTCCTTTGTAA_ATCAGAAGTTCGAATCAAATTACGAA
307291	182.415663380829	0.0391762498215469	0.0014007676247922	-149.999999969863	9.03072553674088	TAGGCAAACTGGAAACGGTTTTACGG_ATCAGAAGTTCGAATCAAATTACGAA
307361	8.42395610483808	0.0292410043981313	0.00347794402674333	-149.999999874683	28.9055074810157	CATTTAAACCTTAAAAATATTGGGGT_ATCAGAAGTTCGAATCAAATTACGAA
307397	2820.27489424064	0.0679350153602392	0.000692732584662701	-76.9098340182326	1.98830629582122	ACGAAAATCAGTAACGTACTTTTAAT_ATCAGAAGTTCGAATCAAATTACGAA
307589	32.1733394660914	0.0349923929524928	0.00307072652362721	-134.488852003734	19.5713196378917	ATTAGAAAAAAGAATTGAGTTGGGTC_ATCAGAAGTTCGAATCAAATTACGAA
307590	46.2544355915292	0.034695841164553	0.00244763896162725	-149.999999893045	17.2861775296355	TAAGCAAAATGAAAGTACGTTGGTAT_ATCAGAAGTTCGAATCAAATTACGAA
307609	10.4514910999124	0.0360945142933841	0.00395413694626359	-110.05368131973	22.3668294089563	CGCTTAAATCGAAAGACTTTTGCGAC_ATCAGAAGTTCGAATCAAATTACGAA
307707	32.8583423707794	0.0333230071825543	0.00294505817027813	-149.999999999896	21.047440023681	ATTTAAAGACTAAATGACATTCAGTT_ATCAGAAGTTCGAATCAAATTACGAA
307736	1.63722653703065	0.029995188246907	0.00494427382301189	-134.168845221551	35.3700980870478	CATTAAAAAACTAAGTCCCTTTTCGG_ATCAGAAGTTCGAATCAAATTACGAA
308085	21.3774766537834	0.0384684414230597	0.00331881520402762	-109.542484244583	17.8141156766698	GGGACAAGCGCAAACAGAATTGTTAA_ATCAGAAGTTCGAATCAAATTACGAA
308184	31.5317593398453	0.0334146293970898	0.00258453267600026	-149.999999995788	19.6285454016746	TAGTTAAGAGATAAAGTCTTTTTCTG_ATCAGAAGTTCGAATCAAATTACGAA
308222	9.35551759634697	0.0296831977076965	0.0034713649740475	-149.999999880813	28.2408526869429	AATCAAAAATTAAATCTTTTTAACCG_ATCAGAAGTTCGAATCAAATTACGAA
308283	41.2910519405907	0.0338556650616351	0.00264575610568916	-150	19.2161032490646	AACTAAAACTGGAACCCCTTTGATTC_ATCAGAAGTTCGAATCAAATTACGAA
308489	18.113053864277	0.0319896407623392	0.00319972012758208	-150	24.2265216256089	GACAAAACGGCAAAGTTGTTTGAATT_ATCAGAAGTTCGAATCAAATTACGAA
308703	9.12825583289268	0.0363770041416976	0.00469945323089402	-106.579483895548	26.3080050943262	TGATCAAGCGTCAAGGACGTTCGGAT_ATCAGAAGTTCGAATCAAATTACGAA
308864	53.9517296847571	0.0352355423474228	0.00227127952660064	-148.020402728024	15.7631205339971	CCTTGAAGATAAAAGACAATTTAGCG_ATCAGAAGTTCGAATCAAATTACGAA
308880	5.45491520515557	0.0325174647394583	0.00463355646698812	-128.571670074621	30.7909388419533	GTGCGAAGGGGCAAAGGCCTTGGCGG_ATCAGAAGTTCGAATCAAATTACGAA
308945	28.2228983060489	0.0325966529427269	0.00280257177204826	-149.999999996995	20.1975922548821	CAAGTAATCCATAATGATATTGCTTT_ATCAGAAGTTCGAATCAAATTACGAA
309067	4.16367197219014	0.0326279514895545	0.00485229623591035	-120.807889665082	30.9187455883742	TAAACAAACTAAAATCTGGTTGAGTG_ATCAGAAGTTCGAATCAAATTACGAA
309182	4.74667502529628	0.0299491716674038	0.00502052279249262	-149.999999992205	40.915819817223	TCGACAATCATCAACTTGCTTGTATA_ATCAGAAGTTCGAATCAAATTACGAA
309225	13.0865802658616	0.0314314033077936	0.0038417075231088	-143.651880955564	27.9225352452457	CGATGAAGAGGGAAAAGCGTTGCATT_ATCAGAAGTTCGAATCAAATTACGAA
309280	1.42333617597201	0.0293558256778447	0.00550157488460304	-144.679949062711	44.3616572638909	AAAAGAAGAATAAACGCACTTGTTGA_ATCAGAAGTTCGAATCAAATTACGAA
309314	5.4744900191894	0.0290873863633712	0.00462647617657786	-149.999999992641	36.7762164053407	TCTAGAATACAGAACGACGTTTTTTG_ATCAGAAGTTCGAATCAAATTACGAA
309325	27.0640760936895	0.033391563903324	0.00277339060697751	-149.999999836297	20.9759239420694	ACAAAAAATTAGAAATTGGTTCTACC_ATCAGAAGTTCGAATCAAATTACGAA
309609	8.14456844698347	0.0306746971085999	0.00466757126234387	-149.999999869848	36.5193877249579	AATGGAAGTAGTAAGGGGCTTGAGGG_ATCAGAAGTTCGAATCAAATTACGAA
309726	6.05853216203617	0.0322144011108076	0.00444720196557879	-129.390280953747	30.0579825014903	CACGGAAGCGGGAAGAGGGTTGAGGG_ATCAGAAGTTCGAATCAAATTACGAA
309762	42.4806065179168	0.0354475314392911	0.00269112993384013	-140.96642910253	17.5625003662558	GCGTAAAGCAGCAAACTTGTTACATT_ATCAGAAGTTCGAATCAAATTACGAA
309792	2.8178144142241	0.0289980868803513	0.00466524240356183	-150	37.9096486119833	TAGCCAAGAAAAAATTTCGTCA_ATCAGAAGTTCGAATCAAATTACGAA
309842	101.427072990538	0.0448369399197952	0.00227062829093378	-106.091112723311	10.6499713034318	GAAACAATTCCAAACCCAGTTGTTGC_ATCAGAAGTTCGAATCAAATTACGAA
309858	15.4778893900451	0.0305205435523646	0.00314793532666752	-149.999999964036	25.055498838819	GTTCTAAGTTTAAAGTTTTTTGTGTT_ATCAGAAGTTCGAATCAAATTACGAA
310159	62.0764766685399	0.0351205362993829	0.00202741023070831	-149.999999993181	14.5588022620691	CGAACAACACCTAACTCAATTATAGA_ATCAGAAGTTCGAATCAAATTACGAA
310161	3.37689100381233	0.0324183822341506	0.00550407482986786	-131.119109061366	38.0295566231302	ATATAAACCTGTAAGTTGCTTTAGTC_ATCAGAAGTTCGAATCAAATTACGAA
310252	7.82041373582433	0.0308272639849105	0.00416102997418663	-141.145550237662	30.0976259969279	GGAACAAAGGTTAATAGTTTTCACGA_ATCAGAAGTTCGAATCAAATTACGAA
310354	3.71209557651673	0.0295113931588014	0.00442229692860424	-142.420660155029	33.7913498259393	TATGTAATCTAAAAGATTTTTTGAGC_ATCAGAAGTTCGAATCAAATTACGAA
310462	33.7457934210121	0.033763471148233	0.00290285603441652	-149.999999995523	21.0664359513306	ATCTGAAAACCTAAACTCGTTTAGCA_ATCAGAAGTTCGAATCAAATTACGAA
310558	37.8210425490394	0.0350928128393339	0.00279634042643079	-140.341623512928	18.4613003973909	TCTACAAACCACAACGATCTTGGAGT_ATCAGAAGTTCGAATCAAATTACGAA
310622	22.3046818668648	0.0323791651949101	0.0033040422572439	-149.999999998818	24.3415481819477	ACTGGAATAGCCAAGAGGCTTGATTC_ATCAGAAGTTCGAATCAAATTACGAA
310759	9.63151286049742	0.0302473689284009	0.00400011856106071	-147.135167111214	30.3871021752627	ACATAAACCACTAAAGATATTACCTC_ATCAGAAGTTCGAATCAAATTACGAA
310786	31.4296451511302	0.0330431822098027	0.00256100346240416	-149.999999954084	19.665440762441	TAAATAAAAGTAAACGGAGTTGGGTT_ATCAGAAGTTCGAATCAAATTACGAA
310865	20.5891647245069	0.0319156065305156	0.00343625457225181	-149.999999990431	25.8248588915651	GGGGTAACTATCAAGTGTCTTTTGCT_ATCAGAAGTTCGAATCAAATTACGAA
310969	3.40180815690118	0.035805567758258	0.00561155325450129	-104.219549223987	31.5763680526124	GAGGGAACGCTCAACGCCGTTTCGAC_ATCAGAAGTTCGAATCAAATTACGAA
310997	68.6374115016932	0.0358691011121329	0.00222357210831891	-149.999999993066	15.124260188648	TCGACAACATTTAAGGGAGTTCGGTT_ATCAGAAGTTCGAATCAAATTACGAA
311119	28.6195343324845	0.0340563326653526	0.00311918390769493	-146.211373988402	21.8026907105634	CGCAGAAATGGTAAGTCGTTTGTGGG_ATCAGAAGTTCGAATCAAATTACGAA
311143	17.8225033575119	0.0322117300773704	0.00332662669012292	-144.832075697809	24.0587683103081	GACATAAGGCACAAAAGAATTGAGAA_ATCAGAAGTTCGAATCAAATTACGAA
311173	11.4288759471914	0.0308357503597651	0.00369546830429071	-149.999999974091	28.4064810560505	ACCCCAAGCACTAACTCTTTTTCAAA_ATCAGAAGTTCGAATCAAATTACGAA
311208	10.5460314912375	0.0391791753876407	0.0046278862261401	-97.7244352367466	23.4862384599672	GGCCCAAGCGGGAAGGGGATTGCGGC_ATCAGAAGTTCGAATCAAATTACGAA
311263	55.3091557169663	0.0351068126789121	0.0022791221018983	-149.999999999389	15.8066039518308	GCGTAAAGTCGTAACGTTATTGATAA_ATCAGAAGTTCGAATCAAATTACGAA
311301	4.18208530180869	0.0292264182634928	0.00443249225326354	-149.999999998329	36.2428178603945	TACAAAACTTTCAATCATGTTTCACT_ATCAGAAGTTCGAATCAAATTACGAA
311402	5.89784863394608	0.0302119375063433	0.00402948947018896	-150	32.9255003049026	CTGGCAAACTAAAAGGTACTTGTAGT_ATCAGAAGTTCGAATCAAATTACGAA
311462	21.9348777566571	0.0335487746582462	0.00344110772939749	-136.355082835953	22.9030541608206	GTATAAACTACAAAATCTTTTCAGGC_ATCAGAAGTTCGAATCAAATTACGAA
311519	13.0332083561963	0.0314549835441208	0.00413773286724012	-149.999999995878	31.9993565205129	ATACTAATAACAAAATGCGTTAATAG_ATCAGAAGTTCGAATCAAATTACGAA
311562	35.5726786664241	0.0349725264632722	0.00292200298058423	-137.805065238155	18.8800500112467	AAGTGAAACGTAAAGGAGGTTGGTTT_ATCAGAAGTTCGAATCAAATTACGAA
311705	6.88119596715448	0.0308064595271857	0.00455799582711892	-145.619473221717	34.3293553000214	GTACAAATTTGTAAAAAGCTTTCGGC_ATCAGAAGTTCGAATCAAATTACGAA
311712	1.22979211853109	0.0280775460944943	0.00494535244338504	-149.999999968645	42.320061747668	GCAGTAAACCTAAATAACGTTATTGA_ATCAGAAGTTCGAATCAAATTACGAA
311801	16.7655246406096	0.0311986949736918	0.00331533162296978	-149.999999996975	25.1046283065184	TAGCCAAAGGATAATTGGCTTTCTTT_ATCAGAAGTTCGAATCAAATTACGAA
311866	8.24275024855969	0.0303768987389463	0.00396135823031046	-150	31.998486517567	CGAGAAACGGGGAAAATTATTGCGAT_ATCAGAAGTTCGAATCAAATTACGAA
311975	82.422789114186	0.0366101861287044	0.00190309077136574	-149.999999999308	12.9515342026751	TCCCAAACCTTCAAGTCTGTTGTTAA_ATCAGAAGTTCGAATCAAATTACGAA
311998	10.2243135156483	0.0301566275463894	0.00410201279736921	-149.999999957207	32.9320562087186	TTGTCAAAGGCCAATGTAGTTCATGC_ATCAGAAGTTCGAATCAAATTACGAA
312009	31.7889528671654	0.0336996274819823	0.0025920446042681	-149.999999841516	19.6873931841693	CCCCAAAAACGCAATATGGTTTAGTT_ATCAGAAGTTCGAATCAAATTACGAA
312187	4.60259075988132	0.0304156568154316	0.00481519436505408	-133.788340833804	33.9882413789	CAGCCAACAGTGAAGGCCATTGGGAA_ATCAGAAGTTCGAATCAAATTACGAA
312261	423.234389332007	0.0740897014874622	0.00307629630287152	-34.6029313742669	6.4661419879045	TAAGAAATATACAAACGCTTTAGCTA_ATCAGAAGTTCGAATCAAATTACGAA
312290	3.11714841394139	0.0276492270426414	0.00501862002928598	-149.999999991609	43.4949314630402	GACTGAATCTAAAAGCATTTTATAAA_ATCAGAAGTTCGAATCAAATTACGAA
312480	11.9952503386874	0.0309365570639307	0.00310809999659677	-149.996857232279	24.9488877904472	TATTTAATTCATAATGGTCTTCATCC_ATCAGAAGTTCGAATCAAATTACGAA
312660	43.3759319135236	0.0341356843382338	0.0023663748159331	-149.999999953222	16.918330668098	CAAGGAAAGTATAAATCAATTAAAGC_ATCAGAAGTTCGAATCAAATTACGAA
312719	17.525932572291	0.0351754953452239	0.00353185411907228	-127.627115654972	22.0190049505856	AAGCAAATGGTTAATTGCATTTCCAT_ATCAGAAGTTCGAATCAAATTACGAA
312856	32.7221211906408	0.0350231142618996	0.00309039722836861	-140.043076969771	20.3439168202695	CATCCAAAAAGCAATATTGTTATGCG_ATCAGAAGTTCGAATCAAATTACGAA
312874	8.77457529844177	0.0368121435118259	0.00482640037917092	-103.282293426245	26.3058785680642	AGAATAACACTGAACATAGTTATGCA_ATCAGAAGTTCGAATCAAATTACGAA
312902	12.9231340397326	0.0313865279690788	0.00396200248145566	-149.073036572492	29.8015063867927	GAAATAAAGTGGAAAGTCTTTGGCAT_ATCAGAAGTTCGAATCAAATTACGAA
313041	18.0429668188559	0.0322090021347508	0.00396074545193465	-150	29.5353048367917	TTGATAACGCGGAATAGTGTTGGGGG_ATCAGAAGTTCGAATCAAATTACGAA
313119	8.59361128899113	0.0305263627600682	0.00414692036758289	-142.764711573165	30.610890617177	GATAAAATCCATAAAAGTTTTGTGTG_ATCAGAAGTTCGAATCAAATTACGAA
313129	15.8609756191458	0.0314769238531571	0.00384783270687675	-149.999999955447	29.0076329787683	TGACGAACAATCAAGCAACTTCAACT_ATCAGAAGTTCGAATCAAATTACGAA
313166	14.9817632883982	0.0315964821782192	0.00330731693196539	-149.999999998354	26.064062844146	AGGATAATTTCTAAACGACTTATTTC_ATCAGAAGTTCGAATCAAATTACGAA
313246	3.12494349998377	0.0409519730927274	0.00630343497882378	-77.9302221956571	28.3405151141294	ATCGTAATCACGACGTATTGTCCT_ATCAGAAGTTCGAATCAAATTACGAA
313322	17.9746566650253	0.0350990372907022	0.00335828517255482	-127.204001665376	20.7276048917834	GATAGAAGCAGCAAATGGGTTTTAGT_ATCAGAAGTTCGAATCAAATTACGAA
313435	37.5814943738862	0.0347215145359932	0.00292135057725561	-145.098436667834	19.8710932054264	ATCGTAATTCGAAATACGTTTCATGC_ATCAGAAGTTCGAATCAAATTACGAA
313520	5.39170800221254	0.0293955884851842	0.00466646018763871	-149.999999961772	38.0267119465174	GAATTAAGAATCAAGGTAATTGTAAG_ATCAGAAGTTCGAATCAAATTACGAA
313603	6.68818161901331	0.0311338525697003	0.00412933770960886	-132.984468173628	28.8202362409939	TTTTCAAAAATTAACATTGTTAGTAG_ATCAGAAGTTCGAATCAAATTACGAA
313892	9.71437467816693	0.0339670684880393	0.0043072078463435	-122.17946130179	26.958405313357	GGGGGAAGGGTGAAGAAGGTTGGGGG_ATCAGAAGTTCGAATCAAATTACGAA
313947	2.39414141125304	0.0361970462773887	0.00562243955865507	-94.976467740656	29.629814541135	ACCGTAAAAGGTAAGACCATTTAACG_ATCAGAAGTTCGAATCAAATTACGAA
313951	1.25517045958322	0.0291937054196287	0.00520558965286526	-143.396915092796	40.7141339811663	ATGCTAATGGATAACCTTATTAAGTA_ATCAGAAGTTCGAATCAAATTACGAA
314054	10.5777859538357	0.0330268282712132	0.00411876314672828	-132.341172056729	28.3762022752791	CCGTTAAAGCAAAAAAAAGTTGTTCA_ATCAGAAGTTCGAATCAAATTACGAA
314067	16.211096217887	0.0313246347669649	0.00338096220331303	-149.999999956954	25.3689572642505	AATTGAATTATAAACCACCTTATTTG_ATCAGAAGTTCGAATCAAATTACGAA
314128	6.1549946822945	0.0376694737243832	0.0064397322887841	-101.424194070307	35.1247822681384	GTTTCAAGCACGAATCAGTTTGGGTC_ATCAGAAGTTCGAATCAAATTACGAA
314140	85.2132730132572	0.0366495583227202	0.00203407201033791	-149.999999992184	13.5187512332634	GTGGAAATACAGAATATCATTGTCTC_ATCAGAAGTTCGAATCAAATTACGAA
314741	11.4063326836499	0.0326114664524658	0.00388885186678196	-133.311017450455	26.2894686636673	TTGACAAATGGTAATGCTGTTCTGGT_ATCAGAAGTTCGAATCAAATTACGAA
314756	6.92136620826312	0.0289297177761537	0.00380526170484109	-149.999999997908	31.5129067279712	CTTTTAAAAGAGAAAGACCTTAACAT_ATCAGAAGTTCGAATCAAATTACGAA
314875	42.0274185196901	0.0347893976849016	0.00281375425726721	-149.999999991676	19.7139006007353	AGTACAAATTGTAATGCGTTTAGGGA_ATCAGAAGTTCGAATCAAATTACGAA
315189	10.1456937001785	0.0299749007708199	0.00387069183278827	-149.999999955115	30.8037738202103	CGGGTAACGAATAAGAGTTTTACAAA_ATCAGAAGTTCGAATCAAATTACGAA
315491	17.8060369172802	0.0354060533072313	0.00367593271545769	-128.021605901978	23.0599457399056	ACAGTAAAAGGAAACAACCTTGTTAC_ATCAGAAGTTCGAATCAAATTACGAA
315669	12.3567487044699	0.0309380629936327	0.00344952160222197	-149.999999994536	28.3426954774307	TTTTCAATATAGAAACACGTTTATGA_ATCAGAAGTTCGAATCAAATTACGAA
315747	8.57988094897824	0.0334264160169079	0.0041333114348901	-127.218579989676	26.2897065652343	GTACTAATATTCAAAGACATTCGTAT_ATCAGAAGTTCGAATCAAATTACGAA
315843	26.9807784264818	0.0357072927824763	0.00309720939699236	-129.52500963314	19.1543594751466	CTGCAAACACGTACGATCTTATTGT_ATCAGAAGTTCGAATCAAATTACGAA
315855	51.1284663109194	0.0344790925892015	0.00213601104904724	-149.990428700054	14.9857887866407	ACACCAATGTGAAACTCGCTTCTTAG_ATCAGAAGTTCGAATCAAATTACGAA
315904	12.2364832906916	0.032849895888123	0.00391759211214931	-138.075664884602	27.3032720312781	GGACCAATCAATAACAGTTTTGCGAG_ATCAGAAGTTCGAATCAAATTACGAA
316071	0.990462029772381	0.0290416979158888	0.00512744013632278	-146.534385738669	41.6552881097863	CTTGAAATTGCAAAAAGAGTTGCTAA_ATCAGAAGTTCGAATCAAATTACGAA
316197	17.2589716184685	0.0321768417417323	0.00405016607047384	-146.843029491988	29.8409976125852	AGTCCAAGCGCCAAGAAGCTTACGGT_ATCAGAAGTTCGAATCAAATTACGAA
316298	3.04832018529561	0.0291784215394814	0.00479832470155756	-146.020527693943	37.5954525814779	TTGCCAAGTTGTAAAAGATTTTAGAG_ATCAGAAGTTCGAATCAAATTACGAA
316398	38.769598032263	0.0338888503980099	0.00264726327476518	-149.999999998515	18.608647437184	AACTTAAGTTTGAAGGCGGTTCCGCA_ATCAGAAGTTCGAATCAAATTACGAA
316453	10.8988410438516	0.0332669267908987	0.00396448859891659	-128.829707892262	25.6182040660305	GTTCCAAGCGAGAAGAGTTTTCGCCT_ATCAGAAGTTCGAATCAAATTACGAA
316677	18.4875952431306	0.0344584639536837	0.00376922577550163	-128.803550162785	24.0077125577395	GTGAGAAGACTTAAAATGGTTAATGT_ATCAGAAGTTCGAATCAAATTACGAA
316688	50.0701037984292	0.0375650702833383	0.00291890711311874	-131.378103828573	17.8342313733988	ACAGGAACAGTGAACACGGTTAGTCG_ATCAGAAGTTCGAATCAAATTACGAA
316708	13.2956286456597	0.0307508453963717	0.00375264878273465	-149.999999975479	29.4396333968902	AACCCAATTCCCAATCAAGTTGGAAT_ATCAGAAGTTCGAATCAAATTACGAA
316736	60.4784731069317	0.0349642447605168	0.00215638918150842	-149.999999828854	14.8107969905439	AAATAAATGATAAAAGCGTTTAAGCC_ATCAGAAGTTCGAATCAAATTACGAA
316744	2.59561787529577	0.0289121373371878	0.00526933538776862	-149.99999996131	42.9431752811858	TAAACAATTAGGAAAAAGGTTGTTAG_ATCAGAAGTTCGAATCAAATTACGAA
317008	12.7262659051051	0.0319685147554977	0.00416923570623138	-149.999999969624	32.2962962676613	CGTGTAACTCGAAACTTGTTTTCCCC_ATCAGAAGTTCGAATCAAATTACGAA
317111	5.00489796074196	0.033238426850757	0.0049167436485389	-124.306101633568	32.039903678718	TTGCTAAGGCAAAACTAATTTTGGAC_ATCAGAAGTTCGAATCAAATTACGAA
317184	9.0568430905147	0.0295482996033849	0.00380240410248055	-149.999999990085	31.5236910101244	CGCCTAATATACAACGGAATTGTTTT_ATCAGAAGTTCGAATCAAATTACGAA
317266	51.3977990390131	0.0349139841218837	0.00245595627507884	-149.999999999365	17.2324617895423	ACTGGAAATCTTAATGACGTTCCTCG_ATCAGAAGTTCGAATCAAATTACGAA
317302	49.5858989225167	0.0379787512420241	0.00286103310006716	-127.085335094185	16.8988127961286	GACCTAATCATTAACGTGATTGGTAC_ATCAGAAGTTCGAATCAAATTACGAA
317326	11.9959265601911	0.0311205724642937	0.00361742380212523	-148.894263105762	27.4562309724906	AATATAACCCAAAATGCTTTTAGTAA_ATCAGAAGTTCGAATCAAATTACGAA
317490	9.60739804602623	0.0335383799691943	0.00454535443886982	-122.920443826194	28.4495959800016	TCGCAAAGATACAACGGGATTCCTGA_ATCAGAAGTTCGAATCAAATTACGAA
317552	59.2587257804405	0.0363354896698296	0.00243869043613347	-144.539719495064	15.9507990676976	ACCTCAACATTAAGATAATTGCGGA_ATCAGAAGTTCGAATCAAATTACGAA
317651	34.5720843399454	0.035205898578677	0.00301049699471362	-137.625891572773	19.7179505216183	CTAGCAACGATGAAACGGGTTTGTTG_ATCAGAAGTTCGAATCAAATTACGAA
317722	19.6437930288996	0.0374567645015086	0.00362628228377703	-114.067707597026	20.3850448864031	TGCACAACTAACAACAAGTTTGTGAA_ATCAGAAGTTCGAATCAAATTACGAA
317891	39.3670167218122	0.0356828371908505	0.0026918461121805	-137.875157424847	17.2990796608017	TACAGAAATGGGAAAGGGTTTAGTGT_ATCAGAAGTTCGAATCAAATTACGAA
318068	15.2855017720052	0.0307903111195938	0.00327909720660676	-149.999999953917	25.65606506832	ATCTAAAATACGAATTTAATTACGAA_ATCAGAAGTTCGAATCAAATTACGAA
318188	16.1197772354173	0.0307209816464379	0.00356676260764699	-149.999999998462	27.738745134614	AGGGGAAAAATAAATTCAATTTACTG_ATCAGAAGTTCGAATCAAATTACGAA
318269	13.8504852628693	0.0332143476228314	0.00387626503509335	-136.793271357696	26.6237779190123	ATAACAACGTTAAACACAATTTACTA_ATCAGAAGTTCGAATCAAATTACGAA
318381	50.1150178304772	0.0387395437336048	0.00255607800502408	-124.030144240335	14.5355479921575	TATCTAATTCCCAACTTTGTTCGTCT_ATCAGAAGTTCGAATCAAATTACGAA
318470	0.435208533554473	0.0275926771687041	0.00418896207760019	-149.999999993171	37.8806953942873	ACTGAAAGTTCCAAATTTCTTTTCTA_ATCAGAAGTTCGAATCAAATTACGAA
318505	43.4952080919838	0.0342352391117967	0.00261540147312763	-149.999999998049	18.6682863993197	ATAACAAATAAGAACCGCGTTACACC_ATCAGAAGTTCGAATCAAATTACGAA
318511	16.5449372698083	0.0335722429603501	0.00370782465237295	-138.748243466952	25.32602491823	CTTCCAAGAAACAAACAAGTTGTGGG_ATCAGAAGTTCGAATCAAATTACGAA
318518	4.62387690420708	0.0313449917854889	0.00466719605504224	-136.490226974087	33.628566265401	ACAGCAATATCTAATGTCTTTAGAGC_ATCAGAAGTTCGAATCAAATTACGAA
318651	24.3592175156893	0.0324170512532545	0.00287845985252272	-149.999999996999	21.6680100982781	CAAAAAATTGCTAATGGTTTTGTTAA_ATCAGAAGTTCGAATCAAATTACGAA
318683	23.5179878812658	0.0356436968210022	0.00343798842952944	-130.895701765412	21.7223137670719	GATCTAACACTCAACGCCGTTTTGGC_ATCAGAAGTTCGAATCAAATTACGAA
318798	3.40885251035711	0.0317073201663029	0.00474958108816061	-125.99562522108	32.3084641916155	CCTGAAATACAAAACAGTATTTGATA_ATCAGAAGTTCGAATCAAATTACGAA
318857	6.96966360084809	0.034977008814757	0.00447369870470192	-114.597678416213	26.6173284260478	TTAACAAAGTTGAACTGTGTTTG_ATCAGAAGTTCGAATCAAATTACGAA
319008	1.22740699896482	0.0330680844596035	0.00501037324010562	-115.992621802915	30.9944836716193	TTAACAAATTCAAAGAGCGTTCTCTA_ATCAGAAGTTCGAATCAAATTACGAA
319017	14.2137100826436	0.0315028958083495	0.003916300368444	-144.047076545099	28.4186851869589	CACGTAATCCTGAATGAGTTTTTGAG_ATCAGAAGTTCGAATCAAATTACGAA
319275	7.64495680872183	0.0301462347937183	0.00426389137769398	-143.81640036789	31.7775257598497	CGAAAAACTATAAACCGTATTACTTG_ATCAGAAGTTCGAATCAAATTACGAA
319325	13.7642120936896	0.0326217380319366	0.00382482407272756	-139.644276096242	26.6726972500692	CGTATAACAGACAAGGCTGTTTCTGG_ATCAGAAGTTCGAATCAAATTACGAA
319356	14.8428933839445	0.0308690197656571	0.00366577179426935	-149.999999895635	27.3288440802802	CACTTAAACTAAAACACGTTTGTGAA_ATCAGAAGTTCGAATCAAATTACGAA
319439	2.46023569178248	0.0361967711452883	0.00676440849988051	-101.416507556185	38.5515035857793	AACGCAAAGTGGAAACACATTGGAAG_ATCAGAAGTTCGAATCAAATTACGAA
319625	3.80865917086956	0.0296913346183943	0.00455129531876823	-149.999999981491	40.0720578052506	ATCTTAACGTTAAAGTATTTTTACGA_ATCAGAAGTTCGAATCAAATTACGAA
319629	1.97761119207915	0.0345726852197397	0.0055364837623402	-105.013819320733	32.0285769965901	GAGTTAAATAGGAACTGAATTCCGGA_ATCAGAAGTTCGAATCAAATTACGAA
319644	4.39853291774582	0.0321915392340693	0.00542253733381606	-132.357305941175	38.335350881032	CGTCGAAGGGATAAGTGGGTTGGGGA_ATCAGAAGTTCGAATCAAATTACGAA
319736	112.158611186438	0.0374107076954556	0.00164411410486391	-149.999999999731	11.105325277913	AGTGGAACAGAGAAGTTCTTTCCAAT_ATCAGAAGTTCGAATCAAATTACGAA
319831	9.56921231163679	0.0303523829982647	0.00439892110774815	-149.799111196779	34.4231690479838	CCATGAATAGTAAACTAAATTGTTAG_ATCAGAAGTTCGAATCAAATTACGAA
319832	51.6907973062995	0.034861276443506	0.00218608994839138	-149.191822243861	15.1359353881756	TAATGAATAGATAAACAAGTTGCTGT_ATCAGAAGTTCGAATCAAATTACGAA
319936	15.5849467520934	0.0320377709977104	0.00366968145371726	-149.999999999074	29.096669188899	TTAAGAACAACCAATATGTTTCGCAA_ATCAGAAGTTCGAATCAAATTACGAA
319974	5.62020461497599	0.030365023545714	0.00440114844210276	-141.824444807998	32.4776221139417	GGGGTAAATTTAAACTTGGTTGCCTA_ATCAGAAGTTCGAATCAAATTACGAA
320058	26.6966683518275	0.0355925382043678	0.00343227193589719	-131.111073743978	21.6551366579173	TTGTAAACTCGTAATGCATTTCTCAG_ATCAGAAGTTCGAATCAAATTACGAA
320367	4.59691810236169	0.0287532009294632	0.00406721756891925	-149.999999995974	33.6518305066099	AAAGTAATCTGGAAGTCTTTTCATTA_ATCAGAAGTTCGAATCAAATTACGAA
320462	11.8756861301235	0.0304894321272576	0.00361776201567295	-149.999999997602	27.8840515932339	CAAAGAACAATGAACGATTTTTTCTT_ATCAGAAGTTCGAATCAAATTACGAA
320554	4.77601658719618	0.029301724806295	0.00451750522595468	-149.999999878318	35.6433429852263	GATCTAATCTTGAAATTTCTTGTGCC_ATCAGAAGTTCGAATCAAATTACGAA
320677	18.5303363332477	0.0342590741500761	0.00361882538662975	-134.224572373767	23.8147158102692	GGCCCAACTGTTAACCCCATTAGCTG_ATCAGAAGTTCGAATCAAATTACGAA
320708	12.1952937080139	0.0362562176060163	0.00462493303830396	-114.831414903627	27.1396244536599	GTAACAATCTAGAAGTGCATTAAGTA_ATCAGAAGTTCGAATCAAATTACGAA
320801	38.167533221068	0.0347093403184973	0.0026973671362934	-141.944824311896	17.8144072095371	TATGCAAGCATGAAGGAGCTTGCAAA_ATCAGAAGTTCGAATCAAATTACGAA
320876	16.9939417793507	0.0319465896643746	0.00372649876727319	-149.999999935937	28.1354707378885	ACCTAAATCTTGAATGGATTTGATGT_ATCAGAAGTTCGAATCAAATTACGAA
320905	14.753436973576	0.0313478647024189	0.00372014250451032	-147.800378590743	27.6573271093913	TAAGGAATCCTGAATGCTTTTCCCCG_ATCAGAAGTTCGAATCAAATTACGAA
320962	7.76649830417857	0.0290703412695652	0.00397104337873061	-149.99999999624	32.6923929579714	GATCCAAATTATAAAATTATTGCAAG_ATCAGAAGTTCGAATCAAATTACGAA
320979	47.3993244081966	0.0345432385108877	0.002275119067658	-150	16.2473451426951	CCCATAATAGTTAAGTTGCTTCGTAG_ATCAGAAGTTCGAATCAAATTACGAA
321083	23.8352975812039	0.036270299822266	0.00359814434099848	-125.368009302401	21.8873301100176	GATTGAACATGTAACTCCCTTTCCA_ATCAGAAGTTCGAATCAAATTACGAA
321169	31.1137333361487	0.0359890880453447	0.00302160052304663	-129.67697485723	18.6251779436681	ATCACAAGTATCAAGCTTTTTGGGGC_ATCAGAAGTTCGAATCAAATTACGAA
321285	56.3286610917397	0.0356409129398939	0.00259734638701126	-149.999999990937	17.9284627975427	CACAGAAAGATTAACTCCCTTGCTCA_ATCAGAAGTTCGAATCAAATTACGAA
321465	0.714448926775525	0.0291509098699395	0.00504655237281083	-148.227876359573	39.8287541709813	ACAGCAATTTCCAATGGGCTTGGATT_ATCAGAAGTTCGAATCAAATTACGAA
321703	77.0559726601432	0.036121256390302	0.00200878782067766	-149.999999998649	13.8523671222914	CTATCAACGCCTAAATGGATTGATTA_ATCAGAAGTTCGAATCAAATTACGAA
321826	2.35754758010862	0.0358797642214537	0.00641154183236288	-103.538040274787	36.5670572021305	GCTTTAAACTGGAACCATGTTGTACG_ATCAGAAGTTCGAATCAAATTACGAA
321868	8.64785965772606	0.0307366272278793	0.00433638025194671	-141.64508019758	31.2100415298084	GCATCAAAGTTCAATGACTTTTTCGG_ATCAGAAGTTCGAATCAAATTACGAA
321932	16.9324348392284	0.0331460051721532	0.00376132021857037	-138.115502366008	25.9355580723911	CCTCTAACGCAAAATTGCCTTGCTGT_ATCAGAAGTTCGAATCAAATTACGAA
322099	0.906130264043639	0.0267432888420559	0.00514869039136825	-149.999999995602	44.6098099691973	TCGAGAAGGAATAATGCTTTTATAAA_ATCAGAAGTTCGAATCAAATTACGAA
322106	17.9136614820355	0.0354162746097954	0.00424954672246544	-125.631294633039	26.7422922177544	ACGGAAACACGCAAACAGTTTGCGTA_ATCAGAAGTTCGAATCAAATTACGAA
322141	81.9938648365386	0.0364021608147187	0.00194622632168885	-149.99999999796	13.3265482297598	ATGCGAATTTAAAAGGACCTTTCCCT_ATCAGAAGTTCGAATCAAATTACGAA
322199	19.486860046503	0.0332505481100909	0.00357236939730843	-142.715666368467	25.0078083571024	CACTAAATATGCAAGTTGCTTAATAC_ATCAGAAGTTCGAATCAAATTACGAA
322323	16.3024065646234	0.0311428039392114	0.00336010808495777	-149.999999986726	26.1715945173668	CAGTGAATAGAAAATATGTTTCATTC_ATCAGAAGTTCGAATCAAATTACGAA
322451	0.472762571876807	0.0280523318961806	0.00455779799051529	-150	37.6402628892739	GCAAAAACTTGGAAAAGTGTTTCTCA_ATCAGAAGTTCGAATCAAATTACGAA
322654	2.33559293190102	0.0310726851345349	0.00499610959538962	-135.240387906105	36.2261965585117	ATCATAAGAAAGAACCAGATTGGAGT_ATCAGAAGTTCGAATCAAATTACGAA
322667	7.22024887020387	0.0357088199345337	0.00569507479197811	-112.235614975601	33.3504774971541	CATATAACAGTGAAGGTGCTTTGATG_ATCAGAAGTTCGAATCAAATTACGAA
322752	2.72531475871261	0.0331901155956123	0.0048648247350548	-119.785843519748	30.9597903911622	AGGGTAATTCAGAAGGTCCTTGCGGG_ATCAGAAGTTCGAATCAAATTACGAA
322759	6.71747120312671	0.033632109695616	0.0047578271354972	-124.735002475358	30.8180651260362	GACACAAATCGAAATAGCATTGAGTC_ATCAGAAGTTCGAATCAAATTACGAA
322817	0.725144662392758	0.0280641717764702	0.00492813100177609	-149.999999882281	40.6969725668319	CTTAGAATCCGGAAAACTGTTCACAT_ATCAGAAGTTCGAATCAAATTACGAA
322953	52.1096453719936	0.0365693696710093	0.00257637894026747	-140.08985370129	16.5066396449143	ATAGGAACGTGCAGTTCGTTTGTAA_ATCAGAAGTTCGAATCAAATTACGAA
322986	25.0878032993975	0.0342648505512847	0.00325427004944981	-136.860144238395	21.4171152210918	CGCGGAACCCTTAACTGCTTTGCGTT_ATCAGAAGTTCGAATCAAATTACGAA
323043	32.974380043708	0.033889408797451	0.00263970599639549	-149.999999968067	19.2254312222202	TAATCAATAAGGAATACGTTTAGGAA_ATCAGAAGTTCGAATCAAATTACGAA
323079	3.53396472860762	0.0295834713156776	0.00454884001684531	-149.999999983372	36.8799109071623	TCCCCAATATGGAAGGAGCTTTAATA_ATCAGAAGTTCGAATCAAATTACGAA
323212	11.2192889908347	0.0332284861987978	0.00368673822428338	-130.141261439104	24.3417775140039	CGAACAACTCCAAAACTTGTTGTAGT_ATCAGAAGTTCGAATCAAATTACGAA
323293	3.87611573570545	0.0339811951361768	0.00464433111253434	-110.650084009659	27.1069924676461	CCTTCAACGTTAAAAATGTTTTGCAT_ATCAGAAGTTCGAATCAAATTACGAA
323757	38.4328023830534	0.0343577239947667	0.00283434563482582	-150	20.4379648994089	GCGTGAATCAAGAATGATGTTTATGC_ATCAGAAGTTCGAATCAAATTACGAA
323765	27.9647674151377	0.0377630539405151	0.00346214605715877	-118.701011554239	19.5698480356955	GTTATAATCCGGAATACGCTTCAATG_ATCAGAAGTTCGAATCAAATTACGAA
323791	26.759688487147	0.0346302125973135	0.00313020644698789	-136.204038580368	20.1658675830418	ATAGGAAGGGAAAACAATTTTGAAAC_ATCAGAAGTTCGAATCAAATTACGAA
323812	37.8949570194756	0.0340797931754574	0.00271434672285134	-145.702570149422	18.5932938392122	TGCGAAATGGTAAATTAAATTGGCGA_ATCAGAAGTTCGAATCAAATTACGAA
323846	12.5849584176945	0.0311789730357482	0.00392783347156227	-149.999999997033	29.7671446426681	AACTTAATCACTAAGTGCCTTTAGTC_ATCAGAAGTTCGAATCAAATTACGAA
323893	12.1335883975533	0.0350164918611933	0.0047336952769715	-122.662413148188	29.6273587899437	TTCCCAACACGTAATCAAATTGCTTC_ATCAGAAGTTCGAATCAAATTACGAA
323907	13.0558713800659	0.031035131938738	0.00410434094578051	-149.999999998158	31.710341410338	TTGGCAATGCAGAAGCGTATTTGACG_ATCAGAAGTTCGAATCAAATTACGAA
324017	12.1337879545828	0.0306323282910865	0.00351549243252926	-149.99999996579	27.0952176690403	CATTTAACAGGTAATCAGGTTTAAGA_ATCAGAAGTTCGAATCAAATTACGAA
324059	27.6308829435879	0.0321964625298961	0.00301111113314353	-149.999999996916	21.8753491095886	TATGGAATCTAGAAACTGCTTGGTAT_ATCAGAAGTTCGAATCAAATTACGAA
324153	24.0495622376855	0.0369779699120615	0.00315254274900071	-119.718559293996	18.2917722240906	CTGTTAAACAACAACTCCATTGACAT_ATCAGAAGTTCGAATCAAATTACGAA
324221	2.99917027804502	0.0359559132045644	0.00508318580208342	-99.9077663608036	27.3412476757109	AACATAAACACAAAGTCGGTTGTGGG_ATCAGAAGTTCGAATCAAATTACGAA
324485	6.72416500952357	0.0310564667213218	0.00476395160974154	-144.553776065702	36.0206631201915	ACTTAAATGTGGAATAAAGTTTGCGA_ATCAGAAGTTCGAATCAAATTACGAA
324541	6.35456000059663	0.0293984026918423	0.00455968231039982	-149.999999926273	37.2634242519432	GTAATAATAGCCAACACTTTTTGGAG_ATCAGAAGTTCGAATCAAATTACGAA
324619	22.853697937557	0.0321533513657748	0.00290936686751066	-149.999999988893	21.7834076529555	ATAAGAACGTTCAAATAGTTTCCTAT_ATCAGAAGTTCGAATCAAATTACGAA
324653	5.98764483485002	0.034931780868235	0.00448471009644057	-114.765214454214	26.2465502071263	TAGTCAAATACTAATGGCATTAACAT_ATCAGAAGTTCGAATCAAATTACGAA
324685	6.61050184423515	0.0287635570114163	0.00404957230913759	-149.999999899984	33.4609698760564	AAGCCAAGGTTTAAGATTATTTACAT_ATCAGAAGTTCGAATCAAATTACGAA
324747	40.8233418300628	0.0338440969520623	0.00253376172310464	-149.999999925572	18.3255472065492	TCCATAACATGCAATTCTTTTCAAAC_ATCAGAAGTTCGAATCAAATTACGAA
324771	1.82151439242624	0.0287509094091519	0.00534745301674126	-135.619458539983	42.3563445373186	AATCCAAATATTAATTGATTTATAGG_ATCAGAAGTTCGAATCAAATTACGAA
324856	2.18231214017308	0.0288869645741986	0.00515196831317076	-149.999999999456	42.6673967324207	TAGGCAATATTCAAATTCATTTCTCG_ATCAGAAGTTCGAATCAAATTACGAA
324914	26.5853397001964	0.032680449939011	0.00293798833356185	-149.999999997914	21.1011904917228	ATCTGAATATGAAAAATTGTTGGAAT_ATCAGAAGTTCGAATCAAATTACGAA
325206	26.9189729442899	0.0333477434250625	0.00278353067437148	-147.76008254222	20.7312691537097	TTGATAAACATTAATTAGTTTGAGCG_ATCAGAAGTTCGAATCAAATTACGAA
325529	8.50294155461366	0.0306488155643166	0.00389402815126316	-149.999999981781	30.3018905324202	CAATAAACATGTTTAGGAA_ATCAGAAGTTCGAATCAAATTACGAA
325561	0.854178815144273	0.0281386300551589	0.00535807580341175	-149.999999996638	45.2152947628361	GCATGAAAATCAAACTCGTTTTAGTG_ATCAGAAGTTCGAATCAAATTACGAA
325787	7.71456699087118	0.0348422097549565	0.0039973399486452	-112.071434105018	23.2763188296123	ACTGTAATTTCTAATAGCTTTAGAAG_ATCAGAAGTTCGAATCAAATTACGAA
325795	55.229435546032	0.0370372696206161	0.00255786990487809	-136.866535875683	16.0491576364196	CATGAAACCACCAAGGATATTTCAGC_ATCAGAAGTTCGAATCAAATTACGAA
325798	17.287820749115	0.0315969314859177	0.00337807756396581	-149.999999995787	26.2451169231022	AAACTAATCCTGAACTCCATTCCTGA_ATCAGAAGTTCGAATCAAATTACGAA
325810	22.2336582978152	0.0337951060269765	0.00354881967160727	-140.387209154127	24.3580562500134	GAACCAACCTCTAATAGTGTTTAGTG_ATCAGAAGTTCGAATCAAATTACGAA
326011	23.0127992764962	0.034670657039598	0.00329878174830046	-132.767470643341	21.2041151148994	ATTGGAAGGAACAACGGCTTTAGTAA_ATCAGAAGTTCGAATCAAATTACGAA
326029	33.4054447487471	0.0336315284424231	0.00269618112486973	-149.999999992023	19.2058093619015	TCAACAAGATTGAAATCAATTAGGTT_ATCAGAAGTTCGAATCAAATTACGAA
326112	9.91857182797948	0.0356639528700255	0.00479702994333532	-116.871286533784	28.8538245790413	AACCTAATTGCAAAGCACCTTCTGTT_ATCAGAAGTTCGAATCAAATTACGAA
326167	4.42609353687671	0.022300135168653	0.0049228978822362	-149.999999907077	54.3971782709075	TCCGATATCGGTACCATAGTTACTTG_ATCAGAAGTTCGAATCAAATTACGAA
326172	50.3274593387525	0.037219688130594	0.00268149200196942	-134.483766848714	16.4491490828154	ACGTGAATCTCCAATCCATTTTACAC_ATCAGAAGTTCGAATCAAATTACGAA
326211	4.80999321412584	0.0293392408438137	0.00431173304939577	-149.999999994418	33.9194581690427	ATCTTAAAATGTAAAGAAATTCAATG_ATCAGAAGTTCGAATCAAATTACGAA
326296	0.0574830762957177	0.0281115405697785	0.00525124069028173	-149.999999634846	45.3615945340512	TACTCAAGTGGGAACGACTTTGGGGT_ATCAGAAGTTCGAATCAAATTACGAA
326307	4.77117352115807	0.0296850711396872	0.00407337873663189	-149.999999885905	32.8325840073767	GAACTAATAAAAAAGTGGCTTTGGCG_ATCAGAAGTTCGAATCAAATTACGAA
326688	20.4394480849242	0.0346500207417116	0.00335024220005902	-134.848165826951	21.9519108891647	TAGAGAAACTAGAATGACATTCGAAT_ATCAGAAGTTCGAATCAAATTACGAA
326733	21.6257156754842	0.0324518482942361	0.00309345009669928	-149.999999960554	23.9803433153812	TTATCAAATTAGAAAGTGGTTGTACC_ATCAGAAGTTCGAATCAAATTACGAA
326876	19.6157807663669	0.0318164840932943	0.00349070280326128	-149.999999960434	26.268723712358	AACGTAAATTTGAATGTTCTTGAACT_ATCAGAAGTTCGAATCAAATTACGAA
326910	187.803637268129	0.0398613371544835	0.0015428935154986	-147.389563995567	9.56003865670861	CAGGTAATTACAAACGTCATTCATGC_ATCAGAAGTTCGAATCAAATTACGAA
327041	8.72846037853412	0.030760681951048	0.00424185501925195	-149.999999929938	33.3081625960241	GAAACAACATTGAATTTATTTCAAAC_ATCAGAAGTTCGAATCAAATTACGAA
327107	19.7457425981856	0.0320005174252818	0.00300968760216726	-149.999999999269	23.1207624881027	CAATTAAAACAGAAATATGTTTAGGT_ATCAGAAGTTCGAATCAAATTACGAA
327110	18.6010960094862	0.0315694352060021	0.00295770731096156	-149.999999999546	23.3435194181184	CCAACAATTTATAAACGCTTTATAGG_ATCAGAAGTTCGAATCAAATTACGAA
327135	1.18987206780918	0.030997630702688	0.00489189473944836	-128.713854644622	33.6525323570394	TTCATAATTCACAAATGGCTTGGATT_ATCAGAAGTTCGAATCAAATTACGAA
327282	15.568409738083	0.0354120189617707	0.00367163456072946	-125.581148308275	22.7510338166334	TTGTAAACAAAGAAGGTAATTTCCCT_ATCAGAAGTTCGAATCAAATTACGAA
327298	0.569757490827513	0.0322781419809588	0.00535935893704552	-118.748264991033	34.616101897029	TAGTAAATCCCAAAAGATATTCTGAG_ATCAGAAGTTCGAATCAAATTACGAA
327325	10.0108459932775	0.0310982304704814	0.00394757654621887	-147.753679106572	29.7461103317747	CGATTAACTTTGAAAGGTGTTGCATC_ATCAGAAGTTCGAATCAAATTACGAA
327392	37.1282583016872	0.0336840638468429	0.0027981479181088	-149.999999978337	19.8885314357023	TGACAAAGATCGAAGAGTTTTTGGAC_ATCAGAAGTTCGAATCAAATTACGAA
327417	10.061417272959	0.0359196446865297	0.00400056290077821	-113.887613197948	23.0085548375016	TCTGAAATTCCGAACTAGGTTGTACC_ATCAGAAGTTCGAATCAAATTACGAA
327419	13.2440560009282	0.0316305837679584	0.00398488027837566	-147.06484987327	29.4189136718713	CCCCAAACTTCAAAGTTTGTTGCGAT_ATCAGAAGTTCGAATCAAATTACGAA
327530	2.36934949645459	0.0290641301044245	0.00572910082799094	-149.999999879221	48.4542702367125	AGTAAAAGAGATAATTGTCTTTTTCG_ATCAGAAGTTCGAATCAAATTACGAA
327703	2.1077799977008	0.0298545574670356	0.00474204358709666	-139.296820703606	35.5206996482227	TACAGAACAGATAAAAATATTAGGAC_ATCAGAAGTTCGAATCAAATTACGAA
327716	54.7526363078894	0.0358543121729147	0.00251629774139466	-142.584874260301	16.3288929616939	CGAAGAAAGTTCAACGATATTCACGC_ATCAGAAGTTCGAATCAAATTACGAA
327745	26.0638327408517	0.0325636718299543	0.00296382900363005	-149.999999987641	21.7752013136358	CCAGCAAGCTGGAACATTTTTTACGG_ATCAGAAGTTCGAATCAAATTACGAA
327766	23.3650419892246	0.0421607604395332	0.00428354834253112	-91.7475100614128	20.0896378312084	GATACAACCACCAATTAGTTTCCGTG_ATCAGAAGTTCGAATCAAATTACGAA
327965	86.0779283091382	0.0370840663122196	0.00205744532882722	-150	13.6986762117138	GAACTAATATAGAACGCAATTATGTG_ATCAGAAGTTCGAATCAAATTACGAA
328201	91.1683200627724	0.0368933062037071	0.00206078862345854	-150	13.5763588817887	GACCTAAGGTGCAAAGTGTTTACGCG_ATCAGAAGTTCGAATCAAATTACGAA
328236	50.0997826540802	0.0349589465852446	0.00241486693074347	-149.99999999981	16.9766366582663	GAAATAAGATTGGAAGACGTTTTCTTC_ATCAGAAGTTCGAATCAAATTACGAA
328368	15.3289698342698	0.0309835094331854	0.0033170522921412	-149.995090959046	24.9689238060992	GCACTAACCGTGAAAAAAGTTTACAT_ATCAGAAGTTCGAATCAAATTACGAA
328384	53.2599218770087	0.0345831386435533	0.00210027707110917	-149.999999947771	15.1683387514331	AAAGTAATCGGGAATAGTATTTATGT_ATCAGAAGTTCGAATCAAATTACGAA
328451	17.430933244776	0.0320360626156403	0.00369993843631308	-147.877250778075	27.0351015422755	ATAAAAAAGGGAAACTAAATTCTGCC_ATCAGAAGTTCGAATCAAATTACGAA
328580	40.9032529638542	0.0366240313570776	0.002830654490348	-131.469786746469	17.534247121316	ATAAAAAAGTGCAAGAGTATTACGTC_ATCAGAAGTTCGAATCAAATTACGAA
328732	48.0960829762571	0.0379503789891208	0.0027817188214732	-129.938089855674	16.5171223129208	ATAAGAATAGGCAATAACGTTTACAC_ATCAGAAGTTCGAATCAAATTACGAA
328806	5.82971255750902	0.0307926013275988	0.00460936748527917	-133.436750406412	32.246334200041	TGACCAATGAAAAATTTGTTTCATAG_ATCAGAAGTTCGAATCAAATTACGAA
328825	93.0668684700269	0.0369105294957613	0.00194466382147239	-149.999999999425	13.1646371356902	AGACCAAAATCTAGTGCGTTTGAGA_ATCAGAAGTTCGAATCAAATTACGAA
328841	3.18796275069895	0.0293296029766503	0.00495811661494085	-148.243964097234	39.8652444992326	AGTCAAACGGTAAAACGGCTTTAAGG_ATCAGAAGTTCGAATCAAATTACGAA
328871	6.5887918421921	0.0310768916919512	0.00432459261810488	-137.800135699059	30.4169124560822	TCGGTAATCAAAAAACGTCTTCGTCC_ATCAGAAGTTCGAATCAAATTACGAA
328974	15.4983715119227	0.0308272029980249	0.00328112269400218	-149.999999999888	25.5886705739391	CATGCAAAAATAAATTCCGTTTTAAT_ATCAGAAGTTCGAATCAAATTACGAA
328977	3.07109449588121	0.0290269506315385	0.00517895401219414	-149.999999998008	42.7596629661466	ACACTAATGCGAAAAAGTATTGCTCG_ATCAGAAGTTCGAATCAAATTACGAA
329047	1.99649588416837	0.0295951961913575	0.00484031736304374	-142.915940612026	37.1230739396095	TTACCAATTAATAACACTATTAAGCG_ATCAGAAGTTCGAATCAAATTACGAA
329139	35.5515031619208	0.0376624805829573	0.00302732240289003	-125.720270833962	17.929420646747	AGCTGAACAAATAACACGGTTGCAGC_ATCAGAAGTTCGAATCAAATTACGAA
329197	21.2692069784547	0.0322923607799862	0.00320859635066983	-149.582352916932	23.4533400022676	CCCCAAACAGGCAAGCACTTTCTGTT_ATCAGAAGTTCGAATCAAATTACGAA
329212	16.7832832668176	0.0315571287057325	0.00308780776199637	-149.999999968278	25.0183745107163	AATTGAATATTTAAAGGTTTTCAACA_ATCAGAAGTTCGAATCAAATTACGAA
329329	15.3198297078667	0.0318037543505785	0.00367837905866644	-149.999999994335	28.3076113913216	CGTCGAAATAGGAATATGCTTGAAGA_ATCAGAAGTTCGAATCAAATTACGAA
329332	1.55886069765651	0.0375328464611938	0.00954767054813711	-94.6811398127522	51.3758841605659	ATCATAAGGAACAAGGTGTTTCATGT_ATCAGAAGTTCGAATCAAATTACGAA
329435	3.90120807626091	0.0301723626164982	0.00432437504334091	-142.653106866185	32.626809061916	GAGAAAATTGAAAATATTGTTGAATG_ATCAGAAGTTCGAATCAAATTACGAA
329619	25.2624931205378	0.0388646543274804	0.00347839132762421	-109.888716592678	18.5390401403386	TGTTCAAGCATTAAGGCCTTTCCGAC_ATCAGAAGTTCGAATCAAATTACGAA
329666	36.6569438498957	0.0336813037179855	0.002726708585989	-149.999999944898	19.3720358297576	TCATAAAAAGGAAAGTTACTTACCGG_ATCAGAAGTTCGAATCAAATTACGAA
329678	45.4362769575319	0.0347456630972609	0.00240206170408995	-149.999999995652	17.4973873215063	AATTCAATTTAGAATGTTTTTGCCGA_ATCAGAAGTTCGAATCAAATTACGAA
329748	8.13375920521921	0.0298153555060785	0.00404480392535068	-150	31.499866774637	GATGCAAAATTCAATTTGTTTTGTTA_ATCAGAAGTTCGAATCAAATTACGAA
329812	50.1103223872608	0.0353739138585981	0.00260298188786974	-148.352332986277	17.8044256453603	GGTCTAAATCAGAAACCAGTTTAACC_ATCAGAAGTTCGAATCAAATTACGAA
329861	2.19131964090592	0.029100935707427	0.00483562373955571	-143.076393292828	37.4853786844937	CTTCAAATAATAAAGGTGGTTTGCTA_ATCAGAAGTTCGAATCAAATTACGAA
329870	6.90911512660973	0.0303136660401046	0.00427323057140821	-150	33.9900205617733	CGACAAATCAATAATTGAGTTTGAGC_ATCAGAAGTTCGAATCAAATTACGAA
329929	100.182043831129	0.037229282558328	0.00190926860404386	-150	12.654017365691	AGCCCAAGATGCAAGGCTGTTAGCAA_ATCAGAAGTTCGAATCAAATTACGAA
329983	23.2139369458463	0.0353612667095026	0.00328587473290102	-128.948640131448	20.5002163198215	ACCATAACGAGAAAGCTGTTTCCCTT_ATCAGAAGTTCGAATCAAATTACGAA
330191	37.1175590109147	0.0332894138007569	0.00274618625172235	-150	19.475271925217	CGAATAACGCGGAATAATCTTTACCC_ATCAGAAGTTCGAATCAAATTACGAA
330282	8.0831505193194	0.0293964143559541	0.00407251514801307	-149.999999998538	32.6900750242737	GAGTAAAAGCGCAAAAAAGTTTATTG_ATCAGAAGTTCGAATCAAATTACGAA
330323	14.8244591354305	0.0320620124224295	0.00379444315677016	-144.033109268246	27.4049159532739	TGAAGAAACGATAATGCATTTTCGTT_ATCAGAAGTTCGAATCAAATTACGAA
330401	0.87054445262504	0.028047242422326	0.00500160705117276	-149.999999976095	42.2229250390498	CAGTAAATAGACAAATGCTTTGTAAA_ATCAGAAGTTCGAATCAAATTACGAA
330417	3.64980040564812	0.0289769137826334	0.00492026076340569	-150	41.2165022121209	CATATAATACGAAAGTATCTTTTACA_ATCAGAAGTTCGAATCAAATTACGAA
330424	44.0562414386799	0.03465466525065	0.00253517345655722	-147.61060336922	17.3590561596182	ATATTAATGGTCAACATATTTGCATG_ATCAGAAGTTCGAATCAAATTACGAA
330463	18.6370991744686	0.0321662497010141	0.00365364816971318	-145.851906642105	26.4199143531859	AACCCAAGAGCCAAGTCTATTGGGTT_ATCAGAAGTTCGAATCAAATTACGAA
330557	82.5136438368594	0.0365759002156877	0.00190713734546907	-149.999999993339	12.9448246731763	AAAACAATAATCAAAGCGTTTATACA_ATCAGAAGTTCGAATCAAATTACGAA
330567	10.4793107851093	0.0305022336660741	0.00357566835432679	-149.999999988873	28.7739707502372	CACATAAAAGATAATTTCCTTATGTA_ATCAGAAGTTCGAATCAAATTACGAA
330626	81.608698504447	0.0366095445587005	0.00207070415990587	-149.999999974632	13.9162080888985	ATTGAAAATAGTG_ATCAGAAGTTCGAATCAAATTACGAA
330674	3.95159077973331	0.0370035860178111	0.00503098344602308	-98.0322047627851	26.471894849626	TTCATAAGGCACAATACTGTTTTTGC_ATCAGAAGTTCGAATCAAATTACGAA
330763	51.584461020833	0.0356744708506449	0.00252423534809636	-144.550953758102	16.7523340373297	TAAATAAAGCAGAATCTAGTTTGCTG_ATCAGAAGTTCGAATCAAATTACGAA
330828	24.8382419266982	0.0324148153753402	0.00287700911300002	-149.999999971465	21.4936639669437	TTTACAATTGGGAAAGTTGTTGTGTT_ATCAGAAGTTCGAATCAAATTACGAA
330839	5.4618061079303	0.0294951057760007	0.00402259068279472	-149.999999933943	34.2922162440436	GCGGCAAAAAGGAAATTGTTTATGAA_ATCAGAAGTTCGAATCAAATTACGAA
330918	7.10312423993449	0.0299422086856579	0.00432676800917339	-145.151720938638	32.4813394703105	GGGAAAACCAGAAAGACGCTTGGCAG_ATCAGAAGTTCGAATCAAATTACGAA
330970	20.2023506119483	0.0322600483460367	0.00302337647740252	-150	23.7053206150647	CGTTTAATGGTTAACACGGTTTTATA_ATCAGAAGTTCGAATCAAATTACGAA
331016	30.9685618194537	0.0335704097513087	0.00301508208898134	-146.597287284755	20.8720847531688	CGGGCAATGGCTAAGTGAATTAGCCG_ATCAGAAGTTCGAATCAAATTACGAA
331188	91.2821750296865	0.0368090732601467	0.00193666525387551	-149.999999999393	13.1759123483264	ATGCAAATGACGAAGCCAGTTACCAG_ATCAGAAGTTCGAATCAAATTACGAA
331305	11.0387048200298	0.0367825413100189	0.00405676620375182	-109.040144451803	22.281017556346	GCTCCAAGTGATAATGGGATTAGCAA_ATCAGAAGTTCGAATCAAATTACGAA
331311	23.6443663061619	0.0323386549413789	0.0030262615405094	-149.999999998904	22.8593330279946	TTAAAAAGTGGGAACGGTTTTTCCTG_ATCAGAAGTTCGAATCAAATTACGAA
331328	2.95034295287559	0.0286859217698615	0.00495393757313801	-138.458395979003	38.2330952536271	CTCGAAAACAAAAAGTTCTTTATTAC_ATCAGAAGTTCGAATCAAATTACGAA
331337	1.52186310390485	0.0291026436327861	0.00485171808141179	-139.081352954892	37.0162982615649	TCAATAAGCTATAATAAGTTTGTTTA_ATCAGAAGTTCGAATCAAATTACGAA
331394	18.0925958055026	0.0319909463000907	0.00338112900241402	-149.999999996992	24.7603341067405	AGGATAATAGGGAAAAGAATTGTGCT_ATCAGAAGTTCGAATCAAATTACGAA
331457	10.3767429333216	0.0401039458361634	0.00501704418576718	-90.2636771265916	23.8826232126124	CAACCAATTTAAAAGAAACTTCCTTG_ATCAGAAGTTCGAATCAAATTACGAA
331483	1.25458635681503	0.0274486089330839	0.00405848282647276	-150	38.4917596881791	TTAGAAAATTTCAATTCTCTTGGCTT_ATCAGAAGTTCGAATCAAATTACGAA
331501	15.0098919664975	0.0429718080028767	0.00456545010156363	-82.0594476481097	19.8921077675335	CATTCAACGTGAAACATACTTCGTTG_ATCAGAAGTTCGAATCAAATTACGAA
331807	13.5701787423989	0.0370761992194959	0.00423782821110253	-108.480142162883	23.4903038684682	ACACAAAAATGTCAAGATTCTTCGATG_ATCAGAAGTTCGAATCAAATTACGAA
331824	8.23131058806169	0.030152858495225	0.00374200763089738	-149.999999982585	30.7603675118135	CAGGAAACCAAGAAAGGGTTTTAGGT_ATCAGAAGTTCGAATCAAATTACGAA
331986	44.4786022145453	0.0339187570621167	0.00235331334170575	-149.999999993426	17.2678092820359	TTTAAAAACGCAAACTGGTTTTCAGA_ATCAGAAGTTCGAATCAAATTACGAA
332083	18.3971937672171	0.0317061057620073	0.00312717816104651	-149.999999996875	24.3897306045192	CAAGAAATTTGTAAGTAAATTGGCAC_ATCAGAAGTTCGAATCAAATTACGAA
332091	18.6401012340097	0.0379632980583933	0.003828263815567	-109.94520773235	20.8852393250818	TGTTGAATCGTCAATAGACTTCAGCC_ATCAGAAGTTCGAATCAAATTACGAA
332128	2.3930201856687	0.028788613697156	0.00444251998472329	-150	37.0247401245667	AAACTAATAACTAAGCCCTTTATAGA_ATCAGAAGTTCGAATCAAATTACGAA
332180	7.55262409074433	0.0292654484262841	0.00419579368060259	-147.899923920461	32.7218835205123	AACAAAAAACTCAAGGGTTTTATAAG_ATCAGAAGTTCGAATCAAATTACGAA
332260	10.2391694351931	0.0301503250429052	0.00360295732711431	-149.999999996411	28.1969767361513	ACTCCAATATATAAACTGATTGAAAA_ATCAGAAGTTCGAATCAAATTACGAA
332263	53.7170341372798	0.0350584142731176	0.00258353132280707	-149.99999998836	17.8501616885485	AAGCTAAAGGTCAATGTTTTTGGTCG_ATCAGAAGTTCGAATCAAATTACGAA
332294	21.8954792617097	0.0325643250845989	0.00333465556950849	-149.999999956797	25.0482297788534	AACACAAAATGGAACGGACTTAACTA_ATCAGAAGTTCGAATCAAATTACGAA
332450	11.6348545468683	0.0311157136215967	0.00392922546885365	-142.743821444537	28.504915644868	TCAGGAACTACCAACACTTTTGCAAA_ATCAGAAGTTCGAATCAAATTACGAA
332478	5.537391113848	0.029515507667213	0.00373515720139365	-149.999999875006	31.6182074322308	GTGTGAAATTTTAAGGTGCTTAAAAT_ATCAGAAGTTCGAATCAAATTACGAA
332576	4.55940605479643	0.0321897528572831	0.00467714588238659	-125.408662725176	30.8016141965487	TACAAAATCGTGAAAATACTTTTGTC_ATCAGAAGTTCGAATCAAATTACGAA
332601	0.410137886975704	0.0352538281848844	0.00606899895814552	-101.52234409641	34.663109638358	TGAAAAACTATGAATCCGCTTTCGTC_ATCAGAAGTTCGAATCAAATTACGAA
332761	16.5578485407682	0.0318775249148323	0.0035144308528494	-149.999999997797	27.629647040595	GAGGCAAGGCATAAGCGAGTTCGGGA_ATCAGAAGTTCGAATCAAATTACGAA
332843	11.0856934196915	0.0311491052034864	0.00378064868021514	-149.999999999953	30.03634488956	CATTGAAACTTTAATTCAGTTGGATA_ATCAGAAGTTCGAATCAAATTACGAA
332856	8.34500762047981	0.0302752855694505	0.00405499447760949	-149.99999999603	31.5521647411378	GTCAGAAATAGTAAACCTCGTTA_ATCAGAAGTTCGAATCAAATTACGAA
333310	0.650634032235956	0.0294908598827332	0.00522691306898001	-137.387814641124	39.7778179943318	AGTGGAAAAGTGAACATATTTAAAGT_ATCAGAAGTTCGAATCAAATTACGAA
333324	5.05465932860081	0.030873599199161	0.00464975684688288	-142.315378676209	34.4195233571623	GTCGTAAAAGGTAACAGTGTTTACGT_ATCAGAAGTTCGAATCAAATTACGAA
333331	3.23016213976878	0.0283369650370224	0.00517251465605595	-149.999999946655	43.1433281229914	TCTTGAACAGTGAAGATTATTATTGC_ATCAGAAGTTCGAATCAAATTACGAA
333351	24.5566125181951	0.0352517618391724	0.00321877598789348	-131.674918921591	20.3163658825073	GGTTAAATCAATAAACCAGTTTTACG_ATCAGAAGTTCGAATCAAATTACGAA
333388	31.114822011799	0.0342855011784938	0.00301640416283861	-143.057778745381	20.3280599485059	ACGGTAATGAACAATTAGTTTCTACG_ATCAGAAGTTCGAATCAAATTACGAA
333419	25.157292748104	0.032749243388888	0.00318458940727298	-146.558018034891	22.4428587598117	CTATTAAGAACAAAAGGATTTTCGAC_ATCAGAAGTTCGAATCAAATTACGAA
333579	0.266911711003047	0.0262658585389965	0.00571892113875818	-149.999999986623	51.0275723291033	TCAGTAATTCAAAATAGTATTTATGA_ATCAGAAGTTCGAATCAAATTACGAA
333615	92.0513149780631	0.0367284452811739	0.00198934695155874	-149.999999999934	13.3175364408394	AACACAAGGTCAAATCGATTTAACTC_ATCAGAAGTTCGAATCAAATTACGAA
333650	30.0016629843096	0.0329791329611215	0.00288008257504569	-149.999999993776	20.9971773383707	AAAATAACGGAGAATTAACTTATGAC_ATCAGAAGTTCGAATCAAATTACGAA
333697	12.6767705855007	0.0309835094331854	0.00359074735461403	-149.995090959046	28.5984478150004	GTCAAAACGTTTAAATCTGTTGGACA_ATCAGAAGTTCGAATCAAATTACGAA
333725	4.12094413497952	0.0304484852011439	0.00531636390009989	-141.122738266153	40.0238670463551	ACGCTAAACCTCAATTGAATTCCATT_ATCAGAAGTTCGAATCAAATTACGAA
333832	107.970486414589	0.037515674717277	0.00167870361173275	-149.999999997513	11.4008734507338	AGGCTAAGACGTAACTCCTTTATTAG_ATCAGAAGTTCGAATCAAATTACGAA
333850	13.0282434268829	0.0343493310108297	0.003726310159921	-126.666158008406	23.404352720933	CAGAAAAAACGTAACACTCTTAAGCT_ATCAGAAGTTCGAATCAAATTACGAA
333883	2.32099643031775	0.0280136702541197	0.00485566386037536	-149.999999989993	40.2237908909778	TCGCGAAATAGTAAGGATATTCACTT_ATCAGAAGTTCGAATCAAATTACGAA
333936	17.7053910144721	0.031717092231592	0.00328578390241487	-150	24.5673862719837	ACATAAATCACCAAGCCATTTGGATT_ATCAGAAGTTCGAATCAAATTACGAA
333973	4.02210949720188	0.0282921187997439	0.00437457959041818	-150	37.0315493238027	CATATAAAAGAAAAGATACTTAAGCT_ATCAGAAGTTCGAATCAAATTACGAA
333977	5.68910495852713	0.0346650425315971	0.00524095982782086	-113.796696322137	31.4746633538771	ACGATAAGATGGAAGTTGTTTTTCGG_ATCAGAAGTTCGAATCAAATTACGAA
333989	6.81669952296488	0.0297312513485345	0.0043738819669485	-149.999999964556	34.8264463045199	ATTGTAATTCGAAATCTGATTACCGA_ATCAGAAGTTCGAATCAAATTACGAA
334037	2.35729152910078	0.0307738758707723	0.00474796624996897	-131.868583802514	33.5703506557227	TTTACAAAATCGAAATCGCTTTTTGT_ATCAGAAGTTCGAATCAAATTACGAA
334066	27.1852440868079	0.032556216686174	0.00251763421442745	-149.999999873929	19.5344883359617	AAACTAATTTGTAAAGGTCTTTTCTA_ATCAGAAGTTCGAATCAAATTACGAA
334131	33.5852530532067	0.0335757640987392	0.00272397347283437	-150	20.0458162193227	GGTCGAATCTATAAGCATCTTGACTG_ATCAGAAGTTCGAATCAAATTACGAA
334218	5.67403063051981	0.029687813391228	0.00386845047000184	-149.999999975096	32.8516309753195	CCGACAAAATAGAATTCTTTTCTGTC_ATCAGAAGTTCGAATCAAATTACGAA
334289	17.610006534549	0.0332732357384398	0.00385878244564905	-141.007215698123	26.9915388009836	GCATGAAAGCTTAATAAAGTTGGTGC_ATCAGAAGTTCGAATCAAATTACGAA
334292	38.1374928024879	0.0337420918560735	0.00250972632041087	-149.999999995999	17.7755934689624	CCCGCAAGCAGCAAGCGGCTTCGCGA_ATCAGAAGTTCGAATCAAATTACGAA
334414	3.43872779688544	0.0319333812977351	0.00450110696734791	-127.103968832492	30.0956422326875	TAAGGAACCATGAATTGAGTTTCTAT_ATCAGAAGTTCGAATCAAATTACGAA
334564	13.5217035203602	0.033212553966451	0.00380220417260369	-131.896058837383	25.1682793459994	TTTACAATACTGAATAGCTTTTATCC_ATCAGAAGTTCGAATCAAATTACGAA
334699	2.29187342402506	0.0302348395451693	0.00476187432351729	-137.749893039517	35.2516114821789	AACTGAACTTAGCGC_ATCAGAAGTTCGAATCAAATTACGAA
334741	6.54448770476309	0.0329791299754754	0.00447912167190865	-124.447763025476	28.8283501807164	GGCTTAACCCAAAACAGGTTTTGTAA_ATCAGAAGTTCGAATCAAATTACGAA
334865	27.9160430314555	0.0328527241282272	0.00311548931849899	-149.999999915682	22.4597456151706	CACTTAATCCGTAAAGTAGTTTTTTG_ATCAGAAGTTCGAATCAAATTACGAA
334892	5.12028720519777	0.029633409759336	0.00426403130298862	-149.999999998547	34.2494437026319	CAAACAAGAGTAAACAGTCTTAAAGA_ATCAGAAGTTCGAATCAAATTACGAA
334960	3.00307745205687	0.0276839268869113	0.00400014876655542	-149.999999910759	35.089516052447	AATTTAATTATTAAACATCTTTGTAGC_ATCAGAAGTTCGAATCAAATTACGAA
334975	3.68363278981938	0.0283761803787994	0.00399034213514902	-149.999999991231	35.2193653322879	ATTTAAATAAGTAACATTGTTTTCTT_ATCAGAAGTTCGAATCAAATTACGAA
335041	6.88973146973539	0.0373323057808514	0.00478515147041218	-104.06866447855	25.8383738205385	GGCCAAACACTAAAGGCTCTTGCCCC_ATCAGAAGTTCGAATCAAATTACGAA
335082	17.2660515561506	0.032141704001723	0.00376928801845294	-149.999999958346	28.3819979449349	AGCTCAACATTCAACATGGTTCGAAT_ATCAGAAGTTCGAATCAAATTACGAA
335099	3.65855361022717	0.028561036815287	0.00441544598273951	-149.999999987473	35.5678896023809	TGGTGAATCTACAATAAAATTTGTGG_ATCAGAAGTTCGAATCAAATTACGAA
335235	17.8024956689708	0.0387822055010382	0.00412432897220268	-101.72654653369	21.2077553945586	AAGCTAAGCCTTAATCCTGTTAAACG_ATCAGAAGTTCGAATCAAATTACGAA
335353	7.15007158444956	0.0301244850984686	0.00455518901653863	-149.999999997492	35.3862250079793	TAGGCAAGATACAAAACCTTTCTCAA_ATCAGAAGTTCGAATCAAATTACGAA
335371	26.5743539193833	0.0332590879458634	0.00295548525050001	-149.9999999823	22.4183617278366	TACGTAAAAGGAAAAAACGTTAGTAC_ATCAGAAGTTCGAATCAAATTACGAA
335385	25.3508282303526	0.0328454804009643	0.00291172448618315	-149.999999925201	21.2016694963659	CTCATAAAGTGTAAACGGTTTAGTCT_ATCAGAAGTTCGAATCAAATTACGAA
335494	16.9417657825397	0.0318255086151082	0.00380125623594793	-149.999999997507	29.1043022272998	TTTGAAACAGCTAACCTCTTTTGTAC_ATCAGAAGTTCGAATCAAATTACGAA
335521	44.7717802015791	0.0353592584251977	0.00263016766001166	-142.55387365461	17.3587543325763	ACGAAAATATTGAAATGCTTTACCTC_ATCAGAAGTTCGAATCAAATTACGAA
335676	20.0899943324831	0.0333399638651743	0.00334246371342761	-141.510897695373	23.111048171926	TCATTAAATTTCAAGTACTTTTGCTC_ATCAGAAGTTCGAATCAAATTACGAA
335871	30.6807157357475	0.0373193854363308	0.00327164537820586	-120.135157409839	18.8707661445703	GTGCTAAACATGAATTCGTTTTTTGA_ATCAGAAGTTCGAATCAAATTACGAA
335952	0.290641855045443	0.0274424441233881	0.00516841300214944	-149.999999588979	46.063722423102	CCAGGAAGGGCAAAGGGCCTTTTATG_ATCAGAAGTTCGAATCAAATTACGAA
336012	3.48991262318672	0.0324493644363328	0.00519240774742127	-122.375856298333	33.5197719491941	TAAACAATATAGAAAGCAGTTCCGGC_ATCAGAAGTTCGAATCAAATTACGAA
336016	7.32433288441358	0.0306776079173047	0.00450007303875686	-149.999999745861	35.7416756620986	GGTGCAAGCGTTAAGCGGGTTCTGAG_ATCAGAAGTTCGAATCAAATTACGAA
336124	5.2774655003187	0.0286406967631464	0.00404059100135985	-150	33.8832604984749	CGAGCAATTTCTAAGTATTTTGCGTC_ATCAGAAGTTCGAATCAAATTACGAA
336201	9.24854918405109	0.0312100722750482	0.00399867924295702	-144.382195199547	29.1328229580966	CGCCTAAAATGTAAGGTGCTTTATCT_ATCAGAAGTTCGAATCAAATTACGAA
336223	31.2831100358559	0.0335484034362885	0.00286659789933738	-149.999999996248	20.9544555351546	GTTTCAAAGACTAAACTAGTTCCAGT_ATCAGAAGTTCGAATCAAATTACGAA
336254	0.942241194874455	0.0283587638064806	0.00435533223681997	-149.999999987904	36.2280511675442	CGCGAAATAGTGAAGTGTTTTTTTGG_ATCAGAAGTTCGAATCAAATTACGAA
336402	2.77351312138853	0.0283302981984745	0.00555309842041225	-149.616957428362	45.3241599814756	TCCGAAAGCATTAAATCAATTTGCGC_ATCAGAAGTTCGAATCAAATTACGAA
336456	54.915440821963	0.0350276076415553	0.00233161179379142	-150	16.0273470653084	AGTTAAAAATGCAATAGGATTCCGAT_ATCAGAAGTTCGAATCAAATTACGAA
336602	20.4862721390701	0.0316544792351004	0.00301421121456586	-149.999999957231	22.8922980304641	AAGGTAAATTTTAAATGAGTTAGAAG_ATCAGAAGTTCGAATCAAATTACGAA
336653	20.9246602436407	0.0342480968331239	0.00348906961264529	-138.616520590826	23.5574050779387	TACCTAATTTCGAATAGTCTTGTCGA_ATCAGAAGTTCGAATCAAATTACGAA
336783	14.0525295408151	0.0312684280503511	0.00363761846438315	-149.999999993435	28.1434880948935	TGTTTAAATGTGAATGCTTTTAACGT_ATCAGAAGTTCGAATCAAATTACGAA
337011	25.2560911995629	0.0343206564394937	0.00334671707052486	-137.881849147798	22.3580760656426	AATACAATTGTTAAAGGTCTTACCTG_ATCAGAAGTTCGAATCAAATTACGAA
337067	10.4586601117009	0.0305396232271349	0.00386517439182549	-149.999999997235	30.9022284370956	CGATAAATTATCAAAGACCTTGTTTT_ATCAGAAGTTCGAATCAAATTACGAA
337131	83.2738460081899	0.0376472555637403	0.00213974931850853	-141.968222088164	13.4241432987478	TAGGCAAATGTCAACGTGTTTAGGGC_ATCAGAAGTTCGAATCAAATTACGAA
337168	20.390050604577	0.0314109505241543	0.00315042058839137	-149.999999968155	23.493697766963	ACAAGAAAACCTAAAGATTTTTGCGA_ATCAGAAGTTCGAATCAAATTACGAA
337239	25.8146640460392	0.0314032024168956	0.00310116944718573	-149.999999994719	22.9801365964152	ATAATAAATCCAAATCTTTTTCGATA_ATCAGAAGTTCGAATCAAATTACGAA
337305	34.5946096341759	0.0334163279981465	0.00287967435628487	-149.999999979646	20.6669020952199	CCTTAAAGTGTCAAACGACTTTAGGCG_ATCAGAAGTTCGAATCAAATTACGAA
337307	6.00297240626028	0.0303616557735694	0.00494461400677548	-146.91249938724	38.682061393018	GGTCAAATGATCAAGGGATTTACGCG_ATCAGAAGTTCGAATCAAATTACGAA
337387	7.56952559959895	0.0329713481575908	0.0041425265825307	-126.778596469471	26.7744601460442	CCGGCAAAGAGGAAATAGTTTGGTGG_ATCAGAAGTTCGAATCAAATTACGAA
337465	4.90457856070603	0.03308966324219	0.00482634422745168	-124.268504604795	31.048499767781	ACCTGAAATGATAATGCTATTATTTC_ATCAGAAGTTCGAATCAAATTACGAA
337500	39.3657197917328	0.0394649492494191	0.00296966201841649	-115.441478756746	16.135935550988	GATCTAACCCTAAATGGATTTAGGTG_ATCAGAAGTTCGAATCAAATTACGAA
337586	28.7441833556696	0.0329161718035288	0.00288084695772595	-149.999999992729	20.8276887247969	AGAGCAACTAGGAACGGACTTGGGTT_ATCAGAAGTTCGAATCAAATTACGAA
337841	8.37845060247131	0.0339765208575147	0.00449971049668837	-123.74382393089	28.6612747348925	GATCCGGTTTCGTA_ATCAGAAGTTCGAATCAAATTACGAA
337907	4.45896037479543	0.0339489779280603	0.00565852068098142	-118.985272591453	35.7825193641581	TTGTTAAGTGATAAGTTGGTTAGTTG_ATCAGAAGTTCGAATCAAATTACGAA
337950	35.749562275408	0.0341066616295633	0.00262132211065878	-149.999999810507	19.5508375088356	GGATAAAAGCCGAATTGTATTGTACT_ATCAGAAGTTCGAATCAAATTACGAA
338043	6.70317063010611	0.0296356420191624	0.00382796920762439	-150	30.1401056928819	ATGGTAACAATTAATACACTTATTAC_ATCAGAAGTTCGAATCAAATTACGAA
338240	17.1445889446292	0.0310832013011907	0.00350571764575713	-149.999999904693	26.1998896822093	CACGAAACGACGAATCCCCTTAGTTT_ATCAGAAGTTCGAATCAAATTACGAA
338281	30.3116438124237	0.0344699816905905	0.00290957836765387	-143.62698875363	19.6164669495541	CATATAACCTGGAAAATCATTCCTAG_ATCAGAAGTTCGAATCAAATTACGAA
338365	14.2726469608189	0.0321010711751256	0.00363187204614255	-141.406194492893	25.6075558177799	AAAATAACTCCAAAGACCGTTTGTAG_ATCAGAAGTTCGAATCAAATTACGAA
338683	8.03759338121431	0.0341125036621927	0.00451752905733429	-123.537911050861	28.6177111027383	TAGCGAATAATAAACCAATTTGAGTG_ATCAGAAGTTCGAATCAAATTACGAA
338801	26.1901255489684	0.0358300023578554	0.0034512964406878	-127.371865293741	21.2181023421103	CATTAAAGCCTCAACGGTATTACAGC_ATCAGAAGTTCGAATCAAATTACGAA
339054	12.3073337849721	0.0307136207504953	0.0037974744726496	-149.999999983092	29.6683547839398	CCTGAAATCTTAAAAGCGATTAGTAT_ATCAGAAGTTCGAATCAAATTACGAA
339097	3.86444194539555	0.031589460459639	0.00478595251636177	-135.625789661107	34.4734186647591	CAAGTAACGTTGAAGGTGGTTTGGCC_ATCAGAAGTTCGAATCAAATTACGAA
339441	121.534495964795	0.0380490814880847	0.00167765445916997	-149.999999996515	11.1425330807187	AATTTAATGAGCAACCCGTTTTAGTC_ATCAGAAGTTCGAATCAAATTACGAA
339491	49.3624446959381	0.0347723609578308	0.00223801862332004	-149.999999890296	16.2648538683159	CTTTAAATCTAAAACAACCTTAGGAC_ATCAGAAGTTCGAATCAAATTACGAA
339611	47.7449402749159	0.0342017644354624	0.00245089574534823	-149.999999962365	17.4975867512475	CACATAAGCATCAATAATTTTCGATT_ATCAGAAGTTCGAATCAAATTACGAA
339834	12.4060086168602	0.0315766641824404	0.00413064241064088	-149.999999996271	32.3228046305977	AGTTCAAGTGAGAAGGCCCTTAACAG_ATCAGAAGTTCGAATCAAATTACGAA
339872	14.9956261453056	0.0344789222883624	0.00379936163086095	-126.23584534902	23.5786917527082	CTACCAAAGAGAAAATAAGTTGAGCG_ATCAGAAGTTCGAATCAAATTACGAA
339959	75.4284553170053	0.0363377630311112	0.00204549057500926	-149.999999998243	13.7497029744638	ATGCTAAATAATAATCCTATTCGTGA_ATCAGAAGTTCGAATCAAATTACGAA
340325	85.0195876495595	0.036747991800119	0.00195890157204296	-149.999999994507	13.2193403811829	AGGGGAAAGGGGTTTGGATG_ATCAGAAGTTCGAATCAAATTACGAA
[truncated: 2,987 more rows]
