# Supplementary material for: Changes in the distribution of fitness effects and adaptive mutational spectra following a single first step towards adaptation
Source: Nat Commun. 2021 Aug 31;12:5193. doi: 10.1038/s41467-021-25440-7 (PMC8408183; doi:10.1038/s41467-021-25440-7)
Supplement: Supplementary file 6 — Source Data [file 41467_2021_25440_MOESM6_ESM.gz › SourceData/SupplementaryFig2/Lineage Trajectory Fitness/Tor1Evo1_adaptive_s_tau.csv]

BarcodeNo	Weight	s	s_err	tau	tau_err	Barcode
7	16.9692062080537	0.0408863326086022	0.00353293994064153	-114.279022098363	17.6232290411967	GGGCAAAGCGTTAATATCATTTTTTG_ATCAGAAGTTCGAATCAAATTACGAA
61	31.5405105651081	0.0456575477441013	0.00336927021007277	-100.975562489679	14.5798652186191	GAGAAAATTTAGAAGTACCTTGCAAA_ATCAGAAGTTCGAATCAAATTACGAA
84	14.9823588283947	0.0436375791507004	0.00427960656873085	-98.3583795861072	19.000290057752	CGAACAAGAACTAATTAAGTTCATTT_ATCAGAAGTTCGAATCAAATTACGAA
89	13.4653740968572	0.0392295146370838	0.00402053823552097	-120.2911832978	21.4766774314803	AGTATAAGTTTCAAAGACCTTAAGTC_ATCAGAAGTTCGAATCAAATTACGAA
150	15.1671601147336	0.0427594789405927	0.00422002909451036	-103.281754112153	19.5735612439993	AGACAAAATACTAATCTATTTGCGAT_ATCAGAAGTTCGAATCAAATTACGAA
302	9.38276052610165	0.0477055493846956	0.00489286539491351	-75.5231256260797	18.0187194200456	CAACCAAACGTAAAAAATGTTAAGAG_ATCAGAAGTTCGAATCAAATTACGAA
352	23.6480929593614	0.0361807463589581	0.00338236267379298	-148.221841496637	21.6275928049589	ATGAAAACTTGTAAGCACATTCTGCT_ATCAGAAGTTCGAATCAAATTACGAA
369	7.69318203273271	0.0363638896163299	0.0045099408209256	-129.005920757202	26.6119680213903	TCGCCAATACGCAATGGGGTTCACCT_ATCAGAAGTTCGAATCAAATTACGAA
462	84.8348717982063	0.0424000786709481	0.00192318535229128	-135.595651877925	10.2350081347372	TTAGGAATAACTAAAGTGTTTGGATC_ATCAGAAGTTCGAATCAAATTACGAA
706	3.13561144953995	0.0323762060033932	0.00449032421498694	-149.999999937044	33.0749528831247	CACTGAAAAAAGAACTGTTTTGTTGC_ATCAGAAGTTCGAATCAAATTACGAA
770	7.35768177959299	0.0387800349630404	0.00501642472105261	-114.812782501695	26.5704610419113	AAGCGAAAGTGTAAGGTTATTTAACT_ATCAGAAGTTCGAATCAAATTACGAA
788	12.0677347995578	0.0438507634312219	0.00419572960078076	-92.3480885242887	17.8590755918865	CCTAAAAATGCCAAGCAGTTTTTTAA_ATCAGAAGTTCGAATCAAATTACGAA
844	13.1683581734056	0.0343596672810062	0.00386705875371156	-150	26.101532970637	TAGTCAATTTTGAAAGCAGTTGGGCA_ATCAGAAGTTCGAATCAAATTACGAA
1112	33.8851189473646	0.0418180823287739	0.0029828562817061	-120.466126444031	14.9467869907912	ACATAAATCCTTAATTCATTTAGATC_ATCAGAAGTTCGAATCAAATTACGAA
1157	8.91139176304019	0.0376282034783979	0.00424769308732843	-119.797737487661	23.0843660410709	CAAGAAAACCTAAAGCCCTTTGGTGT_ATCAGAAGTTCGAATCAAATTACGAA
1493	3.15847800203511	0.032416954319252	0.00505191641479791	-150	36.1837212015058	TCTCAAACCCGAAATAACATTTGATC_ATCAGAAGTTCGAATCAAATTACGAA
1544	8.47407733672119	0.0366728647461592	0.00475808498004045	-128.651763247296	28.2075554078977	AGCCTAACAGATAATTACATTCAATA_ATCAGAAGTTCGAATCAAATTACGAA
1553	35.8992445468525	0.0433263975086844	0.00330669565572803	-114.667846460828	16.0101392489832	TACAGAACTATAAAGTCATTTACGGT_ATCAGAAGTTCGAATCAAATTACGAA
1607	4.87389257139895	0.0393500229288848	0.00528026089149299	-101.520822669471	25.6882180289979	CCCAGAATTTTTAATTAGATTTGTCA_ATCAGAAGTTCGAATCAAATTACGAA
1991	15.4975233598332	0.0398386365789492	0.00401000401921373	-118.017133867614	20.910670049097	CAAGGAAAATCTAAGACATTTGATCG_ATCAGAAGTTCGAATCAAATTACGAA
2297	23.809650522263	0.0376536554760805	0.00357829570284664	-139.249280939147	21.5357567233944	ACTCTAAATCTGAAACGGCTTAGCTG_ATCAGAAGTTCGAATCAAATTACGAA
2306	4.65671388365045	0.0327608617443035	0.00436268407080288	-149.999999974914	30.9400561546216	TGCTGAAGACAAAACAGAATTATTGA_ATCAGAAGTTCGAATCAAATTACGAA
2347	34.5743109414395	0.0383240417449663	0.00305985410811094	-141.563219887222	18.1808365575934	ACTCTAAGGGAGAATATGATTGGCAT_ATCAGAAGTTCGAATCAAATTACGAA
2366	131.753701322003	0.0414917199451035	0.00166733633150038	-150	9.62597295595413	TAAAGAATAGGAAATGGAATTGCATC_ATCAGAAGTTCGAATCAAATTACGAA
2368	38.7233668727299	0.037457097470813	0.00298992375747261	-150	19.1081111888149	ATCCGATATCGGTACCGTATTTGTAG_ATCAGAAGTTCGAATCAAATTACGAA
2410	78.5536792671592	0.0408693383137676	0.0021311156085644	-142.325885867449	12.0004060732935	AACCCAACATTGAATGAAATTATCAC_ATCAGAAGTTCGAATCAAATTACGAA
2482	8.40921452478742	0.0377326968704705	0.00419442565793193	-120.65059245488	22.8899265459053	ACCTTAACATTTAAATTTGTTAGGCA_ATCAGAAGTTCGAATCAAATTACGAA
3042	33.6797762663982	0.0409505955622721	0.0030648110462736	-124.422592787269	16.0106698537598	GTCTTAACAGTCAAGACGGTTGCAGA_ATCAGAAGTTCGAATCAAATTACGAA
3147	12.0967764669629	0.0367312074715053	0.00405353000608607	-133.382513914986	24.0763393569891	GTACCAAAATTAAACGCGGTTCACAA_ATCAGAAGTTCGAATCAAATTACGAA
3148	48.1463973540458	0.0409420642337133	0.00252573194492219	-131.789737313446	13.6211795363774	CAAGCAAGCGAGAAGGGAGTTGGCGT_ATCAGAAGTTCGAATCAAATTACGAA
3163	33.7297780371774	0.0371990770598732	0.00302861348507614	-150	19.6761309861186	ACAGCAAGCAACAACCAGATTATTTC_ATCAGAAGTTCGAATCAAATTACGAA
3293	21.2189250864659	0.0416877090870099	0.00354339425679779	-112.340265324893	17.2148870842342	GCACCAATGTCGAAGTCATTTGAATA_ATCAGAAGTTCGAATCAAATTACGAA
3425	1.28179092855656	0.0325338815227937	0.00539481147560797	-149.999996960495	41.3608335599023	ATATAAACGTCCAAAGGTTTTGGCAA_ATCAGAAGTTCGAATCAAATTACGAA
3643	17.1498771645552	0.0416468643541522	0.00382113409624569	-109.935139285162	18.546265565397	ACGCGAAGTGAGAACCCCGTTGTAAA_ATCAGAAGTTCGAATCAAATTACGAA
3791	10.4752620456023	0.0376879529113621	0.00470897852430314	-126.414882385976	26.9455464623696	ACCCGAACTTCTAAGGCCGTTAATGG_ATCAGAAGTTCGAATCAAATTACGAA
3936	22.5206513892488	0.0365381103658609	0.00365940833065454	-145.217748360053	23.2622918831734	TTTTAAATTGGCAAGAGATTTGGTTG_ATCAGAAGTTCGAATCAAATTACGAA
3945	0.908653913281597	0.031605562002856	0.00605434294955106	-149.999999969887	45.9865702325465	GCAGCAACACGGAAAGGAGTTGGGCG_ATCAGAAGTTCGAATCAAATTACGAA
3980	5.65998652190085	0.0330767377377615	0.00458137487185046	-149.999999998139	32.212369499582	CTCGAAAAAGGCAAGAGATTTTCTAC_ATCAGAAGTTCGAATCAAATTACGAA
3986	3.43783736136214	0.0322614888353259	0.00501002916943604	-149.999999992779	36.2837500362136	TTACTAAGTAGCAATTAACTTTCATG_ATCAGAAGTTCGAATCAAATTACGAA
4225	11.61824668298	0.0357396607202548	0.00409926101411583	-134.896758902033	25.0091668263092	ATTCCAATAGTAAATTCATTTGAATT_ATCAGAAGTTCGAATCAAATTACGAA
4282	21.8308958096522	0.0388546210038547	0.00325899819981746	-128.388556128683	17.9490258568239	TTCGCAATCCGAAAGTTTATTGTCCC_ATCAGAAGTTCGAATCAAATTACGAA
4445	0.0870555466664058	0.0336551969697375	0.00526662720149684	-128.824784772039	32.1945076831759	GCGTGAAGAGGTAAGACAGTTATCGC_ATCAGAAGTTCGAATCAAATTACGAA
4474	123.877419539696	0.0416941503892206	0.00169098098228649	-148.273329693408	9.65188735304113	ATAACAAATCCAAATCCTTTTAGATC_ATCAGAAGTTCGAATCAAATTACGAA
4498	6.07632819503364	0.0332756664187424	0.00413696420733685	-147.648459041199	29.0128602480438	TTACAAACCGGTAATGCTATTATTGA_ATCAGAAGTTCGAATCAAATTACGAA
4670	7.88948387114131	0.0338531496536278	0.00474528210239931	-149.999999997037	33.9038445317262	ATATCAAGTGGCAAGGCAGTTACAAG_ATCAGAAGTTCGAATCAAATTACGAA
4735	24.3536313645877	0.0418514026584332	0.00307100033981844	-114.894195208567	15.0160135367021	CATCAAATACATAACATAATTTTCGT_ATCAGAAGTTCGAATCAAATTACGAA
4779	59.1118585018302	0.0389141619167485	0.0023289182174915	-150	14.2912029406729	CGCACAACTGGTAAAGCAATTGCTGC_ATCAGAAGTTCGAATCAAATTACGAA
4892	0.999836775772366	0.0410006101793708	0.0059966122376848	-87.2174347879261	26.2286833532374	TATATAATGTAAAAGATGTTTTACAA_ATCAGAAGTTCGAATCAAATTACGAA
4983	49.8354234278288	0.0406120233548263	0.00246826691721934	-134.349936852116	13.5842908218917	TGTAAAATTTGCAAGGTCCTTAGATG_ATCAGAAGTTCGAATCAAATTACGAA
5079	25.9977865715644	0.0429530060469066	0.00316160521165602	-109.73510780639	14.8189108324029	AGTATAAAGGGCAAGGACTTTAAAAC_ATCAGAAGTTCGAATCAAATTACGAA
5146	38.2775317011209	0.0391571147165183	0.0026991623139656	-138.27282605018	15.4928610757502	CCCTGAATCGTGAAGGGGATTTGGCC_ATCAGAAGTTCGAATCAAATTACGAA
5169	10.5529411819035	0.0358760899539835	0.00477064558951322	-139.483105064431	30.3919171162502	ACCATAACGTAAAAATTTCTTCCGCT_ATCAGAAGTTCGAATCAAATTACGAA
5213	1.00675797958782	0.0397022116365578	0.00541726242222987	-99.9217152393604	25.8093652190832	GAGAGAAGCTCGAAAGTGTTTCGGAT_ATCAGAAGTTCGAATCAAATTACGAA
5263	33.0751488444245	0.0386808732709142	0.00289987631890254	-137.581721370129	16.781858064614	AAGCAAAGTACCAAACAATTTAGCCT_ATCAGAAGTTCGAATCAAATTACGAA
5266	3.42762447045521	0.0403839919909418	0.00586771077396693	-100.269369832634	28.1134858932995	TAGAGAAACGGCAACTCCCTTAGGAG_ATCAGAAGTTCGAATCAAATTACGAA
5376	36.1869259274078	0.0424690501662402	0.00273350142079687	-117.690420480943	13.3994325488043	CCGGGAAGGGTCAACCGCTTTAGGGC_ATCAGAAGTTCGAATCAAATTACGAA
5397	26.245897722225	0.0369754863829337	0.00357099570450584	-146.23493597637	22.645105007078	TAGGTAAGCTAGAACAGACTTAATGT_ATCAGAAGTTCGAATCAAATTACGAA
5400	8.59588896761537	0.0371557687538056	0.0044279637153016	-126.328839570894	25.4161151605471	TTATAAATCGGCACACCATTCTTAT_ATCAGAAGTTCGAATCAAATTACGAA
5521	27.0298205144566	0.0375445061595145	0.00323408550001468	-140.705650150207	19.5593186761364	GCACGAACTGCAAAGGGGGTTTCCGA_ATCAGAAGTTCGAATCAAATTACGAA
5604	9.57159550071988	0.0426165748544763	0.00461461908398933	-98.4414338224884	20.8689297798904	TTTATAAACCTAAACCGAATTGGAGG_ATCAGAAGTTCGAATCAAATTACGAA
5619	14.5889556492847	0.0405212866127793	0.0036286174044681	-112.96139568048	18.030865689309	CTCAGAAAAATAAAGTTGCTTCAATG_ATCAGAAGTTCGAATCAAATTACGAA
5719	1.48205909328206	0.0395027461137317	0.00632945039455728	-101.459953706262	31.321907519869	ATAATAAAATCTAAAGATCTTGCGAT_ATCAGAAGTTCGAATCAAATTACGAA
5729	1.93004999819325	0.0321497843751343	0.005643877171867	-149.9999999971	41.7156895142863	ACGATAAGTCGAAATATGCTTGGGCA_ATCAGAAGTTCGAATCAAATTACGAA
6052	6.59523404237885	0.0438596010012707	0.00535366488772361	-87.7424673424206	22.4502261773008	ACAACAAATCTCAAGACAATTAGAAG_ATCAGAAGTTCGAATCAAATTACGAA
6056	4.88493270372329	0.0425329804854031	0.00484587926236095	-90.0365781905436	20.6129619497114	AGGTGAACCTGAAAGAACTTTGTCGT_ATCAGAAGTTCGAATCAAATTACGAA
6095	3.55781346737197	0.0470123693453148	0.00656322729511563	-65.5986998096441	23.1001940074623	CTTCGAATAACAAATAGATTTACTTA_ATCAGAAGTTCGAATCAAATTACGAA
6108	7.28988076867982	0.0480347461906494	0.00552374842868346	-66.3807950147146	19.2436782262597	CCGGAAACCCAAAACGTTATTATACT_ATCAGAAGTTCGAATCAAATTACGAA
6136	1.8276149749382	0.0345443124946603	0.00557695879064167	-128.817866932305	34.5467539602703	AACTGAATCGAGAAATAGGTTTCTTT_ATCAGAAGTTCGAATCAAATTACGAA
6217	42.8687097152967	0.0397574474433187	0.00413711168483967	-149.999999993266	28.0818858167842	TTAATAAACAAGAAACGGGTTGTGGA_ATCAGAAGTTCGAATCAAATTACGAA
6330	22.4135945322602	0.0400360079875753	0.00340950154299816	-122.717758821255	17.9775900712981	ATCGTAAAGGGTAAGGGCGTTGGGGG_ATCAGAAGTTCGAATCAAATTACGAA
6403	16.8757771809342	0.0405045580724112	0.00456839667714728	-117.991681923626	23.9169056583777	TAGAAAACAACGAATTTGCTTACATT_ATCAGAAGTTCGAATCAAATTACGAA
6453	39.9220012860345	0.0423223859185215	0.00274399952811453	-120.656471903902	13.8192398362407	ATGAAAAGCCTAAAGGACGTTATAAA_ATCAGAAGTTCGAATCAAATTACGAA
6489	20.4390907064063	0.040327450467298	0.00373469396751176	-120.171248832138	19.6045065725509	ACGGCAATTAGAAACAAGATTACCAA_ATCAGAAGTTCGAATCAAATTACGAA
6646	4.01018911507791	0.0374574286047395	0.00507911456785596	-117.034068454716	27.7148849551648	GTCCTAAGTTGCAAGCTACTTCTCAC_ATCAGAAGTTCGAATCAAATTACGAA
6808	15.4370058261115	0.0366273016210688	0.00384262759459386	-138.225231795458	23.7081493091401	GCGCTAACTCTAAAGTGCTTTTTTGC_ATCAGAAGTTCGAATCAAATTACGAA
6971	72.139475368386	0.0523630509753018	0.00274941388085397	-85.9169153003103	9.94181372581934	CACTTAAATAGCAAGAAATTTCCAAC_ATCAGAAGTTCGAATCAAATTACGAA
7075	15.5184106564892	0.05213587217016	0.00449979083970977	-64.1965176647699	14.4328018524749	ATAACAACTCGCAAAACGCTTTAAAT_ATCAGAAGTTCGAATCAAATTACGAA
7495	30.7665118098103	0.0445857331932366	0.00327748863945951	-104.429919187705	14.6927352961694	GATGAAATAAAAAACAGACTTTAATC_ATCAGAAGTTCGAATCAAATTACGAA
7660	27.956257851321	0.0427299587466127	0.00302588891950476	-111.32413003609	14.3756921206791	CTAACAAAATTAAATCCTCTTGTCTT_ATCAGAAGTTCGAATCAAATTACGAA
7690	11.7317692729933	0.0433429591085818	0.00398880596944733	-95.9885260469724	17.497547053192	GTAAAAAATAAAAAGATGTTTGTTGG_ATCAGAAGTTCGAATCAAATTACGAA
7712	18.4159018892314	0.0356957337740412	0.00337660556509595	-145.661228841265	21.6029523198638	GTCTAAACACGAAAGTCTTTTTAGCA_ATCAGAAGTTCGAATCAAATTACGAA
7755	1.64104024762818	0.0317693232714931	0.00488342073269585	-150	35.9304606738073	CACGGAAGAAGAAACTGGATTGGTGG_ATCAGAAGTTCGAATCAAATTACGAA
7905	1.50645334973038	0.0318642038763027	0.00514682595791255	-149.999999964159	38.8542847932616	GTCCAAAAGGTGAATTGCATTGGTGC_ATCAGAAGTTCGAATCAAATTACGAA
7938	6.36327270604082	0.0332868384428628	0.00480267098715137	-149.99999999488	33.7231520906007	AACGCAAGAAGAAAACGATTTGTACT_ATCAGAAGTTCGAATCAAATTACGAA
7939	12.253011877599	0.0413901425959409	0.00596485634461014	-108.749658388206	29.538830811164	TAATAAATCTCGAAACATGTTCTCGC_ATCAGAAGTTCGAATCAAATTACGAA
8037	17.7432268644228	0.0374256035016249	0.00371678996838299	-134.664446871517	21.8113688251428	AACAGAATACATAACTATGTTCTTCG_ATCAGAAGTTCGAATCAAATTACGAA
8086	2.34422926915066	0.0430860256929773	0.00488696077608144	-85.833461446815	20.1540972254713	CATACAAAATTCAACATGGTTTCGCA_ATCAGAAGTTCGAATCAAATTACGAA
8133	32.7098879656171	0.0409861730526836	0.00292755018578775	-124.387858015681	15.2617335842223	ATGAGAAGCATGAACCCCATTTCTTT_ATCAGAAGTTCGAATCAAATTACGAA
8149	3.26299513752134	0.0327345289524266	0.0055509509937931	-150	40.1348678054558	CCTCAAATGTGTAACAATCTTATGTA_ATCAGAAGTTCGAATCAAATTACGAA
8196	37.3512164145363	0.040313166869363	0.00290102303938121	-131.458245604038	15.905890562091	GTCTTAATCTACAAATTTGTTAATTC_ATCAGAAGTTCGAATCAAATTACGAA
8312	14.0523743458054	0.0374880962898842	0.00405088747704954	-131.729652333945	23.6490595699066	ACTATAATTTCGAAACAACTTACCTA_ATCAGAAGTTCGAATCAAATTACGAA
8334	18.6829151410505	0.0430878037989068	0.00366749122588081	-103.61545187164	16.8336811019913	GCACTAATACCAAAAAAGCTTTATAC_ATCAGAAGTTCGAATCAAATTACGAA
8455	28.6994089634213	0.0392963942403151	0.00324458415684641	-131.797524516713	18.185493939841	GACTCAATTTGCAACACTGTTGTGTA_ATCAGAAGTTCGAATCAAATTACGAA
8463	5.10245466899839	0.0349193557095918	0.00461049093022517	-134.168515283331	28.4973053260258	GCCCGAACCGGTAAGGTTTTTGTGGC_ATCAGAAGTTCGAATCAAATTACGAA
8509	25.4751670156272	0.0429159289366436	0.00334232079906089	-110.402087403252	15.752073262289	TCAAAAAGATACAAAATCGTTATCTC_ATCAGAAGTTCGAATCAAATTACGAA
8523	6.54000608629273	0.0419297488116556	0.00465037368848366	-96.4317492022545	20.7490917905183	GACTTAATAGAAAAGTTTGTTAGATA_ATCAGAAGTTCGAATCAAATTACGAA
8546	20.4589510640207	0.0412382419705677	0.00351286910240873	-114.755128008339	17.5449403677276	TCTCGAATACAGAAACAATTTATGTA_ATCAGAAGTTCGAATCAAATTACGAA
8720	17.7211046487029	0.0394280918543635	0.00365462263958508	-122.259192031658	19.4920292639648	CACTTAAGCCTCAAAGGAGTTGTATG_ATCAGAAGTTCGAATCAAATTACGAA
8763	4.63523577845523	0.037428195053641	0.0053553465046869	-118.816994659302	29.485646011994	GGTTTAATGGTTAACTAGTTTTTCAC_ATCAGAAGTTCGAATCAAATTACGAA
8767	6.50518391667337	0.0386688106363732	0.00437955539242793	-114.171195793028	22.5145795827901	TTCTCAACCCATAACAGGGTTTCGAT_ATCAGAAGTTCGAATCAAATTACGAA
8782	16.6376497919363	0.040705301710274	0.00376331041861487	-114.613230881823	18.8300494448611	GCGTAAAATTTGAAAAGCTTTGTATG_ATCAGAAGTTCGAATCAAATTACGAA
8821	31.7494677705253	0.0410223969752566	0.00324377662948051	-124.473804493876	17.071053333544	ACCGGAAATATCAATTTGGTTATATG_ATCAGAAGTTCGAATCAAATTACGAA
8835	0.149722741365238	0.042383190452568	0.00643876473554717	-79.8240516209356	26.429572503866	CAATTAAACTATAATGCTTTTTTGTA_ATCAGAAGTTCGAATCAAATTACGAA
8964	31.234417910095	0.0375202776886675	0.00296525219717534	-143.349109650873	18.0003603239422	GCTTCAAGCTCTAATCTAGTTTGCGA_ATCAGAAGTTCGAATCAAATTACGAA
8978	32.56325703759	0.0404111113669652	0.00290216825466866	-127.356793481965	15.5324927830019	TAGGAAAACAAAAACGGTGTTCGGAT_ATCAGAAGTTCGAATCAAATTACGAA
8980	0.191383754580542	0.0358927245453098	0.00529539610705642	-119.225282377506	29.8256124405398	GATCCGATATCGGTACTCCTTAGAAT_ATCAGAAGTTCGAATCAAATTACGAA
9098	7.77316341185961	0.0313935510662201	0.00719055844475365	-141.544825623872	51.4706693023908	ATCCGATATCGGTACCAGCTTTTGAA_ATCAGAAGTTCGAATCAAATTACGAA
9104	10.0140421468988	0.0454415227424068	0.00436831605681501	-84.3557119402719	17.3890165906909	TTATTAAAATACAATTAGGTTTGTCT_ATCAGAAGTTCGAATCAAATTACGAA
9316	23.1573741219981	0.0430271178247779	0.00345747363128411	-108.483098186111	16.1506185285523	AACAAAACTGGCAACGCTTTTTACCA_ATCAGAAGTTCGAATCAAATTACGAA
9602	22.6517098608311	0.0410708258767973	0.00339876856088311	-117.098360719664	17.144460072565	TCTTTAATTCATAAGCTTCTTCATAG_ATCAGAAGTTCGAATCAAATTACGAA
9684	24.8807625979812	0.041242416988303	0.00348251801643704	-117.955416251863	17.7913176940977	CAAGTAACCAGTAAAATCGTTCTATT_ATCAGAAGTTCGAATCAAATTACGAA
9743	2.56029109130952	0.0322480699904027	0.00464061416539185	-149.999999992677	34.8681605782362	AGCTGAACCGACAAAGACTTTCGACC_ATCAGAAGTTCGAATCAAATTACGAA
9823	10.4293970911915	0.035608639700083	0.00425293811058998	-138.920618815747	26.7236776327649	TCCGATATCGGTACCCATTTTCACGA_ATCAGAAGTTCGAATCAAATTACGAA
9852	7.17775537023978	0.040597182575961	0.00584712530551567	-106.532699029672	29.0585443886079	CAGCGAACTGGGAAAGTCATTAGGTA_ATCAGAAGTTCGAATCAAATTACGAA
9875	15.4419424608912	0.0428196956155038	0.00356668702662049	-101.892450471131	16.196302564161	CTATAAATTCTGAACACTATTCACGA_ATCAGAAGTTCGAATCAAATTACGAA
9906	106.766415412625	0.0418296094419411	0.00176127708314884	-143.607595056027	9.80302323755151	CCGAAAATTATGAAGTGACTTGCCGG_ATCAGAAGTTCGAATCAAATTACGAA
9934	39.4657140927135	0.0412880403389981	0.00294740531842269	-126.186586997649	15.4964676052091	GACCAAATATAAAAATCAGTTCTATG_ATCAGAAGTTCGAATCAAATTACGAA
10004	50.7648656387386	0.0407128908925827	0.00244362469437605	-135.128617006089	13.4420121742812	CCTTAAAGCGTGAAACCCCTTGTAAT_ATCAGAAGTTCGAATCAAATTACGAA
10011	5.81750395075265	0.0366252814411341	0.00554534182578298	-126.370626096481	32.4358616065641	TATTTAATCAATAACATGCTTGGGTA_ATCAGAAGTTCGAATCAAATTACGAA
10027	24.4779129990609	0.041040788564586	0.00309439764854468	-118.937213506204	15.6465617261949	AATCCAATCAAGAAGGCGCTTTGAAG_ATCAGAAGTTCGAATCAAATTACGAA
10165	109.831924632618	0.040936972221435	0.0017653845311253	-149.999999997216	10.3408928042799	TAGTCAATCTATAAAGACGTTGCATT_ATCAGAAGTTCGAATCAAATTACGAA
10170	21.3692671493354	0.0383642489343608	0.00342559843773443	-131.333613600761	19.435690404909	TTGCGAATCGATAACTACGTTCTGGG_ATCAGAAGTTCGAATCAAATTACGAA
10181	25.0418055097317	0.0401037057575585	0.00343129194207958	-125.501845989856	18.4182949484081	GCGGTAAGGCACAAATTGATTGTAAT_ATCAGAAGTTCGAATCAAATTACGAA
10222	18.151941377465	0.0385296975082882	0.00351353616292373	-128.150204522046	19.4360774397924	ACTAAAAAATTCAACTCTGTTTTGCG_ATCAGAAGTTCGAATCAAATTACGAA
10305	49.5954434541781	0.0398729466193834	0.00253367677823186	-138.512206883143	14.3668705834715	AAGAGAACAATCAAACGTGTTGGTGA_ATCAGAAGTTCGAATCAAATTACGAA
10455	7.34463826961999	0.040276292186102	0.00523353798612675	-107.586198509574	26.2662122343623	GCATAAACTTCTAAAGACATTCATTT_ATCAGAAGTTCGAATCAAATTACGAA
10605	15.578027924474	0.0350962359133804	0.0035478756694546	-146.992265744663	23.1363380475389	GTTTTAACCTGGAAGATAATTCATAG_ATCAGAAGTTCGAATCAAATTACGAA
10615	2.01197264894026	0.0434618455514583	0.0068463751805743	-83.2880029608325	28.7389254141717	CAATAAACTGAAAATACAATTCACGA_ATCAGAAGTTCGAATCAAATTACGAA
10644	11.5811243397052	0.0387037460068928	0.00462801358428998	-122.541863892475	25.5354459637947	ATTAAAACTGATAATTACGTTGTTTA_ATCAGAAGTTCGAATCAAATTACGAA
10708	15.6821238556449	0.0468782853348592	0.00360769546529284	-83.8492152330184	13.8094518150691	ATAGCAAAAGAAAAGGTTTTTTAGTA_ATCAGAAGTTCGAATCAAATTACGAA
10732	71.3509164637263	0.0434286199492722	0.00218809540924544	-126.361421750878	11.0178580189168	TCTGCAACTAAGAATTGTTTTAGAAA_ATCAGAAGTTCGAATCAAATTACGAA
10739	0.851284446640705	0.0329436768850991	0.00567874200192228	-139.480427659919	38.2852180286593	GCTGGAAAGTGCAAGTACCTTAATTG_ATCAGAAGTTCGAATCAAATTACGAA
10849	0.805595163796085	0.0326903619867076	0.00542322220484432	-140.684863335766	36.4854414461589	ATGCTAAAGCCAAATCAAGTTAACAG_ATCAGAAGTTCGAATCAAATTACGAA
10953	42.143025137009	0.0374716819218793	0.00262831921610432	-149.999999999201	16.7060188925651	GCGCTAACAGTGAATATGATTCGAGA_ATCAGAAGTTCGAATCAAATTACGAA
11011	7.55170939778621	0.0392724502239773	0.00470977239670016	-111.7178637508	24.1914246112181	ACTTAAAACACCAAGAAACTTCACAC_ATCAGAAGTTCGAATCAAATTACGAA
11084	27.798007803871	0.0403715989947817	0.00308500220352361	-124.986693931891	16.2686528398403	TACATAACTACTAAAAAGCTTCCTTC_ATCAGAAGTTCGAATCAAATTACGAA
11104	39.7783323106397	0.0426258156261861	0.00289484759306371	-119.366887549755	14.4243367859254	AATCAAACATATAAGATACTTACCAT_ATCAGAAGTTCGAATCAAATTACGAA
11168	4.78125966572706	0.042424371361263	0.00491568146285757	-91.9697035378276	21.4561303199044	GTGCTAATAATCAAAGTTATTGTGCT_ATCAGAAGTTCGAATCAAATTACGAA
11373	2.90467359150881	0.0553550187195161	0.00873089430366622	-41.0226657235459	23.639511371221	GACTAAAAGAGGAATGGAGTTGCGGC_ATCAGAAGTTCGAATCAAATTACGAA
11397	1.66995033014157	0.0347741007607202	0.00633881622592987	-125.202503281187	38.137991691766	CACCTAAATACTAATAGAATTCGGGA_ATCAGAAGTTCGAATCAAATTACGAA
11673	2.68602090057745	0.0410177452616598	0.00505159658974931	-93.2572392432963	22.695453595228	TGAGAAACGGCCAATATTTTTAGTCT_ATCAGAAGTTCGAATCAAATTACGAA
11876	189.840738707537	0.06653927496857	0.00270022862777281	-55.860351779908	6.85266047033071	GACTGAAAATTAAAGCCAATTAGGGA_ATCAGAAGTTCGAATCAAATTACGAA
11937	88.1380749351564	0.0416646928816916	0.0018164860189361	-139.573722378145	10.2308117847586	ACGCTAACGCAAACGGGGTTGGGTC_ATCAGAAGTTCGAATCAAATTACGAA
12017	55.0149485458752	0.039071225476591	0.00241618040902706	-145.648362794837	14.3422400354768	CAGTAAAGATCGAAATTAGTTCGATG_ATCAGAAGTTCGAATCAAATTACGAA
12077	17.6763971271815	0.0440196177348292	0.00392112116804416	-96.873236924973	16.9866346291759	TTTACAATGTCCAAACGGTTTATATA_ATCAGAAGTTCGAATCAAATTACGAA
12142	53.5588031614587	0.0397551182821715	0.00254305565973261	-141.838917048436	14.7038526683557	TAGCTAATCATTAAGCTACTTTCAAC_ATCAGAAGTTCGAATCAAATTACGAA
12213	14.2958492451486	0.034662144327037	0.00401052641135409	-148.929588830419	26.6198704182701	GCAAAAAATAGGAAGAAGTTTGAACG_ATCAGAAGTTCGAATCAAATTACGAA
12283	11.3355583628606	0.0341122464746688	0.00400444087631651	-149.903075281435	27.1791204264069	GATAAAACTAACAAGGATTTTGTTAG_ATCAGAAGTTCGAATCAAATTACGAA
12299	13.1896447482004	0.0351433432405962	0.00386712480398743	-145.148925951042	24.9578035912875	ATATCAACCAGAAAGCAAATTTAACG_ATCAGAAGTTCGAATCAAATTACGAA
12518	1.17588679404528	0.0384560306168508	0.00621225128990016	-106.153284268489	31.9083303031739	CATACAACACGGAATATGTTTGTGTA_ATCAGAAGTTCGAATCAAATTACGAA
12626	57.541334852901	0.040401630406146	0.00236104502399475	-139.338875857684	13.2963128954141	GCTCAAATATACAAAGGCGTTTCGTC_ATCAGAAGTTCGAATCAAATTACGAA
12737	19.4125221634279	0.0435074020023706	0.00361092866154109	-102.299288746923	16.2676471194375	TCTGCAATCGCGAAGTACTTTGTAAT_ATCAGAAGTTCGAATCAAATTACGAA
12863	2.37711798088573	0.032660604925738	0.00557399079425937	-150	42.6295701973088	ACACTAATCCTGAAGATCGTTCAATG_ATCAGAAGTTCGAATCAAATTACGAA
12897	4.64759945539387	0.041327218291495	0.00447887535591038	-97.674216762178	20.4589415911708	TTTAGAAAAGAAAACCGATTTCTAAC_ATCAGAAGTTCGAATCAAATTACGAA
12960	10.979381193638	0.0397900589262502	0.00430422693869314	-112.681585967094	21.9642553043029	CTAAGAACTTTGAAAATTGTTTTTGA_ATCAGAAGTTCGAATCAAATTACGAA
13026	2.7945168145572	0.0400003310580267	0.00502876180799593	-100.395809548303	23.7593952969003	CCTGTAATTTGCAATCCGCTTTCGTG_ATCAGAAGTTCGAATCAAATTACGAA
13095	5.90496595534287	0.035871606233031	0.00473147038571208	-128.687176599206	28.3279206666714	CATGTAACCGAGAATGTGGTTGGGTA_ATCAGAAGTTCGAATCAAATTACGAA
13145	99.2734421225116	0.0411516209178336	0.00180280651408885	-146.375580608049	10.2789260195595	ACTTCAATAGCCAACGGTTTTCGTTT_ATCAGAAGTTCGAATCAAATTACGAA
13330	16.990525167147	0.0375441875625167	0.0035595219259369	-133.741394595305	20.7769183534987	TGTTGAATAGTCAATTGGATTTATGT_ATCAGAAGTTCGAATCAAATTACGAA
13484	15.8397893953751	0.0384688543416471	0.00359532959910372	-125.990594672208	19.7117655020588	TGTCAAATAGCTAAGCAGCTTTATGA_ATCAGAAGTTCGAATCAAATTACGAA
13528	3.46777897766083	0.0401476527706183	0.00513100493416267	-96.7819426521006	23.8389496290307	GCCGTAAAGTGTTAAGGTAATTATTAA_ATCAGAAGTTCGAATCAAATTACGAA
13567	2.49895641173271	0.0355807635661265	0.00733646534546575	-125.931845208984	44.1898353348647	TCAATAAAGCGTAATGGCGTTGCAAA_ATCAGAAGTTCGAATCAAATTACGAA
13647	30.1848602863573	0.0426330681755598	0.00292111326547791	-111.985952032007	13.9042050550431	TTATCAATTTTCAAGGCCTTTGTCAT_ATCAGAAGTTCGAATCAAATTACGAA
13729	77.0170637712835	0.0541019587519305	0.00253597515529482	-80.2094387925414	8.61358095623325	GCCGGAAGCGGGAAGGGAGTTTCGGG_ATCAGAAGTTCGAATCAAATTACGAA
13740	4.0248564455169	0.0476240725233465	0.00585773044324204	-63.5597677587214	20.0901189962146	TCAACAATAGTCAATAAAATTAATAC_ATCAGAAGTTCGAATCAAATTACGAA
13769	133.762528116717	0.0416190709270538	0.00154089791761152	-149.573697503975	8.87516749406564	CAAACAATTTGCAACCGCGTTAAGCA_ATCAGAAGTTCGAATCAAATTACGAA
13814	22.1190625270603	0.0402789746272218	0.00317750367314316	-120.414094886887	16.4651322749111	TGGCAAAAGTCAAATTGGTTTCTGCG_ATCAGAAGTTCGAATCAAATTACGAA
13951	4.36559982772341	0.0432160988943372	0.00641671996204483	-85.3271310999844	27.2945679546146	ACCTTAAAATGGAATAAAATTAGGTA_ATCAGAAGTTCGAATCAAATTACGAA
14021	1.80084950960405	0.0384106681949977	0.00524722009119761	-107.84238701461	26.6069283384634	ATACTAAGATAGAACGTTCTTAAAAC_ATCAGAAGTTCGAATCAAATTACGAA
14332	0.831256690161169	0.0368773336166823	0.00565168663374361	-113.74904739163	30.8125233446685	TCCAAAAGAAAAAACTCCTTTCAGGA_ATCAGAAGTTCGAATCAAATTACGAA
14405	2.82498677699949	0.0354725422877175	0.00569300008896309	-126.508500609294	33.8077089595595	GAACAAAAACAGAAGCTGTTTCCACT_ATCAGAAGTTCGAATCAAATTACGAA
14794	0.302593172289278	0.0319221313009791	0.00619364241927937	-143.838381721246	43.3905884301265	GAGACAATGTGCAATTCGCTTTTACG_ATCAGAAGTTCGAATCAAATTACGAA
14975	101.655107924247	0.0420320905107525	0.00189581296292353	-141.7754941488	10.5048751871114	AATATAAACTTTAATACGTTTTTGGC_ATCAGAAGTTCGAATCAAATTACGAA
15327	5.88921979445797	0.0340155300289661	0.00496023506186088	-142.925031544917	32.8788099249823	AAACTAATTGTTAATCCGTTTAACGT_ATCAGAAGTTCGAATCAAATTACGAA
15356	18.5310921587929	0.041154220973524	0.00366098544128408	-113.495636642324	18.1477154629982	CAGAGAATGTATAATCAGGTTCTAAA_ATCAGAAGTTCGAATCAAATTACGAA
15522	54.7154075167899	0.0400015827431714	0.00242675011005131	-141.202147092834	13.9186584868013	CAAACAACCGTCAACGTCCTTTCATT_ATCAGAAGTTCGAATCAAATTACGAA
15564	4.14103188359876	0.0393117549555633	0.00534412514218345	-107.200124408344	27.022213013933	TATATAAATTGTAAGAGTGTTTTGTC_ATCAGAAGTTCGAATCAAATTACGAA
15870	4.99132528621323	0.0328690564848627	0.0050715613645095	-149.706380547361	35.8391718096639	ACGACAACAGTTAATTTGCTTCCATT_ATCAGAAGTTCGAATCAAATTACGAA
15926	25.7066049234585	0.0416043934344874	0.00341425955076542	-116.345561573835	17.0310286939716	TACGAAACGGGCAAAAGGCTTATCGT_ATCAGAAGTTCGAATCAAATTACGAA
16025	31.5064956909365	0.0418739069609701	0.00318807015197039	-118.70639076895	16.0172037150335	TGGTAAACAGACAATAACATTGCCAG_ATCAGAAGTTCGAATCAAATTACGAA
16055	5.60985455120883	0.0425156003328686	0.00474433978003226	-92.7115158864641	20.6323354747071	TCTATAACATTGAAGATAGTTATCAT_ATCAGAAGTTCGAATCAAATTACGAA
16091	10.5315833840455	0.0358545597923344	0.00410084508871265	-137.551715904813	25.3174581774527	CGAGGAACAATTAACCTTATTCTAGT_ATCAGAAGTTCGAATCAAATTACGAA
16094	0.0354065913209354	0.0317648615665014	0.0065370678449805	-149.999999993294	50.1281410865783	AGTATAACAGGGTAACGATCTTAGCGT_ATCAGAAGTTCGAATCAAATTACGAA
16143	2.63655407896402	0.043709941717365	0.00645203091451581	-69.0936062909661	24.1804343625825	GACCTAACATAAAAATTCTTTAGTAA_ATCAGAAGTTCGAATCAAATTACGAA
16267	35.3730858425112	0.043997345690081	0.00282293731336955	-109.720160337313	13.0270002228793	TAACAAACTTGCAAGGGCGTTGAAGG_ATCAGAAGTTCGAATCAAATTACGAA
16327	41.5412432883548	0.0374775826987304	0.00309268462501872	-149.999999999417	19.5865347617715	TATGTAAACGTCAAGTTGATTGCAGG_ATCAGAAGTTCGAATCAAATTACGAA
16481	5.58801867225766	0.0420569792680551	0.00540659600442043	-95.3575084823067	24.4408058663253	CCCCCAATCACTAAATTAATAATGC_ATCAGAAGTTCGAATCAAATTACGAA
16599	4.47351520614575	0.0411857049401748	0.00641249425034854	-100.157021149935	30.7308759922784	ATCTAAATCTGGAAGATCATTATTCA_ATCAGAAGTTCGAATCAAATTACGAA
16711	5.39885648931175	0.0437135070579608	0.00523562732829007	-86.7770878594012	21.7593687026899	TAGTTAACGCGAAACACTGTTATTAT_ATCAGAAGTTCGAATCAAATTACGAA
16755	23.5740917671685	0.0398386624336357	0.00317348763651665	-124.757717007039	16.8821999796618	ACGGGAACAGGGAATGTTGTTGGCGG_ATCAGAAGTTCGAATCAAATTACGAA
16758	1.0132744662468	0.039019234383836	0.00639429704649417	-101.948356105938	31.7481295630547	GAGCGAAGGGAGAACGGGATTCAATG_ATCAGAAGTTCGAATCAAATTACGAA
16776	21.8708655476957	0.0373117311855938	0.00379151299830274	-139.302528244502	22.8960271003461	ACGAGAAACGGGAATAATATTGGCGT_ATCAGAAGTTCGAATCAAATTACGAA
16780	0.720745494118006	0.039798050166818	0.00533389099250445	-94.6600845334551	24.6223119088093	TTTTAAAGAGGCAATGGCTTTATAAA_ATCAGAAGTTCGAATCAAATTACGAA
16842	10.6252290247464	0.034649071441049	0.00420796291540544	-146.836175142499	27.919149754718	TACGCAAATAGCAAAAGTATTGGTTT_ATCAGAAGTTCGAATCAAATTACGAA
16998	21.1266664758318	0.0404586701670367	0.003281771335098	-119.207614426572	16.9298555958329	TTGATAAACCAGAAGCCAGTTCATAG_ATCAGAAGTTCGAATCAAATTACGAA
17031	0.342104463862611	0.0395527706820142	0.00632397433725094	-98.4357702873771	30.3562205507989	CGCACAAACTGAAAAGCTCTTTGCGT_ATCAGAAGTTCGAATCAAATTACGAA
17068	22.1555245908547	0.0419681052357099	0.00344066272718688	-112.505043207141	16.5966972747445	TAGAAAATTAGTAACTTAGTTGAAGT_ATCAGAAGTTCGAATCAAATTACGAA
17222	5.49596169768533	0.0382599943528459	0.00473477170857618	-114.917493540294	25.2821814574077	GATATCGGTACCAAAAGATTTTAGGA_ATCAGAAGTTCGAATCAAATTACGAA
17246	6.88529741166279	0.039287486780182	0.00441404872115911	-110.877049541531	22.4020681712078	TCAGTAAAATTAAAACTAGTTATGGA_ATCAGAAGTTCGAATCAAATTACGAA
17404	13.737060708548	0.0450087551977071	0.004056064233994	-87.4829535969838	16.4651970712547	TCTTTAATCTTCAAATTTCTTAAGAG_ATCAGAAGTTCGAATCAAATTACGAA
17425	46.9271788779476	0.0398043310134109	0.00251329874113279	-137.907717969794	14.2342218465593	GGTTGAAGCGGTAAGAGCGTTTATGC_ATCAGAAGTTCGAATCAAATTACGAA
17490	26.8744084764843	0.0370417922959908	0.00301470342566105	-145.072889836381	18.6127645027533	GGATCAATCGTTAACAGCCTTTATGT_ATCAGAAGTTCGAATCAAATTACGAA
17580	43.2598580296069	0.0397318420005899	0.00262389110030251	-137.740594394029	14.8846502026343	ACCCTAAGGGTGAATTAGTTTGCCTG_ATCAGAAGTTCGAATCAAATTACGAA
17711	11.8711915247351	0.0411322265426466	0.00378289645209943	-108.48374106016	18.2654976808523	CCGGCAAAGGGTAAGTCAATTTGTCT_ATCAGAAGTTCGAATCAAATTACGAA
17726	34.0446191826149	0.0368834739858625	0.00293731365867365	-149.993474645684	18.4843230299019	ATGACAATTGGGAAGGTTCTTGGGCT_ATCAGAAGTTCGAATCAAATTACGAA
17786	71.7926623760439	0.0394299135268924	0.00208318135088773	-149.999999999819	12.5940241211977	TAATTAACACACAACTATGTTCAGTG_ATCAGAAGTTCGAATCAAATTACGAA
17795	4.91439597352247	0.0370580378820337	0.00473958493889999	-121.903820529607	26.163960086302	TCACCAAAAAGGAATGTGTTTGTTGA_ATCAGAAGTTCGAATCAAATTACGAA
17803	26.0018506105458	0.0419206049210121	0.00316937574876309	-115.190597611799	15.5063009820466	TATCGAATGCTAAACAACCTTTTAAA_ATCAGAAGTTCGAATCAAATTACGAA
17957	0.594437790266454	0.0518911804175042	0.0094656894163449	-50.3341738306955	28.4493986714994	CTTGGAATTTGCAACCCGATTGGGTT_ATCAGAAGTTCGAATCAAATTACGAA
17963	4.73665211475557	0.0329557653305858	0.00504463322237148	-149.999999982303	36.6472767364063	CGAGTAAGATAGAACCATATTGTGGG_ATCAGAAGTTCGAATCAAATTACGAA
18029	19.101705569413	0.0406755963664828	0.00350961639845311	-116.604145813656	17.6667826705019	AATAAAAGTCCAAAGCGCTTTTGGCC_ATCAGAAGTTCGAATCAAATTACGAA
18194	7.07701152752064	0.0422203303570088	0.00443812907475731	-96.8198703733171	19.7128732840412	AACGAAAGAAGGAAATTCATTTTGAA_ATCAGAAGTTCGAATCAAATTACGAA
18230	7.02123579048232	0.037883414738441	0.0048486836590656	-119.491318872553	26.5577624414445	TTCTAAACGATAAACCGTATTTGGCT_ATCAGAAGTTCGAATCAAATTACGAA
18249	0.482110121461574	0.0329468681118094	0.00570248460476145	-139.954746233991	38.412828108815	ACATAAAAAAACAATCGACTTGCGTC_ATCAGAAGTTCGAATCAAATTACGAA
18394	13.2765168486231	0.0419373889962462	0.00355879958332521	-105.222345316644	16.5852619642725	ACCATAAGCGCCAATCGGTTTATCAG_ATCAGAAGTTCGAATCAAATTACGAA
18406	130.226681618112	0.0415349610017897	0.0016310077783877	-149.99999999616	9.3973382114412	CAGATAAATTAAAATGAACTTGCACA_ATCAGAAGTTCGAATCAAATTACGAA
18424	4.780601373053	0.0375248692242891	0.0051262243947885	-117.641693366031	28.3040733651499	CGGCCAAGTCGGAACCGATTTGAGTA_ATCAGAAGTTCGAATCAAATTACGAA
18511	0.780636868393714	0.0429996469121277	0.00615243570917904	-79.1598571763701	25.2175600021527	CATAAAAGTAAAAAGCCTTTTCAGAA_ATCAGAAGTTCGAATCAAATTACGAA
18518	76.5529178770039	0.0397350165116302	0.00214880816575544	-149.999999998086	12.9059691605527	AACGAAACATGAAACATGCTTCCTAA_ATCAGAAGTTCGAATCAAATTACGAA
18538	5.98995591823534	0.0343259925902391	0.00465726519164979	-139.779027957237	30.0083892337459	TCATGAAGTACAAACCACTTTACGAA_ATCAGAAGTTCGAATCAAATTACGAA
18557	62.3808925134883	0.0501612802708259	0.00306828452480484	-93.1613686436199	11.9365700600882	ATTCCAAAGCTAAATGAGCTTTTACG_ATCAGAAGTTCGAATCAAATTACGAA
18560	9.15120190323098	0.0424972973242393	0.00465515546126761	-97.8534259782465	20.9475854421901	AGTATAAACACGAACTATGTTCCCGA_ATCAGAAGTTCGAATCAAATTACGAA
18817	5.470553139999	0.0357158799362367	0.00453803771616767	-130.385866832177	27.1730160904573	GGTGTAACATCTAAAGTTATTAGACC_ATCAGAAGTTCGAATCAAATTACGAA
18840	0.218349465455347	0.0342103079976562	0.00667574082686401	-130.495190772603	42.8298438720618	ACAACAACATGGAAAGTATTTGACAG_ATCAGAAGTTCGAATCAAATTACGAA
18874	34.4174325645741	0.0405077050239328	0.00302359245835312	-128.892942917131	16.3815540912341	ACAGAAATACATAACCAGGTTTTGAC_ATCAGAAGTTCGAATCAAATTACGAA
18960	9.90796634453024	0.0341585621430724	0.00457360084925714	-149.999999955645	32.0346535410754	CACCGAAGAGCAAACGGAGTTCGAGG_ATCAGAAGTTCGAATCAAATTACGAA
19024	3.56424465292896	0.0392622352954125	0.00547484476367067	-106.554590937479	27.5871949641069	ATCGAAAGTCCTAATACATTTAATCC_ATCAGAAGTTCGAATCAAATTACGAA
19106	48.3057189059058	0.0385718941730262	0.00244570292999405	-146.497822955825	14.7799974948273	TAAAGAAATGTGAAGCAGATTAGAGG_ATCAGAAGTTCGAATCAAATTACGAA
19143	6.18544232667783	0.0341891396479756	0.00520750539078036	-142.749044784143	34.6933120460502	ATCCTAACATTGAAGCAGTTTTAGTT_ATCAGAAGTTCGAATCAAATTACGAA
19178	1.16473439872601	0.0319206463127842	0.00616688261063273	-149.999999993223	45.2665668469054	TCTAAAAACTGTAATGTCCTTTAGCG_ATCAGAAGTTCGAATCAAATTACGAA
19315	10.3564715113873	0.0409104666699655	0.00401791192421642	-107.521629329597	19.3143909774469	ATGTCAACGGCAAAGTCTGTTCGCGG_ATCAGAAGTTCGAATCAAATTACGAA
19337	50.0848605760547	0.0380625209668085	0.00262847922662941	-150	16.3034848976515	TGAAGAAAGTGGAACGACGTTGATGG_ATCAGAAGTTCGAATCAAATTACGAA
19449	71.3880280210207	0.0394643223096049	0.00214805993485384	-149.999999997232	13.0079928583831	AGTCAAACCGCCAAGTGTGTTATCCC_ATCAGAAGTTCGAATCAAATTACGAA
19621	14.3936768402587	0.0364239568288462	0.00357800952921555	-135.638531440159	21.429339675459	TGTAAAATTATCAATAGGGTTCTAGA_ATCAGAAGTTCGAATCAAATTACGAA
19789	1.19278302991476	0.0373588766345305	0.00643521341360042	-112.958192697137	35.551660822855	CATCGAAATAATAATCGTTTTCTATG_ATCAGAAGTTCGAATCAAATTACGAA
19849	0.0161632007283572	0.0399423390959805	0.0061412828998048	-93.434196446419	28.4661456873972	AATATAATGTAGAAGTATATTTTCTC_ATCAGAAGTTCGAATCAAATTACGAA
19949	9.40108153230008	0.0356548725313955	0.00475151031747125	-137.9501145443	29.6451424487753	AAGGTAAGACTCAATCAGGTTCTCTG_ATCAGAAGTTCGAATCAAATTACGAA
19962	50.778950486327	0.0382426611013269	0.00244340628981311	-149.999999995786	15.256000322496	GGCTGAACTTGGAAACCATTTCTTAG_ATCAGAAGTTCGAATCAAATTACGAA
20036	61.5557978661908	0.0388684872832907	0.00229896752205547	-150	14.1679843325423	ACCTAAACGTGTAACTGATTTACGTG_ATCAGAAGTTCGAATCAAATTACGAA
20060	53.0958772276227	0.0386799459318722	0.00241769656011658	-149.999999895871	15.3845398677551	CATCCAAGGTCGAAATCAGTTAGCGG_ATCAGAAGTTCGAATCAAATTACGAA
20174	16.1527934897445	0.037216589515629	0.00397773578475964	-133.293024436176	23.2973721166407	TCCTCAATAAGGAAATGTGTTATGTG_ATCAGAAGTTCGAATCAAATTACGAA
20273	22.028597975573	0.0356964369918462	0.00325753340537465	-149.999999968419	21.546426740673	GTCCCAACAGTTAACAAGCTTTGTAA_ATCAGAAGTTCGAATCAAATTACGAA
20400	5.18923285152009	0.0330079749179026	0.00428205491643692	-149.999999980687	31.133748854294	AATGGAAAATGAAAATTCTTTGGGCC_ATCAGAAGTTCGAATCAAATTACGAA
20473	5.67132976890419	0.0348507274109286	0.00499075351921606	-136.624789133196	31.5430140912348	GGACAAATTCCAAATGGGTTTGGCAG_ATCAGAAGTTCGAATCAAATTACGAA
20502	44.1956825620263	0.0415821712936017	0.00279401176019994	-127.316270642035	14.7322009162925	CGAGGAATCTCTAAGTATATTCATTC_ATCAGAAGTTCGAATCAAATTACGAA
20551	13.6931312544587	0.0426438516193743	0.00427795525654959	-102.488274471791	19.8660094738989	ATCCGAATTATCAACATTTTTTTTGT_ATCAGAAGTTCGAATCAAATTACGAA
20559	3.29475133537849	0.0446762628996474	0.00553160548233485	-80.3183478454184	21.9666625292478	AAGCGAAAAGTAAAGTCTTTTAAAGT_ATCAGAAGTTCGAATCAAATTACGAA
20561	0.903042114300092	0.0321677783246236	0.00560021563262582	-149.999999998164	43.1099126391569	ACGGTAAGGGTAAATACGATTGTTAT_ATCAGAAGTTCGAATCAAATTACGAA
20586	64.8756950999343	0.0688120619082628	0.00412435653776942	-35.2345362896331	8.91721517319023	TTCAAAATCCTCATACCTTTTATTC_ATCAGAAGTTCGAATCAAATTACGAA
20737	45.8252627462217	0.0397938688540936	0.0025993736798074	-137.938044506639	14.7522631781024	TGGCAAATCTAGAAGCTATTTGCGCA_ATCAGAAGTTCGAATCAAATTACGAA
20784	38.0874483520024	0.0445928353317142	0.00271684706288173	-107.378475443403	12.250229328787	TAAAGAAACTGAAATTTCTTTGAGTT_ATCAGAAGTTCGAATCAAATTACGAA
21014	1.29976160646807	0.0364690012898582	0.00616774832227544	-118.164899705998	35.2108854984147	GACATAACATCGAATAGCCTTTAAAT_ATCAGAAGTTCGAATCAAATTACGAA
21047	13.6036310714227	0.0401431671231234	0.0040786335074706	-114.290978913894	20.751676461891	GGCTCAATTGATAATGCACTTTAATT_ATCAGAAGTTCGAATCAAATTACGAA
21139	1.28554749450659	0.0316695802133679	0.00526689911120515	-149.999999971208	38.436202194682	TACAAAAACGTTAATCGCATTTCGTT_ATCAGAAGTTCGAATCAAATTACGAA
21228	86.2713081198877	0.0399721502818339	0.00196317148584736	-149.999999985133	11.6931689256341	GCTTTAAGACTCAAGGCGGTTCCTCA_ATCAGAAGTTCGAATCAAATTACGAA
21254	6.74914481720026	0.0371492671511035	0.00469976084379649	-124.57018770871	26.9465462195661	CACCGAATGCGAAAGTTGATTAAAAC_ATCAGAAGTTCGAATCAAATTACGAA
21259	2.09596473840736	0.0349143183797192	0.00497641226649772	-127.516362011554	29.7114139779642	GCACCAAATTTCAAACTTATTTTCTC_ATCAGAAGTTCGAATCAAATTACGAA
21476	4.52477776985982	0.0337136139917151	0.0045536700806575	-143.185430231696	30.2704481903732	GAAAAAACAATTAACGTTGTTCTAAT_ATCAGAAGTTCGAATCAAATTACGAA
21551	71.9565855741871	0.0424749702161643	0.00224719779307866	-131.770439125797	11.7702055577228	CACCAAAATATGAATGGTCTTCATCT_ATCAGAAGTTCGAATCAAATTACGAA
21726	10.7171279675713	0.0384063853243374	0.00447548938531831	-121.024609960939	24.4547027991633	TATGTAAAAATCAAGAGATTTGACTT_ATCAGAAGTTCGAATCAAATTACGAA
21785	10.3955080192904	0.042139209798415	0.00427813113384727	-100.544256840681	19.3874125964166	TATGAAAATAATAATTGCGTTGGAAT_ATCAGAAGTTCGAATCAAATTACGAA
21969	1.11330670524063	0.0316370788703871	0.00644188197161796	-149.999999960405	48.0222748800163	ACCCTAACGGCATTTGTAC_ATCAGAAGTTCGAATCAAATTACGAA
22023	26.8260609808964	0.0452865056511324	0.00340941890088705	-98.9680079404165	14.5996245056684	TTCCAAAAACGGAAAGTATTTACACG_ATCAGAAGTTCGAATCAAATTACGAA
22082	3.1739321050366	0.0406630203229764	0.00556942803129462	-96.3196171938765	25.6884222649627	ATTCGAATCTCAAACAGCTTTCTTTG_ATCAGAAGTTCGAATCAAATTACGAA
22117	0.0593110298544417	0.0334840696042908	0.00644327375072889	-134.262827508231	42.7023133453088	CTACAAATACTGAACTAGGTTATCGC_ATCAGAAGTTCGAATCAAATTACGAA
22261	3.41137280091635	0.041000949986733	0.00538027587074129	-92.3742788388273	23.7835301664312	CCGCTAAAATTCAAAGGGCTTTTCTT_ATCAGAAGTTCGAATCAAATTACGAA
22475	8.78963792635435	0.0336773601520326	0.00430600930130563	-149.999999982327	29.8538848939193	TGGAAAAGCTCTAATTCGGTTTATCGA_ATCAGAAGTTCGAATCAAATTACGAA
22502	1.60295334971629	0.0413487649352572	0.00560094166766818	-91.4991848998863	25.1254493426069	CTATAAAGAGGAAACGCTTTTTTTAG_ATCAGAAGTTCGAATCAAATTACGAA
22620	5.08573505086704	0.0329149273992865	0.00505099052991307	-149.999999953313	35.6860256466638	TAGGTAATGGGTAATCCGGTTAAAGT_ATCAGAAGTTCGAATCAAATTACGAA
22802	64.1127279020853	0.0400429770842072	0.00227000686649712	-143.701915980917	13.1657252423705	ATGTCAAGCCACAAGCTGTTTCTCCC_ATCAGAAGTTCGAATCAAATTACGAA
22842	165.208687929156	0.0427153008808088	0.00143012868980132	-150	8.32738303810143	AAATGAAGATTGAAATAGGTTCCGTG_ATCAGAAGTTCGAATCAAATTACGAA
22888	65.4191259708338	0.0419030102141184	0.00222576881333862	-132.781656019701	11.8800794250493	GAGAGAAGAAGAAAGGGCGTTGTTTA_ATCAGAAGTTCGAATCAAATTACGAA
22955	3.64278069890865	0.0324546084673014	0.00555689890669341	-149.896109717473	39.7240011094206	AGGCAAATTAACAACTTGGTTCATTG_ATCAGAAGTTCGAATCAAATTACGAA
22994	18.5461585161181	0.0395626201514721	0.00392346677974432	-120.736269608691	21.0772465761832	TGGCTAATTATAAACATAATTCATAC_ATCAGAAGTTCGAATCAAATTACGAA
23164	61.5343357197	0.0389447108929961	0.00223348904928755	-149.397943935264	13.4992973525913	CTAACAACCTCAAAATTGATTAGGGG_ATCAGAAGTTCGAATCAAATTACGAA
23276	19.2304704770011	0.0424925224266317	0.00369629048651897	-107.82599853971	17.4152517341311	CGGGTAATAATTAAGTATCTTGATGG_ATCAGAAGTTCGAATCAAATTACGAA
23440	18.9445654778283	0.035325706203147	0.00342382744289746	-150	22.8457882796677	GGGAAAAATGACAAGTCAGTTAGCAC_ATCAGAAGTTCGAATCAAATTACGAA
23472	20.5770054393375	0.0419827979267005	0.00373070246631008	-111.486695677916	18.1074645953753	TGCAAAAACACAAAATAATTTGGACA_ATCAGAAGTTCGAATCAAATTACGAA
23516	24.6433156497273	0.0419738824881761	0.00352651349499262	-115.476148101175	17.5661930934878	CTATGAAACAGAAAAAGCATTTACTC_ATCAGAAGTTCGAATCAAATTACGAA
23569	251.307368206599	0.0576715106764747	0.00157176930525426	-87.2875543772153	5.26579899590875	AAGTGAACGAGTAAGCTATTTATGTA_ATCAGAAGTTCGAATCAAATTACGAA
23620	5.91450292167525	0.0377464489271028	0.00463210538386925	-118.197056461855	24.9329855083797	TTCGGAATAACCAAGTTACTTCAACA_ATCAGAAGTTCGAATCAAATTACGAA
23930	0.930087333542588	0.0346957197068953	0.00604635497479677	-127.323883962308	36.8143798375018	TGAACAACAACGAAAACTATTCGCTT_ATCAGAAGTTCGAATCAAATTACGAA
23931	76.6970143632675	0.0419343906865303	0.00209654985258472	-135.776942422593	11.3215260734111	AACGCAATTTGTAACCAGGTTCCGTC_ATCAGAAGTTCGAATCAAATTACGAA
23970	123.868749905225	0.0413732390451196	0.00166405408153234	-149.999999954186	9.70700184641141	GAATAAATTGCCAACAAACTTGCATT_ATCAGAAGTTCGAATCAAATTACGAA
24231	190.90952573158	0.0432967346066487	0.00136973532899291	-149.999999980249	7.93977885104486	AGGTAAAGGAACAAAGCCTTTGTAGG_ATCAGAAGTTCGAATCAAATTACGAA
24476	8.54498645007985	0.0413422695808606	0.00413533103913908	-103.593049117066	19.4470594809753	TCTTTAACATTCAATTCGCTTAATTG_ATCAGAAGTTCGAATCAAATTACGAA
24502	25.5954391013873	0.0388235260686599	0.00333877121457522	-132.521963151752	18.9241653750165	CCCGTAAACCATAAGGGTCTTTGTCG_ATCAGAAGTTCGAATCAAATTACGAA
24517	0.0563991695637327	0.0370930203356363	0.00644029756574918	-111.446351182507	35.0484241623199	GATCCAAATGGGAAATTAATTGTATG_ATCAGAAGTTCGAATCAAATTACGAA
24622	3.94975463016038	0.0358771772224358	0.00529648082482767	-127.645941609846	31.6579798072273	TAAGTAACGTCTAAAAATTTTGAACA_ATCAGAAGTTCGAATCAAATTACGAA
24648	21.3128972980176	0.0405350057405145	0.0033145986264264	-119.732078076982	17.1499530699222	CTGGAAATGGCTAATAGTGTTAGGAA_ATCAGAAGTTCGAATCAAATTACGAA
24658	5.09035216974027	0.0470159409301328	0.00538138393138187	-70.8554015507211	19.5639928525677	ACACAAACGTGGAAATTTTTTATAAC_ATCAGAAGTTCGAATCAAATTACGAA
24732	12.2503122069601	0.0396134053701417	0.00402133712796563	-116.540935653404	20.916141104642	ATAGAAAGAATGAAGCTGATTACGTA_ATCAGAAGTTCGAATCAAATTACGAA
24878	30.3753984166654	0.0416558592620258	0.00307085353446905	-118.672591380953	15.4958150613574	TAATAAATATATAACGACGTTGAAGT_ATCAGAAGTTCGAATCAAATTACGAA
24971	5.02583761315849	0.0354275146469944	0.00485635953996582	-131.090199342275	29.4745972765378	ATAGCAACACGCAAAGTAGTTAATTG_ATCAGAAGTTCGAATCAAATTACGAA
25043	22.0847062659794	0.0360110046138968	0.00316707536633	-149.999999997535	21.6056850830508	AGCAAAATACTAAATGCATTTCGCCC_ATCAGAAGTTCGAATCAAATTACGAA
25102	3.32329771387553	0.0364070939064072	0.00490925348794393	-120.149352728581	27.1814274112991	TAAGCAAGACGAAATGCCGTTGTTAC_ATCAGAAGTTCGAATCAAATTACGAA
25137	3.53111654653709	0.0348388728434207	0.00511824453777069	-132.020174712189	31.7038763126862	ATTAGAAACGGAAATGAGATTCACCT_ATCAGAAGTTCGAATCAAATTACGAA
25153	0.230370305951396	0.0364949245478799	0.00562638612225601	-113.788250243452	30.6599280654764	AATCTAATATCCAATCTTTTTTAGGT_ATCAGAAGTTCGAATCAAATTACGAA
25207	46.210995351581	0.0911886386371461	0.00608749403726834	11.9362564324326	8.56322642633513	ATACCAAGCGAAACATCGTTAATGC_ATCAGAAGTTCGAATCAAATTACGAA
25251	22.1591792111173	0.0422379262468056	0.0037145771211391	-110.534599132834	17.9286181587525	CAAGGAAGCCTTAATAGATTTTAGGT_ATCAGAAGTTCGAATCAAATTACGAA
25297	154.927659384301	0.0422551262112835	0.00152069430469779	-149.999999996181	8.78975008739783	TCATAAAACTGTAATGACATTCTACA_ATCAGAAGTTCGAATCAAATTACGAA
25345	20.3849184772439	0.0386615199695352	0.00367520254227318	-128.649047620047	20.479327249669	AATGTAATCAGTGAAGGATCTTCGCTA_ATCAGAAGTTCGAATCAAATTACGAA
25361	9.10380350545218	0.0368739674209494	0.00417362025022542	-127.486101472227	23.8947921054778	TTTACAATGTGTAACGTTTTTTCATTT_ATCAGAAGTTCGAATCAAATTACGAA
25377	17.0224992571483	0.039780526392106	0.00377050216680597	-120.630757905353	19.9298142484554	ACCTTAACAGGGAAGGTGTTTTGCTA_ATCAGAAGTTCGAATCAAATTACGAA
25407	1.72261825896362	0.0342811894643485	0.00652534139435065	-132.908823111325	41.8522020194687	TACAAAATGGGAAAGCATTTTTCGGA_ATCAGAAGTTCGAATCAAATTACGAA
25558	0.0156061109061767	0.0320171573372429	0.00582158210425717	-141.471014309782	40.1643174674833	ACTCCAAACACGAAGTCTGTTAGTAG_ATCAGAAGTTCGAATCAAATTACGAA
25569	7.47623478076136	0.0380269581548557	0.00424210025850532	-119.029551435018	22.7214533285987	CGAGTAAACGTTAAGGCCGTTAGAAG_ATCAGAAGTTCGAATCAAATTACGAA
25587	3.27495768368647	0.0371200083887066	0.0054392498490478	-116.235812016148	29.4859134306353	TTCCCAAAAACTAACTTACTTGCAAC_ATCAGAAGTTCGAATCAAATTACGAA
25635	97.4603668464967	0.0502815494906825	0.0019090972520541	-99.9448135474889	7.56873432272451	TGCCAAAAACTGAAGCTCATTGCCAT_ATCAGAAGTTCGAATCAAATTACGAA
25637	8.53217844430502	0.0371547881603639	0.00486855051750526	-125.636788521349	27.7573512111875	GCTTCAAAAAGCAAAACAATTCGTGT_ATCAGAAGTTCGAATCAAATTACGAA
25657	1.80388823211669	0.0363323617285944	0.00570544487918059	-117.77520813815	32.0717881143605	ATCTGAAATGTTAATTCTTTTGTAGG_ATCAGAAGTTCGAATCAAATTACGAA
25678	4.9300859710865	0.0351581839826951	0.00504962600559919	-134.040625664792	31.4021688048952	AGCAGAAAGGCAAATTGGGTTCCACT_ATCAGAAGTTCGAATCAAATTACGAA
25691	0.98577628574148	0.037460119785233	0.00671847184326523	-110.741336857301	36.0122360031786	TTTCAAAGGCGGAACCTTTTTTAAGC_ATCAGAAGTTCGAATCAAATTACGAA
25712	23.8515206974322	0.0366382469221947	0.00350053570545385	-146.849445590199	22.298291838354	TTACGAAAGGATAATAACATTCCACT_ATCAGAAGTTCGAATCAAATTACGAA
26085	2.57717895779398	0.0370549360955487	0.00456413742211503	-117.182325323586	24.9242815066444	CTCTTAAGAACAAATGTAATTGTAAG_ATCAGAAGTTCGAATCAAATTACGAA
26314	3.15987846805959	0.0382123262673748	0.00458643928271895	-110.717848635361	23.706669900227	AGGAAAAGAAGGAAGTTTTTTAATGC_ATCAGAAGTTCGAATCAAATTACGAA
26362	10.4356751590642	0.0434100488339732	0.00503671788891387	-95.2222022279737	22.2053713718251	ATGTCAAAGGGGAATATCTTTTTGTC_ATCAGAAGTTCGAATCAAATTACGAA
26419	20.8251380098984	0.0357154030031957	0.00317878990739332	-149.99999999606	20.8467052586838	AGAACAATGGGTAAGGGCGTTTCCCA_ATCAGAAGTTCGAATCAAATTACGAA
26436	53.199655953243	0.0384600485989297	0.0025495503354235	-150	15.9379698666147	GTGCTAAGCTTAAACTGTATTGTGGG_ATCAGAAGTTCGAATCAAATTACGAA
26556	3.44046174298354	0.0325208121703992	0.00591521541246958	-149.999999978159	42.7404634565074	AACTCAAAGAATAACGTGTTTAGTGC_ATCAGAAGTTCGAATCAAATTACGAA
26720	36.7295272476679	0.0398557492697728	0.00273197041704001	-132.421135069384	15.1291277913633	TATCGAACCTTAAAACCGCTTGCCCC_ATCAGAAGTTCGAATCAAATTACGAA
26783	4.14660146780136	0.0333534998014437	0.00450027716507218	-143.204544310491	29.9225606404578	CAATGAATAAGGAAATAGTTTGGTAT_ATCAGAAGTTCGAATCAAATTACGAA
26858	20.4620172589668	0.035450867503926	0.00337743302683672	-150	22.6636173610911	TCCAGAAAACACAATGTAGTTGAGGT_ATCAGAAGTTCGAATCAAATTACGAA
27012	8.16287396629593	0.0335668649550827	0.00496233561048572	-148.512630993712	34.1037950382365	AACCAAAACGTAAATACACTTTGGAC_ATCAGAAGTTCGAATCAAATTACGAA
27063	57.6536606532335	0.0418463600628251	0.00232648316959059	-130.409464047132	12.2414673341042	TAGGAAATATAGAAAAACGTTAGTGC_ATCAGAAGTTCGAATCAAATTACGAA
27167	0.262302373392117	0.0371876557757535	0.00603104318864745	-109.374048147931	31.8972256834163	AATTTAAAAACAAAACTGGTTCCCTA_ATCAGAAGTTCGAATCAAATTACGAA
27285	17.3546744495917	0.0461252534196441	0.00399335618139623	-84.1596982122498	15.7371468380301	CCTTCAAGCTATAATAGTTTTAGATT_ATCAGAAGTTCGAATCAAATTACGAA
27357	200.965645358758	0.0431991266524957	0.00134801515308877	-150	7.62831803223949	ACGATAAGAATGAACACTGTTTATCA_ATCAGAAGTTCGAATCAAATTACGAA
27393	24.6261075648178	0.0397969076786257	0.00353940799893293	-126.438964203127	19.2591399903584	CTGAAAAAGCGAAAGCAGTTTGAACA_ATCAGAAGTTCGAATCAAATTACGAA
27480	11.9932554551238	0.0390225184738728	0.00367845004382398	-118.905159065008	19.2984420978048	GGTGAAAACCTTAATGGCTTTCAGTA_ATCAGAAGTTCGAATCAAATTACGAA
27668	11.1194833519452	0.0563035503628863	0.00615744076351675	-44.8454216253313	16.6791767434861	TGTACAATAATTAATCATTTTACTCT_ATCAGAAGTTCGAATCAAATTACGAA
27701	2.82774917846149	0.0450976094173575	0.00654474767511788	-69.9284065174196	24.0792858042081	ACTCTAATTGTAAATGTCTTTATTTT_ATCAGAAGTTCGAATCAAATTACGAA
27797	0.206477542062061	0.0423541016794621	0.00633158342653426	-82.2362391685387	26.4610794935241	TATCAAACCCATAAACTTATTTTTAG_ATCAGAAGTTCGAATCAAATTACGAA
27895	51.7793047345415	0.0445355752610804	0.00265302348112485	-114.153221615739	12.4343278952709	TATACAATATTAAATGAGTTTCAAGC_ATCAGAAGTTCGAATCAAATTACGAA
27905	69.2372409055315	0.040802240361446	0.00221076212933411	-141.132378340096	12.4612978148702	GTATGAAACATGAAGAAGCTTGGGAA_ATCAGAAGTTCGAATCAAATTACGAA
27914	3.31466915361972	0.0320359394902717	0.00461637221553958	-149.999999966839	32.7345981263165	TGCGAAACTCGAAATTGTCTTGCACA_ATCAGAAGTTCGAATCAAATTACGAA
28039	61.7917401605308	0.0389898611479991	0.00218431681522761	-150	13.4349810842855	TCGGGAAATCGGAAGTGCCTTAGCGC_ATCAGAAGTTCGAATCAAATTACGAA
28046	3.58725381388798	0.0368373105461453	0.00518871018780303	-120.97545825262	29.290015940837	ACTCTAACCTGCAAACCTCTTCATTC_ATCAGAAGTTCGAATCAAATTACGAA
28106	10.219528041439	0.0364038988633928	0.00402166598008755	-132.806749008944	23.8827783405568	GAATTAAAATAGAACGAGATTGTTCA_ATCAGAAGTTCGAATCAAATTACGAA
28170	6.21244877908414	0.0372377909401453	0.00457348718427202	-121.843715578526	25.3889619127581	TATTAAAGATCGAATGTTTTTGTGGT_ATCAGAAGTTCGAATCAAATTACGAA
28262	19.8055190996404	0.0355102459242305	0.00331941751677659	-149.029242219925	21.539617642184	CTAAGAACTGCCAATCTAATTCGCGT_ATCAGAAGTTCGAATCAAATTACGAA
28436	10.9832872555528	0.0415385923692715	0.00386180131696487	-105.059443148928	18.2093912857085	TTGCAAATAAAAAACAGCATTTGCCA_ATCAGAAGTTCGAATCAAATTACGAA
28476	21.8156336719764	0.0419674182501272	0.00357123042324099	-112.423888007819	17.4265965469413	TTAACAAGGACTAATATCTTTCGGCT_ATCAGAAGTTCGAATCAAATTACGAA
28498	4.41672774186405	0.0327328241547032	0.00537079609410767	-149.999999994081	38.4787584944622	ATCAGAACGGAAAACGTGTTTTACCA_ATCAGAAGTTCGAATCAAATTACGAA
28509	9.06870771407056	0.0363994280293542	0.00461295695406071	-129.859243430461	27.1416599365792	TGATTAATTTCGAATATGGTTGTAAT_ATCAGAAGTTCGAATCAAATTACGAA
28580	5.965347042495	0.0383254628543829	0.00449397086714345	-114.711550962423	23.5599304487141	ATTCAAAAGAACAAACTTTTTAGTTC_ATCAGAAGTTCGAATCAAATTACGAA
28588	80.4027677586149	0.0399221323071901	0.00204893034699497	-149.999999986755	12.3840120933118	CATCGAAGAAACAATGGGGTTGGACC_ATCAGAAGTTCGAATCAAATTACGAA
28657	85.7647437475339	0.0419098034478552	0.00175670991020381	-138.574934803482	9.80326071969366	TTTCAAACGGGTAAGGTAGTTTATAC_ATCAGAAGTTCGAATCAAATTACGAA
28734	2.67989878868957	0.0388295483934019	0.00661159466582683	-104.843460134995	34.1034104839888	AAATCAAAAGTTAAGCTATTTAAGTA_ATCAGAAGTTCGAATCAAATTACGAA
28749	84.6608615859252	0.0401734049735411	0.00207113291864988	-149.999999906173	12.5464276058892	ATACTAACAGTAAAAGGTTTTGGCGG_ATCAGAAGTTCGAATCAAATTACGAA
28828	31.5383531888434	0.0394260374406133	0.00306630498533335	-132.772242381475	17.2212890256418	ATTGCAATCGCGAACAAGATTTCCAT_ATCAGAAGTTCGAATCAAATTACGAA
28906	6.09989478432121	0.0330391332383397	0.00481367699258455	-147.966698765599	32.980216058463	TTGGTAACCTACAAATACGTTCTCAC_ATCAGAAGTTCGAATCAAATTACGAA
28920	26.5173819598731	0.0394014917496244	0.00321096174458387	-130.593272296582	17.850149879629	TCCCCAACTCTAAAGCTTTTTTCTCG_ATCAGAAGTTCGAATCAAATTACGAA
28921	42.6476593302689	0.0507423299268417	0.0029420507901197	-83.7504675637873	10.6540250801425	ATATCAATCGGAAATGAAGTTAGTAG_ATCAGAAGTTCGAATCAAATTACGAA
29021	1.05779817829377	0.0396742317901737	0.00603002894358981	-99.6187714656613	28.9151274093479	TCGATAACCTAGAACTCTCTTAATCT_ATCAGAAGTTCGAATCAAATTACGAA
29071	11.2595067036271	0.0337686515024322	0.0037172851986173	-149.999999993881	25.43334989132	AGTTCAATTTACAACACCGTTGGTAG_ATCAGAAGTTCGAATCAAATTACGAA
29164	16.5935829299476	0.0385568909474131	0.00365746747841594	-126.059980489489	19.9975099048644	TTACAAAATGACAAATCCCTTGTATT_ATCAGAAGTTCGAATCAAATTACGAA
29185	6.61353565215329	0.0334675265569808	0.00530196797697245	-149.999999997005	37.9890442246726	AGGGGAACCATAAATGGTATTCATTC_ATCAGAAGTTCGAATCAAATTACGAA
29199	8.4510202079008	0.0367077359995552	0.00431674250542181	-127.051322419329	25.0941225932029	GTTCCAAAAACTAAGTCTATTTATCT_ATCAGAAGTTCGAATCAAATTACGAA
29436	0.135983845953234	0.0391493324655893	0.00567267571209853	-98.414792721774	26.9964948287165	GGGTCAATTGGAAAGCTCTTTGTGAA_ATCAGAAGTTCGAATCAAATTACGAA
29469	13.9731520341334	0.0363634727684196	0.00397975939956247	-137.490598220198	24.3064325703589	TCACCAAATAAGAAGGTCTTTTCGGG_ATCAGAAGTTCGAATCAAATTACGAA
29526	17.0112935292634	0.0397595507075838	0.00361090156909762	-119.866405682012	18.7766699629766	GTAGAAAACTGCAATGTATTTGCATT_ATCAGAAGTTCGAATCAAATTACGAA
29586	13.8391424004636	0.0367268303609918	0.00419807766371179	-134.225028937012	24.8938221260367	ACCCTAATCATCAAGGTCATTCAGCA_ATCAGAAGTTCGAATCAAATTACGAA
29634	9.74803313837279	0.0340769252990472	0.00378121604841697	-150	26.4239403571402	TGGTGAATGTACAAGTTCTTTGGTGA_ATCAGAAGTTCGAATCAAATTACGAA
29664	34.0129703778628	0.0429424358297856	0.00282480116700225	-114.535329360083	13.5935866632641	TCTTAAAACCTGAATCTTGTTGAATT_ATCAGAAGTTCGAATCAAATTACGAA
29766	20.3279093179994	0.0374506350843325	0.00398835125273979	-137.797418325412	23.9982483897568	TATCAAACGTGCAAGATTTTTATCAC_ATCAGAAGTTCGAATCAAATTACGAA
30039	3.62393887028853	0.0342222505876706	0.00580134651153215	-136.693947435126	37.4878314239505	AGGCGAACCGGCAAGGGCATTCGCGG_ATCAGAAGTTCGAATCAAATTACGAA
30131	11.9450404827915	0.0418161947589609	0.00465564902708672	-103.858184357649	21.8842121374311	ACACAAACCTGAAATCAGATTTGCGA_ATCAGAAGTTCGAATCAAATTACGAA
30197	8.29231245657542	0.0378407295386131	0.00445483052922129	-121.560098919035	24.6611767943586	CGAGCAAAGGTGAAGGGTCTTCAAGC_ATCAGAAGTTCGAATCAAATTACGAA
30370	17.9922310544637	0.046035543971864	0.0040220005818709	-88.1540113503823	16.2117041774765	CCACGAATAGTTAAAAATTTTTGTGA_ATCAGAAGTTCGAATCAAATTACGAA
30625	43.0591166214919	0.0389153208600935	0.00278424112065367	-143.328121337496	16.5982162091536	CCAGAAAGCGCGAACAGTATTTGGGA_ATCAGAAGTTCGAATCAAATTACGAA
30652	2.02642746768063	0.0332863045341967	0.00562627381986317	-141.055311347527	38.3195691583294	CCACAAACTTCAAACGCGGTTGTGGC_ATCAGAAGTTCGAATCAAATTACGAA
30684	74.999549922948	0.0404922950687692	0.00204954065903215	-143.585960762467	11.6980612608239	TCTGGAACTTTAAAGGTTGTTATCGG_ATCAGAAGTTCGAATCAAATTACGAA
30840	27.3205708070177	0.0391084260312683	0.0031165895998171	-130.941279360617	17.3539291216835	CTCACAACTTATAAGACGATTATCAT_ATCAGAAGTTCGAATCAAATTACGAA
30926	9.95473139951685	0.0369037486203329	0.00391528510375987	-127.612913021841	22.3783238060445	TTGTGAACGTTAAACCGCATTTCACC_ATCAGAAGTTCGAATCAAATTACGAA
30958	48.6135886071108	0.0405148738441256	0.00253985883123656	-134.657567026062	13.9908882472784	CCAATAACTAAGAACAGTCTTCGCCG_ATCAGAAGTTCGAATCAAATTACGAA
30989	29.6576452714069	0.0365488211414405	0.00289944574781931	-149.99999999965	18.5847364429418	TGGGTAAAACTTAACCAACTTCTTGT_ATCAGAAGTTCGAATCAAATTACGAA
31202	0.981010983059505	0.0478013952884109	0.006178013503808	-58.2508573828501	20.3908684486982	AAATCAAAGATTAAGGATTTTAAATT_ATCAGAAGTTCGAATCAAATTACGAA
31236	13.754830585667	0.0406464366465169	0.00389990767980274	-112.11018907467	19.3537123062034	CCGAGAATAAAAAATGACGTTCAGGT_ATCAGAAGTTCGAATCAAATTACGAA
31284	128.269207489655	0.041634944091951	0.00168012653309685	-149.999999451684	9.74645389724231	AATACAACAAATAAGTTCATTTCGCT_ATCAGAAGTTCGAATCAAATTACGAA
31489	3.3673870684232	0.0413535077795336	0.00498894281802888	-93.705438141466	22.3007755791973	CATTGAAAATCCAAGTGCTTTAAAAT_ATCAGAAGTTCGAATCAAATTACGAA
31528	51.8185078601804	0.039859471369103	0.00244790274446858	-139.637038696325	13.9642238426314	CTTATAATCGTCAATCCCGTTACGAC_ATCAGAAGTTCGAATCAAATTACGAA
31589	27.8387882715117	0.0395274977155659	0.00330443388564822	-129.500192398084	18.2865971511665	ACTGAAAGGGCCAACGCGGTTCACGC_ATCAGAAGTTCGAATCAAATTACGAA
31668	44.6465623378669	0.0462069848319438	0.00269421264236235	-101.503604354394	11.5883887781744	TATTCAAAATATAAAGCCGTTTGTTT_ATCAGAAGTTCGAATCAAATTACGAA
31749	20.2085975587768	0.0417206095948819	0.00341197765191143	-111.408251296563	16.5606745149048	TCGTAAATGGATAAATCCGTTGCTTA_ATCAGAAGTTCGAATCAAATTACGAA
31759	40.3077776863947	0.0427097948675994	0.00269209968121252	-118.396046973092	13.2646516690735	CTCTTAATAGCTAAGTGACTTATAGG_ATCAGAAGTTCGAATCAAATTACGAA
31801	0.581278008290525	0.0438545014208919	0.00697082726138616	-75.7787204001201	27.0335172609571	AGCTGAACGTACAAGGCTCTTTCCAT_ATCAGAAGTTCGAATCAAATTACGAA
31812	10.2093264258946	0.0343821994433937	0.00484257105227069	-150	33.9117333276436	AGTACAAACGTCAACCAAGTTCGGAC_ATCAGAAGTTCGAATCAAATTACGAA
31893	80.6480880797662	0.0414470300979459	0.00201219157257466	-140.200962205411	11.1468774419094	TAGATAAAGAGGAATCGTTTTTCTTG_ATCAGAAGTTCGAATCAAATTACGAA
32291	28.4800545328451	0.0400446352902659	0.00321152040671434	-127.239013385663	17.368980748286	TATTAAAACGCAAAATGTTTTTTTGC_ATCAGAAGTTCGAATCAAATTACGAA
32361	1.51769424168252	0.0341979025792301	0.00559293831994216	-130.384382193631	34.7619620505606	ATCCGAAAACGGAACAGGGTTCGTTG_ATCAGAAGTTCGAATCAAATTACGAA
32474	15.1775636437405	0.0615274762623332	0.00591537039186634	-36.425965015022	14.0402041493103	TAGACAAACGAGAATTTTGTTATTAC_ATCAGAAGTTCGAATCAAATTACGAA
32513	45.5766183200885	0.0387995558550958	0.0027399442973992	-144.049831643268	16.3341149670538	ATCATAAAGCTAAAAGCATTTGGATG_ATCAGAAGTTCGAATCAAATTACGAA
32572	10.0272458040583	0.0339033241582547	0.00400353771774152	-149.999999967412	27.7477163460261	TAAGAAAGCGTTAATTGGGTTGCTTT_ATCAGAAGTTCGAATCAAATTACGAA
32627	30.4324702099513	0.0410242969129176	0.00312585905350981	-122.360581651957	16.1146958447821	GTACTAAAACCAAAGGGGATTATGTC_ATCAGAAGTTCGAATCAAATTACGAA
32907	4.72583395961435	0.0356438528195274	0.00506155409072451	-128.991076046573	30.357992970786	AATGCAATGCGGAACAGGTTTATCTA_ATCAGAAGTTCGAATCAAATTACGAA
32913	40.0922175268352	0.0468468849886067	0.00358050659022533	-99.5444835254325	15.2589021973671	CGATAAAGGTGCAAGGCAATTACCTG_ATCAGAAGTTCGAATCAAATTACGAA
32963	29.535430844052	0.0414098763691338	0.00302046782093491	-120.731365339894	15.4804419038155	CCATTAAGTGCCAACTTTTTTTTCGA_ATCAGAAGTTCGAATCAAATTACGAA
33044	28.7900196908761	0.0376780616301552	0.00293917843779513	-140.898530883996	17.5867828075527	AAGCCAAGGGACAATTACCTTGCGGC_ATCAGAAGTTCGAATCAAATTACGAA
33098	0.363744850387491	0.0318876376689285	0.00627921898579546	-149.999999999028	49.1889369608928	GGACGAAGCACCAATAGAGTTGGAGC_ATCAGAAGTTCGAATCAAATTACGAA
33099	17.143982622002	0.0378108430122852	0.00419644698461199	-132.824811335855	24.6684499975301	AGCTTAATTGAAACCCAGTTGACAG_ATCAGAAGTTCGAATCAAATTACGAA
33113	52.4996134175266	0.0384019327641952	0.0026668133592387	-149.99999999733	16.4899651040911	TTCCTAACAGCTAAATGGTTTTCGTA_ATCAGAAGTTCGAATCAAATTACGAA
33299	5.16262988674002	0.041137551834969	0.00512526330703992	-96.579215209195	23.406490501809	GGCTCAATTTAAAAGTAGGTTTAGCC_ATCAGAAGTTCGAATCAAATTACGAA
33380	0.20423131097435	0.0316535997509538	0.00559727063113599	-149.673428624997	44.0417108672457	CAAATAACATGCAATGTTGTTTAGGA_ATCAGAAGTTCGAATCAAATTACGAA
33412	10.7183312651199	0.0344417934088383	0.0040493462991284	-146.157005518089	26.7303389408979	AAAGAAATGTAAAATGGATTTGACTA_ATCAGAAGTTCGAATCAAATTACGAA
33443	21.682489798643	0.0404726000508741	0.00340872854605329	-120.192746525983	17.5567347650478	AAGTCAATCTAAAAAGTAGTTATGGA_ATCAGAAGTTCGAATCAAATTACGAA
33498	3.59558015800769	0.0382695725171152	0.00475967772955139	-108.735063007059	24.2589684163512	GCTTCAAGTTGCAAAATATTTTCGCA_ATCAGAAGTTCGAATCAAATTACGAA
33500	8.11339626241521	0.0397019434157701	0.00447667695853645	-111.41009982506	22.4958806432858	GAGTCAAAAGCGAACGGTTTTTGTGA_ATCAGAAGTTCGAATCAAATTACGAA
33507	68.1839151973438	0.0426566422006434	0.00228137348101779	-129.795955986437	11.8840714486057	ATAATAAACAAAAACATACTTTTCCT_ATCAGAAGTTCGAATCAAATTACGAA
33654	91.0290054457392	0.0418148922289084	0.00191928618713398	-140.492914146653	10.5370109941789	CTAAGAAACGGTAATTGTGTTGGCTC_ATCAGAAGTTCGAATCAAATTACGAA
33681	10.5577399702156	0.0366273975721889	0.00436707765436431	-134.5698074222	26.6250871988686	CTAATAACTGACAAGTTTTTTTGAAC_ATCAGAAGTTCGAATCAAATTACGAA
33816	66.0949775475753	0.041876335829203	0.00230589769677793	-133.273902760448	12.318752469239	TATATAAGTAGAAATCGAATTACGTC_ATCAGAAGTTCGAATCAAATTACGAA
33887	6.18298319601087	0.0366099129051849	0.00478049991491058	-124.814973746638	27.6072995289003	CGGCCAAGAGGAACTTATTTGATGA_ATCAGAAGTTCGAATCAAATTACGAA
34140	0.522032927440051	0.0360307308695324	0.00570388701198517	-117.632764331008	31.776624455067	AATTAAATACGTAAGAGATTTCACTT_ATCAGAAGTTCGAATCAAATTACGAA
34171	49.5841998217618	0.0404667467808565	0.00255019819849637	-135.433263525248	14.1799900955548	ATAAGAACAGATAACTTAGTTATTGG_ATCAGAAGTTCGAATCAAATTACGAA
34263	1461.31232260359	0.0589887028471453	0.000635949549863596	-111.57115713093	2.35378325081788	CTCTTAATCCAGAATATGTTTTTACT_ATCAGAAGTTCGAATCAAATTACGAA
34277	20.0961623463376	0.0418719728219335	0.00378754042420605	-111.486798099426	18.4775742949189	TCATAAAGAGTAAATAGCGTTTTATA_ATCAGAAGTTCGAATCAAATTACGAA
34293	1.82101703850569	0.0318985047055905	0.00471417610074311	-149.999999919847	33.876712309297	GGTGTAAGCGAGAAGGACTTTTGGTA_ATCAGAAGTTCGAATCAAATTACGAA
34318	43.417492957809	0.042922844329438	0.00264405932802088	-119.217897873395	12.9989335049684	CGTAGAAGCTACAATCAATTTACGGC_ATCAGAAGTTCGAATCAAATTACGAA
34332	21.1390767257469	0.041873287597167	0.00346338171022192	-111.798065663021	16.7583993705054	TAGTAAATGCTAAAAGGATTTGGGTA_ATCAGAAGTTCGAATCAAATTACGAA
34435	0.300752077088546	0.0401223545838825	0.00554587658905298	-94.7964960137546	25.5643021990297	TTGGTAAGATTAAAATACATTCCCGG_ATCAGAAGTTCGAATCAAATTACGAA
34437	60.4767352443926	0.0389175260108473	0.0023629979465757	-150	14.4469784397396	AATAAAAAACTGAACGTGCTTGTCTG_ATCAGAAGTTCGAATCAAATTACGAA
34445	0.611800756953741	0.0393990329757586	0.00554025076413515	-97.887280317625	26.0545123280336	TGCCAAACAGAAAATTCAGTTTACTA_ATCAGAAGTTCGAATCAAATTACGAA
34518	12.6645207219183	0.0417429801707304	0.00402487495642047	-105.474338245226	18.9955272039161	TGATTAATAGCTAATTGTGTTTAAAA_ATCAGAAGTTCGAATCAAATTACGAA
34535	46.1081335188916	0.038408628491215	0.00251927611864222	-147.162074412447	15.3731226752022	TTGCCAAAAAGTAACGTATTTCATTA_ATCAGAAGTTCGAATCAAATTACGAA
34645	40.8882965417788	0.0404511876045672	0.00261063417184095	-132.229801796982	14.2757829400263	CACCTAAAGATTAAGACGATTTTGCC_ATCAGAAGTTCGAATCAAATTACGAA
34650	7.05161389986544	0.0432162012211721	0.00468911488050291	-91.6855301751676	20.1350490248087	TATAAAAACTCTAAATAGCTTTCAGT_ATCAGAAGTTCGAATCAAATTACGAA
34741	18.6756723396099	0.0389882737252063	0.00344072172752584	-125.791852438725	18.8665907431323	TACATAAAATACAATTAACTTGGCTT_ATCAGAAGTTCGAATCAAATTACGAA
34909	15.6932503438264	0.0376798388950848	0.00329398219302031	-130.520824738285	18.6958010981484	CGCAGAATTGCGAAGTGTCTTGATCG_ATCAGAAGTTCGAATCAAATTACGAA
34917	30.7645957853831	0.0380118910481757	0.00304319178889368	-141.763605219973	18.2521019053839	GGTTTAAACATAAACAACCTTGCAAT_ATCAGAAGTTCGAATCAAATTACGAA
34923	42.1618232436624	0.0386976439894947	0.0027180278041203	-142.702501539096	16.1056088740793	GAACGAATAGCAAAGTACTTTGAATG_ATCAGAAGTTCGAATCAAATTACGAA
34960	41.4538653049171	0.0377527353707566	0.00281766355580319	-149.999999990944	18.0037969191489	AACACAACTGAAAACGAAGTTCACCA_ATCAGAAGTTCGAATCAAATTACGAA
35314	40.5772044180497	0.0413306719718442	0.00292907377876151	-127.15881856519	15.5138173816043	AGAGAAATCCACAATTAATTTACGAA_ATCAGAAGTTCGAATCAAATTACGAA
35322	52.8192500291539	0.0382367297459951	0.00234776758480046	-149.999999998091	14.4547513246335	CACCGAACAGCCAACGAGGTTGCTGG_ATCAGAAGTTCGAATCAAATTACGAA
35422	18.5330600336066	0.0367986665002997	0.0036398807178802	-138.823450704206	22.0972506693334	GGTCTAAATGCGAAGTGTCTTGCTGT_ATCAGAAGTTCGAATCAAATTACGAA
35450	8.66004234767982	0.0337736020035517	0.00376252595517216	-149.999999911435	26.5182908449556	ATTTAAACAGTTAAACGAATTATGTT_ATCAGAAGTTCGAATCAAATTACGAA
35620	43.990182710874	0.0434677300147728	0.00273435532130043	-116.981154226922	13.2276623630043	ATATGAAAAGGGAATCTGGTTCGCCA_ATCAGAAGTTCGAATCAAATTACGAA
35651	27.0235800231165	0.0409605343460866	0.00331423173090455	-121.201356229226	17.1682005729635	TGGAAAATCTAAAATGGTATTGCTCT_ATCAGAAGTTCGAATCAAATTACGAA
35741	9.606319939149	0.0342804048931379	0.00414004248269648	-146.215440530669	27.5550730042633	TGTTCAACCATTAAAAGCTTTCTGGC_ATCAGAAGTTCGAATCAAATTACGAA
35769	11.4549263813238	0.0368697665325283	0.00385811373942874	-131.572090783513	22.6612649187029	TGAACAACCGTAAATCTAGTTAGCTC_ATCAGAAGTTCGAATCAAATTACGAA
35805	7.25774015813646	0.0420633672039474	0.00502350694116872	-89.5068116366155	22.05146744738	ATATCAATTTATAATACGGTTAATAA_ATCAGAAGTTCGAATCAAATTACGAA
35841	28.0109475313926	0.0438320052887569	0.00357693868091717	-107.109252303463	16.423208215124	AGAATAAGTAGCAATTGTATTTTTAC_ATCAGAAGTTCGAATCAAATTACGAA
35866	7.28508709583419	0.0513874118602883	0.00628417368408671	-58.165141481721	19.7564801844011	GGCAAAAAGTTTAAGCACCTTGAGTG_ATCAGAAGTTCGAATCAAATTACGAA
35953	32.2599889846927	0.0376707068467318	0.00301231615472611	-143.353125676245	18.2256043968584	ATCCCAACTTCTAACGAGGTTTATGA_ATCAGAAGTTCGAATCAAATTACGAA
35957	157.333981189924	0.0422983501769094	0.00145628405148781	-149.999999941859	8.39354778591608	AAACTAAGTGAGAACGGTGTTATAAG_ATCAGAAGTTCGAATCAAATTACGAA
35965	0.451878361462818	0.0314634978496059	0.00558208286172873	-149.999999999781	40.5102856250533	AATGTAAACGCTAAATTCGTTAATGT_ATCAGAAGTTCGAATCAAATTACGAA
35992	40.0366157562288	0.0429296784598786	0.00275812085150074	-116.622693036402	13.4536323582333	CGTATAACAAAAAAACGAATTGTATA_ATCAGAAGTTCGAATCAAATTACGAA
35993	4.0874386929211	0.0392099758555883	0.0055396857346788	-108.348762742488	27.9518360797334	TTGCAAATATCGAATAGTGTTCTAGA_ATCAGAAGTTCGAATCAAATTACGAA
36090	20.3879588188782	0.0471875299569788	0.00484185782537742	-88.1078412200995	19.3415198555376	GCGACAATAGTTAAGTGTGTTTTAGT_ATCAGAAGTTCGAATCAAATTACGAA
36156	8.39339776189621	0.0393811329826307	0.00408724024451469	-112.818466332361	20.7152758222061	AACAGAAATAGGAAGTCCATTTTGAT_ATCAGAAGTTCGAATCAAATTACGAA
36220	14.9067480888017	0.0364538581013844	0.00406077661339438	-138.292469054058	24.9808378303932	AAACGAAATGTCAAGAATGTTCCCAA_ATCAGAAGTTCGAATCAAATTACGAA
36275	36.5430765569606	0.0391115173294837	0.00299038646959723	-137.677479497568	17.3051690699598	CGACCAAATCAGAAATCTTTTGAGGA_ATCAGAAGTTCGAATCAAATTACGAA
36494	8.83088738055517	0.0427212771393326	0.0043363984109647	-95.8546847551034	19.2238165990095	ACCCCAACAGAAAACGAGCTTAAAAT_ATCAGAAGTTCGAATCAAATTACGAA
36532	1.46422931051994	0.0372942444877241	0.0062805953102561	-114.267143908976	34.4564292440078	AATCTAAGGCCAAACCTGCTTTTTTG_ATCAGAAGTTCGAATCAAATTACGAA
36578	10.2253830872856	0.0350713309438937	0.00584066807712869	-121.748482367147	34.0803464287462	ATCCGATATCGGTACCTCGTTAGGTC_ATCAGAAGTTCGAATCAAATTACGAA
36646	12.3206807110761	0.0349722526453849	0.00450861013654554	-144.208134362124	29.4803042107295	ACGCCAAGCTTGAATTAGGTTGCTCT_ATCAGAAGTTCGAATCAAATTACGAA
36703	24.1078408072467	0.0397423357163701	0.00350215089911548	-126.625257099336	19.0082573264663	CAGAAAATACGCAAGGGAGTTTAAAC_ATCAGAAGTTCGAATCAAATTACGAA
36745	90.7996796556545	0.0402137536838369	0.00196142684815203	-149.999999998195	11.6179721148879	CGATCAAAAAGTAAGTTAATTCGTTC_ATCAGAAGTTCGAATCAAATTACGAA
36905	8.85563052813522	0.0454338253030173	0.00429043392334378	-83.9016171523458	16.9647092672519	TTCGGAAGTCAAAAATGCTTTGTTGA_ATCAGAAGTTCGAATCAAATTACGAA
36910	9.63028962747717	0.0375668591805889	0.00489019128393689	-125.240357874311	27.9200118596131	ATGGTAAAAGAAAAAGATGTTTAGAT_ATCAGAAGTTCGAATCAAATTACGAA
36949	5.13866160592649	0.0369135308046723	0.0049392508018941	-122.949039860566	28.0487323981435	ACAAGAAAAAGTAAAGGACTTCTTTT_ATCAGAAGTTCGAATCAAATTACGAA
37005	42.1141543002881	0.044418357670841	0.00289431897369939	-110.300738553547	13.2870096780418	CAGATAACGTGGAAAAAAATTAGGAT_ATCAGAAGTTCGAATCAAATTACGAA
37041	1.17413060597457	0.0316177120802406	0.00531994781245083	-149.99999985604	40.4526354549484	ATCGCAACGCTCAATGGAGTTAACTG_ATCAGAAGTTCGAATCAAATTACGAA
37073	16.4999706388985	0.040740403157269	0.00376755374606145	-114.987224626577	18.9794196057674	GCGGAAACTGGTAAAGCTCTTATCAC_ATCAGAAGTTCGAATCAAATTACGAA
37113	3.05699203300476	0.0377688558930959	0.00535519742690365	-112.229420081981	28.3167895408198	ACACCAATCTTTAAGTTGTTTTTTTA_ATCAGAAGTTCGAATCAAATTACGAA
37132	41.6199909735712	0.0375753670964891	0.00269370886425881	-149.999999997982	16.9231465618284	GCGTAAACTCACAAAGTGCTTTATGT_ATCAGAAGTTCGAATCAAATTACGAA
37201	5.94022280777128	0.0363365513301267	0.00512819978263291	-125.815593767455	29.8497205721529	GAAGTAATGGTAAACATGTTTGCGTC_ATCAGAAGTTCGAATCAAATTACGAA
37271	20.9123666961098	0.0402176725715021	0.00320365599905247	-120.770443279002	16.7020655641026	TGATAAACTCGTAAGACTTTTGATG_ATCAGAAGTTCGAATCAAATTACGAA
37305	26.7026956701679	0.0378892246490106	0.00298754750996244	-139.20010664129	17.5984075682663	GTGGCAACAGAGAACTCAGTTGGGGG_ATCAGAAGTTCGAATCAAATTACGAA
37370	0.128398943617086	0.039493212859568	0.00574030056378155	-96.3448907116984	26.9437239425093	TAATAAAAGTGCAAAGCCGTTTGTAT_ATCAGAAGTTCGAATCAAATTACGAA
37467	15.4058726486901	0.039339884281589	0.00403786888939636	-122.405300870241	21.890848593821	ACTTTAATTCTTAACGCGCTTGCTCT_ATCAGAAGTTCGAATCAAATTACGAA
37471	4.71414359369118	0.048342102329465	0.00596976336573204	-62.2444214779205	19.8782751793095	GAGGAAAACTGTAAGTATCTTTTAAT_ATCAGAAGTTCGAATCAAATTACGAA
37565	102.579637997828	0.042482342588853	0.00180684117236618	-138.691228389057	9.71811245424766	ACAACAAGCATAAAGATTGTTCGACA_ATCAGAAGTTCGAATCAAATTACGAA
37580	0.494538039535755	0.0399294618491971	0.005856866244983	-96.9775945612868	27.3830747309243	TTACAAAGCTCAAAATGTTTTGAGCG_ATCAGAAGTTCGAATCAAATTACGAA
37596	17.5058162550106	0.0384261710718573	0.00358585458895253	-128.129417173318	20.0775117419422	TGTGCAACTCGGAAGTCCGTTTATGC_ATCAGAAGTTCGAATCAAATTACGAA
37630	0.35099540368526	0.0342892437965246	0.00548747801530986	-129.156192098469	34.2841945243433	GTTTGAAGTTGTAAAGATTTTGGCTC_ATCAGAAGTTCGAATCAAATTACGAA
37648	61.2035227407044	0.0440960557837779	0.00241970228993285	-119.191559668749	11.6307625341381	ATGTTAAACTAGAATCAAATTCGATC_ATCAGAAGTTCGAATCAAATTACGAA
37763	74.1890096495772	0.041580566336183	0.0020353012977398	-137.614145355993	11.0974400763297	CAATAAAGCCTCAATTGGTTTATCGG_ATCAGAAGTTCGAATCAAATTACGAA
37804	60.4182837591146	0.0433646479315723	0.00235852586213951	-122.253275985463	11.6216541258047	AACACAATACACAACCGGATTGGAAT_ATCAGAAGTTCGAATCAAATTACGAA
37898	1.33511975576745	0.038883451310698	0.00651475917173296	-104.416790530224	33.0814149532976	AGGTGAAGTTTTAAGCGGCTTGCTGA_ATCAGAAGTTCGAATCAAATTACGAA
38123	26.09798587757	0.0431020972459013	0.00298007228019956	-108.917156424441	13.8898045799371	CGGGCAATTGGTAAGGGTATTTATCG_ATCAGAAGTTCGAATCAAATTACGAA
38136	17.2274752047124	0.0396346860982555	0.00381497175773685	-121.419045607917	20.3626062712776	CAGTCAACATTGAAATTGTTTTTTGT_ATCAGAAGTTCGAATCAAATTACGAA
38259	21.8652135801506	0.0458503209662177	0.00357571904827354	-92.346020185572	14.6641577682633	AAGGTAATGTCTAAATAGTTTCTTAA_ATCAGAAGTTCGAATCAAATTACGAA
38359	8.03197990217167	0.0394206153370434	0.00429329961522169	-111.405467071914	21.7538669405008	TTAGGAATAGTTAAAACTGTTGCGAA_ATCAGAAGTTCGAATCAAATTACGAA
38462	10.3050940086264	0.035391956150923	0.00442680230474755	-140.499590837287	28.1424038531034	TAACCAATGCACAACGCCTTTCTAGC_ATCAGAAGTTCGAATCAAATTACGAA
38604	2.97035562842665	0.0441335761625579	0.00510584241967514	-81.4674216081397	20.573918546416	CGAGAAACAAATAATCCTCTTTAAAG_ATCAGAAGTTCGAATCAAATTACGAA
38613	70.6425403261304	0.0422712474552384	0.00231756368105953	-132.811948180498	12.2929078759286	AATCGAACAATAAAGCCTTTTATGAG_ATCAGAAGTTCGAATCAAATTACGAA
38641	54.2876544193127	0.0408353830151047	0.00236306537238761	-134.983329512737	12.9460272417217	AGATCAATAGATAAGTTTCTTTAGGG_ATCAGAAGTTCGAATCAAATTACGAA
38696	0.669313861416299	0.0317747076806915	0.00609653828184671	-149.999999992906	45.336190490734	ACGCGAATACACAAGGCCCTTGGTGC_ATCAGAAGTTCGAATCAAATTACGAA
38718	5.97607225303892	0.0330516540511836	0.00439168130054087	-149.999999891663	30.9197474081318	GTCTGAAATCCTAAACCTGTTCTATA_ATCAGAAGTTCGAATCAAATTACGAA
38913	102.976430181031	0.0405746263463302	0.00170575854762748	-149.995090959046	10.1726289938339	TCCTAAACACTAAACATCCTTTGTGC_ATCAGAAGTTCGAATCAAATTACGAA
38972	52.9026627481126	0.0401301551945261	0.00245436336610961	-138.716776057062	13.8529498211199	AATTCAATGGGTAAGCTATTTATGTG_ATCAGAAGTTCGAATCAAATTACGAA
39075	8.08384342539973	0.037668897056479	0.0040693351941528	-122.265697378265	22.4588266088276	GAGGCAACGGGCAAGCCGTTTAAGAG_ATCAGAAGTTCGAATCAAATTACGAA
39094	1.76555093536604	0.0404017414918831	0.00462104828430597	-98.3298026602382	21.4519719610421	ATCACAATCCTCAATCTCTTTAACTA_ATCAGAAGTTCGAATCAAATTACGAA
39144	20.032541539018	0.035505804614703	0.00311969999498539	-149.999999931428	20.79530745997	CGTGGAACCTAAAACGCCATTCGTCA_ATCAGAAGTTCGAATCAAATTACGAA
39413	33.0100495038734	0.039021604676957	0.00289596503327223	-135.670505761667	16.4737606398941	TTCTCAACTCAGAAGGGCTTTCCGTC_ATCAGAAGTTCGAATCAAATTACGAA
39499	30.4506052462439	0.0460023943005636	0.00313677087362966	-96.4896190812125	13.1632555571262	TACTTAAATAATAATTCTCTTTGGTG_ATCAGAAGTTCGAATCAAATTACGAA
39507	24.7905295556945	0.0413225377958394	0.00316604435917805	-117.159324347349	15.8380783247288	TCATAAACGGGTAAGATTCTTCATAT_ATCAGAAGTTCGAATCAAATTACGAA
39533	9.6668371875237	0.0426070090303295	0.00462267919561846	-96.2727897160213	20.6208023673604	CGGATAACCAAAAATTTTGTTGCCGG_ATCAGAAGTTCGAATCAAATTACGAA
39618	42.9761362913829	0.0381394450132816	0.0027497656999949	-146.614274916868	16.7438639179484	ATGTAAACCAATAAGAGTATTGCGGA_ATCAGAAGTTCGAATCAAATTACGAA
39623	1.01349307288351	0.0457459071445805	0.00586429754948325	-71.4748134003342	21.4282378529868	GAATTAAAATACAAACTAGTTCTAGT_ATCAGAAGTTCGAATCAAATTACGAA
39725	32.39320163025	0.0573285476315402	0.00493901291289481	-57.8971058605534	14.3093593130989	CCCTTAATCGTCAAGTGGCTTTAATC_ATCAGAAGTTCGAATCAAATTACGAA
39780	60.3623769236132	0.0392250295299893	0.00230773027652498	-147.899554457961	13.8468885020438	AATGCAAGGAGCAAACAGGTTTTTTG_ATCAGAAGTTCGAATCAAATTACGAA
39823	42.9787164079335	0.0376223153438269	0.00257192042969921	-149.999999998322	15.99282366146	AACCAAACTAACAAGCTACTTTCAGC_ATCAGAAGTTCGAATCAAATTACGAA
39912	14.5472168854663	0.0410890538940513	0.00354538864998061	-109.365753836962	17.1716446548492	CATAAAAAGGTTAAGATATTTGCTAT_ATCAGAAGTTCGAATCAAATTACGAA
40132	46.2983669102298	0.0433544291524283	0.00265085396570081	-118.088287193681	12.8559138245744	CAATCAATTACGAAGATCATTTCGAC_ATCAGAAGTTCGAATCAAATTACGAA
40230	18.4615531104454	0.0359744836746822	0.00367330603014987	-144.278203648513	23.2343329812857	GCGTTAAAGGCTAAGTGTGTTTGTTT_ATCAGAAGTTCGAATCAAATTACGAA
40402	80.1155770751341	0.0409513018866521	0.0020237036335456	-142.493173767676	11.4499821949213	GAATCAAAATAGAATGAGCTTAATTT_ATCAGAAGTTCGAATCAAATTACGAA
40463	38.7343066079475	0.0403878746595522	0.00276294382021483	-130.960180249796	15.0237520617619	TCTCCAATCAGTAACATCGTTTAGTC_ATCAGAAGTTCGAATCAAATTACGAA
40550	2.54829356519238	0.03216693207299	0.00527183760132792	-150	37.8819908377052	GCAGCAAAAGTGAAACCTCTTGGGTG_ATCAGAAGTTCGAATCAAATTACGAA
40592	1.06815154774839	0.0342902452225972	0.00511671972327067	-129.209170684105	31.2169119343967	TTCTCAAGTATCAACCATATTGCTCG_ATCAGAAGTTCGAATCAAATTACGAA
40827	17.4484466854254	0.0401925726746306	0.0038966139110426	-118.577160277541	20.3261858689713	ACGATAACAGGAAAATATATTCTCAA_ATCAGAAGTTCGAATCAAATTACGAA
40848	24.5214139047296	0.0445227177498398	0.00362296415903409	-101.833706893015	16.0704797508278	AATAGAATTGGCAAAAGCTTTCTTCGG_ATCAGAAGTTCGAATCAAATTACGAA
40890	0.476328724884539	0.0378431673686747	0.00579751973424743	-106.121837266691	29.367687013304	GCCTTAACATTCAACTACGTTATCTT_ATCAGAAGTTCGAATCAAATTACGAA
40909	31.9574712738902	0.0394380275293875	0.00317556284127421	-133.655168450352	18.0320290297547	GCGGAAATATAAAATCTGATTCTTGG_ATCAGAAGTTCGAATCAAATTACGAA
41112	11.299323359483	0.0346107695782847	0.00426408558445631	-142.826639319049	27.579429807886	TTTCGAACAGAGAATGTCATTCGTTA_ATCAGAAGTTCGAATCAAATTACGAA
41228	73.2425251011148	0.0396321331807181	0.00205290755843701	-149.999999999012	12.4956937343906	AGGCCAACCCTTAAAGTGGTTGGGAC_ATCAGAAGTTCGAATCAAATTACGAA
41229	0.15944967023988	0.0317814566974256	0.00513784500329894	-144.709678840413	35.6571999482451	CCTTGAATTAGCAAAGTCTTTGTAAC_ATCAGAAGTTCGAATCAAATTACGAA
41241	21.5522065731134	0.0402353549193913	0.0032185147441915	-121.279233748381	16.8021160640794	TTTGCAACTACAAAGGGTGTTGGGGG_ATCAGAAGTTCGAATCAAATTACGAA
41377	6.26174977587081	0.0333589135074451	0.00461522839187534	-149.999999967324	33.946181834837	ATGCCAAGGGTTAAGGAGATTGGGGG_ATCAGAAGTTCGAATCAAATTACGAA
41449	109.098959835592	0.0421649999174152	0.00182681994171858	-142.625329856586	10.1265838273455	CCCTTAAGCCTTAAGCAGCTTTAGCT_ATCAGAAGTTCGAATCAAATTACGAA
41483	0.987126131908283	0.0314386775978216	0.00494951215897287	-149.999999996332	36.0516620795117	CGAATAAGCTGTAATCTTATTCAAGA_ATCAGAAGTTCGAATCAAATTACGAA
41689	32.096704404672	0.0371439748762079	0.00273778327846158	-150	18.0803678736135	ACATAAACAACGAAAATAATTCCGTG_ATCAGAAGTTCGAATCAAATTACGAA
41692	20.7403534054697	0.0356448265044422	0.00356804918237357	-149.999999939161	23.6846547328805	TAGATAAGCCAAAACTGTTTTGTCCC_ATCAGAAGTTCGAATCAAATTACGAA
41728	4.59434780068008	0.0377711487262313	0.00527361982383226	-117.296421632122	28.7125028337266	TCAGAAAAATATAATTGGCTTAGGTC_ATCAGAAGTTCGAATCAAATTACGAA
41818	4.04484167387704	0.0453770255886363	0.00648025033201661	-75.0630828206596	25.1244205641562	GCTCCAACTCATAATATACTTGATAA_ATCAGAAGTTCGAATCAAATTACGAA
41995	6.17885826544159	0.0342752540782122	0.00465198608993073	-141.267367397521	30.2062475681906	ACACAAAATTGCAAAAGATTTGCGAA_ATCAGAAGTTCGAATCAAATTACGAA
42108	3.29667159426219	0.0324947968788622	0.00464516261425289	-150	34.5376088243935	ATCATAAATGAAAACGCAATTCACCT_ATCAGAAGTTCGAATCAAATTACGAA
42116	436.58782210615	0.092053406975022	0.00260533676948603	-13.5250353251502	3.78936222892118	CTTACAAAGCGAAACATCGTTAATGC_ATCAGAAGTTCGAATCAAATTACGAA
42142	0.659985000055386	0.0383446604890439	0.00531294649849098	-102.665781547582	26.4392903759316	CGCTCAATTCAAAAACAAATTTTAAG_ATCAGAAGTTCGAATCAAATTACGAA
42208	52.1052039458534	0.0399451154126024	0.00247935427208472	-140.021599391864	14.1706487089744	GGCAGAATCCATAATTTCTTTTATCG_ATCAGAAGTTCGAATCAAATTACGAA
42240	2.546828281554	0.0360026692332412	0.00607937740859646	-121.932855359765	35.5671063154188	ACAACAAGCGGGAAGGGCGTTGGGCG_ATCAGAAGTTCGAATCAAATTACGAA
42435	34.0697816543746	0.039416827847844	0.00290233347311932	-133.944551980206	16.2543787198216	AAACTAAAGTGCAATTGGCTTGTTGG_ATCAGAAGTTCGAATCAAATTACGAA
42441	4.2026911904203	0.0391987100792036	0.00465452714207897	-106.818607897931	23.0588412842072	GACTGAAAGTACAACAGTTTTTTTAG_ATCAGAAGTTCGAATCAAATTACGAA
42600	67.4566273294361	0.0397771606865485	0.0021668422210639	-146.756880729918	12.7847953110855	AACATAACAATCAACTTAATTTCGGG_ATCAGAAGTTCGAATCAAATTACGAA
42629	9.92991183333999	0.0381118410565121	0.00420656202020921	-122.105594694201	22.9069674005475	ACCCAAATACGAAAGTAATTTATGTG_ATCAGAAGTTCGAATCAAATTACGAA
42719	13.2084322859656	0.0367529257019285	0.00472788260383883	-135.744638353041	29.0521204410117	GCTTCAATATACAAAGAAGTTGCATA_ATCAGAAGTTCGAATCAAATTACGAA
42833	4.9653931509993	0.046647009627371	0.00557494019665725	-71.6354722044812	20.3886278967208	CGCAAAAGATTAAAGGAGCTTAAAAT_ATCAGAAGTTCGAATCAAATTACGAA
42862	2.43772532550251	0.0338595377723252	0.00572199264812689	-135.334653141615	36.6356954144785	AATGTAACAGCAAAGTTTATTCGACC_ATCAGAAGTTCGAATCAAATTACGAA
42902	23.4020073958503	0.0367995892624328	0.00372756187781906	-142.950479731939	23.2209297104914	GTTCAAATCCATTTTGCAC_ATCAGAAGTTCGAATCAAATTACGAA
42985	128.444839030886	0.0430466407514643	0.00170993955815801	-140.347629967762	9.19260913897798	GGAACAAGGTTAAATAGGCTTGTAGG_ATCAGAAGTTCGAATCAAATTACGAA
43040	10.1652573667548	0.0340511804926628	0.00390162201270346	-150	27.6410968927103	AGCACAAGGTCGAAAATACTTGGCCG_ATCAGAAGTTCGAATCAAATTACGAA
43117	6.54466078673786	0.0450623327873583	0.00482128316578741	-80.2368220360639	18.7057456391322	TTAATAAACCTTAATTACGTTAGAAA_ATCAGAAGTTCGAATCAAATTACGAA
43205	11.4489610287382	0.0357654075366996	0.00401557222474952	-137.708886461634	24.6978040607903	GTGACAATCTATAACACGGTTAAAGC_ATCAGAAGTTCGAATCAAATTACGAA
43386	18.8983575701154	0.0440804435252195	0.00351870398344213	-98.4065209342357	15.2489349867965	CCAAAAATCCATAAATTAGTTAATCC_ATCAGAAGTTCGAATCAAATTACGAA
43463	21.7512339672978	0.0391098191526585	0.00328952578866125	-128.019466465378	18.2578418121668	ACTGCAATATCTAAGGGCCTTGTATG_ATCAGAAGTTCGAATCAAATTACGAA
43487	19.8612103011479	0.0354907159277728	0.00353183020434674	-149.999999997811	23.3206079640957	TCATTAATACGTAAGGCACTTTGCAA_ATCAGAAGTTCGAATCAAATTACGAA
43512	5.80626286861677	0.0420952395937362	0.00490530916150755	-95.2259018275851	21.7835703895714	TTATCAACTTTAAATAAAGTTGTCTA_ATCAGAAGTTCGAATCAAATTACGAA
43554	13.0437615919941	0.0410246963635298	0.00410589116935153	-107.467898937275	19.5934748697508	CTTTGAACTTAGAAACAGATTTTATG_ATCAGAAGTTCGAATCAAATTACGAA
43627	283.979148089547	0.0450248852601753	0.00122262964038169	-146.604919004064	6.5197319259057	CTAGTAACAGTGAATGTGTTTAATTC_ATCAGAAGTTCGAATCAAATTACGAA
43733	16.1040356406977	0.037816198531614	0.00426449345715823	-131.582170881015	24.842428054305	GAGGGAATAGCGAAGAGTATTGCGGA_ATCAGAAGTTCGAATCAAATTACGAA
43990	36.3201462932017	0.0393591024657073	0.0029457049382363	-135.328276369705	16.6765538138077	CGCGCAAACGGCAAATATGTTACTCG_ATCAGAAGTTCGAATCAAATTACGAA
44114	1.97122116206006	0.037737798267033	0.00503136375411195	-111.009360535821	26.4139842280626	GGTCAAAGCGTAAAGCGCTTTTCCCA_ATCAGAAGTTCGAATCAAATTACGAA
44142	11.037331319562	0.0412776849580075	0.00409986496408256	-103.649795159202	19.089550398933	CATCGAATAACTAATAGGTTTTTTCA_ATCAGAAGTTCGAATCAAATTACGAA
44220	43.071638997612	0.0416901149831186	0.00258928872125126	-125.866153152554	13.3756508130514	TGAAAAAAAGTGAAGTACCTTTTTGC_ATCAGAAGTTCGAATCAAATTACGAA
44318	9.52706787199124	0.0371084235501256	0.00474068645756722	-127.767491681277	27.5640487719299	TAGTCAATAGGGAAGCCGTTTTGGCC_ATCAGAAGTTCGAATCAAATTACGAA
44391	14.4661761309083	0.0344584176541556	0.003644004949418	-149.266385180363	24.2556200844174	ACCTTAAGAGCGAATGTAGTTGAGGG_ATCAGAAGTTCGAATCAAATTACGAA
44459	32.3872369291156	0.0403806770871619	0.00312273527444819	-128.200322682988	16.8643135263007	GGTAAAATTTGTAATGTTGTTATTGT_ATCAGAAGTTCGAATCAAATTACGAA
44492	21.9063162800301	0.0426716426107741	0.00354073077791501	-108.646132775645	16.648602113886	TGTTAAACAGGCAAAAGAATTCGAGG_ATCAGAAGTTCGAATCAAATTACGAA
44577	10.2700671277048	0.0354822999752986	0.00415104556894643	-139.448624679936	26.1333080842231	ACTTAAAATCGAAAGGACGTTATTCA_ATCAGAAGTTCGAATCAAATTACGAA
44743	21.7132766088843	0.0389514870724448	0.00321067006472272	-127.72479671967	17.6509801195057	ATATTAAAGCTCAACTACATTTCAGA_ATCAGAAGTTCGAATCAAATTACGAA
45002	23.276045613531	0.0429307306413837	0.00360756510128969	-108.61676551764	16.9993873676964	TCTTTAACACCAAACGTTGTTTTCAT_ATCAGAAGTTCGAATCAAATTACGAA
45094	6.0349163302882	0.0332458667791427	0.00483820762645885	-149.999999998248	35.3423640649326	GCGGGAATGGTAAATCGATTTAGGGG_ATCAGAAGTTCGAATCAAATTACGAA
45205	75.9628866698249	0.0395635514663935	0.00215179106361747	-149.999999999502	13.0484223330588	CGGCCAAGGAGCAAGGGGCTTAAGAG_ATCAGAAGTTCGAATCAAATTACGAA
45207	8.04510625877992	0.0394980142478508	0.00446132907629457	-111.443519016943	22.4412606210997	GACGTAATCTTGAAATGCTCTTTGATT_ATCAGAAGTTCGAATCAAATTACGAA
45270	6.52619860355345	0.042103721420511	0.00502758556735219	-94.8189839431173	22.5072800369244	TAACTAAAAATGAAGATACTTTTCTT_ATCAGAAGTTCGAATCAAATTACGAA
45311	11.8843698542775	0.03876994503029	0.00390373147493363	-120.761745873615	21.0014997449957	ACGCAAACTACTAATCCAGTTCATCC_ATCAGAAGTTCGAATCAAATTACGAA
45385	76.7608695615039	0.0404258270398705	0.00207415607477154	-144.945017627017	11.943228927214	GTTTTAATCCGTAAAACCATTTCCTC_ATCAGAAGTTCGAATCAAATTACGAA
45396	16.1583022172334	0.0385069585992902	0.0036803537054635	-127.071154130908	20.6132238645843	CCGATAATATCAAACTAAATTGACTA_ATCAGAAGTTCGAATCAAATTACGAA
45695	5.97966050492298	0.0372802385078554	0.00522378735401188	-121.669699501238	29.2879937713738	GTCTAAAGGTTAAAGTTACTTAAGTG_ATCAGAAGTTCGAATCAAATTACGAA
45697	14.0644234333322	0.0389695344597375	0.0038543082156824	-121.282006914372	20.6583674803099	AAGGAAATTTGTAATAACTTTGGGCT_ATCAGAAGTTCGAATCAAATTACGAA
45708	19.7731198999855	0.0409984566036657	0.00401947887105713	-117.559505127816	20.7694815583088	GAACTAAATTAGAAACATATTACCGG_ATCAGAAGTTCGAATCAAATTACGAA
45727	0.851800533934096	0.0325670703675148	0.00537461172472963	-141.523731699716	36.3997345042691	AACCTAAGAAGCAATGTGCTTGTCCG_ATCAGAAGTTCGAATCAAATTACGAA
45902	25.5425175516671	0.0397649573726879	0.00341774676383185	-127.348752026346	18.5773710202618	ATCACAAAATGTAACCTTATTTCACT_ATCAGAAGTTCGAATCAAATTACGAA
45935	0.654856733076556	0.0316591407778514	0.00632727846709926	-150	46.5759882085263	GTGCCAAATTCAAAGTACTTTGCAGT_ATCAGAAGTTCGAATCAAATTACGAA
45950	22.4112158623989	0.0401026578991236	0.00334483660206967	-123.125369591889	17.7575824376558	TCTTAAATCTTAAATCGTATTATGGT_ATCAGAAGTTCGAATCAAATTACGAA
46060	1.57157220694111	0.0433206327068094	0.00601072980832297	-78.1283793846919	23.8717645466907	CCCCCAAAAGTAAAGATATTTTGTTT_ATCAGAAGTTCGAATCAAATTACGAA
46077	0.216346106623121	0.031272137346759	0.0060050795626935	-149.999999995201	45.0097642526175	GGATAAAAATAGAATGACGTTGGCCG_ATCAGAAGTTCGAATCAAATTACGAA
46228	148.586373793798	0.0422794426490918	0.001466248336227	-149.999999958125	8.54831147490462	GTAATAATAGAAAAGAGAGTTCCAAC_ATCAGAAGTTCGAATCAAATTACGAA
46329	1.42624212673641	0.0431935614647735	0.00634010155988902	-83.6763655289984	26.2646035895367	ACTCCAACGTATAAGTTGTTTCGTCT_ATCAGAAGTTCGAATCAAATTACGAA
46390	27.5188745642334	0.0389687446333981	0.00334439286456179	-132.979007257176	18.9720101910235	AGGTTAACAAGAAAGCATGTTGTTGG_ATCAGAAGTTCGAATCAAATTACGAA
46435	0.487405839606794	0.0336423802618817	0.00570054541100767	-130.367516832901	35.954125271732	GCATGAATCTGTAATTGCTTTAGGCG_ATCAGAAGTTCGAATCAAATTACGAA
46496	95.9479279501714	0.0454221669609086	0.00195579487891382	-121.862195176681	9.29671772822533	AAGGAAATCCGCAATGATGTTATTGC_ATCAGAAGTTCGAATCAAATTACGAA
46539	8.28557078147163	0.0408531543080211	0.00459482473513084	-105.415868752726	22.2325048397872	CCCTAAAGGTGTAAATTTTTTGCGTG_ATCAGAAGTTCGAATCAAATTACGAA
46567	22.9898655347538	0.0420585551847192	0.00343050977444008	-111.802266542594	16.614410500487	ATATCAATTAGTAACGAGATTGCTCC_ATCAGAAGTTCGAATCAAATTACGAA
46587	3.30120870712645	0.0419025096949595	0.00530932996184588	-91.601915647471	23.4965734377432	AGCCGAAAACGGAATTGAATTTGGTC_ATCAGAAGTTCGAATCAAATTACGAA
46614	14.1822829727529	0.0367111885877214	0.00713850416278167	-119.226336816243	40.3926685377116	ACGGATCCGATATCGGTACTTCCAGA_ATCAGAAGTTCGAATCAAATTACGAA
46663	14.2786509830551	0.0377676261056602	0.00393650848307192	-129.735749716655	22.5657681260175	GAGCTAAAAAAGAATTGGGTTTCAGC_ATCAGAAGTTCGAATCAAATTACGAA
46724	0.233771069854754	0.0375085081491623	0.00603504695802472	-108.018934668271	31.7954315024944	GTTTAAATTATTAACTGGCTTCTTGA_ATCAGAAGTTCGAATCAAATTACGAA
46763	0.101848391148224	0.0399034729168315	0.00573731334092189	-95.2340121025618	26.3475335274012	TTTATAACGTATAAAAGGCTTTAGGT_ATCAGAAGTTCGAATCAAATTACGAA
46807	37.4184192953041	0.0406909043706193	0.0027659441272394	-127.729461489555	14.6971409209341	TTGGTAACTCAGAATAGCGTTCTATT_ATCAGAAGTTCGAATCAAATTACGAA
47111	19.2110751619767	0.0434455934274768	0.00380066170700278	-101.880515572477	17.1134500516828	CATTTAAATCCTAAGTCGATTTTATT_ATCAGAAGTTCGAATCAAATTACGAA
47206	22.8793982337841	0.0436722213201481	0.00371421331363641	-104.086896363605	16.9368763224457	ATTATAAAATTCAAATATCTTGTGCT_ATCAGAAGTTCGAATCAAATTACGAA
47235	7.47414043525893	0.0352869006395278	0.00455389411043887	-135.680446712735	28.2383526275697	GCTTCAACTCGAAACGCTATTAGGTT_ATCAGAAGTTCGAATCAAATTACGAA
47247	39.7608980320972	0.0406518627650214	0.00297932306217534	-130.535807672786	16.2277029554536	ACGTGAAAACAGAAACGTGTTCAGCT_ATCAGAAGTTCGAATCAAATTACGAA
47348	14.1973925037401	0.0421858549983095	0.0042465420891033	-104.132627015784	19.8515972617938	GAAAGAACAATGAACTTATTTTAGTT_ATCAGAAGTTCGAATCAAATTACGAA
47517	14.6919616705659	0.0448381992566392	0.00395419905973798	-92.2335815580701	16.5222012556123	ATTATAAATACGAATTAGCTTAGAAA_ATCAGAAGTTCGAATCAAATTACGAA
47534	0.720021316986035	0.0405271922098316	0.00613428269699734	-92.3513395122571	27.9597123956937	ACGTTAATAGTTAAACATTTTGAATA_ATCAGAAGTTCGAATCAAATTACGAA
47871	8.16004469928173	0.0385103177520121	0.00422227457680596	-118.052848378137	22.7227412928345	AGTAAAAGTTTAAAGGTACTTTAGCT_ATCAGAAGTTCGAATCAAATTACGAA
47940	43.2252424392141	0.039509230549453	0.0025246937447292	-138.42020967392	14.4039335839113	TATCAAACAGTTAAAGTTCTTGTGGG_ATCAGAAGTTCGAATCAAATTACGAA
47958	3.76370363427468	0.0357139135011973	0.00481406041278961	-126.670541120293	28.4102817530327	TTGGCAACCGTGAACCAGCTTCTGGT_ATCAGAAGTTCGAATCAAATTACGAA
48058	12.052462612449	0.03936920093761	0.00417787915549967	-117.447665574781	21.9832227081751	CAATTAAAAAGCAATGTCCTTATTGT_ATCAGAAGTTCGAATCAAATTACGAA
48077	11.1233070690307	0.0391599646232502	0.00379542304987798	-117.12023975887	19.7562158881686	GCGGCAAGATAAAATAGTATTCGCTT_ATCAGAAGTTCGAATCAAATTACGAA
48176	10.9029289863311	0.0377923350837265	0.00401631934337506	-124.884585684941	22.3630895393824	TATCGAACCACTAACACTCTTTTTGT_ATCAGAAGTTCGAATCAAATTACGAA
48186	77.0814434616472	0.0396271527607802	0.00212953061438009	-149.999999999506	12.8341122554797	ACCATAACGCGCTTGGGGG_ATCAGAAGTTCGAATCAAATTACGAA
48269	20.3390244506678	0.0436829864830743	0.0033440561813396	-103.043292011382	14.9411280361197	AGAAAAACGACCAAACTACTTCAATC_ATCAGAAGTTCGAATCAAATTACGAA
48357	73.8404892219564	0.0412008961171981	0.00208314958561568	-139.2075219185	11.5525491356632	ATACTAAAATATAAGCCTGTTTTGGG_ATCAGAAGTTCGAATCAAATTACGAA
48366	1.61535744802369	0.0473122439231061	0.00645885449152096	-64.6268574382178	22.4309075839072	CATAAAACTGTTAAAGTGTTTTACTT_ATCAGAAGTTCGAATCAAATTACGAA
48466	7.46230120279925	0.0337486253378214	0.00483918039482706	-149.999999996826	34.5192673029619	GGGCAAAACAACAATGCCTTTAGGTG_ATCAGAAGTTCGAATCAAATTACGAA
48542	20.1836056767809	0.0420903017393489	0.00336259099784877	-109.489930553445	16.0187283669552	TATACAAAGGGAAAGCAGATTTTGCT_ATCAGAAGTTCGAATCAAATTACGAA
48600	19.7167732608014	0.0386851643706534	0.00360849055687325	-127.555245572289	19.8699979258681	ATCCGATATCGGTACCTGATTAGCTA_ATCAGAAGTTCGAATCAAATTACGAA
48833	8.9775049975878	0.0349895150042459	0.00532374573592005	-142.995997383164	34.9996384303349	TTAAAAACGGGTAATTCGATTGCTGG_ATCAGAAGTTCGAATCAAATTACGAA
48845	18.5647767505754	0.0410284046824026	0.00377845447694089	-114.861610894173	19.0990923791881	AAAATAAGATAAAAGTATCTTAATGC_ATCAGAAGTTCGAATCAAATTACGAA
48852	4.90942619692204	0.0341956255350804	0.00551610706956363	-140.1186161013	36.1700951500547	CAGCGAAACCTTAAGACGATTGAGGC_ATCAGAAGTTCGAATCAAATTACGAA
48876	3.01933688901704	0.0321909549011195	0.00464622326759831	-149.999999956494	33.0502082518227	TAGAGAATCAACAACATGATTCAGAA_ATCAGAAGTTCGAATCAAATTACGAA
48990	5.19356839884745	0.0397669052745439	0.00510101366064809	-106.483615388269	25.4137040441073	TTATTAAGAGTAAATTCGGTTTTAAC_ATCAGAAGTTCGAATCAAATTACGAA
49036	0.898744616408621	0.0402996092685431	0.00537522816998401	-95.1193033412265	24.7919072373472	TTAAGAATAAACAAGGTTTTTACGAT_ATCAGAAGTTCGAATCAAATTACGAA
49121	56.9217192271458	0.0408698659792162	0.00236813328349991	-135.796787541837	13.0722486088564	TGTAAAAAAAGGAATCTCTTTCTAGA_ATCAGAAGTTCGAATCAAATTACGAA
49130	4.51300927502477	0.0359173298482731	0.00556907125817539	-127.768586923629	33.3244026774094	TATAAAACTCATAAAGATGTTCCCTG_ATCAGAAGTTCGAATCAAATTACGAA
49185	2.28819279955438	0.0348909268738671	0.00559291605698785	-126.684275930831	33.6096579071056	CTACCAAATAACAAGGGTATTCGATG_ATCAGAAGTTCGAATCAAATTACGAA
49729	38.8891422841457	0.0419864598509198	0.00258436124314875	-122.681666550852	13.1415975504842	ATGCTAATATTTAATGGGCTTGATTT_ATCAGAAGTTCGAATCAAATTACGAA
49742	2.66883938501715	0.0345913170137642	0.00498723397815234	-132.685986092664	31.0126725256277	TAGTAAAAATCCTATTGCTGA_ATCAGAAGTTCGAATCAAATTACGAA
49798	46.271224069968	0.0403278074924119	0.0024880789967392	-134.494626441754	13.6972468273024	GAGCTAAGCTATAAAGCCATTTTGAG_ATCAGAAGTTCGAATCAAATTACGAA
49813	61.8404282548417	0.0398164181144188	0.0021734899170113	-144.192489833575	12.6188153399887	GGAAGAATACATAATACTGTTTCATG_ATCAGAAGTTCGAATCAAATTACGAA
49918	9.14139657618433	0.0471597087503044	0.00506084144061558	-77.4729952894779	18.9097580417147	ATTATAAGAGGAAATACCTTTGCTGA_ATCAGAAGTTCGAATCAAATTACGAA
49989	54.8447693436482	0.0427367619542683	0.00269236092991727	-124.891580182219	13.719987160685	GGGAGAACGATGAATCATTTTGCAAT_ATCAGAAGTTCGAATCAAATTACGAA
50110	1.36545543056914	0.0407845752673129	0.00558648799603258	-95.2386840173012	25.5160625818617	AAACGAACTGTAAATTGGTTTTTACT_ATCAGAAGTTCGAATCAAATTACGAA
50257	1.95188211530115	0.0323279569448112	0.00554812729350479	-149.999999955408	41.06803964345	CACGTAAGCGGAAACTGTGTTATAGG_ATCAGAAGTTCGAATCAAATTACGAA
50258	7.75197195377307	0.0427906939802778	0.00488164839631559	-92.2266883120512	21.2407440342971	AATGTAATTTTTAATTGGGTTAACTT_ATCAGAAGTTCGAATCAAATTACGAA
50312	17.9726006563991	0.037666953217405	0.00355487619816853	-133.14893556152	20.6318886872247	ACCACAATTCCAAATGGGTTCAGCC_ATCAGAAGTTCGAATCAAATTACGAA
50316	41.2021069203174	0.0406613725607451	0.00290766934093461	-130.413892985446	15.8454350005349	TACGAAATGGAAAACATAATTTAAGA_ATCAGAAGTTCGAATCAAATTACGAA
50319	31.435275096087	0.0367068963862319	0.00303781810817178	-149.999999999665	19.4487807585609	ATACCAAGGGGCAATAAATTTAGTTC_ATCAGAAGTTCGAATCAAATTACGAA
50511	7.39777437720615	0.0503374419628632	0.00587931547091645	-57.630654935733	18.8875685100826	GCTGAAATTACGAAGTTTTTTTTTAA_ATCAGAAGTTCGAATCAAATTACGAA
50580	22.9415557905966	0.0377644506745966	0.00346600449757289	-136.966022765771	20.4824147172405	CAGGCAACAACCAAGTGGGTTAAACC_ATCAGAAGTTCGAATCAAATTACGAA
50653	25.8161395164065	0.0427260721989396	0.00331049668611584	-110.790346789472	15.8219648571069	CCCCCAAATTCTAAAAGCATTTGTTA_ATCAGAAGTTCGAATCAAATTACGAA
51034	26.692845897523	0.040906874329178	0.00310798863757114	-121.840491369206	16.053432839208	TAAATAATATGCAAGTGATTTCTTTC_ATCAGAAGTTCGAATCAAATTACGAA
51053	6.07093497981504	0.0382991611397944	0.00463629573060619	-116.764050729562	24.7956950298806	GAACCAATATAGAACACTTTTTTCAC_ATCAGAAGTTCGAATCAAATTACGAA
51059	15.4890209673839	0.0413763309065395	0.0037515985977967	-110.318631875503	18.1255514064386	TTCTTAAAAGTGAAGCGGGTTGACGA_ATCAGAAGTTCGAATCAAATTACGAA
51081	11.2975052496857	0.0460776350445293	0.00421519512376132	-80.2558858565523	16.0615851946437	TGAACAAATTTAAAATAATTTACGTG_ATCAGAAGTTCGAATCAAATTACGAA
51180	25.4039188664513	0.0440451091461936	0.00345246670797842	-104.560556068838	15.6413355151156	CTAGCAAATTATAACATAATTTGGTA_ATCAGAAGTTCGAATCAAATTACGAA
51200	10.1571129808752	0.0383347085905729	0.00423590822619428	-120.554015667256	23.0271730605576	CGAAGAATCGGTAAATGTATTCTAGT_ATCAGAAGTTCGAATCAAATTACGAA
51524	84.9409850938396	0.0399581139562824	0.00193320574463795	-150	11.5091969568152	ATGTGAATGCGGAACCACGTTTCGAG_ATCAGAAGTTCGAATCAAATTACGAA
51541	0.837545085992886	0.0382912939042314	0.00686040012394763	-105.784999219662	35.3082404272353	AGCTGAATAAACAAGCAGGTTTGGTG_ATCAGAAGTTCGAATCAAATTACGAA
51800	4.02477572033546	0.0387710091161145	0.00532755872060876	-108.760374881834	27.2031149662642	CCGCGAACTGGCAAGGCGGTTCGAGC_ATCAGAAGTTCGAATCAAATTACGAA
51895	13.4257396731598	0.0357890250831421	0.00420227979387099	-140.108119344746	26.2141926884198	TAAGCAACTGATAATGTTGTTCGCGA_ATCAGAAGTTCGAATCAAATTACGAA
51991	1.88965744354047	0.0323216996656146	0.00602490850099449	-149.939411945172	43.9716852223358	AAATTAATACTCAAGTGTGTTGTCCT_ATCAGAAGTTCGAATCAAATTACGAA
52008	18.7852333562778	0.0364813176446699	0.00348748805237218	-141.158428992064	21.3909107233601	ACGGTAATGATTAAGCAATTTCCCCT_ATCAGAAGTTCGAATCAAATTACGAA
52094	14.6421626953578	0.0437073998705368	0.0037089048436225	-97.4062423732217	16.1537552722618	GGAATAAAATATAGGCAGTTGCCTT_ATCAGAAGTTCGAATCAAATTACGAA
52156	13.760730388528	0.0417067337671109	0.00364957203962116	-106.581392470111	17.2729775584157	CGTTCAAAAACTAATAATCTTCGAAA_ATCAGAAGTTCGAATCAAATTACGAA
52203	0.0578137440809741	0.0310036017774335	0.00583033847157473	-149.999999940024	43.9488048066695	GCCCAAACATAGAAAGTACTTTGACG_ATCAGAAGTTCGAATCAAATTACGAA
52207	14.6212447650075	0.0400468892644301	0.00420169991742056	-116.638770632552	21.7486372571894	GTCTAAACAATTAATACATTTGCTTG_ATCAGAAGTTCGAATCAAATTACGAA
52287	3.01620511912895	0.0370870629084097	0.0060119936495951	-118.941031163198	33.8099807901874	ATCGCAACTATCAACGAACTTTATAA_ATCAGAAGTTCGAATCAAATTACGAA
52364	75.0151704903836	0.0396792151714858	0.00222921795910771	-149.99999994739	13.4994602617751	ACGTGAACTGTTAATGGAGTTTGGGT_ATCAGAAGTTCGAATCAAATTACGAA
52444	28.6357449953002	0.0396015699683198	0.00322129023410176	-129.963915124658	17.7610639089015	AGAATAAGCTTGAAATACATTTTGGG_ATCAGAAGTTCGAATCAAATTACGAA
52459	60.3164269290485	0.0596128105277657	0.00405968163236976	-58.7775802066724	11.4495174240974	GCTTTAAAACCTAACTTCCTTAAGCC_ATCAGAAGTTCGAATCAAATTACGAA
52492	20.108737575067	0.0385417287649234	0.00348541827927048	-129.791981712656	19.5381152412767	ACTCCAAACGGTAACTAATTTACGGT_ATCAGAAGTTCGAATCAAATTACGAA
52493	1.62371845153947	0.0430603041264429	0.00624800751082159	-84.4737860500127	26.0469299843868	AGGCGAAAGGGTAATCGTCTTAAAAA_ATCAGAAGTTCGAATCAAATTACGAA
52527	3.34103184550008	0.0516728064674295	0.00732683775795087	-43.5386323401834	21.0636701723704	TAGAAAAATTTGAATTTATTTGAAAA_ATCAGAAGTTCGAATCAAATTACGAA
52639	29.7933721554331	0.0406429614313667	0.00290779986480376	-124.420354047506	15.260342991206	ACATAAAACCGTAATCTTGTTCTGGT_ATCAGAAGTTCGAATCAAATTACGAA
52702	17.2345536828796	0.039080332987067	0.00362866887231314	-123.911747750618	19.6120506233537	TTCCTAAAACAAAAATGGTTTGGCCC_ATCAGAAGTTCGAATCAAATTACGAA
52706	4.58415981647536	0.0359064846383485	0.00492176157753643	-127.853300772516	29.0318576913666	CATTGAATAAACAATCGTCTTGTTAA_ATCAGAAGTTCGAATCAAATTACGAA
52903	94.7680058585667	0.0403541625887187	0.00194104522243858	-149.999984534706	11.5889615265347	GATCAAAGGTGCAATGTGATTAGGAG_ATCAGAAGTTCGAATCAAATTACGAA
53061	30.8103653606769	0.0376930603344506	0.00306556504720551	-142.872985320295	18.6084198368267	AACCAAATAGACAAGACTCTTGTTTC_ATCAGAAGTTCGAATCAAATTACGAA
53066	1.06185350981976	0.0498103894175203	0.00748327936351077	-55.5724035509138	23.7967832512211	ACTTAAATCTCGAAATTAGTTCTCTG_ATCAGAAGTTCGAATCAAATTACGAA
53198	52.0821516954942	0.0401427875467357	0.00241337505185283	-138.610565466613	13.6341980385481	GTATGAAGTTTAAAACTTGTTTTGAA_ATCAGAAGTTCGAATCAAATTACGAA
53221	0.535665311621884	0.037779679349018	0.00650972781519701	-109.022555859374	34.1765466970936	ATAGTAACCTCGAAGTTTGTTGTCAT_ATCAGAAGTTCGAATCAAATTACGAA
53341	16.3106006219881	0.041097906855162	0.00452946213756196	-112.381490345698	22.5366004204407	GCGGCAAAAACGAACTGTATTAAGGC_ATCAGAAGTTCGAATCAAATTACGAA
53521	9.1277711225337	0.0421832089532701	0.00402479332913402	-99.6695539377125	18.1297692294405	AGGCTAACATGTAAATCCTTTTATTG_ATCAGAAGTTCGAATCAAATTACGAA
53608	9.42855995864824	0.0363508277344739	0.00434483815651167	-132.694230245478	26.2125691803513	CTAATAAACGTCAACTATCTTGGTTT_ATCAGAAGTTCGAATCAAATTACGAA
53848	1.8914202946861	0.0348248137897369	0.00555105547976536	-128.990108167598	34.0515230974602	GACAAAACCAATAATTGATTTGGTTT_ATCAGAAGTTCGAATCAAATTACGAA
53852	6.01517989361979	0.0380828813902058	0.00430315418228084	-116.743833466569	22.8294176398376	GGCTAAAGAGGTAAGGTGTTTGGACT_ATCAGAAGTTCGAATCAAATTACGAA
53862	39.1075331836049	0.0425565229734067	0.00273928725626219	-119.355778944288	13.5796474642622	CAAAAAATCTTTAATCCGTTTTTACG_ATCAGAAGTTCGAATCAAATTACGAA
53876	9.01586675841472	0.0368317336972221	0.00385120805539616	-126.998577274647	21.9284728810448	AAAAGAAGAATTAAGGAAATTCCCAC_ATCAGAAGTTCGAATCAAATTACGAA
53910	57.3042126885265	0.0395396918925107	0.00231308587041301	-143.99566659843	13.5124694069985	CCGCCAAAAGTGAATTCGACA_ATCAGAAGTTCGAATCAAATTACGAA
53933	3.67467677109082	0.0351930374536721	0.0062261305949541	-130.639916065051	38.7706363852781	GTCTCAATCGTTAATGTGGTTGGACA_ATCAGAAGTTCGAATCAAATTACGAA
54051	2.45311106189806	0.0360329876997299	0.00558183343317122	-122.873567818128	32.7418809181274	CGCTCAAACCTGAAGCCCATTTGTTC_ATCAGAAGTTCGAATCAAATTACGAA
54213	20.1367307288225	0.0407105867890266	0.00350197566523477	-116.647470206619	17.8104015446576	CTCAGAAACGTTAACTGGGTTTCTCT_ATCAGAAGTTCGAATCAAATTACGAA
54358	53.2609613172455	0.0385172272807912	0.00215401905144479	-149.996857232279	13.8518589013152	AGTCTAACACGGAAACATTTTTTGCC_ATCAGAAGTTCGAATCAAATTACGAA
54402	4.46555029397068	0.0327780124531475	0.00526277360634767	-150	38.0431314458945	AGAAAAAAGGACAAGTAGTTTACATC_ATCAGAAGTTCGAATCAAATTACGAA
54561	0.904601462400763	0.0315856796049074	0.0061075445066209	-150	45.717985414881	GCCGCAAGCCTGAAGGGGGTTGGGCG_ATCAGAAGTTCGAATCAAATTACGAA
54601	2.36756371053286	0.0369769264009136	0.00596054815987271	-116.651558455547	33.3200362127776	AATAGAAAACATAAATGGATTACGGG_ATCAGAAGTTCGAATCAAATTACGAA
54679	26.6601061504255	0.0389393317186308	0.00308816102697998	-131.724461903278	17.4213768508194	CTCACAAACCGCAAAGAATTTATTTG_ATCAGAAGTTCGAATCAAATTACGAA
54796	5.90961016409393	0.0432481289150411	0.00466763172877561	-86.8292219341627	19.3821812910491	ACCACAATAAAGAAAGTATTTTGTTA_ATCAGAAGTTCGAATCAAATTACGAA
54845	1.31253057481506	0.038014346217105	0.00538952437898536	-108.974562037912	27.8954274854521	ATTGTAATTGGCAAAGGGTTTGAAGG_ATCAGAAGTTCGAATCAAATTACGAA
54878	1.78935378159842	0.0341478202736797	0.00561497808060151	-134.42176727975	35.7573327090428	ATCATAAAAGATAATACGGTTTCGGG_ATCAGAAGTTCGAATCAAATTACGAA
54900	10.0869869503199	0.041862354208593	0.00467161036232288	-101.544468257758	21.7230032569677	CCATTAAAGATTAATGGGGTTCATAA_ATCAGAAGTTCGAATCAAATTACGAA
54983	44.213607844252	0.0420170197214039	0.00276862984582475	-123.947466576121	14.1626056835361	TAAGCAAGTATTAATAAGTTTACGTA_ATCAGAAGTTCGAATCAAATTACGAA
55373	3.22635598445248	0.0333173247259464	0.00525149724837086	-140.544277697033	34.7433094018388	CCGGCAAGATCGAACTGCATTAACTC_ATCAGAAGTTCGAATCAAATTACGAA
55417	6.62670215179142	0.0383901888713734	0.00481261637965943	-116.910753993207	25.9192916899323	CCCTAAACAGGAAATTGCGTTAGGGG_ATCAGAAGTTCGAATCAAATTACGAA
55478	75.0440845891221	0.0413002255370585	0.00213407947395725	-140.00037419154	11.9402740044384	CAGTGAATCGTGAACGCATTTCAACG_ATCAGAAGTTCGAATCAAATTACGAA
55527	21.0387515716677	0.0400227066453808	0.00357957099851717	-121.954939675801	18.7611886579048	ATGTCAATCCGTAAGGCCGTTCGAGT_ATCAGAAGTTCGAATCAAATTACGAA
55541	1.45263069032006	0.0460591287238345	0.00690360075966068	-71.1166653066522	25.5533967133191	CGCACAACTGGCAACTGTTTTTCTTC_ATCAGAAGTTCGAATCAAATTACGAA
55546	9.940580771714	0.0338822935552565	0.00371976930304626	-149.999999998961	25.4346466226887	TGACGAAATCGAAAAACCATTTTAAC_ATCAGAAGTTCGAATCAAATTACGAA
55647	35.1064359764407	0.0395861478906363	0.0030092634840539	-134.837569346392	17.0291766758659	TAAATAATCCACAATAATGTTTGTGA_ATCAGAAGTTCGAATCAAATTACGAA
55676	10.5166998006933	0.0399021938203029	0.0056188999183919	-113.948983315662	29.2735655816109	CCAATAATTGTAAACATCATTGGTGG_ATCAGAAGTTCGAATCAAATTACGAA
55688	0.664630603176221	0.0593806711551447	0.0238491715159723	-28.9902689884617	58.7886727128136	CTCCTAAAACGCAACTGATTTGCTGG_ATCAGAAGTTCGAATCAAATTACGAA
55694	19.2617471981348	0.038824072717746	0.00335252184714515	-127.649699660971	18.5780707373114	CATATAAGTATCAAATGATTTTACTG_ATCAGAAGTTCGAATCAAATTACGAA
56105	1.59800517419499	0.0324977653866518	0.00479505202866061	-149.999999987235	37.3953792592444	CTCTCAATTGGCAACAATGTTTAGTT_ATCAGAAGTTCGAATCAAATTACGAA
56362	11.0554751429198	0.0387327366065872	0.00407067519495941	-120.139239793652	21.8669658263936	GAATAAAACGAGAAGGTATTTGGTAT_ATCAGAAGTTCGAATCAAATTACGAA
56596	17.700810154829	0.0376075029749795	0.00346276146336509	-133.282830382752	20.1367099091739	AGTATAAACAGGAATAGTATTCATTC_ATCAGAAGTTCGAATCAAATTACGAA
56746	55.4660757686625	0.0394662452500128	0.00232628424947626	-143.999033877817	13.6280350608064	ACTTAAAACAATAAGGTTATTGAAAC_ATCAGAAGTTCGAATCAAATTACGAA
56828	3.83033461372536	0.0364873756612043	0.00505755227854218	-119.074531333794	28.1235826735891	CACTGAAAAGAAAAGTTTTTTGACGT_ATCAGAAGTTCGAATCAAATTACGAA
56870	4.18495510470764	0.0373314589074508	0.00460019182008884	-118.926998865906	25.3830769236829	TTATCAACAAATAAGATTGTTGACCT_ATCAGAAGTTCGAATCAAATTACGAA
56964	2.04367228657648	0.0327608803883501	0.00553392469756062	-143.819548820871	38.1471920647812	TTATTAAAAACGAACGTTCTTAGACG_ATCAGAAGTTCGAATCAAATTACGAA
57065	7.92264567378425	0.0336894682625053	0.00454615287168333	-148.357984798438	30.8507579177411	GCCATAAAAATAAACATGCTTCATTC_ATCAGAAGTTCGAATCAAATTACGAA
57276	15.3290958335909	0.0373946569713667	0.00373267421918781	-134.183627793076	22.1645639047742	ATATTAAAGATAAAGAGTGTTATTCG_ATCAGAAGTTCGAATCAAATTACGAA
57405	18.6659453473225	0.0448159417278129	0.00397964117567444	-94.7042490300131	17.0114354210684	CTTTAAACGCATAATGATTTTAGAAA_ATCAGAAGTTCGAATCAAATTACGAA
57532	45.7001044854541	0.0446802735915592	0.0026951023732811	-111.577755797219	12.4035479418532	TGACAAAGGACCAAGATTTTTCTTTG_ATCAGAAGTTCGAATCAAATTACGAA
57549	7.82195896763376	0.0333198077631721	0.00365798710828001	-149.999999976058	25.723358018197	GCGTTAAACCAAAACTGTCTTTTCAC_ATCAGAAGTTCGAATCAAATTACGAA
57629	13.8721887561568	0.0375524182659003	0.00377151891270245	-129.164287228771	21.5617325917913	CTACAAAAATTTAATGTCGTTAACAG_ATCAGAAGTTCGAATCAAATTACGAA
57641	7.04212423782829	0.0373674415052927	0.00542471439142168	-125.192158112335	31.3300844590848	CTTCCAATCCAAAATGAGTTTCCTTG_ATCAGAAGTTCGAATCAAATTACGAA
57880	8.44301008996455	0.0355862500860182	0.0044027776078781	-135.261744506839	27.1156094736611	CATGCAAGGTGCAATTTGTTTTTATG_ATCAGAAGTTCGAATCAAATTACGAA
57961	29.8143347610199	0.036607006674674	0.00279701152582364	-149.999999984431	18.1680992977254	GGTGAAAATGCAAAGGAGCTTGGGAC_ATCAGAAGTTCGAATCAAATTACGAA
58095	23.3799347981493	0.0357749369750096	0.00360358702119781	-150	23.5988783112275	ACCTCAATGACGAAGGGTCTTCGACC_ATCAGAAGTTCGAATCAAATTACGAA
58152	0.412444333471427	0.0327099609658289	0.00478339459015208	-140.187346289745	31.8506584492576	TTGCGAAAACTTAAGTGGATTCTGGG_ATCAGAAGTTCGAATCAAATTACGAA
58457	40.8698525313075	0.0381489665301612	0.00290228131620597	-146.697796645329	17.746746566944	ATCCTAATATTCAAAGGGGTTGCGGA_ATCAGAAGTTCGAATCAAATTACGAA
58581	14.0029496916604	0.0423667754503568	0.00420775972818658	-103.898204747093	19.5320938691767	GTATAAATCAAAGGTTCTTGTCAT_ATCAGAAGTTCGAATCAAATTACGAA
58694	22.3955961522214	0.0434429752591599	0.003454529619942	-104.634925570818	15.6605432210304	GGTTTAATCAACAACTCTCTTTACAT_ATCAGAAGTTCGAATCAAATTACGAA
59193	4.75451886180309	0.039091499157592	0.0046508535719252	-107.889051926716	23.1247139153914	TACAGAAAGGAAAATACCATTGATAT_ATCAGAAGTTCGAATCAAATTACGAA
59254	10.7731900086218	0.0341688575100449	0.00416966258437075	-149.999999985051	28.7176201460186	TGTCAAACGAGGAATTTAATTAGCAC_ATCAGAAGTTCGAATCAAATTACGAA
59488	1.37038255420583	0.0323833307752445	0.00622529902245805	-146.35218834323	44.2020341569805	TATCGGTACTCCAAGAAGTTGTAAT_ATCAGAAGTTCGAATCAAATTACGAA
59500	55.5862802557763	0.0396573747233409	0.00252589437927174	-141.213507576311	14.5284091894606	TTATGAACAGCGAACATCATTGTGCT_ATCAGAAGTTCGAATCAAATTACGAA
59516	1.12518423201547	0.0320285440167417	0.00551788901710753	-149.999999997316	41.6545274803569	ACGCGAACAAGGAAGGGAGTTCGGCC_ATCAGAAGTTCGAATCAAATTACGAA
59584	80.197103394564	0.0398527510699042	0.00199958293054106	-149.741932777158	11.8848006787249	ACCGCAATGGATAAGTAAGTTAACTC_ATCAGAAGTTCGAATCAAATTACGAA
59712	27.6502779186875	0.0407214475975616	0.00334325700963996	-122.396707061819	17.4333636598596	TTTCAAACAAGAAAATGTCTTGTACT_ATCAGAAGTTCGAATCAAATTACGAA
59718	13.2060765486186	0.0417582498015697	0.00413956614202601	-105.764606586444	19.6234702905423	TAAAAAATCGTAAATACATTTAGCAA_ATCAGAAGTTCGAATCAAATTACGAA
59778	4.49082356023516	0.0381300328850612	0.00501460232744574	-110.431626432253	26.0281676072747	ATTTCAATTCCAAAATCAGTTTAAAG_ATCAGAAGTTCGAATCAAATTACGAA
59836	84.865330064175	0.0401415380786596	0.00218764639494762	-149.999999961009	13.0809606515604	AATTCAAGGGTCAATACAATTGCATT_ATCAGAAGTTCGAATCAAATTACGAA
60009	8.15117868119655	0.0333673054585628	0.00402180584205964	-149.999999999541	28.0228888259971	CCGTAAAGTAGCAACGGCCTTGCTGA_ATCAGAAGTTCGAATCAAATTACGAA
60031	21.3879254668386	0.038818067123331	0.00340332707368091	-129.896442725171	19.0480892325834	CTCGAAAGCAAGAAGGCGGTTGTGGC_ATCAGAAGTTCGAATCAAATTACGAA
60056	2.91017569231397	0.0326447142531876	0.00554705849039711	-149.999999957657	41.7061295238833	ACGTAAAGAGCAAAACATGTTAGTGC_ATCAGAAGTTCGAATCAAATTACGAA
60214	40.4257159456768	0.0381378070743483	0.00279123980988991	-145.990809534643	17.0936895444105	GACACAATTGATAACCTGGTTTACCC_ATCAGAAGTTCGAATCAAATTACGAA
60363	6.74131728142194	0.0398431233392458	0.00503356925425309	-107.256268570179	24.9387046553707	AAGTTAAACTAGAACCGCGTTGCCCT_ATCAGAAGTTCGAATCAAATTACGAA
60440	43.5684683122245	0.0386201914745106	0.00264536178030457	-144.714906164606	15.8115001286854	CTCTTAAACACAAATTTCGTTTTCAC_ATCAGAAGTTCGAATCAAATTACGAA
60496	39.095417087882	0.0418564648919042	0.00273944993794608	-121.931563400496	13.888744457947	GCTACAAATAATAAGATTTTTGCGA_ATCAGAAGTTCGAATCAAATTACGAA
60501	21.1140900119394	0.0383841638093818	0.0032784794263574	-131.778624071448	18.575722682943	CTACAAACTTACAAGCTTTTTAGGTC_ATCAGAAGTTCGAATCAAATTACGAA
60519	12.1021758899685	0.0375614507467579	0.00448055097416558	-128.90936782261	26.0172310531679	CCGATAACGGCTAAGTCAGTTGGGGG_ATCAGAAGTTCGAATCAAATTACGAA
60594	127.242330853213	0.0463320064516821	0.00207399765021808	-123.085655749537	9.83899970243952	TAAACAAAGGTGAAATCGGTTTGCAC_ATCAGAAGTTCGAATCAAATTACGAA
60610	1.1956302795851	0.0318047831543513	0.00534286515971889	-149.999999998341	38.8773165855699	AATATAAAACGTAAGCATGTTCTTGG_ATCAGAAGTTCGAATCAAATTACGAA
60622	35.2065651540625	0.0375246000380326	0.002977364530098	-147.282003924609	18.5416286357917	AGTACAAAGGCGAAAAAGATTTGAAC_ATCAGAAGTTCGAATCAAATTACGAA
60692	23.2170913371447	0.0403898612771285	0.00375588590650533	-121.989761549448	19.7990204805206	CAGGCAAGAACGAAGGGCATTCAGGA_ATCAGAAGTTCGAATCAAATTACGAA
60725	28.5101453731314	0.0364222947905413	0.00289285753651652	-149.999999974042	18.5960707941322	GCATCAATCACAAATGCCCTTAAAAT_ATCAGAAGTTCGAATCAAATTACGAA
60915	1.40172723777566	0.0380874291911952	0.00551205024649403	-108.836707136377	28.7382192415248	CGAGAAACTGGTAAGTAGATTATGTT_ATCAGAAGTTCGAATCAAATTACGAA
61035	1.21010825009515	0.037521451282724	0.00557747012889662	-110.218028708555	29.4512177477166	GTGTGAAACTGGAACGGTGTTCAATT_ATCAGAAGTTCGAATCAAATTACGAA
61294	4.63227886840224	0.0402140237069244	0.00517970225699939	-102.853761309497	24.7992127947783	ATCCCAACCTAAAAACTAGTTAGCAG_ATCAGAAGTTCGAATCAAATTACGAA
61298	6.01415463597264	0.0405305586788623	0.00493706680917353	-104.322629923221	23.9803846435359	TTCACAATCTTAAACCGATTTCCGCT_ATCAGAAGTTCGAATCAAATTACGAA
61307	34.0032368519319	0.0393088694834449	0.00310516184314599	-135.015281098002	17.6064892241178	TGTAAAAAAGGAAACGAAATTCAGGA_ATCAGAAGTTCGAATCAAATTACGAA
61368	11.6375072768586	0.0450849796446218	0.00431707259627531	-88.1479463238423	17.6583717219104	CACTGAAGAAATAACCGTCTTCAAAA_ATCAGAAGTTCGAATCAAATTACGAA
61508	24.4359619154004	0.0375419970417414	0.00332935888836247	-139.880571789849	19.9383409261656	GCTATAAGTTGGAACCTCGTTGTATA_ATCAGAAGTTCGAATCAAATTACGAA
61524	9.90468038115949	0.0390537000051345	0.00437007745058438	-116.461812878161	22.8857206479356	CTTACAAAGTTCAACATATTTTCGTA_ATCAGAAGTTCGAATCAAATTACGAA
61547	26.4257715404577	0.0374580719139793	0.00316819172672249	-140.162384556779	18.9488504315722	TGTCTAAGTGCTAAGTGTGTTCGGTG_ATCAGAAGTTCGAATCAAATTACGAA
61650	18.5522614816915	0.0362791079842835	0.00335188034066703	-142.934514914788	20.8244243911723	AGAAGAATTGTGAAACCGTTTCTAGG_ATCAGAAGTTCGAATCAAATTACGAA
61653	3.21507550101535	0.0536962885602071	0.00882486545840813	-46.4565871534564	25.1177155090524	AAGTCAACCTTCAAATATCTTTAAGA_ATCAGAAGTTCGAATCAAATTACGAA
61657	14.5678200579308	0.0418104861309686	0.00366806939552833	-106.668227177608	17.3504542686036	TTCCGAAGCATGAACGGATTTTTGGT_ATCAGAAGTTCGAATCAAATTACGAA
61803	14.3935414231824	0.0397967294528248	0.00357217568566516	-116.421421436095	18.3101776290762	TGAGAAACAGATAAGACTTTTAGTTC_ATCAGAAGTTCGAATCAAATTACGAA
61976	4.02863714656883	0.037582270454987	0.00540762846698136	-116.510753280153	29.4239275597163	ACGCGAAAATCGAACCGACTTGGTTG_ATCAGAAGTTCGAATCAAATTACGAA
62055	14.5117682661496	0.0413669464445023	0.00439420033800206	-109.321179582405	21.4674736859162	TAAACAATCGAGAAATCGATTCTTAG_ATCAGAAGTTCGAATCAAATTACGAA
62137	1.81719718559981	0.0348582213469025	0.00509875769497336	-121.025215950934	29.4899611988474	CACAAAAGAAGAAAGTTAATTTTTTG_ATCAGAAGTTCGAATCAAATTACGAA
62177	20.6589085454837	0.0425641711938129	0.00337351136766686	-108.193504449869	15.8807615425807	TGATAAAAATTAAATATCGTTCGCTG_ATCAGAAGTTCGAATCAAATTACGAA
62213	13.0151937458013	0.0543464740562461	0.00584395745044453	-55.5418200943682	17.4155408418609	TAATAAATCTCGAAGTAACTTCTTAC_ATCAGAAGTTCGAATCAAATTACGAA
62277	30.9523928463505	0.039623618485496	0.00634134140493484	-149.999999996928	43.6748162559118	CTGTTAATGGGCAACAGGCTTGGAGG_ATCAGAAGTTCGAATCAAATTACGAA
62486	13.8381854712608	0.0345647061587055	0.00411274608114904	-148.944867235136	27.4784949986225	GAAACAAATGTAAATGTTGTTGACCA_ATCAGAAGTTCGAATCAAATTACGAA
62501	87.9655651845485	0.0402951191830481	0.00189796711779639	-148.680009971209	11.1198311046378	CGTGTAACAGAGAAGCGGATTGTTTG_ATCAGAAGTTCGAATCAAATTACGAA
62584	19.2418692698838	0.0396968421795372	0.00325700394487739	-122.146489957654	17.227265163734	AGTACAAGCTGAAACGCCGTTAGAAG_ATCAGAAGTTCGAATCAAATTACGAA
62715	4.33210845994054	0.032737857387408	0.00477119861580694	-149.999999987677	34.3484126826085	ATTAGAAGTATCAAGACACTTTTATG_ATCAGAAGTTCGAATCAAATTACGAA
62811	10.3460016772836	0.0361990806254659	0.0043426067251159	-135.685269025858	26.5986669987544	TATAGAAGACTAAATGGGCTTCACTA_ATCAGAAGTTCGAATCAAATTACGAA
62929	10.1066068826128	0.045964156340335	0.0046554950332	-83.6790995465363	18.2608980606815	AAAACAACCTTTAACGCGATTGGTGT_ATCAGAAGTTCGAATCAAATTACGAA
62939	42.5279306201444	0.0376868467432675	0.00244591121671255	-150	15.4865645779692	CAACAAAGCCGAAAACATATTCCCTG_ATCAGAAGTTCGAATCAAATTACGAA
62970	5.63284168566342	0.0392664963387111	0.00437278277565174	-107.700279404473	21.5640305070486	GATGGAATATAGAATGAGCTTAATAT_ATCAGAAGTTCGAATCAAATTACGAA
63161	0.470435289974247	0.0315192941346625	0.00568219492210376	-149.999999986414	41.9182864699347	TAGAAAAAAGATAATGAGGTTGTGCG_ATCAGAAGTTCGAATCAAATTACGAA
63200	5.4607948960643	0.0394771158113742	0.00468283802170761	-107.75403251155	23.4241150027514	AGGTCAACCGGGAATTCGGTTTGCAC_ATCAGAAGTTCGAATCAAATTACGAA
63252	21.3867626396121	0.0425306942028314	0.00343742297226122	-108.846587083021	16.2370004746708	CTATGAATAACCAAGTGGCTTTGTTC_ATCAGAAGTTCGAATCAAATTACGAA
63292	81.5851861504072	0.0421996269448358	0.00202045718310842	-135.905254488877	10.8291068132139	AGCCAAAGATTGAAGCGTATTACAAT_ATCAGAAGTTCGAATCAAATTACGAA
63484	3.27080352830714	0.03199211604489	0.00490656318426232	-149.999999969817	35.0767629308172	CATCTAATCGTTAATCGAATTTGCCG_ATCAGAAGTTCGAATCAAATTACGAA
63536	8.53630875106742	0.0491746688654535	0.00493101474544805	-63.6767803934135	16.4379846469942	CATTTAACGTATAAAACGATTAATAT_ATCAGAAGTTCGAATCAAATTACGAA
63540	33.8347583029733	0.0373984980147748	0.00288992619147679	-146.828463551906	17.8606444265033	CGTCAAACTGAGAAAAGCGTTGGGCG_ATCAGAAGTTCGAATCAAATTACGAA
63576	88.8477893547366	0.0401718332302902	0.00199436970338042	-149.587191804594	11.8019418922925	TATCTAAATCGAAATGACTTTGCATG_ATCAGAAGTTCGAATCAAATTACGAA
63643	57.9431005787619	0.0446629908882818	0.00254310524615266	-115.501189914049	11.9696700589981	ACGTAAAAATGTAAATGAATTGATTT_ATCAGAAGTTCGAATCAAATTACGAA
63656	5.37661866953337	0.0294623558386088	0.00584182698758489	-149.999999979128	46.0435889195856	CACACAATCGGCAAGGGGCTTGGGGA_ATCAGAAGTTCGAATCAAATTACGAA
63664	25.9448166405403	0.0390977788091331	0.00315661591454176	-130.905408146084	17.6070612927526	CTGCTAATGGTGAACAGGGTTTCAGG_ATCAGAAGTTCGAATCAAATTACGAA
63672	66.3116721295256	0.0443097998371816	0.00235764053426098	-119.819242795025	11.2838079467953	AACGTAATTGCAAAGTGTCTTAAGTA_ATCAGAAGTTCGAATCAAATTACGAA
63684	7.91138971342967	0.0370586176032719	0.00457447711481839	-126.014843925396	26.2594360766703	ATGTAAATATGAAATCAGTTTCTACA_ATCAGAAGTTCGAATCAAATTACGAA
63685	7.63219383730565	0.0349050616641	0.00452998554895934	-140.04668966843	29.4221023489334	CACATAACTTGCAATGGCTTTACCAA_ATCAGAAGTTCGAATCAAATTACGAA
63754	71.6837118593225	0.0399518096244031	0.00213491390390842	-145.870862020731	12.4762893976105	AACCCAACTGTGAACGTTATTTATGA_ATCAGAAGTTCGAATCAAATTACGAA
63834	133.306297864657	0.0692840741196045	0.00277505287065318	-42.025457116606	6.2507245796648	ATATTAATTCGTAACCGTTTTTTTAT_ATCAGAAGTTCGAATCAAATTACGAA
63976	1.4684789165391	0.0379364558387895	0.00523460662917575	-107.913458024348	26.9325343722563	AAGCAAATAGTGAAACTGGTTAGCCG_ATCAGAAGTTCGAATCAAATTACGAA
64045	15.6855687539341	0.0398668108828122	0.00386450367380912	-118.395392154339	20.1135855362988	GAAATAATTCACAATTTGATTTTTGC_ATCAGAAGTTCGAATCAAATTACGAA
64124	4.54709707901927	0.0359358757846732	0.00493167155086082	-126.922601976757	28.9928250162365	ACCGTAACATGCAATTAGCTTCATGC_ATCAGAAGTTCGAATCAAATTACGAA
64596	8.08555761703013	0.037479802720833	0.00447765701620943	-120.835785913553	24.6369802278276	GATTAAATTTGTAAAGAGATTTAGGA_ATCAGAAGTTCGAATCAAATTACGAA
64686	3.64104820091106	0.0409562624637123	0.00498383951217807	-97.1898192674047	22.9464219633168	GCGCAAATTGATAACCGCCTTATTAA_ATCAGAAGTTCGAATCAAATTACGAA
64802	1.62279557740445	0.037452444787803	0.00648226666062874	-112.181827972999	35.3874040260567	CCTTCAATACAAAAGGTTATTTTGTT_ATCAGAAGTTCGAATCAAATTACGAA
64838	0.248879255172255	0.0374533732065822	0.00680799140465697	-108.47490488668	36.8390659856358	AGCCCAATCACCAACTGAGTTAAATA_ATCAGAAGTTCGAATCAAATTACGAA
64980	1.68959355165543	0.040240932408165	0.00582050423401943	-97.6830108615381	27.6312381352831	CCTTCAAGAGTCAACTGTTTTTACGA_ATCAGAAGTTCGAATCAAATTACGAA
65085	76.715295120602	0.0398954478396146	0.00191706841898024	-149.999999999682	11.8240761141058	AATGAAATTATTAACCGTTTTAGGTA_ATCAGAAGTTCGAATCAAATTACGAA
65254	0.144852210268525	0.0321270259385729	0.00593866042711495	-142.928645723775	41.362333942139	AACCTAAATTAGAAAGACATTACTGG_ATCAGAAGTTCGAATCAAATTACGAA
65294	49.1305647813668	0.0403602143636312	0.00271275702603641	-136.331993928292	15.1960544799163	CCTAAAACGGTGAATGCACTTTCGTG_ATCAGAAGTTCGAATCAAATTACGAA
65325	2.58294423829294	0.047048837214196	0.00669523108164194	-69.5701916127136	24.1626673329491	AGGTAAAACACTAAGGATTTTGACTT_ATCAGAAGTTCGAATCAAATTACGAA
65329	6.39427131487291	0.039420105347511	0.00449939037433062	-110.676423765232	22.6755062938357	AATTAAAGATACAATGTGTTTAATTC_ATCAGAAGTTCGAATCAAATTACGAA
65484	9.22254822331222	0.0382510010857084	0.00417255967847869	-119.653618531609	22.5355658755254	ATAATAACTCAGAAATACCTTCCATG_ATCAGAAGTTCGAATCAAATTACGAA
65511	1.57223059252784	0.0419487715870364	0.00532287313648719	-85.5147085420486	22.9916393916169	CGTTAAACCCCTAATAGATTTACTAA_ATCAGAAGTTCGAATCAAATTACGAA
65518	5.38921784478754	0.039746053241392	0.00454906048936785	-106.681083714501	22.4661914907312	GATATAAGCATGAAAATTATTCAGCG_ATCAGAAGTTCGAATCAAATTACGAA
65521	1.0194066653623	0.0318210299858377	0.00500383610304022	-149.99999999707	37.0267404176745	TACTGAAAAATTAACTTAGTTGTCAA_ATCAGAAGTTCGAATCAAATTACGAA
65710	3.22642074918728	0.0360735102195945	0.00451944852260599	-123.973922039977	26.1038603046254	ACTCCAATCGGTAATACTGTTTATGA_ATCAGAAGTTCGAATCAAATTACGAA
65711	22.0449332455482	0.035630089298536	0.00309084571098642	-149.999999989208	20.2908484244553	CTGGCAAGCAGGAATCAGGTTAGATG_ATCAGAAGTTCGAATCAAATTACGAA
65729	60.5462120916134	0.0388519695096099	0.00228496716450454	-149.997263724269	13.8649816756791	GTAATAACCAGAAACATATTTCTGCT_ATCAGAAGTTCGAATCAAATTACGAA
65762	5.53150293039846	0.0366446051377863	0.00508260632396142	-123.830623365822	29.4468559405432	TTGAAAAACATTAATGCCATTATCAC_ATCAGAAGTTCGAATCAAATTACGAA
65766	41.5497213376429	0.052972105033503	0.00359477184325672	-75.231544911123	12.1624865641006	AGGTAAAGTGGGAAAGGGGTTCGGTT_ATCAGAAGTTCGAATCAAATTACGAA
65807	25.2859976663857	0.0373992110934165	0.00361027571828991	-143.405368334158	22.4001881815462	TACATAACAGTGAAGATAGTTTTTAG_ATCAGAAGTTCGAATCAAATTACGAA
65818	3.89071541324243	0.0329164793333032	0.00541769625865732	-149.999999997881	40.2051958108834	ATGCCAAAAGTTAAATAACTTAACCG_ATCAGAAGTTCGAATCAAATTACGAA
65968	11.377421587219	0.0361243635784261	0.00435878225435919	-136.243311189024	26.7122577565939	GAGAAAATCCTTAACACTCTTATTGC_ATCAGAAGTTCGAATCAAATTACGAA
66004	45.3384035910412	0.0378404674173418	0.00256793556610177	-149.99999999485	16.4032547498189	ACAGCAACAGTCAACTTCGTTGGGAA_ATCAGAAGTTCGAATCAAATTACGAA
66038	11.6687168525432	0.0422965131968618	0.00430352824494657	-101.207697567053	19.5122849999719	GGTGAAAAACGAAAACTGCTTGAGCG_ATCAGAAGTTCGAATCAAATTACGAA
66046	0.120680614885643	0.0370823201944291	0.00564255911989264	-108.42099793662	29.436391615455	TTATAAACCGACAAACTGTTTTTAGA_ATCAGAAGTTCGAATCAAATTACGAA
66086	78.1309363396552	0.0430443938360268	0.00207459386068148	-130.240520146255	10.6886421550614	CCACGAATGGTTAACTAATTTATCGC_ATCAGAAGTTCGAATCAAATTACGAA
66135	0.219302347516987	0.0417253148028649	0.00522619310267244	-88.6947441809063	22.3800759346504	GTTTGAAAACAGAAAAGAGGTTAAGCG_ATCAGAAGTTCGAATCAAATTACGAA
66212	16.9014149275901	0.0409985097680333	0.00377424891330745	-111.091758001999	18.6843958339296	ATACAAATATTCAAATTCGTTTATTT_ATCAGAAGTTCGAATCAAATTACGAA
66491	12.3170075689245	0.0350765901458532	0.00429817032823989	-146.057145028524	28.4042094994668	CTGGAAAAGCTCAAATGACTTACCAC_ATCAGAAGTTCGAATCAAATTACGAA
66531	41.234855062837	0.0376057570637869	0.00284243750904159	-149.999999994789	17.8242076086755	TTACGAATGAGCAAAAACATTGACGT_ATCAGAAGTTCGAATCAAATTACGAA
66539	3.40450996936761	0.0326369981759315	0.00501379291233567	-149.999999981284	36.6102033366571	TTGCAAATAGACAAGTTTTTTGGGGA_ATCAGAAGTTCGAATCAAATTACGAA
66627	0.886373381158648	0.0387530922342621	0.00530363920383558	-102.047937945868	26.1578006171392	ATACTAAACTATAAACTTCTTCTTGT_ATCAGAAGTTCGAATCAAATTACGAA
66733	9.99495074876866	0.0452475391003371	0.00473096954752408	-83.1576517873006	18.9410250019087	ACTGCAAGCAATAAGTATATTTCTTA_ATCAGAAGTTCGAATCAAATTACGAA
66878	62.6372888317777	0.0423503865273064	0.00230273927280628	-129.512283331415	11.9675843365663	ATATGAACTGTGAATGGTATTCTAGT_ATCAGAAGTTCGAATCAAATTACGAA
67050	45.0010171050077	0.0382275895785014	0.00269147466898774	-149.999999972489	16.8448342087654	CCTTTAATTCACAACTCACTTTAGGG_ATCAGAAGTTCGAATCAAATTACGAA
67201	13.3732475608976	0.0409383643349229	0.00379399837461185	-109.636691791516	18.4760780733823	ATTAAAATACGCAAGAATTTTCCTAA_ATCAGAAGTTCGAATCAAATTACGAA
67265	10.4549923075555	0.0368550287619247	0.00420789631736493	-130.353791452392	24.8433147122407	ATAATAATTAGCAAAGAGGTTTGGCG_ATCAGAAGTTCGAATCAAATTACGAA
67353	8.09345193025197	0.0335404853000043	0.00464044895627633	-149.999999999124	32.2926847665824	GCACAAACCGACAATACATTTCTGAT_ATCAGAAGTTCGAATCAAATTACGAA
67386	46.1439581794651	0.0379295074394223	0.00221637514060891	-149.996296193139	14.1415088692813	ATCCAAAGCGTCAACTAATTTATCCC_ATCAGAAGTTCGAATCAAATTACGAA
67399	54.7641084174262	0.0401421549084491	0.00241203560183837	-140.035840958204	13.7363605511645	TCACGAATATTTAATGACTTTTCAGA_ATCAGAAGTTCGAATCAAATTACGAA
67566	0.809065647374624	0.0364440325016335	0.00531636602603516	-116.462421742067	28.9231660411722	ATCGCAACCGGAAATTGCATTTATTC_ATCAGAAGTTCGAATCAAATTACGAA
67614	1.59326175993301	0.0395790715948845	0.00603803158876248	-100.987598328793	29.3866085198228	TAGCTAATATTAAAGAGCCTTTTTGC_ATCAGAAGTTCGAATCAAATTACGAA
67708	1.09952310347977	0.0351606043558867	0.00583038680914652	-124.573619826427	35.0423889766638	GCGGTAACCGTAAATAGATTTGCGTT_ATCAGAAGTTCGAATCAAATTACGAA
67723	5.28274417481899	0.0391867805606725	0.00452937697293249	-109.544635278098	22.6500029439071	TATTGAAGCTCAAAGTGAGTTCCTTG_ATCAGAAGTTCGAATCAAATTACGAA
67836	13.2109027362705	0.0388171467310366	0.00413778480454678	-122.837750624231	22.6999625492986	CCCACAACTTTGAAACGCGTTTGGAT_ATCAGAAGTTCGAATCAAATTACGAA
67959	1.30289815834558	0.0393978670894157	0.00720759411364439	-101.173164892445	36.0568428740043	TTGGCAAGAATAAAGAGAATTCAAGA_ATCAGAAGTTCGAATCAAATTACGAA
67961	16.3053418289461	0.0394525973609009	0.00357315187615967	-120.481969073854	18.8245304412915	CTGGCAACCCTCAATCTCATTAATCG_ATCAGAAGTTCGAATCAAATTACGAA
68010	0.040149651887063	0.0358730530366034	0.00617037554520349	-115.835519945861	34.6005467393214	TCCACAAAACGAAACGTGATTGACGT_ATCAGAAGTTCGAATCAAATTACGAA
68091	14.4020518312464	0.0434072231036406	0.00411340583490478	-99.128373297468	18.347278191191	AGCAAAATATTCAAGAAAATTGTCCC_ATCAGAAGTTCGAATCAAATTACGAA
68121	54.6253700017586	0.0396213148784465	0.00240472508261587	-140.498593800477	13.7423517834919	TCCGATATCGGTACCAAACTTAGATG_ATCAGAAGTTCGAATCAAATTACGAA
68124	2.91305005009727	0.0348633487706343	0.00533310694622728	-132.51758341954	33.5317713724102	TAAACAATCGTAAAGAGCCTTTGATG_ATCAGAAGTTCGAATCAAATTACGAA
68172	2.12651818611054	0.0355929577417819	0.00635780055858115	-125.489173843798	38.0727449626386	GAGGCAAGAATAAACCATGTTGTCGT_ATCAGAAGTTCGAATCAAATTACGAA
68245	13.0246649362274	0.0409107610830105	0.00408381439369346	-110.113045674822	20.047537300107	GGATCAAACGCTAAAGATGTTTTTGC_ATCAGAAGTTCGAATCAAATTACGAA
68414	0.948439292809027	0.04040597325438	0.00591980386456203	-95.1322407570212	27.4008688765877	TGGTAAAATGGAAAGGTATTTGTGCA_ATCAGAAGTTCGAATCAAATTACGAA
68602	5.86204282867492	0.044866077248012	0.00543435988745533	-82.3579794442461	21.8826686102448	AAGAAAATGTCCAACCCTTTTATCTA_ATCAGAAGTTCGAATCAAATTACGAA
68666	139.430045650064	0.0421471288869192	0.00157292654385649	-147.406675850277	8.84912049138006	TCTCCAAACAGAAAAATTCTTTCGTT_ATCAGAAGTTCGAATCAAATTACGAA
68843	30.8727678399442	0.0369658777868335	0.00299361637556749	-149.999999999691	19.5891579062061	AGCTCAAGTGACAATATGTTTTGCTA_ATCAGAAGTTCGAATCAAATTACGAA
69098	5.2333705982111	0.0353866722047767	0.00479221326687103	-129.726448211734	28.7599607244393	TAGTCAAAATATAAACATATTCGTAA_ATCAGAAGTTCGAATCAAATTACGAA
69228	89.0405913942194	0.0403558132154049	0.00190082401519014	-149.999999990317	11.4386509055094	CGCGCAATATTGAAGCCCTTTTGTGC_ATCAGAAGTTCGAATCAAATTACGAA
69318	10.7726361050629	0.0425507021102884	0.00480082720047076	-99.7233799250064	21.9621587056103	ATCGCAATTACTAATGTCGTTTTTTT_ATCAGAAGTTCGAATCAAATTACGAA
69323	3.40128559641326	0.0442861283915656	0.00623239055536542	-76.7046750336068	24.3940796932336	TCGGTACCTACAAACATTCTTTTATT_ATCAGAAGTTCGAATCAAATTACGAA
69599	19.8495856633954	0.0389079276643577	0.00337242460327368	-127.438514825989	18.6700966718292	GAGACAAGCAGAAAGGTGTTTGCTAC_ATCAGAAGTTCGAATCAAATTACGAA
69605	11.5575924892006	0.0363913758476778	0.00388662402577182	-134.977985140018	23.5257723628825	CGTTGAACAATTAATACAATTGTTGG_ATCAGAAGTTCGAATCAAATTACGAA
69646	8.45854804364555	0.0387170334340615	0.00415185092476405	-115.965871985621	21.5321400327384	TGGGGAAGCAGAAATTGTCTTAACGA_ATCAGAAGTTCGAATCAAATTACGAA
69679	46.5606394897526	0.0413481702395738	0.00249908696967115	-128.765524202325	13.1952140376511	TACAAAATTTACAAATTCATTTGGTG_ATCAGAAGTTCGAATCAAATTACGAA
69694	3.98731749066748	0.0361937585051644	0.0044819420673634	-124.628829030783	26.0263452421784	ATTTTAATTCCCAATTGAATTCGGGG_ATCAGAAGTTCGAATCAAATTACGAA
69760	1.67024844459652	0.0367118196761156	0.00556984528327925	-114.029543342213	30.2210088559729	ACCTTAATGCGTAATGTTATTTATGC_ATCAGAAGTTCGAATCAAATTACGAA
69999	57.9257448114706	0.038635181903868	0.00236496892965955	-149.999999939519	14.4572644303675	ATGTAAAAACTGAACGGATTTGCGCA_ATCAGAAGTTCGAATCAAATTACGAA
70060	7.616100544055	0.0299225782734887	0.0053101388056059	-149.999999919194	40.5323943419682	CTGCTAATGGTTAAAACTCTTTTGGT_ATCAGAAGTTCGAATCAAATTACGAA
70140	117.194071128774	0.0426936713449109	0.00183937160175276	-141.357048759366	10.0231642341565	ACCCAAAAAGCCAAAATTGTTCCATA_ATCAGAAGTTCGAATCAAATTACGAA
70142	94.1446474009909	0.0403240785061789	0.00193175856693145	-149.99999998673	11.4274194975634	GATGCAAATGCAAAGCGCTTTGAGAG_ATCAGAAGTTCGAATCAAATTACGAA
70161	11.0535149347775	0.0384734442137707	0.00411326316146884	-118.810083062047	21.8344564396483	AGACGAACATCCAACGACATTATACC_ATCAGAAGTTCGAATCAAATTACGAA
70232	18.8636816714516	0.0381967614630561	0.00344554902996588	-130.473352673731	19.5261566076963	GTCTGAAAAGCAAAAGGCATTATGGT_ATCAGAAGTTCGAATCAAATTACGAA
142272	14.8782560596095	0.0438677057221257	0.00396147319002601	-97.1039593880867	17.2335414841998	CACGTAAATAAAAACAGAATTGAGCT_ATCAGAAGTTCGAATCAAATTACGAA
142342	4.96465454380034	0.0335894636071954	0.00513279699052087	-143.438581942691	34.3684675394125	TATCAAATACGCAACTTACTTGGTAT_ATCAGAAGTTCGAATCAAATTACGAA
142524	2.66081934416233	0.0459172049497713	0.00647977587800003	-63.703514295474	22.961658141059	CAAGTAATAGTAAAGTACATTAAATA_ATCAGAAGTTCGAATCAAATTACGAA
142635	53.3098482465118	0.0394858898116207	0.00239120046171038	-142.688062771647	13.9353770260973	GCAAAAACAGTAAACAGGGTTCGGTG_ATCAGAAGTTCGAATCAAATTACGAA
142762	74.1592318084219	0.0429626141805576	0.00212961824000663	-129.467804999955	10.9802383588817	GTCAAAAACCCAAAACTCATTCAGTA_ATCAGAAGTTCGAATCAAATTACGAA
142801	9.47947164434284	0.0391583654215039	0.0043702142682156	-115.893702323273	22.9474582684337	CTAGGAACAGAAAATTGTATTTGGAA_ATCAGAAGTTCGAATCAAATTACGAA
142944	0.633380070257815	0.0312554025091698	0.00507298918575405	-150	37.1606824626097	TGCTCAAACCCTAATGTGGTTCAACT_ATCAGAAGTTCGAATCAAATTACGAA
143070	27.706720161512	0.0437975621430011	0.00332965685117281	-106.579019304909	15.2001197927103	ATCCAAAACTGAAATGATATTGGGAG_ATCAGAAGTTCGAATCAAATTACGAA
143187	70.202705784369	0.0460181221857506	0.00223323323819631	-112.672377719342	10.1211827558157	AATCCAACCACAAAATCCTTTGTATT_ATCAGAAGTTCGAATCAAATTACGAA
143323	89.345490370975	0.0437833989585003	0.00211171115212692	-129.318766198403	10.777765456015	ATTTCAAGGGTTAATTCAGTTAATCT_ATCAGAAGTTCGAATCAAATTACGAA
143336	21.9887188316713	0.04087568244637	0.00366724075702054	-117.442015943629	18.6027929640379	AGCCAAACAAAGAAGTACGTTAATAC_ATCAGAAGTTCGAATCAAATTACGAA
143354	3.94417591555583	0.0452921212983865	0.0059760514943878	-72.4294264707193	22.2505322027695	ATTAGAATTATAAACTTAATTCTAGG_ATCAGAAGTTCGAATCAAATTACGAA
143443	9.99049759976805	0.0355630536617433	0.00427095169125088	-139.23549255631	27.1112060501495	CGCTGAAACGGGAAACGGGTTGGGGG_ATCAGAAGTTCGAATCAAATTACGAA
143507	30.1662384697478	0.0388769719019104	0.0030593943187237	-135.913567443622	17.6182917969644	CTTCGAAGTCGGAAAGTAATTCCTAT_ATCAGAAGTTCGAATCAAATTACGAA
143535	55.5705960360053	0.0398568350550131	0.00246981082532036	-140.995171417445	14.1204809362941	GCGCAAAATGGGAAAATGCTTATCCA_ATCAGAAGTTCGAATCAAATTACGAA
143544	14.9646139270418	0.0347160603260285	0.00342815914841263	-150	22.7212027960227	AGTTAAACATTAAAAAGACTTTAACG_ATCAGAAGTTCGAATCAAATTACGAA
143608	15.8555675511984	0.035547085437732	0.00399301589160578	-146.776408730675	26.1130709544276	ATGAGAATATCTAAACTTCTTCGCAC_ATCAGAAGTTCGAATCAAATTACGAA
143729	32.6530439398446	0.0385987613304202	0.00345666745333118	-140.205061845058	20.5654846261058	CACAAAAACTCAAACATTGTTATACC_ATCAGAAGTTCGAATCAAATTACGAA
144023	3.55193554591179	0.0324486076532187	0.00521429727672937	-148.398775956598	36.8619274487733	GACTCAAGACGGAAGCTGATTGTTGT_ATCAGAAGTTCGAATCAAATTACGAA
144097	18.6454049928881	0.0353990328727879	0.00389926241435984	-150	25.9058946376904	TACCTAATCTGTAAGATCATTCCTGG_ATCAGAAGTTCGAATCAAATTACGAA
144113	60.4113620442155	0.040785539946954	0.00226639912686201	-137.385415934811	12.5418908380139	TTTCTAAAGCATAAATTCATTAGTGT_ATCAGAAGTTCGAATCAAATTACGAA
144198	35.1799644710268	0.0398195645014997	0.00284141787082598	-132.901063949946	15.876540620252	AATAAAAGACTCAAAGAGATTAAATC_ATCAGAAGTTCGAATCAAATTACGAA
144264	61.378964221942	0.0395873136998144	0.00233156021001633	-145.483668311225	13.7682047144835	TACATAATCAAGAAACAGTTTGGCCC_ATCAGAAGTTCGAATCAAATTACGAA
144296	4.29377195844756	0.0408958971597575	0.00516450344319309	-98.7597892967949	24.0722027860796	CGCGAAACAGAGAAAATGCTTAGATC_ATCAGAAGTTCGAATCAAATTACGAA
144415	48.7017841188308	0.0416918690588168	0.00255357430400154	-128.984869579427	13.4235950376942	CAACTAACAGTAAAAGATATTCACGA_ATCAGAAGTTCGAATCAAATTACGAA
144519	39.7779538376641	0.0391448571912505	0.00263542207370439	-138.887214944378	15.1347545038719	AACTAAAGAGTTAAGTGAGTTGGATT_ATCAGAAGTTCGAATCAAATTACGAA
144531	7.78675138944465	0.0448372978541175	0.00503409462795114	-84.1511351204078	20.365211288214	TCATGAATGGACAATAATATTCAATT_ATCAGAAGTTCGAATCAAATTACGAA
144562	49.1600067349727	0.0382648011538211	0.00243595298131717	-147.91226178709	14.8210148209253	ACGTGAATCATCAAGATAGTTTATCC_ATCAGAAGTTCGAATCAAATTACGAA
144631	21.9898908075806	0.0406934254760678	0.00353483168446847	-119.758608684666	18.3075959064496	ACTATAAGCTATAACATGTTTGCCCG_ATCAGAAGTTCGAATCAAATTACGAA
144645	18.9740481275269	0.0373948971970082	0.00371363118128658	-136.618676321559	22.2476449308753	AACTTAAAACGTAACATTATTACGTC_ATCAGAAGTTCGAATCAAATTACGAA
144805	22.4106974300436	0.0383968995343172	0.00340912750857486	-133.632259458487	19.664837838214	ATGTGAATGGTTAAGCGCGTTGTCTG_ATCAGAAGTTCGAATCAAATTACGAA
144812	70.6187122632284	0.0395525440810227	0.00201379604591532	-149.999999916497	12.6137662248217	TACTGAAATCTGAAACCAGTTCTTGC_ATCAGAAGTTCGAATCAAATTACGAA
145042	61.7925328602258	0.0400735496268698	0.00223631194581693	-142.076982375245	12.8235074114343	TGGATAACCGGGAAGGGGTTGCGTA_ATCAGAAGTTCGAATCAAATTACGAA
145090	11.0849834206726	0.0344214469750831	0.0034745166723421	-150	24.5479739085253	ACTCGAACACCAAATGGCGTTTCATC_ATCAGAAGTTCGAATCAAATTACGAA
145127	20.3891568915578	0.0400715845692842	0.00363688189044705	-119.753356600359	18.8482226635538	AATGGAAATAGTAATACACTTGCAAA_ATCAGAAGTTCGAATCAAATTACGAA
145159	0.518221488751564	0.0383079173346238	0.00567428120375601	-103.514789101295	28.2566189091101	TAATCAATGGGAAAGTATTTTCGAAG_ATCAGAAGTTCGAATCAAATTACGAA
145263	40.7206503807377	0.0411223316095453	0.00268080554737386	-127.792535805587	14.145481486912	CCACGAAAGTGAAGTAATTTAGCGG_ATCAGAAGTTCGAATCAAATTACGAA
145341	16.2793779269931	0.0384899208232792	0.00349796590496304	-127.366552602347	19.4082926576215	TTCTGAAACATCAATCGATTTTTTCC_ATCAGAAGTTCGAATCAAATTACGAA
145400	34.22626189334	0.0371399822847662	0.00299137526845654	-149.204099915878	18.8732757613538	GTGCTAATAAGTAATTGAGTTGTCAC_ATCAGAAGTTCGAATCAAATTACGAA
145522	23.3904058590988	0.0449063379195724	0.00395302699076326	-98.613364476108	17.2665474026334	GCCAAAAACGGGAAAGGGTTTGTGGG_ATCAGAAGTTCGAATCAAATTACGAA
145539	75.0754860295684	0.0397372589850615	0.00193764120788629	-150	11.9172890463878	ATTTTAAGAGGCAAATTCGTTACAAG_ATCAGAAGTTCGAATCAAATTACGAA
145598	10.321149221005	0.0374830409059216	0.00425876557572212	-126.220542168636	24.2966659742826	AGCTGAAGTACAAACGTATTTAGAGA_ATCAGAAGTTCGAATCAAATTACGAA
145600	27.2880132976102	0.0363735193908847	0.00291883123423757	-149.999999981481	19.6030911310797	AGTAAAATGGAGAATGGCCTTGTTCG_ATCAGAAGTTCGAATCAAATTACGAA
145704	28.0619526264176	0.0433914429501516	0.00342814207892649	-109.052972645926	16.0386261434877	TTCCTAAACTTAAAGGCATTTCTAAT_ATCAGAAGTTCGAATCAAATTACGAA
145795	3.98628265290799	0.0406654284957162	0.00593793340646487	-99.3834098715475	28.2064186318342	TTGTGAAGCCGAAATATACTTTGTAT_ATCAGAAGTTCGAATCAAATTACGAA
145860	12.0331316446974	0.0387585809254467	0.00437977406480891	-121.382734008547	23.7483902876071	ACCCCAAAACATAAGTGACTTTCCTA_ATCAGAAGTTCGAATCAAATTACGAA
145891	2.33610334735019	0.036445787980908	0.00458807340066451	-119.432901996257	25.4916620016052	GCGCAAAACGCAAAAGATTTTAGTAG_ATCAGAAGTTCGAATCAAATTACGAA
146012	3.63459472694255	0.0392174388019527	0.00538897449034546	-107.080053965983	27.5160639294211	CGGGGAAAACGGAAATGTATTGTTGT_ATCAGAAGTTCGAATCAAATTACGAA
146078	1.90840566816925	0.0459312638368699	0.00635950060367338	-69.5905007184184	23.1838335044109	TTCACAATATACAAGAGTATTTATCT_ATCAGAAGTTCGAATCAAATTACGAA
146154	36.2431285622747	0.0414425310218789	0.00282824102159774	-123.725399724269	14.5828833185082	AATTAAACCAGTAATGTTTTTCTTTG_ATCAGAAGTTCGAATCAAATTACGAA
146167	2.51307816264261	0.0396922925523258	0.0061027800144805	-102.292904785075	29.9742157268645	GTGCCAACGTGAAACGACTTTTAGTA_ATCAGAAGTTCGAATCAAATTACGAA
146227	25.1963855001741	0.0431773928942423	0.0034685745696823	-107.555566711312	16.2490993922953	CTTACAAACACAAAAAAAATTTAGTC_ATCAGAAGTTCGAATCAAATTACGAA
146294	18.3707784522585	0.0354877095504935	0.00349080286931798	-148.986865924405	22.8093319687484	TCTATAAAGGATAAGCTAGTTTCGGC_ATCAGAAGTTCGAATCAAATTACGAA
146316	5.03034962192953	0.0413102691398703	0.00548141244934844	-98.1612144793191	25.728374978608	CTTTAAATAACAAATCGGGTTTCATT_ATCAGAAGTTCGAATCAAATTACGAA
146330	14.8100364419735	0.0417328702369564	0.00355881100693405	-107.864551561651	16.8510694626055	AAACCAAGGCTAAAATAGTTTGGAAT_ATCAGAAGTTCGAATCAAATTACGAA
146389	50.5932098059719	0.0423142760740668	0.00251010267631606	-125.308684653634	12.7845863988409	CAGGTAATAACCAATCAGTTTCCGAA_ATCAGAAGTTCGAATCAAATTACGAA
146548	32.4023579253511	0.0385573599006504	0.00313624935993019	-137.60462897677	18.2060583246482	AGGGTAAGGAATAACGATCTTCCTGC_ATCAGAAGTTCGAATCAAATTACGAA
146593	2.36849939817276	0.0322573480381796	0.00493851823536307	-150	37.0542080990495	AATGAAACATGCAAAGAGCTTGGTGT_ATCAGAAGTTCGAATCAAATTACGAA
146656	131.785705371921	0.0425850888535423	0.00161884387444199	-143.84689391241	8.9243553449458	TTAGAAACTGCAAACTTTCTTGGTTA_ATCAGAAGTTCGAATCAAATTACGAA
146760	4.63331081446312	0.0417105234585089	0.0047714366648491	-94.504932238431	21.2881729239324	TTGTGAATCTAGAACCGTTTTCTATT_ATCAGAAGTTCGAATCAAATTACGAA
146865	37.2541715716327	0.0392443239140657	0.00288854884866031	-136.885708851171	16.4833766138711	CATCCAATATGAAATGATTTTTAGTC_ATCAGAAGTTCGAATCAAATTACGAA
146988	11.3921990007955	0.0343900459457197	0.00350708669552456	-149.999999852751	24.9258967258317	CATTAAATCGTTAACTGTTTTATGTC_ATCAGAAGTTCGAATCAAATTACGAA
147110	5.03684044236006	0.0365710747563576	0.00503665505761128	-123.693223365579	28.7316627147846	AATGAAACACAAAATCAGCTTTCATC_ATCAGAAGTTCGAATCAAATTACGAA
147220	14.0814791808148	0.0400851453819767	0.0042158875473447	-116.524981644487	21.9631178872832	AATAAAACCTATAAGTGGCTTCCTTG_ATCAGAAGTTCGAATCAAATTACGAA
147233	5.45771066148968	0.033192328682585	0.00453292642714531	-149.999999950898	33.0257106936203	CGTTAAAACGTGAACAGCTTTCAGAC_ATCAGAAGTTCGAATCAAATTACGAA
147272	20.5304750414868	0.0390309321940309	0.00337132533831026	-127.225645504501	18.4531379249118	CAGGCAAATTGGAAGGTGTTTATGCA_ATCAGAAGTTCGAATCAAATTACGAA
147640	0.699640643192922	0.0386491162862185	0.00613074545735607	-101.49810829248	29.9487141219102	CGACAAAACTACAAGGACTTTACATA_ATCAGAAGTTCGAATCAAATTACGAA
147656	8.12732500829051	0.0349215058524468	0.00553612745119597	-143.113470048501	36.8866164976312	CTTATAAAACATAAGGGCATTGTCTG_ATCAGAAGTTCGAATCAAATTACGAA
147831	13.3512056531076	0.0374564042743991	0.00398114134695655	-130.648924717937	23.1433090258724	GGATGAAGTTCCAATCACTTTGTTTG_ATCAGAAGTTCGAATCAAATTACGAA
147834	4.07659483988557	0.0392438318083047	0.00491401220649824	-106.772864064884	24.4217019362425	CGTTAAATCGGTAAATCGGTTCTGTT_ATCAGAAGTTCGAATCAAATTACGAA
147927	31.5493759959869	0.0419193886716145	0.00298679949034943	-118.903595563679	14.9795765683779	ATTACAATTCTTAAGTCGGTTCTACT_ATCAGAAGTTCGAATCAAATTACGAA
147954	3.40480872697927	0.0330026400413409	0.0046727800450889	-149.999999998402	35.3079019508019	ATCTGAAGCTCTAAAGTCGTTCAAGG_ATCAGAAGTTCGAATCAAATTACGAA
148073	19.3671390182796	0.0370215733595193	0.0035255449726087	-137.74884236903	21.1163382949818	GTGTTAACGAATAAGTTTCTTGGAAC_ATCAGAAGTTCGAATCAAATTACGAA
148195	6.01147610333349	0.0397155197772329	0.00476180733864322	-106.96899615141	23.5891442502204	TGGGTAAGATGTAATAGGTTTCGGGA_ATCAGAAGTTCGAATCAAATTACGAA
148206	28.0995060596211	0.0403293971429546	0.00321165985827138	-125.086222773528	17.0476501661109	AAATAAATATCTAAACGTCTTGACGT_ATCAGAAGTTCGAATCAAATTACGAA
148219	7.48815176336414	0.0339734672527865	0.00411648104773617	-143.943619697596	27.1590018955918	CTTCAAATAGTTAAACAACTTGAAAG_ATCAGAAGTTCGAATCAAATTACGAA
148272	60.5443329124972	0.0406402576084956	0.00228915861175897	-138.543544587389	12.7499051284394	CTAGTAATGAGGAATAAAATTGGTTA_ATCAGAAGTTCGAATCAAATTACGAA
148353	1.50258832804587	0.0383358992995578	0.005613882146334	-104.096579301468	28.0136379369164	GAATGAAATTTAAACTGGTTTGTGCT_ATCAGAAGTTCGAATCAAATTACGAA
148359	20.4636277791502	0.0441092418271579	0.00350565028945619	-99.5381400027156	15.2634154589659	CCAGTAAAATCGAAGGATTTTAAACA_ATCAGAAGTTCGAATCAAATTACGAA
148445	18.6416261724913	0.0365109886027579	0.00334510726428812	-140.198148920703	20.4300259620011	CAAAAAACCATTAATGTGCTTTTGGA_ATCAGAAGTTCGAATCAAATTACGAA
148452	51.679731408187	0.0416812632043518	0.00247838095242283	-129.405640609095	13.0742292937403	CGTTAAACTAGCAACGCCTTTTTGGA_ATCAGAAGTTCGAATCAAATTACGAA
148462	0.919702754189927	0.0323236759765873	0.00557111822630469	-144.600523373452	39.631084929915	GACGCAATATAGAATACTATTAGGCC_ATCAGAAGTTCGAATCAAATTACGAA
148616	2.37077279910994	0.0379834266849973	0.00558867107791964	-111.457441275737	29.5221742178885	CAATGAACCAGGAACTGTTTTGCTCC_ATCAGAAGTTCGAATCAAATTACGAA
148648	1.79993525109538	0.0424498301088688	0.0058662014157508	-87.7400348295477	25.2370472306841	GTAACAAAATCTAATGTTATTAGTGA_ATCAGAAGTTCGAATCAAATTACGAA
148753	80.4698053648853	0.0405113310201317	0.00201276001558258	-146.383568628268	12.0535638109941	GCGCGAAGGTGGAAGGGCGTTGAGGG_ATCAGAAGTTCGAATCAAATTACGAA
148783	2.21726455691908	0.0497040249461991	0.00842210114875575	-59.4565555732389	27.5590613016588	TTTATAACAGGAAACGACGTTTTACC_ATCAGAAGTTCGAATCAAATTACGAA
148919	5.31740547336868	0.0373920865230399	0.00528699823002937	-118.355915210876	29.2434867016795	ATAACAATAGGAAAGGTATTTTTTGT_ATCAGAAGTTCGAATCAAATTACGAA
149025	4.19071466835969	0.0432217143615345	0.00509606092936693	-85.1413692707061	21.2150583872875	TGAACAACCGGGAAGGGAGTTTTAAT_ATCAGAAGTTCGAATCAAATTACGAA
149071	12.8523660113439	0.0459245463145267	0.00443862633388347	-80.91166783641	17.1865332932252	GTAATAAAGTTGAAGTATATTTGTAT_ATCAGAAGTTCGAATCAAATTACGAA
149086	8.811192816988	0.0458692720634866	0.00525868341843753	-78.917004734374	20.2182304368733	CTCCTAAAATTGAAAGACTTTCATAT_ATCAGAAGTTCGAATCAAATTACGAA
149131	0.384716441584473	0.0325842739960801	0.00680211358462433	-141.017708295056	46.7612185784506	GCTTTAACATGCAACTGCGTTAGGAT_ATCAGAAGTTCGAATCAAATTACGAA
149189	23.8689734430035	0.0361022538689156	0.00295221315077595	-147.881999446039	19.1562882924938	AGGACAACAACTAACTCGTTTTATTC_ATCAGAAGTTCGAATCAAATTACGAA
149422	52.7909982197092	0.0416897478087263	0.00247861570546418	-129.099287195003	12.9782814999417	GCAGCAAGACGAAACATTGTTGCCCA_ATCAGAAGTTCGAATCAAATTACGAA
149564	35.8716105027842	0.0382697605246423	0.00295276469549135	-143.438165783956	17.8082195570627	AATACAAGAGCCAAGGTGGTTATTTC_ATCAGAAGTTCGAATCAAATTACGAA
149573	2.02659537706464	0.0323055277148713	0.0042846725570201	-149.999999990061	33.3738523965581	AGCGCAACGTTTAACATTGTTGGCAG_ATCAGAAGTTCGAATCAAATTACGAA
149707	10.3078566893202	0.0400466196076146	0.00422504678253125	-111.2348625996	21.0688158082676	GAATTAACAAATAAGGAACTTGTGAT_ATCAGAAGTTCGAATCAAATTACGAA
149733	10.0798875155258	0.0482975946558938	0.00439469155961867	-73.3766333694293	15.7325482762682	CCTAAAAATTTCAAGCTAATTCCGG_ATCAGAAGTTCGAATCAAATTACGAA
149735	11.7131517797506	0.0433061323487052	0.00427557907204543	-95.9833465759367	18.8136254844143	CACCTAAAGATTAACACATTTATAGT_ATCAGAAGTTCGAATCAAATTACGAA
149810	0.00450091219946103	0.0423145552249564	0.00683015668263973	-82.102134644141	28.2413252760124	GATCTAACACTCAAACTGATTTGTAT_ATCAGAAGTTCGAATCAAATTACGAA
149878	23.3122918185049	0.0439040407281669	0.00338791941087094	-101.451250069509	15.0787991793534	CACTGAAGCCGGAATGGATTTAATTT_ATCAGAAGTTCGAATCAAATTACGAA
149995	0.730785694080808	0.0560659549552719	0.00913725888246149	-36.603648305849	23.1361910213811	TCGAAAAAACGAAAACTGGTTTAGTA_ATCAGAAGTTCGAATCAAATTACGAA
150029	0.864093852234845	0.0315685835596356	0.00583055726592969	-149.999999896512	43.2678920349636	TAAATAATCACTAAGCACATTGATCC_ATCAGAAGTTCGAATCAAATTACGAA
150048	14.5628961663389	0.0348265063850174	0.00419935721667899	-149.999999995759	28.3733522792187	ATCGCAACATTGAAAACTATTGTCCG_ATCAGAAGTTCGAATCAAATTACGAA
150214	36.5459947429587	0.0396127458905729	0.00277519863351002	-134.876406993612	15.5724871938187	CTATGAACGTCAAATATCCTTAGAGG_ATCAGAAGTTCGAATCAAATTACGAA
150250	19.7377041031127	0.0420105498311071	0.00354457379084628	-110.238833066473	17.0368110927244	TGGGAAATCCGGAACAATTTTATCCG_ATCAGAAGTTCGAATCAAATTACGAA
150752	26.0351469143301	0.0384421478411113	0.00321742636967576	-134.64097642373	18.4736947349252	ACCTCAAATGTTAAGGCACTTTATCT_ATCAGAAGTTCGAATCAAATTACGAA
150771	161.434954422595	0.0424909437473747	0.00146856762995442	-149.999999999384	8.52776686636424	ATGCAAAGGTTCAAGCTGCTTCGCTG_ATCAGAAGTTCGAATCAAATTACGAA
150781	1.79235890690684	0.0362824151648608	0.0053682192473472	-116.468031600492	29.8913397460047	TTTATAAATAAGAAGCAACTTGACCT_ATCAGAAGTTCGAATCAAATTACGAA
150798	18.7335333252496	0.039492918220299	0.00376904030717856	-121.882339544583	20.030550524692	GTGTAAATCTTTAACACTATTCTACA_ATCAGAAGTTCGAATCAAATTACGAA
150891	2.41531644059151	0.0460218994794963	0.00541957115986846	-71.7574747866037	19.6535278159772	AGATAAATTTCAAACTTATTTGGGTC_ATCAGAAGTTCGAATCAAATTACGAA
150913	1.73998665212511	0.0350087422449845	0.00492263133417709	-127.995563991152	29.640395800412	GAGTTAACAGTTAACCGCCTTAAGAC_ATCAGAAGTTCGAATCAAATTACGAA
151313	2.19329301833677	0.0417227127712975	0.00567543478959481	-90.0761963705535	24.8209959521845	AAGATAAGAGTTAATCGTGTTGGCCG_ATCAGAAGTTCGAATCAAATTACGAA
151411	26.6446731615898	0.0391994069019544	0.00324680338641214	-131.498065959154	18.117698822124	ATCCAAATTTTGAAAATGTTTATTGC_ATCAGAAGTTCGAATCAAATTACGAA
151527	21.6852965872239	0.0428722026266535	0.00379028627765839	-107.340762735296	17.8298918398693	TTAACAAGTAACAATCATTTTTCATT_ATCAGAAGTTCGAATCAAATTACGAA
151529	16.7490209918951	0.0365884815987101	0.00373189763881342	-140.573974710043	23.2218648208404	CAGGCAATATGCAAATTAATTGACCG_ATCAGAAGTTCGAATCAAATTACGAA
151537	39.6922826066567	0.0375382126828712	0.00278545419897408	-149.999999997869	17.5190987830853	TTAAGAACTATGAATTTGGTTGGATG_ATCAGAAGTTCGAATCAAATTACGAA
151547	27.9719945495625	0.0439327274470615	0.00328192759178596	-106.443601298317	14.939367771272	CATTCAAATAGGAACTTTGTTCAAAT_ATCAGAAGTTCGAATCAAATTACGAA
151731	11.667058000115	0.0358806291489288	0.0041387439699296	-139.182985808616	25.6996301287282	TGATCAACATTGAATTCAATTCAACT_ATCAGAAGTTCGAATCAAATTACGAA
151826	20.4925544454276	0.0358272563243546	0.00301965905877614	-149.999753218037	21.2800904762984	ATCTAAATGCGTAAGGTGGTTAGCTC_ATCAGAAGTTCGAATCAAATTACGAA
151864	24.3315844671488	0.0413919706137055	0.00324918611902794	-117.310938139794	16.2906446602587	ATTCAAAGCATTAAGAGCTTTGTTTC_ATCAGAAGTTCGAATCAAATTACGAA
151933	41.3923814273649	0.0377867597802381	0.00272869642232221	-148.945669232597	16.9749989976229	TTAGAAACGGGCAAAGCAGTTATGTC_ATCAGAAGTTCGAATCAAATTACGAA
152099	33.3150377089934	0.0434093504880688	0.00267935857017409	-112.130320312649	12.5651788259224	AATTAAACTGAAAACTCACTTTCAGG_ATCAGAAGTTCGAATCAAATTACGAA
152197	55.8095380527918	0.0395620687429425	0.00232528082885379	-143.953241162702	13.5898886586194	AATGAAATAAAGAACTATTTTGCAGC_ATCAGAAGTTCGAATCAAATTACGAA
152286	0.951317564177302	0.0357364686586129	0.00571134634311785	-119.004466945266	32.867057463938	CTTAAAATACATAACACGTTTGACCT_ATCAGAAGTTCGAATCAAATTACGAA
152344	48.4333431969522	0.0405739457444527	0.00249102432357148	-133.661068390025	13.6196887735445	CGGAAAACGAAGAATAGCATTGCGTC_ATCAGAAGTTCGAATCAAATTACGAA
152447	43.2796826313563	0.042608578920916	0.00270322426442602	-121.29582375072	13.584378799628	ACAAAAAAGTATAACTTCTTTTTCCA_ATCAGAAGTTCGAATCAAATTACGAA
152649	66.716159504687	0.0402776439339411	0.00215751036249673	-142.729306430175	12.3203923808549	CCCGCAACAAGCAACGCAATTTCCAT_ATCAGAAGTTCGAATCAAATTACGAA
152831	38.1992534648716	0.0383999267747886	0.00283461917101343	-143.162570743412	17.0092194528614	GAGACAATTCAGAAAGTTTTTATGGG_ATCAGAAGTTCGAATCAAATTACGAA
152916	44.6797111038704	0.0419291949440106	0.00276688488046018	-124.676199834585	14.3112295130412	CGGTGAAATTCGAATATGGTTCATAT_ATCAGAAGTTCGAATCAAATTACGAA
152989	10.0674960281714	0.0386427226675118	0.00383755318960727	-119.819979413265	20.5306023375315	ACTACAATTATTAATGTTCTTGGCTT_ATCAGAAGTTCGAATCAAATTACGAA
152994	0.9472861776663	0.0387187896682056	0.00604899266623841	-101.147755909567	29.220457496965	AGTACT_ATCAGAAGTTCGAATCAAATTACGAA
153078	0.398274502972171	0.0414744651553924	0.00592079194187798	-88.4138003177266	25.6999334223365	ATCATAACTACTAAGGGTATTAACGC_ATCAGAAGTTCGAATCAAATTACGAA
153161	5.88892870042828	0.0523533221293747	0.00840165071883625	-53.3116067847196	25.7620872596009	ATGTTAACAGTTAAATTTGTTAAGAA_ATCAGAAGTTCGAATCAAATTACGAA
153378	47.0356056878593	0.0412530494774368	0.0026472949311323	-130.273147336192	14.1557343996881	AGGACAATTGCCAACTCGATTAGTAA_ATCAGAAGTTCGAATCAAATTACGAA
153455	60.7720793598342	0.0397502197752986	0.00246213997598564	-144.681174132964	14.5040330724338	ACTGTAAAAGATAAGGCTATTTAGGA_ATCAGAAGTTCGAATCAAATTACGAA
153519	15.4031275287948	0.0370597091139895	0.00467939098608433	-128.703205617156	27.3012882488048	GATCCGATATCGGTACCGATTCGTAT_ATCAGAAGTTCGAATCAAATTACGAA
153581	1.62101909317835	0.0394526417043887	0.0053466343094057	-99.0535677868026	25.6780096229656	GCACTAAGCCCGAAATAGATTCTGCT_ATCAGAAGTTCGAATCAAATTACGAA
153734	5.44729627989092	0.038650307950461	0.00502416136380476	-113.022251846998	26.1949185756269	CAAGAAAGATGCAATTAAATTGTTGC_ATCAGAAGTTCGAATCAAATTACGAA
153887	88.5948874790653	0.0402134792116459	0.00200021561754688	-149.999999997501	11.916855067228	TGGACAAATCCTAACAAAGTTAAGCG_ATCAGAAGTTCGAATCAAATTACGAA
153910	13.2390722731139	0.0386344366221272	0.00385542267796633	-123.232762324364	21.0479915537621	TTCCCAACTGAGAAATTCTTTGATTC_ATCAGAAGTTCGAATCAAATTACGAA
153926	5.69165763175548	0.0437847173347868	0.00518430327917267	-82.5483841356841	20.8838250561693	AAAGTAATAATTAAAGTGTTTTGTTA_ATCAGAAGTTCGAATCAAATTACGAA
154092	1.71025403302762	0.0319624095825865	0.00515462183264779	-147.050690836049	37.0664483035136	CTGTGAAAGTTCAAGGCCCTTTTCTC_ATCAGAAGTTCGAATCAAATTACGAA
154187	21.1261833358903	0.0360104478244076	0.00350330610915367	-147.819798128789	22.5799063430204	ACGATAAAGATTAACTGTGTTGGTTA_ATCAGAAGTTCGAATCAAATTACGAA
154204	14.7788664122871	0.0412650231504174	0.00414843441462197	-109.694391996933	20.3142835888518	CTTCTAAATGGGAAATTAGTTTTAGT_ATCAGAAGTTCGAATCAAATTACGAA
154257	16.5755491015811	0.0427869176005905	0.00343621869474607	-104.66130512127	15.7504638631688	AGACTAACCGGTAACACTATTACCTT_ATCAGAAGTTCGAATCAAATTACGAA
154381	3.6412055555446	0.0384779023322022	0.00524636506772322	-110.140193065431	27.1990996445389	CCCCAAACCAAAAATTCGGTTCACCT_ATCAGAAGTTCGAATCAAATTACGAA
154488	5.89503256724365	0.0418056172753693	0.00508242241686184	-96.8330535850492	23.0503044384104	TTTTCAAGTGAGAAAGCCGTTTGAGG_ATCAGAAGTTCGAATCAAATTACGAA
154566	10.44418770408	0.0552792320104852	0.00524818920839038	-48.8867812641405	14.5078037945631	CCCGCAAAATAGAAGGATTTTTGGCG_ATCAGAAGTTCGAATCAAATTACGAA
154815	63.7734243916917	0.0445818110368871	0.00245666965768141	-117.404037173007	11.6738842993849	TTTTCAACAGCCAAACGTTTTTCTAT_ATCAGAAGTTCGAATCAAATTACGAA
154871	4.50652159898308	0.0453313075657754	0.00561812884860582	-71.645120821985	20.6622706368785	AACACAACTATAAATGATATTAATCA_ATCAGAAGTTCGAATCAAATTACGAA
154971	39.1719918398883	0.0411317774518785	0.00273561405867088	-126.872669779841	14.4098142496452	TAATTAACCAAAAAGACACTTCTCAC_ATCAGAAGTTCGAATCAAATTACGAA
155050	0.0663075799505464	0.0394854707824467	0.00600727275601274	-97.7268468102282	28.7338722486776	ATAGCAAAATGTAAAAGACTTTGGGA_ATCAGAAGTTCGAATCAAATTACGAA
155064	2.99461300771853	0.0324129032164953	0.00514952126935324	-150	37.6649079416539	ACTATAAATCGCAATAACCTTTTCGC_ATCAGAAGTTCGAATCAAATTACGAA
155175	13.7197861515046	0.0427330023718989	0.00378821940061511	-101.016603199587	17.0757583865541	CAAAAAATAATGAAACGGGTTAGTTA_ATCAGAAGTTCGAATCAAATTACGAA
155352	22.6831670325868	0.0410038357456518	0.00374999505812606	-117.371022645657	19.1152065070069	ATTCAAAAAATTAATCACATTTGTCT_ATCAGAAGTTCGAATCAAATTACGAA
155423	12.8470346805967	0.0409930851878223	0.00383097695298499	-109.167545115506	18.6084120279244	AAGAGAAAGAGAAAGCTTCTTCTCTA_ATCAGAAGTTCGAATCAAATTACGAA
155490	15.7205424977282	0.0388810317732466	0.00391165272718641	-123.945675689013	21.3014738333974	ATCTCAAACAGGAATTAGATTTTGTT_ATCAGAAGTTCGAATCAAATTACGAA
155513	7.74873965495881	0.0361560074540917	0.00466080486259229	-130.516611543447	27.8538084268117	GGCCTAAGTGTGAACTCGATTGTCAG_ATCAGAAGTTCGAATCAAATTACGAA
155586	2.18271018887636	0.031962291124532	0.00483262555825864	-149.99999993908	35.4127346894522	AACCTAATAGCTAAACCGATTTCGTG_ATCAGAAGTTCGAATCAAATTACGAA
155671	0.899690799650358	0.0436141525976183	0.006047910093085	-79.7588869765226	24.1637401006578	GGTTCAAAGGCAAATGTTTTTTAGCT_ATCAGAAGTTCGAATCAAATTACGAA
155751	9.76020837558039	0.0339178724181586	0.00382388087543631	-149.99999999694	26.2506229546213	GAATGAAAGGAAAAGTACTTTTTTGC_ATCAGAAGTTCGAATCAAATTACGAA
155832	27.5318730142668	0.0404231396854034	0.00314895267102575	-124.518523161507	16.667370725456	TTATAAAAGGGCAAAACGCTTATGTA_ATCAGAAGTTCGAATCAAATTACGAA
155904	3.00350569644161	0.0322617112259893	0.0051924216451846	-149.999999788046	38.9939897507683	CAGCCAAACTGCAATGGACTTGTCGC_ATCAGAAGTTCGAATCAAATTACGAA
155905	204.752770555896	0.0434755254676137	0.00127505239023512	-149.999999996243	7.33785568222973	CATGTAAGCAGAAAAGTATTTGGCCT_ATCAGAAGTTCGAATCAAATTACGAA
155954	2.58577851930454	0.0422325848277121	0.00767087564075035	-92.2313063613986	34.6937325867707	GACGAAAATACAAACAGTGTTAGCTC_ATCAGAAGTTCGAATCAAATTACGAA
155974	8.21678491680447	0.0332595348487598	0.00394447301496724	-149.999999853233	27.3327372638957	ATTATAAAATACAATCATCTTTTTGC_ATCAGAAGTTCGAATCAAATTACGAA
156118	34.5318240358678	0.0381832478108775	0.00285927772641497	-141.620595722055	16.9357990654734	TTTCGAAATTTCAATGCAGTTCGGTT_ATCAGAAGTTCGAATCAAATTACGAA
156219	20.6741899888363	0.0427074023394754	0.00359173331948459	-106.410674650393	16.7222291148893	AGAGAAACAGTTAATGGTCTTGTTGA_ATCAGAAGTTCGAATCAAATTACGAA
156342	0.223619841392221	0.0316250439864337	0.00647940252134648	-149.999999935035	48.1271404881998	GTAAAAAATACGAAAGGTGTTGCATT_ATCAGAAGTTCGAATCAAATTACGAA
156493	15.6942018871771	0.0389480591914588	0.0037753121648725	-124.254573816124	20.6286259717471	AAGCGAAAGACAAATAGAGTTTTAAG_ATCAGAAGTTCGAATCAAATTACGAA
156639	27.0095379302219	0.0447298101396275	0.00329118139154335	-99.5048610682262	14.3199217003573	CAGGTAATTTTTAAGATACTTAGGAT_ATCAGAAGTTCGAATCAAATTACGAA
156651	110.491288820648	0.0410313680645735	0.00176362980576624	-149.999999996396	10.3833466297337	TGCTTAATAGGTAATTGAGTTCGTTC_ATCAGAAGTTCGAATCAAATTACGAA
156673	5.17890817287325	0.0358611016204931	0.00453952265466524	-128.531975322092	27.00863630536	TAATAAAGTACGAAGTGACTTTTCGG_ATCAGAAGTTCGAATCAAATTACGAA
156697	18.2774108444314	0.0376472161180821	0.00364841058769024	-133.856421356122	21.2382278661718	TCTCCAAAGGCAAACTCTGTTAAGCA_ATCAGAAGTTCGAATCAAATTACGAA
156747	37.2394008644935	0.0503213838626456	0.0032335284892209	-83.1170930609281	11.738402387135	TAATAAACAATAAAGGCATTTGGGGT_ATCAGAAGTTCGAATCAAATTACGAA
156784	2.7124762756783	0.0376843684936874	0.00501011562682913	-113.236852210845	26.5562986681031	GCTTTAACAACTAATCGAATTAAGAA_ATCAGAAGTTCGAATCAAATTACGAA
156839	14.1949814872213	0.0347945543822769	0.00360859388510877	-149.999999993064	24.8207322400107	TATCTAACCATCAATTATATTACACC_ATCAGAAGTTCGAATCAAATTACGAA
156843	55.2254665523919	0.0385943027046974	0.00248209880619913	-149.999999999999	15.2422196973185	AAAACAAGCCCCAACAATGTTCTAAG_ATCAGAAGTTCGAATCAAATTACGAA
156848	28.1862939940207	0.0383557557514967	0.00322351467723336	-137.425817456536	18.8136315618136	TCTCAAAACTACAAGACTCTTCGTTA_ATCAGAAGTTCGAATCAAATTACGAA
157086	26.594819428427	0.0364204845200116	0.00312117028467513	-148.904886195291	20.1726644553488	AGAAAAACAGTGAAAGTGCTTATCAA_ATCAGAAGTTCGAATCAAATTACGAA
157301	17.1214053904691	0.0358482611252312	0.00392894036228255	-147.895920022332	25.7625958660638	TAGAAAACATGAAAATCTCTTGGCAT_ATCAGAAGTTCGAATCAAATTACGAA
157478	6.86333055668759	0.0406665230117526	0.00532633432538923	-104.579485342943	25.8909509232621	CCACCAAATCCTAACTTATTTGGCGG_ATCAGAAGTTCGAATCAAATTACGAA
157489	6.40335532647633	0.0393542316955898	0.00540982967939077	-110.92021646684	27.8624392884516	AGCATAAGTTCTAAGCAGGTTATCAT_ATCAGAAGTTCGAATCAAATTACGAA
157619	2.61377640753838	0.0316946186622477	0.00601911789425881	-149.99999999405	43.9835035015071	AACGAAATCAGCAATAGTTTTGCGTC_ATCAGAAGTTCGAATCAAATTACGAA
157633	16.8480847080674	0.0527771854481194	0.00495973411003195	-56.1480489426799	15.1760324222424	TTACTAAATATTAATCACTTTTAGAA_ATCAGAAGTTCGAATCAAATTACGAA
157634	4.70952080676457	0.0327631465841637	0.00513447533217418	-149.999999997705	37.1898614261425	GTCCCAAGCGTGAATCGCATTGCGGA_ATCAGAAGTTCGAATCAAATTACGAA
157657	2.45392644243849	0.0298384437948007	0.00751465489367961	-142.218357089266	55.7313740754085	ACAGCAACGAGGAAGCTTGTTGCCGG_ATCAGAAGTTCGAATCAAATTACGAA
157723	21.5820942081663	0.0368002469017334	0.00345498539657773	-142.689980215318	21.361426613492	TGTCGAAGGTTGAAGGTGTTTGAGAG_ATCAGAAGTTCGAATCAAATTACGAA
157750	10.2387639960268	0.0394874439704402	0.00443922477299882	-114.383571640527	23.0204042873739	TTATTAACGTATAAGGGCTTTCGCGT_ATCAGAAGTTCGAATCAAATTACGAA
157911	4.91596144011243	0.0407929073795688	0.00474815327995291	-100.171429890832	22.2906108867261	CCACTAAGCCATAACTTGGTTTTAAAT_ATCAGAAGTTCGAATCAAATTACGAA
157927	26.9028733788029	0.0365481496556792	0.00318179816222147	-149.999999999398	20.8165226397101	TCGACAAAGGATAAGTCAATTTAGCG_ATCAGAAGTTCGAATCAAATTACGAA
157972	13.7893253782933	0.0399244186903944	0.00403796801935475	-116.562983901322	20.9555309900205	TAAATAAAACGCAATCAATTTATAGG_ATCAGAAGTTCGAATCAAATTACGAA
158154	24.9203135971477	0.039533372988345	0.00338409177444073	-127.383571757609	18.3902255026548	CAAATAAATCGTAAATGTGTTTAACG_ATCAGAAGTTCGAATCAAATTACGAA
158394	81.6359423600373	0.0421580944130903	0.00196681224856015	-135.167399204402	10.5002986091697	TTTTTAACATTCAACGCTTTTTTCGT_ATCAGAAGTTCGAATCAAATTACGAA
158585	6.11596948919998	0.0405977906982285	0.00490932955520026	-100.361676491529	22.7323559512717	CTATCAATCCGCAATTGTATTCAATC_ATCAGAAGTTCGAATCAAATTACGAA
158627	61.7061534051797	0.0407344450651075	0.00224235051850547	-138.574626965082	12.4837322294073	ATTTAAATTCGTAAGTAAGTTATCAG_ATCAGAAGTTCGAATCAAATTACGAA
158652	39.9638755642857	0.0376604744611365	0.0027093229011212	-150	17.3313482820363	ATACAAACACTGAACCCCTTTGTTGT_ATCAGAAGTTCGAATCAAATTACGAA
158802	44.4280902903311	0.038721473345404	0.00249856288610341	-143.448669268237	14.811712772645	GTCTTAATGTCTAATACCGTTAGAAG_ATCAGAAGTTCGAATCAAATTACGAA
158842	20.7558785977413	0.0438581178251477	0.00358157704676505	-102.426772327383	15.9955839382584	ACAATAACTAGCAAAAGGCTTATCTT_ATCAGAAGTTCGAATCAAATTACGAA
158889	1.90108124648047	0.0391883096361799	0.00530285972024403	-101.788196073043	25.93177155432	TCTCGAAAATCCAAGATAATTAAACA_ATCAGAAGTTCGAATCAAATTACGAA
158936	2.84497432478894	0.0379999226197894	0.00561230107619371	-112.851004518033	29.8931410965781	AGCGCAACACTTAATTGTTTTCGGGG_ATCAGAAGTTCGAATCAAATTACGAA
158990	9.74075597765469	0.0470519306636242	0.0047990239014432	-71.6595994933105	17.2405246857693	CTCATAAGATCTAACAATTTTCTTAT_ATCAGAAGTTCGAATCAAATTACGAA
159010	24.4613439824528	0.0371373217034501	0.00340174215596699	-142.748084508369	20.9657046682803	GACTCAAATCCTAACAGGATTATACC_ATCAGAAGTTCGAATCAAATTACGAA
159049	5.08647816731602	0.0418539649204344	0.00506947384972108	-93.4854465007267	22.6091157434111	TCTTTAACAACCAAGTACTTTATATG_ATCAGAAGTTCGAATCAAATTACGAA
159069	40.8451745582028	0.0375911464498254	0.00258532481858225	-149.999999999193	16.228996382822	CTTAGAAACGTAAAAGCATTATCAC_ATCAGAAGTTCGAATCAAATTACGAA
159072	2.34483291530776	0.0403634169013175	0.00556336625625237	-94.516056984849	25.5625133570677	GAGCAAATTAAAAAGACGCTTGGAAC_ATCAGAAGTTCGAATCAAATTACGAA
159215	2.41248404135855	0.033077587499414	0.00484565770190565	-136.470392335193	31.2140448537058	ATTCGAAACTTGAATGAGGTTTTTTT_ATCAGAAGTTCGAATCAAATTACGAA
159311	44.6650524945046	0.0424144016526115	0.00269296487868641	-122.352458135359	13.6165430134518	TAATTAAACATCAACGGTTTTAGGTG_ATCAGAAGTTCGAATCAAATTACGAA
159429	24.3370625896677	0.0428423702782559	0.00320723345461611	-109.165361261514	15.0752473380428	TCTTGAATATACAATGGCTTTTGATT_ATCAGAAGTTCGAATCAAATTACGAA
159449	15.3488627020973	0.0383572284130264	0.00380613283818294	-126.365175336838	21.0386129970284	CGTACAACTCGAAAGGGAGTTGGGGG_ATCAGAAGTTCGAATCAAATTACGAA
159497	9.93779878473201	0.0378291948542458	0.00463468014201152	-121.443666157958	25.8514677019114	GGAAAAATTGGCAAAGTCGTTAATAT_ATCAGAAGTTCGAATCAAATTACGAA
159644	25.2411537465974	0.0374189228935115	0.00319858921539409	-141.999634012247	19.468171802242	CATGAAAGCTACAAAGGTCTTGCTTC_ATCAGAAGTTCGAATCAAATTACGAA
159689	38.552651525917	0.0375750422324273	0.00259547327639682	-149.999999991476	16.6808604626022	TGTCCAATCCGTAATCTCATTGTAAT_ATCAGAAGTTCGAATCAAATTACGAA
159750	50.658693674938	0.0396262747941947	0.00233757748810981	-141.37505266578	13.4517347671911	ACGGTAAAGAGGAAAGCTCTTCGTGG_ATCAGAAGTTCGAATCAAATTACGAA
159778	26.6674331476638	0.0413865076197705	0.00316590700876335	-119.555979480378	16.1335132714676	CAATTAACGCTTAATCCTCTTTCACT_ATCAGAAGTTCGAATCAAATTACGAA
159780	34.5245100377346	0.0369793288852743	0.00265850703171003	-150	16.9651347284607	CATCAAATTAACAAATCGTTTGCCGA_ATCAGAAGTTCGAATCAAATTACGAA
159885	7.11192792536357	0.0416409504092282	0.00505663927441404	-99.0448275656187	23.4313007967158	GTGAAAATTTGGAAATTGGTTTCGTT_ATCAGAAGTTCGAATCAAATTACGAA
159919	3.27398061259565	0.0420278609767618	0.00493768670513343	-91.4255751385958	21.5745486715814	AAGCGAACGCCTAATTATATTGATCC_ATCAGAAGTTCGAATCAAATTACGAA
160231	5.56603462193783	0.0414204257005601	0.00577797922782744	-99.042599503867	27.0545611311656	CAAAAAATCGCTAATAAGCTTGATAC_ATCAGAAGTTCGAATCAAATTACGAA
160322	28.5579950211557	0.0400496865768241	0.00312356832488012	-125.77803707939	16.6342801281536	CACGGAATAGCAAACGAACTTTTTAA_ATCAGAAGTTCGAATCAAATTACGAA
160374	33.744787826432	0.0367287808573754	0.00298065112458274	-149.999999999364	19.0146022202286	GGTCCAAACGTAAAAGGTCTTGTGGG_ATCAGAAGTTCGAATCAAATTACGAA
160381	50.8512989604671	0.0426242794059318	0.00257210081655056	-123.802491313248	13.0269676998621	AGACCAACAATGAATAAATTTGATAG_ATCAGAAGTTCGAATCAAATTACGAA
160554	34.5883114013906	0.0409387523920392	0.00292168786576376	-126.41960829265	15.5114218520783	CTGGAAAGACCGAAGCTATTTTTTAC_ATCAGAAGTTCGAATCAAATTACGAA
160640	29.4236935223245	0.0367245102928459	0.00309099024174939	-149.999999989666	20.1081008097531	AGGCCAAATCAGAACATGTTTATATC_ATCAGAAGTTCGAATCAAATTACGAA
161035	6.10986189554764	0.0416531851738313	0.00491895511673145	-98.2451551121557	22.6599419636773	TCCTTAAAGGGTAACCGTCTTTTTAT_ATCAGAAGTTCGAATCAAATTACGAA
161056	60.0769598777667	0.0387585904006416	0.00234569184638875	-149.999999979946	14.4786114006278	CCTTGAATGATGAACGCGTTGATCG_ATCAGAAGTTCGAATCAAATTACGAA
161088	18.1533350716819	0.0355510503892386	0.00363184065044751	-149.999999977442	24.655966019551	CGTGAAAAGGGGAACGTAGTTGGAGA_ATCAGAAGTTCGAATCAAATTACGAA
161330	9.81565775834716	0.0420247348047821	0.00470401657510483	-98.8950226846704	21.5308875205652	TTGGTAAAAATAAACTGATTTTGTTT_ATCAGAAGTTCGAATCAAATTACGAA
161366	14.9660920158727	0.0349423962786102	0.00359468378651697	-149.999999995393	24.2134388966649	CTTGCAAGTTACAAAGTGTTTGTGTG_ATCAGAAGTTCGAATCAAATTACGAA
161367	7.58466265453092	0.0392152043897417	0.00414082937914531	-112.305068978338	21.2740046315334	GAAGAAAAAAGAAAAACGGTTGATTC_ATCAGAAGTTCGAATCAAATTACGAA
161423	3.72144431136576	0.0327484921197502	0.00590220391878322	-148.836571012722	42.1891857413295	TGATAAAGGCGTAAACAATTTTGAGC_ATCAGAAGTTCGAATCAAATTACGAA
161460	20.4378021623248	0.0423378677989911	0.00362214729030309	-109.118968958327	17.2460917318727	AATTTAATAATAAACGCGTTTACCAG_ATCAGAAGTTCGAATCAAATTACGAA
161584	25.5209310742719	0.0381814520474906	0.00335240225244573	-136.019697377352	19.5476173879189	ATATCAAATTGAAATGGTTTTCAGTA_ATCAGAAGTTCGAATCAAATTACGAA
161625	1.10202515901292	0.0378337843639247	0.00635411499262671	-109.318256827103	33.5555974580253	TATGCAAGATAAAATGAACTTGAAGG_ATCAGAAGTTCGAATCAAATTACGAA
161634	25.6384290182564	0.0362884752224952	0.00326274696615417	-149.999999976477	21.5044696595602	AACATAATCTTCAATCCAGTTTTGGT_ATCAGAAGTTCGAATCAAATTACGAA
161708	13.1580027416377	0.0400123932541228	0.00373440593879591	-115.079604274686	18.993362010814	TTTTGAATCTATAATCGATTTCGCCG_ATCAGAAGTTCGAATCAAATTACGAA
161820	59.239493220444	0.0406310252839219	0.00240224777779834	-137.632248080863	13.3942472604712	AATCGAACTTTGAAACCTGTTGCGTT_ATCAGAAGTTCGAATCAAATTACGAA
161962	53.5146470553207	0.039475603334372	0.00253310590683549	-142.981967981998	14.8642464228785	TAAGTAATGTAGACTATGTTCCGTA_ATCAGAAGTTCGAATCAAATTACGAA
162013	9.94513457959974	0.0358750047871697	0.00406149070551282	-134.732782575025	24.5250578570465	GGGGCAACCTTCAACCTATTTATGCG_ATCAGAAGTTCGAATCAAATTACGAA
162071	11.9546970469678	0.0415591827383421	0.00435911257350708	-106.998547441663	20.9569767371428	CCGCCAAATCGTAAAGAACTTTTCGA_ATCAGAAGTTCGAATCAAATTACGAA
162232	11.1805188911212	0.0345783918544642	0.00337066477392758	-149.999999972766	24.5777831244277	TCAAAAAATCACAAATTGGTTTGTTA_ATCAGAAGTTCGAATCAAATTACGAA
162423	65.5994502412934	0.0394669797138935	0.0019537843386338	-148.355954716986	12.2073618323009	TCATTAATCCAGAACGAGTTTGATGC_ATCAGAAGTTCGAATCAAATTACGAA
162507	111.058790883594	0.0410405965598527	0.00178578433118036	-149.188846188091	10.3488668217161	ATCCTAACTACAAAACCGTTTTTCCG_ATCAGAAGTTCGAATCAAATTACGAA
162700	40.5985888764174	0.0437218041141389	0.0030257769125036	-114.363459211249	14.4390936482888	AAACGAAGACATAAGATAGTTGGAGT_ATCAGAAGTTCGAATCAAATTACGAA
162782	25.7520607537035	0.0396333799286405	0.00328239410881848	-128.415677343175	17.992272045135	TCCGAAAACGTGAATGGTTTTGCGGT_ATCAGAAGTTCGAATCAAATTACGAA
162834	43.8992996451594	0.0425002925011318	0.00266480570798162	-121.617544874502	13.3751541601462	CTTTAAAGATTGAAACTATTTTCGAT_ATCAGAAGTTCGAATCAAATTACGAA
163117	58.1933263212502	0.041786506037501	0.00237129394027968	-131.028585026321	12.5525492593613	ACTACAAAGATAAAGATCATTACATG_ATCAGAAGTTCGAATCAAATTACGAA
163205	4.02721727587667	0.0365119129892983	0.00541505267201774	-121.47257292257	30.7204355751225	GCGAGAAGTGAAAATGTCTTTTGTAG_ATCAGAAGTTCGAATCAAATTACGAA
163243	23.7281131532744	0.0394760404756059	0.00325516125368746	-126.970245708498	17.7139025872143	TTATGAAAATTAAACGTGATTTGTTA_ATCAGAAGTTCGAATCAAATTACGAA
163287	0.911965401161027	0.0378884667730669	0.00538120323375433	-109.177283272651	28.0433867261135	GTACAAAGAGTAAATTTCGTTGCTAA_ATCAGAAGTTCGAATCAAATTACGAA
163504	0.798740187336008	0.0480016648968885	0.00591130885978176	-62.9306720535219	19.9614649091659	TCACTAAAATTCAACGGTTTTTTGAA_ATCAGAAGTTCGAATCAAATTACGAA
163794	42.2343126295165	0.0449001412834158	0.00286801321165666	-107.800922789092	12.968035787779	TATACAATATCCAAATAATTTCATAG_ATCAGAAGTTCGAATCAAATTACGAA
163873	10.1274987203736	0.0374003826051617	0.00409771754724953	-127.450973646658	23.4608688799251	GACATAAGGACAAAAAGCCTTCCTGA_ATCAGAAGTTCGAATCAAATTACGAA
163927	8.59752304205689	0.0417915824566374	0.00465193384833905	-100.272600404569	21.4677714967699	GAAAAAACAGAGAAAGCCTTTCTCTG_ATCAGAAGTTCGAATCAAATTACGAA
164182	10.4476879283539	0.0338870805575556	0.0037151988293006	-149.999999990899	26.1206551714555	TAACAAAGCAGTAACATACTTGGACT_ATCAGAAGTTCGAATCAAATTACGAA
164225	12.3398144191518	0.0344494302763992	0.00365505528535446	-150	25.2471062302815	CGTCAAAAGTAAAACATAATTGTTGT_ATCAGAAGTTCGAATCAAATTACGAA
164276	22.3058316065166	0.0404626138551384	0.0032812551954968	-120.774275069328	17.0678567094888	GTACTAACTCTGAACCCGTTTTCTCT_ATCAGAAGTTCGAATCAAATTACGAA
164330	3.68744092352003	0.0460030756127539	0.00628983837535745	-67.4385099308602	22.7748011294732	GTAGAAAATTAAAAGATTTTTAGCTT_ATCAGAAGTTCGAATCAAATTACGAA
164342	10.3381310233964	0.0339123759985658	0.00399529506644552	-149.999999993913	27.3924414585975	GTTCTAACCTGGAAGATACTTGGAGA_ATCAGAAGTTCGAATCAAATTACGAA
164358	7.16496198535876	0.033287214548805	0.00419110956292928	-147.871420205161	28.3528554813935	ACTGAAAACCACAATGTATTTTGAGA_ATCAGAAGTTCGAATCAAATTACGAA
164432	7.4893907003926	0.0566541299008961	0.00858675371659448	-44.4718227630794	23.3925275620632	GTTTGAATCTGAAATACTATTAACAC_ATCAGAAGTTCGAATCAAATTACGAA
164459	34.4849649382033	0.0412024854596612	0.00289189219465885	-123.647122905168	14.9953751173339	CTTCAAACCACTAAAGATATTTCTCAT_ATCAGAAGTTCGAATCAAATTACGAA
164536	13.0218524814819	0.0407904654114503	0.00400914710677698	-110.463284832859	19.6995981228207	CGGCTAATTAGTAACAAGCTTCACGA_ATCAGAAGTTCGAATCAAATTACGAA
164571	18.1334927926585	0.0414545532975934	0.0034617864139499	-111.740968808651	16.8075979553243	CCTCAAATGCGTAAATAAATTGAAAC_ATCAGAAGTTCGAATCAAATTACGAA
164742	13.9125783374853	0.0357902226509809	0.00357295247216211	-139.139739802958	22.7568423404733	TGGGTAAATCATAACGTTGTTAACCG_ATCAGAAGTTCGAATCAAATTACGAA
164878	0.928483677097972	0.0345818597480646	0.00490249151508282	-128.353181802603	29.8960146726972	TTATAAATGAAAAACCATGTTGTTCG_ATCAGAAGTTCGAATCAAATTACGAA
164894	30.8543932308438	0.0399975757322429	0.00281530133952292	-128.165499716647	15.2191132750266	TGGCCAAATAGCAATACCTTTTCTCG_ATCAGAAGTTCGAATCAAATTACGAA
164912	5.50423087995469	0.0420008513490325	0.00485938529162488	-96.391043311975	21.8031300897484	CGCTAAACGCAAAACTGGATTCATAT_ATCAGAAGTTCGAATCAAATTACGAA
165022	27.2166130105618	0.0385930402654856	0.00308486344702595	-134.041765237383	17.5889443811294	AAACCAAATCATAAGCTAATTGTGAA_ATCAGAAGTTCGAATCAAATTACGAA
165566	10.355464889428	0.0464300622511225	0.00477435675935462	-74.9054376762364	17.7731889607607	TGACAAAGAACCAATATAATTATTTC_ATCAGAAGTTCGAATCAAATTACGAA
165666	31.1278683852433	0.0369647540030815	0.00287456406816372	-149.999999994213	19.0132300917002	GACGAAAAGTGGAAAGGGGTTAGAGC_ATCAGAAGTTCGAATCAAATTACGAA
165730	30.6815148351263	0.0379721803335175	0.00300334213444267	-141.045565742568	17.8668087585628	AAATCAAGCGTGAAGTGTTTTTACTG_ATCAGAAGTTCGAATCAAATTACGAA
166001	24.5962168954908	0.0359781571140691	0.00315760143511669	-149.999999999995	21.2328531787148	TGAGCAAGTACGAATTCAATTCAGTC_ATCAGAAGTTCGAATCAAATTACGAA
166066	30.3289879613186	0.0366947411676487	0.00283292640789831	-149.999999997615	18.4384469726748	CTCCTAATGTGGAATAAGATTTCATG_ATCAGAAGTTCGAATCAAATTACGAA
166437	91.2808624584675	0.0404591856822401	0.00255758012696706	-130.824676760912	13.6198286379856	TTAATAACAGTAAATTGTTTTATGGT_ATCAGAAGTTCGAATCAAATTACGAA
166639	3.42604957380922	0.0428314586268761	0.00604222403468978	-86.5841947058338	25.7273129067673	ACATAAACGTGGAATTATTTTAGTTT_ATCAGAAGTTCGAATCAAATTACGAA
166649	41.4317461822077	0.0425347396007296	0.00262963812555316	-120.223087543392	13.0725509176561	GTTTAAAACTGAAAGTCTTTTGTTCT_ATCAGAAGTTCGAATCAAATTACGAA
166785	4.36787861028439	0.0373615359068888	0.0049726400952815	-118.107431920635	27.0342261080785	CTTACAACCAGCAAAGAAATTTAACG_ATCAGAAGTTCGAATCAAATTACGAA
166869	8.67863752687228	0.0374786952844186	0.0049690697499991	-125.195200943039	28.3720050643918	TTGGTAACTTCTAAGGATTTTTCGGC_ATCAGAAGTTCGAATCAAATTACGAA
167060	7.64176154745938	0.0470384641969913	0.00516697238258305	-74.6953824962686	19.1306113058827	GCCCAAATATCTAAAATCTTTAGCTA_ATCAGAAGTTCGAATCAAATTACGAA
167067	42.7049347425609	0.0402487252910126	0.00278955257469759	-134.072719987232	15.5284440288807	AACATAAATCGTAAGCTCGTTAATTA_ATCAGAAGTTCGAATCAAATTACGAA
167074	7.74101374420863	0.0353082901910618	0.00438070785895131	-137.194239911851	27.4158846289041	TCCCCAATTCCTAAGGCTATTACAGC_ATCAGAAGTTCGAATCAAATTACGAA
167218	0.505112552129603	0.0319063813156766	0.00620422001042602	-149.999999996484	47.5212578608916	ATATCGGTACCAAATAGCATTGTAAC_ATCAGAAGTTCGAATCAAATTACGAA
167500	2.15812828156554	0.0382818062801396	0.00555435229528642	-109.395905054449	29.0593543139081	GCAAGAAATAGAAATTCAGTTTTGTA_ATCAGAAGTTCGAATCAAATTACGAA
167504	16.6538237154479	0.0388275873170131	0.00369134144454804	-125.074218547929	20.2308503620457	TGAATAACGGATAAGTTTGTTTTTAG_ATCAGAAGTTCGAATCAAATTACGAA
167645	0.392880521505646	0.040845650689257	0.00592268931005358	-92.3170470988234	26.6144944805031	TCATTAAGACAGAATCGGATTCTGAT_ATCAGAAGTTCGAATCAAATTACGAA
167654	33.6874686068742	0.0370900073391345	0.00266559287155896	-149.999999999363	17.5086840771964	GAAACAATAGTTAACGCGTTTGGACC_ATCAGAAGTTCGAATCAAATTACGAA
167785	29.299243657738	0.0414503505775846	0.00311977269976032	-119.899022512292	15.8830320616721	CTTGTAAGGTGCAATATGATTGTTGG_ATCAGAAGTTCGAATCAAATTACGAA
167831	14.6144935243115	0.0349625555902439	0.00358361085066771	-149.999999934439	24.8350347794311	CCGTTAACTTAGAACATGGTTTGTAA_ATCAGAAGTTCGAATCAAATTACGAA
167950	3.31702816134474	0.035878000123916	0.00476072475517873	-125.309192702728	27.7908886150187	GGATAAATGCCAAATACAGTTTTTAC_ATCAGAAGTTCGAATCAAATTACGAA
167984	21.3958373882391	0.035455093491597	0.00317152172278045	-149.996296193139	20.7911376045794	TAACTAAACGTAAAGCTCATTACTTG_ATCAGAAGTTCGAATCAAATTACGAA
168165	33.747335698325	0.0372000554314107	0.00287136531439655	-147.139175938507	17.7609267570671	TACACAACGTTGAATGTCGTTATGCT_ATCAGAAGTTCGAATCAAATTACGAA
168228	5.2483125861494	0.0379401486288276	0.00505810696923707	-115.854085240175	27.1795564787511	CGGAAAAAGGCGAAGAGGCTTTATGC_ATCAGAAGTTCGAATCAAATTACGAA
168285	5.61406069723341	0.0387977813200601	0.00473532141753585	-111.695916811913	24.2128243897156	TCGCTAAAGATTAAACTTCTTGAGTG_ATCAGAAGTTCGAATCAAATTACGAA
168298	7.06969251598768	0.0374630722569924	0.00414633982109302	-122.124235075998	22.8524544492402	ACTAAAACCTTCAAGCAGTTTAAGTG_ATCAGAAGTTCGAATCAAATTACGAA
168521	11.4750032077724	0.0391765456756852	0.00412567934499372	-117.492649574158	21.7192983670695	GCCGCAACCAGTAAGGAGCTTCGGGT_ATCAGAAGTTCGAATCAAATTACGAA
168560	28.9009884547557	0.0364828481865387	0.00312700951235974	-149.999999999672	20.3940750073514	GCCCAAACTGCAAAGGGAGTTACGCG_ATCAGAAGTTCGAATCAAATTACGAA
168676	26.9133692411287	0.0409858324732781	0.00330029675684331	-120.887420722374	17.013678490148	AACTTAAGGAGTAATCACTTTTTAAC_ATCAGAAGTTCGAATCAAATTACGAA
168720	33.4785123416646	0.0433133278136144	0.0029776707661476	-112.344602220329	14.0342499495844	ATCGAAAACCTTAATATGTTTTTTTG_ATCAGAAGTTCGAATCAAATTACGAA
168845	22.5579211076898	0.0421226602036133	0.00323169415277726	-112.185164465718	15.5786407988699	CCAGTAAACTACAAATAGCTTATTTC_ATCAGAAGTTCGAATCAAATTACGAA
168938	6.07693361135755	0.043451432729225	0.00491715623064661	-88.9354704505577	20.7711964905632	ACGTGAAGAGCCAACCGAATTAATCT_ATCAGAAGTTCGAATCAAATTACGAA
169074	18.8353200645545	0.0435642038808839	0.00359406905614309	-101.997153722004	16.07379432951	CTCAAAATTCGAAACAAGTTTAAGAG_ATCAGAAGTTCGAATCAAATTACGAA
169153	11.4392336551603	0.034929900907768	0.00405015385548798	-143.13168160348	26.0378103116615	ACTTAAAAGGCGAAATACGTTCACGA_ATCAGAAGTTCGAATCAAATTACGAA
169202	1.1823571280535	0.0460291637950669	0.00585296111068593	-68.9751038577244	21.1973649083234	CCAATAAAATTGAATAGCTTTACTAT_ATCAGAAGTTCGAATCAAATTACGAA
169295	951.475536296462	0.0562338439888981	0.000764411938474747	-115.946739274555	2.99302075768546	CCCTCAACTGGAAACATACTTTTTAC_ATCAGAAGTTCGAATCAAATTACGAA
169403	16.84816760078	0.0418671095964413	0.00401991934007234	-109.578145179682	19.4663143308637	CCAATAACAAAGAAGGTTATTTAAGG_ATCAGAAGTTCGAATCAAATTACGAA
169463	1.36623016223707	0.0374625821553985	0.00544879376359668	-111.456777073414	28.552615076405	GAACGAACAAGCAAGAGTTTTGTAAA_ATCAGAAGTTCGAATCAAATTACGAA
169469	6.69686029609031	0.044185508022465	0.0048883142087253	-87.2567472667285	20.1681627506111	TCCGTAAAGGTCAATATTCTTTAACA_ATCAGAAGTTCGAATCAAATTACGAA
169513	7.30689247027345	0.0421379357080556	0.00479306035741481	-95.6929227319694	21.3728001166024	CTTACAATAATTAAGGAATTTTAACC_ATCAGAAGTTCGAATCAAATTACGAA
169559	0.713197703050142	0.0342468256824279	0.00501107572161225	-129.809981583446	30.4994513567816	TTACAAATACACAATAATGTTCAACA_ATCAGAAGTTCGAATCAAATTACGAA
169602	1.37684511419241	0.0433513321256501	0.00557430951022461	-79.8530930638572	22.2015110287632	TTCGAAAATTTCAAAATTTTTCCGCT_ATCAGAAGTTCGAATCAAATTACGAA
170031	18.0644973030548	0.0355457794698781	0.00346127155424147	-149.999999913994	23.376220194882	AGAATAACTGGAAAGGTCTTTGTTGG_ATCAGAAGTTCGAATCAAATTACGAA
170143	1.87642209058423	0.0337741229413564	0.00501237672688663	-135.094706580124	32.164736592186	ACTATAACTTACAAGCTTTTTGGTCC_ATCAGAAGTTCGAATCAAATTACGAA
170377	34.8814763579576	0.0421053751364229	0.00306200704186023	-119.214107504712	15.3482329009913	TTCAGAAATTGAAAGAGAGTTGTTTT_ATCAGAAGTTCGAATCAAATTACGAA
170482	40.2127825795936	0.0459805023791479	0.00291030213051903	-100.55215017193	12.5200802835533	GACCGAATTATGAAAAAATTTTTAGG_ATCAGAAGTTCGAATCAAATTACGAA
170533	101.438750128959	0.0407029569657111	0.00174155798269943	-149.99999999427	10.233467024946	AGGAAAAAGTTCAATCCCTTTGTCCT_ATCAGAAGTTCGAATCAAATTACGAA
170740	6.60776373415216	0.0389805902627027	0.00456851958423992	-112.178764950589	23.4838151455238	AAAACAACCCGTAATTCCATTGTCGT_ATCAGAAGTTCGAATCAAATTACGAA
170969	37.7318555172462	0.0409116635363667	0.00284715219512273	-127.201285440124	15.097558918842	CAGTCAAACGTGAATAGTATTTGGAC_ATCAGAAGTTCGAATCAAATTACGAA
171029	1.30228531588288	0.0324509199164923	0.00549112218871652	-149.999999953432	43.3616282546074	TATTCAACACGTAACGATGTTTTACA_ATCAGAAGTTCGAATCAAATTACGAA
171079	10.8704353946332	0.0358830547048387	0.00404615260010192	-137.69201685624	25.0994189471162	ATCACAACACATAATGGAATTGAGTT_ATCAGAAGTTCGAATCAAATTACGAA
171307	24.8649319704337	0.0362837305014585	0.00317239932937395	-150	20.8660285120528	CGCCGAAGGGGCAAGGCGGTTGGGGG_ATCAGAAGTTCGAATCAAATTACGAA
171402	1.95192170093082	0.0352746457407566	0.00522642344599588	-126.733427702994	31.6795272141539	GAAGAAACATTTAACAGTCTTCATTT_ATCAGAAGTTCGAATCAAATTACGAA
171410	13.273538498458	0.037885620133494	0.00390132508630802	-126.621094233322	21.6932784101739	TCTGAAACAGCGAACAGACTTTGAGA_ATCAGAAGTTCGAATCAAATTACGAA
171451	3.49706111659833	0.0327746458334235	0.00451770856319976	-149.99999998721	33.2547968327827	TACCCAATAGAAAAAGTCGTTTACGT_ATCAGAAGTTCGAATCAAATTACGAA
171495	6.45333784411491	0.0362167668501183	0.00449112561829518	-129.516370078281	26.8725103089412	ACTTCAATTATTAAATTGGTTCCAAA_ATCAGAAGTTCGAATCAAATTACGAA
171506	12.5462544275733	0.0426779380424392	0.00393778556964245	-99.1850215511757	17.6276119975462	AGGCAAAATCCGAACAGGCTTGGAAT_ATCAGAAGTTCGAATCAAATTACGAA
171574	22.5592323537842	0.039202513175096	0.00385611001372189	-129.065277194534	21.5819584982842	TTTGCAATCGAAAACGATCTTAAAGT_ATCAGAAGTTCGAATCAAATTACGAA
171584	44.5045075301596	0.0379524106941795	0.00266425214237912	-149.999999995402	16.9395674414343	GTTTTAATAGGCAAGGTAGTTCGTAG_ATCAGAAGTTCGAATCAAATTACGAA
171743	20.3284261507335	0.0362506355372387	0.00348868995992874	-145.045330787506	22.1829348083358	AAGTGAAACTCAAAATAGCTTGCCTA_ATCAGAAGTTCGAATCAAATTACGAA
171763	1.33047659220534	0.0326319840435911	0.00595925225299084	-140.424753472489	40.6429265216879	TTAGCAAGGACAAACTCCATTATGGT_ATCAGAAGTTCGAATCAAATTACGAA
171794	31.5037505177261	0.041249036320831	0.00284193579882415	-122.148833640044	14.5977460096415	CCGAAAACATGAAAATAGCTTTCCGG_ATCAGAAGTTCGAATCAAATTACGAA
171902	81.8434858178033	0.0399301016277541	0.00201321077379841	-149.999999984947	12.1228795560615	CACAAAACGTCCAAAGACATTCACAC_ATCAGAAGTTCGAATCAAATTACGAA
171970	59.3081359945959	0.0416810432529345	0.00233131560459817	-132.531206588875	12.470440460934	AGCGCAAATACTAATTTAGTTGGCGA_ATCAGAAGTTCGAATCAAATTACGAA
172158	69.3660041319073	0.0393795526532217	0.00205091028919124	-149.999999984628	12.515125944441	ATCAGAAATGACAATTCGCTTGTTGT_ATCAGAAGTTCGAATCAAATTACGAA
172189	8.86090416053075	0.0370339056864762	0.00491464207464935	-128.731202649607	28.8584537266755	GAAAAAACACTTAACCTGATTACCGT_ATCAGAAGTTCGAATCAAATTACGAA
172353	62.8137964365374	0.0433155723651613	0.0022669556225056	-124.556516819468	11.3413976718467	ATCGAAATCTACAACTCTATTTAATG_ATCAGAAGTTCGAATCAAATTACGAA
172389	29.5417786620452	0.0421619765175203	0.00302289045383689	-116.327008945569	14.8187862433211	ACTTAAAACGCTAAACTGGTTACCGA_ATCAGAAGTTCGAATCAAATTACGAA
172492	10.5327360483733	0.0479473922610744	0.00480390581575411	-74.4922862607376	17.428691786323	AATTAAATATATAACGGCATTCTAAA_ATCAGAAGTTCGAATCAAATTACGAA
172510	22.9481694837575	0.0359738214059568	0.00319964648200743	-149.995090959046	20.8496102477216	AGACTAAGCGCTAACTAATTTCATTG_ATCAGAAGTTCGAATCAAATTACGAA
172554	2.1482296121407	0.0334069574414591	0.00480711760567404	-136.678439142093	31.3622411366342	TAACTAAATTGGAATGGGCTTTTATA_ATCAGAAGTTCGAATCAAATTACGAA
172638	0.473064297217206	0.0406024391348753	0.00512818987252451	-95.0631930037973	23.4069384512043	GAAACAATAGCCAATAGTTTTTCACT_ATCAGAAGTTCGAATCAAATTACGAA
172763	44.9796506855729	0.0401013320025223	0.00264482526220839	-136.461918909769	14.8852597857471	TGGGTAAGGCTTAATGTGTTTCATTT_ATCAGAAGTTCGAATCAAATTACGAA
172932	19.9364136547685	0.0457876921143646	0.00424231230703213	-92.5393688932377	17.7697799040229	ATTAGAAACTAAAAGACGGTTGTGTC_ATCAGAAGTTCGAATCAAATTACGAA
172959	39.1517373889011	0.0375041374145949	0.0026323826137692	-149.99999999927	16.7182448267423	CAACCAACCCTCAACCTAATTCGGTG_ATCAGAAGTTCGAATCAAATTACGAA
173110	20.9205672303319	0.0420618397695189	0.00355990984951016	-110.578654392107	17.0041459765453	CAAAAAAGCGGGAAACGCGTTTTGGT_ATCAGAAGTTCGAATCAAATTACGAA
173121	2.0837412004295	0.0383287643256197	0.0055927399061772	-105.066381127153	28.1720208697987	CCCGAAAGCGGGAAGGCGCTTAGGAA_ATCAGAAGTTCGAATCAAATTACGAA
173245	31.587341394601	0.0382415422718472	0.00305689259517059	-140.263544856386	18.213823241419	CGTCTAATGACTAATTTTGTTAATTC_ATCAGAAGTTCGAATCAAATTACGAA
173251	8.74283767226613	0.0406643964211101	0.00463003338397745	-105.751170966897	22.4008027547313	TATCAAAAAGAGAAACACGTTCGTTT_ATCAGAAGTTCGAATCAAATTACGAA
173344	37.3942589027929	0.0436131866498763	0.0028540545490998	-113.074329029664	13.4565725634	AATCAAACGTGCAAAGGGTTTGATTC_ATCAGAAGTTCGAATCAAATTACGAA
173355	35.0391952098865	0.0378450077493475	0.00286700778871061	-144.548222298941	17.4344874943071	AGATTAACATGTAAAAGGTTTGACTG_ATCAGAAGTTCGAATCAAATTACGAA
173480	9.72364569250266	0.0411788399897397	0.00417474320503921	-103.771061471877	19.6255112505114	TGATCAATTCCGAATGATTTTTTCAG_ATCAGAAGTTCGAATCAAATTACGAA
173555	43.5450616744145	0.0428469117317309	0.00284033575990829	-120.676535072466	14.1636579293415	TCTGTAAGTAGAAAAATTTTTCCACG_ATCAGAAGTTCGAATCAAATTACGAA
173587	22.6300853970391	0.0371588655394234	0.00373847516346503	-143.239175049017	23.37198717986	CTAAGAATGCGCAATAGCTTTGTTCT_ATCAGAAGTTCGAATCAAATTACGAA
173613	24.4669320500697	0.0407685684647616	0.00366921723873771	-121.32368922696	19.2742463763568	GGAGCAATATCTAACCCAGTTATTAA_ATCAGAAGTTCGAATCAAATTACGAA
173642	89.9242412670844	0.0402460576272788	0.0020243722576346	-149.999999985053	12.0206047212319	ATAATAATGTTCAATCACATTACGCT_ATCAGAAGTTCGAATCAAATTACGAA
173701	2.23764952576695	0.0460207100989741	0.00702494465885563	-71.817013704821	26.1456356985017	CAATTAACATTCAACTCTGTTAAATC_ATCAGAAGTTCGAATCAAATTACGAA
173717	93.1385479854931	0.0416171143922411	0.00190706702618506	-142.161705626148	10.6182006164459	CCACCAAACGGGAAGCTCTTTTTCAC_ATCAGAAGTTCGAATCAAATTACGAA
173832	63.0757855443837	0.0394674744024973	0.00226184623626823	-146.684672238659	13.4726581180461	GATATAATCTGCAAAGCTTTTTAGGT_ATCAGAAGTTCGAATCAAATTACGAA
173886	22.9907210593602	0.0383782567704406	0.00350069168721982	-133.283535978843	20.154845914492	GCAGTAAGCCCAAAAACCCTTCTTCG_ATCAGAAGTTCGAATCAAATTACGAA
174043	11.7013277154068	0.0428035320839914	0.00410574603344672	-99.1021346158957	18.429887439916	CACTTAAAGCTGAAAATGATTGATTA_ATCAGAAGTTCGAATCAAATTACGAA
174058	20.8503799124853	0.0444520762344816	0.00362825886797781	-98.7774390722549	15.8378552760614	CGACCAAAAACGAAATACGTTTCCAA_ATCAGAAGTTCGAATCAAATTACGAA
174166	2.23721128346493	0.032337360751376	0.00562867994615682	-149.999999991517	42.4651464760945	ATAGCAAGATCTAAAGTACTTACAAG_ATCAGAAGTTCGAATCAAATTACGAA
174228	53.2513219932808	0.038439571836194	0.00210271405539466	-149.648268854515	13.2824863436873	TTACAAACTGCGAAACATATTTCAGC_ATCAGAAGTTCGAATCAAATTACGAA
174599	2.63958439806652	0.0421432525284802	0.00544272691591016	-88.3722612381684	23.2258058130467	CTCCAAATACAAAATAATTTTAGGTC_ATCAGAAGTTCGAATCAAATTACGAA
174603	2.7884567257515	0.0326043502617632	0.00603807696738516	-149.109588871338	43.1098631763561	GTCTAAAACCGCAAGGTGATTTCACT_ATCAGAAGTTCGAATCAAATTACGAA
174619	3.16233836755883	0.0387920522844615	0.00594720137709118	-109.174167198946	30.690929149064	AGTATAATAGCGAACAGGTTTTGTAT_ATCAGAAGTTCGAATCAAATTACGAA
174627	35.1084190194549	0.0376604980019795	0.00279355704090754	-149.999999996767	18.5904999187076	AGCAAAACGTTTAAGTCCGTTATTGC_ATCAGAAGTTCGAATCAAATTACGAA
174654	3.69186984403522	0.0369104098026159	0.00463634476170382	-118.174511766863	25.5286871743747	CAGATAAGACATAATTAAATTTCGTT_ATCAGAAGTTCGAATCAAATTACGAA
174711	2.23930789245958	0.0459621856793755	0.00579176665078436	-71.4572254995953	21.1765848291495	AAAAAAACGCCTAAGTCTATTTCTCG_ATCAGAAGTTCGAATCAAATTACGAA
174779	67.4364652098218	0.0391806696928561	0.00226197197768663	-149.999999922398	13.7349963133877	GGTGTAACGCTCAAGCTTGTTCCGGC_ATCAGAAGTTCGAATCAAATTACGAA
174870	35.9763350006793	0.040854654424241	0.00304910877207734	-127.52861974292	16.1890564069032	ATTCCAAAAGACAACTCAGTTGCGTG_ATCAGAAGTTCGAATCAAATTACGAA
174909	31.6335305990436	0.0416506749838545	0.00319494139757768	-120.297917832719	16.1670057264361	ACGTGAAAACTGATGCCTTTCTGAG_ATCAGAAGTTCGAATCAAATTACGAA
175126	7.91952656164727	0.0443910300669848	0.00505241289860007	-88.4925125515994	20.9540688743584	AGACGAAGCATTAAGTTTATTGAGTA_ATCAGAAGTTCGAATCAAATTACGAA
175173	123.249219679694	0.0412996040152433	0.00165320029217633	-149.999999980647	9.63002062816561	AACATAAAGCAAAATCGTGTTTAGGG_ATCAGAAGTTCGAATCAAATTACGAA
175257	9.64245754922275	0.0360694377582329	0.00467486758399277	-135.140183636767	28.7356999201885	ATTCCAACTCTAAACCAATTTTTCTC_ATCAGAAGTTCGAATCAAATTACGAA
175828	41.450864255282	0.0399150389672928	0.00274457570788477	-135.241478155485	15.3726505063885	AGTCAAATCAGTAAAGGTATTCTCTG_ATCAGAAGTTCGAATCAAATTACGAA
175838	13.7388969851029	0.0352535649877446	0.00398550371516481	-149.999999995792	27.9021448760955	TGGATAATCCTAAAATCGCTTAAGCC_ATCAGAAGTTCGAATCAAATTACGAA
175886	9.17545834522764	0.0409862081941016	0.00454234481287636	-101.779183596979	21.5386758251577	ACTATAAGTTTGAAGTATTTTAACTT_ATCAGAAGTTCGAATCAAATTACGAA
175933	136.875892378109	0.0499837904921638	0.00166885979895085	-107.24663163088	6.88025797836411	TCTAAAACCTTTAAAATGGTTGCATT_ATCAGAAGTTCGAATCAAATTACGAA
175979	34.2685501697241	0.0387948711407065	0.00275332438529103	-137.803151343436	15.8951886624953	CTGCGAAACTAAAAGCTAGTTCTCCT_ATCAGAAGTTCGAATCAAATTACGAA
176001	9.35008572045315	0.0381319734006666	0.00427412974915171	-118.403804024602	22.9936611028719	GTTGGAATGACGAAAGGGTTTACTAT_ATCAGAAGTTCGAATCAAATTACGAA
176047	17.1205069221493	0.0350016354476361	0.0040414466527096	-149.999999996815	27.1258150795387	TACGAAAATCCAAAACGTATTGTTGA_ATCAGAAGTTCGAATCAAATTACGAA
176062	22.1825358369212	0.0403111387092595	0.00330628227680746	-121.872361291312	17.3571495275001	CTATCAAAGAGCAAATTCGTTTTTTG_ATCAGAAGTTCGAATCAAATTACGAA
176096	78.0252050335472	0.0399094993943884	0.00215628245095463	-149.999999997299	13.0888644721847	CATATAATGACTAAGGTTGTTTCGGA_ATCAGAAGTTCGAATCAAATTACGAA
176097	4.29748925167065	0.0409820298269814	0.00586292759691394	-99.5208526849375	27.4765625960526	TCATTAAATGCCAAGGCAGTTACCGG_ATCAGAAGTTCGAATCAAATTACGAA
176233	2.7377977566882	0.0393989767730951	0.00578122991868807	-105.004722707559	28.9739094602564	ACCGTAAAAAAAAAAGTTGTTTTCGC_ATCAGAAGTTCGAATCAAATTACGAA
176319	22.1897852876723	0.040185985892027	0.00327701368313442	-121.652796328437	17.0774743217989	GGCTGAAGACTAAATACGGTTGGATG_ATCAGAAGTTCGAATCAAATTACGAA
176358	11.313728712917	0.0343344116479858	0.00373177483136892	-150	25.5473665199068	ATTTCAACACCAAAGGGAGGTTGTGAA_ATCAGAAGTTCGAATCAAATTACGAA
176391	6.43174100084582	0.0405168562568166	0.00459206702055228	-104.845162351303	22.1303010790565	TACGAAACAAGGAAGCCCCTTGAATC_ATCAGAAGTTCGAATCAAATTACGAA
176569	5.53720586010158	0.0396275030092479	0.00479878830374743	-107.536763328454	23.8753928017072	GGGCTAATAAAAAAGGGGATTAGGAT_ATCAGAAGTTCGAATCAAATTACGAA
176575	6.46835656238332	0.0332666732166185	0.00532071995847256	-149.999999997863	37.5408155534661	TATCTAAGGAAGAATCGCATTGTGCC_ATCAGAAGTTCGAATCAAATTACGAA
176821	2.05668932464198	0.0386543809463264	0.00596786278927719	-105.320322866849	30.2751757437428	CCTAGAAAAGGTAAGGGCGTTAACGT_ATCAGAAGTTCGAATCAAATTACGAA
176893	35.7657762787803	0.0382939878644241	0.00280588071539777	-141.494556137806	16.5945746994948	TCGTAAAGTTTAAATGACGTTTTTAC_ATCAGAAGTTCGAATCAAATTACGAA
176910	48.1762637626115	0.0394792226417497	0.00280320890985152	-141.713732056519	16.4293836955788	AACGAAAGAGGTAATAGCATTGGTGA_ATCAGAAGTTCGAATCAAATTACGAA
176996	3.52134765977871	0.0326406734443936	0.00596988788338046	-149.999999987442	43.4162661971191	TAGTCAAACTCTAAACCAATTAATCG_ATCAGAAGTTCGAATCAAATTACGAA
177019	0.202005540702714	0.03154738157251	0.00483774428399252	-148.528785369884	37.0364817418564	AATCGAAAGTCTAACAACCTTTACAA_ATCAGAAGTTCGAATCAAATTACGAA
177205	14.3892190657283	0.0348082995484783	0.00383491314949584	-149.99999999771	26.5775209845029	GGAGCAACAGAGAACGGCATTACATG_ATCAGAAGTTCGAATCAAATTACGAA
177320	5.11040693685169	0.0337896341197741	0.00511957222020508	-143.342974677486	34.3268861890665	TACTCAAATAACAAGCGTCTTTAACA_ATCAGAAGTTCGAATCAAATTACGAA
177433	3.49353026234394	0.0330980098198286	0.00565558320496668	-149.999999982849	41.6537074794281	CTATAAACACACAAAAGGTTTTGCAC_ATCAGAAGTTCGAATCAAATTACGAA
177505	170.166116603223	0.0444518574007112	0.00143976450733967	-138.890737956902	7.49804404764241	ACCTCAATACATAATGTATTTTATCG_ATCAGAAGTTCGAATCAAATTACGAA
177514	18.7467538079479	0.0383020185252541	0.003604769039051	-129.201384376474	20.264707652344	GCATAAATCGCGAACTTTGTTCGTGA_ATCAGAAGTTCGAATCAAATTACGAA
177675	10.9794870535267	0.0340978399108788	0.00418157631616982	-150	28.9507000565257	TACTGAAGTCTTAATCACATTTCATA_ATCAGAAGTTCGAATCAAATTACGAA
177739	4.86268423296811	0.0379042734892904	0.00604937764103556	-117.776391357068	33.0542920967953	ACTTGAAGGCCAAATCGGTTTCATGA_ATCAGAAGTTCGAATCAAATTACGAA
177781	3.21282925213848	0.0399597011257926	0.00589635898747893	-101.729827007339	28.661064547444	ACAATAATATAAAAGCCAGTTATGCT_ATCAGAAGTTCGAATCAAATTACGAA
177785	7.98570162118654	0.0437391871558114	0.00507948802063252	-89.6537227727429	21.5618348920125	TCTATAATTGTAAAGCAGATTGAATA_ATCAGAAGTTCGAATCAAATTACGAA
177926	67.2477838281139	0.0391626607178218	0.00216959197424281	-149.999999999278	13.0939748875739	TGCACAAATGTGAAGATAATTGGGGC_ATCAGAAGTTCGAATCAAATTACGAA
177945	64.568308120224	0.0391157921616418	0.00224710242495508	-149.999999990089	13.687385475058	TAAAGAAATTGAAATTAGCTTATCAC_ATCAGAAGTTCGAATCAAATTACGAA
177977	38.9754410469355	0.0434367102871268	0.00278025135090802	-114.752104566723	13.3273653828592	CATTAAATCGTCAACTAAATTGGTAT_ATCAGAAGTTCGAATCAAATTACGAA
177986	17.4141135395114	0.0389701311262492	0.00404869701787209	-125.384239445768	22.3260678069169	ATGACAAATAGGAACTATGTTTGTGA_ATCAGAAGTTCGAATCAAATTACGAA
178029	0.925122331939718	0.0386132308256098	0.00558518251846422	-103.708084059097	27.9933808948343	CAAGCAAATACGAATTACTTTATAGC_ATCAGAAGTTCGAATCAAATTACGAA
178032	62.4774161608798	0.0390921380471523	0.00218578108780459	-149.999999983083	13.6318749673045	ATCGAAAATTTCAATAACCTTAGAGC_ATCAGAAGTTCGAATCAAATTACGAA
178095	10.9737714921154	0.0421316002888756	0.00459786397080505	-101.711272254907	21.1842679997092	TCTCAAAATGTCAAAAGGGTTTATGG_ATCAGAAGTTCGAATCAAATTACGAA
178120	16.8926318495753	0.0431993861589	0.00353798090069254	-102.444959155869	15.9991246495272	TGCGGAACGGAGAATGCGGTTCTTTT_ATCAGAAGTTCGAATCAAATTACGAA
178128	3.23393942568511	0.0342881224863826	0.005738320340513	-135.149475133243	36.8784205030592	TGCCCAATCGTCAACGCTATTTTCGT_ATCAGAAGTTCGAATCAAATTACGAA
178131	1.54833922290209	0.0332861370401924	0.005446405190194	-138.773284840601	36.0093064900021	CCCGGAAGCATAAACTGTATTCTTCG_ATCAGAAGTTCGAATCAAATTACGAA
178278	42.0655936963554	0.0420799090376026	0.00288983322993194	-123.612069195054	14.8177446670733	ACCTAAATAACTAAACGACTTCTTAC_ATCAGAAGTTCGAATCAAATTACGAA
178507	18.3443653047302	0.0363284053252965	0.00378798571488958	-143.353823779728	23.9828682076138	CGTTAAATAATTAATCGGATTGCATT_ATCAGAAGTTCGAATCAAATTACGAA
178553	31.0413478743303	0.0368395721743934	0.00308287470558363	-150	19.8561143986208	ACTTGAAACCAGAATTCCTTTACAAC_ATCAGAAGTTCGAATCAAATTACGAA
178570	48.0070382501796	0.0389898156882161	0.00266215496869829	-143.230309602054	15.7338867196299	GTCATAAATACGAAGGGAGTTATGCA_ATCAGAAGTTCGAATCAAATTACGAA
178626	36.0376898672251	0.0372241520978489	0.00263899984981015	-149.999999913946	17.1579725493126	CGTTAAACGAATAAGCGTGTTGGTCC_ATCAGAAGTTCGAATCAAATTACGAA
178782	16.6178380356971	0.043693461574814	0.00362156565953401	-99.5821188544277	15.9488645424416	CTTACAAATTGAAATTTCGTTACACC_ATCAGAAGTTCGAATCAAATTACGAA
178866	0.645395762890772	0.0385478114800773	0.0060742800542371	-105.095526412935	30.863808190281	ATGTCAATCGCGAATCCATTTACTGT_ATCAGAAGTTCGAATCAAATTACGAA
178871	23.941635229102	0.0415195469741255	0.00348585943182055	-116.391447657924	17.4204411737995	ATTTCAACGCATAAGTCACTTTCAAA_ATCAGAAGTTCGAATCAAATTACGAA
178876	37.8334798868581	0.0401425028574759	0.00298660873856783	-132.521557726303	16.5458613843884	TGAACAATTATCAATATCTTTGCCCT_ATCAGAAGTTCGAATCAAATTACGAA
178908	8.54895753134485	0.0386875049331626	0.00479706690573827	-117.695947257134	25.655898481291	TTGACAAAATAAAATCACGTTATCAA_ATCAGAAGTTCGAATCAAATTACGAA
178943	0.760556315890014	0.0367160008782905	0.00567786067913407	-114.218574134974	30.8463602161683	TCCAAAATGATGAATTATTTTCCAAT_ATCAGAAGTTCGAATCAAATTACGAA
179016	1.41821246741223	0.051559445983892	0.0137424740658714	-52.501268209602	42.9041420814637	GATATCGGTACCAATCCTTTTCCATG_ATCAGAAGTTCGAATCAAATTACGAA
179296	40.3950168845572	0.0417140071926998	0.00277062269272669	-125.051847560447	14.4130048467234	CTCCTAACGAATAATACGCTTTCGCT_ATCAGAAGTTCGAATCAAATTACGAA
179369	9.02552481466734	0.0485563379470418	0.00501046088680682	-66.7815467331082	17.2641109310085	AGTAAAAGTATAAAATTTTTTAGGCC_ATCAGAAGTTCGAATCAAATTACGAA
179372	1.41012973539117	0.0339446074245327	0.00576591518759737	-133.452356190862	36.4318373807637	GTTGAAAACATTAAGAGTATTCGTTC_ATCAGAAGTTCGAATCAAATTACGAA
179500	3.55333709633777	0.039474816958752	0.00623591528223981	-107.089988382383	31.8145738557207	CACTGAAGGTGGAATCCCATTGTCCT_ATCAGAAGTTCGAATCAAATTACGAA
179539	1.04552647068498	0.0317981405504424	0.00447121390766482	-149.99999987712	35.0091060422215	GCCGCAAGTCGTAAGTGGGTTGCGGA_ATCAGAAGTTCGAATCAAATTACGAA
179580	54.3287338779483	0.0385052370381056	0.00222274512390958	-149.996857232279	13.8996981774531	ATCCTAAGGTTGAAGACGTTTAGAAG_ATCAGAAGTTCGAATCAAATTACGAA
179584	60.980948233774	0.0409917251793207	0.00223829585518381	-136.995505158421	12.3214823759448	CCTATAATTTCCAATCCAATTAGCAT_ATCAGAAGTTCGAATCAAATTACGAA
179596	14.0540642236008	0.0350196369635334	0.00388741226395622	-147.802469820844	25.5469734859931	TCTATAAAGTGCAAGGTGCTTGTTCA_ATCAGAAGTTCGAATCAAATTACGAA
179624	27.9485700562049	0.0392883365852123	0.00328340613562315	-131.497555120889	18.3108615772786	GGTCGAATGGTAAATAGACTTAAGTC_ATCAGAAGTTCGAATCAAATTACGAA
179716	7.29207101959966	0.0377915897794757	0.00441798711149523	-120.897603096599	24.2951809342355	TCTTAAAACTTAAAGGAAGTTAAGGC_ATCAGAAGTTCGAATCAAATTACGAA
179823	50.9200841639144	0.0418811019449387	0.0025445774240811	-128.104592933274	13.3615082127399	CCGAAAAGGTCAAAATGCTTTCAGGG_ATCAGAAGTTCGAATCAAATTACGAA
179869	3.59465435949015	0.032705265904245	0.0051101369873622	-149.99999997761	37.4787911285547	ATCATAACGCCTAACGAGATTTGGAT_ATCAGAAGTTCGAATCAAATTACGAA
179913	32.9999213982101	0.0557029208095965	0.00411757104211817	-62.7047555655133	12.4729848377448	GTTTAAAGAAACAAAATGTTTTAAAC_ATCAGAAGTTCGAATCAAATTACGAA
179958	87.2896131580663	0.0425011208190614	0.00209587486538966	-135.935144334468	11.244759501325	CCCTTAAGATATAACTCGGTTAAAGC_ATCAGAAGTTCGAATCAAATTACGAA
180028	36.5686986907332	0.0373365159903116	0.00269062346631428	-149.999999958523	17.2390654715558	ATCAAAATATCGAAGCAGGTTTACGC_ATCAGAAGTTCGAATCAAATTACGAA
180037	16.115520507611	0.0401841154823774	0.00404884407102618	-117.003052062821	20.9039086820089	TATTAAAGCGTCAAACCTATTAGAGA_ATCAGAAGTTCGAATCAAATTACGAA
180039	18.389035509055	0.041361279342047	0.00386899806949418	-112.05775266474	19.0181434707055	TACTGAAGTGTGAAGAGTCTTATTTA_ATCAGAAGTTCGAATCAAATTACGAA
180057	49.4543705714171	0.0394421563794836	0.00253467425904123	-140.501949783505	14.6154821363875	AAGGTAATTGGCAAGATCATTCGTTT_ATCAGAAGTTCGAATCAAATTACGAA
180071	1.07215944550094	0.0404741959318529	0.00627181361220075	-86.0554382791401	27.4063393055863	TATGAAATATATAAGTTTGTTTACTC_ATCAGAAGTTCGAATCAAATTACGAA
180089	38.7718596593226	0.0378064624138114	0.00278817721667778	-147.260823518719	17.2038091236407	CTCGGAACAGGTAACGCGGTTGCCTG_ATCAGAAGTTCGAATCAAATTACGAA
180142	25.6175587686357	0.0421981705061086	0.00321000564237203	-112.519866644814	15.4656022232293	TATGGAAGCGACAAGAGTTTTCAGGG_ATCAGAAGTTCGAATCAAATTACGAA
180210	38.8506547200195	0.0402853278894195	0.00274862051828773	-132.202039082921	15.0583215998892	TTGAAAAATCTTAACTCGCTTTCCTC_ATCAGAAGTTCGAATCAAATTACGAA
180464	29.8851296305784	0.0380071811805022	0.0029092388482639	-139.9681010603	17.1319289665686	GGGTTAAAAAGGAACGTGTTTTGCAC_ATCAGAAGTTCGAATCAAATTACGAA
180493	25.7499044806697	0.0392727516761582	0.0030436873277493	-130.505965783024	16.9005810312697	CTAAGAAAAAACAAGGTCGTTCGGCG_ATCAGAAGTTCGAATCAAATTACGAA
180658	2.628035242336	0.0670573466837944	0.0103984788153963	-9.9508101631456	19.1251746758277	ACTTCAATATTAAAGTAATTTGTATG_ATCAGAAGTTCGAATCAAATTACGAA
180707	6.81586130505266	0.0334766840747047	0.00485112934201277	-149.999999988982	35.2069795300325	CCCTCAACAGGGAAGATGGTTACTGC_ATCAGAAGTTCGAATCAAATTACGAA
180711	7.45030936862517	0.0334791182373426	0.00487118143282186	-149.999999942784	34.772629294333	ATAATAATGGCTAAATCCATTTGTTG_ATCAGAAGTTCGAATCAAATTACGAA
180994	41.0949757834551	0.0392792858185325	0.0026518732577686	-139.179012840964	15.2616190786255	CTATGAACTAGGAATTTCCTTACCAC_ATCAGAAGTTCGAATCAAATTACGAA
181049	24.3871379799063	0.0396606718193622	0.00320260126438372	-127.108318746592	17.3276184601359	GACAGAAACGTCAAAAAGTTTCCGAT_ATCAGAAGTTCGAATCAAATTACGAA
181057	2.29921839094798	0.0427300881441128	0.00487814880229419	-87.9779785022247	20.5508206282832	GTAGTAAGCTTTAAATCTGTTGAAAA_ATCAGAAGTTCGAATCAAATTACGAA
181062	31.2053451816642	0.0368109044802011	0.00291312484017644	-149.99999999595	18.9788916800027	GAGAAAAGAAGTAACGTCGTTCCGGA_ATCAGAAGTTCGAATCAAATTACGAA
181435	0.667028299056952	0.0378497607153511	0.00598139039081728	-108.063781405384	31.2029593603939	GGAATAATTTAGAACATTTTTCCGTA_ATCAGAAGTTCGAATCAAATTACGAA
181522	37.3031194811826	0.0410303798849008	0.00295914691652925	-126.641963443367	15.6772864273138	TACATAATTGCGAAAATCTTTAGGTG_ATCAGAAGTTCGAATCAAATTACGAA
181589	36.68299248558	0.0431051956988408	0.00274310704484239	-115.611707112658	13.2117073981201	AATATAATTAAGAAGCATCTTAAAGC_ATCAGAAGTTCGAATCAAATTACGAA
181698	32.5043393605001	0.0376252090268729	0.00300348284554997	-144.838091474328	18.507878357247	ACTCAAACTACTAATAGATTTGGACG_ATCAGAAGTTCGAATCAAATTACGAA
181802	1.21549547716023	0.0405362623946645	0.00568196417938821	-94.9044734713989	26.1804337793259	GAGCCAAGCGGGAAGGGGATTGAGAG_ATCAGAAGTTCGAATCAAATTACGAA
181816	24.330849237187	0.0479040778876418	0.00371730522589978	-85.6668834843757	14.20018806378	CTCGGAAGCGGTAAGATCGTTGTTCA_ATCAGAAGTTCGAATCAAATTACGAA
181840	21.1704023081728	0.041043686580791	0.00336779121055992	-116.212488028789	16.9700989775665	CCAATAAGTACCAAACCTATTAAAAC_ATCAGAAGTTCGAATCAAATTACGAA
181856	43.0324271054268	0.0412219238560593	0.00260963771643296	-128.333309259289	13.8340842668162	CGAGGAAGGCTTAAGGAGTTTTAATC_ATCAGAAGTTCGAATCAAATTACGAA
181916	28.5213333082188	0.0371843357462342	0.00308326233513757	-144.948902898339	19.0012275808009	CGAACAAACTCTAAGTCTTTTCAGCG_ATCAGAAGTTCGAATCAAATTACGAA
181991	6.93458095817471	0.0364300063486213	0.00462263128291852	-127.469147162684	26.8056349756583	ACCTAAATAACTAATGTGGTTTTACA_ATCAGAAGTTCGAATCAAATTACGAA
182015	13.2707652811106	0.0395740188088434	0.00391678405670745	-118.040230252963	20.5954438571119	TTCAGAATTAAGAAAGGTATTCGATG_ATCAGAAGTTCGAATCAAATTACGAA
182106	34.3037306970201	0.0432457846628144	0.00300557608398313	-112.903410416225	14.3107204656205	GCGTAAACCAGTAAAGTGGTTTTTTT_ATCAGAAGTTCGAATCAAATTACGAA
182137	31.6120447960671	0.043959834114283	0.00349629911966879	-109.222382810809	16.2633658788904	TTTGTAAAAGGAAAGGGCATTGACAG_ATCAGAAGTTCGAATCAAATTACGAA
182164	0.898472823885143	0.0374440789924816	0.00615247440126557	-111.011175661212	33.0954901219148	CGCTCAATCACCACACAGTTCTGTA_ATCAGAAGTTCGAATCAAATTACGAA
182414	0.401161900370226	0.0311960904196555	0.00564615092732696	-148.062045907784	40.5864912269048	GACAGAATTAGGAACGCACTTCACAG_ATCAGAAGTTCGAATCAAATTACGAA
182810	5.39575508183619	0.039131213958061	0.00507016884154424	-109.639707805673	25.6508657657918	ACGCGAAAAATGAAACTTCTTAAGCA_ATCAGAAGTTCGAATCAAATTACGAA
182868	20.8535684497711	0.0384791630139731	0.00348638775937755	-130.004064974298	19.5155449574688	GTCGGAATAGCTAATGATGTTTGGGC_ATCAGAAGTTCGAATCAAATTACGAA
182870	28.6390757022211	0.0405145561033312	0.0031768135669213	-123.289498394696	16.5656828170536	GGAATAATCATGAACATGATTAAGCT_ATCAGAAGTTCGAATCAAATTACGAA
183439	18.2031475831787	0.0353077942254161	0.00323443558856452	-150	21.672974749997	ATAATAAAAGGCAACCCTTTTCATCC_ATCAGAAGTTCGAATCAAATTACGAA
183530	6.13183786794055	0.037021350438882	0.00449858716670198	-122.665537953049	25.0432705708662	GGCGTAATAGGGAAAGGACTTCTCGG_ATCAGAAGTTCGAATCAAATTACGAA
183544	85.4933837500215	0.0425371342405707	0.00199455372167424	-135.097495856355	10.5851521491649	GGATAAATGTGTAAGTGGTTTAAATC_ATCAGAAGTTCGAATCAAATTACGAA
183616	4684.96815703118	0.100731108615111	0.000821760794579139	-24.7096660125679	1.19838320365231	CTTTGAACATGCAACTACTTTTACGA_ATCAGAAGTTCGAATCAAATTACGAA
183699	32.0123390033517	0.0388051098366873	0.00283880101282429	-137.152510389607	16.3372745162688	AATTTAACAAGTAATCCTTTTATTACCCT_ATCAGAAGTTCGAATCAAATTACGAA
183806	193.197509374522	0.0496764739449123	0.00161971242611101	-115.082727201578	6.99440011650512	CACGGAAACTCTAAAAGGTTTACGTA_ATCAGAAGTTCGAATCAAATTACGAA
184038	8.25312825190014	0.0335890161514919	0.00498988969717698	-149.999997785628	35.4394941837927	GTACTAATCACAAATATGGTTCACCT_ATCAGAAGTTCGAATCAAATTACGAA
184221	42.0805590385843	0.0396300749625503	0.00256690164991058	-136.277270809891	14.3921988475285	CAGTCAATACCAAATATGTTTATACC_ATCAGAAGTTCGAATCAAATTACGAA
184361	8.93784403943349	0.0383278382158385	0.00453560351907114	-118.689176811512	24.5790224748986	GAACAAATCTTAAATCGGGTTGTCTA_ATCAGAAGTTCGAATCAAATTACGAA
184612	7.31321621662141	0.0450283855201806	0.00462036351665004	-80.8615778879941	18.061263181578	TATGAAATTCTTAAACCGGTTAAAAT_ATCAGAAGTTCGAATCAAATTACGAA
184648	67.4235692667107	0.0416062467673841	0.0023498272493655	-134.760952621803	12.6947909937327	ATTAGAACAAGGAAACACCTTCTTAG_ATCAGAAGTTCGAATCAAATTACGAA
184955	7.79354961445887	0.0387946709812923	0.00481625138468028	-116.090434801703	25.7239826781304	CTTATAACGATCAAATTCTTTAAATC_ATCAGAAGTTCGAATCAAATTACGAA
184973	25.1305886828949	0.039845111858764	0.00340332320527018	-126.987799642336	18.531180235508	ATCTTAAGACCGAAACCTATTTTTTC_ATCAGAAGTTCGAATCAAATTACGAA
185182	63.2696699583813	0.0391515813471764	0.00214818333155157	-149.999999986053	13.5075728473909	TGTCAAAATTGCAACCTGTTTGAGTC_ATCAGAAGTTCGAATCAAATTACGAA
185566	43.3189780328864	0.0375587489753418	0.00266547243765193	-149.999999992893	16.8032094622725	ACAACAAACGGGAATCGCGTTGTTAG_ATCAGAAGTTCGAATCAAATTACGAA
185659	13.895108076969	0.0353761294895912	0.00401669782492982	-146.081264272911	26.3168286351068	ATTAGAATCTGAAACACGGTTATTTA_ATCAGAAGTTCGAATCAAATTACGAA
185669	17.3157854277572	0.0373812683541475	0.00361274788840573	-134.613648102021	21.2375114744675	CGATCAAAGTAGAAGTAGTTTTTATG_ATCAGAAGTTCGAATCAAATTACGAA
185815	7.16360608695435	0.0397558486185435	0.00556365689580745	-110.489065063439	28.5795744951072	GCGAAAAGGTTGAAAATTTTTTGGCA_ATCAGAAGTTCGAATCAAATTACGAA
185880	8.53176159612798	0.0382987033979823	0.00442376101742634	-119.062026758978	23.9376302334197	CCGTAAAAATACAAGCGGATTCAGAT_ATCAGAAGTTCGAATCAAATTACGAA
185936	6.84601592284311	0.0429712119159342	0.00470706971310176	-91.8094378843759	20.2524717609961	CTATTAAAACTTAACTTAATTGCTTT_ATCAGAAGTTCGAATCAAATTACGAA
185980	7.2494128546322	0.0396907988383116	0.00453880864821913	-109.796963379332	22.8517259257503	TCCAAAAACATAAACGGGTTTTGTAT_ATCAGAAGTTCGAATCAAATTACGAA
186025	10.8708127471369	0.0413338446152152	0.00471904390102271	-103.019545284644	22.4655213638548	GTTCAAACCAAAAATCCCGTTATTTT_ATCAGAAGTTCGAATCAAATTACGAA
186108	3.57144681653034	0.0384350686265658	0.00563388315830608	-110.584560595321	29.4748713798459	GGAGCAAACAAGAAAGCCCTTGGACA_ATCAGAAGTTCGAATCAAATTACGAA
186377	4.03618821564019	0.0458990184387168	0.00633347793935147	-76.0111793232068	24.2835103472071	TTGGGAACGCTTAAATTCTTTAGGGT_ATCAGAAGTTCGAATCAAATTACGAA
186379	4.35208221480005	0.0465950322074635	0.00528661514546573	-70.9600441004328	18.9031918347154	CGGATAACTTAGAAGTTGTTTGTGAT_ATCAGAAGTTCGAATCAAATTACGAA
186416	20.1447965535646	0.0355748735862885	0.00317547442622358	-149.999999995223	21.7980821996082	ATGTCAATAGGTAACACTGTTTTCAC_ATCAGAAGTTCGAATCAAATTACGAA
186457	15.1974627073877	0.0387518385851486	0.00373045837853892	-123.822161590613	20.32599023932	TTACGAATGAGTACTTTAAAGT_ATCAGAAGTTCGAATCAAATTACGAA
186544	17.4928474105422	0.0431275539698021	0.00366321454468079	-102.977898742351	16.5539480979881	ATATAAAGTTAAAATTCAGTTGTATC_ATCAGAAGTTCGAATCAAATTACGAA
186575	36.8358438299245	0.0404371711184538	0.00266169565486363	-130.225998659456	14.4053607157342	CTCGTAAGAATAAACTCTATTGGTCA_ATCAGAAGTTCGAATCAAATTACGAA
186644	6.74603990128193	0.0407690119772861	0.00517372656143862	-104.439568893618	25.1123016573197	CAACCAACTAGTAATTCATTTTGACA_ATCAGAAGTTCGAATCAAATTACGAA
186650	30.9983452619809	0.045345194437037	0.00323151453282584	-101.322929352537	14.1204674984092	TCACAAATTTAAAAGGGGTTTAGGTT_ATCAGAAGTTCGAATCAAATTACGAA
186726	8.49453833380348	0.0350421684833646	0.00473438747521264	-141.58958314201	30.8664691690672	CTTACAAGCTTAAACTCGGTTTAAGC_ATCAGAAGTTCGAATCAAATTACGAA
186781	3.83441924280439	0.043843766433179	0.00518712091522033	-84.4123972492396	21.195302549553	AACTTAATTCTAAAGCGACTTCTACT_ATCAGAAGTTCGAATCAAATTACGAA
186884	7.3801412525617	0.0506727621123679	0.00517866335484827	-61.3916871690772	16.5486868014323	CTGTCAAATCAAAAGTATATTGGAAA_ATCAGAAGTTCGAATCAAATTACGAA
186885	32.141632979448	0.0427335800320733	0.00292654361968962	-114.475522890557	14.0673414195421	TCAGGAAAACCCAACACACTTCCGCA_ATCAGAAGTTCGAATCAAATTACGAA
187141	9.78703370559076	0.0337327875996443	0.00385799075634568	-149.999999976825	26.5393769138593	GGAAGAATAGTCAAGCGAGTTGGGTG_ATCAGAAGTTCGAATCAAATTACGAA
187182	29.0620711784953	0.0405275640086696	0.00303262599376336	-124.554727327881	15.9815570662879	CTCAAAAATTACAAGAAGGTTAGGGG_ATCAGAAGTTCGAATCAAATTACGAA
187528	7.14268838720444	0.0385963493283152	0.00430689882312911	-115.877575529995	22.5808494601301	TTCAGAATATTGAATATGGTTCCTCC_ATCAGAAGTTCGAATCAAATTACGAA
187534	111.256596608945	0.04091065490221	0.00174511905102508	-149.999999991703	10.2919650565784	TTTGAAATGATGAACGTTATTACACC_ATCAGAAGTTCGAATCAAATTACGAA
187536	15.2991387332221	0.0362595612668932	0.00395437181741862	-141.208366877857	24.7396912286765	ATGCAAACAGATAAAACCTTTCTAGA_ATCAGAAGTTCGAATCAAATTACGAA
187603	1.02719483320197	0.0324125940885414	0.00582036584765996	-144.037734565834	40.3715299140094	TACATAATACCAAACCAGGTTGAAA_ATCAGAAGTTCGAATCAAATTACGAA
187720	4.220443756995	0.037604787985963	0.0057569877844163	-117.281714871414	31.7694057121114	ACCACAAAAGTCAAGCGGGTTGGAGG_ATCAGAAGTTCGAATCAAATTACGAA
187796	48.1754875874045	0.0386685193862948	0.00251748259517281	-145.423419178746	15.0851200677778	ACGTCAAAGGACAAGGTAGTTTACCG_ATCAGAAGTTCGAATCAAATTACGAA
187928	189.948518619901	0.0510382935141287	0.00157535430052047	-108.644083793694	6.45241952274578	GCTCCAATAGTCAAGTGTTTTATCTC_ATCAGAAGTTCGAATCAAATTACGAA
188051	54.319624936628	0.0387134599655612	0.00251921858531425	-148.928737941362	15.3598193426167	CTTCAAATACTCAAGAGCGTTCAACG_ATCAGAAGTTCGAATCAAATTACGAA
188117	9.3229817135356	0.0400473248715166	0.00421045724101642	-108.608373449387	20.7284926200898	AGTACAAAAGAGAAAACATTTAAGGG_ATCAGAAGTTCGAATCAAATTACGAA
188236	6.19566396173515	0.033154484531284	0.00474098381073114	-149.99999999861	33.3752405176802	ATACGAACACTGAAGGTACTTCTGAA_ATCAGAAGTTCGAATCAAATTACGAA
188291	2.05371303869812	0.0339464432134859	0.00560190036707354	-137.176403429127	36.4264967664627	AGGCGAAACAATAATTAGATTGTTTG_ATCAGAAGTTCGAATCAAATTACGAA
188343	3.10145952102407	0.0324584725469463	0.00551864576414372	-149.999999999883	43.3867587199653	ACCGTAACCATGAATAGCGTTCTTGC_ATCAGAAGTTCGAATCAAATTACGAA
188390	7.78332969781651	0.0387783008113098	0.0043974448875667	-114.658133975206	22.8131316127888	GCTGCAAACACGAATTTGGTTGAAAT_ATCAGAAGTTCGAATCAAATTACGAA
188707	95.7295475942312	0.0414303886848733	0.00182216249607262	-143.509924312348	10.2300919007131	CGGCCAAGCTGCAATCATTTTGGTTT_ATCAGAAGTTCGAATCAAATTACGAA
188747	4.61702395196546	0.038438466945634	0.00537924369781184	-111.154550613472	27.7394233632615	AAGGGAAGCGGGAAGTATGTTGGTAT_ATCAGAAGTTCGAATCAAATTACGAA
188839	6.09540354956913	0.037968257447747	0.00488279290178341	-111.259583810253	25.3701611286565	CATGGAACTATCAAAGTTATTCTAT_ATCAGAAGTTCGAATCAAATTACGAA
189270	6.59964190016748	0.0374881849596087	0.00484189849793034	-120.819953646339	26.8859843692441	GTAACAACAGGTAATAAAGTTGGCCG_ATCAGAAGTTCGAATCAAATTACGAA
189309	56.0448471858851	0.0387529306485181	0.0024791429291531	-149.999999994335	15.4498681067676	ATCGTAAACGCGAATTCTTTTGCTTC_ATCAGAAGTTCGAATCAAATTACGAA
189320	1.12589449794704	0.0288873853657244	0.00770220682023496	-149.999999751526	63.5070740695619	AATATAAGTGGTAACTTGATTTAGGT_ATCAGAAGTTCGAATCAAATTACGAA
189333	13.7808657185867	0.0366860818229382	0.00419484208456242	-136.102895143345	25.4764798749813	GAGATAAACTGAAACAGGGTTGATTA_ATCAGAAGTTCGAATCAAATTACGAA
189336	0.780803365086868	0.0428942019334231	0.00622445464746	-84.3810560565193	25.7838997192203	CCCAGAAAGTTAAATATAGTTCGTCC_ATCAGAAGTTCGAATCAAATTACGAA
189366	28.1637054926427	0.0425279131393148	0.00320157058824177	-113.566330757728	15.4348840377874	CAACCAAGCCGGAAGGATGTTTAGAG_ATCAGAAGTTCGAATCAAATTACGAA
189416	0.72204357408593	0.0342716487378116	0.00531374367094089	-123.855124894245	31.4642898255004	GCGCAAATGCGTAAAGTGCTTCGATG_ATCAGAAGTTCGAATCAAATTACGAA
189451	4.22259654598288	0.0460759700404846	0.00511535868194708	-74.0643891396071	19.1221327415587	GGATAAAATAAAAATTTAGTTCCGAT_ATCAGAAGTTCGAATCAAATTACGAA
189475	0.0622207550898679	0.0330370389115445	0.00554699350552559	-135.624857393925	36.0009433454733	CACATAATCATAAACGAGTTTTGGCA_ATCAGAAGTTCGAATCAAATTACGAA
189486	54.6138585857686	0.0393157857766383	0.00251748687361062	-144.320899418085	14.818231354225	AGTAGAAACGCGAATGACTTTTGGGC_ATCAGAAGTTCGAATCAAATTACGAA
189529	146.169320784465	0.0523100702368725	0.00184815547362233	-98.4710943622833	7.09069002690038	CGAACAAATGACAACAAACTTCATTA_ATCAGAAGTTCGAATCAAATTACGAA
189675	0.207342939968512	0.0342831463823064	0.00537756130787508	-128.017407012015	33.3436543728086	CCGCTAAATGAAAAGGCGTTTCAACC_ATCAGAAGTTCGAATCAAATTACGAA
189771	119.704345803329	0.0464279259277645	0.00184627420491712	-121.11081739617	8.61454488581583	TAAGAAAAGCGAAAGCTCATTGGGAG_ATCAGAAGTTCGAATCAAATTACGAA
189811	25.8831906883493	0.0468567576981595	0.00358992796641764	-91.9922906797936	14.5935789204545	GATCTAAAACAGAAAGGAATTCCATT_ATCAGAAGTTCGAATCAAATTACGAA
189819	22.6708174001806	0.0451499170764195	0.00386982544651468	-97.6346598268061	16.6141118360062	TATTGAAGAATGAAGTAGTTTTCTAA_ATCAGAAGTTCGAATCAAATTACGAA
189838	3.95037893519222	0.0326830404189655	0.00548909480980693	-149.99999999832	39.1409690997473	TAGGCAATAAATAACCGTGTTCGGCT_ATCAGAAGTTCGAATCAAATTACGAA
189850	17.3598054940646	0.0414338815859525	0.00362338846878643	-111.245835780375	17.7424452546425	CCCCCAACCTGGAATGTTTTTTCACT_ATCAGAAGTTCGAATCAAATTACGAA
189853	4.55834099974153	0.0420579021161726	0.00503150644477163	-91.4967544058791	21.8019395940241	TTTTTAAAGATTAAACAGCTTCAGTA_ATCAGAAGTTCGAATCAAATTACGAA
189880	4.48448479756055	0.0367600295859599	0.00555734835928263	-121.919225437402	31.6663686227921	AGTTCAATCATTAATGGTATTGTGTG_ATCAGAAGTTCGAATCAAATTACGAA
190182	6.11602072088411	0.0416750300625778	0.00502037869698095	-97.2878089049682	23.1754064635102	AGTCAAAATTAAAATCGGCTTCAAAA_ATCAGAAGTTCGAATCAAATTACGAA
190403	10.896494418064	0.0374262868988828	0.00422564668787111	-127.042018938129	24.1543251025623	TTTGAAAACTTCAATAACTTTCCTCG_ATCAGAAGTTCGAATCAAATTACGAA
190600	74.445091362108	0.0394761432149302	0.00208322254525768	-149.999999988348	12.5170351674192	GGTCCAAACCAAAATGGTGTTACTAT_ATCAGAAGTTCGAATCAAATTACGAA
190850	40.499921212257	0.0395886553063173	0.0026841480434426	-136.682984146161	15.1443926350402	TATCCAATAAACAACTCGGTTACGTT_ATCAGAAGTTCGAATCAAATTACGAA
190914	36.3651017125439	0.0420123874151979	0.00283890812968193	-121.609499457512	14.381744146501	TACCCAAGTGCAAAGCTTATTATTCA_ATCAGAAGTTCGAATCAAATTACGAA
190921	4.30144707021699	0.0327299417885418	0.00565419591596075	-149.99999999826	40.4276952077815	GCGAAAAGTGTGAACGTTGTTTCTGT_ATCAGAAGTTCGAATCAAATTACGAA
191050	0.0990773357667081	0.0313787887951266	0.00500414101440433	-149.999999972463	38.173155296576	TCGCGAAACGACAAGAAAGTTCCACC_ATCAGAAGTTCGAATCAAATTACGAA
191135	39.9699000505196	0.0375264162189149	0.00297014978260581	-149.999999999711	18.8884511056971	GATCCGATATCGGTACCTGTTATTAC_ATCAGAAGTTCGAATCAAATTACGAA
191137	7.64099159205951	0.0334508820040045	0.0044915860465865	-146.341689655542	30.2480860275657	GACCCAAGATTTAAGGTATTTCCGCA_ATCAGAAGTTCGAATCAAATTACGAA
191442	13.1554670182642	0.0349814807133799	0.00428211985963224	-147.654236265168	28.6583036974874	TGTCAAAGATGTAATTATCTTCAACT_ATCAGAAGTTCGAATCAAATTACGAA
191468	14.1911406696572	0.0369720253651284	0.00366236295322997	-131.989481981673	21.3579731077573	GTGCAAAAGTCGAAACGTATTCGTAG_ATCAGAAGTTCGAATCAAATTACGAA
191615	166.586774434849	0.0426653110481814	0.00145866301504085	-150	8.4386707674644	ACACTAATGATGAAGTCTTTTTTGGG_ATCAGAAGTTCGAATCAAATTACGAA
191792	14.9008162572215	0.0392277569208547	0.00400431136363972	-120.294789125081	21.2813837166243	CAGACAAATTATAATTGCATTCACAC_ATCAGAAGTTCGAATCAAATTACGAA
191812	70.4321927268599	0.0411080984505634	0.00217473706057105	-139.297445060526	12.0962142734994	AACTTAACCATGAAGGCGTTTCACAA_ATCAGAAGTTCGAATCAAATTACGAA
191899	2.4401844744241	0.0390221003813465	0.00555449146002929	-106.189967769781	28.1732652407398	CGCGAAAGCAAAAAATATGTTGCTTG_ATCAGAAGTTCGAATCAAATTACGAA
191950	31.0039077610637	0.0375846096866434	0.0030220904500132	-143.093886099519	18.3771688255881	TCACCAAAAACCAACGGATTTAGGGC_ATCAGAAGTTCGAATCAAATTACGAA
192136	7.23376938851283	0.0405622769479144	0.00421744992787119	-105.97698191105	20.20169748382	CTTACAAGGCCTAATCACGTTGTATA_ATCAGAAGTTCGAATCAAATTACGAA
192177	153.724841328237	0.0423645222023246	0.00145509652820281	-149.999999972122	8.52605059812111	AGCATAAGACCTAATGGTGTTTGGCT_ATCAGAAGTTCGAATCAAATTACGAA
192192	17.6507834154505	0.035387186793893	0.00398551726655645	-149.99999998446	27.1833262473917	GACTTAACTGGTAAACATGTTCGTGG_ATCAGAAGTTCGAATCAAATTACGAA
192225	25.7079897682585	0.0434534134071926	0.00327931569751669	-107.801025450575	15.1716853377389	TGGAAAACGTTCAATCGTGTTCTTAT_ATCAGAAGTTCGAATCAAATTACGAA
192322	1.34520825214332	0.0378656590663146	0.00606067121456632	-109.103802628982	32.0587314118249	CCAATAAATCAGAAATCTGTTAAGCC_ATCAGAAGTTCGAATCAAATTACGAA
192434	7.54813421371941	0.038138442936078	0.00495943359443322	-119.801406104575	27.3209849960121	ATCCCAATATAAAAGTTCATTACGAA_ATCAGAAGTTCGAATCAAATTACGAA
192453	0.926063965812943	0.0348099540818372	0.0056304833679518	-127.886212995492	34.3675152177414	AACGCAAAAGAAAATTGATTTCGCTT_ATCAGAAGTTCGAATCAAATTACGAA
192518	87.452386681756	0.0400935441180741	0.00188067939493411	-149.999999999828	11.2073001561386	GCTTCAAGCCAGAAGCTTCTTCCCTG_ATCAGAAGTTCGAATCAAATTACGAA
192528	26.3332317599837	0.0393192042244818	0.00318335518443089	-129.273112904138	17.5766812926691	GAATTAAGCTGAAATTTGCTTCTCCG_ATCAGAAGTTCGAATCAAATTACGAA
192602	7.15012555287748	0.0335551498067365	0.00508162505997968	-149.999999997597	36.880793987818	AGTCGAATGATGAAAGTGTTTGGTCG_ATCAGAAGTTCGAATCAAATTACGAA
192607	6.13742961843906	0.0384024235102485	0.00506929452820704	-113.6671638063	26.842165429101	TAGTGAAATGTAAAGTTATTTATACC_ATCAGAAGTTCGAATCAAATTACGAA
192694	166.869000640318	0.0424623317884035	0.00133401631626988	-149.996988621465	7.69038213800848	CAACCAAGCCTAAAACACATTAAGAG_ATCAGAAGTTCGAATCAAATTACGAA
192780	58.35420072606	0.0392507828133592	0.00243253367495248	-146.266327959559	14.4851549795474	ACTACAACAGTTAATGGCTTTACCCA_ATCAGAAGTTCGAATCAAATTACGAA
192817	15.4673790357795	0.0401002140128084	0.00454501834532151	-119.298623758967	24.1181808162125	TCATAAAGGGGTAACAAATTTGTGCA_ATCAGAAGTTCGAATCAAATTACGAA
192894	5.59499939027965	0.0341966014664173	0.00467637058860371	-140.391126549748	30.6592880811782	CAATGAAGCTGGAATATTATTGTCTG_ATCAGAAGTTCGAATCAAATTACGAA
192960	21.0448405714466	0.0389877659686849	0.00345415864859497	-128.450067899761	19.2005378778032	TACAAAATCCTAAATTACATTCTGGT_ATCAGAAGTTCGAATCAAATTACGAA
193062	22.1675984605031	0.0370872292807061	0.00344353764035671	-139.361771158204	20.6317620976849	ACGTCAACCAACAAGGACCTTCTCGT_ATCAGAAGTTCGAATCAAATTACGAA
193107	52.6435279982372	0.0427660646495754	0.00244997473082514	-124.319479923861	12.4316337346001	AGCCGAAATCCAAACCAAGTTAATAA_ATCAGAAGTTCGAATCAAATTACGAA
193137	74.448430805181	0.0424788899974355	0.00210410560758192	-132.565454120212	11.0794998641813	TACAGAATCCGCAAAATTTTTACGTG_ATCAGAAGTTCGAATCAAATTACGAA
193322	16.2261757222414	0.0368915478434937	0.00394102990980945	-137.892234866645	24.1194048401497	TCATGAAGATCAAAGCTGGTTACAGA_ATCAGAAGTTCGAATCAAATTACGAA
193392	15.632730087232	0.0420793431968852	0.00374365162903073	-105.934256522184	17.4104632218959	CATCGAAATATAAATTGTTTTACGTT_ATCAGAAGTTCGAATCAAATTACGAA
193403	11.3640755936973	0.034465343266868	0.00389339512464711	-149.999999983759	27.7283626783297	AGCTTAACTTCCAATGGGCTTAACTC_ATCAGAAGTTCGAATCAAATTACGAA
193452	2.8825473906693	0.0332973008966497	0.00455883927786833	-138.891924644982	29.7866736154992	GGGTCAAGCCTTAAGCAATTTGGAGC_ATCAGAAGTTCGAATCAAATTACGAA
193474	14.191221765383	0.0400818560425741	0.00376525158300528	-115.869307918866	19.2897019761994	CCAGCAAGCCGCAAGGGGATTGGGAT_ATCAGAAGTTCGAATCAAATTACGAA
193516	10.8835471916056	0.0368254448187224	0.00417220728040293	-131.024320933736	24.4547227094863	ATTCAAACCGTGAATAACGTTCACTT_ATCAGAAGTTCGAATCAAATTACGAA
193587	6.79073150006944	0.0366857384688574	0.00444436939577665	-127.187631716171	25.6892668938498	CATCTAAATCGTAAAGAATTTTCAAG_ATCAGAAGTTCGAATCAAATTACGAA
193643	1.06373027572486	0.044819805274482	0.0062395522192012	-72.6775915619263	23.7034372129978	TCTATAATTATTAATACGATTCGATG_ATCAGAAGTTCGAATCAAATTACGAA
193739	37.1903650042651	0.0398885800428733	0.00265761314971085	-132.492447075375	14.6360639872561	AACGTAAGTCTTAACAAAATTCAGAT_ATCAGAAGTTCGAATCAAATTACGAA
193756	19.1763903652158	0.0416265529205415	0.00364581267505219	-111.98539757834	17.933073065757	ATAATAACGGCCAAAGCCATTACATT_ATCAGAAGTTCGAATCAAATTACGAA
193781	15.6454846063867	0.0371314484456233	0.00370619844940976	-135.032983823736	22.0111337798888	AACCCAAATCTGTAAGAACGTTTTTAA_ATCAGAAGTTCGAATCAAATTACGAA
193810	4.4590683753315	0.035883466199618	0.00472967915346506	-127.799818855519	27.9948669676547	TGTTGAATGGGAAACGGCATTCTGCT_ATCAGAAGTTCGAATCAAATTACGAA
193817	18.2043223911345	0.0445102311929866	0.00360129896455605	-96.3962576224559	15.3861904174972	AAACTAAAAAGGAATGTCTTTTGTAA_ATCAGAAGTTCGAATCAAATTACGAA
193828	60.7257842109268	0.0426041570037722	0.00238113699987635	-127.176388635305	12.2268701060092	TTCCTAAAACGAAAATCATTTTTGTC_ATCAGAAGTTCGAATCAAATTACGAA
193879	2.67584704854045	0.0425428798678455	0.00555833449539329	-85.6774239655603	23.6363176006106	AACAAAACTATTAATAAATTTGGCGT_ATCAGAAGTTCGAATCAAATTACGAA
193967	6.81786995711924	0.0350472461952	0.00469346663880276	-137.889564371768	29.9648247893583	AAATAAATACGCAATTACCTTGCATG_ATCAGAAGTTCGAATCAAATTACGAA
194082	2.82680593968216	0.0402879566060819	0.00470352031784134	-99.3293475752534	21.9634962975828	CCCCTAACATTAAAGGGCGTTTTCAG_ATCAGAAGTTCGAATCAAATTACGAA
194088	3.29316941446119	0.0423355488938989	0.0051911681591516	-91.0252670928781	22.4624622635879	TGGGCAAGAGGGAAGCCAGTTGGTTA_ATCAGAAGTTCGAATCAAATTACGAA
194171	25.5576016708608	0.042729576947477	0.00323115900084407	-110.604056208005	15.3062427014793	AATATAATTACCAATGCAGTTTCCAT_ATCAGAAGTTCGAATCAAATTACGAA
194366	35.203976136441	0.038093346551611	0.00297542038885231	-141.828812079249	17.7345223369596	TTCCAAACAGTTAATCGCATTGCGCC_ATCAGAAGTTCGAATCAAATTACGAA
194454	31.9283869594078	0.039313463902795	0.0029440747328425	-134.21193173793	16.6317895461253	CAGAGAACAAACAAGTACCTTCGAAT_ATCAGAAGTTCGAATCAAATTACGAA
194533	15.2345699165164	0.0348764983722491	0.00359968780189895	-149.999995891998	24.6880745721463	CATCTAAACCAAAATTTGGTTCTCCG_ATCAGAAGTTCGAATCAAATTACGAA
194545	75.5891429574518	0.0406173421658609	0.00215463600392811	-144.106798201568	12.4366367127068	CTTTCAACCTTGAAACATCTTAGAAG_ATCAGAAGTTCGAATCAAATTACGAA
194661	21.2298989955992	0.0381509904143527	0.00327789790143371	-133.078523474865	18.7395526348694	ATCAAAAACGAAAACATTGTTCAGGA_ATCAGAAGTTCGAATCAAATTACGAA
194668	5.97966093619038	0.0388150014702676	0.00522189073648061	-113.804084712364	27.5819963023698	AATTCAAGGGGAAAGTAAATTAGGTT_ATCAGAAGTTCGAATCAAATTACGAA
194675	1.09426296875067	0.0327460870007488	0.00535785917536954	-137.634129714226	35.7825769496352	AGTATAATGAATAATTCTTTTGAGTG_ATCAGAAGTTCGAATCAAATTACGAA
194692	1.11477274713133	0.0417337891866992	0.00561787895562344	-85.5572128682792	23.9396546237554	ATTTCAAGATATAATCTACTTTATTG_ATCAGAAGTTCGAATCAAATTACGAA
194710	2.09712696590547	0.0393433773220354	0.00553514476243975	-104.117077203404	27.2077338850847	GAACTAACTCATAATTTTTTTGCAAT_ATCAGAAGTTCGAATCAAATTACGAA
194850	0.917491582417824	0.0320366645814173	0.00487355926180043	-147.297721906342	37.7337276314361	ATGTGAACGTCGAACATTGTTATCCC_ATCAGAAGTTCGAATCAAATTACGAA
194866	20.0448978867412	0.0409720013297243	0.003463189075544	-115.564498834236	17.3734060069289	TTGTAAACCGCGAAAAAGATTGGTAA_ATCAGAAGTTCGAATCAAATTACGAA
195099	12.1490711718831	0.0352214132519695	0.0041022381020102	-144.035764118881	26.4737216525784	GATGAAAATGACAATAGTATTTGAGA_ATCAGAAGTTCGAATCAAATTACGAA
195100	67.7149017274175	0.0534919870901592	0.00274880588466991	-77.5585111739403	9.35058856947827	ATTCTAATATTAAAGGGTATTAATGA_ATCAGAAGTTCGAATCAAATTACGAA
195174	0.292402768980821	0.0315966436323262	0.0056749616140314	-149.999999999683	43.097341455053	TCGTGAATGGGGAAGGTCCTTGGAGG_ATCAGAAGTTCGAATCAAATTACGAA
195205	48.955845422139	0.0392908830484832	0.00264395951537211	-143.1538263804	15.5495000684353	ACGGAAAGCTAAAAACGTTTTTTTGG_ATCAGAAGTTCGAATCAAATTACGAA
195342	34.5718295113475	0.039140669902285	0.00317470352982681	-137.2428012269	18.427246800913	AGCAAAAAAGGTAACGCAATTTCATT_ATCAGAAGTTCGAATCAAATTACGAA
195585	6.40967785686566	0.0460239548871332	0.00539127646551136	-77.9137175073913	20.5409459494738	ACCACAAGAATTAAGATGCTTTTACA_ATCAGAAGTTCGAATCAAATTACGAA
195588	6.66525946929501	0.0407054644993859	0.00491304696688695	-103.382883099569	23.5236942031973	CAGACAAGATAAAATTTCATTACGTG_ATCAGAAGTTCGAATCAAATTACGAA
195604	35.4535980327905	0.0382303259392632	0.00288916591164858	-142.883131017585	17.3826749083006	TAGTAAACCGTCAAAGGTGTTAGATT_ATCAGAAGTTCGAATCAAATTACGAA
195646	33.2438555418755	0.0399577220400558	0.00307811829120674	-130.65594162812	16.898232013449	AGCTAAACGGGAAATTGATTTCGAAA_ATCAGAAGTTCGAATCAAATTACGAA
195797	55.1091955474676	0.0435469085822395	0.00243391411048383	-120.393422566849	11.9340749858112	TATGAAACTTATAAGGTTTTTTCGCT_ATCAGAAGTTCGAATCAAATTACGAA
195819	2.61513644100772	0.0331286447419202	0.00549128588221014	-140.908284460361	36.8636655627681	GCATTAATGAATAATTGTGTTCGCCA_ATCAGAAGTTCGAATCAAATTACGAA
195947	64.4650867623754	0.0392637306090259	0.00220531494429767	-149.999999962139	13.6196000241093	AAACCAAAAAAGAATGCGTTTTTAGC_ATCAGAAGTTCGAATCAAATTACGAA
195959	98.9502560666029	0.0450039964448097	0.00187616747385864	-124.950150812919	9.10295396681691	GTCCGAAGAATTAAATCGCTTCACTC_ATCAGAAGTTCGAATCAAATTACGAA
195993	105.355173318774	0.0503506803373653	0.00189352593525461	-100.966784274621	7.51020843931611	TTTACAAGGTTTAATAAGCTTATACG_ATCAGAAGTTCGAATCAAATTACGAA
196100	23.4653481620132	0.0371283929132744	0.00343058570662164	-142.148924364404	21.1867865262076	TCCCAAACCACAAAAGACGTTGCGGT_ATCAGAAGTTCGAATCAAATTACGAA
196211	26.2406071431674	0.0380091824085952	0.00306595050708194	-137.490665467328	17.9641890447841	GCTAAAAGTGGAAATCTGATTCTTTG_ATCAGAAGTTCGAATCAAATTACGAA
196250	80.3930078345574	0.0415743340256651	0.00202741290566982	-139.053884619484	11.1375577733863	ATTCAAAACTCAAATAGTGTTTTCTG_ATCAGAAGTTCGAATCAAATTACGAA
196299	2.36789565961648	0.0374925170410643	0.00544617848073344	-112.251652109041	28.8827187583756	ACGAAAAATTTCAAACCGCTTGGTTT_ATCAGAAGTTCGAATCAAATTACGAA
196547	66.283554725845	0.044540745626367	0.00248661511782182	-118.788501388205	11.9001150756152	CTCGTAAACTCGAAGACCGTTCCCTA_ATCAGAAGTTCGAATCAAATTACGAA
196622	19.3331617292121	0.0452334140601076	0.00369912052899204	-92.6168748927573	15.4259822609652	TGAACAATTATTAAGCTGGTTATATT_ATCAGAAGTTCGAATCAAATTACGAA
196634	8.00877007127131	0.0330778235722408	0.00418205370911595	-149.609202909361	28.6482684006744	CAACGAACAGAGAACCCGGTTCTATC_ATCAGAAGTTCGAATCAAATTACGAA
196639	6.04661232384933	0.0424829508428184	0.00442273492305412	-93.0388193105081	19.329756968993	CTCCAAAGCGGCAAATTTTTTAAGTG_ATCAGAAGTTCGAATCAAATTACGAA
196741	8.50387282876825	0.0377967334045224	0.00448752320017319	-120.900221345102	24.5465377663223	GGGAGAACGGGTAATGCCGTTGTGCT_ATCAGAAGTTCGAATCAAATTACGAA
196769	49.0257920747474	0.0415487436400559	0.00248275947002142	-129.53792381458	13.1309441607687	CCGAGAAGCAATAACTTCATTGAGT_ATCAGAAGTTCGAATCAAATTACGAA
196789	6.61617070545434	0.042455500709924	0.00511929003704379	-95.1068099813834	22.8527089339207	TCAAAAAACCCGAACCAATTTCTGAT_ATCAGAAGTTCGAATCAAATTACGAA
196912	16.9010573647595	0.041645376495803	0.00378790610937973	-110.107188178825	18.3851400433001	CCAACAAGCATTAAATATGTTAAATC_ATCAGAAGTTCGAATCAAATTACGAA
197053	48.5305086114119	0.038688295278232	0.00239740675792191	-146.187792759302	14.3427260951925	TTGTTAACCCCAAATTGTTTTTGCTA_ATCAGAAGTTCGAATCAAATTACGAA
197075	0.28181007334787	0.0406632871882675	0.00535526372247754	-93.876762844306	23.9739191418799	CAAATAAACATGAAGTATGTTTAATG_ATCAGAAGTTCGAATCAAATTACGAA
197278	5.98508351918291	0.033082789295954	0.00415233413500125	-149.999999998253	29.5169621580024	ACACGAACATTGAATCTTATTGCACC_ATCAGAAGTTCGAATCAAATTACGAA
197338	4.36597731169482	0.041693383312775	0.00570673161352733	-94.5202841235424	25.8523305101873	TTGGAAACAATGAATGGACTTATTTA_ATCAGAAGTTCGAATCAAATTACGAA
197485	2.67574598544728	0.038016003156235	0.00583629574442052	-110.086165981586	30.7047558351145	CGTCTAAAACGAAACGGATTTGGTGC_ATCAGAAGTTCGAATCAAATTACGAA
197509	4.60689973880605	0.0326265808127395	0.00441715852619179	-149.999999975767	32.457592366171	GTGCGAACGAGTAATCGGCTTGGTGG_ATCAGAAGTTCGAATCAAATTACGAA
197534	41.6160897921808	0.0459504943233554	0.00309354394804101	-103.411480933253	13.4889772591028	ATCGAAAATCTAAAAAGTTTAATC_ATCAGAAGTTCGAATCAAATTACGAA
197587	3.25062876874722	0.051948789659334	0.00748560584140534	-52.9783119263078	22.8634926986988	ATCCGAAAGCTCAATTTAATTACCGC_ATCAGAAGTTCGAATCAAATTACGAA
197646	1.97681424187007	0.0322715300384325	0.00545354047215655	-149.999999998877	40.6739213022004	GGACAAACCGGAAACGAATTTCGGGC_ATCAGAAGTTCGAATCAAATTACGAA
197676	93.9963182118397	0.045320106075835	0.00200383486399462	-121.816359164486	9.6005177108508	GGAAAAACTTATAATAGGCTTTTGTG_ATCAGAAGTTCGAATCAAATTACGAA
197691	81.4607354235213	0.0466639120806801	0.00219291774985136	-112.037756302195	9.7731308192081	ATAACAACATCTAATTGCTTTCCTGG_ATCAGAAGTTCGAATCAAATTACGAA
197740	2.07888670478927	0.0417105579846263	0.0100736985096323	-93.4311819168625	46.9536225002093	GTTTCAATCAATAAATGCATTTCCAA_ATCAGAAGTTCGAATCAAATTACGAA
197741	7.39976686369275	0.0339950817777877	0.00494756974972687	-146.950685907765	33.627001883175	ATTTCAATGTATAACTTTATTTCGAG_ATCAGAAGTTCGAATCAAATTACGAA
197870	2.84249146693955	0.0338234141365314	0.00514617347559293	-137.340515720065	33.1936590581364	TGTTTAACGAGGAATACTATTTGCTT_ATCAGAAGTTCGAATCAAATTACGAA
197978	41.9404624337359	0.038418584601433	0.002729751918927	-143.682787598638	16.2733977340612	ATCACAACAGCGAACGTGCTTAAATG_ATCAGAAGTTCGAATCAAATTACGAA
197981	6.47700835351158	0.0397096084408895	0.00501753626026211	-106.892151293889	24.6380639646753	AACGTAAGTGTGAAGGACGTTCAGGG_ATCAGAAGTTCGAATCAAATTACGAA
198241	23.9606480830096	0.0375904329442809	0.0035939346574166	-140.923501912397	21.9813280498015	ATCGAAAATAGGAATGGGATTGCGAG_ATCAGAAGTTCGAATCAAATTACGAA
198249	56.2893976281	0.039939096490779	0.00248691984680045	-141.178501504163	14.2600794245972	AAGCCAAGAGGGAATCTGTTTAGAGC_ATCAGAAGTTCGAATCAAATTACGAA
198394	5.58166636227089	0.0454634526622827	0.00545007917105967	-80.1430898368284	21.0535018674418	GACAAAATTGAGAACTGGCTTGTGGT_ATCAGAAGTTCGAATCAAATTACGAA
198522	10.6117447901342	0.0358934185671019	0.00421125619141547	-136.976798053416	26.069488512753	CGATCAAGCCCGAACGTAATTCCCCT_ATCAGAAGTTCGAATCAAATTACGAA
198674	7.36836826661576	0.0441882753609344	0.00426042253534981	-88.8089935945692	17.611831621388	AGCTAAATCTGAAACTATATTTGACT_ATCAGAAGTTCGAATCAAATTACGAA
198875	14.6604220069009	0.0347037336030605	0.00355749083881593	-149.999999932629	23.8167853315233	TATGAAACCCAAAACATAATTTTGCG_ATCAGAAGTTCGAATCAAATTACGAA
199013	46.4868509990157	0.0403097957645116	0.00255668501950963	-136.091827961512	14.2784888571577	GTCAGAATTGTTAAGAGCATTACAGT_ATCAGAAGTTCGAATCAAATTACGAA
199045	36.8010695363892	0.0401136039654345	0.00288380671510271	-131.760660837138	15.8741123671618	CCCACAAACCCTAATCATTTTTTC_ATCAGAAGTTCGAATCAAATTACGAA
199115	26.5088088385913	0.0361675143059883	0.00307120349099288	-150	19.7674184475848	CCACGAATATCGAACTGTGTTTTCAA_ATCAGAAGTTCGAATCAAATTACGAA
199131	0.894604054941738	0.0393656542629198	0.00617255872113328	-99.6206118202823	30.1239498005398	GTGATAAAATTCAACCGCATTATCAA_ATCAGAAGTTCGAATCAAATTACGAA
199149	18.0142310509178	0.039515637020058	0.00366089340879863	-122.814187967297	19.5891744683369	AGGTAAAGTAGGAATGACCTTTTTAG_ATCAGAAGTTCGAATCAAATTACGAA
199174	30.1184735909907	0.0393222128355799	0.00297586964091006	-133.021951966091	16.6881948719881	AACAAAATTTTGAACATTTTTCTGAC_ATCAGAAGTTCGAATCAAATTACGAA
199185	53.5549093428409	0.0385604729759127	0.00243851843817545	-149.999999975012	15.1068076049391	CAGTAAACAACTAAGTTGCTTGCGCG_ATCAGAAGTTCGAATCAAATTACGAA
199244	2.57004484302016	0.0441248361545207	0.00630953125547253	-73.6242185615291	23.8573927419277	TTTCAAAGATAGAAATATTTTCTTTC_ATCAGAAGTTCGAATCAAATTACGAA
199376	1.6875950258229	0.0410013461066468	0.00534641964316824	-88.3257822487581	23.3322264074456	CCCGGAACCCAGAAGCCGGTTGGCGG_ATCAGAAGTTCGAATCAAATTACGAA
199413	3.05808425901265	0.0326404255199727	0.00450980756157924	-150	33.7525421610432	ACGAAAAACCGAAATGTATTTCCTTG_ATCAGAAGTTCGAATCAAATTACGAA
199475	18.818882873409	0.038139836921459	0.00375146495044081	-131.145792221276	21.4764601888696	ATTATAAGGCAGAAGAAGCTTACATT_ATCAGAAGTTCGAATCAAATTACGAA
199489	0.793033392895396	0.0388193455213208	0.00576338177624294	-103.32998129908	28.5114035062194	ATTAAAACTGGTAAGCGTATTCAAAA_ATCAGAAGTTCGAATCAAATTACGAA
199558	1.80458989897151	0.0418900643583707	0.00646509274705019	-86.9559296623996	28.6564135330899	CTCGAAAATATAAAGCAAGTTTTATA_ATCAGAAGTTCGAATCAAATTACGAA
199593	7.98174100702562	0.038271047709802	0.00450320551069735	-118.520295600296	24.3196604144009	AATAAAAATGTAAACTAACTTACAAC_ATCAGAAGTTCGAATCAAATTACGAA
199650	10.7538367835718	0.0348484486753565	0.00442380443077372	-145.439763901967	29.2414035380089	ACTTGAACGGCTAACGCAGTTCAGTG_ATCAGAAGTTCGAATCAAATTACGAA
199673	175.917275005208	0.0428043757223864	0.00145269625784984	-150	8.38722836308109	GACACAATTTCTAAACGTATTCTAAC_ATCAGAAGTTCGAATCAAATTACGAA
199686	0.483831783386862	0.0453371663434639	0.00614750884492105	-71.7664584571914	22.8902937684428	CATAAAAGACATAAATTTCTTGCTGT_ATCAGAAGTTCGAATCAAATTACGAA
199751	5.58842031958848	0.037420373236229	0.00447657792348262	-119.420850133876	24.423576553701	ACTGGAACTGATAATAGGATTATTCA_ATCAGAAGTTCGAATCAAATTACGAA
200008	1.66882213380642	0.0413345134172356	0.00533218433506904	-91.1026194729741	23.3639618046065	GCGCTAAGCGGGAAGCCGGTTGTCGG_ATCAGAAGTTCGAATCAAATTACGAA
200061	4.94224375777813	0.04077712736239	0.00485312613551003	-101.240572761848	22.9072934431973	TTCCGAAAGATGAAAAGGCTTTGGGG_ATCAGAAGTTCGAATCAAATTACGAA
200135	29.0312430735805	0.0426820050008881	0.00346539706547705	-113.9581458843	16.9311652206083	ACGTTAATTCAAAAAGTGGTTAAGGT_ATCAGAAGTTCGAATCAAATTACGAA
200249	76.632639836192	0.0395906580459044	0.00207239978593621	-149.999999987004	12.6058468977414	TCGGTACCATTTAATGTTGTTCCCAA_ATCAGAAGTTCGAATCAAATTACGAA
200305	0.160635425304747	0.0321672593328621	0.00517788656256365	-149.999999963714	42.2088987359382	CTCCCAAACGGGAAGTGGGTTGGGAC_ATCAGAAGTTCGAATCAAATTACGAA
200310	25.8283108967391	0.0422484661866559	0.00325398778275209	-112.729470805784	15.6989749756084	CTTAGAACCCGTAAAGCTATTTGATC_ATCAGAAGTTCGAATCAAATTACGAA
200317	16.8969028067055	0.0477148980338551	0.00421087272805751	-78.9728339246235	15.7723372495319	CTATCAAATTAAAAAAGATTTTGTAG_ATCAGAAGTTCGAATCAAATTACGAA
200399	31.8102156765489	0.0379367496937734	0.00292646422713533	-142.057302126047	17.4743877894772	GATCTAACAAATAACTCAGTTGTATA_ATCAGAAGTTCGAATCAAATTACGAA
200422	10.4316134130907	0.0388294825208003	0.00422541497330077	-118.663277061808	22.5125929815542	TTCACAACCCGCAAGATGATTACGCT_ATCAGAAGTTCGAATCAAATTACGAA
200464	19.0044510206601	0.0452307533375329	0.00367119703503354	-93.3806527137747	15.3115458834155	CATATAAAAGGTAATGGATTTTTATG_ATCAGAAGTTCGAATCAAATTACGAA
200682	18.1646834007418	0.0353930043133797	0.00390700630939188	-149.999999972448	26.0152037888995	ATCTAAACTCAAAATTTCGTTACTCC_ATCAGAAGTTCGAATCAAATTACGAA
200880	42.0690730985729	0.0445645104777843	0.00276781747937181	-107.687032805085	12.5811347958602	AGGCAAATTATAAATAATCTTAGTCA_ATCAGAAGTTCGAATCAAATTACGAA
200929	8.38786437831672	0.0391220070004094	0.00458974888297781	-106.142534820068	22.5950391081349	CAGTTAAAACAAAATTTTCTTAGAGGG_ATCAGAAGTTCGAATCAAATTACGAA
200937	11.984007798282	0.0345129748090818	0.00416999388910176	-149.999999962734	28.8270921301558	ATTGCAAGACATAATTGGATTGGTCG_ATCAGAAGTTCGAATCAAATTACGAA
201166	2.0316961421304	0.0401277240718506	0.00559581512695207	-97.8260374782971	26.3553712732658	CGGATAAGCCTTAAGGATTTTGCTGT_ATCAGAAGTTCGAATCAAATTACGAA
201252	12.1153977039679	0.0346674064450721	0.00441737724969927	-149.999999954997	30.8095099650163	TCCGAAAAACGTAAGTAAGTTTATCG_ATCAGAAGTTCGAATCAAATTACGAA
201260	5.88930997085174	0.0492752967989528	0.00586249560178079	-56.2454345384592	18.6756064639095	TGATCAAATCTGAATTCTTTTTAAAA_ATCAGAAGTTCGAATCAAATTACGAA
201263	11.781629711817	0.0381154791395305	0.00455155500975813	-123.919604804712	25.2433516641676	TTTCTAAGCGACAACTCATTTTTCAG_ATCAGAAGTTCGAATCAAATTACGAA
201300	67.6781578270064	0.0414194282257244	0.00222415726684133	-136.787142502521	12.191320318748	CTGGTAAGATGAAAACGCTTTGTATG_ATCAGAAGTTCGAATCAAATTACGAA
201331	31.8578919570269	0.0414222430268327	0.00285245502079291	-121.409878754517	14.487418412939	CGCATAAGATTAAAGAGCATTATGAA_ATCAGAAGTTCGAATCAAATTACGAA
201445	94.5168324553669	0.0411210917515283	0.00187236064213975	-145.842520752232	10.7321244825911	ATATGAATTTTGAAGAGATTTCCGGG_ATCAGAAGTTCGAATCAAATTACGAA
201474	38.5489565987131	0.0377485035492363	0.00251139274213303	-149.999999998498	16.6052195967339	ACGCCAACCGAGAAAATGGTTCGGTC_ATCAGAAGTTCGAATCAAATTACGAA
201483	12.4678325161058	0.0344454767433312	0.00355616596275229	-150	24.4189867057192	GGATTAATTGCGAATGGTGTTTGTTA_ATCAGAAGTTCGAATCAAATTACGAA
201609	42.0961017107762	0.0406592253182034	0.00270385883375268	-131.564782404521	14.6699087112395	GGATTAATTCTGAATGCAGTTATCTA_ATCAGAAGTTCGAATCAAATTACGAA
201765	20.7685084848225	0.0412037546314889	0.0034499619530484	-114.981379659817	17.2087232613631	GCGCCAAGTCGAAACGCCGTTCGGTA_ATCAGAAGTTCGAATCAAATTACGAA
202044	53.3938429633251	0.0441375392855323	0.00269290449944341	-115.655576259556	12.8801576669427	AATCCAAAATGCAATTATCTTCTTAT_ATCAGAAGTTCGAATCAAATTACGAA
202145	73.1595900787678	0.0402294043093067	0.00214170514949864	-145.622769045332	12.4828017745666	TATTTAAATGGGAAAGAAGTTGCAGC_ATCAGAAGTTCGAATCAAATTACGAA
202433	0.583443595004411	0.0337523444228553	0.00591634527148979	-134.709780999632	38.5210744160696	CACTAAATTAATAAAGCATTTCGTTG_ATCAGAAGTTCGAATCAAATTACGAA
202502	58.7010035559755	0.0894272516213717	0.0062978032030172	7.23577601821631	15.0584548586953	TTACCAAGCGAAAAATCGTTAATGC_ATCAGAAGTTCGAATCAAATTACGAA
202545	6.16218347976289	0.0330147945972718	0.00476428521172791	-149.99999999891	33.7858013368993	AATGTAACTTAGAACGAATTTGGCTC_ATCAGAAGTTCGAATCAAATTACGAA
202575	41.9076258558496	0.038624638728572	0.00263472964069509	-143.843416927176	15.7397319469027	TGGATAAATACTAATTAGTTTACCTC_ATCAGAAGTTCGAATCAAATTACGAA
202592	23.8757912479644	0.0375456955728845	0.00359620923511742	-139.390847244773	21.6425173313192	GCCTTAATAGTCAATGCACTTAACGA_ATCAGAAGTTCGAATCAAATTACGAA
202595	11.4254788988139	0.0344153772888716	0.00401430589562147	-148.408657881022	26.8586666054336	CAACGAAGACAAAAGGCCTTTCTGCC_ATCAGAAGTTCGAATCAAATTACGAA
202605	70.297404214392	0.0435850646489641	0.00221008011613862	-125.251027535685	11.0681859146725	TCTTAAAACAGGAAACGGATTGTTGT_ATCAGAAGTTCGAATCAAATTACGAA
202648	1.80013828396535	0.0317359778073522	0.00485540167527131	-150	34.8146386553471	CTCATAACAGCCAAGCACTTTGCGAG_ATCAGAAGTTCGAATCAAATTACGAA
202770	3.86600114625759	0.0400141530826897	0.00573430664889219	-103.497791492803	27.8090871258502	ATTAGAACTCGCAATCATCTTAGTCA_ATCAGAAGTTCGAATCAAATTACGAA
202892	7.05436429880186	0.0348762943361925	0.00480109491351182	-136.310795880809	30.1158911983459	TAAGGAATGTCGAACACGTTTAGATC_ATCAGAAGTTCGAATCAAATTACGAA
203139	14.2166343582451	0.0351573241363912	0.00358911704521991	-145.202143825909	23.5852775030542	TGGCGAATTGAGAATGCGTTTCCGTG_ATCAGAAGTTCGAATCAAATTACGAA
203361	1.61083624908568	0.034621072591543	0.00535214141391007	-128.829360557224	32.9017401430675	CTGGTAACATTAAGTTATTTGGTTT_ATCAGAAGTTCGAATCAAATTACGAA
203383	9.94965572345038	0.0441747860116977	0.00564197817807058	-83.2228847227198	22.5602362109435	ATGATAAACTTTAAGTACTTTCTCTA_ATCAGAAGTTCGAATCAAATTACGAA
203594	137.502790023321	0.0417482851329174	0.00157837364480482	-149.999999999468	9.06243298646227	ATCCCAAGCTACAAATGCATTATTTA_ATCAGAAGTTCGAATCAAATTACGAA
203598	52.224546836466	0.0408074406783683	0.00238426437685962	-134.318133502608	13.0601627588742	TCCAAAAACCCCAAGTCAATTAAGGC_ATCAGAAGTTCGAATCAAATTACGAA
203682	6.68822527113467	0.0330675443884831	0.00428522236025545	-149.999999996535	30.7990078155406	AACGAAAAGGGTAAACGTGTTCGGAT_ATCAGAAGTTCGAATCAAATTACGAA
203719	17.6632102357375	0.0352160911892126	0.0032170740270532	-149.127036912618	21.9606943228434	GACTGAACTTCGAAGGACGTTAGGAA_ATCAGAAGTTCGAATCAAATTACGAA
203747	38.2789762463885	0.039853295255215	0.00280410920599542	-134.161277167781	15.6357367614866	AAAGTAACTTTAAAAGCATTTTGTCA_ATCAGAAGTTCGAATCAAATTACGAA
203803	22.0105160449111	0.0433045219953818	0.00330005012147515	-105.093207514134	15.0715379829384	TTTCAAATGACCAAAAGTTTTCTACA_ATCAGAAGTTCGAATCAAATTACGAA
203904	88.8690711571003	0.0416113039671823	0.00193142818303312	-141.060893530479	10.7141126136922	AGCTAAAATGGGAAGCGGATTCATGA_ATCAGAAGTTCGAATCAAATTACGAA
204067	12.8631172775277	0.0381639948988064	0.00412751326370113	-124.692880312136	22.949422768914	GAGTAAAGTGCCAATTGGTTTACTTG_ATCAGAAGTTCGAATCAAATTACGAA
204103	42.2007818891382	0.0391193292405429	0.00277093074308602	-141.109629563504	16.2625893397036	CGTACAATCGTGAACACGATTCATAA_ATCAGAAGTTCGAATCAAATTACGAA
204161	7.60839269957165	0.0362600622861504	0.00418143692997508	-129.590413260421	24.6824144733471	AGTGCAATGCTCAACTTGCTTATTTT_ATCAGAAGTTCGAATCAAATTACGAA
204285	3.23948963318128	0.0318654531027692	0.00449661718539161	-149.999999998363	32.7621595805204	TATGTAAGCCGTAATGACGTTGTGCG_ATCAGAAGTTCGAATCAAATTACGAA
204312	9.36806482696429	0.0391774040851017	0.00450645288124918	-114.982162988731	23.5034315996625	TTAGAAATCACTAAGTATATTTGGTC_ATCAGAAGTTCGAATCAAATTACGAA
204320	18.6468876743533	0.0392364031118508	0.00341466309219461	-124.560425103973	18.4958640375308	AGAGCAACCCGGAAGGGTCTTAGTGG_ATCAGAAGTTCGAATCAAATTACGAA
204364	3.34429046332598	0.0325449788246477	0.00476120596440672	-149.99999999948	35.0383528092675	GGGCAAACCGCCAACTGTGTTCATCC_ATCAGAAGTTCGAATCAAATTACGAA
204432	1.24178206398901	0.0357669440437113	0.00511497894399353	-120.570972357224	29.1451358149817	CTCTGAATCATAAAGCATATTAACCT_ATCAGAAGTTCGAATCAAATTACGAA
204811	31.7389291896394	0.0377963485795682	0.00303670027132486	-142.594624273706	18.3248056921001	CTTGTAATGAGGAATGAATTTCATTG_ATCAGAAGTTCGAATCAAATTACGAA
204812	33.0908425698436	0.0419612076448454	0.00306739473060918	-119.301431158605	15.3971485866421	CTCAGAAAAAAGAAGTATCTTTGTCC_ATCAGAAGTTCGAATCAAATTACGAA
204865	5.6182222363757	0.0343616091743875	0.00452312654426941	-138.714555567262	28.7314457644441	TTAGGAAACGAAAAGTGACTTTGAGT_ATCAGAAGTTCGAATCAAATTACGAA
204926	2.37416277080746	0.0388479828849101	0.00561205526951114	-107.064141990842	28.36740200216	CGACAAAATTACAAGTGTCTTGTTAC_ATCAGAAGTTCGAATCAAATTACGAA
205206	17.4250598446451	0.0349708053565694	0.00345861001554885	-149.999999944837	23.3646240171282	AGTGTAACCACGAAGTCAATTTCGTG_ATCAGAAGTTCGAATCAAATTACGAA
205492	142.977434258851	0.0436132428413454	0.00167027996523131	-139.633674219668	8.87016030260692	ACACCAAGTGGTAAACAGTTTGAATC_ATCAGAAGTTCGAATCAAATTACGAA
205503	9.8069585145596	0.0340593160897062	0.00403260330000967	-149.999999998518	28.1737251310039	CGGACAAAACCTAACGAAGTTGCCGT_ATCAGAAGTTCGAATCAAATTACGAA
205839	65.9507113908269	0.0412365606884193	0.00233384936630273	-137.638900362103	12.9174427348839	TTATAAAAGCTCAATAAAATTGCCAC_ATCAGAAGTTCGAATCAAATTACGAA
205848	5.57876253566366	0.0511203859015839	0.00946010423674966	-60.1423223060486	31.1697412360765	TACCAAAACCTTAACAAAATTGCACA_ATCAGAAGTTCGAATCAAATTACGAA
205894	2.96812508096512	0.0322184452495496	0.00538156946810492	-149.999999998734	38.9179494008663	TTGCGAAAAACAAACGTTGTTTTGTA_ATCAGAAGTTCGAATCAAATTACGAA
205943	137.371877358302	0.0417823230084208	0.00164777437034761	-149.999999988725	9.54004084446846	ACACTAACTCTCAAACGGTTTGTAAC_ATCAGAAGTTCGAATCAAATTACGAA
205961	17.8663539334141	0.0394425707807203	0.00361313068363772	-122.323188450952	19.1596086222891	TAATGAAAGTGAAATTGTGTTGGTTT_ATCAGAAGTTCGAATCAAATTACGAA
206022	27.5865808677877	0.037319549401538	0.00347658058844574	-144.418832184315	21.5692282551601	TATTCAATCCTGAATAGACTTCAAGA_ATCAGAAGTTCGAATCAAATTACGAA
206047	24.7289456489449	0.0465704305564563	0.00375884829199191	-88.6405041131858	15.0564419397135	CTTTAAAGCTAAAAAAGAGTTTTTAA_ATCAGAAGTTCGAATCAAATTACGAA
206152	66.70692221967	0.0680797964192653	0.00341632670693999	-37.2721551280274	7.52552537586505	ATGTGAATCGCTAATTTATTTGTAGT_ATCAGAAGTTCGAATCAAATTACGAA
206223	1.96282314212074	0.0343579615963419	0.00503280080392145	-131.389957947316	31.3193930313478	AAATCAATCTTCAAGTTGTTTTAACA_ATCAGAAGTTCGAATCAAATTACGAA
206226	15.8982580253459	0.0384015998925529	0.00356674826443844	-125.753367690623	19.7455936226584	GCCTAAATACTTAAAGTCTTTTTAGA_ATCAGAAGTTCGAATCAAATTACGAA
206317	8.40614869103628	0.035888573438194	0.00402440387120727	-133.418601818811	24.1520427294385	TCAGTAAGGATGAACAATCTTACCCG_ATCAGAAGTTCGAATCAAATTACGAA
206321	8.77993569447568	0.0336753632746083	0.00426346921862473	-149.15956363007	29.0821712754092	TGGGCAATGTTTAATTCCATTTAAGG_ATCAGAAGTTCGAATCAAATTACGAA
206335	7.00047357269	0.0350683287846333	0.00443909684055006	-136.582773771322	27.7215679670159	ACCCCAATGTATAATATTATTTGAGC_ATCAGAAGTTCGAATCAAATTACGAA
206498	24.5495097774873	0.03975533147503	0.00324996387963303	-126.35303180847	17.688312690684	CGGCGAAAGGGTAACAGCGTTGAGGA_ATCAGAAGTTCGAATCAAATTACGAA
206542	46.1422755108207	0.0435060048670419	0.00261054726984759	-117.456518537229	12.6408967591935	ACCAAAATAGTGAGACCTTTATTGC_ATCAGAAGTTCGAATCAAATTACGAA
206735	50.1924510965374	0.0383125116985386	0.00245726030015285	-149.999999995964	15.2171544996255	AACATAACATCAAAAAACGTTCAGCG_ATCAGAAGTTCGAATCAAATTACGAA
206772	36.187222243938	0.0414116248996106	0.00276412065320112	-123.973411416816	14.3288926120134	AGAGGAAGGCCTAAACTCTTTGATAG_ATCAGAAGTTCGAATCAAATTACGAA
206780	9.43750327093304	0.0337631805288007	0.0039897317008227	-149.995090959046	28.0856317775259	ATTATAATAGCAGATCGTTTGGGA_ATCAGAAGTTCGAATCAAATTACGAA
206963	45.654236854676	0.0419209103774157	0.00247066222426542	-125.611799558428	12.7225520911187	GTAGGAATTATTAACGCATTTCCGAT_ATCAGAAGTTCGAATCAAATTACGAA
207174	1.1639765274747	0.0314999154365334	0.0055990789471222	-149.999999847951	41.7880028038401	AGTTTAACTATGAAGGTCATTGGTCA_ATCAGAAGTTCGAATCAAATTACGAA
207536	2.23646735048396	0.0354186467888252	0.00546223227590164	-127.282713669003	33.1438799724263	ATATAAAAAAGGAAATGTCTTGACCA_ATCAGAAGTTCGAATCAAATTACGAA
207752	14.7410551229855	0.0402405947273647	0.00399169706991878	-115.421008947521	20.2999698826457	GTTGAAATTGTAAAAATTTTTGCTAC_ATCAGAAGTTCGAATCAAATTACGAA
207760	16.1341707561811	0.0380591994376918	0.00409482531238768	-129.630759184566	23.3725897715892	CGTGGAACTAACAAGGTTTTTAGAGC_ATCAGAAGTTCGAATCAAATTACGAA
207767	7.83697255474404	0.0501724176146781	0.0057909642204955	-57.701573887033	18.508003814168	AAGAAAATCAATAATATTTTTCGAAT_ATCAGAAGTTCGAATCAAATTACGAA
207776	45.8629196128184	0.0422300260855628	0.00274225376753405	-124.126665586534	14.041512001053	GTTTGAAGTAAGAACGCCTTTGGCAG_ATCAGAAGTTCGAATCAAATTACGAA
207781	45.1889356173798	0.0401132008974461	0.00258829217405443	-136.589472096594	14.5398751264854	TAATTAATCCATAACACACTTAGTTA_ATCAGAAGTTCGAATCAAATTACGAA
207846	112.426347892248	0.0418085234411645	0.00170235363200908	-145.434450897673	9.55903633639051	GAAAAAAGTCGGAAGACTTTTAGCGT_ATCAGAAGTTCGAATCAAATTACGAA
207947	15.2042280830267	0.0350460870475124	0.00403413227756063	-149.987646830912	27.6398575042706	CGCCGAAACGATAACGCGATTGGGAA_ATCAGAAGTTCGAATCAAATTACGAA
208177	8.99315731537389	0.0415484839763019	0.00449144759547731	-102.009216334318	20.9835483268728	TTTTAAAGAATGAATTCGTTTTTCAG_ATCAGAAGTTCGAATCAAATTACGAA
208324	21.1853411843362	0.0418656857398177	0.00338427818274313	-110.011306946583	16.2375188323892	TGGTGAATTCTGAAGCGTTTTGTTTG_ATCAGAAGTTCGAATCAAATTACGAA
208414	10.2911456195888	0.0348613753108655	0.00488843909474965	-141.993512436978	31.8387697730929	AACGTATTCCCGA_ATCAGAAGTTCGAATCAAATTACGAA
208435	20.9518920207243	0.0408767433302045	0.0032737737928877	-116.609141244086	16.3993139462566	ATTTAAATAGTGAAGAGGGTTCGCCC_ATCAGAAGTTCGAATCAAATTACGAA
208598	15.0224617210077	0.0388676986249247	0.00389129037223404	-121.864460003699	20.8555677780675	CGAGGAAAATGTAAGAAACTTAAGGT_ATCAGAAGTTCGAATCAAATTACGAA
208693	12.5963716825719	0.037763845460367	0.00445386485970823	-126.869864193198	25.3523057068106	TCGGTACCTCGGAAAATACTTATGAC_ATCAGAAGTTCGAATCAAATTACGAA
208704	29.9095998936867	0.0390238293244248	0.00314955463681236	-134.842358641979	18.0643307659471	CGACAAATGCTTAACGAAGTTTTGCG_ATCAGAAGTTCGAATCAAATTACGAA
208733	7.23898384889306	0.0402246519437673	0.00449449916302004	-105.435181450175	21.727382059245	GACTGAAGATCTAAGGAGATTCACTT_ATCAGAAGTTCGAATCAAATTACGAA
208757	31.9358446682782	0.0403999888943893	0.003158163268681	-127.941187597103	17.0771000061317	ATCTGAATTTAAAAATGGATTCCGCT_ATCAGAAGTTCGAATCAAATTACGAA
208931	6.39610109395106	0.0379211716743063	0.00488535124638904	-119.61377656834	26.7795867705035	AGCAGAAAGCTAAACATACTTTGTTT_ATCAGAAGTTCGAATCAAATTACGAA
208961	0.957087865518361	0.0428911667202058	0.00577425316519078	-81.311224996744	23.8025340404555	CACGGAAATTATAAACGATTTATCAT_ATCAGAAGTTCGAATCAAATTACGAA
209095	0.520603844498837	0.0329635803507259	0.00587409161321724	-138.648334289676	39.5044353340766	AGATTAACGAGCAAGTGTGTTGGCTG_ATCAGAAGTTCGAATCAAATTACGAA
209159	13.6601299845227	0.0396065680775785	0.00389034088346314	-118.572219293081	20.4771983190186	TCATTAATTAAGAAATGGATTTGCTT_ATCAGAAGTTCGAATCAAATTACGAA
209387	31.0673809854721	0.0372972286615914	0.00311714659983604	-145.41751188725	19.2061329669134	GTTAGAAGCTGAAATCCATTTTCATG_ATCAGAAGTTCGAATCAAATTACGAA
209526	8.32411353966766	0.0447008540232497	0.00528915094491164	-87.6693965474545	21.8466304574531	TACTCAAACCTAAATCCGATTAAACC_ATCAGAAGTTCGAATCAAATTACGAA
209532	2.0100675704815	0.0366393198642277	0.00573123813821416	-117.906895334382	32.3281027257377	TGAATAACTGACAATCTTTTTTAGAG_ATCAGAAGTTCGAATCAAATTACGAA
209541	20.8710926451999	0.038998881639699	0.00317846642087091	-127.923796862271	17.4727543178393	CCAGCAATATGCAAGAGTTTTGGCCA_ATCAGAAGTTCGAATCAAATTACGAA
209545	8.19662436273941	0.0338665030056215	0.00500781244434614	-149.999999996908	34.8997513302388	CCACGAAGCAACAATTGTGTTTTAGC_ATCAGAAGTTCGAATCAAATTACGAA
209556	17.2567944870225	0.0510760827123252	0.00428566861928613	-68.4474149735094	14.3135770460618	CTGAGAAACCCCAAGCTCCTTGCAAA_ATCAGAAGTTCGAATCAAATTACGAA
209576	46.4582047930239	0.0423869680059415	0.00266268532457847	-123.382361395474	13.5166904303203	AGCTAAAACTTGAAAGGGTTTAGAAA_ATCAGAAGTTCGAATCAAATTACGAA
209602	40.2025747236823	0.0413647953901188	0.00287793507866923	-126.029575049229	14.9704370913036	GAATAAACTGATAAGTGTTTTTGATC_ATCAGAAGTTCGAATCAAATTACGAA
209667	4.75327892968903	0.0364961297237968	0.00515612805076633	-124.391005310763	29.8454229032031	ACAGAAAGCGCGAAATCCGTTGTTGT_ATCAGAAGTTCGAATCAAATTACGAA
210012	3.17487409809561	0.0360540547540195	0.00531860550614629	-119.553964912861	30.2930059924365	TACAAAAAACTAAAGTGTTTTTTTGG_ATCAGAAGTTCGAATCAAATTACGAA
210181	59.402175106817	0.0401960650897226	0.00231142607912796	-141.232303863503	13.2288038719819	CTTCGAAACTCTAAGACATTTGAAAG_ATCAGAAGTTCGAATCAAATTACGAA
210354	7.17735108494701	0.0355423578316282	0.0046131445863196	-133.338230991299	28.2209771914393	GCAAAAATGTGGAAGGAGGTTGGCGC_ATCAGAAGTTCGAATCAAATTACGAA
210751	14.5021256985352	0.04048936975878	0.0045405275554806	-114.214616001396	23.1720608975466	AGTAGAAACTCTAACGATATTTAGGC_ATCAGAAGTTCGAATCAAATTACGAA
210771	4.77200450677104	0.0489482649619868	0.00571355396813341	-63.1743244694726	19.1662797693936	AAAAAAATCTAGAACATAATTCATAA_ATCAGAAGTTCGAATCAAATTACGAA
210978	35.9578092945476	0.0381387264124831	0.00282771958102685	-143.654425936058	17.0203710868398	ATTTGAAAAGCTAAGTCTATTGGGAT_ATCAGAAGTTCGAATCAAATTACGAA
211078	78.4476460085206	0.0399174684652088	0.00197951605438123	-149.999999999696	12.0052279706226	ATAATAAAGGCTAATGGTGTTCATAG_ATCAGAAGTTCGAATCAAATTACGAA
211134	28.5920276294716	0.0400925619535049	0.00330122441040356	-127.63961222007	17.8948439287409	GTTGTAAGCACCAATTATATTCAATG_ATCAGAAGTTCGAATCAAATTACGAA
211208	15.1746743019442	0.0389182666931348	0.00398475414400937	-124.486249216141	21.9386155248864	CACTAAAAAGTGAATTTCCTTTGGAT_ATCAGAAGTTCGAATCAAATTACGAA
211225	23.9022129469742	0.0369678766882582	0.00350536482933522	-141.807786640015	21.3208491364505	CGTCAAACAAATAATTTGATTTCGAC_ATCAGAAGTTCGAATCAAATTACGAA
211240	19.4198130774974	0.035434005815147	0.00361771615151666	-149.995090959046	24.0184610539901	TCTTGAAGTGGTAATGTACTTTAACG_ATCAGAAGTTCGAATCAAATTACGAA
211304	13.139618775935	0.0349574514157541	0.00394331230126235	-146.017917169182	25.7422603393797	ATTGCAATACGCAAAGATGTTGAACA_ATCAGAAGTTCGAATCAAATTACGAA
211430	7.09576865912679	0.0444654249676583	0.00559700482633336	-86.3025672917438	23.229056430461	GAACCAACGATTAAGAGTATTTATGT_ATCAGAAGTTCGAATCAAATTACGAA
211497	12.3729701812874	0.0343593419202534	0.00402186046604827	-150	27.3580135698927	GTTCAAATAAGTAAGCACCTTTAGGT_ATCAGAAGTTCGAATCAAATTACGAA
211536	44.3258756189874	0.0401249777919457	0.00273378496563583	-135.669018978342	15.3546141411835	GTATGAATTGGAAATTTTTTTCGACA_ATCAGAAGTTCGAATCAAATTACGAA
211574	7.08124663073896	0.0333675067976977	0.00492043492233908	-149.999999985571	34.963145297391	AAGTAAAATCAAAACGATATTACGCC_ATCAGAAGTTCGAATCAAATTACGAA
211579	15.3415945832912	0.0387617166948865	0.00395108134007809	-125.402240363503	21.9228728035783	CTTCTAAGGCACAAGATGTTTTACTC_ATCAGAAGTTCGAATCAAATTACGAA
211692	33.0001196804358	0.0367716921106847	0.00298269504913933	-150	19.2781495315946	GAGGTAATCGTAAACTAGATTTCAGC_ATCAGAAGTTCGAATCAAATTACGAA
211731	2.49789248486418	0.0358098040900559	0.00571050892362588	-124.025526726292	33.6703375497649	AGAATAAGATGTAAGCTCTTTGACAA_ATCAGAAGTTCGAATCAAATTACGAA
211836	4.62685809578379	0.0427751102718068	0.0051735803493085	-90.835951423829	22.5422776106293	TAATCAAATTCTAACTATGTTTTGTG_ATCAGAAGTTCGAATCAAATTACGAA
211897	53.8375602268324	0.038522689721649	0.00248699300140241	-149.999999996062	15.412410793049	AGCGCAACTAAAAACAGTCTTTGCAG_ATCAGAAGTTCGAATCAAATTACGAA
211903	46.7219823165304	0.0404821999199274	0.00277609001010594	-133.137575075472	15.2067166347319	AACATAACTGGTAATATGCTTGGGAT_ATCAGAAGTTCGAATCAAATTACGAA
211915	17.9885446218621	0.0384913040757654	0.00364337136302419	-128.004606860897	20.2422445710898	GTCGGAACCATGAAAGCGATTATCTT_ATCAGAAGTTCGAATCAAATTACGAA
212000	10.8166729700688	0.0383561024631465	0.00420264661325378	-122.180338282012	22.8482881076041	GGAACAAGACTGAAATTTGTTGTAAC_ATCAGAAGTTCGAATCAAATTACGAA
212009	7.71424594050585	0.0389355829177555	0.00437207186875794	-114.593713021442	22.5784743907649	TAGATAATGAGAAATTCCATTTGGAG_ATCAGAAGTTCGAATCAAATTACGAA
212034	30.3347272962723	0.0445108303295009	0.00395775288658208	-93.2589854674634	16.4170595834233	CTAGAAATCATCAATGATATTGCTAT_ATCAGAAGTTCGAATCAAATTACGAA
212080	21.3915438966148	0.0382586147943131	0.00338261558611223	-132.290425262355	19.3504828431995	TCACTAATCAATAACTTATTTACTAG_ATCAGAAGTTCGAATCAAATTACGAA
212101	31.4404422376437	0.0377473732725141	0.0032253661364986	-143.417177776048	19.8365932740997	AGGATAATCTTCAATGTGGTTGATTG_ATCAGAAGTTCGAATCAAATTACGAA
212156	0.745870917421598	0.02792290954808	0.0063151945619904	-149.999999989374	56.5734716298761	TCGGAAATGGCCAAGAGAGTTGTGTG_ATCAGAAGTTCGAATCAAATTACGAA
212260	3.29995981408211	0.0405983315614693	0.00487353327292076	-99.0001162324906	22.4423881705577	TCGCGAACAATAAAGATCGTTTCTTC_ATCAGAAGTTCGAATCAAATTACGAA
212337	25.4463850224929	0.0378324406392403	0.00322664362411056	-138.010886325891	19.0691273825111	GGTGTAACGGGAAAATAGGTTCGGGC_ATCAGAAGTTCGAATCAAATTACGAA
212343	3.25538803839885	0.0336616906003575	0.00529161656668334	-139.053247173599	34.4641137110805	TGCAGAAAGGACAAGTATATTGGTGT_ATCAGAAGTTCGAATCAAATTACGAA
212384	16.7187862185828	0.0358547011007115	0.00403006822737297	-144.605363157042	25.7713170169945	ATTCCAATACAAAATTTGATTATCGC_ATCAGAAGTTCGAATCAAATTACGAA
212427	1.08723410286194	0.0422246848873154	0.00519041281585003	-87.7411024566112	22.0907546552696	CCCATAACTAGGAAATCCTTTTCCGG_ATCAGAAGTTCGAATCAAATTACGAA
212432	36.5492272659944	0.0407365813830102	0.00291268424772631	-127.793384434662	15.5341203994825	AATCTAAAGTTAAAAGGGGTTAAGCT_ATCAGAAGTTCGAATCAAATTACGAA
212627	41.774943352714	0.0399899468507574	0.0027020040130889	-135.78563521033	15.122987424694	GTTATAAGCACTAATGTAATTGTTTT_ATCAGAAGTTCGAATCAAATTACGAA
212833	56.0112496645117	0.0393011727458122	0.00267313214302329	-146.180604301082	16.0379703367879	ATGCTAAGAGCTAATTGGTTTCCCGT_ATCAGAAGTTCGAATCAAATTACGAA
213000	27.1403787829197	0.0379441499319438	0.00300150294625976	-139.374886087625	17.8053594355411	CTCGCAAACACAAAGCTTTTTGTATC_ATCAGAAGTTCGAATCAAATTACGAA
213025	33.2585043738448	0.0371611566088761	0.00294732760183011	-150	18.9404135966557	CGTTTAAGTCTTAAGGTAATTTCTCA_ATCAGAAGTTCGAATCAAATTACGAA
213074	21.003935624488	0.040303575458681	0.0033555902292095	-120.528804212114	17.4441735233491	CAGTGAAATCTGAAAATCGTTATGCA_ATCAGAAGTTCGAATCAAATTACGAA
213158	0.518998850461259	0.0322966678676269	0.00564057132143616	-141.324967709521	38.8954702083989	CCCTCAATTACGAACCCGCTTCTGCT_ATCAGAAGTTCGAATCAAATTACGAA
213193	14.1633713667595	0.0586199340699043	0.00533748384987682	-41.4542307276231	13.573689693918	CAACAAAACCTCAAATAATTTTAGAG_ATCAGAAGTTCGAATCAAATTACGAA
213322	6.66754366289318	0.033090604731828	0.00466907022450412	-149.999999989556	32.5812701033653	GGATCCGATATCGGTACCCTTCGTAG_ATCAGAAGTTCGAATCAAATTACGAA
213330	0.412498697457082	0.0357594923075003	0.00675241642050688	-120.745126978258	39.4229225933346	TTAGAAACTCTTAACTTCATTTACGC_ATCAGAAGTTCGAATCAAATTACGAA
213368	6.20006022786941	0.0386511834604526	0.00507574920614257	-114.171762371942	27.0011911362688	AATTTAACTTGTAATAACTTTGTTGT_ATCAGAAGTTCGAATCAAATTACGAA
213378	1.57356286439422	0.0353471640600651	0.00498399038902563	-125.020661223108	29.206761491082	ACCCAAACCCCTAATATGTTTCGTCG_ATCAGAAGTTCGAATCAAATTACGAA
213417	15.8869658712185	0.0432277623256558	0.00399393561197469	-101.051197065844	17.9497434014692	CGGGAAAGTTGTAAGGGAGTTTCGGG_ATCAGAAGTTCGAATCAAATTACGAA
213513	37.9365227549807	0.0404155563739752	0.00267855839519261	-129.52419067338	14.3965337947349	CACAAAACAAATAAGCTTTTTCTTGA_ATCAGAAGTTCGAATCAAATTACGAA
213615	5.03611991771507	0.0394493038707805	0.00630693971969811	-107.951541889157	32.0597382850123	CAAGGAATATAAAATCATCTTGACGG_ATCAGAAGTTCGAATCAAATTACGAA
213618	27.9678483444346	0.0402334167740639	0.00300774508164743	-125.907429004067	16.017764664535	AGTGTAACATGAAAGTGCGTTTAGGT_ATCAGAAGTTCGAATCAAATTACGAA
213716	14.7126185648241	0.0398008386712301	0.00412737634826046	-119.187311180385	21.9248676784335	ATAAAAATATACAATGCTTTTGTGCG_ATCAGAAGTTCGAATCAAATTACGAA
213742	2.72334789390298	0.0406026349925201	0.00550778818230519	-96.2372225110939	25.3259202945081	TTGCAAACTCGAAATCACTTTTTCAT_ATCAGAAGTTCGAATCAAATTACGAA
213837	2.45313734772832	0.0383676530031925	0.00504743699674869	-107.944976713707	25.7660010610186	AGTATAAAGTTCAATTTTATTGTTTC_ATCAGAAGTTCGAATCAAATTACGAA
213839	10.6393769626011	0.0372912733240453	0.0043493011171615	-127.655061271254	25.1288598023614	TACTTAAATTGTAATATGGTTATGCC_ATCAGAAGTTCGAATCAAATTACGAA
214005	2.2826651770236	0.0359143009099296	0.00564592956184407	-122.208396144897	32.7510271504685	ACATAAACGCCTAACACTTTTGAGTA_ATCAGAAGTTCGAATCAAATTACGAA
214235	2.21792354670443	0.0323761625606774	0.00561597259710291	-149.999999974561	40.981989720531	GCCCCAATGGGGAAGGGGTTTCCTGT_ATCAGAAGTTCGAATCAAATTACGAA
214351	4.51609462614134	0.0375973243553357	0.00472918586813779	-116.229070664237	25.7181954107586	CGTCCAAGATTAAATGCTGTTTGGCA_ATCAGAAGTTCGAATCAAATTACGAA
214448	29.8075293824226	0.0396905167911427	0.00312145212290416	-131.052049698158	17.333965718536	ATACGAACTCTCAACTCTTTTCACTT_ATCAGAAGTTCGAATCAAATTACGAA
214541	18.4252513518261	0.0371789352408723	0.00361252245768756	-137.898727449381	21.8608818356811	CCGGCAAGACCAAAGCTTTTTTACCA_ATCAGAAGTTCGAATCAAATTACGAA
214694	55.2103448568046	0.0490255963660025	0.00322884526293912	-95.1900683509607	12.9179614266168	CTATCAAATTTAAACATTTTTGTGGC_ATCAGAAGTTCGAATCAAATTACGAA
214739	5.87141149170462	0.0343680296148281	0.00485916396599421	-139.927961542456	31.6579829710611	CATCTAACTTATAACCGACTTGGCGG_ATCAGAAGTTCGAATCAAATTACGAA
214750	28.8312911836131	0.0365120827650924	0.00296244417766777	-150	19.2519201382254	GTGCGAATGGCAAAGGTCGTTTGCCA_ATCAGAAGTTCGAATCAAATTACGAA
214899	15.6734029968969	0.0377165936448082	0.00389182526844384	-130.800836982522	22.2776081898891	TAACTAATTTCAAACACGCTTATGCC_ATCAGAAGTTCGAATCAAATTACGAA
215006	52.0706122736945	0.0402874445912648	0.00244148362076122	-137.244146479376	13.641178060293	CTGTTAAAATACAAAGTCATTATAGG_ATCAGAAGTTCGAATCAAATTACGAA
215075	106.986100260878	0.0408942854707616	0.00173571537424619	-149.999999974999	10.2787527198635	ACGCCAAATCCTAAGCGCGTTCGGAT_ATCAGAAGTTCGAATCAAATTACGAA
215219	9.28114945123974	0.0337477359180809	0.0041203820693666	-149.341636725655	28.01177158035	GTTTTAATACTTATCTGCTTTCAAG_ATCAGAAGTTCGAATCAAATTACGAA
215240	2.95269865578744	0.0398730140733724	0.00538103418955626	-100.402832714407	25.4864238304262	TAGGGAAAACGCAATTGTCTTGAATT_ATCAGAAGTTCGAATCAAATTACGAA
215266	2.03897944194141	0.0321488509180617	0.00644882719040104	-149.999999992773	46.7777987516341	GCCCAAAGAAGGAACGGCATTTCGCT_ATCAGAAGTTCGAATCAAATTACGAA
215292	1.06267747543595	0.0445620550716617	0.0060272965150724	-70.8438355350929	22.6165410240178	AAATAAATTTGTAATTTCGTTTTTTA_ATCAGAAGTTCGAATCAAATTACGAA
215328	30.0770569412746	0.0382371796531412	0.00307705278709981	-139.42471916557	18.1224260641649	ACATGAAACATCAAAGGCGTTTCTGT_ATCAGAAGTTCGAATCAAATTACGAA
215439	7.47784619217605	0.0441094456716069	0.00463445009518728	-87.1555060127934	19.123715393809	GTCAAAATTAACAAATTTCTTTTAAC_ATCAGAAGTTCGAATCAAATTACGAA
215516	12.4397514932708	0.0344370817319738	0.00372117109873364	-150	25.5007135980563	CGATTAACAATGAATATCCTTCGGCG_ATCAGAAGTTCGAATCAAATTACGAA
215589	8.21833942134045	0.0336633539606248	0.00474487474923478	-149.999999989307	32.9361464480699	GTCTTAACGAGCAAAATGATTGCATC_ATCAGAAGTTCGAATCAAATTACGAA
215702	24.7057780599472	0.0359738214059568	0.00305689653799015	-149.995090959046	19.8984258603778	GTACCAAAAGATAATTGCATTGTATA_ATCAGAAGTTCGAATCAAATTACGAA
215734	11.9005733990984	0.0365063830882834	0.00398487958935166	-133.488595527532	23.6762658790043	AGGACAATCTATAACGGGATTCCAGC_ATCAGAAGTTCGAATCAAATTACGAA
215743	1.09458051890665	0.0330169116592182	0.00513895945633691	-139.440974472543	33.9637065050136	TTAATAAACCTGAAGCGGTTTATGTG_ATCAGAAGTTCGAATCAAATTACGAA
215805	7.79837375516944	0.0450372947075716	0.00450684354908157	-84.5898078769803	17.9115111987391	ATAGTAATAGATAAGTCAATTATCAT_ATCAGAAGTTCGAATCAAATTACGAA
215814	1.57564628106262	0.0350218361760331	0.00605407364288171	-126.741516455652	36.9707963733299	GGGCTAACGTGGAACGCGCTTACATG_ATCAGAAGTTCGAATCAAATTACGAA
215938	1.00498001696809	0.0387927457910595	0.00540488703037718	-103.107993906246	26.4650012858072	AAATGAATTCTAAACTTCATTTTGTG_ATCAGAAGTTCGAATCAAATTACGAA
216061	18.6243966066254	0.0373674175577008	0.00361050606209934	-135.850702844019	21.4991406543109	GTGACAAATAGGAACTGGGTTCGTGG_ATCAGAAGTTCGAATCAAATTACGAA
216214	0.350607275446038	0.0377621206124312	0.00554745630830326	-103.20620544475	28.1336606472498	CACATAAGACTAAATTACGTTTGTGT_ATCAGAAGTTCGAATCAAATTACGAA
216567	24.2467229803497	0.0467697993122003	0.00375706041851948	-89.5270057867046	15.0635380669922	GGTTAAAATAAAAAGGGCTTTCGCTA_ATCAGAAGTTCGAATCAAATTACGAA
216746	4.80640773968399	0.0344151145368182	0.00452478289396768	-137.343022797338	28.8810431557809	TGGTAAACGTAGAAGTGGGTTTTACG_ATCAGAAGTTCGAATCAAATTACGAA
216850	21.6535315982069	0.0359098962971748	0.00305131023974024	-148.009796630133	20.2130287810807	GGGAGAAGTGGAAGAGGTTTGGTGG_ATCAGAAGTTCGAATCAAATTACGAA
216931	34.5115206729635	0.0405151078331041	0.00285925721139916	-128.39267909286	15.3315175199373	CCTGTAACAAGGAAGCATCTTCTTAA_ATCAGAAGTTCGAATCAAATTACGAA
217061	20.1686272660822	0.0387478750250912	0.00364199924285698	-129.186086142027	20.4594118392869	CCAATAAATGTAAAGAGGATTTTCCA_ATCAGAAGTTCGAATCAAATTACGAA
217094	78.3729777362295	0.0403795227684369	0.00211785463915271	-146.225657677513	12.3123825907542	TTTATAACAAGGAAATGCATTAACGA_ATCAGAAGTTCGAATCAAATTACGAA
217119	12.9508571452131	0.035362112423683	0.00369058831883544	-142.517145062948	23.5251492795292	AGTATAAATACGAAGGCATTTTCGTT_ATCAGAAGTTCGAATCAAATTACGAA
217145	0.0345892509250518	0.0315075377994284	0.00596981770410204	-149.999999997788	45.5636836028563	CTGTTAATATGCAAGTTCGTTGTCGA_ATCAGAAGTTCGAATCAAATTACGAA
217205	0.344758526629562	0.0380247144456507	0.00817049127120027	-106.345208844282	42.7370006710494	ACCAGAAGAGTAAAGTGGATTTTAGC_ATCAGAAGTTCGAATCAAATTACGAA
217267	10.285454718899	0.0343464183145939	0.00463133679030521	-149.999999982827	31.8768651754906	CAATGAAGGCTAAAGTCCATTTTAGT_ATCAGAAGTTCGAATCAAATTACGAA
217287	26.9933388565904	0.0400862963502794	0.00310107983678853	-125.190959051894	16.499980131563	CGCGCAACGGTTAAATATCTTCTAGG_ATCAGAAGTTCGAATCAAATTACGAA
217364	33.4249071896209	0.0424549086503511	0.00313300924583955	-116.748382464734	15.4438011759363	GTTTGAATTGTTAATTTTCTTCTGAT_ATCAGAAGTTCGAATCAAATTACGAA
217392	29.4716335621202	0.0396030326470251	0.00306809662738617	-129.871203804408	16.8235132127641	GTGGTAAAAAGAAAACTATTTCGGTT_ATCAGAAGTTCGAATCAAATTACGAA
217407	8.72965620319053	0.0423602472288558	0.00452429466110372	-95.8447802815622	20.0467788479763	TAGAAAACCAGAAACACGGTTACTTT_ATCAGAAGTTCGAATCAAATTACGAA
217425	2.39299522208006	0.0402198177397553	0.00531738332550474	-98.7673924686349	25.0748290369056	TATGCAAAGATCAAATCAGTTGATGA_ATCAGAAGTTCGAATCAAATTACGAA
217566	14.0680216497707	0.0347489385433465	0.00383355763741844	-149.999999996105	25.9882399058153	CCATAAATCTGCAATAGTATTCATTC_ATCAGAAGTTCGAATCAAATTACGAA
217630	24.739408116772	0.038816206031264	0.00301288414647548	-130.905664029964	16.792508077907	ATTGGAAATTGCAAGAGTGTTGGGGG_ATCAGAAGTTCGAATCAAATTACGAA
217805	0.640745990829089	0.0314797984453465	0.00533727160115176	-149.999999998926	39.7334955324454	TGGAGAATGGAGAACAGTGTTAGGAG_ATCAGAAGTTCGAATCAAATTACGAA
217809	11.7666164563633	0.0393258402631337	0.00381085078820723	-117.926292862901	19.8088310441925	CATGGAACGCCGAAATTTATTGCGTC_ATCAGAAGTTCGAATCAAATTACGAA
217965	24.5160160828236	0.0417621129130837	0.00331400837555878	-116.090430582388	16.4661039381136	TTATCAAAGTAAAAGATCCTTTGAAC_ATCAGAAGTTCGAATCAAATTACGAA
218058	2.48733116265755	0.0361650022148836	0.0053273466486946	-119.988075865458	30.4315070874521	ACGTTAAAAGCAAAGGTTGTTTCTAT_ATCAGAAGTTCGAATCAAATTACGAA
218176	21.7467224916809	0.0457465005311632	0.00369115310248193	-91.8175557621565	15.2334559162303	ATAACAATTAGAAAGTACATTATAAG_ATCAGAAGTTCGAATCAAATTACGAA
218215	2.52625239959353	0.0322104587118314	0.0047886558094564	-149.999999952994	35.0660068946074	ATGATAAATGACAAAGCGATTGTACT_ATCAGAAGTTCGAATCAAATTACGAA
218328	5.40568329113196	0.042289381130376	0.004572643345777	-93.7663717761374	20.1110809925204	CTGTGAATCAGAAAACCAATTAGTTA_ATCAGAAGTTCGAATCAAATTACGAA
218430	3.61403418355077	0.0398486038516623	0.00461214787505499	-102.94391362356	22.1712367821983	GCCAAAACGTAAAAGCGCTTTCTAGC_ATCAGAAGTTCGAATCAAATTACGAA
218468	9.25428480898707	0.0406812135883172	0.00506658307609394	-108.872688121647	25.2102014047924	ATCTAAAATTTCAATGTACTTTCTGT_ATCAGAAGTTCGAATCAAATTACGAA
218495	10.5216736722439	0.0467898896359983	0.00476854232517921	-77.4405056383755	17.9255254762835	AGTAAAATGAAAAAGCTATTTTCTTT_ATCAGAAGTTCGAATCAAATTACGAA
218561	29.7744609545828	0.036906878342905	0.00297349177189679	-145.82380981403	18.4106774883337	TAGCAAACAGGGAACAACGTTGTGCC_ATCAGAAGTTCGAATCAAATTACGAA
218768	51.2107830367142	0.0451410209416148	0.00261388908019218	-110.83343133106	11.8967486893262	TTAATAAGTTCTAAAACGCTTCGATA_ATCAGAAGTTCGAATCAAATTACGAA
218817	22.5143251153803	0.0416333309084207	0.00344202461876508	-114.317630652615	17.0071633091834	TAATGAAAACGGAACCGATTTTATTG_ATCAGAAGTTCGAATCAAATTACGAA
218908	46.3835892014932	0.0379026891266944	0.00243945812736206	-149.999999966577	15.2982852196869	ACGCAAAGTTTGAATTGCGTTCTGCA_ATCAGAAGTTCGAATCAAATTACGAA
218931	33.3804371290587	0.0376657942317765	0.00289082803821172	-143.526644219309	17.4472364782914	TGGTTAAATGCAAAGGGCATTGCCCC_ATCAGAAGTTCGAATCAAATTACGAA
218956	0.0755555006989255	0.0272745423640489	0.00683648009487238	-150	64.7630606052943	CGGATCCGATATCGGTACCTTATAAT_ATCAGAAGTTCGAATCAAATTACGAA
219006	40.3354242594803	0.0425524297739066	0.00266695003764208	-119.45122677733	13.2228577439859	TAGGAAATTGAGAAAGGATTTTGGGA_ATCAGAAGTTCGAATCAAATTACGAA
219184	7.32193212554877	0.0422079648190819	0.00467787379819282	-94.0687774301569	20.4695404038377	AATACAAAAAAAAAATGATTTGGCTA_ATCAGAAGTTCGAATCAAATTACGAA
219190	1.78408995415076	0.0382515136790073	0.00493465924058588	-109.166640602656	25.3704488818571	ACAAAAATCTGCAAGTTCCTTTCACCA_ATCAGAAGTTCGAATCAAATTACGAA
219334	33.3549498887596	0.0402264402022288	0.00297542302697965	-129.174508092916	16.0842718256058	AGATTAATCAACAATAGTGTTGACAA_ATCAGAAGTTCGAATCAAATTACGAA
219410	2.17119130162206	0.0457482067427965	0.00553605789479675	-70.8249045104212	20.3529553032827	AAGGTAAGTATAAAGTTTATTTTCAA_ATCAGAAGTTCGAATCAAATTACGAA
219527	6.72545277060743	0.0402927344494284	0.00550000647373463	-106.693121072533	27.1860516998695	AGATCAAGTAGGAAGGGGCTTGGGAG_ATCAGAAGTTCGAATCAAATTACGAA
219613	6.69995142656461	0.0457847057161114	0.00461054369537828	-80.6114609415952	17.8313270950994	ATTTCAAGTGACAAAATAGTTTTCTA_ATCAGAAGTTCGAATCAAATTACGAA
219622	16.7632283212337	0.0471688088761756	0.00430473042496373	-83.4188245367486	16.3993582328425	TCGCGAAGGCTGAAAGGCATTGGGCG_ATCAGAAGTTCGAATCAAATTACGAA
219698	6.82877654191481	0.0401885427112076	0.00487864679513142	-106.735867338343	24.0283922733914	TTTCAAATATTCAATCATCTTCACTT_ATCAGAAGTTCGAATCAAATTACGAA
219838	2.36651649385625	0.0385871078036638	0.00521404795427742	-103.377078665641	25.961202471751	CACAAAAGTCGGAAGCCGCTTGGGCT_ATCAGAAGTTCGAATCAAATTACGAA
219938	46.5230879486889	0.0382859396696691	0.00260332627832624	-149.999999995404	16.6775946625371	AACCTAATTCTAAACCTTCTTGCCTG_ATCAGAAGTTCGAATCAAATTACGAA
219975	20.5996030224808	0.0388652433881796	0.0034112675372098	-127.863267540613	18.7611874239093	TATTAAACCTTTAAAGTGATTGCACC_ATCAGAAGTTCGAATCAAATTACGAA
220051	22.0448423919757	0.0378555470292312	0.00348489365103741	-134.716254706706	20.2492110423353	CAATTAACACCCAAGCTCGTTGTCGT_ATCAGAAGTTCGAATCAAATTACGAA
220168	39.747518381551	0.0449343720153357	0.00276030103539538	-107.721411809113	12.4145995929339	TATCGAAACTAAAAGCTTGTTGTTGT_ATCAGAAGTTCGAATCAAATTACGAA
220210	21.7160083340054	0.0449053325417944	0.00344168946301245	-98.0254184973537	14.7924419527142	TGATAAATAAAAAACGAAGTTGTGAG_ATCAGAAGTTCGAATCAAATTACGAA
220227	2.97269520370436	0.0397430639274406	0.00527017625409847	-101.354132776797	25.4837275007152	ATGGTAAGTACGAAGGGGGTTTTTAT_ATCAGAAGTTCGAATCAAATTACGAA
220304	18.4897113649305	0.0424940394581689	0.00348866169001373	-106.128910595512	16.295491127345	TAATAAACATAGAATCGCCTTAATTA_ATCAGAAGTTCGAATCAAATTACGAA
220616	3.30208868800727	0.0457461184309409	0.00527991697701601	-75.4250067365293	19.7399962207792	AATTAAAAACGAAACAATTTTGATAG_ATCAGAAGTTCGAATCAAATTACGAA
220725	3.78104736417195	0.0375085110295562	0.00491349632771738	-115.900516486846	26.4030495938009	AATACAACTGTGAATGATATTTTAGT_ATCAGAAGTTCGAATCAAATTACGAA
220824	7.39209645397158	0.0408865211002671	0.00466689546533167	-104.157603294627	22.2690076784959	AGTACAAAAATGAAGGTTTTTCTTAG_ATCAGAAGTTCGAATCAAATTACGAA
221001	42.7759112062532	0.0536769089713835	0.00286003806499794	-72.5076252501489	9.35687220188466	GGCAAAAAATGGAAACTGCTTGGTTA_ATCAGAAGTTCGAATCAAATTACGAA
221156	2.59458160968171	0.0331390187513078	0.00512374749575503	-139.909277107298	34.1427835482114	TAAGGAAGTGTCAACTAGATTCATCT_ATCAGAAGTTCGAATCAAATTACGAA
221195	19.0973130030328	0.0389379259124127	0.0033133459060757	-124.589828123628	17.9181332245955	GGTGAAACGTATAAGTAAATTAGTAC_ATCAGAAGTTCGAATCAAATTACGAA
221263	150.739601146105	0.0422592517784174	0.0015282504091398	-149.999999999951	8.8874703905716	AGAATAAACGTTAAGACCGTTGACGT_ATCAGAAGTTCGAATCAAATTACGAA
221315	8.07242121409436	0.0417801890400376	0.00533764613295065	-99.9230723498844	24.7119415927674	TATACAAGCGTAAACTCCATTCAGAC_ATCAGAAGTTCGAATCAAATTACGAA
221433	29.4959317250317	0.0397637689731297	0.00298119806259721	-129.543103572117	16.2827816286663	CCCTGAATTCGCAACGCTGTTCCGCG_ATCAGAAGTTCGAATCAAATTACGAA
221473	4.07480906451842	0.0380935329790192	0.00548861304511352	-112.095995005016	28.8709289781489	TCTGAAATACATAACATGATTTCCTA_ATCAGAAGTTCGAATCAAATTACGAA
221631	7.95162841310719	0.0411841834680231	0.00440110756963482	-103.402425831638	20.8310059676431	TTCAGAACATAGAATGTTCTTAGTAA_ATCAGAAGTTCGAATCAAATTACGAA
221673	15.2951388088377	0.0384900472338892	0.00376032792010076	-124.868909443414	20.7167356355654	TTCATAAGCCGGAATAGTGTTCCTTG_ATCAGAAGTTCGAATCAAATTACGAA
221713	4.69518653015317	0.0324074141637218	0.00477036223431921	-149.843384138786	33.3593202338926	AGTGAAATTGCGAACCGGGTTTACGC_ATCAGAAGTTCGAATCAAATTACGAA
221742	127.807273205642	0.0415078002578371	0.00161676170609627	-150	9.34521346798311	CCAAGAATAAACAAGTTCGTTTTCTG_ATCAGAAGTTCGAATCAAATTACGAA
221753	37.6537815687225	0.0398977836689675	0.00275271693971602	-132.697496865926	15.1694597489094	AACGGAAACAAGAAGTAGGTTGGGGG_ATCAGAAGTTCGAATCAAATTACGAA
221819	17.1564723963558	0.0401356477445624	0.00379297316500876	-118.200528451776	19.6154077157402	AATCGAATAAGCAATGTTATTATGTT_ATCAGAAGTTCGAATCAAATTACGAA
221908	63.6505392326983	0.0447628083021183	0.00239148281239735	-116.495590042704	11.2860793894857	AGAAAAAAATTGAAAGTAATTTAGCA_ATCAGAAGTTCGAATCAAATTACGAA
222015	3.01566128031064	0.0418801197312104	0.00517323934079828	-89.4119434329255	22.3503248102195	TTATAAATATGAAAACCCTTTGTGGT_ATCAGAAGTTCGAATCAAATTACGAA
222092	11.9376557110069	0.0366175715201639	0.00472723255381378	-134.57679165323	28.8394665959007	CTAGAAAGAACGAAATCTCTTACCCG_ATCAGAAGTTCGAATCAAATTACGAA
222098	11.357877416816	0.0445787566898044	0.00415857557627479	-88.7990865471838	16.9257997169775	GGTAAAACATACAAAACAGTTTAATA_ATCAGAAGTTCGAATCAAATTACGAA
222205	17.4876019398181	0.0507227739266838	0.00398987574765374	-70.666266700056	13.5308917897261	GCCACAAAGTAAAAGGGCGTTAACTA_ATCAGAAGTTCGAATCAAATTACGAA
222311	58.5284917360558	0.0419353726848475	0.00486422604526807	-149.999999967962	32.298151479816	TAGACAAGTCTCAAGGTTGTTAATAC_ATCAGAAGTTCGAATCAAATTACGAA
222386	66.6021019315156	0.045361405721728	0.00225554449033958	-115.226048348593	10.4433609386016	AATAGAAACATAAACGGCGTTATGTT_ATCAGAAGTTCGAATCAAATTACGAA
222467	5.77832503747564	0.0360466656355039	0.00501328033303931	-129.998473139531	30.3567331997283	ACTGGAAGGTAGAACAAATTTGTTAG_ATCAGAAGTTCGAATCAAATTACGAA
222513	1.29061955829077	0.0433516616255385	0.00587831797612458	-80.9619059744433	23.8307392409035	ACTATAATCTACAATTACATTAATAC_ATCAGAAGTTCGAATCAAATTACGAA
222783	15.0752727585916	0.0376901852004858	0.00396228942121161	-130.942745343172	22.7849219243063	CAGATAATGGAAAAGATTGTTGCGCA_ATCAGAAGTTCGAATCAAATTACGAA
222876	89.5235801292025	0.0433126926699668	0.00200007278401785	-130.718140932934	10.2563238985196	AGCAAAAGTGGGAAAAATTTTGGTAT_ATCAGAAGTTCGAATCAAATTACGAA
222949	12.4084604996454	0.0385084303557017	0.00418279809826997	-121.661105905525	22.6461472877193	GAAATAACACTAAATTGTATTGCTTT_ATCAGAAGTTCGAATCAAATTACGAA
223065	16.2980196973874	0.0352498735565368	0.00436148790426581	-149.999999983121	29.2066833061502	CAGCGAACATCCAACTGAGTTAATCA_ATCAGAAGTTCGAATCAAATTACGAA
223069	137.456802386957	0.0430551321494238	0.0016867426926231	-142.758178224614	9.19521667891859	CATTAAAACTTGAATCAGCTTTGTTT_ATCAGAAGTTCGAATCAAATTACGAA
223128	5.22955894531556	0.0420357179944373	0.00548358780715639	-95.1199986792832	24.8254741082338	GAACGAATTATCAATTAGATTTTTTC_ATCAGAAGTTCGAATCAAATTACGAA
223186	21.2644922903036	0.0366467903852132	0.00361281158523011	-143.44811449418	22.4650657278774	ACCAGAACAATGAAGCTTATTAGGGT_ATCAGAAGTTCGAATCAAATTACGAA
223188	39.2694103854869	0.0385251069861112	0.00298853189979485	-141.645490475907	17.7195293374063	AAGACAATGAGTAATCAATTTGTACG_ATCAGAAGTTCGAATCAAATTACGAA
223275	5.92932382064348	0.032757771668041	0.00397420910283641	-149.993600998521	27.9954485744372	AGGATAATGATGAATGGTGTTGCGGT_ATCAGAAGTTCGAATCAAATTACGAA
223361	3.04983867041534	0.0368175938646821	0.00638635597766684	-122.654815072567	37.5011182565074	CTGCTAATAGCAAATCTGGTTCAGCC_ATCAGAAGTTCGAATCAAATTACGAA
223399	1.94616333524874	0.0320393639140425	0.00541170777545429	-150	39.1269763038712	GACCAAAAGCGGAAGCGGATTTCATC_ATCAGAAGTTCGAATCAAATTACGAA
223498	29.7160735748815	0.0367297768579251	0.00306619271327644	-149.999999999503	19.9329367173217	GGTGCAAATGAGAATCAAGTTGTTTA_ATCAGAAGTTCGAATCAAATTACGAA
223556	31.2890667307472	0.0389708822092544	0.00301270654221462	-135.718013386446	17.2285271498572	TATCAAAACCACAAGTTAATTGTATG_ATCAGAAGTTCGAATCAAATTACGAA
223584	36.6228131984539	0.0409094764442352	0.00266950072060938	-127.024223909112	14.1676969471342	ATCGGAAAATTCAAATTGGTTTAACG_ATCAGAAGTTCGAATCAAATTACGAA
223594	3.39065544887913	0.0389289106152572	0.00511243076018647	-106.001224827262	25.5539981560907	CTTGTAATCTATAAGGGGGTTTTGAA_ATCAGAAGTTCGAATCAAATTACGAA
223772	47.1917130437798	0.0488731794421631	0.00265720204274446	-93.1826634869219	10.4047707649264	GCCGCAACCCCGAACGATTTTCCCGG_ATCAGAAGTTCGAATCAAATTACGAA
223839	18.9422994600247	0.0371598408804791	0.00383196775058893	-139.398751470361	23.5501995642823	ACTATAATAAATAACCTCGTTGGAAG_ATCAGAAGTTCGAATCAAATTACGAA
223896	36.3780453715486	0.0445646354604415	0.00308488912600348	-107.979696564799	14.0301427026599	CCTTGAAGTGAAAACGAGCTTACATT_ATCAGAAGTTCGAATCAAATTACGAA
223984	66.8268344287956	0.0515215200525071	0.00252776056642934	-88.0162781063932	9.28895186590169	TTGTTAATGGACAAGTTGGTTCATTT_ATCAGAAGTTCGAATCAAATTACGAA
224158	25.6690306625495	0.0423798068001432	0.00382380901962772	-113.430079804578	18.8160782914966	ACCCAAACACTCAACAATATTTAACA_ATCAGAAGTTCGAATCAAATTACGAA
224416	23.1639244299903	0.0404403563257503	0.00356508962422074	-121.248735052944	18.6118256582266	CAAGTAACCGTAAAGGCGATTAGCAT_ATCAGAAGTTCGAATCAAATTACGAA
224664	1.47219938789641	0.0352710392621683	0.00511899607246588	-124.455601506462	30.1197162335679	ATGCCAACATAAAACTGCATTACGGG_ATCAGAAGTTCGAATCAAATTACGAA
224768	29.5319861367553	0.0401155720741668	0.00325438150828949	-127.403892071048	17.5336578461651	CCAAGATATACAATTCGGTTAGGTA_ATCAGAAGTTCGAATCAAATTACGAA
224809	29.6737994800197	0.040237553645521	0.00298031621323296	-126.32832761323	16.0042433073309	GGGGCAAGCTCGAAGGGTGTTCCGGT_ATCAGAAGTTCGAATCAAATTACGAA
224859	17.5605865648541	0.0350457750891397	0.00334056338601115	-150	22.0322701112954	GCGGGAAGGCAGAAGAGACTTGGCGG_ATCAGAAGTTCGAATCAAATTACGAA
224926	6.71179237189583	0.0361317481983885	0.00454251102036745	-129.977004063439	27.2943573052235	CGACGAAGCCTCAACACAATTGAACT_ATCAGAAGTTCGAATCAAATTACGAA
225292	10.6446035348412	0.0456185978357944	0.00456403086108496	-83.4460707285294	17.9986078138686	CACTGAAAGTGTAAGGAGTTTTTAAT_ATCAGAAGTTCGAATCAAATTACGAA
225294	6.01530290351013	0.0387581087529765	0.00520415722002237	-114.229228121374	27.4997116049784	CAATAAATAGATAATGAGGTTGCCTG_ATCAGAAGTTCGAATCAAATTACGAA
225301	1.78033357591616	0.0363164996762811	0.00516981945555216	-118.63276321454	29.2228870029749	ACCACAAAATTGAAGGATGTTGTACC_ATCAGAAGTTCGAATCAAATTACGAA
225308	19.3773258722654	0.0406298412123275	0.00359478291008504	-117.933587016192	18.4114990861475	AGCTTAACAAATAATTCTTTTGCCCA_ATCAGAAGTTCGAATCAAATTACGAA
225653	26.4231996354608	0.038702301526394	0.00295709803965527	-133.383065811389	16.6945313971861	TGGATAAGCTATAATCCAATTCCCGG_ATCAGAAGTTCGAATCAAATTACGAA
225677	3.14431103637671	0.0323938270338723	0.00570922971668565	-149.519791805478	40.8827539428867	CCGTCAAACAGCAAAGTCATTTAAAG_ATCAGAAGTTCGAATCAAATTACGAA
225730	1.5860709090675	0.0317701608184506	0.00456887022769248	-149.999999988036	32.5778813345848	CGCCGAAGCGAGAACCAGCTTCAGAA_ATCAGAAGTTCGAATCAAATTACGAA
225851	0.9901958954881	0.0376860444836176	0.00663838842086626	-109.438640359245	35.3554414532745	ATCCGATATCGGTACCCTTTTAACGA_ATCAGAAGTTCGAATCAAATTACGAA
226032	19.9788399553301	0.0387101398152307	0.00361816361146234	-128.732405170985	20.2338980842003	AACACAAAATTTAAAGCATTTTGTGA_ATCAGAAGTTCGAATCAAATTACGAA
226046	12.8096015198219	0.036718644832502	0.00390164231387006	-134.567912093364	23.4532828400302	TTCCAAAATTCAAATCACTTTTTGAC_ATCAGAAGTTCGAATCAAATTACGAA
226273	50.7041643043481	0.0382644430960844	0.00246455440885366	-150	15.2728547198711	TAATCAATCCTCAATGAGATTCGTTT_ATCAGAAGTTCGAATCAAATTACGAA
226298	6.01152189161559	0.0403095714652964	0.0045594548956275	-103.671848329177	21.8783877571611	CTTGAAAAAATTAATACGTTTCATAG_ATCAGAAGTTCGAATCAAATTACGAA
226341	0.847234398175814	0.0315992796179626	0.00522197291705522	-150	38.1415498287973	TTGTGAAAGCGAAACCCGGTTCGCAG_ATCAGAAGTTCGAATCAAATTACGAA
226367	21.7906957994917	0.0415754727448126	0.00338868418704557	-113.28559479884	16.5153245495144	ACATTAACAAGAAATGCCGTTGCCAC_ATCAGAAGTTCGAATCAAATTACGAA
226391	4.05176833658624	0.0429922008044613	0.00512894969769017	-85.7768751049713	21.2783190378338	CCCGGAATATTTAAACGACTTCCGAG_ATCAGAAGTTCGAATCAAATTACGAA
226825	67.9843510257905	0.0400209069789441	0.00215466875546547	-144.418356854772	12.4734432243467	TAAACAAACTATAATCATTTTTCCGG_ATCAGAAGTTCGAATCAAATTACGAA
226835	57.9926246275646	0.0388586428800912	0.00213928792497615	-150	13.343667736115	AACAAAAACACTAAGCCAGTTATCGA_ATCAGAAGTTCGAATCAAATTACGAA
227119	0.53794685160878	0.0377549517629146	0.00594563021447404	-108.140150553485	30.9818147739786	CATACAAAATTGAAGCAGGTTCGAAA_ATCAGAAGTTCGAATCAAATTACGAA
227316	15.3710541540249	0.0400317955243199	0.00382139440934493	-117.405562827698	19.6741464860666	TGGATAAGGTCGAAGAGCCTTGGTGG_ATCAGAAGTTCGAATCAAATTACGAA
227364	161.502835081048	0.0422604021794242	0.00155709113185287	-149.794981192266	8.83246561046875	TCCACAATGGTGAAACCTATTGATAC_ATCAGAAGTTCGAATCAAATTACGAA
227448	0.218145842725079	0.0318651600160256	0.00616082939595308	-149.999999999503	49.2355544154513	ACATTAATGCCGAACGTGCTTGTAAA_ATCAGAAGTTCGAATCAAATTACGAA
227457	15.1495633215218	0.0405026647661537	0.00381190792156795	-114.31008503619	19.214725854207	GGATAAAGTTGCAACGGTCTTGATTC_ATCAGAAGTTCGAATCAAATTACGAA
227497	0.160179482585676	0.0336496221719873	0.00650804588040529	-132.271901441143	42.3069433554748	GACCTAATCCCCAATTAGTTTCTTAC_ATCAGAAGTTCGAATCAAATTACGAA
227646	32.9971903508941	0.0375592109453245	0.00299140734297382	-145.374812985253	18.4674532241895	ACGAAAAACGCCAAATGGGTTATAAG_ATCAGAAGTTCGAATCAAATTACGAA
227762	0.0938202648152497	0.0319882369523308	0.00593836664856785	-143.447876279336	41.3106786599839	AAGCCAAAGATCAAGGTACTTTAGAT_ATCAGAAGTTCGAATCAAATTACGAA
227777	5.60876624631774	0.0361198672806062	0.00441101918456879	-128.605753636841	25.9488826555857	ATTGCAACCTAGAAGGTTATTTTCGA_ATCAGAAGTTCGAATCAAATTACGAA
227780	43.493802490633	0.0377889071606	0.00263335234795834	-149.999999982629	16.5307060314408	TGATCAAGGCGGAAGAAAGTTTCTTC_ATCAGAAGTTCGAATCAAATTACGAA
227823	5.25702537595915	0.0333095113307657	0.0050412345241183	-147.355448963361	34.9229126752386	ATTTCAAACTGGAACTTTGTTACTTG_ATCAGAAGTTCGAATCAAATTACGAA
227827	46.7883957608068	0.0380646409583516	0.00252758413302393	-150	15.6932241283448	CTGATAAAACTGAATCACATTATGCG_ATCAGAAGTTCGAATCAAATTACGAA
227935	98.1618367398969	0.0411766174582257	0.00182465137687623	-145.766723832196	10.4039489592677	CTCGCAAGACGAAAGTATATTGTGGG_ATCAGAAGTTCGAATCAAATTACGAA
227965	25.598367788211	0.0388134451729477	0.00340859144561968	-133.237933602517	19.5390367590566	AATGGAAGGGCTAATTCATTTAAACG_ATCAGAAGTTCGAATCAAATTACGAA
228090	5.00343658100149	0.0393633101308053	0.00550409370175777	-108.076828262334	27.7607099044737	GATATAAGCGATAATGGATTTACAGT_ATCAGAAGTTCGAATCAAATTACGAA
228216	2.46843126314398	0.0402235642924857	0.00515892514020301	-99.662572799292	24.3683216091376	AATCCAAATCGGAAGCGGTTTTAGGA_ATCAGAAGTTCGAATCAAATTACGAA
228242	75.8121114770575	0.0395208777920913	0.00191294943668959	-149.996296193139	11.5863563712121	ATGGAAATCTTTAAAGCAGTTGGACC_ATCAGAAGTTCGAATCAAATTACGAA
228443	7140.27284341069	0.0935582273804033	0.000625230108682933	-40.9886051738458	1.08046640882455	TGCGAAAGCTCAAACGTGATTGACCC_ATCAGAAGTTCGAATCAAATTACGAA
228531	15.4506655343286	0.0401957540486583	0.00414737799949911	-114.786037602961	21.0555060745978	TGCATAAAAATGAAACCAGTTGTATC_ATCAGAAGTTCGAATCAAATTACGAA
228554	10.2539270816273	0.0447270467182897	0.00429298982794469	-89.1725138064432	17.7058823090213	ACAAAAACTAGAAACTGTTTTCGCTA_ATCAGAAGTTCGAATCAAATTACGAA
228557	14.832741278923	0.0393607560282032	0.00391027617929192	-119.832781435708	20.7769275061029	ATCTAAACTTTAAAGGCTTTTGGGGT_ATCAGAAGTTCGAATCAAATTACGAA
228562	1.26016586021042	0.0317229770442187	0.00492468437682849	-149.99999999655	37.3476854449743	TAATGAAATTGAAATGGTATTCAATC_ATCAGAAGTTCGAATCAAATTACGAA
228599	4.24175114951089	0.0404809931004823	0.00580608117176983	-101.75343896256	27.8509224717836	GTAATAAGTTCCAACTCGATTTGCCT_ATCAGAAGTTCGAATCAAATTACGAA
228793	15.7109693050667	0.040175788967828	0.00386784569489359	-116.684122649508	19.8668413325012	TGCCGAAGTGTGAACAACGTTAATCT_ATCAGAAGTTCGAATCAAATTACGAA
228961	16.4499248172915	0.0483167864474108	0.00432497834918166	-75.5386351294465	15.6544863362819	TATACAAAATTAAACACGATTTATTA_ATCAGAAGTTCGAATCAAATTACGAA
229143	6.06581410945154	0.0452250578765507	0.00564122298029541	-79.3060177987862	22.0867342608408	ATGATAAAGCAAAAAGAAATTTATTC_ATCAGAAGTTCGAATCAAATTACGAA
229184	158.538423335925	0.0424383774924451	0.00148456087414685	-149.999999966745	8.63121264465925	AGTAAAATCGGAAACGTGATTCGGTA_ATCAGAAGTTCGAATCAAATTACGAA
229188	69.8241176713466	0.0413889659132789	0.00227118107164854	-137.17400260001	12.4519993891229	TCAAGAAACGGCAAGTTGATTTCACG_ATCAGAAGTTCGAATCAAATTACGAA
229199	0.127698895782444	0.0385331682233952	0.00553594433433368	-103.642881659628	27.6243534893253	TATCTAAAGTGAAATTAGATTTTTAG_ATCAGAAGTTCGAATCAAATTACGAA
229333	50.2791487738633	0.0367953319374594	0.00351451805644491	-137.147045199586	20.9933646654572	TCCCAAAAAACGAAATCTGTTTTGCC_ATCAGAAGTTCGAATCAAATTACGAA
229366	6.52829556923903	0.0366698075270495	0.0045043919148026	-123.845818648011	25.442300416801	AGCCAAATTCTTAAGGTAATTAAGTG_ATCAGAAGTTCGAATCAAATTACGAA
229575	45.3460473418853	0.0403153620611092	0.00267906443277893	-135.170327717894	14.9560720331367	ATCATAATACCCAAGTACTTTTACTC_ATCAGAAGTTCGAATCAAATTACGAA
229589	37.5951622451472	0.0392820095893693	0.00292654231525102	-137.828858301331	16.8498769783158	AAACCAAGTTAAAAACAAGTTACGCC_ATCAGAAGTTCGAATCAAATTACGAA
229733	5.54136390268688	0.0369089821618452	0.00534560040359687	-123.277488124592	30.5759975151202	ATTCAAAAACTGAACGATTTTTGTCG_ATCAGAAGTTCGAATCAAATTACGAA
229787	16.1317536165248	0.0435388562397939	0.00378536429791381	-100.254937037627	16.6992616609829	TACAGAAGCTAAAAAAAGGTTGATCC_ATCAGAAGTTCGAATCAAATTACGAA
229789	2.66561725802467	0.0316138956000098	0.00454778448512127	-149.999999989246	33.1038355294902	AGCAGAACTAGAAAGATTATTGTCCC_ATCAGAAGTTCGAATCAAATTACGAA
229835	19.7348181206577	0.0384354282157415	0.00337337697830719	-129.564741770877	18.8240985118697	CGTTCAATCTGTAAATAGATTGAACG_ATCAGAAGTTCGAATCAAATTACGAA
229905	56.515075449472	0.0413944075480469	0.00236836951244541	-132.590620665208	12.7236605078147	CCAGTAATATAGAACGGTTTTCGGTG_ATCAGAAGTTCGAATCAAATTACGAA
229970	3.48633680081629	0.0399232733468733	0.00504339097323032	-101.377902597192	24.1957228837325	TATTAAATGTGAAAGCTGGTTTATCA_ATCAGAAGTTCGAATCAAATTACGAA
229990	0.719294622570629	0.0330565550310138	0.0052304035523645	-137.826807987583	34.0146003163697	CGATGAAAATGAAAGGTGATTCCACC_ATCAGAAGTTCGAATCAAATTACGAA
230053	11.1329643825818	0.0404729083452798	0.0045578024165795	-109.320100484364	22.6830307610472	TAAGCAAAACAGAAAAGAGTTCTGTA_ATCAGAAGTTCGAATCAAATTACGAA
230066	16.1213293116913	0.0370720839474895	0.00376444184490173	-134.740171868431	22.3047227765488	GAATTAACGAACAATCGGGTTCCATT_ATCAGAAGTTCGAATCAAATTACGAA
230082	14.9590301583762	0.0413380793663375	0.00410657062001315	-105.923738842903	19.6325975083653	GTAAGAATAATGAATATTTTTGGATA_ATCAGAAGTTCGAATCAAATTACGAA
230260	56.584436513054	0.038738727126408	0.00244648847958981	-149.999999968705	15.2374536810495	AGCTCAACACACAAGGTGCTTTAGGC_ATCAGAAGTTCGAATCAAATTACGAA
230261	44.776957082331	0.0400383741510823	0.00275439760355836	-136.979148149057	15.6092768505281	CCATAAACGATAAATGACGTTTCTAA_ATCAGAAGTTCGAATCAAATTACGAA
230329	35.7607818268845	0.0433390920792567	0.00283556626618973	-113.088588426531	13.4834368769682	ACGCTAAGGTTCAAGGATTTTCTTTT_ATCAGAAGTTCGAATCAAATTACGAA
230405	9.44501536687598	0.0348970958999334	0.00390371297116413	-141.781110304431	25.0768193159674	GATCAAATTCTCAACTATGTTTCACT_ATCAGAAGTTCGAATCAAATTACGAA
230544	7.10611704566223	0.0335447845341041	0.00449716037000442	-149.999999999367	31.8645819651615	AGGACAAACGGCAAACAAATTCCATT_ATCAGAAGTTCGAATCAAATTACGAA
230575	3.17759733225979	0.042017840093294	0.00563299255848489	-90.2832526683932	24.5363817812669	TTATTAACCAGCAAAAGCTTTATTCA_ATCAGAAGTTCGAATCAAATTACGAA
230849	17.6960445782869	0.0431296700616345	0.003850414481219	-102.582964831043	17.481596479102	CGGATAACCTCTAAGCATCTTGCTCG_ATCAGAAGTTCGAATCAAATTACGAA
230924	16.1647929440186	0.0349417936589816	0.00350841391314172	-149.999999907685	23.487631186138	GCCACAATACATAATCGTTTTGAGTG_ATCAGAAGTTCGAATCAAATTACGAA
231046	64.6222816622655	0.0411385774665223	0.00228576635939689	-136.143171271967	12.4852627238522	GCTCTAAAGCGAAACTGGCTTAACGT_ATCAGAAGTTCGAATCAAATTACGAA
231121	27.8299823817666	0.0369377848264515	0.00335150086288982	-145.056115500845	20.918508690556	TGACGAAAATTCAACTGCGTTTGTAC_ATCAGAAGTTCGAATCAAATTACGAA
231125	217.644273748392	0.0437073836865724	0.00134201962379035	-150	7.61814975957465	TATCAAAGATGTAAACTTATTCATGT_ATCAGAAGTTCGAATCAAATTACGAA
231272	6.99753007804878	0.0449428372249687	0.00505547075910963	-80.5041446924362	19.9770483363006	TTGTAAAAATAGAATAGTTTTTCAGG_ATCAGAAGTTCGAATCAAATTACGAA
231277	28.5240147269654	0.0415374404965483	0.00312640808643893	-119.229105638621	15.81503546446	TGGTCAATAGTTAAGTTATTTCCGGG_ATCAGAAGTTCGAATCAAATTACGAA
231284	25.313913159171	0.0392182546376246	0.0031520811514964	-129.740305211817	17.4960849946201	TTGTAAAATGGTAAGAAATTTGGAGG_ATCAGAAGTTCGAATCAAATTACGAA
231353	33.6620951307532	0.0399609362728142	0.00313621855341345	-130.658215915722	17.3272604692696	GTGGGAAGTGGTAACAGTTTTACGTC_ATCAGAAGTTCGAATCAAATTACGAA
231386	12.2225289008166	0.0366112028659808	0.00473550611229447	-135.163417472976	28.6293546424871	AAATAAAGGTGGAACTGTCTTCGACC_ATCAGAAGTTCGAATCAAATTACGAA
231401	40.9857029887065	0.038643268505093	0.00265155299272317	-141.992936669367	15.6405611900262	GGCCCAAGCTGCAACAGACTTGTTCT_ATCAGAAGTTCGAATCAAATTACGAA
231426	13.5495250692069	0.0450520741309546	0.00412359307766915	-88.2987302039285	16.8781046052123	TTATAAACCTGAAAAAAAGTTGTTAT_ATCAGAAGTTCGAATCAAATTACGAA
231484	5.27289157363948	0.0385315586217323	0.00682488720451028	-114.395833028174	37.338370927589	CATCCAAAGTGGAATCACATTTATCG_ATCAGAAGTTCGAATCAAATTACGAA
231515	4.1548954966929	0.0400732188582301	0.00519273597931949	-101.562167900389	24.9638202813095	CAGAGAAAAGAAAGGGCTTTGCGGT_ATCAGAAGTTCGAATCAAATTACGAA
231581	3.36321061777329	0.0348493833721098	0.00592608861213712	-132.41185741185	37.6741630243591	CATGGAACGGGCAAGTAATTTGTTTA_ATCAGAAGTTCGAATCAAATTACGAA
231602	0.0908346608959647	0.0428531184542277	0.00916777731935127	-82.8706375038883	39.4228931525505	ACGTAAATACGAAAGGGTATTTTGTT_ATCAGAAGTTCGAATCAAATTACGAA
231676	0.119087188571712	0.0384788061815133	0.00645477587540155	-104.479970034683	32.9466634297358	TAATGAATGATAAAGGACTTTCGTTG_ATCAGAAGTTCGAATCAAATTACGAA
231772	5.84109654076099	0.0355287710920039	0.00486669742561893	-131.547802697897	29.6475545416533	CTAAAAAAAGTCAAATAAGTTGATGC_ATCAGAAGTTCGAATCAAATTACGAA
232045	39.0760462940792	0.0593584921019268	0.00351831511046639	-53.2118418910974	9.56783044074525	TGGTTAATTTATAAGCGCGTTGGTTT_ATCAGAAGTTCGAATCAAATTACGAA
232214	12.4691928813467	0.0347813335850681	0.00418953238302751	-146.083396799123	27.7421627324273	GAAATAAGGACAAACGTCATTACTTC_ATCAGAAGTTCGAATCAAATTACGAA
232237	18.4084476587877	0.035239217460958	0.00338927525115123	-149.999999838635	22.4298778809725	TACAAAAGTACCAATCCCATTTTTTT_ATCAGAAGTTCGAATCAAATTACGAA
232471	32.482962880557	0.0409111913123901	0.00288559274806066	-124.463397496742	15.1192233787814	GACTCAAAACGGAAGCTTCTTTCAAT_ATCAGAAGTTCGAATCAAATTACGAA
232765	29.8926104397736	0.040173999799793	0.00308026332926832	-127.544975067153	16.6748703857618	CTAGAAACGTTCAACAACTTTTTTGG_ATCAGAAGTTCGAATCAAATTACGAA
232858	7.85899617989671	0.0334846329592833	0.00436031907181607	-149.999999999799	30.4460233256349	TAAACAACGATCAAATGGGTTTTCGC_ATCAGAAGTTCGAATCAAATTACGAA
233003	84.3489058533923	0.063836469078227	0.00317920270600149	-50.3218175831266	8.05605147390057	AATGCAACACTCAATTATTTTATGTT_ATCAGAAGTTCGAATCAAATTACGAA
233146	11.5897525717896	0.037548839831865	0.0038614091260427	-128.262601499712	22.0016142432115	TGACTAATCCAAAAGAATCTTGCGGC_ATCAGAAGTTCGAATCAAATTACGAA
233337	3.30445960951451	0.0334997846325862	0.0051495151516578	-141.047553670063	34.4519091389734	TCAACAATCGATAATCGGCTTCAGGC_ATCAGAAGTTCGAATCAAATTACGAA
233428	0.990020560353202	0.0351802156247039	0.00525657028528776	-124.75334001184	31.0694232224041	AGAGTAATAAGTAAGGGGTTTTGAGC_ATCAGAAGTTCGAATCAAATTACGAA
233645	67.3861942484203	0.0392783036934999	0.00214786338895374	-149.999999994208	13.1372669574404	TAACAAAACGTCAAGTAGTTTCTAGG_ATCAGAAGTTCGAATCAAATTACGAA
233710	8.31314711541265	0.0368481968287315	0.00438998469764401	-127.21827428734	25.4613009513466	GGAAGAAATCCTAATCGGTTTCGGGC_ATCAGAAGTTCGAATCAAATTACGAA
233736	6.63298631581333	0.0385495925363415	0.00483418278360561	-116.76839870121	25.9217248817084	CCTATAAGACTCAATTTCATTCCGGT_ATCAGAAGTTCGAATCAAATTACGAA
233975	31.9854573181607	0.0398786432672846	0.00293076440759677	-130.21093861336	16.0028684155271	CAGTGAATTACTAAATTAGTTTCGC_ATCAGAAGTTCGAATCAAATTACGAA
234003	92.9665701386101	0.0402149542765682	0.00180185558772716	-149.996988621465	10.8035401665258	CTATCAATGACGAATCCGTTTCGTAG_ATCAGAAGTTCGAATCAAATTACGAA
234049	5.22471091901755	0.042596496520186	0.00542352829648597	-92.2292161970335	23.714049501893	CAACGAAACTATAAGTTTATTTCGTG_ATCAGAAGTTCGAATCAAATTACGAA
234170	123.777015005354	0.0415077214351511	0.00155451371377146	-149.996296193139	9.16888027958826	AATAGAACAAACAATATCATTTCGTG_ATCAGAAGTTCGAATCAAATTACGAA
234190	13.3114176677046	0.0392204656060888	0.00409804259514179	-120.029895511066	21.8907408686101	AATCGAAACGCTAACTGTTTTGATAA_ATCAGAAGTTCGAATCAAATTACGAA
234217	64.8198878136754	0.0405605455029316	0.00230441057293617	-140.461324872487	12.991740567234	AAGTGAAACCACAACGACTTTGGATT_ATCAGAAGTTCGAATCAAATTACGAA
234355	12.9204606571518	0.0393648219877055	0.00400890817167888	-117.863678380414	21.032286456697	TCTACAATAGGGAATAGCTTTAAAAC_ATCAGAAGTTCGAATCAAATTACGAA
234481	19.7819581524658	0.0354430484141759	0.00357722681141999	-149.999999984011	23.6424451878108	AGCTGAAGTCGTAAGCGTTTTGGTGA_ATCAGAAGTTCGAATCAAATTACGAA
234565	4.07906238746673	0.0422614561545683	0.00611729410370982	-92.3937224846484	27.3945659468619	ACGCCAACATCTAAAACAATTCGGAG_ATCAGAAGTTCGAATCAAATTACGAA
234818	21.7049619134287	0.0356590576277455	0.00332615985776278	-149.999999999425	22.0232337195794	TGTGCAAACCTAAACGCATTTCAAGG_ATCAGAAGTTCGAATCAAATTACGAA
234881	3.75671830804433	0.0383313613444729	0.00521403462122079	-109.776822472245	26.8004868969118	TTGTAAATTGGCAAGTCTGTTCTCGG_ATCAGAAGTTCGAATCAAATTACGAA
234884	4.30664517301383	0.036620706249022	0.00574039099224454	-122.602991264755	33.19132412188	GTCAAAACTGTTAAGCTCATTCATGT_ATCAGAAGTTCGAATCAAATTACGAA
235179	27.0449765416119	0.043369036290099	0.00324199964964441	-109.076013209501	15.2192274981336	AAGAAAATCGCTAAGTCTATTTGCTT_ATCAGAAGTTCGAATCAAATTACGAA
235304	65.3741057152968	0.0423358876281435	0.00230343195580281	-130.568255721647	12.0338436351032	TCCCAAACCTATAATCAGTTTTCTAC_ATCAGAAGTTCGAATCAAATTACGAA
235336	113.311610112723	0.0530038531446321	0.00192165528818698	-90.51525374186	6.99737380431409	TCGTAAAATCGGAATGTTATTATCTT_ATCAGAAGTTCGAATCAAATTACGAA
235616	22.6019678328867	0.0358931451726777	0.00325207484376132	-149.999999999681	21.3458389765437	AAGGAAAGTCGTAAAATTCTTGGTGT_ATCAGAAGTTCGAATCAAATTACGAA
235691	8.75994751524577	0.0444048974751187	0.00456369092530098	-88.3934410317423	18.905955562811	TGCTTAAGAATGAAAATGATTAACAG_ATCAGAAGTTCGAATCAAATTACGAA
235741	10.7126217783954	0.0395718914100319	0.00463349185694971	-114.647498808818	24.0883045827391	ATCCGAAAGGGAAATGCTCTTTTCCG_ATCAGAAGTTCGAATCAAATTACGAA
235810	3.13181736710807	0.0439349640783701	0.00532251766538258	-83.0270189545234	21.5700021814746	TTTTCAACAAAAAAGACCATTGGCTA_ATCAGAAGTTCGAATCAAATTACGAA
236056	2.10985293627387	0.0424993221835912	0.00610888199153841	-85.2063331044073	26.2218483918424	GAGTAAATTAAAAAATTGCTTTTTGA_ATCAGAAGTTCGAATCAAATTACGAA
236073	4.58963717541283	0.0325996809049253	0.00615022047311607	-149.999999999	44.3502063865059	GCGTTAAAGTGAAATTGTGTTCCTGA_ATCAGAAGTTCGAATCAAATTACGAA
236151	1.22648194080089	0.0321313580427303	0.00554343723104875	-149.999999996133	42.9667158517074	AACCAAACCCATAAAGGTCTTTCTGG_ATCAGAAGTTCGAATCAAATTACGAA
236176	10.8428165133414	0.0454030355544457	0.00418046512252351	-86.5674581651534	16.7631832209156	GTTCAAAATATAAAACTGATTGGCGG_ATCAGAAGTTCGAATCAAATTACGAA
236203	64.0228671660647	0.0388086603101929	0.00219847337578137	-149.999999991779	13.4304884656588	GACGCAACTCACAAGCGCGTTGTGCA_ATCAGAAGTTCGAATCAAATTACGAA
236265	16.7244495483691	0.0359113456663977	0.0039025761501173	-143.867569150037	24.8532671834719	TATAAAAATGGTAATGTCGTTGCTGC_ATCAGAAGTTCGAATCAAATTACGAA
236455	6.3269743149804	0.0371198174175588	0.00471710341075532	-122.463641065202	26.4790782108234	TTACGAACTAGCAAAGTGTTCGTGT_ATCAGAAGTTCGAATCAAATTACGAA
236542	36.8475311856699	0.040234204134067	0.00305221692282199	-132.624254833795	17.0049211711788	CCGGAAAAAACTAAGCGTGTTAAAGC_ATCAGAAGTTCGAATCAAATTACGAA
236610	11.3464201250494	0.038992096859289	0.00424583206739096	-119.397557581657	22.7319511918496	ACTATAATTGAGAACTGCGTTATTTA_ATCAGAAGTTCGAATCAAATTACGAA
236671	7.41472498286463	0.0336885831389897	0.00415283902867484	-148.035053959926	28.0283032902991	TCTACAAATTCTAAGTAGATTTTCGC_ATCAGAAGTTCGAATCAAATTACGAA
236768	6.19447772086987	0.0375839204393324	0.00476635559409258	-120.338708950287	26.1917542473193	TGCTTAAGACGAAAGCAGATTCGGGT_ATCAGAAGTTCGAATCAAATTACGAA
236781	2.24770876613651	0.0409899950961792	0.00584597951901065	-92.747847036425	26.2007447652132	GTCAAAACGTAGAATTGGTTTTTTAT_ATCAGAAGTTCGAATCAAATTACGAA
236868	43.3927007586692	0.0385209484026339	0.00264178705163042	-144.675586494912	15.7925980277654	TGTTGAACGTGGAAGGCCATTATTGA_ATCAGAAGTTCGAATCAAATTACGAA
236926	14.1940086169695	0.0385947552538442	0.00435536292182334	-124.043671507851	24.0951715982652	TCTTGAAGGCTAAACTTCATTACTGG_ATCAGAAGTTCGAATCAAATTACGAA
237052	11.3794480545326	0.0376990177092475	0.004495193757522	-126.27780338793	25.5172628295052	GACAGAAGCAGCAACTGATTTTGTGT_ATCAGAAGTTCGAATCAAATTACGAA
237169	33.735210250729	0.0434162269164304	0.00302169216089906	-111.388739246661	14.2374083195154	TGTGTAATCAAAAAAGCCGTTTAGTG_ATCAGAAGTTCGAATCAAATTACGAA
237287	2.43389576364309	0.0372156562308075	0.00684861677415612	-114.889206169271	37.8252520178785	GCGAAAAGGCTTAACCCCGTTGGTGC_ATCAGAAGTTCGAATCAAATTACGAA
237302	4.04244813947824	0.035053977468236	0.0051515637913238	-132.879437099722	31.9956812854266	AATCTAAAATGCAACGGAATTTTCTT_ATCAGAAGTTCGAATCAAATTACGAA
237358	19.3859945355634	0.0351988990529439	0.00325453558143461	-149.999999888985	21.6337857275138	ACAGCAAAAGACAAAGCGCTTTCCCC_ATCAGAAGTTCGAATCAAATTACGAA
237396	4.73656469517056	0.0435447848505455	0.00492648246130807	-85.3889356344948	20.1616695352856	GTTTTAATCTACAATAAAGTTTTAAC_ATCAGAAGTTCGAATCAAATTACGAA
237431	10.755492948439	0.0357255704103347	0.00410347208668294	-135.8111135088	25.0166559673926	TTGCCAATTGTCAATCCACTTGTATA_ATCAGAAGTTCGAATCAAATTACGAA
237445	58.2796241687614	0.0390945404790191	0.00234778132450275	-148.43882768778	14.1866577865618	AATTGAAATGTAAAAAGAGTTGTATC_ATCAGAAGTTCGAATCAAATTACGAA
237446	5.72383213830189	0.0333148990913014	0.00426280217769437	-150	30.5023883959114	CTCGAAATTGCTAATACTGTTGGTCA_ATCAGAAGTTCGAATCAAATTACGAA
237534	17.8013665124648	0.0353649311189947	0.00417417097625923	-149.999999980213	28.0126885277125	GGGTAAAAAACCAACTATGTTGTAGG_ATCAGAAGTTCGAATCAAATTACGAA
237746	43.0046593213688	0.0377130263950366	0.00276556180830275	-149.999999996722	17.5110385883179	TGACCAAACGTTAACTGTATTCGGTT_ATCAGAAGTTCGAATCAAATTACGAA
237763	19.4841194944444	0.0370291099166284	0.00367894939470824	-137.825895501496	22.3260489922801	TAGATAATATTAAACGCCATTACAAT_ATCAGAAGTTCGAATCAAATTACGAA
237859	7.26806189719674	0.0365198059073899	0.00427154805616107	-129.110036504306	25.1089783040274	CGGATAACCGATAATGCGTTTGTGGT_ATCAGAAGTTCGAATCAAATTACGAA
237866	9.25286591070918	0.035784423204346	0.00441001625911875	-134.069947457783	26.7391865093046	TCCCTAACCGAAAAGTGATTTCTTAC_ATCAGAAGTTCGAATCAAATTACGAA
237892	0.721141205159924	0.0328118754259038	0.00599903542288932	-139.645924656514	40.6983469507266	TTAGTAACAGGTAACCAAGTTGATGG_ATCAGAAGTTCGAATCAAATTACGAA
237940	5.65163909444024	0.0361898803662302	0.00497754632052158	-126.531130272833	28.9753905359642	GGGGGAAGGATGAAGTTCGTTTGACG_ATCAGAAGTTCGAATCAAATTACGAA
238104	37.4348016970625	0.0409543848355237	0.00284552162197669	-127.126970661095	15.0118580908692	CTAAAAAGGACTAATAGAGTTGCGCT_ATCAGAAGTTCGAATCAAATTACGAA
238106	4.54988795733034	0.041476998565267	0.00462941205138736	-94.2184187627008	20.5822312491357	CTAGGAATCATAAACATAATTACAGT_ATCAGAAGTTCGAATCAAATTACGAA
238133	28.6993909290544	0.0400157819852751	0.00325811742296909	-127.173427869263	17.6700644334919	CACAGAACACGTAAATCATTTTAATG_ATCAGAAGTTCGAATCAAATTACGAA
238179	11.36976467766	0.0564909879492319	0.00680005189900122	-46.6192042975094	18.5366705931425	CCAGTAACCCCAAATTGGGTTCGTCC_ATCAGAAGTTCGAATCAAATTACGAA
238185	4.19488177374474	0.0361244030308564	0.00512407592054561	-125.615170111277	29.8655201737055	ATCTCAACCTTCAAATTACTTAGAGC_ATCAGAAGTTCGAATCAAATTACGAA
238252	11.3323710221082	0.0432726847840532	0.00387166265621902	-96.5319863250613	16.8913652540107	GTAGCAATTCTAAAGAAAGTTGATTG_ATCAGAAGTTCGAATCAAATTACGAA
238352	4.91425089790849	0.032809859725834	0.00608814245166162	-150	43.695494385777	TCCCGAACCTTCAACATGTTTCATGA_ATCAGAAGTTCGAATCAAATTACGAA
238379	34.3721799340888	0.0388798176359554	0.00301227957989783	-137.210239552878	17.3597515327802	ACTAGAAATGCAAATTCGGTTGCGCT_ATCAGAAGTTCGAATCAAATTACGAA
238438	5.28181709805543	0.0411225709912931	0.00519430564895508	-99.8379974339554	24.2190972251075	TCCCTAATTTTGAAGTATATTTCATG_ATCAGAAGTTCGAATCAAATTACGAA
238459	4.87284143242957	0.0433409019097717	0.00559289518956676	-85.9263659177629	23.5650510369898	ATAAAAAAATTAAATTGAATTGGCTC_ATCAGAAGTTCGAATCAAATTACGAA
238488	36.526362379144	0.0399838221788555	0.0028684025887054	-133.472029159916	16.035180206056	AATAAAACATAGAATGACATTTTATC_ATCAGAAGTTCGAATCAAATTACGAA
238519	30.043983495843	0.03834317961583	0.00292381897427285	-138.782790566545	17.1368345860446	GAGCGAACGGGAAACAGTTTTTTAGG_ATCAGAAGTTCGAATCAAATTACGAA
238638	1.15219317102546	0.047573817641752	0.00649609106339075	-57.2739383961576	21.2300913814087	TGATAAAAAGAGAATAATATTTCTGT_ATCAGAAGTTCGAATCAAATTACGAA
238672	24.1543126364357	0.041921282767093	0.00329805746067144	-114.888370885693	16.2499066479906	CCCATAAAAGTCAACGAATTTATGTC_ATCAGAAGTTCGAATCAAATTACGAA
238733	4.69252301682853	0.0325933747639616	0.0046567494396773	-149.99999996557	33.0811204075924	AACAAAATCAGCAAGTTGCTTCGCCG_ATCAGAAGTTCGAATCAAATTACGAA
238738	5.52821415245661	0.0369089252493128	0.00446303640298481	-122.355598784511	24.9688701847338	TTCCAAAGTTGAAAGCGGATTGGGTA_ATCAGAAGTTCGAATCAAATTACGAA
238758	27.3869357463604	0.0363383376091882	0.00291321599682742	-150	19.0277176051413	TTTACAATGCTGAAGCAAATTGAGCT_ATCAGAAGTTCGAATCAAATTACGAA
238925	2.39170686276564	0.0380914416059196	0.00500408185646684	-108.053188481002	25.4028551519625	AGTTAAACCGAAAAGCACATTCACTA_ATCAGAAGTTCGAATCAAATTACGAA
238986	26.0494465066061	0.0414110797461962	0.00332460171764378	-117.983235143568	16.8112742065881	GTACAAATTTATAACCAGTTTAGGTT_ATCAGAAGTTCGAATCAAATTACGAA
[truncated: 4,435 more rows]
