# Supplementary material for: Changes in the distribution of fitness effects and adaptive mutational spectra following a single first step towards adaptation
Source: Nat Commun. 2021 Aug 31;12:5193. doi: 10.1038/s41467-021-25440-7 (PMC8408183; doi:10.1038/s41467-021-25440-7)
Supplement: Supplementary file 6 — Source Data [file 41467_2021_25440_MOESM6_ESM.gz › SourceData/SupplementaryFig2/Lineage Trajectory Fitness/Gpb2Evo1_adaptive_s_tau.csv]

BarcodeNo	Weight	s	s_err	tau	tau_err	Barcode
277	749.095095109198	0.133411365374492	0.00587499343717725	40.2803593752694	3.20409059935315	GAACAAATCCTTAATGGTGTTACGGC_CCAACAAAAGGAAACGTATTTATTGA
415	3.55102830079242	0.0364757461740139	0.011926838440196	-63.1499468757374	52.4258240437885	AGTAGAAGATAGAAAATAATTGCTTC_CCAACAAAAGGAAACGTATTTATTGA
543	43.1325848604083	0.0394893484160509	0.00552933804478927	-76.2903377171007	24.006037575597	TGAATAAAAGGTAAGTATGTTTGGTT_CCAACAAAAGGAAACGTATTTATTGA
595	15.8238302360649	0.0358416401025113	0.00605244880108122	-75.0398560155879	28.2816994992937	GAATTAAATTTGAACGTCGTTGATGA_CCAACAAAAGGAAACGTATTTATTGA
807	38.4711682562625	0.035758651276148	0.00508254592552546	-94.4638575985817	26.71515275531	CAATCAAATTAGAAATGATTTAACAG_CCAACAAAAGGAAACGTATTTATTGA
1411	16.4358526073337	0.0333337556531074	0.00551585854546802	-91.2876718364245	30.1241845802278	GAGCAAACGTTAAAGTACTTTCATGT_CCAACAAAAGGAAACGTATTTATTGA
1894	22.9037224735924	0.0359134659972675	0.00512738778645877	-80.5874361474361	24.5897216826615	CTTACAACCAACAAGTCTATTTTAAT_CCAACAAAAGGAAACGTATTTATTGA
2018	21.0880893035814	0.0319702333606581	0.00514836011732399	-103.54621753293	31.0900686572814	CTTCAAAGTCAGAAGATAGTTGTTTC_CCAACAAAAGGAAACGTATTTATTGA
2132	40.9601971042943	0.0514252918208312	0.00825274444080338	-32.2673666749595	21.4310823487562	ATGGCAATTCAGAATTGCATTGCCAC_CCAACAAAAGGAAACGTATTTATTGA
2444	25.2978091116403	0.0341819512035547	0.00512455932798512	-92.1805123077158	27.4759898510051	CTAGAAAAGTCGAAAAGTATTAACTT_CCAACAAAAGGAAACGTATTTATTGA
2618	153.607727680934	0.0354172197925026	0.00259582747027564	-128.995371494028	16.1618502523622	CCTAAAAACCGGAATTGGGTTCGGCC_CCAACAAAAGGAAACGTATTTATTGA
3363	0.617645478865398	0.0443287038228317	0.0120762735012993	-23.8034972591337	33.7586462344945	GCGGTAATAGGAAAGAGGTTTCTTGA_CCAACAAAAGGAAACGTATTTATTGA
3374	87.878723803555	0.0341745756656392	0.00325523882660777	-124.764307162641	20.5810325870884	AATAGAACGTGGAAGGGATTTTGGTC_CCAACAAAAGGAAACGTATTTATTGA
3775	35.9853043126886	0.0424874564831642	0.00504583553771462	-57.4926612745966	18.2267301188879	TTCTGAAAATTTAACATTGTTGAAAA_CCAACAAAAGGAAACGTATTTATTGA
4433	149.136940404473	0.0366042757124322	0.00265140745888332	-119.130996852983	15.2956265566812	GGCCGAAGTTTTAACTTCGTTTTGAC_CCAACAAAAGGAAACGTATTTATTGA
4534	36.608442846265	0.0332730374776379	0.00462861299925761	-108.080634416935	27.7503425186746	GGGCCAATTCATAAATGGTTTTTGTG_CCAACAAAAGGAAACGTATTTATTGA
4588	23.1334564096379	0.0353110236575178	0.0056796730481082	-86.8879339534169	28.9187305449308	CATTTAATTTCAAAAAACCTTCCCCG_CCAACAAAAGGAAACGTATTTATTGA
4702	53.5664725915309	0.0397989750060176	0.00489991272357972	-80.6846841506852	21.7175158225022	TGTGCAAGTCGAAATCCGTTTCGGTC_CCAACAAAAGGAAACGTATTTATTGA
4727	74.0806580211603	0.0349644191596776	0.00356441946412958	-113.65463479893	20.9373206483165	CCTAAAAGTTCAAAGCTAGTTCGCCA_CCAACAAAAGGAAACGTATTTATTGA
4830	130.787837988611	0.0400122568151555	0.00349035335894683	-97.9799108529894	16.8756578152719	TGCATAAAGGGAAAAACGGTTGGTAG_CCAACAAAAGGAAACGTATTTATTGA
5140	0.54560797501648	0.190139493644734	0.0863875046092228	83.102616495033	15.2890839286826	TACTGAACTCTAAACTCTGTTGTTTA_CCAACAAAAGGAAACGTATTTATTGA
5492	3.79744660646648	0.0340344690851213	0.00884659558757978	-72.2341267731306	43.3655176227122	ACATGAACAGGTAAACGGGTTTGTAC_CCAACAAAAGGAAACGTATTTATTGA
5499	0.243213013883782	0.0493046969739661	0.0213250077530113	-11.0289866482196	49.2467516125438	AGTCAAATAGAAAAACTCGTTATAGC_CCAACAAAAGGAAACGTATTTATTGA
5546	55.5943586566823	0.0351583943440799	0.00424904713096396	-105.007163149828	23.8417300148924	TCACCAATGTGAAAGCGAATTGGGAC_CCAACAAAAGGAAACGTATTTATTGA
5683	1.64873446015009	0.0326972453761006	0.0174913121435713	-116.184044830566	116.249150625814	TAGACAAGTCTCAAGGTTGTTAATAC_CCAACAAAAGGAAACGTATTTATTGA
5742	13.5307426151621	0.0302739895045569	0.00542906249053806	-106.825414850146	35.0101209966938	GTTCAAATAACCAATCTAGTTTGACA_CCAACAAAAGGAAACGTATTTATTGA
5916	54.1463087762842	0.0378916262804974	0.0048320649658569	-91.0845355354433	23.7429080601359	ATATGAAACGTAAATACGATTAACCC_CCAACAAAAGGAAACGTATTTATTGA
5931	15.4405454881056	0.0497232773851737	0.0130565495118151	-24.5491796584725	33.1028460365305	CCTTAAAACATTAATCTTCTTATTTC_CCAACAAAAGGAAACGTATTTATTGA
5948	68.4900378553559	0.0390903660983776	0.00432711605736274	-89.6711589838053	20.4680986076438	ATTTTAAGAATCAATTCGCTTTTGCT_CCAACAAAAGGAAACGTATTTATTGA
5968	65.1819368222411	0.0370704152602482	0.00396883944395203	-98.3254508190338	20.4849236825742	ATATCAAGCAAAAACAAGCTTATTCG_CCAACAAAAGGAAACGTATTTATTGA
6125	41.3343275436738	0.0390438511243128	0.0048813172153027	-76.9875247987998	21.4462165475305	CTGGCAATACCAAACCTGCTTTACAA_CCAACAAAAGGAAACGTATTTATTGA
6262	56.6324829004286	0.0347857227229065	0.00383691991321971	-110.082473243513	22.2821671529152	CTGGCAAGGACCAATCCTATTGGATA_CCAACAAAAGGAAACGTATTTATTGA
6431	67.6898000413987	0.0351850870388708	0.00381570119620804	-108.736634693849	21.7234741337173	CTTTGAAAAGATAAATTTATTGCTAC_CCAACAAAAGGAAACGTATTTATTGA
6592	33.9940668490742	0.0328572805414106	0.00464942856771519	-110.392070410298	28.4776379883777	TACGTAATATTAAAGTGACTTGGGTG_CCAACAAAAGGAAACGTATTTATTGA
6771	59.4424355492318	0.0362249797787441	0.00402249533691154	-98.0551514412187	21.1289554907417	CTTGCAAAGTCTAACTATCTTCCAAT_CCAACAAAAGGAAACGTATTTATTGA
6913	14.0936597132881	0.0348666070194152	0.00558055686634756	-81.4191677739816	27.8287029979009	AGGGAAAATTTGAAAGTAATTAGCGAG_CCAACAAAAGGAAACGTATTTATTGA
7055	91.3973920760335	0.0484121485145383	0.00429851954310479	-53.93604639979	13.565050769248	AGGGAAATTATTAAACTAATTCGTTG_CCAACAAAAGGAAACGTATTTATTGA
7184	6.92473947168334	0.0409341801851418	0.00946656803973557	-47.3427432677943	33.7015229456276	AGTACAAATATTAATTTGTTTCAGAG_CCAACAAAAGGAAACGTATTTATTGA
7279	5.51158748008516	0.041899929808516	0.00877310939746778	-35.3194007659532	27.6384238879256	ACATCAATTACCAACCAAGTTGAGGT_CCAACAAAAGGAAACGTATTTATTGA
7311	7.33129435370716	0.0384692414172298	0.00806065243676702	-54.7104802974661	31.4132971078319	AATATAATCCACAAGTCTATTCCTCT_CCAACAAAAGGAAACGTATTTATTGA
7469	32.6085427025932	0.0355563427508472	0.00492442204285345	-95.0207499637426	26.1918834051319	GTGGCAATGGGGAAAGATATTGGGGG_CCAACAAAAGGAAACGTATTTATTGA
7470	37.9860964127748	0.0304359302961551	0.0041905093144486	-130.346174903062	30.2307231734879	CTGGTAACTGGTAATACACTTAGTTA_CCAACAAAAGGAAACGTATTTATTGA
7701	28.283052136755	0.0324683705794068	0.00520777574421445	-106.79130494937	31.8047349508842	CCGTTAACTGACAACTATGTTAAAAG_CCAACAAAAGGAAACGTATTTATTGA
7714	6.40813696967481	0.0335018705103928	0.0124450100278121	-82.9706245115749	66.5459887587786	CTACCAAGCTATAAATTAGTTAGAAA_CCAACAAAAGGAAACGTATTTATTGA
7835	18.719923828205	0.0376450169881106	0.00705504823728729	-73.8022548527434	31.7727010457525	ATGTAAAATATGAATGTATTTTGGGG_CCAACAAAAGGAAACGTATTTATTGA
8168	7.31140202309668	0.0340456791205042	0.0064256503252578	-75.4148544917446	31.5520877906207	TTCAGAACCAGTAATTTTCTTTATCT_CCAACAAAAGGAAACGTATTTATTGA
8179	17.6944391303817	0.03869819567787	0.00666982925474464	-66.2503490866765	27.9605560601464	AACAGAAATATGAAGTCAATTTGAGG_CCAACAAAAGGAAACGTATTTATTGA
8309	56.5924864142719	0.0357503932468688	0.003990203942085	-102.993815438108	21.7973219778045	GGGCAAAATGAGAAAGGATTTTTCGCG_CCAACAAAAGGAAACGTATTTATTGA
8441	1.88016845109687	0.0471329689368502	0.0156639175964708	-18.3831017717789	39.5230692439361	CTTTTAAATGGGAACCAGCTTAAGGC_CCAACAAAAGGAAACGTATTTATTGA
8534	12.8693562444649	0.0353571690764761	0.00667353157730649	-73.5433933273783	31.3353730366789	TCTCAAATATCAAAGATATTTCGATT_CCAACAAAAGGAAACGTATTTATTGA
8693	31.4800274778088	0.033997810145645	0.00509676440220011	-101.821247933311	29.218622054303	ACTAAAAAATACAATTGCATTAGCGA_CCAACAAAAGGAAACGTATTTATTGA
8982	0.205954779357711	0.0477971206545277	0.0174222289650384	-16.7072732681422	43.5121877200926	GGATAAATAAACAAGAGCCTTTCTAA_CCAACAAAAGGAAACGTATTTATTGA
9150	36.0027434441558	0.0319518798836781	0.00480791770021187	-114.912182069528	30.8054946830612	AAGTCAAGGAATAATCAACTTATAGG_CCAACAAAAGGAAACGTATTTATTGA
9152	25.9983512506374	0.0375758843958394	0.00549790961389051	-73.5648721688885	24.3641780531168	TCTGCAATACAAAAGAACTTTAACGC_CCAACAAAAGGAAACGTATTTATTGA
9298	30.9717805780851	0.0277526029593027	0.00415315550190804	-144.979536574524	34.4919404445203	GGAGGAAAGAGGAAAGGGGTTGGGCA_CCAACAAAAGGAAACGTATTTATTGA
9332	15.4479983590857	0.0266174267094488	0.00548037862857559	-145.803343474464	47.8951447433204	AACGAAAACGGTAAGTAAATTATCTG_CCAACAAAAGGAAACGTATTTATTGA
9399	16.1906492867412	0.0381950305921208	0.00668067334155874	-64.4410313415435	27.8466965075634	TCATTAACAACAAAAATGGTTATTGT_CCAACAAAAGGAAACGTATTTATTGA
9511	75.9330121698578	0.0335400188786898	0.00355067934137369	-124.327806623269	22.7847941113158	AGGATAATTTAGAAAACCCTTAGCTC_CCAACAAAAGGAAACGTATTTATTGA
9515	16.1405283684866	0.0459725722601118	0.00756622502482371	-35.3993015963687	22.013821967413	GGTAGAACTTTTAATTCTATTCATAG_CCAACAAAAGGAAACGTATTTATTGA
9571	8.88255730159072	0.0300607647873741	0.00701465873945878	-107.229652882786	46.2505580227288	ATCTCAACAGGGAAGGCGGTTTGAGG_CCAACAAAAGGAAACGTATTTATTGA
9640	31.0571234841016	0.0357763163316103	0.00526935372899069	-87.4924852409882	26.5019714640983	GTGATAAAGTACAAACTTGTTAACGT_CCAACAAAAGGAAACGTATTTATTGA
9826	17.0005494773004	0.0351344338181454	0.00595957365532808	-79.7152532299713	28.9387717386512	AGCTTAACGTTTAAAATAGTTTTTTC_CCAACAAAAGGAAACGTATTTATTGA
10009	25.8130309514643	0.0456608951392836	0.00754938496903158	-44.9592495183512	23.8828312690771	GTATTAACTTGGAAACAGTTTCTGTG_CCAACAAAAGGAAACGTATTTATTGA
10201	18.7409056619652	0.0430381574637512	0.00810761835466232	-50.442718050464	28.1940071794602	AATCTAACATACAAAACTGTTAATGA_CCAACAAAAGGAAACGTATTTATTGA
10394	1.20232148826127	0.0315989098313861	0.00900760261688802	-81.4638429750885	50.0204420490795	GCTAAAAACTGTAAATGGTTTGAGGC_CCAACAAAAGGAAACGTATTTATTGA
10545	37.7901514823252	0.0401563599648628	0.00590772363916256	-73.9351857619681	25.1156505436198	CCATAAACATTAAATACGGTTTCAAC_CCAACAAAAGGAAACGTATTTATTGA
10736	0.309494103882543	0.0363268815606113	0.00954950970221482	-53.6353556988456	38.8683935121652	AATTTAATTCCCAAGGTAGTTTATGT_CCAACAAAAGGAAACGTATTTATTGA
10820	5.73667581805691	0.0296678340602556	0.00631409674528742	-96.2786806535701	39.0597482643846	TACTGAACGTGTAACGTGCTTTGAAG_CCAACAAAAGGAAACGTATTTATTGA
10964	5.56059469298475	0.0290571115255687	0.00655686961967838	-101.347758012071	42.5341033172249	CACAAAACTGTGAACAAACTTTATAC_CCAACAAAAGGAAACGTATTTATTGA
10983	46.9551856400296	0.0373442934550914	0.00459609347469337	-89.070730355757	22.4712969498912	TTAGCAAAAAACAAAGGAGTTGTGCT_CCAACAAAAGGAAACGTATTTATTGA
10996	61.5842415558798	0.0372076832235189	0.00381052560930533	-95.2402278013037	19.2787372659702	CGTAGAAAAGATAAGTGAGTTAACAA_CCAACAAAAGGAAACGTATTTATTGA
11008	16.7477357179386	0.0327280905933018	0.00562734151019284	-92.9013522540164	31.4492542925574	GTGAGAAACAGGAATGTATTTTCTAT_CCAACAAAAGGAAACGTATTTATTGA
11169	24.4075434034105	0.0527868894738443	0.0106406712606727	-23.8825978201788	25.5152069278585	TGTTGAAATGCAAAGCTTGTTGGACA_CCAACAAAAGGAAACGTATTTATTGA
11353	25.046496749404	0.0383535184547474	0.00739934502811189	-74.6760738230278	33.0458622930993	CTGTAAACATGTAACTTTTTTGACGG_CCAACAAAAGGAAACGTATTTATTGA
11650	21.099846287546	0.0561163964731168	0.0137912450546594	-15.0911050048476	29.3501801344657	CGCAGAATCACTAACTAGTTTTCGGG_CCAACAAAAGGAAACGTATTTATTGA
11794	11.8524523644702	0.0373236402088159	0.00756406558678474	-63.3122691697173	31.9043428131871	TGTTCAAAATTGAAACGTATTTCGAA_CCAACAAAAGGAAACGTATTTATTGA
11869	3.73624865738313	0.0303554896874196	0.00790582304906712	-93.6839966037521	48.2822434512409	ATATTAAAATTAAAAACGGTTCGAAG_CCAACAAAAGGAAACGTATTTATTGA
12211	23.0646929188664	0.0349200811179219	0.00577990921825622	-90.5328464696552	30.5076503721697	AAGCCAAGCTAGAATGGGTTTTCCAG_CCAACAAAAGGAAACGTATTTATTGA
12221	3.72608229250275	0.0322057160743239	0.00708000177646243	-82.9782592557593	38.2384445058663	GCAGTAAATATTAATCGTGTTGGAAA_CCAACAAAAGGAAACGTATTTATTGA
12260	4.62327619640249	0.0382201829959872	0.00837589921753954	-55.0174370842383	33.1110798509606	CGTTAAAATGTTAAGCCTATTAGCTG_CCAACAAAAGGAAACGTATTTATTGA
12270	7.22677926072664	0.0348726315092452	0.00860047346230009	-75.3484799737588	42.200475284504	TCGGAAATACGCAAACTATTTACCTG_CCAACAAAAGGAAACGTATTTATTGA
12395	89.5922972030909	0.0364683984656127	0.00350398296463642	-108.503535186258	19.3423265062565	ACCACAACCATTAAATACATTGTAGC_CCAACAAAAGGAAACGTATTTATTGA
12397	17.0977216247494	0.0349477322491074	0.00540739628670788	-78.5332859762058	26.2515680914876	TGCTGAAGAGTAAACCAATTTCCACC_CCAACAAAAGGAAACGTATTTATTGA
13417	13.6181215042873	0.0912894682316099	0.0211170021831616	41.6767849850439	15.8546680345843	ACAGCAAAGTGAAACATACTTGAGCT_CCAACAAAAGGAAACGTATTTATTGA
13444	17.1003895741437	0.034902410230428	0.0053756207628257	-83.5939652698722	27.0058277069821	GATTGAAGCAACAACGGTATTGTTCG_CCAACAAAAGGAAACGTATTTATTGA
13490	4.79404708496311	0.0352125579150904	0.00814342376483258	-66.73842307396	37.0368813256389	ACTTGAAAATTTAAAAATGTTTGCGA_CCAACAAAAGGAAACGTATTTATTGA
13764	10.586076717649	0.0296732913062486	0.00550678969605432	-106.052639324888	35.8161335728276	TAGTCAATGGAAAGAATGTTTTCCC_CCAACAAAAGGAAACGTATTTATTGA
13857	48.0033375738427	0.0349438684354121	0.00442962637709696	-101.712034406775	24.5391468639018	CCTTCAATTATGAAACATTTTTTCGT_CCAACAAAAGGAAACGTATTTATTGA
14054	7.17938598898413	0.0321046275669289	0.00733810889306761	-93.5255823909761	42.5418447290383	ACATTAAAATGCAATAACGTTGAGGA_CCAACAAAAGGAAACGTATTTATTGA
14058	1.86248224834999	0.0737653619149872	0.0269052564490227	31.039277034566	29.8103524659588	GACAAAAGGTTAAAGCTACTTTGTCT_CCAACAAAAGGAAACGTATTTATTGA
14105	2.28462788423314	0.0299490510403963	0.0109551100298554	-96.4671153082553	69.0258069800256	CAAGCAAGCATGAAAGTATTTGTGAC_CCAACAAAAGGAAACGTATTTATTGA
14166	23.1270975734804	0.0375515661366845	0.00645844272523977	-75.1588264363547	29.3027931920255	AAAGCAAAATACAAATTTCTTGTAAA_CCAACAAAAGGAAACGTATTTATTGA
14262	3.05166095519432	0.0370753341794001	0.00873829505101327	-52.3881420930127	34.7909223902423	ACTTCAACTTATAAAGGGGTTCCAGA_CCAACAAAAGGAAACGTATTTATTGA
14511	78.1869813833211	0.0361395965543557	0.00390531200061178	-106.34507676354	21.496901096082	AGTATAACTTTAAAAATGTTTCGTTT_CCAACAAAAGGAAACGTATTTATTGA
14718	35.1541035412528	0.0368746497070515	0.00506543174669221	-85.8982025334287	24.6494488037811	ACTTTAAGATGGAAGTGATTTGAAAT_CCAACAAAAGGAAACGTATTTATTGA
15323	45.9332441009192	0.0390063337624702	0.00538669797724827	-84.6973134244288	25.1116640330595	TAGTGAAACCTAAATTTTGTTAGCAC_CCAACAAAAGGAAACGTATTTATTGA
15497	3.34056173286665	0.0261999133811101	0.00653185386549678	-105.531630528313	47.265254065445	ATTTGAAATCGGAACGTGATTGCACC_CCAACAAAAGGAAACGTATTTATTGA
15657	8.38170004792467	0.0283149126986022	0.00592450264737241	-110.804127678805	41.4360523812523	AAGGAAAATGAAAATAGTATTTGTCA_CCAACAAAAGGAAACGTATTTATTGA
16130	58.7221995950683	0.0332376047547564	0.00391172982570378	-120.064283996104	24.8474021127335	AGTTCAATCTCGAATAAAGTTCTATT_CCAACAAAAGGAAACGTATTTATTGA
16136	50.5809170335407	0.0771876803012069	0.0120782292065188	15.3666418169007	15.2033269936062	CTATAAATCAACAATGGGGTTACGTA_CCAACAAAAGGAAACGTATTTATTGA
16239	16.6147798034069	0.0392049971521449	0.00662649154752014	-62.1860248738014	26.6213054685179	TATTCAATTGCGAAGTTGTTTCTTAA_CCAACAAAAGGAAACGTATTTATTGA
16295	1.01331556486374	0.0272467920782892	0.00831912867336814	-105.932662648557	59.1405179236162	CATAAAAAATTAAATCGCATTGGGTC_CCAACAAAAGGAAACGTATTTATTGA
16420	51.9836626019784	0.035362984347595	0.00399487358425774	-97.7579497085531	21.3128011482752	TGAATAAAACTGAATGTTTTTTTATA_CCAACAAAAGGAAACGTATTTATTGA
16436	109.32453753712	0.0370815941468838	0.00324573979441502	-111.082465554335	17.9295397619004	CCAAAAACAAGAAAGTGCGTTGCATA_CCAACAAAAGGAAACGTATTTATTGA
16780	5.62111833598043	0.0341782551392641	0.00743439171394724	-74.5184741280738	36.6498056440112	GCGCTAATTTTAAATGCCCTTTTCGT_CCAACAAAAGGAAACGTATTTATTGA
16895	71.1224691589914	0.0344689541695605	0.00324341192850981	-114.254690411307	19.2618307295874	TGCGAAACCAAGAAACGGTTTTATCT_CCAACAAAAGGAAACGTATTTATTGA
16897	10.3964091973485	0.0311706583883705	0.00572583169681283	-95.3830194727441	33.8087070385993	TCATGAATCTGAAAAACGATTGGCAT_CCAACAAAAGGAAACGTATTTATTGA
16963	51.5184215746897	0.0341133545447267	0.00374642761168439	-107.549475990978	21.6540079767599	ATGAGAACAGGAAATTTACTTAACTG_CCAACAAAAGGAAACGTATTTATTGA
17129	19.2633846887456	0.0316658044214056	0.00493612521863834	-100.655715883717	29.5534190838379	GCTAAAACTATAAAAGCTGTTTAATC_CCAACAAAAGGAAACGTATTTATTGA
17238	5.60742664273145	0.0364681459679225	0.0113354157495019	-63.4431249670704	49.7234003980884	TGCTAAATCGCAAATGAGATTCACTT_CCAACAAAAGGAAACGTATTTATTGA
17353	11.5083425424924	0.0378878986184591	0.00678991874189016	-62.527130606864	28.3693286172601	AGCTTAAACATAAACCGCGTTATTGG_CCAACAAAAGGAAACGTATTTATTGA
17566	2.90579808736058	0.072203382370036	0.0217534040220075	29.2383934585869	24.973475050608	AGGATAACTGGTAAATCATTTGTGAT_CCAACAAAAGGAAACGTATTTATTGA
17623	14.9055497852443	0.0631842452982324	0.0138931989027049	4.25004506274014	24.3588066671431	TATGTAAGCTTAAATTAGTTTCGAGG_CCAACAAAAGGAAACGTATTTATTGA
17714	19.6043087591346	0.0464804172922935	0.0104887634694262	-40.3420364597475	31.9127074209214	TGCGCAAGTGTAGAACCGGGTTGCGTT_CCAACAAAAGGAAACGTATTTATTGA
17715	3.15151073299504	0.0352898274192601	0.00882917488103828	-56.7709750256596	37.6618864561553	AACACAAGGAAAAATGGATTTTAAGA_CCAACAAAAGGAAACGTATTTATTGA
18078	165.732871615437	0.0327429441095725	0.00236128186057663	-150	17.3059351696543	CTGTTAAGTTTAAACATGTTTACTAT_CCAACAAAAGGAAACGTATTTATTGA
18112	4.54394577929235	0.0488950511255804	0.0109751729208534	-17.6422294348311	26.6122295102932	TTCACAAATATTAAGTGACTTTAGTC_CCAACAAAAGGAAACGTATTTATTGA
18219	17.9673567299757	0.0355196571557	0.00619071951371363	-83.0093143174701	30.9341300328561	CTCCTAACTATAAATGCATTTTCTGG_CCAACAAAAGGAAACGTATTTATTGA
18307	9.25285773807857	0.0279609038113292	0.00542274770214773	-116.09727338437	39.0297659793878	AGTATAACTCACAATTAAGTTTTTTA_CCAACAAAAGGAAACGTATTTATTGA
18379	8.07987694055227	0.0430754722370168	0.0139442763396744	-43.0418551143781	46.529978029174	CTGTTAAGAGTCAAAGACGTTACTTG_CCAACAAAAGGAAACGTATTTATTGA
18396	55.074424039812	0.0352041741648875	0.00388692711669152	-104.719376421779	21.686040267378	TACGTAATATCAAAAATTCTTGGCTC_CCAACAAAAGGAAACGTATTTATTGA
18452	11.9710294415064	0.0767775732775387	0.0191170587302214	24.557953234225	22.1339357855873	ACACAAATCTACAAGTGTGTTTTGCC_CCAACAAAAGGAAACGTATTTATTGA
18487	24.2836607676901	0.035791508954447	0.00637339594298251	-82.9512058139189	31.2987647800453	CTCATAACCGGAAATAGTCTTAAGAA_CCAACAAAAGGAAACGTATTTATTGA
18876	57.497120815353	0.0344284905863065	0.00378763093202546	-106.780091761491	21.6761888957605	TAAGCAAATAGAAAATAGGTTATAAT_CCAACAAAAGGAAACGTATTTATTGA
18892	21.3422283148371	0.0434152897259627	0.00766997908501222	-48.6373466316124	25.9338818935021	CGACCAATCTGAAAGGGGTTTAAATG_CCAACAAAAGGAAACGTATTTATTGA
19144	4.31026772234504	0.0458815156634815	0.00975448913788044	-20.3399432070455	25.4003369272254	GCGACAACAGTTAAGTTCGTTATGGG_CCAACAAAAGGAAACGTATTTATTGA
19244	79.3766494274712	0.0348331800667224	0.00357315243228715	-117.227173047373	21.4814243219702	TGGCGAAACAAAAAAAACGTTAACGG_CCAACAAAAGGAAACGTATTTATTGA
19632	17.2321842078172	0.032162648036383	0.00552915888029685	-97.5888255222053	32.2029160109677	TTCACAACACCTAAACACGTTACGTA_CCAACAAAAGGAAACGTATTTATTGA
19751	84.9664307814049	0.0342353171178892	0.00314936692712032	-121.721732927915	19.5469954356304	TTTGAAAGTTTTAAGTTAGTTGGACC_CCAACAAAAGGAAACGTATTTATTGA
20126	22.8539684051222	0.0406480969020777	0.00646251428619757	-59.9617284350518	24.868176163965	GCGCGAACAACTAAGTATTTTGGCCG_CCAACAAAAGGAAACGTATTTATTGA
20147	16.7851179590508	0.0354792541491721	0.00841772454414258	-79.9354579603871	41.2900819766934	ACGTTAAGCATGAATTTCTTATTGT_CCAACAAAAGGAAACGTATTTATTGA
20475	67.6613333743802	0.0356543359786586	0.00372209390677726	-107.461955341582	20.8355781886869	TACACAAACAGGAATAAGTTTGTGTT_CCAACAAAAGGAAACGTATTTATTGA
20662	19.9499714953572	0.0373481415549667	0.00707801148328026	-72.4074972486963	31.6977934246431	TTTATAATCTCAAAATGAATTTGGCG_CCAACAAAAGGAAACGTATTTATTGA
20802	10.758392726842	0.0391811512576103	0.00775518866102856	-56.2085088160612	30.0750869050597	CTCATAACTGGCAATTACGTTTCCGA_CCAACAAAAGGAAACGTATTTATTGA
21015	9.35874732014522	0.0371002264995012	0.00784887898409636	-63.6006441941866	33.5675170924918	CATTAAATATGCAACCGGTTTAAGAT_CCAACAAAAGGAAACGTATTTATTGA
21113	58.9013989351616	0.0363075775395377	0.00419636391837588	-102.664530043034	22.7238611692199	CTTTAAAATCGAAAGGAATTTGCGCT_CCAACAAAAGGAAACGTATTTATTGA
21365	120.295241357916	0.0587575911911205	0.00542434741841014	-30.0254434019011	12.3201416726906	CCAAGAACAGCTAATACAATTGGCGG_CCAACAAAAGGAAACGTATTTATTGA
21421	2.60216318868675	0.0325911059710062	0.00732704938371669	-72.6608428125662	36.5694825111284	AGAAAAATCTTGAAGTTAATTTTACT_CCAACAAAAGGAAACGTATTTATTGA
21479	41.7542486653079	0.0297955624656273	0.00412596674866024	-134.093923895852	30.7018467065596	CCAAAAAGATTTAATCTCATTAGAAT_CCAACAAAAGGAAACGTATTTATTGA
21489	71.2475891751027	0.0389838931957145	0.00420760316106032	-87.4575094061355	19.5769982941538	CTCCGAAAAACAAAGTATTTTTTAAG_CCAACAAAAGGAAACGTATTTATTGA
21733	38.8253794000471	0.0372296748313699	0.00430972491868521	-83.006154834488	20.3099783744253	CAACTAACCTGAAAGGTAATTATTAT_CCAACAAAAGGAAACGTATTTATTGA
21802	57.5121785010386	0.0391754092212025	0.00454926949318033	-83.7668162743086	20.7040409480886	AAGTTAAAAGTCAAGTTCCTTATGGA_CCAACAAAAGGAAACGTATTTATTGA
21910	10.0196951765718	0.0368779807280781	0.00862757772164759	-68.5142401068087	38.4362295267178	CAGGTAAAGAAAAAGAACGTTTTTGA_CCAACAAAAGGAAACGTATTTATTGA
21993	5.88799612126891	0.0366793182941554	0.0114589453616201	-64.9708820429523	50.795471767264	GGTGCAAACACGAAGGAAGTTCGCTG_CCAACAAAAGGAAACGTATTTATTGA
22011	12.1521524237397	0.040182760441094	0.00861368211181917	-54.327537738485	32.3494327494391	TCTCCAAGTGTCAACAAGATTTTATT_CCAACAAAAGGAAACGTATTTATTGA
22042	8.60512891270047	0.0392097278119432	0.00791284853344621	-50.896850339913	29.6349240470876	TGGCCAACCTCTAATGTACTTTTAAA_CCAACAAAAGGAAACGTATTTATTGA
22162	0.434858689141826	0.0347863848985581	0.00866374139990633	-53.0173799662712	36.3625223101986	GGGGCAACACCCAATATTTTTTTCAT_CCAACAAAAGGAAACGTATTTATTGA
22374	22.0746379562685	0.0385847510379372	0.00634829009478761	-69.6862290417233	27.1345454341187	TTTAGAAATAGTAAAGAAGTTAAGAG_CCAACAAAAGGAAACGTATTTATTGA
22461	30.3403029288969	0.046812509185437	0.00667141516541113	-42.857833526864	20.3336149124909	AGCGAAAACGGAAAATACTTTTCGTA_CCAACAAAAGGAAACGTATTTATTGA
22719	4.95827035485577	0.0269482308200693	0.00656055258431492	-119.264586462045	50.1407959847124	CATACAACTGCCAAAAGTTTTGTCTT_CCAACAAAAGGAAACGTATTTATTGA
22769	8.68529181813892	0.0327134270331761	0.00810198841412391	-86.0609798230767	44.3975268476016	CCAAAAACATAGAATTTATTTACGAC_CCAACAAAAGGAAACGTATTTATTGA
22803	23.0052277356622	0.0374367089255071	0.00618666975930783	-73.8215602638723	27.7722724064026	GATGTAACCCTAAACAGCTTTGCGTC_CCAACAAAAGGAAACGTATTTATTGA
23118	6.50828541496793	0.0396588969037252	0.0136798103306319	-45.4214639460322	49.2686743787938	AACGTAATTGATAAGTGTTTTGAGCT_CCAACAAAAGGAAACGTATTTATTGA
23218	2.94864916966272	0.0606938703234087	0.022498304800185	5.68811053991652	41.0770493111215	AAATTAAACGATAAGGCAATTGTTAC_CCAACAAAAGGAAACGTATTTATTGA
23290	7.41330292813508	0.0386019695813988	0.0107223749535384	-59.0909695077397	43.6638505635963	CATGTAATCCGCAATCATTTTTCCCG_CCAACAAAAGGAAACGTATTTATTGA
23333	14.3262151899729	0.0354094709309764	0.00901419765819656	-82.286672201305	45.2815110012931	ACCAAAATTAACAAGGTTTTTGATGA_CCAACAAAAGGAAACGTATTTATTGA
23518	170.981557557965	0.0343132385760227	0.00250992551085151	-139.04148144995	16.8149325008666	ATCGAAATAGCTAATAACCTTTACAT_CCAACAAAAGGAAACGTATTTATTGA
23701	0.822622335740498	0.0278933657996057	0.00662568744266959	-95.5936957372498	42.6916390855822	TCCTGAAATTAAAAGTTCGTTAATAT_CCAACAAAAGGAAACGTATTTATTGA
23776	23.74147117224	0.0366772278282972	0.00563023775680474	-80.367883701962	26.7827107043478	CCACTAAGAATTAAAAGTCTTACACC_CCAACAAAAGGAAACGTATTTATTGA
24230	28.6137672301234	0.0358223835402485	0.00557944676449771	-88.2538157147564	28.3338997377575	AATCAAACAAATAAAGCGTTTATCAG_CCAACAAAAGGAAACGTATTTATTGA
24570	16.4252094685738	0.0296985920215619	0.00481678964067401	-113.753946697454	32.6816968315868	ACCCTAACTGGAAACGTATTTATGAC_CCAACAAAAGGAAACGTATTTATTGA
24613	6.09981355770562	0.036683564597564	0.00909785023825593	-64.0560383886138	39.9221880939953	CGTCTAAACGGAAATGTTTTTCAATA_CCAACAAAAGGAAACGTATTTATTGA
24825	8.9483614925342	0.0263257552146132	0.0057266394278761	-132.230622315042	47.2263800570642	TAGACAAATGGCAATGCGTTTTCATT_CCAACAAAAGGAAACGTATTTATTGA
25057	6.92959352863445	0.0380941913643621	0.0119925591183381	-59.1714854927522	49.366904839289	TTATCAATAGGCAAGTGAGTTTAAGT_CCAACAAAAGGAAACGTATTTATTGA
25306	69.4098722658469	0.0378529574227631	0.00382810596257129	-95.9000457283306	19.1924490351705	AGTGAAACGGTAAAGTGCTTTCGCTA_CCAACAAAAGGAAACGTATTTATTGA
25362	4.29205184372703	0.0276631293009255	0.00590345561912547	-109.499205302506	41.559236446652	GACCCAATGAAAAAATTTGTTTGGTA_CCAACAAAAGGAAACGTATTTATTGA
25728	54.8907883617982	0.0400079810569443	0.00466496671129454	-80.4940891994754	20.5966247260881	ATATAAATACCGAAGGGGGTTATTGC_CCAACAAAAGGAAACGTATTTATTGA
25872	4.79792941299286	0.0312885053758048	0.00583753393171513	-84.7299087644734	32.191392033043	ATTGCAAAGGTAAAAAAGATTTAGAG_CCAACAAAAGGAAACGTATTTATTGA
26040	4.39520095235225	0.0234509844422825	0.005730778705556	-149.999999909146	57.3149482889821	AATGAAACGTAAAATGTTATTCCATA_CCAACAAAAGGAAACGTATTTATTGA
26301	17.6813271060731	0.0316388264112284	0.00613442228164171	-103.961112924437	37.7978487193614	TAGTTAAACATAAACTCCGTTGTCTG_CCAACAAAAGGAAACGTATTTATTGA
26330	2.52600603935051	0.034950504851385	0.0115624572993603	-64.1673217905706	52.6519523019151	CGAGCAATCAGGAATTAAGTTTGCTT_CCAACAAAAGGAAACGTATTTATTGA
26652	68.5375143167845	0.0370061149489564	0.00390574727861673	-99.2415400151466	20.3267739508146	ATAGAAACATTTAATGTTCTTAAGGT_CCAACAAAAGGAAACGTATTTATTGA
26858	0.538550092539403	0.0248675417869719	0.0082736771205969	-126.54353288829	71.3126490496303	TAAATAACGCTTAACACGGTTCTAGC_CCAACAAAAGGAAACGTATTTATTGA
27131	5.75908116207312	0.0413583012801214	0.0106511164615173	-40.2475893917115	35.6730811522508	CATAAAAAGCTAAATTCTCTTAACCT_CCAACAAAAGGAAACGTATTTATTGA
27370	6.59849057131697	0.0293182774443723	0.00654216624921461	-108.472851833187	44.378537506193	CCAACAACATTTAATTTACTTAGGCC_CCAACAAAAGGAAACGTATTTATTGA
27769	35.4096042700285	0.0361047596161686	0.00457122221733388	-89.1899440417785	22.9968656007759	TATCCAATCTCGAAACTATTTCTTCT_CCAACAAAAGGAAACGTATTTATTGA
27948	15.8587481402218	0.029667375667509	0.00564714835906357	-115.904312976291	38.9267934276203	AGGTGAATAGGGAAGGTTATTGCTCT_CCAACAAAAGGAAACGTATTTATTGA
28513	44.6704644272056	0.0339473981710066	0.00409901310663645	-106.970173887201	23.8813264699209	CGTCCAATAGTAAACCTCTTTACTGT_CCAACAAAAGGAAACGTATTTATTGA
28625	2.04264363662108	0.0253320542801058	0.00730050213462158	-127.927833841453	62.1405904914688	ACTGGAGCTAAAACGGAATTCTCGA_CCAACAAAAGGAAACGTATTTATTGA
28659	26.2215595591404	0.035082699963361	0.00598190253524433	-91.0206441897181	31.4414915720862	GCCTCAATAATGAACTGTCTTTATAG_CCAACAAAAGGAAACGTATTTATTGA
28917	11.1480924028339	0.0270627316082426	0.00558325944225438	-127.594483463012	43.9326773340685	TTTTTAAAATGAACCATTTTGGATA_CCAACAAAAGGAAACGTATTTATTGA
29212	42.3143789419626	0.0357061861602641	0.00422139415279369	-92.2725483626392	21.7364587942271	AAATTAAGATTCAATTCTTTTTACTT_CCAACAAAAGGAAACGTATTTATTGA
29239	8.18807995654355	0.0361773355732127	0.00865538020093534	-69.2409595319326	39.483346329144	ACGGCAACGGTTAAAGCACTTGCCGT_CCAACAAAAGGAAACGTATTTATTGA
29575	67.8153617427356	0.0362857340506672	0.00428183058986404	-103.472387792267	23.2200747769472	ACACAAAATATCAAGTATTTTTCTAC_CCAACAAAAGGAAACGTATTTATTGA
29576	10.0612439827157	0.0355350620445603	0.00769972013403001	-73.4453423991521	36.3415120145341	TGTGCAATGATCAATGTGTTTGTATG_CCAACAAAAGGAAACGTATTTATTGA
29678	44.3722799558555	0.0352610726377922	0.00456371125954393	-98.5209398363827	24.6752646793541	GCATGAAAACCAAAGGGGTTTTTTAC_CCAACAAAAGGAAACGTATTTATTGA
29697	6.43464644799521	0.0426464173388267	0.0124057375349984	-37.6341883511568	39.3162939865027	ATCGGAACCTCAAAAACAATTACTTT_CCAACAAAAGGAAACGTATTTATTGA
29725	3.30732766680594	0.0393223642149162	0.00855775591155086	-47.5784468716572	31.3424247645448	TTAGTAAACTAAAATCGTTTTGCTGA_CCAACAAAAGGAAACGTATTTATTGA
29733	0.166753246530739	0.0349810907235459	0.00835955409292231	-60.4797148856959	36.7103651568845	GAACCAATAGTTAACATTTTTGAACA_CCAACAAAAGGAAACGTATTTATTGA
29878	4.16693723717485	0.0288345041759225	0.00717182816020949	-99.6405391628558	46.5881006571492	TACAAAACAGGCAAAGGAATTTGCCT_CCAACAAAAGGAAACGTATTTATTGA
29940	18.8967292741534	0.0286353586234832	0.00523428520053556	-126.29597335414	39.1374195653585	CCTTTAATAAAGAATGCTTTTCTTGA_CCAACAAAAGGAAACGTATTTATTGA
30070	31.8248539752661	0.044530073227595	0.00837772469089262	-52.0773834886877	28.4640512709084	TTAATAAACTCAAATGCCATTTTCAA_CCAACAAAAGGAAACGTATTTATTGA
30230	3.17517651503219	0.0445151295310642	0.0123750707086179	-29.0797164174862	35.9691103396784	GAGCAAACGGGAAAGGTATTTGAGCA_CCAACAAAAGGAAACGTATTTATTGA
30422	69.8288893145508	0.0351510178044274	0.00385088458108139	-109.147141546154	21.9786142531721	CGACCAATGATGAATTTTATTCTTCA_CCAACAAAAGGAAACGTATTTATTGA
31062	5.93039780768298	0.0341478678500573	0.00750183263920326	-70.1734637383836	35.7687615283942	ATAGGAAAACTCAAGTTATTTGTTAT_CCAACAAAAGGAAACGTATTTATTGA
31323	63.7965097256517	0.0343168191827809	0.00390436352616373	-112.069683498527	23.0958489588866	TCAAAAATGAATAAGAAGTTTATTGG_CCAACAAAAGGAAACGTATTTATTGA
31383	0.140750449074311	0.0225909441280171	0.00730475055802766	-149.999999968272	75.6541960259836	TGTATAATTCGTAATTGGATTACAGT_CCAACAAAAGGAAACGTATTTATTGA
31474	1.04014311360494	0.0343049603132008	0.00951809311379037	-62.6855239318694	43.343290674511	TTGATAAGATCAAACGGGCTTGCTGC_CCAACAAAAGGAAACGTATTTATTGA
31626	54.5496243545471	0.034479399926291	0.00462567966510349	-112.522626304339	27.608751970281	GACGTAATCCGTAATTGAATTAACTA_CCAACAAAAGGAAACGTATTTATTGA
31819	3.42345660443552	0.0270834117700368	0.00804890372508098	-118.729337078432	61.4495063996324	TCAAGAAAGTAAAAAAAGCTTGTAAG_CCAACAAAAGGAAACGTATTTATTGA
31976	37.3842373694542	0.0403802737670214	0.005286074268126	-69.09071206812	21.5581459199953	TGTGAAAGACTGAAGCCGCTTAATCA_CCAACAAAAGGAAACGTATTTATTGA
31991	20.1765233114838	0.0258950638854514	0.0040865927482269	-149.999999994376	36.8999835194555	TCGGCAAAGTATAACCCTATTAGAAC_CCAACAAAAGGAAACGTATTTATTGA
32167	2.55391954422099	0.0450581050386252	0.0138694410975003	-25.1795792961712	38.6312918733405	GACAAAATTCGTAATGCGGTTTAGTG_CCAACAAAAGGAAACGTATTTATTGA
32169	16.9721089850368	0.037503529460542	0.00750858987458289	-68.5110526908223	32.7538210878484	AAATAAAAAGCAAAAACCTTTTATGT_CCAACAAAAGGAAACGTATTTATTGA
32324	36.6612664642305	0.0326968118132038	0.00446541182310612	-109.909602219772	27.3098059347855	TCTTCAAACATCAAGTGTCTTTCATC_CCAACAAAAGGAAACGTATTTATTGA
32353	10.2653894411761	0.0340655222252212	0.00715523523761267	-80.3233306398305	36.3386226909416	ATCAAAAAGCGAAAACGCGTTCTCCA_CCAACAAAAGGAAACGTATTTATTGA
32636	7.40423094185779	0.0361074026343613	0.00889361808174164	-67.6610512314553	40.1247930903647	CTATGAATTTAGAAGCTGGTTATTTA_CCAACAAAAGGAAACGTATTTATTGA
32853	17.5486361804313	0.0334431148205982	0.00569167909839525	-88.7930260954914	30.6734596253811	ACTACAATGGTAAAGTTATTTAAAGG_CCAACAAAAGGAAACGTATTTATTGA
32958	63.9948725607266	0.0350184613579105	0.0040022190192599	-109.47249586604	22.9947080779753	CCCAAAATCCTAAAAAGAGTTGGATT_CCAACAAAAGGAAACGTATTTATTGA
33223	54.608083087745	0.042360633786911	0.00509722739417411	-69.2071580360527	20.008453482127	AGCCAAACACTGAAATCATTTGCCAA_CCAACAAAAGGAAACGTATTTATTGA
33279	5.80585359137671	0.027877712565748	0.0067767387542954	-116.505187221364	49.4421844950454	CTTAGAAATATTAAATGCGTTTGTCG_CCAACAAAAGGAAACGTATTTATTGA
33332	14.5803377557835	0.0333457288528216	0.00586185902116783	-85.6667047811266	31.0653239909486	ATTAGAAAACATAAGTCAATTTTTAT_CCAACAAAAGGAAACGTATTTATTGA
33594	1.05951178753199	0.0399058600846271	0.0115613915187734	-44.3366033795595	41.4466414516928	TCCGCAATGCACAAACACGTTCGGTG_CCAACAAAAGGAAACGTATTTATTGA
33648	7.99780271732146	0.036158910519676	0.00904674523804028	-67.3924121679939	40.6069702603009	AAGGGAACAGGCAAAGGGATTGCTAT_CCAACAAAAGGAAACGTATTTATTGA
33649	2.45040876183123	0.0513357768864756	0.0198430894084515	-9.68732724582442	43.613906843762	CAAACAATAGTAAAACGGCTTCCAAT_CCAACAAAAGGAAACGTATTTATTGA
33774	21.4740009580035	0.0384351631608249	0.00735133364977191	-70.9407383029783	31.9912771368111	TAACCAACTGTAAATTAATTTGCCTT_CCAACAAAAGGAAACGTATTTATTGA
33834	2.47288840611051	0.0392060921089732	0.00735265127988717	-44.7514780311988	26.2627558809988	TCAACAATAATCAATGAATTTTCACT_CCAACAAAAGGAAACGTATTTATTGA
33939	106.054608957946	0.034450492528913	0.00296173820383905	-124.593155436484	18.5067701838601	TCAATAATCCTCAAACTTATTTCAGC_CCAACAAAAGGAAACGTATTTATTGA
34044	34.7735309171628	0.032874645384725	0.00432402883381402	-109.406611792494	26.2253136780263	CAACGAAGCTGTAAGATCGTTTCGCT_CCAACAAAAGGAAACGTATTTATTGA
34394	61.7469879579699	0.0363885620412396	0.00410245461874572	-100.480978856988	21.8044074724685	ATATCGGTACTGAAACTGTTTATTGT_CCAACAAAAGGAAACGTATTTATTGA
34669	37.5968247096307	0.0329134780724762	0.00419633958132049	-111.999455374757	25.8510256016324	TTGAAAAGCACAAACGTTCTTAGTGC_CCAACAAAAGGAAACGTATTTATTGA
34732	56.6686566668072	0.0348528255217101	0.00418824168362219	-107.965668048043	24.1050028896374	CACCGAATGTGAAAGCGTATTAGATT_CCAACAAAAGGAAACGTATTTATTGA
34862	24.7008501034555	0.0342496297129815	0.00490565086722051	-90.4417530975385	25.9974723002465	TTTCAAAAAAACAATTTAGTTTCATG_CCAACAAAAGGAAACGTATTTATTGA
34886	16.8540909253155	0.036058459167482	0.00604274121213106	-78.1439791354294	28.9118160747939	TCCACAACTGTGAAACATTCGGAA_CCAACAAAAGGAAACGTATTTATTGA
34928	1.90388661504881	0.0359080824321288	0.00818155296302663	-58.0140892568563	34.9153218914064	CCAAGAAAGATAAAACGGGTTATTCA_CCAACAAAAGGAAACGTATTTATTGA
34931	2.7424610661578	0.0426504511605146	0.0121832288240047	-34.2506089565525	38.1716967269287	TGATGAATGGTGAAGCTTCTTATGGA_CCAACAAAAGGAAACGTATTTATTGA
34989	36.5396364333774	0.0307374867059274	0.0039861240234642	-124.646948212778	27.5473486422284	AAAGTAAAGGAAAAGTGAGTTCTTCG_CCAACAAAAGGAAACGTATTTATTGA
35080	0.795104703977707	0.0285120015037442	0.00927040622069246	-101.856289476468	62.6166493443449	AATATAATCGGGAACTACATTGGATGA_CCAACAAAAGGAAACGTATTTATTGA
35197	0.350699606397221	0.0237606938644956	0.00681372940779099	-138.893149048101	64.5776457127957	AAGGAAAACAGTAAGTCGGTTTAAAC_CCAACAAAAGGAAACGTATTTATTGA
35298	19.7860671618349	0.0378531370945446	0.00640024392361455	-70.6210832215951	28.0463000751691	ACGTCAACATGGAAGCTCTTTTCTGC_CCAACAAAAGGAAACGTATTTATTGA
35657	27.0742859193867	0.0382502749698821	0.00607447902569304	-75.0132792557624	27.0555241406027	AGGACAAATGCTAAAGGGTTTTCTAG_CCAACAAAAGGAAACGTATTTATTGA
35785	54.6127880392111	0.0307882847760357	0.00357944578704713	-132.70811454198	25.528748427773	CCGGAAACTTGGAATTGCTTTAACTT_CCAACAAAAGGAAACGTATTTATTGA
35888	9.61119565375422	0.0319197560477717	0.00627895459193251	-86.716912241156	34.6080222884553	CGGTAAAATTCTAATAAGCTTGGGGG_CCAACAAAAGGAAACGTATTTATTGA
35983	0.0486247419739172	0.0315818665599365	0.00781875539593135	-74.1261704100263	40.6986575044898	GATATCGGTACCAAAGATATTCGCGA_CCAACAAAAGGAAACGTATTTATTGA
36040	7.81880251301541	0.025526999696441	0.00629802396585018	-139.917132826215	55.4150932994087	CCTTCAATTCGCAATGGAATTTTTCG_CCAACAAAAGGAAACGTATTTATTGA
36167	13.4400515961067	0.0376869926289798	0.00711234377488138	-65.9277154961098	30.4152036662176	TACAGAAATTTCAAAAACTTTTCTCG_CCAACAAAAGGAAACGTATTTATTGA
36250	78.6325784593442	0.037758492633783	0.00346042264353167	-96.9964532131843	17.4012250916005	CGTAGAACATTTAATGTTGTTTGATA_CCAACAAAAGGAAACGTATTTATTGA
36334	38.1703544825152	0.0370918160498209	0.00577145363837869	-88.4901019293069	28.5337949660129	CCATTAAAATTAAAGTGGTTTCATGA_CCAACAAAAGGAAACGTATTTATTGA
36349	17.7570636153153	0.0340306793004681	0.00623315808384724	-91.6478042140198	33.9303275305375	TGAGCAAGTTAGAATTTAGTTTGACT_CCAACAAAAGGAAACGTATTTATTGA
36395	52.260063966405	0.0328459703742016	0.00442973121381183	-119.84342968293	28.5522405077315	AACTTAATGGCTAATCAATTTAATGG_CCAACAAAAGGAAACGTATTTATTGA
36401	3.18568591365707	0.0396478853342006	0.0138664819675636	-48.3031235216259	51.4672508952659	CGAGCAAATGTGAAGTGTATTGATGG_CCAACAAAAGGAAACGTATTTATTGA
36564	3.47625080393804	0.0368679022620245	0.00914165253354607	-52.675653125069	36.4431805468594	CTGTAAATAAGAAAATCAATTGTCGC_CCAACAAAAGGAAACGTATTTATTGA
36700	7.7123311518474	0.0258075005656486	0.00529992879531166	-132.235640949422	43.9819522803019	CACGGAAAAGGCAAAGTATTTTCATT_CCAACAAAAGGAAACGTATTTATTGA
36789	12.2548739105327	0.035903985040053	0.00886280902561611	-78.453065115578	43.1142598864289	TTGGGAAGAACAAATGTAATTATGGG_CCAACAAAAGGAAACGTATTTATTGA
36856	4.13259211448952	0.032274381322673	0.00968196736164777	-81.754942631107	52.798280184375	ATGTCAAACGTTAACGAATTTAGTAA_CCAACAAAAGGAAACGTATTTATTGA
37191	2.49586801352653	0.0309539546056838	0.0109065232172404	-89.2119572975027	64.1981018139178	TGATAAATAGCCAAAGCTCTTGATAG_CCAACAAAAGGAAACGTATTTATTGA
37246	13.4810044357294	0.0342865826674889	0.00660685720913274	-81.783783865743	33.6506127004689	AGTTAAAAATCAAAAACTATTGTATC_CCAACAAAAGGAAACGTATTTATTGA
37262	16.2337497549319	0.037407683149545	0.00691420292302473	-68.0601059730449	29.9897885313087	GCGGCAACATGAAATTGCCTTCGCAA_CCAACAAAAGGAAACGTATTTATTGA
37377	19.5210775265327	0.0264366857507792	0.00487412161958741	-145.219575176414	42.3708995989554	CCGGAAATCGCCAATGAGTTTTGGAA_CCAACAAAAGGAAACGTATTTATTGA
37571	12.8593248070466	0.0454417767149345	0.0100502227590043	-37.6824492005112	30.5707944414497	TTGAAAATATTGAAATCACTTACATC_CCAACAAAAGGAAACGTATTTATTGA
38017	34.8625109951057	0.0365312906821616	0.00477111294242617	-89.0130282113976	23.8641921889937	TATATAACTGTTAAGCCCCTTAGGTC_CCAACAAAAGGAAACGTATTTATTGA
38127	2.07464296930529	0.044897854668668	0.0138131981696652	-26.3629693113358	38.7633120298118	AGAAAAATATTAAAAGTAATTGGACT_CCAACAAAAGGAAACGTATTTATTGA
38520	0.460307564867477	0.037360479069172	0.010916434437522	-57.2881651195655	45.8221055090316	TATTGAACCGAAAATGAAATTAATTC_CCAACAAAAGGAAACGTATTTATTGA
38551	29.0981588217405	0.0422309518685037	0.00785118242206953	-63.22361926224	30.2649763195073	AACGCAATGTGAAATCGGGTTGTTGC_CCAACAAAAGGAAACGTATTTATTGA
38754	70.3781621964224	0.0347867576112537	0.00348418029080644	-110.957667948278	20.1546049265959	TATTTAAAACCAAACAATATTCTACC_CCAACAAAAGGAAACGTATTTATTGA
38868	155.680409437401	0.0368326131280343	0.00272003076530172	-121.171673142338	15.8431350481367	AATAAAATCGCGAATTGCTTTTTAGA_CCAACAAAAGGAAACGTATTTATTGA
39066	13.9271599709047	0.111840963466919	0.0292854046776401	53.909969653231	15.3429233992258	AAATCAAACTTTAATACGGTTATGCT_CCAACAAAAGGAAACGTATTTATTGA
39128	69.1064559270642	0.0674033008725268	0.00745288316525046	-3.23377853867932	11.9699598782268	CAGGTAATAACGAAGCTGGTTTTTAG_CCAACAAAAGGAAACGTATTTATTGA
39379	17.5027089171241	0.0254866547635903	0.00488263396413171	-149.999999974231	45.0334918523789	GGACTAAAAAAAAAGAGACTTAGGAA_CCAACAAAAGGAAACGTATTTATTGA
39436	37.2230263123497	0.0389207649347424	0.00624156873275974	-75.6644379374025	27.4026554017805	ACTCGAAATGTTAAGTCCGTTCGCCT_CCAACAAAAGGAAACGTATTTATTGA
39538	6.7260660895541	0.0290139533224748	0.00727829679732993	-105.966840953387	48.8753192597074	ATCCCAATACTGAAACATGTTAAACA_CCAACAAAAGGAAACGTATTTATTGA
39813	10.2869438740112	0.0420060560590875	0.0086666405851908	-41.9051884366244	28.689850441379	GCATCAACTCGCAAGACCCTTAAATC_CCAACAAAAGGAAACGTATTTATTGA
40605	39.683653701174	0.0346874991934204	0.00486778009624644	-98.4923769047958	26.7579793771394	TAGCGAATCACTAATTCATTTAGTTT_CCAACAAAAGGAAACGTATTTATTGA
40912	1.30885063998343	0.0321907860487921	0.00865208155915271	-76.0199511102319	45.279810065453	CTTCAAATCGGAAAAAGATTTCTTGT_CCAACAAAAGGAAACGTATTTATTGA
41060	11.8601499621091	0.0346812753404003	0.0070527572259906	-80.1546436282237	35.4207409970118	ATCGAAAATATAAATCTTTTTCACCG_CCAACAAAAGGAAACGTATTTATTGA
41194	31.1362669606507	0.0337621677683394	0.00517535763213219	-103.681308589055	30.0979041787719	ACGCCAATATCGAAGTGGCTTGAGTG_CCAACAAAAGGAAACGTATTTATTGA
41230	8.51496770670384	0.0276159368618878	0.00656229207641452	-120.465098381643	49.3373282692275	TTCTTAATTAATAACGCGATTAACAC_CCAACAAAAGGAAACGTATTTATTGA
41266	11.5141578515771	0.0366063622291405	0.00767254330679479	-68.2726967717516	34.1912529633244	TCATTAAAGCACAACTATCTTAAACG_CCAACAAAAGGAAACGTATTTATTGA
41816	1.7091763175196	0.0427128786447999	0.013382473459176	-34.4322866201213	42.0410779764737	TCCATAAGTCTTAAGTTCCTTCCTGT_CCAACAAAAGGAAACGTATTTATTGA
42038	23.0216353634232	0.0384602283822663	0.00597224477941874	-65.016537853576	24.6948933273796	GTAGAAAAAAGCAAACCACTTGGCTT_CCAACAAAAGGAAACGTATTTATTGA
42065	6.70611451929597	0.0302317813935907	0.00884290168532315	-103.145047467739	57.4638127118304	GGCGAAAGTCCCAAGGTGTTTGAGAG_CCAACAAAAGGAAACGTATTTATTGA
42232	0.664287731367359	0.0411910086896167	0.0167929506837471	-37.1379236177578	55.73659593668	AGTTTAACGGGAAATCGCCTTCGCCA_CCAACAAAAGGAAACGTATTTATTGA
42349	1.21246007918711	0.041176745599224	0.0100865540719468	-32.008485280244	31.8609059456502	GCACGAACCTAGAATATTTTTCCGCG_CCAACAAAAGGAAACGTATTTATTGA
42588	36.784941966293	0.0381488020800033	0.00542433352664467	-82.0143046656172	25.2096644866382	TTCCTAATTTGTAAAGAGTTTGTATA_CCAACAAAAGGAAACGTATTTATTGA
42647	8.98927882620972	0.0377942815990506	0.00681073683920821	-59.6248129049781	27.5826754037385	AGAATAACAGTGAACATATTTATGAT_CCAACAAAAGGAAACGTATTTATTGA
42788	29.3415787539488	0.0351282270037664	0.00475459342768281	-89.5203206887479	24.4190851724376	AATTTAACCTATAAGCATTTTGATTA_CCAACAAAAGGAAACGTATTTATTGA
42797	1.42755922215145	0.0233179116524242	0.00685934996538252	-149.999999999956	71.5630226393077	AATCAAAATGGAAACCGTATTTGTAC_CCAACAAAAGGAAACGTATTTATTGA
42821	19.9943242160696	0.0360957422620247	0.00629235887795067	-79.243128823671	30.1809975319083	GAAACAATCCCTAAGGGCGTTTAATT_CCAACAAAAGGAAACGTATTTATTGA
42967	2.98882578779178	0.0347393245112816	0.00890254741539519	-63.0969075500573	40.3938102002341	AAGGTAATTAGTAAATGAGTTATTTA_CCAACAAAAGGAAACGTATTTATTGA
42976	761.310045839556	0.0695456416672957	0.00243493181470151	-31.3387117021059	4.76351554024841	CCTATAATCCGGAAGGATTTTTTTTG_CCAACAAAAGGAAACGTATTTATTGA
43053	3.6959966935316	0.0354917884137003	0.00754758671677161	-60.8371546112303	32.5056601975403	TCTGGAAAGAAAAAGGTGGTTTGGTT_CCAACAAAAGGAAACGTATTTATTGA
43058	35.510523278719	0.0387057364928643	0.00541086995441747	-76.5424984793323	23.9921582962788	CACTAAATCTAGAATTGCGTTCTTAA_CCAACAAAAGGAAACGTATTTATTGA
43197	13.5705166418785	0.039091935779519	0.00853284016543903	-56.4792699202931	33.2989597927332	TTCGCAAAACTGAAATTACTTCAAAA_CCAACAAAAGGAAACGTATTTATTGA
43560	47.1737465641533	0.0387869215002976	0.00585931590424654	-84.8921331925028	27.4626754422878	CGTCAAAATCAGAAAGGAATTGTAGT_CCAACAAAAGGAAACGTATTTATTGA
44189	0.34803601945012	0.0255021307121139	0.00810814085928941	-120.902374930278	65.9365592822275	CGGATAATTATCAACCAAGTTTAGCA_CCAACAAAAGGAAACGTATTTATTGA
44606	10.3927348061992	0.0347741026220358	0.00937782808042159	-81.0092645791491	47.5943924741682	ACCCAAAAACAAAAGCCAGTTCTTTC_CCAACAAAAGGAAACGTATTTATTGA
44798	86.9127378435078	0.0325690428296597	0.00329577009242333	-134.723433771334	22.7624430553646	AGCCGAATTCTTAAAAAGCTTAACTA_CCAACAAAAGGAAACGTATTTATTGA
45078	5.04234615229421	0.0262663533566328	0.00585848254836967	-118.704700536062	44.9470543440101	TTAAAAAAGCATAAATCACTTTTAAG_CCAACAAAAGGAAACGTATTTATTGA
45116	18.6137007495493	0.0367727631781647	0.00682440914604612	-74.881292188879	31.4440875717373	TGTAGAACAGACAAACGGGTTGGGGA_CCAACAAAAGGAAACGTATTTATTGA
45332	8.70471164387808	0.0282273449237689	0.00601171751951373	-117.514479175018	43.5611310254234	GAGGAAAAAGTTAATCTAGTTAGTCT_CCAACAAAAGGAAACGTATTTATTGA
45438	102.455052576072	0.0356119633896568	0.00327430510274183	-117.073349235745	19.2190661120607	TGGTCAATTATAAAGTCGGTTCGTTT_CCAACAAAAGGAAACGTATTTATTGA
45447	80.357491333288	0.0353176927850819	0.00377984045625469	-113.310971510152	22.0077325202214	GGGGCAATTATCAACGTGCTTCGCCG_CCAACAAAAGGAAACGTATTTATTGA
45458	46.2686490930131	0.0375547305387251	0.004782482910938	-85.9884270295479	22.9077555097062	GGGCAAATCTATAAAAATGTTGGGCT_CCAACAAAAGGAAACGTATTTATTGA
45688	26.9088833269788	0.0270669294784377	0.0042915737528606	-149.999999999983	37.760518076049	TAAAGAATTTTCAATAACATTCGAGC_CCAACAAAAGGAAACGTATTTATTGA
45749	69.7450467832062	0.0356842144815651	0.00368358616824909	-104.61374602247	20.2808112005627	CTTCGAAAATTAAAACCTATTGAACT_CCAACAAAAGGAAACGTATTTATTGA
45791	63.0768669662737	0.0304857744680622	0.00334856163624784	-137.187731227596	24.6071784465591	TAAGGAACGCTTAAAGTTGTTTATAT_CCAACAAAAGGAAACGTATTTATTGA
45808	25.4103323494622	0.0268366863293878	0.00430404381521674	-149.999999999009	37.966505284516	GGCGAAACAACTAATATACTTTTAGT_CCAACAAAAGGAAACGTATTTATTGA
46190	36.0913391997864	0.0397253948119225	0.00551056970803736	-72.6513129839315	23.3804259568391	TTAGTAACCGCGAAGTGCTTTTTCCA_CCAACAAAAGGAAACGTATTTATTGA
46297	6.62271006816982	0.0369525473124633	0.00788609157249375	-62.4282024587531	33.6257452983036	AGCGTAAACCATAAATGCATTTACTA_CCAACAAAAGGAAACGTATTTATTGA
46534	55.7191266376711	0.0293423356946453	0.00362133777430667	-149.999999778191	29.6402185081506	GTCGTAACGATTAAGTTCGTTGGGTT_CCAACAAAAGGAAACGTATTTATTGA
46539	0.121523855787153	0.0285617039069482	0.0081409553024242	-99.0139538868639	53.9484720255031	ACTTGAAGCATTAATCCCTTTATAAA_CCAACAAAAGGAAACGTATTTATTGA
46587	5.84888780935734	0.0288078266892464	0.00703736728579906	-102.962146754196	46.7157871476198	TGTGAAATCGCGAAGGGGTTTCGTTA_CCAACAAAAGGAAACGTATTTATTGA
46621	34.0928008065191	0.0434281827905395	0.00711873531699554	-55.8234220318123	25.2058922078215	GGATAAATAAATAAATGAGTTAGGTG_CCAACAAAAGGAAACGTATTTATTGA
46853	61.5168546673535	0.0303958876942865	0.00353365534304446	-142.195831350906	26.7331207684364	TCTACAAGGATTAAGTTGGTTAGTTC_CCAACAAAAGGAAACGTATTTATTGA
47358	190.602474375814	0.0361675066333736	0.00247010006271494	-130.41406188269	15.2290748637907	AAAGAAACGACTAAGAGGGTTGCTGT_CCAACAAAAGGAAACGTATTTATTGA
47505	0.0466137773030226	0.104086123540285	0.0391271152751826	53.6375673346018	22.2123618849712	ACCCTAACCTGGAACAAAGTTGAGCC_CCAACAAAAGGAAACGTATTTATTGA
47893	3.7269960061348	0.0311644663708245	0.00706472439393093	-87.3337164751798	40.5264501609086	TTTTCAAATATCAACGTATTTCGTGA_CCAACAAAAGGAAACGTATTTATTGA
47904	0.185716773225643	0.0353151564367488	0.00921668100087563	-58.1187098245219	40.044780975086	CGACTAAGCCAGAACTGAGTTAGTAT_CCAACAAAAGGAAACGTATTTATTGA
47912	15.1897057985104	0.037720196473886	0.0075688227127346	-67.6317297728251	32.6613453098664	CCCATAAACACAAAACCTGTTAAATG_CCAACAAAAGGAAACGTATTTATTGA
48076	48.7795997293554	0.0370574077257357	0.00415250648562779	-91.9753113691061	20.7231419389826	TTCAAAAAAGTCAATGGTTTTGACCG_CCAACAAAAGGAAACGTATTTATTGA
48396	25.2314001213747	0.0316570438596995	0.00488611348892201	-108.727599909151	30.6166516413745	CACGTAAAAAGTAAATATGTTAGATC_CCAACAAAAGGAAACGTATTTATTGA
49325	30.8908510365345	0.0272203769797334	0.00465795464414954	-149.999998531406	40.5002118229182	CAAGAAACAATCAACGTTCTTTTAGT_CCAACAAAAGGAAACGTATTTATTGA
49586	1513.58078484466	0.0398425535493894	0.0008640872652542	-149.999999998291	5.5223454722209	TGGAGAAACCATAATAGCGTTTCGAA_CCAACAAAAGGAAACGTATTTATTGA
49784	71.2460245653349	0.0357840842340032	0.00376129438712248	-107.101589119321	20.9656168197133	TGTAAAAAACACAAAATGATTTTTGC_CCAACAAAAGGAAACGTATTTATTGA
49849	0.931745077783113	0.0352316242888477	0.0106910814958204	-62.2921131582555	48.2137036169	AATTGAACAGATAACCTTCTTAAGTA_CCAACAAAAGGAAACGTATTTATTGA
50058	73.7563150192838	0.0348713382999251	0.00357090284898902	-113.160209996648	20.9129329397131	CATGTAAGCGTTAATCTGGTTAGGAT_CCAACAAAAGGAAACGTATTTATTGA
50200	55.8662204140603	0.0363358842121241	0.00427393303525	-98.2631493501283	22.5483233888091	TGATTAACATTAAATAGACTTCTGGA_CCAACAAAAGGAAACGTATTTATTGA
50666	5.42038915812807	0.0386295201011207	0.0111498026669452	-56.555858651514	44.7780151316593	TGGAGAAGTGCAAAGGGGATTGGGGA_CCAACAAAAGGAAACGTATTTATTGA
50925	9.88481822097499	0.0378079117235126	0.00879680673769642	-58.5975594862222	35.6161781076309	AAACCAACTTGGAACGGTTTTTCGTG_CCAACAAAAGGAAACGTATTTATTGA
51060	97.0718631243023	0.0342267553845664	0.0031678827596856	-124.313448855584	19.9026973694663	CGGCTAAAACTGAAGTAGATTCGCTT_CCAACAAAAGGAAACGTATTTATTGA
51090	5.2162271921737	0.0515237417949043	0.0160666997345209	-14.2436273006199	36.7834153673512	GTCATAAGCGTAAATCATATTATGTC_CCAACAAAAGGAAACGTATTTATTGA
51169	7.81393460534279	0.0388027158323561	0.00917210169741481	-55.2125601771066	36.0073290559722	GAACTAACATTCATCTAGTTAGCTT_CCAACAAAAGGAAACGTATTTATTGA
51229	9.58788066732748	0.0459435598473321	0.0104083924690874	-29.2858875596669	29.3172545632124	GTGCGAACTCACAATATATTTTTACC_CCAACAAAAGGAAACGTATTTATTGA
51233	19.3331008569145	0.0349110208598195	0.00603552030115536	-83.7019775043616	30.2762067641366	TATATAAACATTAACGATATTTGAGT_CCAACAAAAGGAAACGTATTTATTGA
51300	0.808453517278551	0.027437735103741	0.00866823517045227	-103.862389489206	60.8687608546005	CTTCGAATCTTTAATAAATTTCGTAT_CCAACAAAAGGAAACGTATTTATTGA
51448	82.3030594826775	0.034546170094641	0.00325299048744729	-116.752914413276	19.5017585528657	TAGGCAATTTTAAAGCTCTTTATGTA_CCAACAAAAGGAAACGTATTTATTGA
51676	3.45420404825926	0.0390397869374082	0.00894852102196175	-43.0753033967595	31.7342509709292	CATAAAAAATGTAAGCAATTTAGTGA_CCAACAAAAGGAAACGTATTTATTGA
51918	26.3769947169912	0.0442419113608783	0.00870038759777484	-48.5021852543658	29.0175996620394	AAGACAAAGGGGAAGGGGGTTGGTGC_CCAACAAAAGGAAACGTATTTATTGA
52156	20.49265499157	0.04250500285445	0.00711959125947221	-52.2401300923648	25.1961067925978	TGTATAATGTTAAAAGGGCTTAACGA_CCAACAAAAGGAAACGTATTTATTGA
52450	3.60762700697153	0.0239429102907094	0.00659538186887261	-138.174707784791	60.8364798678975	GAAGAAATATTGAAGTAGGTTTGGGG_CCAACAAAAGGAAACGTATTTATTGA
52889	58.1950872040559	0.0383260789028233	0.00460456551466516	-88.7106024118617	22.013139415858	GTTAAAATTATAAACGCAATTGTCTG_CCAACAAAAGGAAACGTATTTATTGA
52976	15.674407295031	0.0280258945235141	0.0051238009186128	-131.025771978198	39.7969749855583	GCGTAAAAGGCGAATACTGTTGCAGT_CCAACAAAAGGAAACGTATTTATTGA
53088	27.3131608402082	0.0336624899587988	0.00576966121052319	-103.33312030401	33.7056755262048	AAAGTAACTAATAAACAGGTTAACGT_CCAACAAAAGGAAACGTATTTATTGA
53621	16.2089324302387	0.0334759040257991	0.00563183926787794	-92.4484607889766	31.0475154906791	GCCCAAACAAGGAAGGGTGTTTTAGG_CCAACAAAAGGAAACGTATTTATTGA
53749	12.7167453108074	0.0400870473558921	0.00920313490515325	-57.0229236512771	35.6195127836705	CAGCAAAAAAGCAATTCAATTCCACG_CCAACAAAAGGAAACGTATTTATTGA
53838	14.0777173882351	0.033326359196946	0.00677744474278616	-89.8258974034066	37.0555197525523	ACATGAAATATAAAATGCTTTCCGCG_CCAACAAAAGGAAACGTATTTATTGA
53910	56.4918478797095	0.0363230123533217	0.00440907870416098	-100.408897710515	23.5279477550654	ACACAAATAGTTAACTTTCTTCTTCA_CCAACAAAAGGAAACGTATTTATTGA
53983	17.690324679572	0.0568393280694191	0.0193259465059614	-14.3096290036022	40.6243233176335	GACAAAACGCTAAATGGGTTTAGTCC_CCAACAAAAGGAAACGTATTTATTGA
54018	15.548832637422	0.0326113449181432	0.00657821346067275	-96.3263731884934	37.7834285010642	TGCTAAAGCAGCAAGGGAGTTCTATC_CCAACAAAAGGAAACGTATTTATTGA
54084	477.813015217466	0.0734368182447342	0.00365592171188096	-18.4084868528146	6.20591589110264	AGGCTAAGCTAGAAGGGTTTTGGTCC_CCAACAAAAGGAAACGTATTTATTGA
54329	0.658920028703889	0.0321450920913026	0.0093627749408989	-76.8059950138224	49.3919620877659	GTAACAAACACTAACCTAGTTGGTAT_CCAACAAAAGGAAACGTATTTATTGA
54350	25.2948947598879	0.0436787657142002	0.00800467233200147	-52.2315153703836	27.6703693120353	TCGTAAAGGTTAAATCATCTTATCGT_CCAACAAAAGGAAACGTATTTATTGA
54811	57.638593408298	0.0360308002006368	0.00409919015148638	-102.054329018526	22.2060806555515	TTCGGAAAATAGAATACGCTTTCTGT_CCAACAAAAGGAAACGTATTTATTGA
54971	27.608500156443	0.0348563939492893	0.00540680157714983	-96.2844760178487	29.4975726560539	GAATTAAGTAGGAAGTTAGTTGTGTT_CCAACAAAAGGAAACGTATTTATTGA
55089	17.479825042424	0.0502582053536939	0.0116621342191958	-24.2234608653759	29.2479650635865	ATAGCAAGATTAATTATCTTTTCTT_CCAACAAAAGGAAACGTATTTATTGA
55166	80.8297800387497	0.0362763210620654	0.00359429858290144	-108.524350367659	19.9980366654135	GATTAAACATTAAACCCTCTTTCCCC_CCAACAAAAGGAAACGTATTTATTGA
55188	34.8257861842549	0.0765566212655323	0.0124954488098199	17.9606430212657	15.4920645879128	ACGTGAATAATTAAGGTCCTTTAGAT_CCAACAAAAGGAAACGTATTTATTGA
55305	1.39901466533755	0.0501197116198736	0.0172093213530175	-9.46158383968709	38.4652365074545	CAAATAATCGAAAACCGTATTTGCTC_CCAACAAAAGGAAACGTATTTATTGA
55386	19.0334027969885	0.0295031559803604	0.00551576875011674	-122.824021300986	39.5681373036728	AAGACAACGGTGAATTATATTATTCC_CCAACAAAAGGAAACGTATTTATTGA
55387	6.68223239233946	0.03272440425096	0.00805576865200204	-87.0570620103142	44.5626582975654	CTTACAACATGGAATGACTTTTAGCG_CCAACAAAAGGAAACGTATTTATTGA
55832	20.1256821538386	0.0339421166765433	0.00583412958073443	-92.8448643909103	31.8559737129217	CTGAAAAAAAGCAACGACATTGCGTT_CCAACAAAAGGAAACGTATTTATTGA
55868	20.8255705546219	0.0349748980376576	0.00581364000868974	-78.9773119710339	28.26264217095	TTACAAATATAAAAATCTATTACGTT_CCAACAAAAGGAAACGTATTTATTGA
55892	30.5206697109364	0.028215352051874	0.00437616510096552	-140.573760569323	35.1007531822211	CCTACAAAATAAAATCACCTTCGGCT_CCAACAAAAGGAAACGTATTTATTGA
56103	15.1336977523217	0.0354162907824305	0.00571753899689614	-75.6303034551727	26.9532574011464	GATGGAAGGTCCAAATGCATTCTAGG_CCAACAAAAGGAAACGTATTTATTGA
56228	16.6349637432433	0.0294121052006404	0.005165717550963	-118.672223272272	36.2763592499381	ACCACAACCTGTAATATTTTTGACCG_CCAACAAAAGGAAACGTATTTATTGA
56281	34.7965715472975	0.039570970445899	0.00612082779030553	-71.3474815900667	25.7828267655548	TCAGCAACGAATAATCGCATTTTCAA_CCAACAAAAGGAAACGTATTTATTGA
56348	11.3189334649648	0.0313374348794304	0.0065205125511049	-96.3750082001891	38.7062876196376	TATAAAACTTAGAATGGAGTTGGTAT_CCAACAAAAGGAAACGTATTTATTGA
56489	22.1723271496384	0.0365834778708034	0.00642638370245924	-81.360906572913	30.9856656534168	TTAACAACTTTCAATGTATTTCCATA_CCAACAAAAGGAAACGTATTTATTGA
56818	12.8357960596419	0.032998139283452	0.00641059937372675	-89.9991825285907	35.2928399619329	ACCTAAACACATAAAATGATTCTGCG_CCAACAAAAGGAAACGTATTTATTGA
57131	82.4799978787059	0.0372328984700526	0.00348714320851044	-102.008428329428	18.2653299945918	CAGTAAAGTTAGAAGACGATTGGAAT_CCAACAAAAGGAAACGTATTTATTGA
57781	66.2749074684529	0.0489884309736984	0.00713073683301079	-47.9028852462219	21.6087425181897	AAAGTAACAAGAAACAAGGTTTTCCG_CCAACAAAAGGAAACGTATTTATTGA
57791	27.6258899392029	0.0324648227482057	0.00530522049164066	-110.345690456317	32.9967451707278	AAAGCAAGACAAAACAGAATTGTTTC_CCAACAAAAGGAAACGTATTTATTGA
57854	20.6015237023465	0.0294210502433057	0.00593624402675372	-119.14418634207	41.7583710283575	CAGATAACATGTAAAGTCGTTCAATA_CCAACAAAAGGAAACGTATTTATTGA
57948	0.922084747644043	0.0543430535544563	0.0183645317510717	0.269229956178095	39.3354315034375	CCATCAAAATTCAAGATGTTTAATCA_CCAACAAAAGGAAACGTATTTATTGA
57960	28.4752600904147	0.0375473723053575	0.00689319881471977	-79.2426541048491	32.2061457729487	GCGTCAACACGGAAGGGGGTTGGGGT_CCAACAAAAGGAAACGTATTTATTGA
58072	1.39155060344277	0.035037024701204	0.00862983906105344	-62.0389713574248	38.1319917196212	GATTAAACGTTCAATTTATTTTTGGC_CCAACAAAAGGAAACGTATTTATTGA
58113	5.15238940569407	0.060355217783245	0.0195684402437038	7.16286596383993	34.8058185714659	AGAGTAAGACGAAAAACGATTCGACT_CCAACAAAAGGAAACGTATTTATTGA
58300	11.9833187318917	0.0327065015803743	0.00621456820153742	-85.685742608211	33.4407670227328	GAATAAATTTAAAAGCACCTTTTCTT_CCAACAAAAGGAAACGTATTTATTGA
58307	171.207928331386	0.0343515604127517	0.00235993491874162	-137.846817621176	15.6519666305197	CTACTAACTGTTAAACATGTTCCAGG_CCAACAAAAGGAAACGTATTTATTGA
58861	1.71634680891172	0.0246871958587118	0.00703526534091097	-132.198592402232	62.4197563422365	ACTCAAACATCTAATACTATTGTCAG_CCAACAAAAGGAAACGTATTTATTGA
58984	3.35307324136183	0.0304763163874911	0.00770994896388826	-92.7377094743299	46.7628737286477	TTATTAACATATAACGGACTTAATTC_CCAACAAAAGGAAACGTATTTATTGA
59075	50.9197346310144	0.0362105624659015	0.00458271204704778	-96.8928757826314	24.0190812426839	AATAAAATCGATAATAATATTTCGGC_CCAACAAAAGGAAACGTATTTATTGA
59077	4.63058861665223	0.0516401921827765	0.0194227889413353	-12.1226901259347	43.4169086303005	TGATTAACAGTAAAGTTAATTGTGCG_CCAACAAAAGGAAACGTATTTATTGA
59078	162.181749969961	0.0402868510162791	0.00294239122263338	-100.645333941785	14.2847405497469	AAACAAAATTTAAACTAAATTCATAC_CCAACAAAAGGAAACGTATTTATTGA
59138	5.39996351431378	0.0342808249840269	0.00849908072428147	-73.6680752708697	41.9911935750487	AAACAAAGGGGTAATGTGCTTTCAAC_CCAACAAAAGGAAACGTATTTATTGA
59191	91.1907997168611	0.0351022491961468	0.003393246469742	-119.057641930777	20.4620809446583	CAGCAAATACCCAAAATTATTGTGAA_CCAACAAAAGGAAACGTATTTATTGA
59218	12.4104802986206	0.0327151557182085	0.00676424531489926	-91.2339241624289	37.931618806174	CTGGCAATAGAGAACGGTGTTGAGCT_CCAACAAAAGGAAACGTATTTATTGA
59459	69.9851337467621	0.0361694847571464	0.00367308659446595	-105.322839095208	20.1139543942821	TGATTAATACACAACTTAATTATACA_CCAACAAAAGGAAACGTATTTATTGA
59467	37.8266440285442	0.0361524209179486	0.00476769856038064	-88.8147116523034	23.8770908516979	TAACAAATTAAAAAATGGGTTTCTGG_CCAACAAAAGGAAACGTATTTATTGA
59748	28.5153612901942	0.0379140216389764	0.00517678630104316	-72.3646380888339	22.5812207658927	CTCCTAAAACGTAATTAAATTTACAA_CCAACAAAAGGAAACGTATTTATTGA
59775	76.9606383321131	0.034495101412258	0.0034133145435387	-117.490229287505	20.6489984592544	CTGTGAATATCTAATTCAATTTCATC_CCAACAAAAGGAAACGTATTTATTGA
60162	7.36892397576255	0.0377287929531506	0.0105359325430388	-64.2349067909709	45.4421707022563	TCGTTAACCCGCAAGTGGATTGTGCA_CCAACAAAAGGAAACGTATTTATTGA
60189	21.4711499777177	0.0266284072405041	0.00414361894206221	-150	37.2160879015341	CGTACAAAATTCAAGTCACTTTCAGG_CCAACAAAAGGAAACGTATTTATTGA
60214	99.6103913643087	0.037146237123201	0.00335661085183422	-107.383431455023	18.1239937860815	CTCGCAACACTAAAGATGCTTAGCCG_CCAACAAAAGGAAACGTATTTATTGA
60356	10.7733064264437	0.0389260960623934	0.00849596615137295	-58.2766149229421	33.6507909719109	CCAGAAAATCCGAATTCGTTTTTTCA_CCAACAAAAGGAAACGTATTTATTGA
60428	70.1845645752178	0.0369205057464434	0.00386890776269716	-100.484278153522	20.2968249922457	ACCATAAACAGAAAGGATGTTGATAT_CCAACAAAAGGAAACGTATTTATTGA
60610	0.622615773075886	0.074113463958164	0.0319558229072741	26.0384604621929	38.0458771646146	CTCTCAATACGCAACGAGATTCCTAT_CCAACAAAAGGAAACGTATTTATTGA
60753	2.79448868727208	0.0270770991578095	0.00657208284124109	-100.640639988715	44.9724175229078	CCTTTAACCTTGAAGGCTTTTGCTTA_CCAACAAAAGGAAACGTATTTATTGA
60822	14.4235342382166	0.0337948185644209	0.00717270408668642	-84.2900175283031	37.4925245921061	CTGTGAACATTAAAATAACTTTACAG_CCAACAAAAGGAAACGTATTTATTGA
60855	15.8346205220961	0.0484061399655245	0.0102470578741926	-28.7234627596791	27.3285544700753	TCATCAAACGCCAATTGTATTTTTGG_CCAACAAAAGGAAACGTATTTATTGA
61037	74.6352066354971	0.0389519603667214	0.00361672498295018	-90.1863510360997	17.0827128211529	CTAATAACGTTGAATAAGATTGCAAT_CCAACAAAAGGAAACGTATTTATTGA
61303	11.4704878058505	0.0364728236572088	0.00763748424935944	-70.1608617539752	34.5574869629989	CAAAAAAACGGAAACCAGCTTTTATT_CCAACAAAAGGAAACGTATTTATTGA
61553	0.339475434771657	0.0606928452553141	0.0260590281528387	13.2140167088439	42.7685768102609	CCTGGAATACTTAAATGAGTTTACCT_CCAACAAAAGGAAACGTATTTATTGA
61690	9.40147381121687	0.0285965851474913	0.00564550042118347	-109.718766067897	38.5329813847126	TCCTCAAAAAGTAAAGCGGTTAAAAA_CCAACAAAAGGAAACGTATTTATTGA
61895	2.93021374600501	0.0596689748049534	0.0158815887212604	10.5334924111207	26.8825441267734	CATCTAAAGCCTAAGATGATTAGGAT_CCAACAAAAGGAAACGTATTTATTGA
62050	9.23830226207972	0.0317489996503785	0.00667838848081477	-90.5330923233513	38.064366969445	AAGTTAATATGCAATCGGATTTTCTA_CCAACAAAAGGAAACGTATTTATTGA
62099	73.5631376499879	0.0374517386258696	0.00399742871338662	-99.5486770452966	20.7034650868864	CTTCAAAATGCGAAGCTTATTTTAGC_CCAACAAAAGGAAACGTATTTATTGA
62127	33.7704450377675	0.0368946214053084	0.00502664875253096	-83.8378642521555	24.1641341504923	CATACAATCATAAAATTGATTAATGT_CCAACAAAAGGAAACGTATTTATTGA
62311	3.5965989914302	0.0307209597684102	0.0061306307663946	-90.2798774720129	35.4314323694599	CATCTAAATTTCAAGAGAATTTCAAC_CCAACAAAAGGAAACGTATTTATTGA
62376	24.7145811355273	0.0383233741151479	0.00596998757145133	-69.6924066263984	25.5139729238504	GCGCTAAACTATAAACATGTTTAAAT_CCAACAAAAGGAAACGTATTTATTGA
62497	31.5145194318841	0.0367501137909144	0.00622726727156103	-83.8803646126895	30.1471164068324	GGCGCAAGCGAGAAGTGCGTTCGTTT_CCAACAAAAGGAAACGTATTTATTGA
62745	18.2453771862843	0.0346179735180431	0.00626589344240601	-84.178957604744	32.0008890367891	ACGACAAAGTTCAAGCCATTTTTACG_CCAACAAAAGGAAACGTATTTATTGA
63053	15.6249306369605	0.0306166661063216	0.00568147777093788	-107.348882490895	36.2787018891762	GTAGCAAACATCAACACTATTGGATT_CCAACAAAAGGAAACGTATTTATTGA
63311	35.697893998888	0.0360874051138794	0.00480503897703781	-88.2983925593436	24.096278982761	GTCATAATAGGCAACCCGATTAAGCA_CCAACAAAAGGAAACGTATTTATTGA
63331	14.5252242347002	0.0380698102757349	0.00650648896152473	-62.9284200837821	26.817718552687	CTTACAATAAATAATATTGTTCATGT_CCAACAAAAGGAAACGTATTTATTGA
63587	11.0227473280646	0.0253562537499034	0.0055710301640517	-144.897863617537	50.2373723315205	AGCTGAACATACAATAAGATTACTCT_CCAACAAAAGGAAACGTATTTATTGA
63639	6.28169621099422	0.0273833110559054	0.00626648712232138	-120.041514180747	47.1419568290725	TTAGTAAAACTGAATATGATTAGGAC_CCAACAAAAGGAAACGTATTTATTGA
63728	4.98883604169176	0.0568752764421496	0.021427044727072	-1.86843107532753	40.264731343178	ACGTCAACTCACAACTGCGTTATTCA_CCAACAAAAGGAAACGTATTTATTGA
63787	9.71576884764409	0.0452741015376711	0.0107027879802942	-34.3109686187235	31.756745523735	AAAACAAATAGAAAATCGTTTCGCA_CCAACAAAAGGAAACGTATTTATTGA
64133	50.8774457671868	0.0387004979030743	0.00492814435887536	-85.1778949385272	23.0079181249133	AGTCAAATGTTTAAGCCCATTGGAGT_CCAACAAAAGGAAACGTATTTATTGA
64211	2.78098860568616	0.0337159306707928	0.00899401842794632	-72.6568145436566	44.4645256940981	CTTTGAAACCAAAATCTACTTTTACA_CCAACAAAAGGAAACGTATTTATTGA
64340	2.27678702187555	0.0434446101969445	0.0150488889594006	-30.9705975011716	45.3518827633296	TAAAAAACCATTAATGTTGTTTCTTG_CCAACAAAAGGAAACGTATTTATTGA
64352	41.5705935908329	0.0387879777821995	0.00495365306370743	-81.782483257281	22.6163153657185	TATACAAAGCTGAAATGTCTTCCCGG_CCAACAAAAGGAAACGTATTTATTGA
64503	5.28343420182262	0.0415083924767758	0.00847678091608811	-39.048053555398	27.8789964448524	TGCTCAATCGAGAAATGAATTTTGAA_CCAACAAAAGGAAACGTATTTATTGA
64553	2.35519186663053	0.0400732371821591	0.00872731960770514	-39.8449929862808	29.6404488617227	GCTCTAATGAATAATAAATTTCAGTA_CCAACAAAAGGAAACGTATTTATTGA
64570	1.91630636588328	0.0242285537094536	0.00631185309941907	-134.698004349455	56.5409994843697	GTTACAAGGGCAAAGGAATTTGTTCA_CCAACAAAAGGAAACGTATTTATTGA
64794	3.00404393722071	0.030349860212764	0.00914199296660717	-94.6644039179002	56.2150893135542	TGTACAAACCACAAACCTTTTATTGC_CCAACAAAAGGAAACGTATTTATTGA
65079	45.8249590976188	0.0385913329564947	0.00527010392676587	-82.6066704988078	24.2530392878182	ACATGAAATTAAAAGCTCATTAGAAA_CCAACAAAAGGAAACGTATTTATTGA
65152	0.773081009548058	0.0345350556034373	0.0103508937426534	-61.6752883169014	46.7126834183391	CTCACAAATGCCAAGCACTTTGATTC_CCAACAAAAGGAAACGTATTTATTGA
65365	3.05454646541494	0.0295277420734762	0.00711424567909198	-99.0059949259565	45.3267932496649	TAAACAACGCATAATGGTCTTAGTAC_CCAACAAAAGGAAACGTATTTATTGA
65648	2.12917291235946	0.0319954852342509	0.011057699277465	-85.342338211899	62.4465982962523	AAGACAAGCATGAAGGTAGTTATTTG_CCAACAAAAGGAAACGTATTTATTGA
65760	19.3283891885332	0.0295787709575053	0.00497150920121666	-120.547417582715	35.1420410382394	TAAGTAAACAAAAATTGCGTTTGAAT_CCAACAAAAGGAAACGTATTTATTGA
66068	10.84902047577	0.0326600158321858	0.00666412599769675	-82.5721767587894	35.2315037230219	ATCCTAATATTGAAGTTATTTTATTG_CCAACAAAAGGAAACGTATTTATTGA
66094	14.022089752749	0.0408076244577157	0.00826027743748986	-51.6108719172285	30.2257683907047	TGCGTAATTTACAACGCCCTTCGGCG_CCAACAAAAGGAAACGTATTTATTGA
66104	68.1532641270326	0.0406859971576579	0.00528333044102969	-82.3232640404425	23.2835276022102	GTCTTAATCGACAACCGTTTTGTACT_CCAACAAAAGGAAACGTATTTATTGA
66224	3.27628395810027	0.0329260711398247	0.00796367600859622	-77.077445626205	41.3927633682736	GGTACAACTACGAATTATTTTGAGGA_CCAACAAAAGGAAACGTATTTATTGA
66248	6.67302933306151	0.0406644445358932	0.00828747271888658	-44.666305014105	28.8122082744897	CATGCAAGGGGGAACTGGGTTGGGGC_CCAACAAAAGGAAACGTATTTATTGA
66640	6.07765190815974	0.0273456942215672	0.00625906134684699	-118.310859298837	46.6238689931669	AAGATAACGAGGAACGTGTTTCTTGA_CCAACAAAAGGAAACGTATTTATTGA
66748	20.5935268442123	0.0437052135588407	0.00761475116744926	-46.252332140515	25.0072777096109	TTCTTAACACGTAAGCAACTTTAAAA_CCAACAAAAGGAAACGTATTTATTGA
66950	4.57983105580825	0.0284178377884871	0.00721189809894429	-103.570624069747	48.8041426087338	TCCAAAATTCTAAAGACGTTTTTCCT_CCAACAAAAGGAAACGTATTTATTGA
66990	6.07367159657851	0.0256232981030344	0.00703644549188223	-135.280479736217	60.8629021468709	CCTTAAAGTTTTAATGGAATTGTGTG_CCAACAAAAGGAAACGTATTTATTGA
67825	6.05586391622683	0.0288995358227486	0.0065747802012102	-106.337780385698	44.105865378407	AAAATAAACATTAAGGTCTTTTAGTA_CCAACAAAAGGAAACGTATTTATTGA
67859	25.4802401994363	0.0284177329527729	0.0049442708398701	-134.50833167201	38.5324906912017	TATTCAATTATTAATTGATTTGTTGG_CCAACAAAAGGAAACGTATTTATTGA
67978	97.2959750158951	0.0385433573825996	0.00399380349345446	-100.457322177315	20.2896440791634	CGGAGAAACCATAATCTGATTGGAAG_CCAACAAAAGGAAACGTATTTATTGA
68086	12.9363896350028	0.0498864455934377	0.0140789631974389	-25.0385419282885	35.9606074711747	CGCTGAACTTGCAATGATTTTTGAGT_CCAACAAAAGGAAACGTATTTATTGA
68515	5.50951054530975	0.0357902705685486	0.00819679772481181	-65.0032009906387	36.5627190827643	ACTAAAACTGCGAATTGCTTTGATGG_CCAACAAAAGGAAACGTATTTATTGA
68661	9.40375851346127	0.0301074770613136	0.0057242212083952	-103.7354392682	36.5453195448872	CTTAAAAGATCAAAAAATATTCGAGG_CCAACAAAAGGAAACGTATTTATTGA
68796	1.11720302076692	0.0430561928718379	0.0126795062116368	-28.3621168447552	37.5436383575012	TAATGAAACCTTAAAGCTGTTCAGCT_CCAACAAAAGGAAACGTATTTATTGA
68816	46.4643034930624	0.0333740819717551	0.00399647323746246	-111.544649517193	24.1756354727653	CAGCAAAACTTTAATGCTTTTTATAC_CCAACAAAAGGAAACGTATTTATTGA
68978	60.2539713329739	0.0338599525939231	0.0039051846962063	-115.571645117634	23.8985308516376	GGGTGAACCAATAAGTACGTTATGTA_CCAACAAAAGGAAACGTATTTATTGA
69114	2.53423685578708	0.040208698136137	0.0096790832621681	-43.5464865619329	34.200754244393	TAAATAACCTACAACCACTTTTTTAC_CCAACAAAAGGAAACGTATTTATTGA
69227	3.51052982919537	0.0433173680428226	0.0108198885166752	-34.1479702546339	33.4314507553163	CATGCAAAACAAAAAGAATTTAGAGC_CCAACAAAAGGAAACGTATTTATTGA
69531	7.13898115504409	0.0386000395836558	0.00706666686905064	-52.7054055455982	26.8345222915184	TTCTTAATCATCAAAGTTATTTTTAT_CCAACAAAAGGAAACGTATTTATTGA
69845	8.28696780903039	0.0303821071776152	0.00697003621286775	-99.4538088231312	43.2913909855715	ATTGAAACCAATAACCCCTTTACTGT_CCAACAAAAGGAAACGTATTTATTGA
70009	16.3812547737761	0.039340760110688	0.00730196248600654	-62.2396863100058	29.6716331691169	ATAGCAAGGATGAAATAGTTTAACAC_CCAACAAAAGGAAACGTATTTATTGA
70244	2.6479705310372	0.0230726397180483	0.00656606462420911	-149.999999933935	66.2157296709254	CACCTAATCGAAAAAAAAATTCTGGA_CCAACAAAAGGAAACGTATTTATTGA
70266	1.45642269720759	0.0390176818227747	0.0122730850101602	-46.4659494085969	45.6955477658479	TGGACAAACTGTAAGAATGTTTAGGT_CCAACAAAAGGAAACGTATTTATTGA
71140	143.089172245123	0.036217765252839	0.00276183523781482	-122.073405481215	16.3677217131394	GGTTGAACCACTAAGCTTTTTTTTTC_CCAACAAAAGGAAACGTATTTATTGA
71451	34.8170287317298	0.0385089131439078	0.00559354684499627	-77.725864310777	25.1919621488927	TCAAGAACATCCAATGATCTTTTACT_CCAACAAAAGGAAACGTATTTATTGA
71495	23.9939219448184	0.0274618652365886	0.0052697209855374	-145.572986747395	44.793408619543	CAAGAAAGTGACAAGCATTTTTCTTT_CCAACAAAAGGAAACGTATTTATTGA
71690	50.3185709110853	0.030008703942918	0.00355681390953239	-139.449121579223	26.8728359382013	ACAGTAAAGGTGAAGGAGTTTGTGCT_CCAACAAAAGGAAACGTATTTATTGA
72175	48.6184609639695	0.0388116510353583	0.00463752238910245	-81.3219086858609	21.0117221632954	CCAATAAACTTCAATTGCGTTCGTGG_CCAACAAAAGGAAACGTATTTATTGA
72377	48.509841504299	0.0314348109503849	0.00408017546863991	-130.28702322954	28.5525661159144	AAAGTAAATTTCAATCTGTTTTTCAC_CCAACAAAAGGAAACGTATTTATTGA
72410	0.369743831894382	0.0419504669689322	0.0179259582902259	-33.3547868456571	56.7544823481268	GTACAAATGTTTAATTTTCTTAAGGT_CCAACAAAAGGAAACGTATTTATTGA
72654	6.13229023549312	0.0291016511168129	0.00645049006075433	-104.714318095556	42.9663039364636	AACTTAACATTGAAATAGTTTGTGTT_CCAACAAAAGGAAACGTATTTATTGA
72784	10.6411115814713	0.036787067861669	0.00745480873731044	-66.143030673509	32.5250719472813	TAGACAAATTGAAATAAAATTTTGGT_CCAACAAAAGGAAACGTATTTATTGA
72867	124.622540060969	0.067475711180933	0.00583692613796358	-10.5405887497289	9.98435562652347	CAGGCAATCACTAATGCTGTTAATGA_CCAACAAAAGGAAACGTATTTATTGA
72935	2.95173826530336	0.102138307596773	0.0342403037330018	50.4135939459062	20.8586635559586	AATATAATGAACAAGTTTCTTGTGGT_CCAACAAAAGGAAACGTATTTATTGA
72995	1.82062658959138	0.0395367605238338	0.0115142036518117	-43.4907735537723	41.1546760445322	GGCCGAAGGGGGAGGCGTTGGGGG_CCAACAAAAGGAAACGTATTTATTGA
73085	27.6169088516035	0.0341878942048398	0.00461308213240647	-93.6071657531547	24.7497754918608	AGAATAAATACTAACAATCTTTTACC_CCAACAAAAGGAAACGTATTTATTGA
73119	7.20663240480626	0.0342477088265658	0.0096708465946056	-77.8536370102507	48.7986601586747	CGAGGAACTGGAAATATGCTTATGGT_CCAACAAAAGGAAACGTATTTATTGA
73201	83.7509853936201	0.0415551271572179	0.00424108013295382	-81.6974364023702	18.1884173284538	TTAGAAATCTACAAGATCGTTGGGCC_CCAACAAAAGGAAACGTATTTATTGA
73678	7.43070864536568	0.0769699474653033	0.0284540036209728	26.5201523611507	32.2158970046214	TTAGAAACTATGAACCCTATTAGAAC_CCAACAAAAGGAAACGTATTTATTGA
73684	17.5074449869703	0.0297266908271181	0.00495542357464954	-116.002141590075	33.8880907794962	ACCCAAAGTCAACAAGGAGATTATAAA_CCAACAAAAGGAAACGTATTTATTGA
73738	32.4302739770075	0.0360038085467446	0.00479822484762092	-86.5638795507208	23.7507958747171	GGAGTAAGGCGAAACTGGGTTCTCGT_CCAACAAAAGGAAACGTATTTATTGA
73847	16.6643485050408	0.0399207583065949	0.00876585229586065	-58.9597735980028	34.2702497684583	AATCTAAAGGGTAAGGTGCTTATATT_CCAACAAAAGGAAACGTATTTATTGA
73991	41.2177945051632	0.0321387541555854	0.00403054121907889	-114.800649087457	25.5247798725345	TGTACAATTAAAAAGTCGGTTATATC_CCAACAAAAGGAAACGTATTTATTGA
74808	7.47122533603739	0.0301916915571748	0.00713921317386041	-96.5204444688275	44.0092875294902	AACACAAATTTAAAAATTTTTGTACC_CCAACAAAAGGAAACGTATTTATTGA
75120	4.38421293097749	0.0337165054499392	0.00690769935769569	-73.0654815529272	34.1839238966301	CGCACAACAAGAAACGTTGTTGGGCG_CCAACAAAAGGAAACGTATTTATTGA
75217	0.105354859238453	0.0282905898407753	0.00902207753870376	-103.950606536989	62.4314213559086	CCGTCAAATGCAAACCCAATTCTATG_CCAACAAAAGGAAACGTATTTATTGA
75266	5.03635719656273	0.0297417303507132	0.00686105629200204	-91.6693249947077	41.5688924268643	TTCAAAAGCGGTAACCTGTTTTAAAA_CCAACAAAAGGAAACGTATTTATTGA
75318	8.3109301569031	0.0339072316962538	0.00746358198124245	-78.3059344931172	37.7702965827344	CAGGGAAGTTGGAAACAGCTTGGTGG_CCAACAAAAGGAAACGTATTTATTGA
75626	6.44944609432466	0.0399762897607444	0.00828803252700457	-49.5486078380706	30.3963169795226	ACCCCAACCAGCAAGAGAATTGGGGG_CCAACAAAAGGAAACGTATTTATTGA
75853	13.8517415458787	0.0358485170797089	0.00742781389687758	-74.4768414920389	34.9753044724677	ATTGAAAGATATAAACTACTTTTCGC_CCAACAAAAGGAAACGTATTTATTGA
75909	6.83895194529064	0.0254884245538037	0.00603897507277697	-130.183716762451	50.595641080448	ATCAGAATATTGAATACTCTTGCTTT_CCAACAAAAGGAAACGTATTTATTGA
75980	1.45310432551801	0.0474703290256305	0.0156501016530153	-15.771253850443	38.4027905415436	ACTACAACAGCTAAGCCAATTTTCCA_CCAACAAAAGGAAACGTATTTATTGA
75998	106.957235329432	0.0370968246343748	0.00304169357607191	-110.14358124239	16.6650655630343	TTCCCAAGAGCTAAGTGTATTGGCCA_CCAACAAAAGGAAACGTATTTATTGA
76111	78.0333047558289	0.035331271831995	0.00332358290095615	-111.304437520169	19.0823316501632	GTTCCAAGTCTAAATGAAATTCTTTT_CCAACAAAAGGAAACGTATTTATTGA
76139	30.8295394412978	0.0297418856441134	0.00440278942965504	-132.467959634702	32.7730118894606	CTAGCAATGCGAAATGGATTTTCAGT_CCAACAAAAGGAAACGTATTTATTGA
76247	0.894071737349066	0.0319363230685981	0.0107064081237049	-81.1142097839246	58.8225932287828	TTGATAACCGTTAACACCCTTTGACC_CCAACAAAAGGAAACGTATTTATTGA
76300	1.63888475819518	0.0326586331481682	0.00829020707350415	-75.1524144725217	42.1787204405446	TTTTAAATCTACAATGAGTTTGAATT_CCAACAAAAGGAAACGTATTTATTGA
76525	31.2352232526888	0.0352617155888188	0.00472867818004841	-87.3815958248098	23.9302725325289	AGCCAAATTTCAAAGTCTTTTTCTTT_CCAACAAAAGGAAACGTATTTATTGA
76544	47.3298133818001	0.0287064485151659	0.00355342741771106	-143.372849671641	28.1251130416089	ACTGCAATTTGAAACGGATTTTGCTT_CCAACAAAAGGAAACGTATTTATTGA
76581	4.0429116312005	0.0298784776292905	0.00671049551516941	-90.9995806814978	40.2097242586198	TTGAAAAAAACTAATTTGGTTAAAAA_CCAACAAAAGGAAACGTATTTATTGA
76607	29.0106945596331	0.034899398161576	0.00504539416340584	-92.552019386844	26.6706206569844	TTAGCAATTTCGAACTTGATTTAACC_CCAACAAAAGGAAACGTATTTATTGA
76820	50.1824159989715	0.0393936541304414	0.00462039493405326	-79.69694231766	20.486704919028	TGGCGAATAACTAATTTAATTACCTG_CCAACAAAAGGAAACGTATTTATTGA
76922	5.54441131603843	0.0300746344996599	0.00802561153715119	-97.4547896009445	50.2953721618749	TCGGAAAACGTCAAACATATTTGCAG_CCAACAAAAGGAAACGTATTTATTGA
77008	29.22861968105	0.0341219976162541	0.00482803209472662	-98.9145985340047	26.9113739931846	TCGACAAGTGGTAAACAATTTAAACC_CCAACAAAAGGAAACGTATTTATTGA
77028	27.21779790385	0.0377319369100588	0.00682421705874803	-78.1098853596448	31.4815791026229	CAACCAATTATTAACTGTGTTATGAT_CCAACAAAAGGAAACGTATTTATTGA
77253	5.02524832490172	0.0375139934624317	0.00903091144000124	-57.9340318030706	37.0725364476873	GTTATAATGTTAAATTCCATTTGTAT_CCAACAAAAGGAAACGTATTTATTGA
77352	2.62517838892003	0.0385031761265451	0.0131990726240125	-48.9518394980833	50.2753331226516	AGTGGAATTTCCAACAGTGTTTTGGG_CCAACAAAAGGAAACGTATTTATTGA
77584	22.4476671016327	0.0386851409836725	0.00631437879349468	-69.8263167226043	26.996948086417	TGGAGAACATGTAATGGGGTTGCGCT_CCAACAAAAGGAAACGTATTTATTGA
77615	19.7868145374262	0.0329700753167387	0.00671714126083063	-97.8247510062398	38.6708649421579	GCCCAAATCTCCAAGGATCTTGGGAA_CCAACAAAAGGAAACGTATTTATTGA
77691	172.96694907159	0.0441342993338199	0.00304180960159417	-84.2332249063778	12.4940687460696	CGTTAAAAACGTAAGTCCATTACCAT_CCAACAAAAGGAAACGTATTTATTGA
77890	35.6542616384184	0.0392834768112589	0.00628421816159248	-76.560912546936	27.6532704128925	CACACAATTCCAAATCGTCTTAATTC_CCAACAAAAGGAAACGTATTTATTGA
77908	40.3877514554024	0.0371523329432524	0.00428740790932224	-81.6266032111055	20.0241191552934	ACTTTAATTATTAATTGGTTTTACAA_CCAACAAAAGGAAACGTATTTATTGA
77946	4.66855718126348	0.0601845126327154	0.02774523155438	4.87558899206624	51.2382877788824	TTACCAAAAAGAAACTGGCTTAAATT_CCAACAAAAGGAAACGTATTTATTGA
78035	7.45536542715173	0.0380298757005507	0.0079726972508449	-59.3679273073619	32.7531411481985	AGCATAAGCGACAAACAAGTTTGAAT_CCAACAAAAGGAAACGTATTTATTGA
78059	25.5010997573322	0.0305393902759416	0.00477392056855544	-118.133097593385	32.2214645310793	TTTTGAAAAAATAATGTAGTTAGAGC_CCAACAAAAGGAAACGTATTTATTGA
78158	88.6628282447863	0.0394571252165959	0.00372486451266253	-92.0712121085201	17.6524053386599	GCCGCAATAGTAAAGAAATTTAGTGG_CCAACAAAAGGAAACGTATTTATTGA
78413	32.4021575289941	0.0351643753773247	0.00512248880446038	-96.1435050468169	27.6277708842522	ATAAAAACAGGCAACGTCATTACTAT_CCAACAAAAGGAAACGTATTTATTGA
78438	14.0826751540871	0.0305470857748298	0.00546922369432545	-106.587616287178	35.2754285083952	AGTCAAATACATAACGCTCTTCCTGT_CCAACAAAAGGAAACGTATTTATTGA
78600	5.87489070088351	0.0392366372026663	0.00866638900437383	-50.0465882492788	32.310817057207	ACACGAACGATAAATCTTGTTCGATG_CCAACAAAAGGAAACGTATTTATTGA
78708	2.93686835424879	0.039930598536295	0.0103659848542389	-44.2978157932822	37.0884167300242	TCAAAAAAATTGAAACAGGTTGCTTC_CCAACAAAAGGAAACGTATTTATTGA
78867	24.1614235865407	0.0385535023702586	0.00548496964778418	-69.4531129013208	23.3270805555345	TCTACAACCTCAAATTTTATTACCCT_CCAACAAAAGGAAACGTATTTATTGA
78940	40.9277949191651	0.0447789308369139	0.00593977862019196	-53.0494765957394	20.0964127907082	ATGAGAATTGGAAATACACTTCGAGT_CCAACAAAAGGAAACGTATTTATTGA
79007	10.5923160231417	0.0301642251987957	0.00806534173500439	-110.333051215892	54.3148985304295	TTTACAACGAGGAAAGCTATTACCCT_CCAACAAAAGGAAACGTATTTATTGA
79099	5.90559657052248	0.0272826924807599	0.00587985845842435	-116.715080111042	43.3057330964221	CTAATAATGTCAAATTTCTTTTGCAG_CCAACAAAAGGAAACGTATTTATTGA
79289	2.48193913839582	0.0304980456380447	0.00762378799442596	-88.9510088104205	44.6564024819213	TTATAAATGCGAAAGATTGTTGGTGG_CCAACAAAAGGAAACGTATTTATTGA
79403	28.6694807395294	0.04137471890758	0.00636150172464674	-60.7525432763518	24.2119733819599	CCGGAAAAGTTCAATGCCATTGTGGG_CCAACAAAAGGAAACGTATTTATTGA
79592	10.6148389481788	0.0394757840077634	0.00867834055481646	-55.1784009684743	33.2827804885773	AATACAAAATTTAACCGAGTTCTCCA_CCAACAAAAGGAAACGTATTTATTGA
79882	38.4842409744959	0.0304185338777275	0.0039073053607001	-125.951547098869	27.2691869699457	TATCTAACTACGAATTGTTTTAGAGT_CCAACAAAAGGAAACGTATTTATTGA
80133	50.5227529420094	0.0355547714211859	0.00427281872760238	-97.0523700993271	22.6481303400851	ATAACAAACCAAAAAATTTTTTTACA_CCAACAAAAGGAAACGTATTTATTGA
80469	258.342847269303	0.0373705453863379	0.00214419106994337	-130.510133172788	12.8289115111482	ATGATAATCTGTAATCGGGTTACGGT_CCAACAAAAGGAAACGTATTTATTGA
80580	40.4665537961929	0.0341751139372474	0.00457086115833227	-103.000998801846	25.8944699295389	CCATGAACAGGTAATACAATTCAGAT_CCAACAAAAGGAAACGTATTTATTGA
80846	6.99931129768225	0.0554526094884062	0.0173205623296327	-6.5625435666352	34.6296601067725	TCCAAAAAGAAGAAGCAAATTTGCGT_CCAACAAAAGGAAACGTATTTATTGA
80931	13.9597133746449	0.0302261794324731	0.00552948077045282	-109.00715162108	36.1567537018939	AATACAATTCGTAATGAAGTTCCCAT_CCAACAAAAGGAAACGTATTTATTGA
81025	39.8342030278064	0.053829251003021	0.00965028324095492	-28.3598233076247	23.6117089448448	TTTGAAAGTTTGAAGTAGTTTTTGCG_CCAACAAAAGGAAACGTATTTATTGA
81187	28.1072130012433	0.0346075101270991	0.00516488472685703	-94.3915339829567	27.8065236314509	GCATGAAAAGTAAAATGTTTTGGGTC_CCAACAAAAGGAAACGTATTTATTGA
81188	17.7960511483175	0.0329540955010923	0.00554191980813755	-99.4535559711073	32.1828057235222	TAGTCAACCTCTAAGTGTTTTGGTTG_CCAACAAAAGGAAACGTATTTATTGA
81565	4.33913185850673	0.0303104331297994	0.00771362248775306	-88.6538157348557	45.4569189845967	CTTGAAACTTTAAATCTTTTTGTATT_CCAACAAAAGGAAACGTATTTATTGA
81618	10.0414675348095	0.0392354874717655	0.0076140752167723	-55.0152895195564	29.0949475432366	GGTTTAACAACTAATGAGATTGTCAG_CCAACAAAAGGAAACGTATTTATTGA
81757	8.73426441196352	0.0372085137473216	0.00889797876256796	-64.6554467714993	38.4983865430399	AGCTTAAACGAGAAAAGGATTTTAGC_CCAACAAAAGGAAACGTATTTATTGA
81792	14.9916583782402	0.0280229436547759	0.00532320109708315	-125.498983237406	40.373908558848	GACGAAAGTTTAAAGTTACTTGAAAT_CCAACAAAAGGAAACGTATTTATTGA
82256	9.47409390052995	0.0312337721073988	0.00600468051573216	-93.2432612928995	34.9019984097143	CTCCTAATATACAAATCTCTTGTACA_CCAACAAAAGGAAACGTATTTATTGA
82257	2.39720855128353	0.0400270836161236	0.0125333940145684	-48.642220549049	46.6464749875489	TGCGAAACAGGGAATACTGTTACCAT_CCAACAAAAGGAAACGTATTTATTGA
82275	3.07513094985888	0.0339937155482177	0.00838373542752151	-67.9325925255975	39.8956041303445	CCCGCAATTGTAAATGTAATTAAGCA_CCAACAAAAGGAAACGTATTTATTGA
82354	1.26270634414159	0.0254945322578615	0.00707358653262551	-118.013837992749	56.33396267911	CATTCAAATCCTAACAAAATTGTATG_CCAACAAAAGGAAACGTATTTATTGA
82556	52.8099252559385	0.0312381785373342	0.00387248953933559	-131.841260439229	27.4215268780552	AGATGAAGCATGAAAATAATTGATTC_CCAACAAAAGGAAACGTATTTATTGA
82558	79.6785404750414	0.0361589454864286	0.00412582450764073	-108.969194125505	23.1272635028093	ATTTTAACCGAAAAGTATCTTTGACT_CCAACAAAAGGAAACGTATTTATTGA
82633	12.2708248909616	0.033700800340962	0.00656647321756988	-84.0431949430842	34.3505401621829	TAGATAATACTGAAGAAGATTAACCA_CCAACAAAAGGAAACGTATTTATTGA
82728	20.8293008456321	0.0393391412531785	0.00670427453520553	-64.3033428527053	27.3295424263434	TATGAAAACGACAACGGACTTGGGAG_CCAACAAAAGGAAACGTATTTATTGA
82927	6.21999202741565	0.0289736973056115	0.00864435829927417	-111.05420871741	60.689589337184	ACTGTAAAATTTAAGGTTTTTTAAG_CCAACAAAAGGAAACGTATTTATTGA
82929	33.1406207194141	0.0435980662896358	0.00583748090944608	-53.8592788737666	20.2456999184975	TAACCAACGTTCAAGCGTATTGTAAA_CCAACAAAAGGAAACGTATTTATTGA
83094	63.4854202568653	0.0372550141652445	0.00444946639863998	-97.6366667421869	22.9338421459366	AGGATAAGTTATAATCACATTGGGCG_CCAACAAAAGGAAACGTATTTATTGA
83177	23.2940090059158	0.0311654094337599	0.00524780690266263	-114.320039683673	34.5376190877253	ATCGGAAGGATAAAAGCTCTTCGATC_CCAACAAAAGGAAACGTATTTATTGA
83576	94.9778943946758	0.0405687234938639	0.0036973085023203	-86.688558650272	16.5428959965914	ACCAGAATACTCAAAGTGTTTTTCCG_CCAACAAAAGGAAACGTATTTATTGA
83785	4.28162520660779	0.0464006306432075	0.0134555005026241	-21.2751728153437	35.1031362176506	GCCACAAATGGGAAGGAAATTTATGG_CCAACAAAAGGAAACGTATTTATTGA
83839	0.699170824919626	0.0286523748432876	0.00872677600763715	-96.0166152708939	56.6940988195109	CTAACAAATCTTAATTGTATTTAGAT_CCAACAAAAGGAAACGTATTTATTGA
84043	42.7942040520242	0.0327861096333978	0.00381594927647973	-114.259697106661	23.7425982972829	TGGAAAAGACATAATTGCGTTCTTTC_CCAACAAAAGGAAACGTATTTATTGA
84231	14.4405025376054	0.0333009007825987	0.00574032069647976	-88.9980518890771	30.9666318956468	TCCATAAAGCAGAAAACTATTAGGAG_CCAACAAAAGGAAACGTATTTATTGA
84332	4.66881366134145	0.028990961804922	0.00885963307670097	-102.976700117243	58.7435763729223	TGTGCAAAATTGAAATACGTTCGTAC_CCAACAAAAGGAAACGTATTTATTGA
84379	1.64611521842221	0.0256152622760068	0.00763018289705217	-124.263305707463	63.0713100809133	CAACGAATATATAACACATTTCTATT_CCAACAAAAGGAAACGTATTTATTGA
84387	15.5406885871584	0.0328231454953541	0.00582598650462737	-95.9662656433737	33.3194375116647	ACCTGAAAGAAGAACGTAATTCTTCT_CCAACAAAAGGAAACGTATTTATTGA
84404	4.93115680195299	0.031367521230912	0.00910163759907642	-87.8265395273651	52.1120630647817	TTTATAATTGGAAATGTGTTTAATTC_CCAACAAAAGGAAACGTATTTATTGA
84497	0.645273221161197	0.0336470899006411	0.0101588711663514	-62.2807902872792	47.0303398553312	CTGAAAAATCGTAAGAAAATTAGTAA_CCAACAAAAGGAAACGTATTTATTGA
84582	249.944255165892	0.0690656328247843	0.00422393337887077	-16.8390589611027	7.44870882286884	ACGAAAAATTCGAATGGCCTTACCAT_CCAACAAAAGGAAACGTATTTATTGA
84628	21.9202683255564	0.027649149918228	0.00472252490402712	-137.480833832357	38.0187268765829	CGGTAAACTATCAAGTCATTTGGGGA_CCAACAAAAGGAAACGTATTTATTGA
84725	9.4275932037694	0.034972891819604	0.00622040400698421	-71.3341208733959	28.8679727383374	TCTCTAAAAAAAAATATCCTTTGTGC_CCAACAAAAGGAAACGTATTTATTGA
85112	17.4349963038468	0.0408419138130663	0.00781744703544935	-59.5145602383887	30.2457577719966	CATGGAATTCGAAAAGCTGTTGAGTA_CCAACAAAAGGAAACGTATTTATTGA
85175	7.62143614956135	0.0249908610731931	0.00614849668038257	-139.781323466529	55.4444031902779	TTCTAAACTGCCAAAACGCTTATACA_CCAACAAAAGGAAACGTATTTATTGA
85633	41.3830063315431	0.0410807904441593	0.00604686041939524	-67.6676472738562	24.1027769051782	TGCAAAAGTAATAATGAGATTGCAGT_CCAACAAAAGGAAACGTATTTATTGA
85670	20.0157135100379	0.0320558500769948	0.00531111698976384	-106.476612593586	32.7742212858936	AGATTAACTGTAAAGTACATTCCCTT_CCAACAAAAGGAAACGTATTTATTGA
85713	6.46348188363088	0.0243872104631234	0.00613053670289937	-149.999999948091	59.10804445735	TACGCAATATATAAATTGATTAGTCG_CCAACAAAAGGAAACGTATTTATTGA
85740	67.880608004275	0.0383095852198272	0.00419607743193996	-91.9343492648629	20.4028178933571	CCTTTAACAGAGAATTAAGTTTACTC_CCAACAAAAGGAAACGTATTTATTGA
86054	12.0014147829635	0.0288690631402814	0.00529947225404612	-105.513712264798	34.910155553632	TACGAAATATTTAAAACGATTATAAA_CCAACAAAAGGAAACGTATTTATTGA
86276	36.569505612035	0.0359217516086214	0.00519596078107355	-92.8669715117339	26.9894559269307	GTTCAAAACGATAATTCCATTTCCAA_CCAACAAAAGGAAACGTATTTATTGA
86333	75.2118124586218	0.0345597828687782	0.00335329067748588	-114.700813834541	19.938307085103	TTGATAATACTGAAAAAGTTTGTTTT_CCAACAAAAGGAAACGTATTTATTGA
86345	180.248774241609	0.0338335290823258	0.00230092257575382	-144.018955372527	15.9297876866055	GTCGCAATTGCCAATGTACTTAGTCA_CCAACAAAAGGAAACGTATTTATTGA
86355	11.1170454881997	0.0405893543178004	0.0076341027721227	-50.8381669210829	27.7832515615819	ACGGGAATGTCCAAAGGAATTGAGAG_CCAACAAAAGGAAACGTATTTATTGA
86887	46.6636399862307	0.0344634254768955	0.00450580414244929	-106.476204107	25.9408045162931	CCTTTAACATTGAAGCCCATTGTTAG_CCAACAAAAGGAAACGTATTTATTGA
86967	21.8796584752453	0.0351261420516334	0.00602443608204028	-85.8569348216537	30.5862056884661	GCCAAAAAGCAAAAAGAAATTGATGG_CCAACAAAAGGAAACGTATTTATTGA
87171	31.573315402928	0.0318325214506508	0.004462614383806	-116.389238314381	28.8929174120872	CCAACAATGACTAAAACGTTTTTGGT_CCAACAAAAGGAAACGTATTTATTGA
87220	42.9003365947713	0.0364967756196251	0.00553927856057064	-95.7727359413074	29.0104922204358	ACTTAAATCGTCAAACCGCTTGCGCT_CCAACAAAAGGAAACGTATTTATTGA
87668	26.728628908399	0.0312071589663367	0.00510736936814647	-116.290641294406	33.6140062003121	CTCCCAATAACGAAGTCAGTTGCTTC_CCAACAAAAGGAAACGTATTTATTGA
87761	2.0514335400986	0.0275714625804257	0.00811328564950817	-107.869730674172	57.7841813265453	CTTCTAATACGCAAGGATGTTGTTTC_CCAACAAAAGGAAACGTATTTATTGA
87892	10.8142056809667	0.0312825967097225	0.00670169033498752	-101.155208090342	41.48140498879	TTGGGAAATTTGAATATAATTTGGCT_CCAACAAAAGGAAACGTATTTATTGA
87904	12.3738851630235	0.0282469325760424	0.00631747170171285	-124.203590756752	47.6722542497053	GTTTGAAAAATGAATACGATTAGGAA_CCAACAAAAGGAAACGTATTTATTGA
87937	8.00616939169269	0.045317922061213	0.0100660751671281	-30.800282643575	28.9624604811017	TTTAGAAACATCAAGAATCTTTCGGG_CCAACAAAAGGAAACGTATTTATTGA
88090	133.704735281116	0.0379808625645989	0.00296813497958985	-109.377022423859	15.8511682305399	CAGTAAACAGCTAATGGAATTGGTGT_CCAACAAAAGGAAACGTATTTATTGA
88334	2.19212955080381	0.0424601727197696	0.0149092769005856	-36.819425772826	48.3499416686822	CGCATAATTCCAAACATATTTGCTAC_CCAACAAAAGGAAACGTATTTATTGA
88525	6.51771920987774	0.0414760596736704	0.011023915531375	-44.3234947379913	38.0925964377865	TTTTTAAGTCAGAACAGTTTTGTGTC_CCAACAAAAGGAAACGTATTTATTGA
88590	11.3869857727272	0.0312573675679028	0.00580539250560187	-98.1137509799021	34.7475595752674	ACAGTAATAAAAAACTTGCTTCATGC_CCAACAAAAGGAAACGTATTTATTGA
88623	5.80851372756983	0.0422263983357266	0.00932584573451217	-35.634108731128	29.185539863502	TTTACAATAATTAACTTGGTTGTGAA_CCAACAAAAGGAAACGTATTTATTGA
88662	4.39002871363443	0.033586848953148	0.00678808395370683	-78.7597678835474	34.9301049218576	TCGGTACCGAGTAAAGCTATTGCCAC_CCAACAAAAGGAAACGTATTTATTGA
88800	20.1946273026814	0.0386573584737128	0.00767492399982171	-70.7064275884422	33.4046970282483	TTATGAACTGGTAAGGGCGTTGCGTG_CCAACAAAAGGAAACGTATTTATTGA
89284	9.95886978922105	0.0321372040132397	0.00778262680602516	-91.3711096116555	44.437786478191	GTCTGAATTGAAAAGTCGCTTTAAGG_CCAACAAAAGGAAACGTATTTATTGA
89358	32.1170336542787	0.0371417830628057	0.00501346344645312	-81.1551038430939	23.5276686476577	GCAAGAAGAGGCAAGATTGTTATGCA_CCAACAAAAGGAAACGTATTTATTGA
89764	37.3376597500346	0.0305094161303663	0.00432383214306712	-129.271525869627	30.9014375489524	CCAGAAAAGACTAAAGCCATTTCATT_CCAACAAAAGGAAACGTATTTATTGA
89949	35.5946079895571	0.0301441034446337	0.0045784309250171	-130.602186766369	33.4439300094753	AGCTCAATCATCAAATAATTTAGGAC_CCAACAAAAGGAAACGTATTTATTGA
90067	83.6875699452891	0.0332142788792686	0.00321651730040171	-129.858410491154	21.3216568336867	TACGAAACACCGAACTAGTTTGAAGG_CCAACAAAAGGAAACGTATTTATTGA
90099	1.94085038588756	0.0333042647731886	0.00800477873559628	-71.7156861173555	39.4327319022947	TCATAAAGGGTTAAGGCTATTCTCTG_CCAACAAAAGGAAACGTATTTATTGA
90411	20.1489407837836	0.0353620882097862	0.00561965346123104	-82.3247151408108	27.8017671358587	CTGTCAAATCGGAAGAGTTTTGGGGG_CCAACAAAAGGAAACGTATTTATTGA
90481	10.1627777785206	0.0282293608770405	0.00748457137481268	-126.333244518681	57.5968973173807	AAGGGAAATTGCAATCATATTAAGTG_CCAACAAAAGGAAACGTATTTATTGA
90567	7.99561744207647	0.0293189106345911	0.00630385586624747	-107.698513261434	42.2239675146929	ACACAAAACGCTAATTCTGTTAAATT_CCAACAAAAGGAAACGTATTTATTGA
90769	27.0406502640562	0.036981660535086	0.00538659609168107	-77.6176356875176	24.812595340842	CCACGAACTTTAAACTTGATTCTTTT_CCAACAAAAGGAAACGTATTTATTGA
91141	0.410929131581696	0.0403622617032146	0.0134113056732597	-39.9226975762245	46.090158660435	TAGTCAACGCCGAAAGTAGTTCAATT_CCAACAAAAGGAAACGTATTTATTGA
91175	10.2051102409597	0.0429584991428368	0.00989914009478153	-43.7343466099314	33.1545773371767	ATCTTAACATGAAATTATGTTCAATT_CCAACAAAAGGAAACGTATTTATTGA
91189	18.2859718788491	0.0468617926794945	0.0102541972407248	-36.2369294064472	29.992165779315	GACCTAAGGCTCAAGTTGTTTTGATG_CCAACAAAAGGAAACGTATTTATTGA
91224	3.99687779032952	0.0378448904947611	0.0166834934070327	-58.2642628873162	69.2597748370282	ATGACAAGACACAAGACAGTTTCGTC_CCAACAAAAGGAAACGTATTTATTGA
91309	44.4570366729834	0.0326057049688895	0.00437580270394408	-119.968126410899	28.4240430392155	TAAATAAGAGTTAATACGATTTCATA_CCAACAAAAGGAAACGTATTTATTGA
91523	11.3227414026551	0.0295725523902284	0.00593408453429318	-111.753045859609	40.2713480843596	TTTAGAATCAAAAAGGCCTTTGAGTA_CCAACAAAAGGAAACGTATTTATTGA
91570	18.2134360024745	0.0287838881930376	0.00509435238716626	-124.946688044193	37.4373831324317	AACGAAATTTATAAATCTGTTCGGAC_CCAACAAAAGGAAACGTATTTATTGA
91793	47.1993679063961	0.0346278896105612	0.00481334605249144	-106.497960882262	27.7525811912618	ATATTAAACGTCACAGTATTTTAGC_CCAACAAAAGGAAACGTATTTATTGA
92172	23.9794054524803	0.0343181844507075	0.00718542672902977	-95.3197735239568	39.5959512473184	TGAATAACTTTTAATGTGCTTTTGCA_CCAACAAAAGGAAACGTATTTATTGA
92290	84.2222627011426	0.0310924443815411	0.00298659964527377	-144.283415603318	22.3292020010542	ATGAAAACCGAAAAAGGTTTTATTAC_CCAACAAAAGGAAACGTATTTATTGA
92361	38.3716554453992	0.0285377083543224	0.00394383213058221	-143.073746713032	31.5397668429577	CAGAAAATCGGAAATATGTTTGTATT_CCAACAAAAGGAAACGTATTTATTGA
92449	65.3172454939185	0.0402615705126278	0.00448670829107663	-81.5333610678046	19.7794987410691	ATCGCAAGCTCTAATGTTTTTGGGTA_CCAACAAAAGGAAACGTATTTATTGA
92580	24.1095684396702	0.0346450558040689	0.0052295962490004	-90.9421415780664	27.5483631782239	TTAGTAAAGCTTAAAAGTGTTCCAAC_CCAACAAAAGGAAACGTATTTATTGA
92827	7.62185226563759	0.0380000667710247	0.011915902765356	-62.8213721616624	50.4369601520329	CACGCAACCGGCAAAGGGGTTAAGGG_CCAACAAAAGGAAACGTATTTATTGA
93166	27.856961525849	0.0269024411827653	0.0033859252104062	-149.999999993027	30.1847492674883	ACCACAAGATATAAAACTTTTAAAGG_CCAACAAAAGGAAACGTATTTATTGA
93248	21.2385627837297	0.0367587969404861	0.00598634325681031	-73.4277832371627	27.0936023690872	CAATTAATTTATAAGGGGCTTGCTTG_CCAACAAAAGGAAACGTATTTATTGA
93336	37.103845409556	0.036218012280902	0.00497794824185385	-92.3505747067343	25.6372913172601	TGTGGAAAACCAAATGGTGTTGTCTG_CCAACAAAAGGAAACGTATTTATTGA
94068	22.6834808526698	0.0400266586750647	0.00764205669877535	-66.2021320374647	31.2625237265807	GGTATAATACACAAGTAGCTTTTAAG_CCAACAAAAGGAAACGTATTTATTGA
94089	29.9024848833643	0.0392366776435153	0.00603690587595509	-73.2237950509927	26.1152663402671	TCAACAAGCCGTAATGTATTTAGTCT_CCAACAAAAGGAAACGTATTTATTGA
94316	52.634820341763	0.0354939424519702	0.00412515375091865	-101.093153431768	22.4285369123113	TTTGCAAGCAGCAAACCGTTTTTAAA_CCAACAAAAGGAAACGTATTTATTGA
94434	633.456201134097	0.0506882174532146	0.00183812747486332	-81.9666453630662	6.56675471326944	CATATAACTTTCAAGCAGATTATGAC_CCAACAAAAGGAAACGTATTTATTGA
94452	21.371054157639	0.0268486226120531	0.00453997142593254	-141.967468718518	38.1530833055857	ATAGTAAACTTTAAAACGATTTCATA_CCAACAAAAGGAAACGTATTTATTGA
94642	4.96606001976505	0.0401542369108664	0.00982977120244681	-47.2526120675048	35.7971700162654	AAACTAATGGTGAAAGAACTTTCAAA_CCAACAAAAGGAAACGTATTTATTGA
94839	0.486380724681197	0.0360289525136152	0.0111686673948591	-56.8022442014756	47.7472017124589	TTCGTAAGTCGTAATAGTTTTCTGGT_CCAACAAAAGGAAACGTATTTATTGA
94878	38.8491299836478	0.0373966636263084	0.0046237626687321	-82.2255358366972	21.6302289699561	ATTCCAAATGCAAACATTTTTCGATT_CCAACAAAAGGAAACGTATTTATTGA
95336	2.83158633217455	0.0376713402613948	0.011427497415755	-56.8738844071122	47.2030064193955	CTGTTAAAATTGAATCGAGTTATACA_CCAACAAAAGGAAACGTATTTATTGA
95420	35.2209333060004	0.0345730545919177	0.00441491677209455	-99.9367636351588	24.4638783284775	CCGGTAACCTTAAACCGGATTCACGT_CCAACAAAAGGAAACGTATTTATTGA
95848	0.462972003018521	0.0744524380295249	0.032952748553839	30.0799471518234	36.9790810164413	GAGTCAACACGTAAGGCCATTTCTTC_CCAACAAAAGGAAACGTATTTATTGA
95867	42.4979739115311	0.0347326342174754	0.00444177826136721	-102.689701094334	24.8697425488865	GTATCAACCACTAAGTTAATTTGTTA_CCAACAAAAGGAAACGTATTTATTGA
95933	9.0461682637434	0.038573652536623	0.00721119039207343	-57.3944068900464	28.3558755197429	AAATAAATTTTTAATTCATTTGGGGA_CCAACAAAAGGAAACGTATTTATTGA
96099	59.8880492322121	0.0369311063154387	0.00402794528648789	-97.0185777075226	20.7698529930628	CTCTAAACAATCAAAGCATTTTCCTC_CCAACAAAAGGAAACGTATTTATTGA
96119	4.60382901526052	0.0380644779853378	0.0105433295218809	-53.7747348355011	41.7042051459074	AACTGAATGTTTAATCTCATTCAGAC_CCAACAAAAGGAAACGTATTTATTGA
96468	11.1016297794743	0.0338365268412013	0.00749598348802565	-84.4906412162015	39.3358042984555	AAATTAAGTGTTAATGCAGTTTCTGT_CCAACAAAAGGAAACGTATTTATTGA
96709	6.89064822558073	0.0654698120574492	0.0165341431081741	17.9734741181599	23.4683859632071	AGGCCAAGAAAGAAGACCCTTGTGGG_CCAACAAAAGGAAACGTATTTATTGA
97005	3.42763653363257	0.0394414747150705	0.0112904415525915	-48.983404750851	42.0785789446459	CGAGCAACATATAACGGGGTTTTAGA_CCAACAAAAGGAAACGTATTTATTGA
97114	9.32058507926442	0.0341337059622641	0.00700315949028671	-77.9736747776383	34.7655282158229	GAGGAAAAATCGAATTCTTATAAC_CCAACAAAAGGAAACGTATTTATTGA
97216	18.2662290674436	0.0358209153050068	0.00593844075471871	-79.2839092500025	28.63890290114	CCCCCAACAGGGAAGGAGGTTCGGCC_CCAACAAAAGGAAACGTATTTATTGA
97249	31.1421045267376	0.0282763734571755	0.00386712692231055	-139.212060693689	30.5767759824736	TTAAGAAACTTAAATATGGTTTTAAC_CCAACAAAAGGAAACGTATTTATTGA
97376	47.8298304122008	0.0328765045100282	0.00471573407007048	-117.718044814124	29.997930674952	AGTTCAATACGCAAGTTATTTCTCTG_CCAACAAAAGGAAACGTATTTATTGA
97407	6.31434040272273	0.0344919675555793	0.00940514100763161	-75.2385262020714	46.2294807432253	CCAGCAACTTGTAAAGTGTTTGGTTG_CCAACAAAAGGAAACGTATTTATTGA
97778	3.23886446447225	0.0235716182611384	0.00568327500988546	-142.659420019793	53.3485349796994	ATTGAAAGAGTAAATCACGTTGGAAA_CCAACAAAAGGAAACGTATTTATTGA
97792	24.1402277658372	0.0336741399703947	0.00548652580349905	-94.3702568990878	30.1662768886831	GAAATAAAAGGTAAAACGGTTTGGGG_CCAACAAAAGGAAACGTATTTATTGA
98310	0.438923892709902	0.0334551896070936	0.00932869786594204	-62.3211979292075	43.2515031061142	TATAGAAATTAAAAAATCGTTGCGTG_CCAACAAAAGGAAACGTATTTATTGA
98709	65.2289908443226	0.0353081172110762	0.00374329196370185	-108.480480887122	21.2504791887573	AGTCAAACCCTGAAAGGAGTTTAGCC_CCAACAAAAGGAAACGTATTTATTGA
98915	0.0112067405793752	0.0467027315015883	0.0152306550060023	-17.2311767612964	38.9595722777978	GGGCGAATAGGTAAATTCTTTAGAGA_CCAACAAAAGGAAACGTATTTATTGA
98947	7.95563256233994	0.0301779094329393	0.00686419272078998	-100.510551101963	43.3388789366335	CTAGCAACAAGTAAAAAACTTCAATT_CCAACAAAAGGAAACGTATTTATTGA
99570	8.71781533570317	0.0375871015696844	0.0088468576825693	-63.1702424175866	37.3712223221891	AGCTCAATGCGCAACTTCATTTGGTA_CCAACAAAAGGAAACGTATTTATTGA
99688	2.49072273005083	0.0355705569861105	0.00767406573884588	-63.4637203167111	33.6742450534887	GCGGGAACGCAGAAGGCGGTTGGGAC_CCAACAAAAGGAAACGTATTTATTGA
99945	6.14828628603948	0.0313362550868378	0.00712798493023533	-90.4202311555446	41.0608838717419	TGACTAAATAATAATCTCCTTATTGG_CCAACAAAAGGAAACGTATTTATTGA
100008	213.129658684165	0.0353442986346001	0.00226052076501754	-139.594553880415	14.8114053722678	CTAGTAAGTCGAAAATATTTTCCCTG_CCAACAAAAGGAAACGTATTTATTGA
100074	23.0286090901235	0.0399239476762395	0.00642594194946718	-57.9119113218191	24.549112176581	ATCCCAAACCTTAATTTAATTAACAA_CCAACAAAAGGAAACGTATTTATTGA
100181	10.8215837969951	0.0256546964054578	0.00596201114934056	-150	55.8876013312231	ATTTTAACAGTCAATAGGCTTAGGTA_CCAACAAAAGGAAACGTATTTATTGA
100182	107.341366031955	0.0355390821490409	0.00324308329958375	-117.787014829155	19.1498983474246	CGACTAAAGTCCAATTTGATTATATG_CCAACAAAAGGAAACGTATTTATTGA
100256	77.0389132854321	0.0304866468252208	0.0034464523825396	-149.999999999276	27.1537278633749	CAGCCAACTGATAATGTCCTTCGGAG_CCAACAAAAGGAAACGTATTTATTGA
100383	8.39262788357815	0.0295205787148319	0.0059165179529594	-110.66713059769	40.1005440909609	TACACAATAGCAAATCCCATTCCTCC_CCAACAAAAGGAAACGTATTTATTGA
100471	49.7096992679287	0.0373906102028739	0.00469988295212445	-91.0060028727024	23.2789112604004	CAGTTAATGTCGAAGGAAGTTTTACA_CCAACAAAAGGAAACGTATTTATTGA
100676	10.1858462218524	0.0366370942082638	0.00716563701701	-61.8173666283578	30.311258277239	TTCCGAAAACTGAATTAAGTTTTTCT_CCAACAAAAGGAAACGTATTTATTGA
101300	10.5829613995661	0.0424402278421165	0.0112226932519993	-42.8620338768814	37.3708624185273	GAATAAACAAGTAAACCGGTTTTATA_CCAACAAAAGGAAACGTATTTATTGA
101669	30.7095190824189	0.0401960731270484	0.00837609797535592	-71.1403740166285	35.2759598482125	ATAAAAACATAAAAAGAGGTTCGGGA_CCAACAAAAGGAAACGTATTTATTGA
102326	7.63136510003555	0.0337734305905339	0.0083588810354926	-81.2942441150218	43.4688261629367	TCGACAATGTATAATATCGTTAGAGC_CCAACAAAAGGAAACGTATTTATTGA
102358	39.4524958947358	0.0371994952897738	0.00475050034262121	-85.8287180625604	22.8674434596283	GGGTAAACTTGGAAATTTGTTCATGT_CCAACAAAAGGAAACGTATTTATTGA
102560	19.0930450762521	0.0341428326172254	0.00636208071008011	-90.0436836224434	34.1124770202818	TCTGGAATATCCAAGTTCCTTATCGA_CCAACAAAAGGAAACGTATTTATTGA
102570	40.6204914197693	0.0388747935970163	0.00509767118502212	-78.1836813962507	22.6985515004893	TTAATAATTCAGAAACCTCTTACGGT_CCAACAAAAGGAAACGTATTTATTGA
102571	16.9226585660776	0.0357994026872555	0.00589026157177978	-80.1927294006593	28.7115679887369	GCCGAAACTTTAAAGGAGGTTGCAGT_CCAACAAAAGGAAACGTATTTATTGA
102733	67.3005978587923	0.039926878161651	0.00430486152431696	-82.1982597090742	19.1587730677109	ACGTTAATGGATAATATACTTGCTCG_CCAACAAAAGGAAACGTATTTATTGA
103005	56.8112473431462	0.0516133772172719	0.00656588575301829	-37.3651754773104	17.6706963428058	TGAATAAGTGATAACATAGTTTTTGT_CCAACAAAAGGAAACGTATTTATTGA
103223	59.3222730979788	0.0402035753662931	0.00453514010902591	-81.3918916517449	20.0417870345929	AGCCGAAAAGAGAAGGGGGTTGGGAT_CCAACAAAAGGAAACGTATTTATTGA
103367	1.02152640062823	0.0329897069697859	0.0118578330709548	-68.7818897294694	58.9434726379216	ACGCAAACGGATAAATTGATTGGATT_CCAACAAAAGGAAACGTATTTATTGA
103634	5.10487376660953	0.0264079069618204	0.00603506645898283	-123.690953049401	47.5548772998681	GGAGAAAACGTGAAGCGGATTAGTGG_CCAACAAAAGGAAACGTATTTATTGA
103672	17.8544007151414	0.0341087215586818	0.0066039442193093	-86.4461015272271	34.51252667446	CTCTCAAAATCTAATGCCTTTATAAA_CCAACAAAAGGAAACGTATTTATTGA
103711	1.08300046554213	0.0269826717415166	0.00665749409148509	-108.544805076067	48.176061100439	AAGTTAAGGACCAACTTGATTCTATT_CCAACAAAAGGAAACGTATTTATTGA
103740	0.196942051427385	0.0747624394217444	0.0927775870311372	30.3931120542715	103.063972607155	GAAGAAATGTGTAAGTTAATTGTATC_CCAACAAAAGGAAACGTATTTATTGA
103919	77.4869369098654	0.0315864695062482	0.00309625022458758	-137.748565996036	22.1009944213297	CTTATAATTCGCAAGGCCTTTCGTCG_CCAACAAAAGGAAACGTATTTATTGA
104046	8.37583122211399	0.0307148653480017	0.00828667958347338	-92.9559112523816	49.3874483051931	CCGGCAAATGTCAATGGTTTTATATT_CCAACAAAAGGAAACGTATTTATTGA
104645	58.053758139488	0.0360767930599199	0.00378201158845674	-100.407341914595	20.198189537115	TACTGAATGCTCAATCATATTTGTTG_CCAACAAAAGGAAACGTATTTATTGA
104802	5.57627754576777	0.0373863663570238	0.00801201721206737	-59.3320542676111	33.0381252390481	GTCCAAATCATTAAGTTTTTTCTCAA_CCAACAAAAGGAAACGTATTTATTGA
104908	36.1834467887577	0.0321798892180064	0.00414691003588249	-115.30199937844	26.309689233585	TATGCAAATGATAAGACATTTTCGTT_CCAACAAAAGGAAACGTATTTATTGA
104984	14.3622481558881	0.0396167850949437	0.00754807911209116	-58.0738917943434	29.4592956624354	ACGCTAACACTTAAGGACATTCACCC_CCAACAAAAGGAAACGTATTTATTGA
105017	4.23854807540306	0.024468882311145	0.00657032324381058	-149.999999997033	65.5977476047868	AAAAGAATGATTAACTAAGTTCACAG_CCAACAAAAGGAAACGTATTTATTGA
105384	3.83842751085133	0.0314722390080692	0.0069252466107781	-82.1387108598737	37.5188261459783	AATTTAAAGCCTAATACTGTTAGGTG_CCAACAAAAGGAAACGTATTTATTGA
105439	78.6723790921241	0.0391607253703075	0.00386296476931578	-90.9435598823823	18.3131151255573	TGGCGAAAATGGAACTTGGTTGTGTC_CCAACAAAAGGAAACGTATTTATTGA
105555	5.18719824849342	0.0295314408984226	0.00688301246896091	-91.511179299541	41.7320568510335	CAGGGAAGCAGTAACATATTTATAAA_CCAACAAAAGGAAACGTATTTATTGA
105765	12.3312559915887	0.0310316886727445	0.00575051010106632	-99.1213991478955	34.5900249336673	GCTACAAAAGCAAAGTTTGTTAACCG_CCAACAAAAGGAAACGTATTTATTGA
105900	23.1429505559879	0.0353468486829474	0.00536114443471431	-85.6049750357883	27.0402607747254	ATCGAAATAGTTAAGTTAATTATGAG_CCAACAAAAGGAAACGTATTTATTGA
106145	4.65600300469445	0.0397401412662406	0.0106654085720181	-49.0261020928561	39.4139141238043	GTATGAATGAGTAATACACTTCTCCA_CCAACAAAAGGAAACGTATTTATTGA
106481	32.6675112242834	0.0395132009126187	0.00587590862183561	-73.5270980486554	25.307529930658	TTCCAAACTGATAATTGGTTTTATTC_CCAACAAAAGGAAACGTATTTATTGA
106558	56.3951709916656	0.033187590136982	0.00374966404979187	-116.989369667322	23.3474752710304	GCCAAAACCCTTAAGAATATTCACTG_CCAACAAAAGGAAACGTATTTATTGA
106616	21.1687052443622	0.0315153643455813	0.00536799192660778	-106.263370566391	33.2443494054866	TTTTCAAGAGTTAACGCTGTTACAGA_CCAACAAAAGGAAACGTATTTATTGA
106634	40.5174390592806	0.0327104754827675	0.004840654565875	-114.834369049555	30.5161221479414	CTAGTAATTATCAAGGTAGTTTATAC_CCAACAAAAGGAAACGTATTTATTGA
106638	3.1351681398865	0.036134706033334	0.00921702823057943	-60.1293221887027	39.7774649652155	TGGGCAACAAGAAAGGAGGTTCTATG_CCAACAAAAGGAAACGTATTTATTGA
106761	14.2621674121325	0.0449829006113793	0.00677565079942866	-37.1528244021291	20.3189920892942	ATCAAAAGATTAAAATGCGTTTGAAG_CCAACAAAAGGAAACGTATTTATTGA
107323	3.76340765367416	0.023315169988505	0.00559525814617115	-149.999999996182	55.777382459979	CGGCAAACAAAAAAGAGTTTTAGTTC_CCAACAAAAGGAAACGTATTTATTGA
107408	10.8980218021997	0.0402542743761482	0.00707398849651116	-51.8616633884948	26.0193733085323	TTATCAATAGTAAATTTCGTTTAATC_CCAACAAAAGGAAACGTATTTATTGA
107517	5.09834275307962	0.0317946237938562	0.00688340705158851	-86.4653470714477	38.1058998843072	GAATTAAGCTAAAATGGCCTTGGAAG_CCAACAAAAGGAAACGTATTTATTGA
107611	41.1382504006525	0.0657046868556789	0.00997108984218927	-1.56503426968331	16.2735097824986	ATTCTAAGCTAGAATATTCTTATGTA_CCAACAAAAGGAAACGTATTTATTGA
107625	21.4579645044471	0.0321265499951881	0.00477455426967305	-103.701698103219	28.6869650402471	TGATCAATGATAAACAGTCTTAAAGT_CCAACAAAAGGAAACGTATTTATTGA
107667	34.5539784169698	0.0392339234567451	0.00524559120464211	-74.2366761895984	22.6399199670725	TTTTCAATGGGTAAGCACGTTGCTGC_CCAACAAAAGGAAACGTATTTATTGA
107851	161.856705836594	0.0352534401254451	0.0025164033347171	-130.237406537251	15.8019524542423	CTCGTAAATCAAAACATGTTTAAATT_CCAACAAAAGGAAACGTATTTATTGA
107861	15.5602621428493	0.031938705793954	0.00556102465700583	-100.064610290961	33.3114888307798	TAACAAACACACAAGGATTTTCGGGA_CCAACAAAAGGAAACGTATTTATTGA
108002	21.5852096694978	0.0346420806155052	0.00592732759265524	-87.451892895567	30.7146967425183	TAAATAAATGACAAAAGCGTTGTACC_CCAACAAAAGGAAACGTATTTATTGA
108376	185.894095049312	0.0344041931446468	0.00232269364727202	-142.10932735169	15.7427899562504	CCGCAAACTCAAAAATAAATTACAGC_CCAACAAAAGGAAACGTATTTATTGA
108440	10.5282772823557	0.035886001952145	0.00716495850761129	-69.2166458480322	32.385738793817	ACTTCAATTAGTAAGTCGTTTTGGCG_CCAACAAAAGGAAACGTATTTATTGA
108850	53.1653015023791	0.0385075392774077	0.00468646070195385	-84.1676188585486	21.7163996681708	AAGTCAATTGTGAAAGTTCTTAAAGT_CCAACAAAAGGAAACGTATTTATTGA
109242	154.830132571356	0.0352207841589529	0.00257731827754025	-133.322303295292	16.5220462251991	ATCGGTACCCTGAAAGCATTTTGAGG_CCAACAAAAGGAAACGTATTTATTGA
109545	53.0516710523392	0.0379175412129467	0.00508501198632586	-90.9981160971001	25.0346419271359	ATTACAAAATTCAAGCAACTTATTGA_CCAACAAAAGGAAACGTATTTATTGA
109857	55.8328716273612	0.0346308232764461	0.00401251404199076	-105.826555955713	22.7941388746518	TCGTCAAGCTCCAACTTGGTTGTAGA_CCAACAAAAGGAAACGTATTTATTGA
109920	59.3936428292678	0.0357808231900482	0.00382631015624885	-100.773648950733	20.551434904145	TTACTAACATGTAAGTTTGTTTATTA_CCAACAAAAGGAAACGTATTTATTGA
109973	25.188015130816	0.0292989637135294	0.00497760813259086	-133.515194565357	37.923821957092	AATTCAACAGCTAATTCACTTCTTTT_CCAACAAAAGGAAACGTATTTATTGA
109980	6.58940671412967	0.0425341313233411	0.00981919252957075	-38.5192133034247	31.5982624898069	CCAGCAATAGTAAATCAAGTTTTGAC_CCAACAAAAGGAAACGTATTTATTGA
110050	104.326414251727	0.0357337668659781	0.00303459434925478	-115.784173023131	17.5756945241626	TTGTAAACGTAAAATGGAATTAGTTT_CCAACAAAAGGAAACGTATTTATTGA
110063	47.9673958892	0.0365051046274403	0.00403759432444195	-92.0775726936485	20.3937707300104	GTAAAAAAGGATAAGTAGCTTGGGTA_CCAACAAAAGGAAACGTATTTATTGA
110099	6.83339313064896	0.0350028031946336	0.00815516856448495	-65.7342220633168	36.9604871072548	CGTAGAAACGGGAAGGTGGTTGGACA_CCAACAAAAGGAAACGTATTTATTGA
110204	6.29911203998486	0.0338820272534267	0.00671640659911674	-65.1959875474191	30.7029464345629	TAACCAATTATTAAGTATTTTCATAT_CCAACAAAAGGAAACGTATTTATTGA
110324	33.0364718051295	0.0327091035814698	0.00422294307039711	-108.348128736956	25.4825507502291	AATTCAAACATAAAAATCCTTGCGAG_CCAACAAAAGGAAACGTATTTATTGA
110730	95.1909790707523	0.0325197234202023	0.00288095216725427	-134.324436921695	19.7302371069474	ATACTAATTTGTAAACGGTTTTTTTT_CCAACAAAAGGAAACGTATTTATTGA
110776	13.351944516963	0.0287825099591105	0.00680397648655793	-121.907932148227	49.9609587939045	AAATAAAAGTCAAAGTTTGTTATGTT_CCAACAAAAGGAAACGTATTTATTGA
110883	15.2380960934715	0.0327185637135986	0.00598894418021927	-92.4115535134475	33.5968713509217	TACGTAACTTCTAAAGGGATTGAAAA_CCAACAAAAGGAAACGTATTTATTGA
110922	0.398542222771368	0.204631165551998	0.0889381829584288	86.275381212826	13.2653841711797	TAGAGAACAGCGAACCTAATTGTTAT_CCAACAAAAGGAAACGTATTTATTGA
111080	12.5370857069352	0.0326990907697772	0.00576667208138334	-88.4231093732431	31.5211989526238	CATGGAATATGGAAGTGCATTAGTAT_CCAACAAAAGGAAACGTATTTATTGA
111117	67.2793042479501	0.0380913913049829	0.00390536108324575	-93.4219187810309	19.2564591425624	TCACGAAATAGGAAATTTTTTTCAGG_CCAACAAAAGGAAACGTATTTATTGA
111266	13.2822407980671	0.0311956129416149	0.00605785892152792	-99.4475036344615	36.4991697004196	GATTAAAAACGGAACATAATTGCCGG_CCAACAAAAGGAAACGTATTTATTGA
111393	20.8628097510211	0.0353313877578359	0.00592701426152868	-85.4689309122324	30.0061511279283	CAGGGAAATCTCAACTATTTTTGTCT_CCAACAAAAGGAAACGTATTTATTGA
111753	16.7398178727188	0.0353141895424194	0.00643383971794137	-79.6457329073602	31.5160608069568	AGGCTAAGAGAAAATTCAATTACAAG_CCAACAAAAGGAAACGTATTTATTGA
111894	28.1473089396911	0.0317022770577913	0.00501892309810558	-113.564252534906	32.2733312502503	CTAATAAACCAAAAGTTGCTTCGGGG_CCAACAAAAGGAAACGTATTTATTGA
112142	16.7303344560535	0.0358940217289176	0.00619509375044728	-76.7823011176051	29.2473591158728	TTCTCAATATTTAATCGGCTTTGTAA_CCAACAAAAGGAAACGTATTTATTGA
112275	40.8663938924822	0.0420720084727164	0.00536603314624923	-64.7705444169588	20.6117564893795	CTGAGAACCACCAATACACTTGGGGG_CCAACAAAAGGAAACGTATTTATTGA
112288	21.7073626162262	0.0291290715583946	0.00543462631320943	-130.134883667968	40.9019770848127	AGTAAAACTTAGAATCGTTTAGAGA_CCAACAAAAGGAAACGTATTTATTGA
112353	7.25939458875823	0.0236366618566093	0.00457080802415454	-149.999999975844	45.4929570827852	CTGGTAAGAGTTAACTTGCTTCGGAG_CCAACAAAAGGAAACGTATTTATTGA
112421	26.337365426039	0.0405159193705265	0.00693758389942913	-64.3286598950248	27.5783647738184	AGACTAACACACAACAGAGTTTGAGG_CCAACAAAAGGAAACGTATTTATTGA
112531	29.8993635622126	0.0345786502565489	0.00532747000739687	-94.8151005304329	28.8641455026854	ATTGCAACCCTTAAATCCTTTGCCCG_CCAACAAAAGGAAACGTATTTATTGA
112540	69.6417740385206	0.0356547077032081	0.00363071001500767	-107.367366957361	20.3022367424144	ATCAGAATAAGGAAGGGACTTAATTG_CCAACAAAAGGAAACGTATTTATTGA
112624	55.8894193415262	0.0381463979543755	0.00432557483755375	-89.0973343675327	20.8164550978747	GACCCAACAGAGAAGGGGGTTGGGGC_CCAACAAAAGGAAACGTATTTATTGA
112703	99.3053262683703	0.0373412377964404	0.00306188298440056	-103.852090233031	16.0589954830737	TGACAAAGACAGAACTCAATTCAGCC_CCAACAAAAGGAAACGTATTTATTGA
112852	8.08147256964935	0.0419039507943901	0.0101384936650673	-42.8489660660668	34.1545632097886	TCAATAATAATGAAGCATATTAAGGC_CCAACAAAAGGAAACGTATTTATTGA
112860	2.84285292440007	0.0229493201036197	0.00588328629530593	-149.999999968186	59.6077289745756	CTTGTAAATAACAATCCTTTTATTCA_CCAACAAAAGGAAACGTATTTATTGA
113436	5.22536977903175	0.0311804574002651	0.00736388401411694	-89.463171837939	42.4317851754304	TTACCAAATATTAAAGAATTTGCATT_CCAACAAAAGGAAACGTATTTATTGA
113507	0.461238401623895	0.0415331568082413	0.0119039863518357	-29.5227374001002	36.3737325475327	TCGACAACTATCAAGTAAGTTGTGTT_CCAACAAAAGGAAACGTATTTATTGA
113529	33.9090530181434	0.0317281509504367	0.00410963037871656	-117.006061347511	26.5873224748762	CAGAAAACCTAGAATGTCGTTCTCAG_CCAACAAAAGGAAACGTATTTATTGA
113616	71.0327870073365	0.0374782130362314	0.00430775282954947	-99.8267845920739	22.4374007092105	CGATGAACTCAGAATGATATTCATAA_CCAACAAAAGGAAACGTATTTATTGA
114030	11.5351032904848	0.031127239995077	0.00681163029293009	-99.9918880803213	41.7108288291942	CAAGCAAAAACGAAGGGGTTTTCTAA_CCAACAAAAGGAAACGTATTTATTGA
114065	31.3558959382034	0.039840079287669	0.00661879519820723	-70.7115386146445	27.8568492520567	TTCATAAATGATAAGTTCATTTCTAT_CCAACAAAAGGAAACGTATTTATTGA
114090	9.75418271598823	0.0300272374844382	0.0059901903676888	-98.5315993295744	37.028134540676	CTTACAACAATGAATCCCGTTCTCAT_CCAACAAAAGGAAACGTATTTATTGA
114131	4.73080633495375	0.0524037626946618	0.0241241388197967	-11.5987819696954	53.1707838169414	GCAGTAACACGCAAAGCAGTTTGGTC_CCAACAAAAGGAAACGTATTTATTGA
114313	69.9261609426607	0.0372890434780126	0.00424180710344	-99.1579776325507	21.9824320689588	CTTTCAATTACTAAACGGGTTCTCCA_CCAACAAAAGGAAACGTATTTATTGA
114603	14.3936559101823	0.0351274271213212	0.00644171321850482	-79.0544776010251	31.5093173626811	GAGCCAATAATTAAAGACATTTACAT_CCAACAAAAGGAAACGTATTTATTGA
114760	0.087571889754571	0.037595181947797	0.0118951027132799	-49.2064942609824	46.4536832659636	TATTTAAGATTAAAGGAGATTCAACC_CCAACAAAAGGAAACGTATTTATTGA
114771	11.420733903721	0.0329740691115898	0.00665441623708342	-87.1913725823219	36.1425611125109	CCCATAATCGTAAACACGTTTATGTT_CCAACAAAAGGAAACGTATTTATTGA
114824	12.8326135099905	0.0419150374537963	0.00880913487079492	-48.0339691274369	30.6801539416682	TCCATAACGACCAAAAGAGTTCCATC_CCAACAAAAGGAAACGTATTTATTGA
114973	48.105192326662	0.0315599662686837	0.00403484164278464	-129.062954927555	28.0368088921505	CATTAAAAGCTTAAGCAATTTATCCG_CCAACAAAAGGAAACGTATTTATTGA
115038	18.9971411506759	0.0369336095280766	0.00565988294467352	-74.0324104255754	25.7588290653824	CTATAAACATGTAATTCATTTTTCAT_CCAACAAAAGGAAACGTATTTATTGA
115244	13.7495220037278	0.0306828720479578	0.00622600807466017	-108.935878263337	40.6472626927048	TTTAAAAGCGCAAATCTGTTTTATAC_CCAACAAAAGGAAACGTATTTATTGA
115425	8.09790081062849	0.0301510506001097	0.00648360641952088	-97.8019337673507	39.9204946349884	CTACTAATTAAAAAATTTCTTGTGGT_CCAACAAAAGGAAACGTATTTATTGA
115441	857.145122742081	0.0644841065517873	0.00215273899039625	-44.6937232207626	4.94739997479031	CACTTAAAATTGAATTTTCTTGAGTG_CCAACAAAAGGAAACGTATTTATTGA
115592	6.51603976378605	0.0299597893894007	0.00683273746696315	-99.9661986376162	43.1026005420551	GACAGAAAAGCTAATGACGTTCGGAA_CCAACAAAAGGAAACGTATTTATTGA
115781	2.60642542056254	0.0270582716980353	0.0068196067486515	-94.5865673293144	45.0706103947395	CCGTTAAAAGGTAAATTTATTCTATA_CCAACAAAAGGAAACGTATTTATTGA
115859	1.08418978987701	0.0245534939897537	0.00716573768273043	-128.108465840829	61.9509276405688	TATATAAGAAGAAAATTGATTATG_CCAACAAAAGGAAACGTATTTATTGA
115942	1.67100727101701	0.0299294810431153	0.00883512204623017	-93.2772738888599	54.1315818208531	CTGCAAACGTACAAGGGTATTTTTTT_CCAACAAAAGGAAACGTATTTATTGA
116097	7.39371435680023	0.0407244672354319	0.0108974152835806	-45.3331244184676	38.4323385177103	TACACAAGCGTAAATTGCATTAGCCT_CCAACAAAAGGAAACGTATTTATTGA
116165	46.6640226176118	0.0410105959421825	0.00548977228098932	-71.3269311401417	22.4773330539091	TCGACAACCGCAAACTTTTTTTGAGC_CCAACAAAAGGAAACGTATTTATTGA
116210	37.8695103345313	0.0346226484550906	0.00471588481395097	-97.7452537704324	25.8305629686734	GTGCCAAAACGGAATATTGTTTTGCT_CCAACAAAAGGAAACGTATTTATTGA
116243	4.16222805587903	0.0368962623499408	0.00901426595151239	-57.2512478490778	37.5303553762592	ACCTTAATTGGGAATTGTGTTGCCAT_CCAACAAAAGGAAACGTATTTATTGA
116491	25.8938053536559	0.0355396311672128	0.00623356478274464	-87.1907750692513	31.7220860851129	ACTCAAAAACTTAAAATTTTTCGATA_CCAACAAAAGGAAACGTATTTATTGA
116977	6.49382312488778	0.0479421632481718	0.012344588937203	-22.4577539249236	31.9889668860976	TTAGCAACGCAAAAGCCGTTTAATAC_CCAACAAAAGGAAACGTATTTATTGA
117187	1.45874809294779	0.0271681098195809	0.00792157171756332	-100.714739341427	54.2906945554138	AGTTAAAGTTTTAAATGCATTCACGT_CCAACAAAAGGAAACGTATTTATTGA
117191	6.02284338584103	0.0280443376063472	0.0068889040187299	-115.142514795348	49.9290058961135	GCAGTAACTAGGAAGTGTTTTAACCG_CCAACAAAAGGAAACGTATTTATTGA
117259	1.79356623388838	0.0375245568945799	0.00912834171535596	-48.4493270800123	35.3902524282372	AATACAAGATGAAATGTTGTTTTTGT_CCAACAAAAGGAAACGTATTTATTGA
117278	4.42789363192557	0.0510187741898967	0.013510776947649	-12.9318754217045	30.6961920227509	TTATAAATGCTTAATGTTATTGTAGG_CCAACAAAAGGAAACGTATTTATTGA
117304	30.0961866046472	0.0240342404394042	0.00291767422976452	-149.999999983175	30.2685850338261	TGGAGAAACCATAATAGCTTTTAGAA_CCAACAAAAGGAAACGTATTTATTGA
117620	8.11510105303361	0.0319814259269629	0.00621311027803487	-86.0521863226022	34.0246493133847	CGTGAAAAAGGCAACCGGTTTGGCAT_CCAACAAAAGGAAACGTATTTATTGA
117671	0.533594613103638	0.0227681764592028	0.00681982277232013	-149.999999893689	70.476421145339	AAAGAAACATCGAACTTACTTAACCC_CCAACAAAAGGAAACGTATTTATTGA
117855	15.8065672917412	0.0321021003392882	0.00692363748454247	-102.300435498516	42.0859214590669	TTAATAAAAGGCAAGACATTTATGAA_CCAACAAAAGGAAACGTATTTATTGA
117965	11.2663798220861	0.0342497691062399	0.00673270542984715	-77.1471877257924	33.2173097114909	CGTTAAACTTTAAATGCATTTATTTA_CCAACAAAAGGAAACGTATTTATTGA
118036	2.20824231917465	0.133118451577287	0.0625925267596656	67.204418240044	22.7023487027594	CAATAAACATCCAATTGACTTGACAT_CCAACAAAAGGAAACGTATTTATTGA
118168	7.08614052383236	0.0460212155393563	0.0117717107757256	-30.1179179493612	33.633005839224	GGCTAAACTGATAAGTAAGTTGGTCC_CCAACAAAAGGAAACGTATTTATTGA
118378	34.4418508517973	0.0350837977109637	0.00453131901498471	-95.1417890282039	24.1593304289852	CATATAAAACGGAACTGCGTTTACTC_CCAACAAAAGGAAACGTATTTATTGA
118434	75.6817991577132	0.0378090655461187	0.00401181335596537	-98.3861753739437	20.4550933247088	TGTTGAATAGTAAACTTGTTTCAAGA_CCAACAAAAGGAAACGTATTTATTGA
118478	15.900780071216	0.0364013622182048	0.00709530603664715	-76.4450255506998	33.4622508244438	GATACAATTTTTAAGCCAATTTCTTC_CCAACAAAAGGAAACGTATTTATTGA
118562	4.52586322571748	0.0281010156322189	0.0068050900589314	-106.381813291819	46.7002709254195	GAGCAAACTTTCAATGCCGTTCACTC_CCAACAAAAGGAAACGTATTTATTGA
118773	5.14138429755884	0.0467787898635671	0.0128037070018105	-24.8187434758087	34.4122514639333	TGTTCAAATCGTAAATAACTTTTTTT_CCAACAAAAGGAAACGTATTTATTGA
118992	37.5186114108746	0.045912373568891	0.00767554379902385	-50.5351378301513	25.2013451822469	ACAAAAAAAACCAATGTCGTTAAAAC_CCAACAAAAGGAAACGTATTTATTGA
119448	27.0381041946713	0.0350461911735528	0.00522528239468106	-89.8784545745698	27.1064148469716	CAGAAAAATACGAATGCGCTTTATCA_CCAACAAAAGGAAACGTATTTATTGA
119551	36.4781884198258	0.0311037000124317	0.0044425764403115	-123.935762704924	30.4501443233391	TTTTTAATCTGTAAACGCGTTTCCAG_CCAACAAAAGGAAACGTATTTATTGA
119648	15.6291746135562	0.0379386592869945	0.00721694712674604	-70.4349023087974	31.7710303560076	GCCACAAGAGGGAAGGGCGTTGGGAG_CCAACAAAAGGAAACGTATTTATTGA
119701	27.6428320701848	0.0718729161026006	0.0119923011496523	16.5152423086204	15.8448907237128	CGTTAAATGGAGAACAAAATTTATTT_CCAACAAAAGGAAACGTATTTATTGA
119872	5.92521480950309	0.0271993209553333	0.00658829968320764	-116.459417882193	48.9493184705788	TTGCGAACCCGGAAGTATATTAAGGA_CCAACAAAAGGAAACGTATTTATTGA
119960	0.511252420948495	0.0334311278668629	0.00770607813414883	-65.5627573111814	36.4217876061456	CTCCGAATTTGGAAATTGGTTACGAT_CCAACAAAAGGAAACGTATTTATTGA
120055	40.2602473145146	0.0370921400161914	0.00552077492210463	-91.1961952527359	27.7949836250288	ATACAAAGCTATAAGAGATTTAACTC_CCAACAAAAGGAAACGTATTTATTGA
120118	183.719003342451	0.0341503048219804	0.00229421384604308	-141.515791743769	15.5669645165181	TTATTAAACCAGAAATTAGTTTTTGC_CCAACAAAAGGAAACGTATTTATTGA
120835	15.5727291491588	0.0451073373886126	0.00914919134776791	-38.9264343676037	28.0381923094945	TAACCAAATTGCAACATCATTAGTTT_CCAACAAAAGGAAACGTATTTATTGA
120882	60.9909894388286	0.0353556089079836	0.00383324497717108	-109.497087531626	21.9362216344937	AGCCGAAACCTGAACGTTCTTCAGAG_CCAACAAAAGGAAACGTATTTATTGA
121611	3.66224511131991	0.0312167527863827	0.00798435084424055	-87.0744762436191	45.8264100198995	AGTGAAATTGCAAAATTAATTTGAAA_CCAACAAAAGGAAACGTATTTATTGA
121840	207.911953767502	0.035514767098175	0.00222914001383991	-137.299446312858	14.3771460410596	TTATTAATATTCAACGGTGTTAGTAT_CCAACAAAAGGAAACGTATTTATTGA
122083	7.15719127185124	0.0345339591268866	0.00871179234577416	-73.4004911731534	42.3115716281086	TGGAGAAACGGGAATACATTTACCTA_CCAACAAAAGGAAACGTATTTATTGA
122354	29.5730784803512	0.0401653611845911	0.00627548142406591	-66.4688652723736	25.3895937613681	ACTTCAAACTAAAACTCGATTGGGAA_CCAACAAAAGGAAACGTATTTATTGA
122591	23.4762003796018	0.0373155742031769	0.00607522971875847	-75.3145094566413	27.544738934439	AATAAAACTGGCAATGATTTTAGTAT_CCAACAAAAGGAAACGTATTTATTGA
122665	15.0023599647789	0.0367981503183739	0.00739725425593821	-70.5140002425929	33.1683976504693	ATCACAAGATGGAAAAGTGTTAAGGA_CCAACAAAAGGAAACGTATTTATTGA
122690	13.6535017893274	0.0414192493906272	0.00827778767302358	-48.0349071441848	28.7588162537596	TGGCCAACAATAAACCCGGTTGTTTA_CCAACAAAAGGAAACGTATTTATTGA
123043	5.713477172495	0.0354410498002746	0.0103817357750822	-68.0717203481852	48.1650668840521	CCGCCAACGGGTAAGGAGCTTGGAGG_CCAACAAAAGGAAACGTATTTATTGA
123127	67.0055182392581	0.0329782705769308	0.00328075788115857	-119.883241855079	20.7330166402872	TTTAGAAAATCGAAACTTATTGATAT_CCAACAAAAGGAAACGTATTTATTGA
123142	10.2809161991747	0.0263813636098662	0.00540555920847629	-130.644101931869	43.7172601673234	TGGGCAAAGTGTAATAAAGTTGCGGT_CCAACAAAAGGAAACGTATTTATTGA
123178	35.761462544734	0.0373399280791933	0.00496242223991618	-81.9751116848207	23.2811710993174	TTTACAATATCCAAGGTAGTTGTTGA_CCAACAAAAGGAAACGTATTTATTGA
123270	45.3152163806293	0.0351782317392841	0.00444666935395955	-98.4808618212241	23.9691335507165	GAGGGAACTCGTAATGGGGTTATGGT_CCAACAAAAGGAAACGTATTTATTGA
123464	168.026701241981	0.0367041305135409	0.0025067414058148	-124.56368964552	14.8635399235922	CATCGAACAAGGAAAACATTTGGGTG_CCAACAAAAGGAAACGTATTTATTGA
123676	15.1488261899083	0.0274340626726537	0.00524889314972182	-133.368039214759	42.0807852693264	TTGAGAAGAGGTAAGGTATTTACGAG_CCAACAAAAGGAAACGTATTTATTGA
123781	24.4239592748706	0.0426634432324526	0.00642007639383763	-52.866575018645	22.6357380509169	TTTATAATCAGTAACGGCATTTTATG_CCAACAAAAGGAAACGTATTTATTGA
124057	29.7986126385496	0.0317473774492147	0.00482029601416875	-112.501114274985	30.717177279413	CGTTTAATATTAAATAAGGTTTGCGT_CCAACAAAAGGAAACGTATTTATTGA
124060	4.34365393100122	0.0352617363071938	0.0096972310934561	-68.9103471357031	45.3681480327327	CCTACAAATTAGAAAACGCTTAACAA_CCAACAAAAGGAAACGTATTTATTGA
124282	1.5586665469548	0.03106296614548	0.00799709443656942	-83.1196266735923	44.7168366743446	TATTAAAAGGCTAATGATATTTCCAA_CCAACAAAAGGAAACGTATTTATTGA
124476	66.5547477089868	0.0422182505885609	0.00486704340062894	-72.8606021177128	19.5324340520555	AAATGAATAGAAAAGCCTTTTTAGTT_CCAACAAAAGGAAACGTATTTATTGA
124514	28.4685977156306	0.0342154107069479	0.00556280808273729	-100.117953447809	31.444745058978	CAAACAATCATCAACACGTTTGAAAG_CCAACAAAAGGAAACGTATTTATTGA
125082	38.6432635587221	0.0359616287979034	0.00507510601263591	-92.5677248809763	26.165379450237	CCCCCAAACGAAAACGTGAATTCACTT_CCAACAAAAGGAAACGTATTTATTGA
125243	1.66825522780303	0.0230168852428582	0.00759998458310136	-149.102415331337	76.2375888646474	TTTATAATCGTAAAGCTATTTGCGTA_CCAACAAAAGGAAACGTATTTATTGA
125474	2.27446268775468	0.0292545552153709	0.00747259896440164	-102.194413004331	49.6890382581462	CACACAACAGTAAATCACGTTTATCT_CCAACAAAAGGAAACGTATTTATTGA
125491	1.1597344115876	0.0239143608903786	0.00897566649866549	-149.999999995692	90.2159940198953	AGCTGAAGATCTAAGTACATTTTGGC_CCAACAAAAGGAAACGTATTTATTGA
125657	36.4305016147752	0.0345640787368687	0.00524658513434576	-99.5992959210179	29.152628676486	AGTTAAACTATAAAAAACCTTGCAAT_CCAACAAAAGGAAACGTATTTATTGA
125722	44.9385368742348	0.0324462217239938	0.00390241816287491	-111.225625891717	23.9673899989999	TAATGAACCCGTAATTTTCTTAATAA_CCAACAAAAGGAAACGTATTTATTGA
125878	53.4654972013291	0.0335934218864334	0.00436064743869774	-113.729387821197	26.6460853890054	AAATAAAGATATAAGCATTTTGACTT_CCAACAAAAGGAAACGTATTTATTGA
125936	1.22585684154426	0.0388881948804156	0.00934329872011311	-44.0389965566303	33.7745098238246	GGGCGAAGTTGGAAGGGTGTTGGCGG_CCAACAAAAGGAAACGTATTTATTGA
125962	51.0944043937749	0.0354070214118465	0.00431792468528253	-101.253941180181	23.6109766891365	ACAGCAAATTATAATGTTTTTGATGT_CCAACAAAAGGAAACGTATTTATTGA
126336	7.11182864359975	0.0358714189626774	0.00851984219582612	-66.0654322203632	37.9489956690638	CATATAAATCACAAACCTTTTCGTCA_CCAACAAAAGGAAACGTATTTATTGA
126412	0.122846217195438	0.0533764632786212	0.0161248423923732	0.0960616528803588	35.2319393295636	CGTGTAACAAGTAAGCATATTGGGGA_CCAACAAAAGGAAACGTATTTATTGA
126444	12.9162664087502	0.037713706527453	0.00691464946761684	-65.9498714492489	29.6315861595064	ACACAAAAGATGAATTGTTTTATGTT_CCAACAAAAGGAAACGTATTTATTGA
126526	111.926476804067	0.0356690238153434	0.00311733929208729	-120.192080332878	18.582044124476	GATACAACAGTAAATCCAATTGTTTT_CCAACAAAAGGAAACGTATTTATTGA
127278	4.01824814972893	0.144623283472321	0.0615469827101345	70.0709238888211	19.4649550356625	AATGAAATAGGAAACCTCATTACAGT_CCAACAAAAGGAAACGTATTTATTGA
127482	5.49542665393007	0.0409591767276347	0.00885068299994363	-41.4995054330856	29.858088968073	GGAAAAATCTTAAATGACGTTAAGAG_CCAACAAAAGGAAACGTATTTATTGA
127950	152.834666954187	0.0395570339375312	0.00337955224078017	-103.452491401071	16.9712081808224	TTATGAATCTTTAAAGCCCTTGGGTT_CCAACAAAAGGAAACGTATTTATTGA
128129	1.58717362197024	0.038619383157358	0.0100931206505215	-45.4702117020511	37.17281174198	GCGGGAATCCGTAACTAGGTTACCCC_CCAACAAAAGGAAACGTATTTATTGA
128204	41.1987351079231	0.0362611919489493	0.00450329135825734	-92.4652427032343	23.0648287188593	AGTAAAATCATTAAGGGGATTAAACA_CCAACAAAAGGAAACGTATTTATTGA
128217	27.2224242161679	0.0361718729822243	0.0054391569356127	-82.459855191848	26.3149718269895	GCTTGAAATTTTAACTATATTCACAA_CCAACAAAAGGAAACGTATTTATTGA
128409	124.59345047695	0.0352516378216043	0.00300689606659814	-124.375304882766	18.4494176117439	CGTTGAACAGTGAACGGCTTTGTTGT_CCAACAAAAGGAAACGTATTTATTGA
128466	44.9591536710552	0.0340946903434131	0.00447913848673967	-106.222447490418	25.9901629157927	ACTCAAATACGGAAGAGGATTTGTTT_CCAACAAAAGGAAACGTATTTATTGA
128539	38.424818451054	0.0296480882527201	0.00409170730951673	-132.878200812357	30.3113597772938	CACCAAAGAGCGAAAGCTATTCCGCC_CCAACAAAAGGAAACGTATTTATTGA
128589	6.08817741498198	0.0312524595195505	0.00780740846894053	-96.5773209915206	47.5451398095482	AGGACAAACTTAAAAGGTGTTACTCA_CCAACAAAAGGAAACGTATTTATTGA
128599	26.2143362815775	0.0335414926439663	0.00475105490785248	-97.2510998535916	26.5046633876465	AACACAATAAGAAAGTCCATTGAACA_CCAACAAAAGGAAACGTATTTATTGA
129129	31.6517719643145	0.0309680580523161	0.00438375354465353	-120.18014513699	29.5756974248681	CAACGAATTAACAAGCTGATTTTCTT_CCAACAAAAGGAAACGTATTTATTGA
129197	12.0166497741064	0.0303468176435799	0.00541508827954701	-105.026420445257	34.2414564727441	GGGGTAATCTGCAAGCATTTTCTGAG_CCAACAAAAGGAAACGTATTTATTGA
129293	47.2413322269478	0.0357949870604395	0.00463676559631513	-97.6579993790651	24.6441228130379	CCCCAAAGCAACAAAGGCATTCCGAT_CCAACAAAAGGAAACGTATTTATTGA
129363	18.0091576069018	0.0365459913155214	0.00631602483144879	-72.375925934725	28.6455571363881	GATCTAAGTCTCAAGTGTTTTTGCCC_CCAACAAAAGGAAACGTATTTATTGA
129372	3.10451559754546	0.0276348208966408	0.00779553865299528	-114.143114465364	57.5959464907	AAATCAATCAGAAAGTGCATTTTGTG_CCAACAAAAGGAAACGTATTTATTGA
129474	21.5211367869501	0.0339470442236359	0.00599026338702869	-93.1398237444867	32.8456758720882	AGTAGAAACAAGAATGGGATTGTTGA_CCAACAAAAGGAAACGTATTTATTGA
129527	0.468245722756322	0.0278278008430335	0.00828844555996774	-102.199760265214	56.9830686760865	CTTAAAAACTACAATTATGTTTTTTA_CCAACAAAAGGAAACGTATTTATTGA
129596	65.9876721752879	0.0380887136138687	0.00413838508793019	-89.1123470056234	19.8160950528208	TTTTGAATTCTTAATGTAATTGAAAA_CCAACAAAAGGAAACGTATTTATTGA
129924	12.9433824390694	0.0394766434991211	0.00701410439726697	-57.0300676903491	27.1176371260473	TTATTAACGCTCAACTAGTTTCTACG_CCAACAAAAGGAAACGTATTTATTGA
129927	4.15210811040234	0.0410171779221857	0.00899820926299428	-34.7665087611312	28.5984028151915	ATAAAAATACTGAAATAATTTTAGCA_CCAACAAAAGGAAACGTATTTATTGA
129940	4.65826244699624	0.0349500888277743	0.00706513082260992	-66.2603461101188	32.0433682786713	TTCGCAAAAATAAAAGGTATTTGGAAC_CCAACAAAAGGAAACGTATTTATTGA
130157	47.6049183803162	0.0292405526006752	0.00368141429149555	-144.486538888086	29.1225196059392	AAAACAACGCGTAATCGTGTTTTCAG_CCAACAAAAGGAAACGTATTTATTGA
130343	1.38577511392756	0.0305021869131455	0.0092538757590321	-77.0915520096227	50.4901231901458	TTCACAAAAGCAAATTCGATTGTAAA_CCAACAAAAGGAAACGTATTTATTGA
130477	1.73142629485689	0.170945249806852	0.0794872345708375	78.1170448100136	17.731388272602	AACAAAAAAATAAACTAGGTTTACTC_CCAACAAAAGGAAACGTATTTATTGA
130586	58.8157144336734	0.0524227728646814	0.00542736530336792	-33.5047711418729	13.8617228747572	GGGGGAAGGGTGAAGAAGGTTGGGGG_CCAACAAAAGGAAACGTATTTATTGA
130728	22.0286765905349	0.0344396447671893	0.00620079906491772	-90.9881880997709	33.057053183556	GGTATAAGCCCAAAGAGTATTCAATA_CCAACAAAAGGAAACGTATTTATTGA
130916	30.5079680299234	0.0376176825221701	0.00595705643043807	-81.8502010756706	28.0875369153683	TCGGAAATTTATAATCGTATTCGGTT_CCAACAAAAGGAAACGTATTTATTGA
131086	0.812460106954219	0.0485171602393017	0.0153587177543773	-11.6348230177443	35.704689383285	CTAGTAAGACAAAATCGCATTGGGCG_CCAACAAAAGGAAACGTATTTATTGA
131261	33.8884965293834	0.0311243991517936	0.00456215370447677	-119.713430752344	30.6282702145964	CGGGAAAATGGTAAGACGGTTAGACA_CCAACAAAAGGAAACGTATTTATTGA
131483	2.7184546466347	0.0232498328439784	0.00696178623564797	-143.482097955254	67.4006630586917	AATATAAAAAGGAACGATATTTTTTA_CCAACAAAAGGAAACGTATTTATTGA
131574	48.0607783768169	0.036997933736479	0.00482900106449488	-93.7071840562165	24.5776661367673	AATCGAATCGAGAATGATATTGTCGT_CCAACAAAAGGAAACGTATTTATTGA
131727	5.97168200897012	0.0462858519621563	0.0264157101805418	-34.5149348598871	78.5672876508664	ATGATAATTCCAAAGCAGGTTTTAGT_CCAACAAAAGGAAACGTATTTATTGA
132096	4.97176871271697	0.0259623360642769	0.00597438452422138	-125.242632740903	47.8124184791976	ACCACAAGATTAAATTCTGTTTCTCC_CCAACAAAAGGAAACGTATTTATTGA
132404	46.6591628229741	0.0308978828467644	0.00386178119234165	-130.167042101215	27.2697707550347	AGCTGGGAAGGAGGTTGATGC_CCAACAAAAGGAAACGTATTTATTGA
132499	1.00627581635977	0.0287240821621999	0.00900358278827181	-94.8673625173786	57.9062216759899	ATTTTAAGCTAAAACAATTTTATTCT_CCAACAAAAGGAAACGTATTTATTGA
132509	19.8831358404518	0.0471565236500223	0.00902535399624851	-36.5379315540021	26.2427456666801	AGGACAAGCCAGAATCGGATTAAGCT_CCAACAAAAGGAAACGTATTTATTGA
132628	4.58004222011893	0.039314189048282	0.00815525908484942	-45.8667244002781	29.2590558793634	AGTCAAAAAGCGAAGGATTTTAGTTG_CCAACAAAAGGAAACGTATTTATTGA
133012	4.51171304709865	0.0357184888838458	0.00773771031526455	-50.5279510276053	30.936204689702	CTCGTAACGTCCAAAAAATTTTATTT_CCAACAAAAGGAAACGTATTTATTGA
133049	73.3554819343383	0.0346583900772876	0.00369620014148262	-117.745784830459	22.4304615195917	ATGTTAATTGGCAAAAATGTTACGTA_CCAACAAAAGGAAACGTATTTATTGA
133353	56.4826161020254	0.0323471304021403	0.00361589034081727	-120.57172830912	23.3386921915886	TGCAAAAATAGTAACTATCTTCAATA_CCAACAAAAGGAAACGTATTTATTGA
133384	55.552222149206	0.0387983674723186	0.00465881564452789	-84.2684964745202	21.4567616873226	GTGACAAATAATAACTCGTTTCCGAA_CCAACAAAAGGAAACGTATTTATTGA
133394	4.67415171984176	0.0284348491190888	0.00702837993535406	-107.127633569111	48.5776070070783	AATTGAACATAGAAAGAAGTTGAGAA_CCAACAAAAGGAAACGTATTTATTGA
133423	32.2359029741236	0.0415693140314609	0.00630365644494933	-62.8759437397229	24.2403122100495	ACGTTAACCCTGAAGGTACTTAGTGC_CCAACAAAAGGAAACGTATTTATTGA
133583	11.8261824140059	0.0336752670566963	0.00647306639955097	-82.0945874920835	33.4499201571397	GCACCAAATCTAAAATCGTTTCATAT_CCAACAAAAGGAAACGTATTTATTGA
133792	11.7013880859571	0.0257125940890047	0.00500438286833359	-149.999999974942	47.742974557886	ACTATAAACATTAATTGATTTTCTTC_CCAACAAAAGGAAACGTATTTATTGA
134079	2.48360347278822	0.0430095481693725	0.0145037581979909	-32.0698207784403	44.172532833371	GAGGGAACGAGAAAGAAGGTTAAGGT_CCAACAAAAGGAAACGTATTTATTGA
134129	15.9878798647888	0.037197549805998	0.00625204976187883	-66.5242728534676	26.9141120345516	TGAGTAATTATAAAAGGATTTTTAAG_CCAACAAAAGGAAACGTATTTATTGA
134341	10.5373919530393	0.0333707025104624	0.00707702424871486	-82.0854759823672	36.8240878111519	CCATTAATTTTAAATGTTCTTGGTCA_CCAACAAAAGGAAACGTATTTATTGA
134875	57.9947264961788	0.0393557826665969	0.00490255982350108	-82.618963936613	22.1113927418996	CGGGTAAGCACAAACCATTTTGATAC_CCAACAAAAGGAAACGTATTTATTGA
135149	2.88717385828625	0.0324919313974502	0.00759213301073504	-76.9556002100297	39.1890706833617	TCACGAATTGTCAACTTTTTTGGAGG_CCAACAAAAGGAAACGTATTTATTGA
135390	98.0677090000019	0.0651292800111235	0.00758675459964447	-12.9186616921593	13.7316112995797	GAAGGAAAAAGGAACGGCTTTATAGT_CCAACAAAAGGAAACGTATTTATTGA
135455	9.08941332450957	0.0254531137835225	0.00621413922725784	-149.999999998873	58.4907415117635	AACTAAATGCTCAAATCAGTTGTTTA_CCAACAAAAGGAAACGTATTTATTGA
135554	11.4247022316893	0.0235481970408728	0.00638316152198065	-149.999999491105	82.8541669038024	ATTGTAAATGGCAAGATCCTTAAACT_CCAACAAAAGGAAACGTATTTATTGA
135648	0.208681685858991	0.0391259859158043	0.0121896462039981	-47.8873832273547	46.144669695158	TCTGTAACGGGTAACATTGTTACTAC_CCAACAAAAGGAAACGTATTTATTGA
135738	198.047237895436	0.0353614404469163	0.00227357620595542	-136.243391551901	14.6314133190567	TGGACAATTGATAAGAAATTTTCTCC_CCAACAAAAGGAAACGTATTTATTGA
136147	21.2764662681541	0.0319655543875384	0.00493502241915404	-103.633558371795	29.6988309955204	ATATTAATAGGAAAGTAACTTAGCGT_CCAACAAAAGGAAACGTATTTATTGA
136374	2.22821215283233	0.0325625193180051	0.00973626931237229	-72.3396751616769	49.0554610631161	TTGTTAAGCGAAAAGGTGTTTAGTGG_CCAACAAAAGGAAACGTATTTATTGA
136464	62.8334246045816	0.0338457347233602	0.00350182741821047	-117.020577022565	21.4991437170378	TAAGTAACTATGAAAGATTTTATTAC_CCAACAAAAGGAAACGTATTTATTGA
136924	18.0234494666602	0.0369661961655526	0.00645136570694616	-72.2530004084462	29.0339211144127	AATCGAAGATGCAATTTAGTTCGTCG_CCAACAAAAGGAAACGTATTTATTGA
137092	73.9942543299783	0.0386082105258314	0.00373716426783655	-93.215158337757	18.1471683085111	AAAGCAATCGGCAAGGTACTTAGTTA_CCAACAAAAGGAAACGTATTTATTGA
137194	48.6656147761764	0.0336259633323688	0.00396140714676751	-110.228615789232	23.6175693835538	AACTCAATCGATAATTGCGTTTGAAA_CCAACAAAAGGAAACGTATTTATTGA
137571	1.04672351809233	0.0274381348881503	0.00815097323547039	-103.706484648556	57.5273043585735	ATGCCAATCTCGAACAGCATTTTAAT_CCAACAAAAGGAAACGTATTTATTGA
137779	14.4463631629535	0.0423738110797471	0.00869239078925467	-46.7696042589017	29.5849093870186	TCTAGAAACATGAAACGATTTTTTTC_CCAACAAAAGGAAACGTATTTATTGA
137881	15.0174330833803	0.0395076231081461	0.0077152122392599	-59.0340217393134	30.3818280134621	CAGTAAATAGGAAAGGGGATTTTTAT_CCAACAAAAGGAAACGTATTTATTGA
138009	14.8098257215714	0.0349793320993543	0.00579431810758825	-77.9114246485084	28.0276093981217	TAAAAAACTTTGAATTGGATTTTGAC_CCAACAAAAGGAAACGTATTTATTGA
138209	31.104110176702	0.0297473153976262	0.00421047990132569	-128.841188920449	30.6328656352134	CTCGTAAATCCAAAAGCAATTTGGTA_CCAACAAAAGGAAACGTATTTATTGA
138214	20.3890192211321	0.0306557967148015	0.00528550005444094	-111.973741085343	34.63864183428	ATTGTAAATGGTAAGAGGCTTGGGTA_CCAACAAAAGGAAACGTATTTATTGA
138279	5.29696285133978	0.0369063627647488	0.00955459244164929	-63.636136103981	41.5138442435246	ATTAAAATTCGTAACATCATTAGGAT_CCAACAAAAGGAAACGTATTTATTGA
138355	94.1642496082694	0.0316900568298408	0.00271548373219065	-139.052471312562	19.3364434355156	CGACTAACAAAAAACAAGGTTAATTT_CCAACAAAAGGAAACGTATTTATTGA
138368	2.03717326771505	0.0300299742281041	0.00748095550697788	-95.8792543221307	46.5078560516677	GATGAAAGTTCGAATTAACTTCTGCT_CCAACAAAAGGAAACGTATTTATTGA
138395	3.4685049249171	0.0272754700174012	0.00680129430415054	-113.22010125505	49.6815802337972	GACGAAAATGTGAAGTTTTTTTGGGG_CCAACAAAAGGAAACGTATTTATTGA
138412	0.871228068563823	0.0421375581587259	0.0129110079721206	-33.0771244419939	40.5160384605037	AAACAAAGAGTAAATACTCTTTGTTA_CCAACAAAAGGAAACGTATTTATTGA
138451	14.2886221846985	0.0318636854009442	0.00614737599562446	-95.9296734073476	35.8346503695954	TTTCCAACAATGAAGGTGGTTCGAAA_CCAACAAAAGGAAACGTATTTATTGA
138801	11.5627735945591	0.0334689512473171	0.00724499961329982	-88.7867667666897	39.5873201049823	TATATAACTGTAAAGTAGGTTGACAA_CCAACAAAAGGAAACGTATTTATTGA
139000	7.05049837302134	0.0330708702952453	0.00945785735869826	-87.6682479030797	52.316655500668	TACCTAACAGTGAAATCAATTGGCTT_CCAACAAAAGGAAACGTATTTATTGA
139021	242.2956382754	0.0358068744891424	0.00209739095514343	-137.931914633934	13.4340686639677	AACCTAAAACGCAACCCGTTTAAATA_CCAACAAAAGGAAACGTATTTATTGA
139506	60.3376570158288	0.0372043839069208	0.00420063578591925	-95.7266933208262	21.376968988823	TATCAAACAGGTAAACTTCTTTAGCG_CCAACAAAAGGAAACGTATTTATTGA
139670	2.88192843489427	0.022726728377897	0.00649978989278881	-147.432692667432	65.4548145777864	AAAAAAATCATAAAGCCATTTAGAAG_CCAACAAAAGGAAACGTATTTATTGA
140026	139.161505433055	0.0388630155795325	0.00304382565743465	-105.283461533606	15.6205977258561	ACTCTAACTATTAACCGCATTCGCAT_CCAACAAAAGGAAACGTATTTATTGA
140057	5.66848499425785	0.0350416260735099	0.00814133754176256	-60.2272772248941	35.5655397935826	CACATAATATTAAAGTATGTTGATAT_CCAACAAAAGGAAACGTATTTATTGA
140110	31.2126463879159	0.0323188779186879	0.00430229121872899	-107.119625644812	26.0102240060205	GCTTCAATTAGGAACGTTTTTAAAAA_CCAACAAAAGGAAACGTATTTATTGA
140151	31.6671571433331	0.0349894288827881	0.00500641470179834	-95.9138870229188	26.9350389648276	TCATCAATATCTAAACTATTTGATTG_CCAACAAAAGGAAACGTATTTATTGA
140160	3.47580104276211	0.0291231222763462	0.00779054213176558	-103.685187129653	52.1260561449915	TTCGCAATTTAAAACGACGTTTGCCA_CCAACAAAAGGAAACGTATTTATTGA
140370	8.81985593044951	0.0256670106835326	0.0060473048414652	-136.520266977323	52.2596197794038	ACCTAAAAACGGAAAGCTATTTTGTT_CCAACAAAAGGAAACGTATTTATTGA
140464	18.8649123210816	0.051182629147167	0.00953003896183122	-21.7561689930884	22.9720860286838	CTCTAAATCATAAACACTCTTGGCCT_CCAACAAAAGGAAACGTATTTATTGA
140619	23.3142847193708	0.0320655520674395	0.00487080558487575	-101.610426929833	28.898827875144	AAATTAAAACCCAATGTGCTTCTAAT_CCAACAAAAGGAAACGTATTTATTGA
140887	33.4438049366474	0.0343993114396932	0.00472443940119507	-97.1477530153514	25.8243687581442	TGGGAAAAAATTAATAGAATTCCTGT_CCAACAAAAGGAAACGTATTTATTGA
141019	59.7528385272091	0.0339465468891732	0.00389435522702961	-116.952811128536	23.9654310240507	AAGACAACAAGCAAAAACATTCAAGT_CCAACAAAAGGAAACGTATTTATTGA
141182	39.5378236853023	0.0383208722824323	0.00519944049611697	-78.9921280048154	23.4700129463061	GTGGCAATATAAAATTTTGTTCAGCT_CCAACAAAAGGAAACGTATTTATTGA
141186	62.3964585989578	0.0364210627901514	0.00418918716682817	-99.6563884257487	22.1541556979804	AGAACAACTCTAAAATTGTTTTAACG_CCAACAAAAGGAAACGTATTTATTGA
141269	21.9792552671127	0.0339281387087096	0.00651402233010104	-94.8812228116913	36.1419705963589	CTAATAACCCGTAATATTTTTCAAAG_CCAACAAAAGGAAACGTATTTATTGA
141275	127.418957554009	0.0335616209956378	0.00275521043412411	-136.683702579894	18.6478842665959	GCACCAAGTCAAAAGGATATTCGCGT_CCAACAAAAGGAAACGTATTTATTGA
141293	17.8792672951714	0.0361336676214763	0.00607388636388622	-73.3538935739234	27.9324960700344	CGCTAAAATACAAAAACTCTTAGTTT_CCAACAAAAGGAAACGTATTTATTGA
141730	0.0161866988381973	0.0587596045156209	0.0279435023086272	5.75085933548701	52.8719110943761	GTGATAAGTATAAAAAGGTTTAGAAT_CCAACAAAAGGAAACGTATTTATTGA
142075	3.81605290638925	0.0300443246815004	0.00723480102651745	-94.0747656574757	44.3451357026725	ACTGAAATATTTAAGTGGTTTTCAAT_CCAACAAAAGGAAACGTATTTATTGA
142457	3.48800758097542	0.0386870452406358	0.00861807161321877	-48.172620698162	31.9437389433299	AAAACAAGGCGGAATGATTTTTTCAA_CCAACAAAAGGAAACGTATTTATTGA
142574	78.3322861963335	0.0361167646370495	0.00365721995137555	-110.140183093786	20.6417449685207	CAAGAAAGCTCGAAGCCAGTTGATAC_CCAACAAAAGGAAACGTATTTATTGA
142856	2.23672508983532	0.0406398027661518	0.0120493836300844	-40.3075137006359	41.1158466004237	AGATCAACTGGTAATTCGATTACGGG_CCAACAAAAGGAAACGTATTTATTGA
142956	42.4699371075608	0.034083548621885	0.00410152662425465	-105.282121081499	23.6077712201944	AATCAAAGACAAAAACAAATTTATGC_CCAACAAAAGGAAACGTATTTATTGA
142976	13.2271866149126	0.0590009332494239	0.0116483293490376	-0.871494458276512	20.6486267360058	CCACAAATCACCAAACCTATTACTTG_CCAACAAAAGGAAACGTATTTATTGA
143108	36.001795839656	0.0334326764028046	0.00432614051467841	-104.561760677256	25.1525761068974	ATAGCAACAACCAAAAATATTAGGTC_CCAACAAAAGGAAACGTATTTATTGA
143395	10.4078462353912	0.0381434766808247	0.00838526087721023	-63.5089653850046	35.1528237767215	CGGATAAACATCAAGCGAATTGAAAT_CCAACAAAAGGAAACGTATTTATTGA
143466	4.56538180619705	0.0314600514575366	0.00787347583106137	-87.9693845421904	44.7814101799123	GCCCAAACGATTAAGCTTTTTAAGAT_CCAACAAAAGGAAACGTATTTATTGA
143524	45.6834334489513	0.0415423980143409	0.00636439443708318	-68.5219536184764	25.3879500862224	TAGCTAAACAAGAAGCGCGTTATCGA_CCAACAAAAGGAAACGTATTTATTGA
143536	62.2474126421102	0.0392021109100855	0.00399770808290932	-82.5449790555113	17.979145581914	ATGTCAATATTGAACTAAATTTCTCC_CCAACAAAAGGAAACGTATTTATTGA
143540	4.06051712700182	0.0376052777028777	0.00873135032961578	-53.7983249781387	34.5392985044455	CTCGGAAGATAAAAAGCTATGAAGC_CCAACAAAAGGAAACGTATTTATTGA
144071	51.9399600443267	0.0406371827030558	0.00533622184081138	-73.7351242594712	22.2678844519547	TTTTCAAGTTAAAAAAACATTCGGTT_CCAACAAAAGGAAACGTATTTATTGA
144302	10.8542926164504	0.0333471119762121	0.00780190950744698	-86.1105049557606	42.0206599024188	AACGCAACAAGGAAAAGATTTGGTCG_CCAACAAAAGGAAACGTATTTATTGA
144341	22.7005363382285	0.0412902514606292	0.00661951048170975	-57.0348627553838	24.5980152641933	TCGCAAATAGTCAAAGATATTCCCTA_CCAACAAAAGGAAACGTATTTATTGA
144639	42.7552651770652	0.037735509082492	0.00478765736747148	-83.3959092638708	22.4802402842279	TTCTAAAAGCACAAAGTTCTTCCTAC_CCAACAAAAGGAAACGTATTTATTGA
144663	4.29540978831539	0.0416477196380436	0.00877090310828754	-37.1841723130019	28.2936322497481	CATATAACACTAAAACGGGTTAGGGA_CCAACAAAAGGAAACGTATTTATTGA
144815	4.33704479969751	0.0269681736638813	0.00730131607158372	-110.806318032745	53.4558154587871	TGAAGAACAAATAATGACGTTTAGTT_CCAACAAAAGGAAACGTATTTATTGA
144942	5.56290022408293	0.0274776747443262	0.0085710863966254	-121.339044056045	65.9787713698233	CAATTAACAAGCAACGATCTTATTTC_CCAACAAAAGGAAACGTATTTATTGA
145016	5.9230053044483	0.0362149616462804	0.00903668239387221	-64.0009992160758	39.8699574075174	GTGACAAATAGAAACAATGTTTACTGC_CCAACAAAAGGAAACGTATTTATTGA
145065	0.956440679864954	0.104302674533576	0.0375748338537767	54.9512323204375	20.6817455196802	ATATCAAAAGAGAATGACTTTAAAGT_CCAACAAAAGGAAACGTATTTATTGA
145100	1.91399378413139	0.0359509275650337	0.0110768540092074	-62.535287493347	49.4097091438948	AAGTTAACGGGGAAACGGGTTTGTCG_CCAACAAAAGGAAACGTATTTATTGA
145212	70.4964954626176	0.0421148901651367	0.0051222109327221	-75.7016965771884	21.0329216621314	AGCTAAATTTGGAACGACGTTAATGA_CCAACAAAAGGAAACGTATTTATTGA
145243	12.816882319702	0.0330921126392188	0.00616446155933888	-90.0900184987973	34.0690356971641	ATGAGAACGTGCAATCTTATTGTGAA_CCAACAAAAGGAAACGTATTTATTGA
145245	16.5385859543786	0.0318068246145946	0.00536640277965659	-99.0951032481264	31.7857107784646	GGTAGAAGGAGGAAGGAGGTTTGGGA_CCAACAAAAGGAAACGTATTTATTGA
145277	21.838001563771	0.0323334322737441	0.00497336349822456	-100.074902794398	29.0304802527992	CTAACAAGTTTAAATGGACTTGCATA_CCAACAAAAGGAAACGTATTTATTGA
145304	41.6051942527554	0.0357908020836825	0.00483336912067619	-96.9967600157157	25.7370747016283	TTCTCAACTAGTAATTGTCTTGCCCA_CCAACAAAAGGAAACGTATTTATTGA
145530	43.7912364806274	0.0323928931418286	0.00404329443057008	-116.309836898923	25.6736768816762	TGGACAAATCCTAACAAAGTTAAGCG_CCAACAAAAGGAAACGTATTTATTGA
145709	18.7833279900863	0.0382310584848694	0.00633108673002003	-69.191129204705	27.204592423453	GACAAAATATAAAATTCGGTTAGACA_CCAACAAAAGGAAACGTATTTATTGA
146001	1.47148559231075	0.0573118531963395	0.0226402744641492	2.97555344145028	44.9084253593471	CACTTAAACTTAAAGAATGTTGGGTA_CCAACAAAAGGAAACGTATTTATTGA
146105	17.0757533351575	0.0305106826203777	0.00624436758651039	-112.954240248948	41.5435346888911	TATTCAAGAGGCAAACCTATTAATGC_CCAACAAAAGGAAACGTATTTATTGA
146248	8.49982160653719	0.0321118939282291	0.00661984088027866	-89.0184310159442	36.9737133660736	TCCTTAACAGATAACATGTTTCATAT_CCAACAAAAGGAAACGTATTTATTGA
146264	21.8106528862641	0.0325321418560722	0.00545005796287512	-101.184340704248	32.1470997444176	TCGGCAACCGGTAATGATATTAGGTT_CCAACAAAAGGAAACGTATTTATTGA
146408	29.3688709123126	0.043396783016023	0.00653074156732741	-54.5120811973049	22.9106229374347	TGACTAACGCCAAAATGCATTATATC_CCAACAAAAGGAAACGTATTTATTGA
146514	20.3353885425286	0.0386480981569684	0.00766516783275466	-68.3041754298013	32.7016853713166	GTAACAACGTCTAACGGGTTTACAAT_CCAACAAAAGGAAACGTATTTATTGA
146647	20.7226884440656	0.0398781032136705	0.00717779697607302	-63.9276338744792	29.0105498421314	CATAAAAGAGTAAAGAAACTTTATGC_CCAACAAAAGGAAACGTATTTATTGA
147062	83.7263230428397	0.0373414922267373	0.00389492245206745	-104.561982057796	20.7734788509818	TTACGAAACATAAATGTATTTACTGG_CCAACAAAAGGAAACGTATTTATTGA
147275	0.405379911939328	0.0912511412338486	0.0307995547082508	48.0651110675232	21.2551301906546	CTACCAATTGAAAATGGTCTTTTCCG_CCAACAAAAGGAAACGTATTTATTGA
147407	58.2366812313254	0.0338423593404274	0.00401837425182041	-115.552684716888	24.6230780912277	TAATGAATACGAAATTTTGTTGGTGG_CCAACAAAAGGAAACGTATTTATTGA
147428	74.5735843129171	0.0348044393271767	0.00338707122036277	-112.684915770046	19.7389964973271	GCCTGAATTTTTAAGGACCTTGTTAT_CCAACAAAAGGAAACGTATTTATTGA
147547	12.4912684016621	0.03979171161044	0.0068910181070953	-51.8840766526919	25.5286473295196	TCTTTAATAACTAATAATGTTTTAAG_CCAACAAAAGGAAACGTATTTATTGA
147762	40.7325625182877	0.0280258528707762	0.00393039425159327	-149.999999997435	33.1453725741068	CACGTAACACTTAAAACACTTCCTAG_CCAACAAAAGGAAACGTATTTATTGA
147860	35.0321432269467	0.0310338350833003	0.00478350683726881	-123.596728055572	32.8723473316294	ACTGGAACAGCCAACTTAGTTCATAA_CCAACAAAAGGAAACGTATTTATTGA
147993	4.42410104369758	0.0378095635574926	0.00810870448101356	-51.9935112736553	31.4334518335463	AACCCAACCTAAAAACAAATTCTTTT_CCAACAAAAGGAAACGTATTTATTGA
148063	7.92363627364995	0.0272912714733342	0.00631698479749302	-124.568592185279	49.0826812654739	CCATGAAACCATAACCACTTTGTACG_CCAACAAAAGGAAACGTATTTATTGA
148108	0.487811898299228	0.0374603423209953	0.013879287026348	-61.7591850269737	60.4590370167487	TGTGGAACGGGAAACTGGGTTAGGGG_CCAACAAAAGGAAACGTATTTATTGA
148255	15.9477570419135	0.046714121992842	0.00998144331756664	-30.9780885342179	28.0404170314822	TAGCAAATATAAAATGTTATTCAACT_CCAACAAAAGGAAACGTATTTATTGA
148300	23.9177859670361	0.032791107396561	0.0048818302635785	-102.172126000938	28.643419905472	TGTATTATTAAGCT_CCAACAAAAGGAAACGTATTTATTGA
148776	16.446471401498	0.0343228622034865	0.00649552885291388	-84.41423179753	33.3512121490155	GGAGTAAACGGCAACCGGTTTATGTA_CCAACAAAAGGAAACGTATTTATTGA
148799	45.4123312369509	0.0394689936339983	0.00490831898636072	-80.0223598107714	21.8716684177216	TATTAAAAATAGAACTAGATTAACGT_CCAACAAAAGGAAACGTATTTATTGA
149131	27.6988571389478	0.0922046536396647	0.0209858948820462	34.3486589071055	17.4722806884295	TGTATAACCACGAAGTGTTTTGCACA_CCAACAAAAGGAAACGTATTTATTGA
149302	10.2097467155649	0.0389240084712583	0.00741022313931916	-55.8427045390205	28.833003641618	ATAGAAAGAGTAAACGAATTTTAAAG_CCAACAAAAGGAAACGTATTTATTGA
149495	4.5881906819333	0.037057004569866	0.00784787806130096	-59.6066510501909	32.8622012617175	TGTTTAAGTTTCAAGATAGTTCGCAA_CCAACAAAAGGAAACGTATTTATTGA
149876	42.4597379097392	0.0401030865640576	0.00530097989250913	-73.1927275016171	22.3436661699635	ATGGGAATAGAAAAGTAATTTGGGCT_CCAACAAAAGGAAACGTATTTATTGA
149991	11.9107123192513	0.0454642330832093	0.0150653618586092	-36.906590976434	45.5329389283045	CGAAGAAACCTAAAGCATTTTATCTA_CCAACAAAAGGAAACGTATTTATTGA
150046	48.5883061772547	0.0408357673228757	0.00480607092057022	-75.1158317132612	20.2222812992196	TTTCAAACGTAGAAATGTATTACCTC_CCAACAAAAGGAAACGTATTTATTGA
150178	29.4581745152844	0.0350372030513665	0.00531085028178264	-90.2917842143213	27.6483180895271	TTGTTAATCTGGAAGAGTTTTCTGTC_CCAACAAAAGGAAACGTATTTATTGA
150336	32.8801084576397	0.040606855386699	0.00596422636069442	-66.1597520816236	23.8095791369001	TGCTAAAAGATGAACCGCTTTGAAGT_CCAACAAAAGGAAACGTATTTATTGA
150453	55.977481611684	0.0377518355195606	0.00445956298133472	-88.371385354231	21.4918200454343	CTACAAATCCCAAAACGGCTTGGTTC_CCAACAAAAGGAAACGTATTTATTGA
150609	54.1473180254035	0.0378359132021105	0.00450281598104958	-89.4392530104598	21.8531113138694	CTAAGAAATCATAACTGATTTGGTTT_CCAACAAAAGGAAACGTATTTATTGA
150668	67.5132836947111	0.0347018263063582	0.00372830881043045	-112.515369459949	21.9339043182881	ATCCGAACACTAAACCTTTTTATAGG_CCAACAAAAGGAAACGTATTTATTGA
150746	74.8170099970582	0.0402929594236685	0.00440723961822917	-83.164044766137	19.5524050621424	AACGTAACACTTAAAGTATTTCAGTT_CCAACAAAAGGAAACGTATTTATTGA
150910	0.36699693886608	0.0233318895953774	0.00540425566210916	-149.999999992722	57.2913216380366	AAGCTAAGCCTCAATAAAGTTTTCTA_CCAACAAAAGGAAACGTATTTATTGA
151154	1.1624487708553	0.034687052414041	0.00848197623103115	-60.3262167252921	37.4708829543404	GACAGAATTTTGAAGTCTGTTTGAAA_CCAACAAAAGGAAACGTATTTATTGA
151222	4.66542933096652	0.0502929086784683	0.0195735091781918	-17.1492160711349	46.9135936898755	ATCATAACCCATAACTCTATTTTCCG_CCAACAAAAGGAAACGTATTTATTGA
151259	151.709829210635	0.0394398117383652	0.00287043005411735	-104.100957416036	14.4349239936472	GTGACAAATCCTAATAGATTTTCTGG_CCAACAAAAGGAAACGTATTTATTGA
151261	11.3878212601777	0.0391906931746888	0.00668087644285189	-49.3664286244346	24.4993000221654	AACTTAAATGTCAAACGACTTACATA_CCAACAAAAGGAAACGTATTTATTGA
151544	143.64180001711	0.0378705499007934	0.00290662339503186	-111.877937945825	15.7999883942482	CTTAGAATTCACAATAGCGTTAGATT_CCAACAAAAGGAAACGTATTTATTGA
151733	13.5068327514699	0.0425176518072284	0.00853625380815506	-46.1929481821194	28.9913943966589	CTCTTAAGATTAAATATACTTGTTAC_CCAACAAAAGGAAACGTATTTATTGA
151904	10.6404298599486	0.0381159591459518	0.00988914942981409	-67.4529243784353	43.0670926131429	TCGTCAATTCTGAAGAGTTTTGTTCA_CCAACAAAAGGAAACGTATTTATTGA
151940	25.1277221688909	0.0323384055160462	0.00525662004858247	-102.722638306071	31.2813633619178	TTTTAAACGTCCAATTATCTTTCGAT_CCAACAAAAGGAAACGTATTTATTGA
152110	14.91354089194	0.0267965382845395	0.00529686376000594	-137.093469605961	43.9648561795638	TACCTAAACTCTAATAGCTTTTAGTG_CCAACAAAAGGAAACGTATTTATTGA
152156	0.477517266814338	0.0365039354307663	0.00950822331620407	-51.1502362853724	37.9946418579909	CAACTAAAAGTTAATACTCTTCCCAG_CCAACAAAAGGAAACGTATTTATTGA
152193	38.9497494061549	0.0399137094932699	0.00584305846896769	-76.4704973197204	25.429213375659	ACACAAACGTGTAATACTATTGGAAC_CCAACAAAAGGAAACGTATTTATTGA
152279	29.2486104328463	0.0275522992923738	0.00399971661015687	-149.999999941019	34.6442448838369	CAGCTAAATGGCAATCCACTTCCCCC_CCAACAAAAGGAAACGTATTTATTGA
152314	20.1992966428175	0.025665589161174	0.00443907593011102	-149.999999993434	40.8534297899948	ACCATAACCGGAAAATTAATTCTAAA_CCAACAAAAGGAAACGTATTTATTGA
152331	63.4112794961384	0.0329257699953909	0.0037296790722126	-125.233702778356	24.4856014798735	TGGTTAACATTGAAAGTATTTCGAAT_CCAACAAAAGGAAACGTATTTATTGA
152661	9.35130011424711	0.0279007784455114	0.00649932215705106	-120.719112689916	48.7082981452803	TCTCGAAGTCGTAAACGTTTTAGGGT_CCAACAAAAGGAAACGTATTTATTGA
152794	19.2798887537892	0.028177346248471	0.00507550579882652	-127.603268361062	38.3991360132518	CTTATAAAATGTAAAGTTTTTTAGCT_CCAACAAAAGGAAACGTATTTATTGA
152814	55.7992030046336	0.0493957344485937	0.00507942559764295	-38.8031036626399	14.0856428068973	TGATCAATTATGAATTATATTTTTTC_CCAACAAAAGGAAACGTATTTATTGA
152825	2.978924609087	0.0349188634792639	0.00735531387541065	-65.937286547958	33.5834739103934	TTATTAATTGGCAACAGTGTTATCGT_CCAACAAAAGGAAACGTATTTATTGA
152854	29.0511460333036	0.0432580551131027	0.00627639928511593	-52.8789105058695	21.7965253799709	AACCTAACAATCAAATCTTTTAACGG_CCAACAAAAGGAAACGTATTTATTGA
152889	26.3292085849968	0.0410696648586744	0.00664988550322774	-61.6451255204182	25.6515473318516	GTTGAAAGCGCTAAGCTATTTGCCAT_CCAACAAAAGGAAACGTATTTATTGA
153142	1021.52763963885	0.0645059306037904	0.00185175142342578	-47.2422510718517	4.32225618020009	AACCGAAAACCAAATTTAGTTGTCAC_CCAACAAAAGGAAACGTATTTATTGA
153285	38.9541968745713	0.0440785021848856	0.00706326790927832	-59.1954266819115	25.4496137727938	AACTGAATTATCAACTTACTTCGTTA_CCAACAAAAGGAAACGTATTTATTGA
153321	1.95979545705686	0.0253896272727828	0.00685382406046015	-124.520828827383	56.450294056333	TTTGCAAAACTTAATCAGATTAAGGA_CCAACAAAAGGAAACGTATTTATTGA
153402	28.3785507633474	0.0346341290729541	0.00490547758606151	-92.1080622358409	25.98849448543	GTAACAAAGTTAAACTGCGTTTGTTT_CCAACAAAAGGAAACGTATTTATTGA
153521	22.4845997446539	0.0590677673549791	0.0245360519337868	-12.0005253274504	49.025560947546	TCGCTAATCGTGAAGATGATTGAGTC_CCAACAAAAGGAAACGTATTTATTGA
153584	30.0694159235754	0.0354925888679698	0.00443671680080687	-87.8978645011838	22.3605246539084	AAAACAAGACCAAATTAGTTTCTTAA_CCAACAAAAGGAAACGTATTTATTGA
153635	16.5922232843709	0.0419946744758445	0.00782372491560359	-51.8176230706225	28.0578718814205	GCTAGAACTGTCAATCAAGTTTTCGA_CCAACAAAAGGAAACGTATTTATTGA
153725	6.1773579074819	0.0383986236311622	0.00760908693096609	-50.9300412738231	28.8963778024579	GTAAGAAATTGAAAAAGCGTTCGGCA_CCAACAAAAGGAAACGTATTTATTGA
153895	34.743195232832	0.0414549041748849	0.00546357157542496	-63.1340485707887	20.8895092246774	AGTAGAAACCACAAAGAAGTTGGAAC_CCAACAAAAGGAAACGTATTTATTGA
153990	7.22560897496286	0.0444091344828381	0.0125239369598126	-35.1285811719754	38.3546808985623	TGCAAAAGCCCCAAGGCCTTTGGACT_CCAACAAAAGGAAACGTATTTATTGA
154141	2.42064977824246	0.0372062550988638	0.00871506409901194	-54.7951196142639	35.0004198129117	TCAAAAATGCAAAAGTATATTAAGCG_CCAACAAAAGGAAACGTATTTATTGA
154381	29.6367079380049	0.0357717603285707	0.0052595936720997	-88.1091604779128	26.7159870091894	TGTCTAAAATTTAAGCTTTTTAGCAA_CCAACAAAAGGAAACGTATTTATTGA
154703	27.5248660453729	0.0400135475595363	0.00617140552363289	-65.4507858985949	24.8145389300693	CTTAGAAACAGCAAACTTCTTACGTA_CCAACAAAAGGAAACGTATTTATTGA
154760	2.32373258008241	0.0447785722598142	0.0179166793034809	-27.9941006397387	51.5952137598564	GCTGGAATCAATAACTACGTTGTTGA_CCAACAAAAGGAAACGTATTTATTGA
154972	2.41379221746531	0.0372233678507033	0.0126635241360033	-55.6868157405814	52.1927962693495	ACGAAAACTGTGAAGCAGATTTCCTT_CCAACAAAAGGAAACGTATTTATTGA
155014	24.8200505660138	0.0304119084623732	0.00471994505857819	-111.482752968658	30.7809025607837	CTACTAACCACGAACAAATTTTAATG_CCAACAAAAGGAAACGTATTTATTGA
155149	351.176995438023	0.0457487294624726	0.00215603929836501	-90.5804928162748	8.84294374405364	ACAGAAACCCTCAACAAAATTAGCAA_CCAACAAAAGGAAACGTATTTATTGA
155176	1.17437180265302	0.0417379137329051	0.0183900542345606	-34.2373648464777	58.8125777986834	TTTAGAACCTAGAATGCGCTTGGATT_CCAACAAAAGGAAACGTATTTATTGA
155206	6.46831097162347	0.0394983323125504	0.00949817609418165	-54.6962639771916	36.9557565025532	TCCTAAATACGTAAGTTGTTTATTTG_CCAACAAAAGGAAACGTATTTATTGA
155239	46.2260076091979	0.0360749992588502	0.00431194163308335	-95.1329561781355	22.4338069202544	TTCCGAACTCTTAAGAGTCTTAGATA_CCAACAAAAGGAAACGTATTTATTGA
155688	16.031507479801	0.0248472576326895	0.00539193938096015	-150	50.3394675353731	CTAGTAATATTGAAAATGTTTAAATC_CCAACAAAAGGAAACGTATTTATTGA
155807	44.2301050025121	0.0345225448610948	0.00452369142212949	-103.632815262368	25.6247892044729	GCCGCAAAAAGAAAATGTGTTAGATG_CCAACAAAAGGAAACGTATTTATTGA
155911	1.86650122215665	0.0235770561709875	0.00686470998512721	-141.135317806923	65.5850718728423	TTTGTAAACGTTAATTCGATTCTTTG_CCAACAAAAGGAAACGTATTTATTGA
156034	19.663719218287	0.0306641164931202	0.00508556336750239	-112.233805541957	33.4266965351624	TATTCAACTCTGAAAGATATTATCC_CCAACAAAAGGAAACGTATTTATTGA
156189	27.6924661655279	0.0331509455067934	0.0047718304136515	-98.0962376080224	26.9528061702479	ATGAGAATATTTAATTGCGTTTGCGG_CCAACAAAAGGAAACGTATTTATTGA
156275	1.27207160563804	0.0267786046150785	0.00663503096883652	-107.182102628661	47.7134458779237	TTGGAAACAAGGAAGCGAGTTGCGGT_CCAACAAAAGGAAACGTATTTATTGA
156284	48.6006709744347	0.0356785560233249	0.00425052562778246	-99.4862414128746	22.877762652639	TATCAAATCACCAATGTATTTATTGT_CCAACAAAAGGAAACGTATTTATTGA
156345	0.0316290380679405	0.0431387809371503	0.0153286846201482	-28.6320326905759	45.7349915604984	CCAATAATCAAGAAGGTAATTTTGAG_CCAACAAAAGGAAACGTATTTATTGA
157045	40.8544813606248	0.0332213027874451	0.00447342882464652	-108.962780478309	26.8198516429302	CTAGTAAATTTAAAGAAGTTTTCCGA_CCAACAAAAGGAAACGTATTTATTGA
157335	26.6599436384811	0.0403411336722762	0.00568489828514702	-62.6067187316937	22.2256435374857	TGTTGAACAAGTAAGTATTTTTGTGA_CCAACAAAAGGAAACGTATTTATTGA
157425	1.8348524891003	0.0274603643746063	0.00912278273108394	-110.221850815484	66.2228367896057	CGCTTAATAGTGAACCCTTTTACATG_CCAACAAAAGGAAACGTATTTATTGA
157429	8.12640628758447	0.0426921854000519	0.00872448425535584	-39.2167205020433	28.1387667491517	ATTACAAAAAACAAGGCACTTATTTA_CCAACAAAAGGAAACGTATTTATTGA
157561	32.0674153620806	0.0273759853003579	0.00403156923115395	-149.999999999493	34.6984861110016	ACCGCAATCCACAATCAGGTTTGCCA_CCAACAAAAGGAAACGTATTTATTGA
158041	14.450414155594	0.0302538032710032	0.00582294695632368	-109.178223421614	38.0985878228459	TGGGTAATCTCTAATTTTATTGCAAT_CCAACAAAAGGAAACGTATTTATTGA
158420	24.1848964077432	0.0375368949574444	0.00618076443373284	-74.7888400056159	27.8689303995021	TTGACAATAGATAAAAGTATTTCACT_CCAACAAAAGGAAACGTATTTATTGA
158441	5.05826409278457	0.0413630288835673	0.0131453233817099	-46.5392111400547	46.7612720123048	ACGTTAAGGACAAATTAATTTAGGGA_CCAACAAAAGGAAACGTATTTATTGA
158592	29.1360699457296	0.0385119539293545	0.00653709621313803	-72.1164858224429	28.4281929725531	GCATGAATTAAAAACAGCGTTATCGA_CCAACAAAAGGAAACGTATTTATTGA
159671	12.5920706120768	0.031241969454326	0.00727056098637774	-104.439618278471	45.7667017332621	TGAGTAAGTCTCAACCTTGTTAGGTC_CCAACAAAAGGAAACGTATTTATTGA
159693	12.5415910509771	0.0263227414360784	0.00537937162041055	-130.446832872742	43.7006069186167	CAGCAAAATGGTAAATTAATTTTTAC_CCAACAAAAGGAAACGTATTTATTGA
159741	41.3235173664428	0.0365531836964176	0.0057206931081093	-89.8254175972094	28.7206444673629	CTACTAAAAAAGAAGTTATTTCCCAG_CCAACAAAAGGAAACGTATTTATTGA
159968	47.8575358726892	0.0399156096557952	0.00489125628908126	-77.0410519156147	21.2244452704309	GGGGCAACCTCGAAAGGCGTTAGCGC_CCAACAAAAGGAAACGTATTTATTGA
160213	12.347222972366	0.0312648423387313	0.00584700160561638	-94.7374676233383	34.1994583443443	ATTATAAATTTCAAATTATTTGGATG_CCAACAAAAGGAAACGTATTTATTGA
160282	93.945980196034	0.034534785917247	0.00309192248906725	-119.045094725806	18.7307042191557	AAATCAAACAGAAACCTTCTTGTAGT_CCAACAAAAGGAAACGTATTTATTGA
160535	30.3936220029628	0.038223292766988	0.00585153901224739	-76.9139104313869	26.4224382049796	TCCATAAAGTCCAATCGTATTTACGA_CCAACAAAAGGAAACGTATTTATTGA
160878	66.4982488745202	0.0375267623238754	0.00405581185594766	-96.499157442066	20.5829159626583	TGAGGAAATGGGAAGTGGCTTCTTCG_CCAACAAAAGGAAACGTATTTATTGA
161011	89.8125840406794	0.0393955425632589	0.0041830274039153	-94.9732880955032	20.2998369648455	TAACTAATACTGAAGCCGATTGCACG_CCAACAAAAGGAAACGTATTTATTGA
161075	26.9209593671735	0.0293777734508307	0.00524238062787386	-127.605426206785	38.532381671087	GCACAAACTAGTAAGAGCTTTAAAGA_CCAACAAAAGGAAACGTATTTATTGA
161304	3.12989836806143	0.036342617774199	0.00734616123690476	-52.1153364224358	29.3583479430612	CACGAAAATTGAAACACATTTATATA_CCAACAAAAGGAAACGTATTTATTGA
161326	33.4568354230273	0.0348602377219675	0.00536779734859279	-98.5275871765559	29.5762239621856	GTACCAACAGGGAAAAAAGTTAGGCG_CCAACAAAAGGAAACGTATTTATTGA
161605	12.5000526362906	0.0404406333868055	0.00841564869324738	-56.1020296833863	31.9624580171763	TTGTAAACCATCAAGGTGCTTCTCGT_CCAACAAAAGGAAACGTATTTATTGA
161711	9.86230309585535	0.0355810125227884	0.00723631534104059	-69.0155991091363	32.9087021304073	TTATTAACAAGGAAGAGTATTGTATG_CCAACAAAAGGAAACGTATTTATTGA
161747	24.607542597618	0.0270040594155744	0.00422920512160888	-150	37.2079335841519	TTCTCAACGTTTAAATCTGTTCCTTT_CCAACAAAAGGAAACGTATTTATTGA
161811	8.95472749046236	0.0406602865667133	0.00857832659684458	-49.6689534861751	31.0483611660597	CAAATAATCACTAAGGGGGTTGTCAC_CCAACAAAAGGAAACGTATTTATTGA
161963	3.10728497817312	0.0272047047687137	0.0069509212398958	-112.050124710863	50.5665099439187	AGCTGAAATAGTAAATCTCTTTCCAA_CCAACAAAAGGAAACGTATTTATTGA
162129	27.3945252996716	0.0418461360916236	0.00751533324939718	-60.9889884702057	28.5928864399025	ATAAGCAATTAGGAATCACGTTGGTGA_CCAACAAAAGGAAACGTATTTATTGA
162223	4.47776338260875	0.0327879112107373	0.00639141686112602	-74.0719079918713	31.9433425845678	CGCCCAACGGTTAATCTTATTACTGT_CCAACAAAAGGAAACGTATTTATTGA
162252	18.4845747886014	0.0277716456175331	0.00523716761418248	-129.809707488419	40.5200094943464	ATGTAAACTCGCAAACACATTGCCCG_CCAACAAAAGGAAACGTATTTATTGA
162335	267.286103847679	0.0695629031893515	0.00453096100245749	-17.2497064549709	7.98350180353446	GACGGAATCGGTAATGAGCTTACCCG_CCAACAAAAGGAAACGTATTTATTGA
162414	24.4649958527074	0.0382442269778964	0.0062533729292133	-75.2884799803085	28.0354712340688	TTGTAAAAACGGAAATAAATTAGCAG_CCAACAAAAGGAAACGTATTTATTGA
162429	1.09932150230231	0.0316133328365805	0.00785345859141463	-80.8390887734266	43.6320852289013	CCGTAAACAATCAAATAAATTTCACT_CCAACAAAAGGAAACGTATTTATTGA
162676	4.07527058494999	0.0483847156230589	0.0112543260312636	-19.2899487190057	28.154149920311	TCGCTAAATTTAAATTACGTTAAGAA_CCAACAAAAGGAAACGTATTTATTGA
162749	30.5909646850851	0.0325618831793406	0.00541654827076859	-108.381055098081	33.161796102551	AGAGTAATAAATAAGCGCGTTCGAAT_CCAACAAAAGGAAACGTATTTATTGA
162990	11.1615597086572	0.0347306729810263	0.00749459818983742	-78.5282955961903	37.0564348794889	AGAGTAAAACAAAAGACTTTTACATG_CCAACAAAAGGAAACGTATTTATTGA
163025	23.1108449348095	0.0371036430758778	0.00566100383714918	-78.8490789795997	26.5493507853622	GTAACAAAGTGTAAAAGCTTTACTAT_CCAACAAAAGGAAACGTATTTATTGA
163126	22.7466665232314	0.0331257807941019	0.00538715770008242	-99.8248362510774	30.9663461970991	CGAAAAACATCTAATGGAATTTCCTC_CCAACAAAAGGAAACGTATTTATTGA
163414	15.4783011005153	0.0399510565417916	0.00681752570164455	-59.5297361103567	26.7874990032268	ACGTAAAGCGGGAAGGCAATTCGGAA_CCAACAAAAGGAAACGTATTTATTGA
163631	6.23316874385721	0.0322657363512118	0.00667726259913301	-83.9941139342135	36.1324565769869	GATCAAAATGCCAACTATTTTTTACT_CCAACAAAAGGAAACGTATTTATTGA
163688	88.9437065330208	0.0400485284560569	0.0042277338960765	-90.4228897399905	19.7151271748667	GCTATAATCCGCAAACGAATTTAAGC_CCAACAAAAGGAAACGTATTTATTGA
163724	18.4361713140962	0.0391296484764235	0.00773154737874752	-67.0471210530438	32.3868705626625	CACAAAAGCGTAAAACTAGTTTGTAT_CCAACAAAAGGAAACGTATTTATTGA
163736	96.3323426021188	0.0482860311950466	0.00516959340440487	-57.5941090757955	16.8792149140851	AATCTAACCATAAATATGCTTCGTGT_CCAACAAAAGGAAACGTATTTATTGA
163798	21.7468219531375	0.0389779417970721	0.00586704322546688	-66.1103095001547	24.2413047449844	ATTAGAAGCATAAATCCGGTTTTGGA_CCAACAAAAGGAAACGTATTTATTGA
164115	6.45546234516281	0.0360035479730213	0.00771323815201709	-67.3708664551054	34.883272433906	ACAGCAATGTGAAAAGGTGTTATTTG_CCAACAAAAGGAAACGTATTTATTGA
164165	0.0286595329280743	0.0323093748466897	0.00840554551439153	-75.2314356182939	43.793856306886	TAGGTAAAATCTAAGGAATTTAAGGG_CCAACAAAAGGAAACGTATTTATTGA
164308	8.01712883695458	0.0308896158323933	0.00792123368811602	-105.884343405319	51.295727061447	AAAAGAACCTAAAATTAATTGTAAC_CCAACAAAAGGAAACGTATTTATTGA
164319	4.26545989223724	0.0301542686758453	0.00700412345525748	-92.8853068831119	42.1274366388083	ATCTCAACGGCGAAATCTTTTGATCA_CCAACAAAAGGAAACGTATTTATTGA
164557	51.5014649416054	0.0381094593077391	0.00471644574841893	-85.1893683964047	22.1843749962783	CGCGCAACGAACAAGCGTGTTGGTTT_CCAACAAAAGGAAACGTATTTATTGA
164818	35.3070519046887	0.0347272332648435	0.00446689760627814	-97.7783848519668	24.4329633057627	TTTGAAAGATCTAAAGTACTTTGGGC_CCAACAAAAGGAAACGTATTTATTGA
165051	7.81711574911995	0.0400288788821192	0.0093967628963815	-50.3501661048466	34.6477012314554	CACATAAATTGAAATATTGTTGCGAG_CCAACAAAAGGAAACGTATTTATTGA
165115	4.31699209134365	0.0243024931668982	0.00653300565441448	-149.999999992021	65.1315237667903	ATGGGAATAACTAATCCCTTTAATAG_CCAACAAAAGGAAACGTATTTATTGA
165208	45.6627409007565	0.0395476560759793	0.00479617152726718	-74.9859154606008	20.5691692124133	GGCGGAATATCTAACTCTTTTTACTG_CCAACAAAAGGAAACGTATTTATTGA
165234	20.4832147097834	0.0338200576968877	0.00567365054877488	-91.0322467160756	30.5801242527718	GTCAAAAAGCAAAAGGCAATTTTAAT_CCAACAAAAGGAAACGTATTTATTGA
165388	39.131949948364	0.0373988471077939	0.00454065636414787	-85.1912660890503	21.6435105465877	TTGATAACGCCTAACACGGTTCTCAC_CCAACAAAAGGAAACGTATTTATTGA
165510	3.42696664316567	0.0322694027602361	0.00926978715099152	-82.5777406685401	50.861410864738	TATGAAATTTAAAAGGCGATGGTA_CCAACAAAAGGAAACGTATTTATTGA
165578	91.6632652694298	0.0365432012942784	0.00347745258867176	-105.199418389539	18.7442709387743	TGGAGAAGCTAGAAGCCCCTTAAGGC_CCAACAAAAGGAAACGTATTTATTGA
165658	0.284839068373657	0.035331873842178	0.010890619261211	-59.0976142437812	47.961615762525	TGATAAAACATAAAAGTTCTTTCTCG_CCAACAAAAGGAAACGTATTTATTGA
165735	56.3862793112636	0.0404360988920736	0.00490361719145524	-79.3185059566602	21.3371098758595	CCAGAAAGTTTGAAATAAATTAGCCA_CCAACAAAAGGAAACGTATTTATTGA
165872	13.958936269275	0.0337105211159441	0.00668716191985213	-83.8050177188785	34.8069777347469	CCAACAAGAAGTAAGACGATTGGGGG_CCAACAAAAGGAAACGTATTTATTGA
166148	51.065489858844	0.0325671771819011	0.00384171849345431	-118.055036051608	24.38772329567	TCAGAAAATTGTAAACACATTCAAAG_CCAACAAAAGGAAACGTATTTATTGA
166313	1.27060795863512	0.0261001382788425	0.00640761696319098	-115.874380735425	49.3100699878241	TTGGTAATTTTTAAAGACTTTCTACT_CCAACAAAAGGAAACGTATTTATTGA
166806	9.00672511996877	0.0334465426312766	0.00632793031832653	-78.8430191235208	32.1024526730296	TAAACAAACAGAAAATAGTTTTACTT_CCAACAAAAGGAAACGTATTTATTGA
167035	9.93874672974841	0.0358816041808634	0.00800986227155556	-71.4580560658312	37.2522118168685	TGATTAAATCGTAAGAAAGTTTAAGC_CCAACAAAAGGAAACGTATTTATTGA
167100	17.0787135100159	0.0425425482419021	0.00749301299447474	-47.1536881831078	25.4856058158545	CTTCAAAATGTAAATTACGTTCAGCT_CCAACAAAAGGAAACGTATTTATTGA
167197	41.7045349774518	0.0317012144870045	0.00401295748266275	-117.119362771379	25.91668495269	AAGAAAACTCATAATATAGTTACAGG_CCAACAAAAGGAAACGTATTTATTGA
167439	47.4513471106448	0.0379835981152992	0.00461640189512829	-85.5797789127232	21.8807298062465	TCCTTAATTTTCAAACAATTTGTTTT_CCAACAAAAGGAAACGTATTTATTGA
167617	26.1309763373265	0.0378648502625655	0.00634570744868726	-73.4373883045785	28.0572731120505	TCTTCAATGCGGAATTAACTTGTCAA_CCAACAAAAGGAAACGTATTTATTGA
167683	9.72920828013122	0.0294543798787856	0.00641152752732762	-109.628987593937	43.4835398046847	TATATAAACGAAAACTTCGTTTACGA_CCAACAAAAGGAAACGTATTTATTGA
168175	32.6708513967117	0.0349003575032952	0.0053862752305814	-97.3236360040683	29.3158965227376	TTGAGAATTACCAACTGTTTTAACAG_CCAACAAAAGGAAACGTATTTATTGA
168208	8.60190856789288	0.0364673427838917	0.00863650869282981	-71.0082104135522	39.7023999900096	GTAGCAAAACATAACGTCATTTCCTC_CCAACAAAAGGAAACGTATTTATTGA
168234	4.71267933491551	0.0302793040190543	0.00753458668799691	-92.7712028524495	45.4545635480012	CGTCTAAAATCAAATTTGGTTAGGGC_CCAACAAAAGGAAACGTATTTATTGA
168259	90.4469654660452	0.0350237178870536	0.00320060797596867	-117.704057115449	19.1051286236389	TCGGTAACCGTAAAGTAGCTTTTGTA_CCAACAAAAGGAAACGTATTTATTGA
168296	36.8894592721762	0.0383954244874299	0.00639241260547048	-83.282660434552	29.9582876368476	GTTCCAAGCGAGAAGAGTTTTCGCCT_CCAACAAAAGGAAACGTATTTATTGA
168412	23.2710482355384	0.0374999302412907	0.00577927215756348	-75.0060962108364	26.1194231272313	ACATGAATGCTTAAATTCATTTAATC_CCAACAAAAGGAAACGTATTTATTGA
168613	8.38694676215548	0.0346353730193963	0.00655639243719932	-70.0176025331665	30.4932836730826	AAATTAAATTTCAAATGATTTACCTA_CCAACAAAAGGAAACGTATTTATTGA
168763	0.354622366014198	0.0410256320174317	0.0137041536802665	-41.0127421683381	47.3822766816087	AAAGGAAGACGTAATCTAATTCGCGG_CCAACAAAAGGAAACGTATTTATTGA
168988	2.2647348738281	0.0362394703035829	0.0106269028573667	-49.0217998481091	41.9416053244518	TATCTAATAACAAACCTCGTTTTCTC_CCAACAAAAGGAAACGTATTTATTGA
169068	2.6048061345499	0.025971811221031	0.00681907223393156	-124.782421581929	55.3784074580594	TGGAAAAAAGACAAAGATATTTTCGG_CCAACAAAAGGAAACGTATTTATTGA
169467	64.4411339376166	0.0378381570023666	0.00410920297076286	-93.4567153251408	20.3911376143497	ACGACAACACAGAACTAAGTTGGAGG_CCAACAAAAGGAAACGTATTTATTGA
169837	4.1303938641877	0.0236489720365624	0.00677937581607728	-145.889482600445	65.5548821256248	ATAATAATACAGAACTAGTTTTCATT_CCAACAAAAGGAAACGTATTTATTGA
170155	30.386736553749	0.0337216313266966	0.00507384504211926	-101.003643228774	28.9490372105446	TTGGTAACAATTAAATGCATTCATCA_CCAACAAAAGGAAACGTATTTATTGA
170211	19.4289422525087	0.0381715965400655	0.00607818218123134	-68.4532529708223	25.9080354195043	AGTTTAATTATAAAGCCGCTTTTAGA_CCAACAAAAGGAAACGTATTTATTGA
170313	6.80949777972629	0.0322174219737705	0.00788762515217727	-84.2386826286036	43.0083877645121	GACATAAGGTTGAATGTCCTTGTCTG_CCAACAAAAGGAAACGTATTTATTGA
170540	41.0778191407213	0.0340162226293415	0.00467405496920753	-106.874139248698	27.3867171997984	CCTTCAAACATCAAAGCGCTTTCCTA_CCAACAAAAGGAAACGTATTTATTGA
170564	56.6714933074302	0.0356490478412008	0.00396687491562397	-103.007793066822	21.7380407932098	TAGGAAACATTAAAAACGCTTATGTT_CCAACAAAAGGAAACGTATTTATTGA
170736	33.9886894951812	0.0369761956946608	0.005766908191203	-87.0673341376295	28.4196436897038	CCTACAATGTTCAATCCGGTTGTGGT_CCAACAAAAGGAAACGTATTTATTGA
170751	37.9555729361141	0.0287085117352073	0.00376278506708549	-142.826495484331	29.9712962021902	GACAAAACGGGGAAGGCAGTTGGCGG_CCAACAAAAGGAAACGTATTTATTGA
170824	79.9302767084854	0.0320799728196588	0.0032913466113032	-135.599244258675	23.0745640705108	ATTCTAAACCAAAATTGAATTCGTAA_CCAACAAAAGGAAACGTATTTATTGA
170950	107.904874270504	0.0351323639164275	0.00296865207384869	-119.416787215401	17.7716198376487	TAAGAAAATCTAAAAGCGATTGTTTT_CCAACAAAAGGAAACGTATTTATTGA
170955	3.02291141599764	0.0447702972217631	0.0110737107901293	-29.2098320208756	32.0319898047888	CGCTGAACTTAAATCTTTGGTGT_CCAACAAAAGGAAACGTATTTATTGA
170989	55.1684808015561	0.0339852175333279	0.00501642377903358	-114.627113464077	30.7058219530936	TGCCTAAATCTAAAGGGTTTTCTGGA_CCAACAAAAGGAAACGTATTTATTGA
171134	68.2820894382797	0.0393764654372585	0.0043854488355431	-89.6737611239716	20.6958549750201	GTTCCAATAGGTAAGACTCTTAGCTT_CCAACAAAAGGAAACGTATTTATTGA
171257	6.54823350005827	0.0476450780621692	0.0115423766725691	-23.3648178999179	30.1046815239327	TAAGAAACGCATAATGATTTTTTTCC_CCAACAAAAGGAAACGTATTTATTGA
171282	11.1692842599341	0.0413328580926708	0.0104155111387022	-48.4250414985653	36.8169527135252	AGTGGAAATTGGAAGGGGGTTAGCGG_CCAACAAAAGGAAACGTATTTATTGA
171454	1.95013009818877	0.025728670556579	0.00824178440754929	-132.625279442928	71.3781108784304	AAAAGAAAACTAAAATCATTTCGTTG_CCAACAAAAGGAAACGTATTTATTGA
171827	46.6312019975386	0.0369278895205491	0.00463797978853726	-91.4608656585169	23.2884274232128	ACCTAAATTGCTAATCTCGTTTGACA_CCAACAAAAGGAAACGTATTTATTGA
172014	10.587401924819	0.0425156819033856	0.0101371030164788	-42.6852645224423	33.6761123538638	TTTGAAACAAGAAACGTAGTTCCGGA_CCAACAAAAGGAAACGTATTTATTGA
172088	11.4539867441186	0.0301593706441063	0.00812126039386978	-110.735459505028	54.579961462179	ATACTAATCCCAAAAAGTTTTGAATG_CCAACAAAAGGAAACGTATTTATTGA
172118	58.4696869493472	0.0356154100111152	0.00417138436126606	-102.558491408997	22.8672889112063	AGAATAACATCAAATACTATTTATCC_CCAACAAAAGGAAACGTATTTATTGA
172363	64.3522355403125	0.0383882341968006	0.00399215822440006	-90.6276508904222	19.2062632678966	GTACAAAATAAGAAGGATTTTCGCAC_CCAACAAAAGGAAACGTATTTATTGA
172586	56.4583458236576	0.0385171656477659	0.00460240292146715	-88.3221956719217	21.9169127785613	CGGGGAAAGGGGAACGGGGTTGGTGG_CCAACAAAAGGAAACGTATTTATTGA
172744	2.79927280025807	0.0400385363655955	0.015378196131225	-47.3253298954578	56.6993248463915	TTGTAAAAGTCAAAAGTGGTTGAAGA_CCAACAAAAGGAAACGTATTTATTGA
172766	19.4710928907249	0.0543609956832066	0.0163870634666548	-19.6894111326662	37.3249485997939	ATTAGAATCTGGAATTTGATTTGAAA_CCAACAAAAGGAAACGTATTTATTGA
172909	41.2158822314183	0.0351632934687281	0.00529168527210414	-99.7143475067904	28.9807007524784	CCATCAATATAGAATCACTTTCGTTG_CCAACAAAAGGAAACGTATTTATTGA
172913	15.2277674866057	0.0351203049088857	0.00718396541042851	-81.6905680039959	36.0667729649815	GATCAAATAACGAAGCAGTTTGTTGA_CCAACAAAAGGAAACGTATTTATTGA
172996	0.298526205441632	0.0273454940124315	0.00800693373518583	-106.167871133772	57.0911335330983	GTCCTAATACACAATCTCTTTTATCA_CCAACAAAAGGAAACGTATTTATTGA
173224	42.976942781213	0.0399996849957952	0.0051158738672988	-74.2878354808612	21.7065353915121	ATTTAAAATATCAATAGGCTTATGGC_CCAACAAAAGGAAACGTATTTATTGA
173530	48.8341669644688	0.0360414072968333	0.00444507277038515	-98.7612636673037	23.6858504346193	GAACAAATGCAAAATTCGGTTAGTCT_CCAACAAAAGGAAACGTATTTATTGA
173796	5.11717866819351	0.0261463470563479	0.00649500865018696	-126.105643789546	52.6642892645551	CAGCAAAATTGTAAATAAATTGGGTC_CCAACAAAAGGAAACGTATTTATTGA
173807	172.989383594646	0.0453761845387478	0.00293804482451612	-76.9854950453833	11.2472092547389	AGTATAATATTAAACAGTCTTTCTGC_CCAACAAAAGGAAACGTATTTATTGA
174099	245.563290814029	0.0340999399566254	0.00199559420832471	-149.999999992149	14.0503939423142	ACATAAACCTGTAAAATCAAATTCCTTTTAGAC_CCAACAAAAGGAAACGTATTTATTGA
174162	64.1612639445758	0.0325300901513304	0.0033255757493868	-124.341275326671	21.7875801525576	TTTAAAAGCCCCAACACACTTGTGTT_CCAACAAAAGGAAACGTATTTATTGA
175068	27.1099798852358	0.0373338900985205	0.00595995057634234	-75.3685596716424	26.9965822408265	GATGGAACAATGAATGCATTTGGGTT_CCAACAAAAGGAAACGTATTTATTGA
175140	0.649613776605392	0.0329307493509083	0.00846429100221481	-63.425153378432	40.1910467097688	TAGAGAACCAGTAAAGATATTAGTAT_CCAACAAAAGGAAACGTATTTATTGA
175728	0.229621101125574	0.0356097236205941	0.0120882248753864	-64.7803037547477	55.7963169082454	AGCTTAACTTATAATCTGGTTGATCT_CCAACAAAAGGAAACGTATTTATTGA
175772	7.16448350506351	0.0372917882863764	0.00779367341821215	-60.9230674546746	32.6412883725027	AAGGCAAATGGAAACGCAGTTGATGC_CCAACAAAAGGAAACGTATTTATTGA
176166	10.8758433094823	0.0356754064656606	0.00593943987473334	-70.8193385817787	27.0690148199463	AATACAAAAAGCCAAGGAAGTTAAAAT_CCAACAAAAGGAAACGTATTTATTGA
176188	2.47153797469527	0.03175122868327	0.0081473650297897	-87.2472366810543	46.5070420444295	AGATGAAACATTAATGTCATTCATCT_CCAACAAAAGGAAACGTATTTATTGA
176314	22.1642001455898	0.0477721419132833	0.00863104601709207	-35.785715665705	24.642533421626	TTTTAAAGGCTTAATTAGTTTGTACA_CCAACAAAAGGAAACGTATTTATTGA
176391	58.4882930847583	0.0362029425796978	0.0045496981011811	-102.919778299645	24.7827609395397	ATTGTAACAACGAAACACTTTCTGTT_CCAACAAAAGGAAACGTATTTATTGA
176685	41.3696780294331	0.0335828553730372	0.00423297450299527	-107.433329447917	24.9538670589829	AATTCAATGGGAAAGGCCTTTAATCA_CCAACAAAAGGAAACGTATTTATTGA
176985	48.6109905783676	0.0342285511183496	0.00431751321995408	-109.731828246776	25.4744027697209	ACATGAAGTCTTAAATCGTTTTTTCG_CCAACAAAAGGAAACGTATTTATTGA
177046	28.004080327152	0.0344435985840834	0.00501316669048148	-93.5199320598595	26.8806882723315	ATATTAAGCTGAAATGGGATTTAAAC_CCAACAAAAGGAAACGTATTTATTGA
177050	3.12494940434041	0.0465300651645957	0.0124665933959982	-23.3207330700344	33.4781500529447	TTTCAAATTTCGAAGTCCGTTTAGCT_CCAACAAAAGGAAACGTATTTATTGA
177163	7.25456746998262	0.0484141130061188	0.0136177944821745	-22.5423149907043	34.8865809776025	AAAACAACGTCGAATGCACTTCCGAA_CCAACAAAAGGAAACGTATTTATTGA
177540	12.7452311580814	0.0293625299427182	0.00619433122147959	-115.163814777337	43.1759188246208	GCCTAAACCCGCAACCTGTTTACAAG_CCAACAAAAGGAAACGTATTTATTGA
177646	46.7639338784827	0.0327831665862887	0.00386487454411149	-119.613031256769	24.8682910037225	ACTGCAACCAGTAAGGCGTTTTTCTG_CCAACAAAAGGAAACGTATTTATTGA
177762	10.8263090203996	0.0482154452495647	0.00976590763466628	-23.5309406877932	25.1860765408262	TGCGTAAATTTGAATGTGTTTTCGCG_CCAACAAAAGGAAACGTATTTATTGA
177968	49.4935034106364	0.0372004535690938	0.00480242465409384	-93.1541352245308	24.2356243489147	ACTTTAATGTATAAGTTGGTTAGTGC_CCAACAAAAGGAAACGTATTTATTGA
178003	19.9945013875189	0.0362942002058338	0.00676316255879476	-76.7664078508739	31.7490787887742	TCGACAACCTTTAATCGGGTTCGGAT_CCAACAAAAGGAAACGTATTTATTGA
178329	10.8945745810905	0.024797205578551	0.0049713845271956	-150	46.9467449640416	CTACCAATTGTCAAGATTTTTAGAGA_CCAACAAAAGGAAACGTATTTATTGA
178362	10.0793447230812	0.0303654236360651	0.00565278777838495	-104.027942062949	35.6866370208616	GACGAAACGGACAAGATACTTTCAGT_CCAACAAAAGGAAACGTATTTATTGA
178459	46.9859695287126	0.035366583218116	0.00468658068820427	-97.7896216396913	25.1551167272143	CGTCTAACCACGAAAACGTTTAACAA_CCAACAAAAGGAAACGTATTTATTGA
178535	15.0272887079284	0.0261205785437568	0.00542764097269971	-141.440385837123	46.8794296632406	AAATGAACCTGCAAAACTTTTTTGCA_CCAACAAAAGGAAACGTATTTATTGA
178584	57.8070370459128	0.0369854215716472	0.00387178686686499	-92.4426114171879	19.3071642947355	TGTCGAATCTGGAAGAAGGTTGAGCG_CCAACAAAAGGAAACGTATTTATTGA
178711	105.818810389852	0.0366012468172414	0.00300631785912511	-114.866112433367	17.1139474082699	GTATTAATGGTTAATGTCGTTCACGA_CCAACAAAAGGAAACGTATTTATTGA
178754	4.51661547232448	0.0333400532537948	0.00925060810760321	-78.5475107764189	47.7891398125221	TATTCAACCTTTAAAGTTATTTCCAC_CCAACAAAAGGAAACGTATTTATTGA
178961	2.20056420314666	0.0333847151991667	0.00758512549809407	-72.0469749348104	37.4619460535446	CAACGAAAGAGGAATAGAATTTATGA_CCAACAAAAGGAAACGTATTTATTGA
179015	4.75382799247561	0.0527861411426814	0.0196394128591268	-11.4943254877767	42.9259421994274	TCAGCAAATAGTAATGTGCTTTGGGA_CCAACAAAAGGAAACGTATTTATTGA
179067	8.18680879023907	0.0354214868877798	0.00824290210281104	-71.6152527031602	38.7289935583021	TCCTGAAAAGTTAAAATAGTTCGACG_CCAACAAAAGGAAACGTATTTATTGA
179221	161.753055620303	0.0344361752681178	0.00231791443271117	-135.254597111038	15.1512199042139	GTACCAACTTTTAAACTAATTCGACG_CCAACAAAAGGAAACGTATTTATTGA
179433	123.480761581731	0.0329383616575623	0.00288184587675833	-141.180586370658	20.2530033334709	TTGTGAAACATAAAACAACTTCCTAT_CCAACAAAAGGAAACGTATTTATTGA
179502	48.1873941781458	0.0417992415601456	0.00565548052714445	-69.8486619514095	22.6763162577553	CAGCAAACCTGTAAAGAGGTTGTTAG_CCAACAAAAGGAAACGTATTTATTGA
179528	7.54048177601994	0.0446401036647752	0.00863803594721373	-33.3053846190091	25.6803220237197	GTGTAAATTGGCAAATAACTTTCTTA_CCAACAAAAGGAAACGTATTTATTGA
179641	62.5184248021679	0.0338500518019518	0.00383767241716753	-115.266743226153	23.3500676932585	ATGGAAAATTACAAGTAAATTTGGAC_CCAACAAAAGGAAACGTATTTATTGA
179727	17.081242833106	0.036317293981408	0.0060628942416984	-74.8279685428272	28.0800002474177	TACGGAACCACGAAACAGTTTGTCGT_CCAACAAAAGGAAACGTATTTATTGA
179771	30.5131048051063	0.027249883188456	0.00399489545542984	-150	34.8091112142545	TCACTAAGAGAGAAGTTAATTCTTTA_CCAACAAAAGGAAACGTATTTATTGA
179777	29.6404831117551	0.0268632952486034	0.00462971794462728	-149.999999892683	40.5245260447599	CTAACAAACGCCAAGTGGCTTTTTTA_CCAACAAAAGGAAACGTATTTATTGA
180315	42.7749426715223	0.0395195429287624	0.00592725012034709	-79.7810661717642	26.5734991219598	CAAGCAAGACCGAATATCATTACATC_CCAACAAAAGGAAACGTATTTATTGA
180346	39.4451906927826	0.0340539255862224	0.00456638484887641	-104.696291840381	26.3518883512944	CCCCGAAGCAAGAAGTGACTTTACAT_CCAACAAAAGGAAACGTATTTATTGA
180543	62.8680413653089	0.0336311737762513	0.00371340450448212	-119.268950702188	23.2036284391126	TTTATAATGTGAAAGTGTATTGTATC_CCAACAAAAGGAAACGTATTTATTGA
180734	28.2476677040221	0.0379492447298697	0.00558384072473919	-74.8092684793818	24.7801678785221	AGCGTAACCAAGAAAACACTTGATGC_CCAACAAAAGGAAACGTATTTATTGA
181002	14.974981964509	0.0979087442968351	0.024141808888934	44.6241386009936	16.4284638255892	GATATAAACTTTAATAATGTTGTACC_CCAACAAAAGGAAACGTATTTATTGA
181072	7.25299832277399	0.0290011190976418	0.00634254225611198	-107.772737907819	42.9140816506059	GCTAAAAGGGTAAATGTTTTTACTGC_CCAACAAAAGGAAACGTATTTATTGA
181083	20.6059365405407	0.0375296992156199	0.00724884536656543	-76.5958866104961	33.4483176642595	TTCTAAACACTCAATGTACTTTGCAT_CCAACAAAAGGAAACGTATTTATTGA
181166	27.6592137017692	0.0330813577080771	0.00478158114263998	-99.2494503325392	27.3055654109051	CTGTAAATGGCAAAAGGGTTTTCCAC_CCAACAAAAGGAAACGTATTTATTGA
181490	62.5204615804436	0.0363786694990069	0.00415033686819559	-99.332671694701	21.9638148164081	TTTTAAATCAAAAATCGCCTTATCGT_CCAACAAAAGGAAACGTATTTATTGA
181507	0.337237514930166	0.0400242327102905	0.0124714621240966	-39.005491704362	42.529352287437	CAGGCAAAGGGTAAGGGAGTTAGGAG_CCAACAAAAGGAAACGTATTTATTGA
181701	19.9106213726425	0.0368950703794615	0.00634452214548464	-77.7787157793295	29.6741978398418	GACTTAACAGGTAAGTTGGTTTAAGC_CCAACAAAAGGAAACGTATTTATTGA
181772	29.2307781368163	0.0308027347495897	0.00447644587292859	-117.486914440264	29.9035473175792	ACGTTAAGCTCTAAATAGATTAGTAG_CCAACAAAAGGAAACGTATTTATTGA
181806	6.16078496120652	0.0320439034389625	0.00660474414550632	-83.2543068617145	35.7063250414174	CTTATAAGATCTAACTAACTTAGGCC_CCAACAAAAGGAAACGTATTTATTGA
181880	13.5028950080802	0.0308536374916859	0.00634851890241232	-105.522612482379	40.4766800061543	ATTGCAACTATTAACTCATTTCTTTT_CCAACAAAAGGAAACGTATTTATTGA
181994	160.613864514482	0.0343253274539454	0.00246373853214215	-138.323540666966	16.4550189616576	ATCGTAACCTGAAAGTTCTTTAGATT_CCAACAAAAGGAAACGTATTTATTGA
182016	41.8614068179455	0.0333922103079845	0.00439473873064177	-111.478198604517	26.7177768090908	TTTCCAATCAAGAATGGTTTGGCTT_CCAACAAAAGGAAACGTATTTATTGA
182028	9.27286347424717	0.027723792365568	0.00717181221335443	-121.578530856723	54.2711008136412	TAAAGAAGTTCAAACTTAGTTAACGT_CCAACAAAAGGAAACGTATTTATTGA
182107	33.9707272474771	0.0359669733098915	0.00494521988046859	-89.012756018898	24.9481968096625	TAGAGAAGTAAAAAGACTTTTTCACC_CCAACAAAAGGAAACGTATTTATTGA
182284	10.2057514965522	0.0260628314766172	0.00571471454782672	-134.640537155972	47.9675088005027	ATCATAACCGCCAAGCACTTTCTTCT_CCAACAAAAGGAAACGTATTTATTGA
182590	16.0501102941573	0.0361139799615272	0.00578241054873474	-74.4346352485193	26.6800225135993	GGTTGAAGTATAAATGTCGTTGGATA_CCAACAAAAGGAAACGTATTTATTGA
182621	55.0653889029389	0.0367787770448249	0.00407664967758716	-93.618217793291	20.6173373744542	TTCTAAATCCAGAAACTTGTTTGGTA_CCAACAAAAGGAAACGTATTTATTGA
182836	29.6962968118356	0.0283447680531131	0.00472884541295166	-141.561350739376	38.322202742432	GGGTAAAATCCAAATGCATTTACTGC_CCAACAAAAGGAAACGTATTTATTGA
183113	12.8298566338432	0.0379878846620928	0.00685758751039092	-61.9364036652314	28.1771381821643	CGAATAATTCCAAAGCGAGTTCATTA_CCAACAAAAGGAAACGTATTTATTGA
183144	12.7131154653808	0.0349977912176393	0.00677821115872526	-73.839847417409	32.1411484600214	ACACGAATATGAAATTCGTTTGACAT_CCAACAAAAGGAAACGTATTTATTGA
183427	35.1505242772997	0.0375828207065516	0.00535957185958044	-80.1887570794331	24.7760458685307	GGGTGAACGGGAAAGGCTATTCGTCG_CCAACAAAAGGAAACGTATTTATTGA
183582	11.8046335595797	0.0352998688509758	0.00588011738249124	-77.5372091045134	28.5523778107723	GTCTAAACCCGCAAATTGATTATGAG_CCAACAAAAGGAAACGTATTTATTGA
183590	3.36786488748889	0.0332146980581022	0.0120396435328626	-75.5674129804889	61.6708770863948	ATGACAAGTTGAAAAAGTATTCTATT_CCAACAAAAGGAAACGTATTTATTGA
183767	8.18054341531848	0.0299219167833894	0.00708083663175939	-103.848029226387	45.6519612289625	CGCATAACTGATAAGAGTTTTAGATT_CCAACAAAAGGAAACGTATTTATTGA
183911	3.17197673284921	0.0445315937710316	0.00902137511773064	-28.0823962842494	25.8158614532643	GATATAAACATGAATGATATTAACGG_CCAACAAAAGGAAACGTATTTATTGA
183916	82.7390224358423	0.0370186724338305	0.0039783875915822	-103.659525679377	21.2406614711967	ATTCAAAATAAGAAAGATTTTTACAC_CCAACAAAAGGAAACGTATTTATTGA
184044	39.0167250627763	0.0338318573394742	0.00467856888053249	-103.94788990501	26.9947918965805	ATATAAACTAGGAAAGGGCTTGTAAT_CCAACAAAAGGAAACGTATTTATTGA
184067	4.99658042721408	0.0244945286989698	0.00693517527978111	-147.947671705517	66.1765002880531	CCTCAAACTTGTAACCTGGTTGAGGC_CCAACAAAAGGAAACGTATTTATTGA
184220	46.6065490948683	0.0349830744217534	0.00405876622950635	-103.13871061274	22.6589111385375	CCCTCAACATTTAAGTTAGTTGGCAT_CCAACAAAAGGAAACGTATTTATTGA
184423	17.9357612378498	0.0384658168667862	0.00605925585356666	-66.8559892456948	25.4384113458236	GACACAAATCCGAATCTTTTTTGTCT_CCAACAAAAGGAAACGTATTTATTGA
184592	7.69353326986287	0.0486575855732014	0.0135281327318435	-26.1668847701081	35.9337867840935	TCTTCAAGAATTAAGGGCCTTTTTGC_CCAACAAAAGGAAACGTATTTATTGA
184787	20.2483845298724	0.0343518822694031	0.00654259788957703	-87.0062645402772	34.2659468060549	CGAGTAATTCTAAATTCTCTTGTATT_CCAACAAAAGGAAACGTATTTATTGA
184847	12.4865483847106	0.0349700276750563	0.00741924607676677	-81.7098456649216	37.353789244837	GAGGCAAAGAGGAATCTTCTTGTTCG_CCAACAAAAGGAAACGTATTTATTGA
184854	22.3517512648385	0.0395890715131517	0.00620150107737239	-65.8636657295957	25.3919522885851	TAAAAAAAGTGGAATGGAATTGAGAC_CCAACAAAAGGAAACGTATTTATTGA
184872	0.696024436739293	0.0358664651474536	0.0083789565153794	-52.4503937006749	34.0700741749297	TCTCTAAGATACAATGGTTTTAAATG_CCAACAAAAGGAAACGTATTTATTGA
185051	79.8898952465286	0.0346693890277897	0.00339460711867418	-115.951588405537	20.2947786276056	GGTTTAAGGCTTAAATAATTTGTTTC_CCAACAAAAGGAAACGTATTTATTGA
185130	3.7430538649887	0.0278731209651749	0.00732150046356248	-109.287776252137	51.9876241049696	CGCTTAATAACCAAGCGTTTTTGTCT_CCAACAAAAGGAAACGTATTTATTGA
185338	61.5656541717828	0.0326105050412069	0.00353082889357615	-123.130846493385	22.9453708694217	TGCCAAAGTGCAAAAGCTGTTTCTAA_CCAACAAAAGGAAACGTATTTATTGA
185482	10.6933450281095	0.0358733117920362	0.00799611064809702	-71.2883094423189	36.7800000149096	AAATAAACTTGCAAACGCTTTTATCA_CCAACAAAAGGAAACGTATTTATTGA
185621	0.694926477953203	0.135823280674488	0.0628889311001217	66.3149003856061	22.9669977434843	GCGTAAAGCTCTAATCTCGTTGGTGC_CCAACAAAAGGAAACGTATTTATTGA
185780	35.6814161148083	0.0321041349780382	0.00441935070097306	-115.657719866103	28.3131032400522	TATATAAAAAGCAATATTATTCTGCT_CCAACAAAAGGAAACGTATTTATTGA
185846	0.158664632426465	0.0376613179472803	0.0119097252350296	-47.6223752593066	46.0866613250389	GCTTAACCAACAAAGTAGGTTATCGT_CCAACAAAAGGAAACGTATTTATTGA
185877	39.6078733976295	0.0353986312273196	0.00455762229076336	-95.7296297010146	24.1968139121076	GTTCAAAATCTGAATACTTTTTTGTG_CCAACAAAAGGAAACGTATTTATTGA
185994	0.750326038745307	0.0224687443819882	0.00635472838161376	-149.999999990302	66.4343848133555	TTTTAAACACCAAAGTATTTTTGTTA_CCAACAAAAGGAAACGTATTTATTGA
186051	15.420391171558	0.0317429545478366	0.00571690823205985	-98.8460923588588	33.9565034512451	CAAGTAAGGATCAAGTGCATTTATAT_CCAACAAAAGGAAACGTATTTATTGA
186135	1.12629911868554	0.0397642302250122	0.0102726258585046	-37.2364157153888	34.3573912461073	TTATCAACAAGCAATAGGTTTCGAAC_CCAACAAAAGGAAACGTATTTATTGA
186213	23.7181719646156	0.0362913602231136	0.0064723790737988	-81.5882727206847	31.2209514016693	CTCGCAAAGAGGAAAGGCTTTACAAC_CCAACAAAAGGAAACGTATTTATTGA
186492	0.197614915394787	0.0364977609396137	0.0145826266319331	-52.9203499123841	59.9861186202107	TTGAGAATTGCAAAGCTTTTTTATGT_CCAACAAAAGGAAACGTATTTATTGA
186499	9.77519369119049	0.0252403807459566	0.00516659151679239	-139.284325886297	45.0881891055056	ACTTAAAGCCATAATGGGTTTGAACC_CCAACAAAAGGAAACGTATTTATTGA
186574	3.34131113784498	0.0352210792216642	0.0107218637966332	-67.311665010972	49.609844304334	CGAGAAACATCCAAGCGGTTTAGTAG_CCAACAAAAGGAAACGTATTTATTGA
186801	11.4990859408294	0.0339396517926276	0.00675448511030001	-82.7914332947646	34.860082422306	TCAAGAACTATCAAGCGGCTTTCGGG_CCAACAAAAGGAAACGTATTTATTGA
186897	54.3700489128615	0.0377882539537761	0.00406788562467018	-89.0139290085413	19.5966516879746	CTAGAAATGTATAATATCATTTGTAG_CCAACAAAAGGAAACGTATTTATTGA
186947	15.9935070103613	0.0421788683667195	0.00967786750062572	-54.463004522339	35.4771473933433	TGGAGAAGATGTAACTTTATTTCCGA_CCAACAAAAGGAAACGTATTTATTGA
186982	70.1635177065706	0.042197513872953	0.00461195351564889	-75.0177796222783	18.8121409848522	AGATCAAAAGGCAAGGACTTTTGAGT_CCAACAAAAGGAAACGTATTTATTGA
187097	1.36512232569681	0.0361380650610274	0.00884614132217604	-55.2012689141701	36.7845091591842	AGGGCAAGTGATAAATTATTTTAAAG_CCAACAAAAGGAAACGTATTTATTGA
187448	9.32607053428943	0.0380435326813282	0.0074264804944881	-60.4392912008447	30.5999141471739	AACGTAACTATCAATTGTTTTAATTG_CCAACAAAAGGAAACGTATTTATTGA
187555	0.0393863148589659	0.0347819075594184	0.0133371572456631	-65.3162609972046	62.6310200671998	AGAATAAACTTTAAGCAGTTTTTATC_CCAACAAAAGGAAACGTATTTATTGA
187726	10.2360072541246	0.035050809039502	0.00663136200159536	-72.093246695533	31.1476802131319	CTACTAATGTGAAAAGTTATTTTACC_CCAACAAAAGGAAACGTATTTATTGA
187982	76.9045228529079	0.0361440334816804	0.00370415386698943	-107.047196201954	20.4828557125899	TAACCAACGTTAAAGGTCATTAAGGC_CCAACAAAAGGAAACGTATTTATTGA
188075	206.81996705461	0.0734581314324121	0.00661380024349219	-8.5285407577347	10.3887112277902	AAACCAATACACAATATCATTCAAGG_CCAACAAAAGGAAACGTATTTATTGA
188237	31.89033772001	0.0323524309195746	0.00426981302359997	-108.314448190872	25.9375548541168	GAAGTAATTAACAAAGGGATTCTCTA_CCAACAAAAGGAAACGTATTTATTGA
188503	2.11044152989201	0.0325914390436986	0.0115731851595148	-78.2726380692637	61.531886797128	GGAAAAAATTCAAAGTACTTTAATAG_CCAACAAAAGGAAACGTATTTATTGA
188550	92.2476768903397	0.0365680344034454	0.00332652985720211	-108.689821437606	18.3057218138238	AACAAAACATATAAAGCATTTTAGT_CCAACAAAAGGAAACGTATTTATTGA
188629	67.4186529983059	0.0305194972383134	0.00343544813401648	-145.990358407944	26.4433809117934	ATGTCAACTGATAATATGCTTATGTT_CCAACAAAAGGAAACGTATTTATTGA
188740	16.3362410101004	0.0330040946681898	0.00579263137939089	-91.2870611951809	31.9528390408919	AGCGGAAAAGTCAATGACGTTGGCCC_CCAACAAAAGGAAACGTATTTATTGA
188824	51.7425037889557	0.0330184711699381	0.00430193381950811	-120.427934057867	27.6696848674678	CCGGCAAATTCAAAGGGGGTTGATGG_CCAACAAAAGGAAACGTATTTATTGA
188977	0.652970110406869	0.0310822303654166	0.00869237111082546	-73.105063254659	45.3704931433599	GTACAAAGATAGAATCATGTTGCGCA_CCAACAAAAGGAAACGTATTTATTGA
189018	7.98688999757705	0.0273544932768121	0.00584701751934157	-118.357926785439	43.3538246411557	CGGCTAAATCTGAAAGCACTTATATA_CCAACAAAAGGAAACGTATTTATTGA
189266	16.5540569725704	0.0475011594099388	0.0109830636333306	-34.8057418753929	31.4860266727102	GATGAAATACCTAAGACTGTTTGGCA_CCAACAAAAGGAAACGTATTTATTGA
189344	9.19484010141939	0.034793313902796	0.00787765966817221	-77.3735120764186	38.8290154633891	GCAACAATTAATAATCAAATTGCTAT_CCAACAAAAGGAAACGTATTTATTGA
189484	29.2394490112363	0.0288826020520023	0.0043303760079888	-135.548666578282	33.3816356457983	ATTGAAATAGCTAAAAGGCTTGGCAC_CCAACAAAAGGAAACGTATTTATTGA
189492	57.0526702272536	0.0352818169872545	0.00365994334832549	-103.581925596116	20.1804824962507	ATAAAAAATATTAAGCGCATTTGAGG_CCAACAAAAGGAAACGTATTTATTGA
189590	0.823961886449403	0.0327793666773804	0.009207383735268	-72.595435846481	46.2667936076542	CGAGCAACAAGTAACGTTATTTTTCA_CCAACAAAAGGAAACGTATTTATTGA
189717	19.9948140441894	0.0346207288901936	0.00595260019221079	-88.546966746833	31.3192414181262	AGTTAAAAACATAAACTGTTTTATAG_CCAACAAAAGGAAACGTATTTATTGA
189750	22.7573134330133	0.0362196631195357	0.00584281785456819	-80.7519020465763	28.3514207730518	ACAAAAATGTCTAACCCATTTCCTCC_CCAACAAAAGGAAACGTATTTATTGA
189912	13.9482214524851	0.0340328537904512	0.00672907010852312	-82.1463979835649	34.3680234793948	TCGGGAACCGGCAAGGTAATTATACT_CCAACAAAAGGAAACGTATTTATTGA
189948	8.31663143412263	0.0421309033385601	0.0101783760845631	-46.7976407698404	35.4384456551091	ACGCTAAATGTGAATGTGGTTACCGT_CCAACAAAAGGAAACGTATTTATTGA
190040	0.0730954586404806	0.0444615338782601	0.0145160831964142	-26.8629218014821	41.9759707132757	ACTCTAAAACGAAAGACAGTTAGCGG_CCAACAAAAGGAAACGTATTTATTGA
190659	6.95031042849978	0.0276170678683255	0.00690324529587644	-120.67664516568	52.318833981796	TAGACAATCGAGAAGCCAATTTTTGA_CCAACAAAAGGAAACGTATTTATTGA
190762	37.4283481137079	0.0398082587686522	0.00557588890986893	-75.1277653837182	24.0150795203073	CTATGAAGGTTCAACGGTGTTGGATG_CCAACAAAAGGAAACGTATTTATTGA
190846	31.0972069450332	0.0289228491309073	0.00451474622088648	-134.422295817567	34.4524274596146	GGGACAAAAGAAAAGCGTATTATGAA_CCAACAAAAGGAAACGTATTTATTGA
190879	27.7622388823834	0.0350363275128329	0.00565921740261115	-92.5875518274431	30.0504153416761	CTGTCAATTCAGAAGGACTTTGATGG_CCAACAAAAGGAAACGTATTTATTGA
190955	0.884474268314108	0.0260704967561928	0.00820042815104982	-120.707733855023	66.0243314130346	GTAAAAATCTGTAAATATATTTCCCA_CCAACAAAAGGAAACGTATTTATTGA
191103	5.88343417148937	0.0295827201573132	0.00685234615505658	-100.667245892133	43.7331169244444	TTTTGAACTTTTAACTCAATTGTCGT_CCAACAAAAGGAAACGTATTTATTGA
191304	60.9622626730954	0.0334584140301917	0.00355243068108861	-116.626795019119	21.9299526145129	CATATAACAGCTAAATTGGTTATTCA_CCAACAAAAGGAAACGTATTTATTGA
191314	25.0948807040435	0.0346514240100544	0.00521524120625565	-89.064098176447	27.1661508420578	TTACTAACAATCAATACTTTTATTCT_CCAACAAAAGGAAACGTATTTATTGA
191364	23.1671314043297	0.0409265308465806	0.00730980672142655	-62.6476135866117	28.6472332867058	ATTACAACCCCCAAAGGAATTCAAGA_CCAACAAAAGGAAACGTATTTATTGA
191613	24.4080323758908	0.0358192914801947	0.00607105205005952	-84.2985027545844	30.1640834083141	ATTAAAACCGGGAACGACATTACTCT_CCAACAAAAGGAAACGTATTTATTGA
191664	11.8986077695426	0.0295883632233723	0.00849195252623866	-150	71.4482548976452	TTAATAAACAAGAAACGGGTTGTGGA_CCAACAAAAGGAAACGTATTTATTGA
191974	6.75777765272334	0.0283627981854289	0.00702472368500141	-112.509660907384	49.6711300176439	ACACAAAATTCGAAGACGTTTCTATT_CCAACAAAAGGAAACGTATTTATTGA
192232	10.3295111516403	0.038100753346004	0.00878120530901086	-61.5665274695842	36.3359994987373	ACAAAAAATAACAACGTTTTTTATAC_CCAACAAAAGGAAACGTATTTATTGA
192289	8.55791462327319	0.0271666426271585	0.00669864681828389	-124.856466295011	52.6993860293639	CATGCAAATTGAAACTACTTTATTTT_CCAACAAAAGGAAACGTATTTATTGA
192448	16.8350681232878	0.0273289904981768	0.00552670796666975	-131.28177787884	43.7921297364185	TGTGAAACCCGGAACGGCGTTGGGAA_CCAACAAAAGGAAACGTATTTATTGA
192462	5.07760560441499	0.0246833785495244	0.00672543231570816	-139.261230632568	60.6557488171037	CCAATAAGCAGGAATGGGTTTTGGTC_CCAACAAAAGGAAACGTATTTATTGA
192520	45.2229366576794	0.0300443826451726	0.0037649603816025	-135.852423254769	27.9744779284026	CAGCAAAGCGAGAATCTACTTCATGG_CCAACAAAAGGAAACGTATTTATTGA
192978	7.02164640918211	0.0356394851283479	0.00739930927879006	-67.8452195815596	33.5753535507646	GCCCCAAATACCAAAGCAGTTTGATT_CCAACAAAAGGAAACGTATTTATTGA
193012	26.7837838969327	0.0346188433848698	0.00452014179602946	-87.7853124452627	23.2333189778765	CTTCAAAAAAATAATGTTTTTATTAC_CCAACAAAAGGAAACGTATTTATTGA
193025	18.3472575765903	0.0342501526011037	0.00582080647466251	-88.0599381762012	30.6818665701769	TCGTAAAGATAGAATCTTGTTAATTA_CCAACAAAAGGAAACGTATTTATTGA
193413	1.83846198505801	0.0563401336215108	0.0160036941492239	6.04900818752518	30.4703036264458	GTATAAACCCAAAATGAGTTTATCTC_CCAACAAAAGGAAACGTATTTATTGA
193511	6.75234882043367	0.0271013110215721	0.00645911264705217	-122.791558317562	50.2596644882237	TTCAGAAGATGAAAAGCATTTTTTAG_CCAACAAAAGGAAACGTATTTATTGA
193991	22.454665667785	0.0417620518398677	0.00701512181680608	-56.1987139850563	25.7933768238069	ATCTTAAGTCCAAATAAATTTATCTG_CCAACAAAAGGAAACGTATTTATTGA
194227	85.6682464047578	0.0384067923900097	0.00371787455584399	-97.2771368595568	18.5734245538294	ATACCAATCCATAAGCTCCTTGAGGA_CCAACAAAAGGAAACGTATTTATTGA
194287	4.02242207948195	0.0448435987913703	0.0136811158145543	-28.7025811725808	39.38498192443	AATAGAACCGTGAAGTCCGTTGGCGA_CCAACAAAAGGAAACGTATTTATTGA
194293	8.1454961203256	0.0335291216132962	0.00738468779746888	-85.9476915834327	39.9207216919519	GTAGGAACGAGGAAGGCCCTTCTACT_CCAACAAAAGGAAACGTATTTATTGA
194397	12.281585559777	0.0488474681137134	0.0159123408738979	-28.6767759659212	42.7335564257728	TACTCAAGAACAAAACCGTTTTACCG_CCAACAAAAGGAAACGTATTTATTGA
194705	59.7064231528849	0.0383108322852374	0.00416544962759309	-88.2897953023766	19.8054629417246	CGTCAAACAAATAATTTGATTTCGAC_CCAACAAAAGGAAACGTATTTATTGA
194753	146.014482550031	0.0349877223960711	0.00268384059113168	-131.838679222559	17.1561990259254	TACTCAACAAGGAACTGCTTTAGAAC_CCAACAAAAGGAAACGTATTTATTGA
194781	3.01709393505096	0.039565934681047	0.0085021826053366	-44.0572892822439	30.0396659027376	ATATGAAGAGATAATGGGATTTGACG_CCAACAAAAGGAAACGTATTTATTGA
194852	20.6509190946253	0.04731929807149	0.0110538022322541	-38.8440097936365	32.8342230059331	AAATGAAAAAGTAATATTCTTGTTTG_CCAACAAAAGGAAACGTATTTATTGA
194915	79.3799952251358	0.0304061411470367	0.00286057084755859	-149.999999983327	22.565208343578	AGAGTAAAAGCTAACTTCTTTCTATC_CCAACAAAAGGAAACGTATTTATTGA
194929	19.7664788580981	0.0362548041922821	0.00691122980517793	-79.6790249098707	33.194501640083	GCACGAATTAGGAATTCGTTTTCCGC_CCAACAAAAGGAAACGTATTTATTGA
194975	139.838595558264	0.0350571309501857	0.00268610459831973	-128.509489565022	16.847256932651	CTCCCAAGATTTACCACTTTAGCAA_CCAACAAAAGGAAACGTATTTATTGA
195390	53.4463878877572	0.0363356358890302	0.0043526123333292	-96.7054663395923	22.6625688378836	ACAAAAAAGGCAAAGGCCGTTAAATC_CCAACAAAAGGAAACGTATTTATTGA
195620	17.4725085448911	0.0274121649523491	0.0048231241393558	-129.220214567865	37.4960533067565	TGGCCAATCCAAAATAATTTTTAACC_CCAACAAAAGGAAACGTATTTATTGA
195947	16.6377240266903	0.0356849786535145	0.00567025180355795	-77.4201705858053	26.8851385564037	GCGGGAAGTTTTAAGCAACTTAGCGA_CCAACAAAAGGAAACGTATTTATTGA
195964	4.39231571385278	0.0324072239060479	0.00872933842039603	-81.0125649063312	46.9454668015194	GTCAGAACTGTCAATCATTTTTTGAT_CCAACAAAAGGAAACGTATTTATTGA
195975	54.6909741631239	0.0373970350622052	0.00425117472658435	-92.4750114092483	21.1872311061524	ACTGGAATCTAAAATGATGTTTTTGG_CCAACAAAAGGAAACGTATTTATTGA
196231	0.603194575613081	0.0433149968472849	0.0121809200006415	-25.091190372269	34.6756309990478	GATCGAAGTCGTAAAGGGCTTGATAG_CCAACAAAAGGAAACGTATTTATTGA
196266	1.5927228981577	0.0295720959466649	0.00757745490412408	-85.1768391359098	44.2258065725091	CGTCTAATTTTGAACCTGGTTGAGGA_CCAACAAAAGGAAACGTATTTATTGA
196306	39.3616829959637	0.0366443958888604	0.00470944314166739	-88.5988369945226	23.3397041871906	ACCTAAAAAATGAATCATCTTAGGTT_CCAACAAAAGGAAACGTATTTATTGA
196330	22.4241029186926	0.035422985155237	0.0057092474230082	-85.2134974923213	28.6616368609819	GCCTCAATCCGAAATACACTTTGGTT_CCAACAAAAGGAAACGTATTTATTGA
196729	26.112270020533	0.0357410132186435	0.00541338121814922	-89.3536023050776	27.816358264869	ATTCCAACTTTAAAAGTCATTAGGGT_CCAACAAAAGGAAACGTATTTATTGA
196746	2.26137810070243	0.0246252231217261	0.00683380545044728	-130.053586236971	58.9323003612118	AACTAAACTGTCAAGATTATTGAATT_CCAACAAAAGGAAACGTATTTATTGA
196824	22.670507888179	0.0272294538365544	0.00495927206098459	-141.377108311929	41.2534071580764	CAAGGAAGGCCAAAATAAGTTAGGGG_CCAACAAAAGGAAACGTATTTATTGA
196861	2.95476096460673	0.0346954579461874	0.0092397143145101	-63.2236647036325	41.7653951034449	AGAAAAATCACCAATTACTTTGCCTA_CCAACAAAAGGAAACGTATTTATTGA
196863	33.7897973503381	0.0320190918491922	0.0046746327459326	-115.821492195131	30.0330981383199	GAACCAATTTGCAATGCGATTGCAAG_CCAACAAAAGGAAACGTATTTATTGA
197256	2.49574866558196	0.0427596454406893	0.0125492874712691	-35.6917220849466	39.9621865387381	GTCCCAAGGAGGAACAGAGTTAGCAC_CCAACAAAAGGAAACGTATTTATTGA
197269	0.294289544941634	0.0346180075462035	0.00919047483840011	-58.9427730128725	40.6575101839402	CCTACAATTAGGAATCTCGTTCTTTA_CCAACAAAAGGAAACGTATTTATTGA
197834	83.5574283307231	0.0358560475413957	0.00345368613220494	-109.437994540053	19.4140667094235	ACTTAAAATTTAAAGTCATTTTATAC_CCAACAAAAGGAAACGTATTTATTGA
197875	75.4796224587898	0.0381047734472352	0.00420173819125553	-97.0902695657827	21.1853035751585	GTAGGAAGCACTAACATATTTGTCCA_CCAACAAAAGGAAACGTATTTATTGA
197897	13.5255506610865	0.0340487490445454	0.00597159367723814	-84.1961397867567	30.9676904535663	TGACTAAGTCCTAAATTCATTCAAGA_CCAACAAAAGGAAACGTATTTATTGA
198097	63.0560591260189	0.0365199355688824	0.0037096371801868	-100.203806258956	19.573884520956	GGTCAAAAGATTAATTGGGTTGTTGA_CCAACAAAAGGAAACGTATTTATTGA
198248	25.1317929099708	0.0343053602335684	0.00647445064816738	-95.1219622871136	35.5804338454619	ACCGAAAAGTTGAAGTTACTTTGCGA_CCAACAAAAGGAAACGTATTTATTGA
198420	2.69500348282415	0.0373466436661289	0.00852488939338224	-51.462993108646	33.2777749810216	AGATTAATCAACAAGGGGTTTCTCGT_CCAACAAAAGGAAACGTATTTATTGA
198923	258.59363619112	0.0352316321152852	0.00200559926101954	-145.383603340256	13.4840117715891	AAACTAACATGCAAAATTTTTTGTGC_CCAACAAAAGGAAACGTATTTATTGA
199143	11.923363880345	0.0531177059176777	0.019542360333928	-17.976679691558	44.9221190714407	GTGATAAGAGAGATATTGTTAGCGC_CCAACAAAAGGAAACGTATTTATTGA
199376	76.3573590132889	0.0346451645111268	0.00340312144082772	-114.322447456394	20.0937314272267	TTGTAAACTGTTAAGATTTTTTGGTG_CCAACAAAAGGAAACGTATTTATTGA
199393	31.2229797164064	0.0277880932165786	0.00481493488195904	-148.410820294506	40.9032538995852	AAGGCAACGTGTAAGGGAATTTGGTC_CCAACAAAAGGAAACGTATTTATTGA
199830	30.5956240739876	0.0280683200690881	0.00464433529021265	-142.516259908459	37.9032109613677	CGGGGAAGTTGAAAGGGCGTTGCCGC_CCAACAAAAGGAAACGTATTTATTGA
199866	24.6074865999366	0.0263048639008131	0.00405867447508405	-150	36.417278728913	CATGCAAAAGCAAACTAATTTTAAAA_CCAACAAAAGGAAACGTATTTATTGA
199877	9.02626319725441	0.0357801594821359	0.00754702856196889	-69.4516887073242	34.3468704235958	GTTATAAGGGTAAACTGGATTTTTTT_CCAACAAAAGGAAACGTATTTATTGA
200298	19.8238241649171	0.0444700677333104	0.00920260721393823	-42.7862658831754	29.2241790265365	TCTCGAATGCGGAAGATGGTTGTCCT_CCAACAAAAGGAAACGTATTTATTGA
200380	29.0655762164273	0.0345778841431571	0.00550712528021542	-96.0183718554109	30.0325845527045	ATCGAAACAGGCAAGGAGTTTGTTAC_CCAACAAAAGGAAACGTATTTATTGA
201332	12.111402993941	0.0481229701571636	0.0139357122052574	-30.5489284105849	38.4253780782603	CTACTAACTTTAAAAACAATTTCGCG_CCAACAAAAGGAAACGTATTTATTGA
201333	37.2092782263123	0.0354396480316145	0.00468048992797585	-92.7448300723875	24.3476397192663	CGGGGAAGGGCCAAACTTTTTGAGCA_CCAACAAAAGGAAACGTATTTATTGA
201437	13.5382666866574	0.033197100019596	0.0064724830992493	-87.4559393125711	34.8812171034424	TATGCAACTCTTAAATCTTTTTACAG_CCAACAAAAGGAAACGTATTTATTGA
201970	2.31383711788163	0.0390778254324477	0.0126216941985169	-44.0262708989998	46.1429449897287	ATCGAAAAATAAAATTGTGTTCTAAT_CCAACAAAAGGAAACGTATTTATTGA
202021	187.962504389151	0.0357459423482568	0.00235953446923584	-131.553000714904	14.729116967376	CCTGAAACAATCAATTTTTTTACCGT_CCAACAAAAGGAAACGTATTTATTGA
202209	13.7929037376225	0.038140251224738	0.00770245146601065	-67.5745941798275	33.2745369727534	CAATTAAAGGGTAAACTCCTTTCCTA_CCAACAAAAGGAAACGTATTTATTGA
202274	1.82181798010966	0.0368020099044416	0.00870155622190842	-56.1173953573114	35.8952846764393	CTTCCAAGTCCAAACCTAATTTCACG_CCAACAAAAGGAAACGTATTTATTGA
202475	34.4390716989692	0.0356785768494379	0.00506022675715069	-91.0841829957839	26.0239478629878	AAAAGAATTTCTAATTTAGTTCCAGA_CCAACAAAAGGAAACGTATTTATTGA
202509	61.4168199819944	0.0358299859411276	0.00405242787108243	-103.115662605194	22.1540596631236	CTAGAAATTGAGAAGTGAATTCGTCA_CCAACAAAAGGAAACGTATTTATTGA
202626	54.7250340302532	0.0327118674866612	0.00390367119911685	-120.276420517345	25.1339026154468	GGAAGAACAGATAAGTGAGTTTTATT_CCAACAAAAGGAAACGTATTTATTGA
202688	69.2584322407842	0.0337803174814514	0.00350669809784661	-119.764759506643	21.8623830827939	ATAACAACAACGAAATTGGTTGCTCG_CCAACAAAAGGAAACGTATTTATTGA
202814	107.051752023026	0.0331828080853713	0.003047522179522	-134.049713832687	20.5781898647924	TTTATAAACTTAAAGCCCTTTACCTC_CCAACAAAAGGAAACGTATTTATTGA
202848	0.0872693646545102	0.0292659272341059	0.00881255692700929	-88.0461226699065	53.1607285399909	GGACTAATTTTGAAATGACTTTGTGT_CCAACAAAAGGAAACGTATTTATTGA
202874	41.8858178902381	0.0434603138072898	0.00656025403528214	-59.1502507033773	23.7788974243786	CCGATAAGAGAGAATACAATTTTACC_CCAACAAAAGGAAACGTATTTATTGA
202884	3.68052145662234	0.0297200227072112	0.00770861182655483	-93.3697370069209	47.1596264106286	AAATAAATTTAGAAGTCGTTTCCAAG_CCAACAAAAGGAAACGTATTTATTGA
203052	0.834858709782139	0.0423074236756795	0.0159266257491634	-36.1842447873765	51.6637659231076	CACAGAAGCAGTAAGCCGATTAAGGT_CCAACAAAAGGAAACGTATTTATTGA
203325	2.39343009774821	0.0382669758094662	0.00891431106914342	-43.395199117773	32.212531029286	AATAGAATTAACAACGCATTTTGACA_CCAACAAAAGGAAACGTATTTATTGA
203532	49.5472528873854	0.0354677482047647	0.00465745213088413	-100.740272960428	25.3977911134795	TGTATAACAATGAACGGCTTTTACCT_CCAACAAAAGGAAACGTATTTATTGA
203894	52.1856346550667	0.0387113000903257	0.00446253063516028	-84.6502042396004	20.6602423840713	GCGTTAAGGTGGAAGAGGATTCGTTT_CCAACAAAAGGAAACGTATTTATTGA
203992	36.8511173878227	0.0334384468652594	0.00417447319772962	-106.04531969645	24.4228177096148	TCTGAAAGTTTTAAGGGTATTAATTG_CCAACAAAAGGAAACGTATTTATTGA
204023	6.21648780880735	0.0317958265223478	0.0078229055317948	-88.7965609485993	44.3590693964093	GAGCTAAAATCCAATGGAGTTTTTCA_CCAACAAAAGGAAACGTATTTATTGA
204027	106.235017558946	0.0391867739164328	0.003382274258472	-98.2658985010085	16.6548443679367	TAAAGAACTAGCAAGTAAATTCCACT_CCAACAAAAGGAAACGTATTTATTGA
204201	8.54235666853547	0.0398203910430924	0.00980545629064961	-54.4343045096525	37.7266092516377	TCTCCAAAACTTAAGGATATTAACCC_CCAACAAAAGGAAACGTATTTATTGA
204293	19.5836488901607	0.0300983191349287	0.00484363904168113	-113.985520126079	32.2942788583928	CGCCTAATTAAGAATGCGGTTCTGCC_CCAACAAAAGGAAACGTATTTATTGA
204600	40.2341657393259	0.0330931275969177	0.00391964759431637	-108.599763891651	23.5164571258959	GGTGGAACCTGCAACCGTGTTAGTGG_CCAACAAAAGGAAACGTATTTATTGA
204789	2.2595810034512	0.0297281073359949	0.00724026531940395	-93.6935218588637	44.5005681200284	TTCACAATCGTCAAATTTGTTTCTGG_CCAACAAAAGGAAACGTATTTATTGA
204989	9.10351015060221	0.0956345568124595	0.034929535552811	40.2154172281578	26.3122770906301	TACACAACACAAAAATTGGTTCTCCA_CCAACAAAAGGAAACGTATTTATTGA
205012	28.7353356730576	0.0398012695577447	0.00609244008872659	-68.7828684388741	25.2536295363022	GACCAAACCCCGAATCATTTTTTGGC_CCAACAAAAGGAAACGTATTTATTGA
205067	98.9252938172159	0.0384277756900619	0.00326339949011486	-95.5678165225553	15.9611192022598	AGATGAATTGGTAAGATCTTTATTAT_CCAACAAAAGGAAACGTATTTATTGA
205083	38.1541781323071	0.0345216919726468	0.00477158220309756	-101.95910217927	26.9096374530987	GTAAAAACTTAAAAGGTAGTTTAGAG_CCAACAAAAGGAAACGTATTTATTGA
205189	19.7513651949394	0.0374968247517907	0.00671520297391971	-72.3885519432513	29.9922069608659	CAACCAAATCTCAAGTCTATTAAGAG_CCAACAAAAGGAAACGTATTTATTGA
205788	164.502278846168	0.0362051830756181	0.00269939992285754	-124.87730342465	16.193976139953	TAGTTAAAGGTGAAAGTCTTTCGGGC_CCAACAAAAGGAAACGTATTTATTGA
205793	21.5153969202365	0.0330038595607089	0.00547926619525327	-96.1708090948437	31.0472861963087	ATCTAAACAGCAAATAAGGTTGGCGA_CCAACAAAAGGAAACGTATTTATTGA
205816	26.7244779386142	0.0372239657074994	0.00540051662110785	-79.2199433071975	25.1266044329598	TGCACAACCCTTAATATCATTGCCTG_CCAACAAAAGGAAACGTATTTATTGA
205846	49.3936196505914	0.0446415912784923	0.00560590995421985	-59.429705489314	19.8645986431436	TCTAGAACCCTGAACGGCTTCACAAC_CCAACAAAAGGAAACGTATTTATTGA
205878	38.1505306622726	0.0399252859205936	0.00586251223558395	-73.9283680412551	25.0581957747781	AACGCAACCGAGAAGATTCTTCGTCT_CCAACAAAAGGAAACGTATTTATTGA
205892	11.1882025276382	0.0361894805297001	0.00712246910509171	-70.4386493291329	32.5188736563953	CCCCAAAACACTAATTAACTTGGCAG_CCAACAAAAGGAAACGTATTTATTGA
206137	56.7562307775423	0.0369207885788789	0.00448299801684256	-96.8941287915977	23.2036686822105	ATCGGAATTACAAAGATTCTTAGGCT_CCAACAAAAGGAAACGTATTTATTGA
206227	60.4732934340351	0.0335310435592057	0.00357470923423025	-117.473538932264	22.1510586978172	CCTTGAAGAATCAATTAGGTTAGATG_CCAACAAAAGGAAACGTATTTATTGA
206396	2.6401380125606	0.0753968796148293	0.0388321079493953	27.5810346764411	44.3293036644727	GATTGAATAAGTAACCACATTATTCC_CCAACAAAAGGAAACGTATTTATTGA
206587	39.9881279898407	0.0339214002757571	0.00480656870930035	-106.982117064351	28.297668470917	CTTGAAACTGTAAATTTTATTGCAAT_CCAACAAAAGGAAACGTATTTATTGA
206733	29.6537491535657	0.0443303696726343	0.00712659787558698	-51.7793774142037	24.263223283272	TAGTGAAGGTTTAAGTATTTTGCATT_CCAACAAAAGGAAACGTATTTATTGA
206848	8.65023688317383	0.0359790435661945	0.00693364227934393	-61.8252140297291	29.6763714161766	TCTGTAAGATGAAAGTATTTTTAACA_CCAACAAAAGGAAACGTATTTATTGA
206870	37.7743827989146	0.0305910262564498	0.00381956182019399	-125.698443247726	26.531297002346	TAGCCAAGCTGGAACTATTTTCGGAT_CCAACAAAAGGAAACGTATTTATTGA
206973	22.0657600657845	0.0361224154315018	0.00556312752429837	-81.3310530967383	26.9737768341751	AACTCAATACCTAAAGTCATTCGGAT_CCAACAAAAGGAAACGTATTTATTGA
207105	3.92780269555667	0.0290948880929066	0.00733745157927611	-97.1839448302111	46.6944740403239	ATCGTAATGGGCAAAAGTTTTATATA_CCAACAAAAGGAAACGTATTTATTGA
207110	152.709762712054	0.0345038278456524	0.00267029121668852	-135.031009342648	17.5234174134347	TTCCTAATCTCGAAGTGCATTTTAAT_CCAACAAAAGGAAACGTATTTATTGA
207178	40.1790220572591	0.0382112907151764	0.00516163181662662	-82.8416336603002	24.0148071306777	CACATAAATTTTAATCATCTTACCAT_CCAACAAAAGGAAACGTATTTATTGA
207347	19.0660596907239	0.0262703768606108	0.00427670012872954	-149.999999993953	38.9582161685366	CTATAAAGAGGCAAAAGATTTCAACC_CCAACAAAAGGAAACGTATTTATTGA
207666	0.903380768698788	0.0370074502794853	0.00856949698581807	-50.0979594305346	33.4246378061114	TATGTAACAAATAATCGTATTCATGT_CCAACAAAAGGAAACGTATTTATTGA
207670	29.5495468655059	0.0330996907282581	0.00544244146689725	-102.992640191954	31.8814442969975	ACGGTAATGCCAAAGAAATTTGTCAC_CCAACAAAAGGAAACGTATTTATTGA
207711	10.1440682499427	0.0391073236565899	0.00780999177360529	-53.2715285426052	29.5384973006732	ACCTAAATATGAAACGCACTTCCCAC_CCAACAAAAGGAAACGTATTTATTGA
207750	18.3073426542753	0.040729720464729	0.00700715230885814	-59.9410457738574	27.2561956966315	ATTACAAGTCACAACCAATTTGGACT_CCAACAAAAGGAAACGTATTTATTGA
208010	45.3598630476997	0.0330272046901854	0.00366345196699518	-111.903066499998	22.2610274842854	ATGTCAACAAGGAAAGTCATTGAACT_CCAACAAAAGGAAACGTATTTATTGA
208230	57.8735216578298	0.0401245653667238	0.00492147335691333	-80.7937336802417	21.6891425229345	TACACAATCAGGAAGACCCTTCTTCA_CCAACAAAAGGAAACGTATTTATTGA
208312	12.3940865211308	0.0288429288227475	0.006238224622518	-115.686262598424	43.9211072453545	ATTGAAATCGGGAAGATGATTGGGGC_CCAACAAAAGGAAACGTATTTATTGA
208389	31.5728221682068	0.0363122602480688	0.00572400334707949	-86.9400267712701	28.5836924615902	AGTTGAAACTGAAAACAAGTTCAGTG_CCAACAAAAGGAAACGTATTTATTGA
208411	3.45359493997363	0.0307226946597964	0.0075254554345278	-84.2133372582723	42.2868082359369	ATGTCAAGCCTCAACCTTATTTAATA_CCAACAAAAGGAAACGTATTTATTGA
208647	41.5965450391251	0.0416208776957068	0.00569295248165352	-66.6928957002319	22.3792011362191	CTTCGAATTTTAAACCGTCTTAGGAC_CCAACAAAAGGAAACGTATTTATTGA
208651	52.8575334777187	0.0396357913626873	0.00469471483673774	-80.4700071264458	20.826358641495	TGCGAAAGCCGTAAACGATTTGTGTG_CCAACAAAAGGAAACGTATTTATTGA
209002	127.976714228082	0.0447209932071424	0.00374207297620868	-74.1581221660271	14.3489373878376	AATAAAAACTTTAAAAGGATTTGTCT_CCAACAAAAGGAAACGTATTTATTGA
209120	13.8275642038017	0.0309764014387525	0.00599018404869862	-104.041473013933	37.4954737079742	ACTCTAAATAACAAATCGTTTCACGT_CCAACAAAAGGAAACGTATTTATTGA
209147	23.9317863590415	0.0369584205487472	0.00612957406968219	-75.992166549752	28.1840036568538	AGTCTAAAAGATAATATCTTTTGGAA_CCAACAAAAGGAAACGTATTTATTGA
209420	24.8721549519697	0.0366027673063688	0.00599809810273316	-79.2184934457849	28.3741471361233	TGAACAAATCTTAAGGGGTTTGACGT_CCAACAAAAGGAAACGTATTTATTGA
209421	10.2865411955183	0.0384916811509817	0.00739931386113112	-53.7793362208159	28.4649554750502	GTGAAAATTCTGAAATTTCTTTTAAT_CCAACAAAAGGAAACGTATTTATTGA
210127	2.92452624887451	0.0387622592516316	0.00976672657697905	-46.4222425582901	35.9924607966998	GGGGCAAGCAGCAACGAGTTTCGTAC_CCAACAAAAGGAAACGTATTTATTGA
210254	30.1545014403419	0.0316637815270426	0.00465850049669513	-114.108641771801	29.8450599655372	CACCTAAGGGATAACTAGGTTTAAAC_CCAACAAAAGGAAACGTATTTATTGA
210514	11.0118142598274	0.123993681786727	0.0305428770695943	62.6378689960803	13.8634408497128	AAAATAAAATTCAAATAACTTGTTTA_CCAACAAAAGGAAACGTATTTATTGA
210521	31.3637620725727	0.0358294925826626	0.00507941788199302	-88.7363138748767	25.6999614769076	CGTGGAAATACGAAGAGTCTTAGTTA_CCAACAAAAGGAAACGTATTTATTGA
210758	19.3788101409456	0.0348386071424493	0.00632318537077353	-87.044708684388	32.8103397748124	GATCTAACCCTAAATGGATTTAGGTG_CCAACAAAAGGAAACGTATTTATTGA
210830	85.6260184970768	0.0374142798839614	0.00318415354507138	-100.884791472072	16.4518570786592	TGTACAAAGAGGAAACTTATTACAAT_CCAACAAAAGGAAACGTATTTATTGA
210835	10.2014762695555	0.0248323658577018	0.00565002532697331	-149.999999860323	53.328866289294	TTTTGAATAGGTAATATGTTTCGATG_CCAACAAAAGGAAACGTATTTATTGA
210956	58.8139634310359	0.0409961371810428	0.00534252456750923	-77.1690332769353	22.7056812650294	AACCAAACAACGAACATATTTTAGCC_CCAACAAAAGGAAACGTATTTATTGA
211086	3.81172764426583	0.0367111942271889	0.00989109695293457	-60.6774161995102	42.1563166384755	TTGCCAATTGATAATAGTTTTAGTGA_CCAACAAAAGGAAACGTATTTATTGA
211103	5.48595530731889	0.037239800313984	0.0080566506562478	-58.1442056489436	33.1667712571763	CGGAGAAGCCGTAATCACTTTTGTCG_CCAACAAAAGGAAACGTATTTATTGA
211118	0.52023772219156	0.0422604293579127	0.0148958062459736	-38.2270988750413	49.5003078613583	CTTAAAAACAAGAAGACAGTTCGTAC_CCAACAAAAGGAAACGTATTTATTGA
211662	75.9237927202877	0.0355188966597758	0.00360622845654744	-111.961299863753	20.7554097341646	AGACTAAACCAGAACGAGGTTTTCTC_CCAACAAAAGGAAACGTATTTATTGA
211985	1.85473780104319	0.0593116451548632	0.0337467825970097	2.35390848454032	65.4241867783958	AGTGTAACCGCTAACGTTCTTTAGAT_CCAACAAAAGGAAACGTATTTATTGA
212266	69.049913149551	0.0311751583915984	0.00306077548935841	-138.771607006734	22.244215967273	GGATCCGATATCGGTACCCTTCTGCC_CCAACAAAAGGAAACGTATTTATTGA
212404	20.4658125501563	0.0350190338268744	0.00651910882901197	-85.8683597233846	33.3678775670343	TAAGCAACGAATAATTACTTTAAACG_CCAACAAAAGGAAACGTATTTATTGA
212455	46.6611766431526	0.0340609405418247	0.00480059249573027	-111.853732259207	28.9183665754494	GACTAAAACGCGAACACATTTTTCGC_CCAACAAAAGGAAACGTATTTATTGA
212757	7.64116634969666	0.0322757292989252	0.00810475939198202	-94.0425148260098	47.223580678553	AGTAAAAATACAAAAAGGATTCGTCA_CCAACAAAAGGAAACGTATTTATTGA
212903	14.9113287953253	0.0386298102749195	0.00930337130617237	-65.99969196501	39.394281220695	TCATTAAATGAGAAGGTGATTAAAGG_CCAACAAAAGGAAACGTATTTATTGA
212924	10.1630623090503	0.0328413705583096	0.00666125925785494	-88.9301669305465	36.8040567595193	CAACAAATCTTCAATCCCTTTATCGC_CCAACAAAAGGAAACGTATTTATTGA
212970	89.7069559920323	0.0342537739958874	0.0034149701502452	-123.841049863269	21.4870994648097	TTAGAAAATCACAAATAGATTGTTAG_CCAACAAAAGGAAACGTATTTATTGA
213320	2.76502588942974	0.0375935938620181	0.00889058836964248	-47.9631878635953	33.6404284783841	GGTCAAACAATTAAAATTATTCATAC_CCAACAAAAGGAAACGTATTTATTGA
213405	14.9945886827162	0.0431081704671814	0.00918374014826101	-48.5592971323861	31.6740936884359	TGGCAAAGCCAAAAATTGTTTAAAAC_CCAACAAAAGGAAACGTATTTATTGA
213622	10.3850902294528	0.0370044593901857	0.00786230073592188	-68.5389840238641	34.9380140395049	TATCTAAACAAAAATCGGATTTTTTC_CCAACAAAAGGAAACGTATTTATTGA
213738	28.0919977231288	0.0388186022636899	0.00563809169151386	-69.8272451400661	23.795164985962	CCAAAAACCTATAACAGAGTTCTATC_CCAACAAAAGGAAACGTATTTATTGA
213765	7.26343602509573	0.0364095111372774	0.00773141836739887	-65.9012521638993	34.0475549538191	AGTATAAAATTCAATGTCTTTGTTAG_CCAACAAAAGGAAACGTATTTATTGA
213842	2.48344073565133	0.0276879991224196	0.00720656576162574	-105.980024958853	50.5013459263376	ATAAAAATTTAGAATCCATTTGTACT_CCAACAAAAGGAAACGTATTTATTGA
213899	27.6113771824316	0.0327965066216339	0.00515378805715162	-107.141438743747	31.2318096348219	CCAGCAAGTGCGAACTTGGTTTTATG_CCAACAAAAGGAAACGTATTTATTGA
213937	18.2739856405849	0.0324485829933177	0.0058935932330929	-100.813842994516	34.9918201080217	CGTTCAACGATGAAGAGGCTTGTATA_CCAACAAAAGGAAACGTATTTATTGA
214702	5.64992113174004	0.03533092433232	0.00648996986679909	-65.3658871821959	28.9814637734198	GCCATAATGTTGAATAGTTTTTGGCG_CCAACAAAAGGAAACGTATTTATTGA
214747	69.5598185841377	0.0364035695981735	0.00355937213307814	-104.836942682941	19.3049769628492	AACCCAAGCACCAACTGTTTTTCTGG_CCAACAAAAGGAAACGTATTTATTGA
214775	14.8732201674487	0.035481668844481	0.00631878019238876	-75.4647119094655	29.8164567455083	AGAAAAATGCGAAAGTTGTTTTGCTG_CCAACAAAAGGAAACGTATTTATTGA
214859	11.2195315290831	0.0393699909245818	0.00708326858021449	-54.9302365345526	27.0792345697161	ATCAAAATAAGTAAGGTACTTAAGTG_CCAACAAAAGGAAACGTATTTATTGA
214953	46.6927661456491	0.0392051859136517	0.0048486382836551	-79.784907117179	21.6356177135333	GAAAGAAATTTGAATTGTGTTTTTAC_CCAACAAAAGGAAACGTATTTATTGA
215008	27.6672438490902	0.0389530687399649	0.00576623588431502	-70.2770484601892	24.3881671036491	TTTTGAAAAAGGAACAAGTTTTTTAC_CCAACAAAAGGAAACGTATTTATTGA
215015	7.37897701446879	0.0351569733307421	0.00957175314883164	-71.2352098069267	45.3497013150562	TATGTAATGCATAACTTGATTCCGCG_CCAACAAAAGGAAACGTATTTATTGA
215044	3.81865120977825	0.0240355186919158	0.00680140051864113	-138.984951181085	62.6559260253866	ATATAAACACACAAGGGTATTGGCGC_CCAACAAAAGGAAACGTATTTATTGA
215256	8.41709268418634	0.0360317560250876	0.00757538579536779	-65.0662103649048	33.4848586805356	CCAGCAAATGATAAGTTATTTTAAAC_CCAACAAAAGGAAACGTATTTATTGA
215593	68.5410977185564	0.0353639707465622	0.00387117353128217	-108.843668430148	22.0523345307211	AATATAACGTGGAATCCTATTCAATG_CCAACAAAAGGAAACGTATTTATTGA
215927	0.0387083941264947	0.0266230159095648	0.00984034167149188	-108.502368337431	72.9865475816762	TTCTTAAGACCAAAATCCATTACTAT_CCAACAAAAGGAAACGTATTTATTGA
216308	2.49821773474146	0.0252857967891689	0.00739005216693924	-134.15322584705	64.4987734007186	CACCTAACTCAGAAACGGCTTGGGCA_CCAACAAAAGGAAACGTATTTATTGA
216400	5.20061824634686	0.0327138679326971	0.00776591630977619	-82.2219989695188	41.6055116208441	AGCCCAAACTGTAAGGGTCTTAGATA_CCAACAAAAGGAAACGTATTTATTGA
216512	55.052521278924	0.0345284550485646	0.00393476251688025	-107.997716367688	22.7024397121076	CAGTAAATTGAGAACACCTTTATCAG_CCAACAAAAGGAAACGTATTTATTGA
216554	10.2994367905969	0.0387121751987992	0.00747125715786675	-56.7223439789487	29.3751155692002	AAAGTAAGCGATAATTTATTTACTTT_CCAACAAAAGGAAACGTATTTATTGA
216685	42.5733382386808	0.0352544817064069	0.00470670363057957	-97.332565984048	25.2858228178815	AGTCAAACCTTAAACCCACTTCACTG_CCAACAAAAGGAAACGTATTTATTGA
216769	109.939258329639	0.0323798820501816	0.00290163958886879	-139.407715660227	20.4709806161069	TAAAGAAATTTAAAAAGCCTTTGAAA_CCAACAAAAGGAAACGTATTTATTGA
216872	20.4217024297725	0.0399621292514796	0.00738061500983465	-63.5637202494074	29.6537083462584	TACGCAAGTTCTAATGATGTTAACCA_CCAACAAAAGGAAACGTATTTATTGA
217144	33.5725176533819	0.039319760698557	0.00600801306054873	-74.2077545637874	26.0633414194203	GGTACAAGACATAAAATCCTTATACA_CCAACAAAAGGAAACGTATTTATTGA
217516	1.76046363082797	0.0233661489559427	0.00683478279298575	-149.999999999895	69.8065456548421	TCTGTAAAGGAAAATGTCATTTTAGA_CCAACAAAAGGAAACGTATTTATTGA
217598	40.1350789227955	0.0358374891094993	0.00440549527108113	-94.6040421263239	23.0234320844359	ACCGTAATCAACAACACTATTTGTTT_CCAACAAAAGGAAACGTATTTATTGA
217601	43.0712655478027	0.0348106245740271	0.00440367753034379	-101.776662540764	24.517396030686	CCTTCAACGCATAAGTCACTTATGTT_CCAACAAAAGGAAACGTATTTATTGA
217637	8.35100215668731	0.0287237038140179	0.00657211390394917	-112.798450782716	46.2183027338271	TGTGAAATTATTAATCATTTTTGCAG_CCAACAAAAGGAAACGTATTTATTGA
217640	105.446119562951	0.0331987628420587	0.00297488806963095	-136.888684669109	20.4065163892986	GCCATAATACTGAATGTTATTTTGCA_CCAACAAAAGGAAACGTATTTATTGA
217682	8.2351967812644	0.0295172020211798	0.0057807290196284	-102.837162448108	37.0957670401881	AAATTAAAAATGAATCTTGTTGAGAT_CCAACAAAAGGAAACGTATTTATTGA
217695	20.5711897612808	0.0306332431966359	0.00517800791968229	-114.331940973174	34.3307797142656	CGCCTAATTAGTAAGACAGTTTGGCA_CCAACAAAAGGAAACGTATTTATTGA
217718	9.86288345913938	0.0318559151509825	0.00687513678677906	-90.3119764495815	38.9147236681503	CGGGCAAATTACAATCTGTTTTTAAA_CCAACAAAAGGAAACGTATTTATTGA
218304	8.83228032288373	0.0328092194334812	0.00677765093636999	-84.6768620452675	36.4171570452596	TTATGAAGATGTAATGATGTTCTTTA_CCAACAAAAGGAAACGTATTTATTGA
218440	22.1449293929989	0.0319370571335173	0.00468403314711692	-104.145684935788	28.202376176163	ATCAGAATAGGCAAGTCTTTTCACTA_CCAACAAAAGGAAACGTATTTATTGA
218471	5.31365145947058	0.0986387508835502	0.0325896964314863	47.9946721293565	21.0930504024903	ACCACAATCCGGAAATTGATTATACA_CCAACAAAAGGAAACGTATTTATTGA
218536	1.13727624911285	0.027477217883518	0.0076666186062771	-106.789588613533	54.3601772906072	TGAGTAACGGTAAAGATGCTTGATTA_CCAACAAAAGGAAACGTATTTATTGA
218647	2.34975531252093	0.0296933591412585	0.00813042567643063	-92.1408975368764	49.9187694139869	AAGTTAAATTCCAAAGCTATTTTGCC_CCAACAAAAGGAAACGTATTTATTGA
218826	7.71369427977646	0.0338704498179199	0.00925842564250139	-82.8566091425915	48.4769217427936	CCTCAAACTTCCAACATGATTAGCGC_CCAACAAAAGGAAACGTATTTATTGA
218996	9.82372301459417	0.0396537533857955	0.00773722823781575	-55.7551554618344	29.9297995606193	CTGGCAATTTGAATCCCGTTGTATC_CCAACAAAAGGAAACGTATTTATTGA
219017	58.380827299914	0.0349021067084713	0.00396117531294031	-104.91455142465	22.2395520200253	TGCGAAACTTTAAAGCCTATTGTGAT_CCAACAAAAGGAAACGTATTTATTGA
219078	37.0666054991536	0.0359261493166955	0.00471797660510802	-91.5373814482551	24.1310485658852	TGGCGAAGATCGAATTGCGTTGGCGG_CCAACAAAAGGAAACGTATTTATTGA
219106	2.12065557477625	0.0325583108160389	0.00843775665603391	-75.831854419519	43.7753974852329	AGGTAAATCCGCAAACTTTTTTTTCG_CCAACAAAAGGAAACGTATTTATTGA
219257	15.2473527988213	0.0343870530939773	0.00567504918799043	-83.3241494144037	28.6783410420769	GGTTAAAGATGAAATGGTATTCAGAA_CCAACAAAAGGAAACGTATTTATTGA
219589	15.901370630199	0.0405837056392315	0.00855515469457348	-56.096476232946	32.2932625952462	CGATTAAACAGTAACGTAATTTTGGT_CCAACAAAAGGAAACGTATTTATTGA
219686	60.7231553211269	0.0362318867360033	0.00367863094435419	-99.12852077774	19.3610215069331	GGTATAAATAGCAAATTTATTTATTG_CCAACAAAAGGAAACGTATTTATTGA
219918	9.31174381215093	0.0338335881895225	0.006927681906085	-80.8938255446806	35.4962423547518	ACCGTAAACCAAAATAGTATTGCTGC_CCAACAAAAGGAAACGTATTTATTGA
220070	39.1519620197944	0.0346362091544931	0.00439734179270003	-100.420243398834	24.3421640951713	CGCTAAAATCAGAAGGTGGTTGGAGA_CCAACAAAAGGAAACGTATTTATTGA
220609	2.67326526873817	0.0396392709338588	0.00943313533918362	-39.7254325256154	32.3910060070447	GTTGTAAAAAGGAATACTTTTCTGAC_CCAACAAAAGGAAACGTATTTATTGA
221230	14.1637631842866	0.0373365090315086	0.00782032837602318	-68.6736730220172	34.2925898857876	ACGTAAAATACGAATCGGCTTGCTCG_CCAACAAAAGGAAACGTATTTATTGA
221295	0.948662034345325	0.0265088125844432	0.00914699909751	-113.421738281496	69.6105492835643	ATAAAAAATCAAAACTTATTTTCACT_CCAACAAAAGGAAACGTATTTATTGA
221483	8.5630180502996	0.0332268485494345	0.00693675434771386	-82.6920720435137	36.6342006352698	TCATGAATACCCAAAACAATTCTAGC_CCAACAAAAGGAAACGTATTTATTGA
221648	3.52856165424567	0.0365663099307179	0.00976401533435437	-60.0056247520198	41.8337520027405	ATAGGAATTGGGAACGTTCTTAATCT_CCAACAAAAGGAAACGTATTTATTGA
221760	6.39545170215868	0.040103399085523	0.0113352635736747	-49.6505159879885	41.984875877801	CTCATAATTATAAATTACCTTAGGTG_CCAACAAAAGGAAACGTATTTATTGA
221938	3.65867669836664	0.0404223660882034	0.0106911893808037	-43.4266579497189	37.2505447561266	GCGACAAAGTAAAATTTATTTTGGCT_CCAACAAAAGGAAACGTATTTATTGA
221949	12.332663967624	0.0392439260551312	0.00790669897564091	-56.7890309517009	30.7413337610527	CAAATAATAGAGAACCCATTTACCCT_CCAACAAAAGGAAACGTATTTATTGA
222244	9.70239718287279	0.0332937074247359	0.00728329177069804	-83.9622356696909	38.3606717705521	TCGGTAAAGTGGAATATACTTAACCA_CCAACAAAAGGAAACGTATTTATTGA
222756	105.610055328416	0.0325380343373167	0.00318165264697415	-140.590607044633	22.6109891249778	AATCAAAGTGATAAGCTATTTCATTA_CCAACAAAAGGAAACGTATTTATTGA
222815	20.7923638183603	0.0344234105576856	0.00532247297001937	-88.2758123830563	27.7893664180638	TTCTCAACCGGAAAGTTAGTTGTCTC_CCAACAAAAGGAAACGTATTTATTGA
222858	4.29565577696369	0.0406500100470216	0.00866873096462303	-40.2412457277625	29.0943011503502	TTGGCAAAAAGGAATCAACTTTACAA_CCAACAAAAGGAAACGTATTTATTGA
223015	68.5946849637687	0.0422096686673966	0.0040400518386947	-70.6165305774983	15.8638572200244	CCGTCAATAGAAAATCTCTTTGTTT_CCAACAAAAGGAAACGTATTTATTGA
223106	20.3546880143888	0.0318333030961045	0.00679616961715906	-110.091305160208	43.3682693379939	AACTTAATCGTTAAGGATATTACCAT_CCAACAAAAGGAAACGTATTTATTGA
223324	0.684498503716725	0.0503231060519812	0.0331933789379413	-14.4600417904981	78.4537830368532	GGGCTAATGTCCAATTAGGTTATACT_CCAACAAAAGGAAACGTATTTATTGA
223532	34.1776863288041	0.0375021681021665	0.00495657021340057	-80.5037794789017	22.985950226317	GGATTAATATTCAATGCATTTCTATG_CCAACAAAAGGAAACGTATTTATTGA
223703	0.400671274549858	0.0374969555036886	0.0128452912619614	-49.0644186179057	50.2866279314843	TGTGGAATTTAAAATTACTTAAGTT_CCAACAAAAGGAAACGTATTTATTGA
223848	35.3039125771778	0.0353612480459285	0.00503079123201208	-94.7039726498607	26.738406839383	CAGATAATAACAAAACGAGTTGACGT_CCAACAAAAGGAAACGTATTTATTGA
224025	68.0291337263552	0.0363214146567393	0.00373411249718289	-102.173106987811	19.999281072298	TGCACAACTCTTAATAGATTTCATAA_CCAACAAAAGGAAACGTATTTATTGA
224420	34.3965972467845	0.0331066850945824	0.00488102267953264	-104.732836020187	28.75314638974	CAGTTAACACACAACATTCTTGAAGA_CCAACAAAAGGAAACGTATTTATTGA
224732	60.4555237269643	0.036953097884449	0.0046507027880567	-100.33320478881	24.6027664588824	TAGTGAAGACTTAATGAGGTTGCCGG_CCAACAAAAGGAAACGTATTTATTGA
224918	1.50213368685531	0.0372543742418667	0.00978077428211119	-53.4584934862007	39.4193915524274	TCGGAAAATTGCAATGTGATTATTAA_CCAACAAAAGGAAACGTATTTATTGA
225096	24.8016013193679	0.0324171782800505	0.00525260288827451	-105.627220414501	31.8346580539489	AAGTAAATATTAAAGGCATTTGTCTG_CCAACAAAAGGAAACGTATTTATTGA
225147	43.121982566257	0.0349113938859935	0.00428067497582486	-97.5967274232954	23.1378191757603	TTACGAAATTTGAAGGGCCTTTTTTA_CCAACAAAAGGAAACGTATTTATTGA
225589	22.3617488830385	0.0342134368703332	0.00546575161630876	-91.8653137514464	29.3351568601615	TCCTGAAATCTAAATCGGTTTGGAGG_CCAACAAAAGGAAACGTATTTATTGA
225910	135.405539632356	0.0372388396733804	0.00287934009690958	-113.108562055199	15.9335846978756	TTGCGAACTCTTAACTTGTTTTTACC_CCAACAAAAGGAAACGTATTTATTGA
226022	9.31731407020988	0.032372761282732	0.00783692355027697	-88.4605799630418	43.839535236036	TAAAGAATTGCAAAACGAATTGTATC_CCAACAAAAGGAAACGTATTTATTGA
226306	1.64224098762415	0.0340071119507828	0.00825353402788422	-64.6089696107919	38.0543385029998	CCGAAAAGGGGAAAGGGAATTGGGGG_CCAACAAAAGGAAACGTATTTATTGA
226523	27.4833227414793	0.0368199653204108	0.00546178922357163	-78.6546336120829	25.5053399147001	CTCCTAAGACCCAAGATTGTTTATAA_CCAACAAAAGGAAACGTATTTATTGA
226558	6.77220454061138	0.071757116662704	0.0216705945627787	27.1200750332378	25.4149694999455	GACGTAAAGGGAAATAGTGTTGCCTC_CCAACAAAAGGAAACGTATTTATTGA
226713	72.626135213888	0.0385232240944795	0.00411019179526847	-93.950976088054	20.159076948116	CTCAAAAACTGTAACGTCATTTTAAT_CCAACAAAAGGAAACGTATTTATTGA
226789	11.9007914023162	0.0303756253171826	0.00593026795725369	-104.675101119868	37.854936466467	GGTCAAAGAGGGAATCGAATTATAAA_CCAACAAAAGGAAACGTATTTATTGA
226875	19.5053499596215	0.0419193965601053	0.00647931438722765	-52.1370578812963	22.9677111815105	ACACAAAGCCCGAAACACATTGTGTA_CCAACAAAAGGAAACGTATTTATTGA
226949	34.0416063539003	0.0307593497860279	0.00420530203809963	-121.694032436673	28.6011060376654	TTATTAAACCTCAAAGCTATTCCCGG_CCAACAAAAGGAAACGTATTTATTGA
227679	39.4074452649795	0.0323764231065121	0.00478219704602098	-120.454298222648	31.422035603022	CTCCTAATCAGCAATGGGATTCCGCA_CCAACAAAAGGAAACGTATTTATTGA
227732	26.6419175392851	0.0377581000236989	0.00674923426023674	-77.7279305959613	31.0659052406345	AAACCAAGCATCAATGTTTTTTGTTC_CCAACAAAAGGAAACGTATTTATTGA
227998	44.6877076123996	0.0441261683084922	0.00748633732966116	-60.6115758458229	27.1504871374407	GATGCAAAGGTTAACCCTATTCGCGG_CCAACAAAAGGAAACGTATTTATTGA
228024	20.437304056785	0.0433122522783352	0.0103266201852643	-50.4437433123465	35.6768961181316	GAACAAACGTGTAACAATGTTCTGAT_CCAACAAAAGGAAACGTATTTATTGA
228161	16.6265600361553	0.0379978920781369	0.00596531727247267	-66.8511122843122	25.3950472227886	CATAAAACTACGAAGTCACTTTTCGC_CCAACAAAAGGAAACGTATTTATTGA
228284	10.156430536793	0.0386188942350307	0.00873963971928828	-56.823904311448	34.742348565882	TCGGCAACTAGGAATTGATTTGTCGA_CCAACAAAAGGAAACGTATTTATTGA
228325	4.17298017080161	0.0401106812427347	0.010639998510512	-48.449660380889	39.1377237649208	CATCTAAAATATAAATTTGTTCAAGC_CCAACAAAAGGAAACGTATTTATTGA
228475	18.0096757276278	0.025548729978046	0.00452523317639295	-149.999999986021	41.4366354123601	TCAAAAAATGAGAAATAAATTCAGGC_CCAACAAAAGGAAACGTATTTATTGA
228530	16.3951946446221	0.0534245305742023	0.00923280216494786	-12.7956165530395	19.7294264679235	TCAATAATATTAAAAGTGATTGGCGT_CCAACAAAAGGAAACGTATTTATTGA
228711	16.9062098904786	0.0346354084000036	0.0060273007966336	-81.1474433836034	30.1369403934009	AAGCTAAATTAAAATGCCCTTGGTAT_CCAACAAAAGGAAACGTATTTATTGA
228771	31.7435271574516	0.0345282958020078	0.00514586719314466	-98.6718608605715	28.488477122136	GGAGGAAAACAGAATATAGTTTGCCA_CCAACAAAAGGAAACGTATTTATTGA
228853	2.02949695628899	0.0302517691184019	0.008024375062209	-85.4226058660396	46.3607865722036	TCAGGAATCATTAATTTCTTTCTCTG_CCAACAAAAGGAAACGTATTTATTGA
228989	35.8846974814297	0.0352154417002059	0.00424747416913476	-91.303729664036	21.8935694663859	CTCCCAAATATTAAACATATTGAATT_CCAACAAAAGGAAACGTATTTATTGA
229048	5.58304307890842	0.0424039925680872	0.0144177117357633	-40.5510864894479	47.7247732007607	CTTCAAATAACTAAGATCATTTTGA_CCAACAAAAGGAAACGTATTTATTGA
229439	40.2496090853315	0.0476318153084594	0.00736928147123696	-44.0987863452112	22.2822078455299	CTGTAAACCAGTAAGTTTGTTCTTTA_CCAACAAAAGGAAACGTATTTATTGA
229617	47.914265089296	0.0414732862504623	0.00518827275365587	-70.6302849136559	20.9270170168866	AGATAAAACTATAAGTTGCTTTATAG_CCAACAAAAGGAAACGTATTTATTGA
229931	7.46019399874453	0.0392098755929713	0.00846038849312314	-52.5965044591572	32.232483290972	TGTCCAAACAATAATATCATTAAACA_CCAACAAAAGGAAACGTATTTATTGA
230007	32.5035408903194	0.0324737098645109	0.00484156198691516	-108.334079096622	29.4934141445687	TTATTAAATGTAAAGTGGTTTCCCCT_CCAACAAAAGGAAACGTATTTATTGA
230195	3.62958831637491	0.0311064213907755	0.00829058992228255	-89.6995363094387	48.2195809132276	GAAGTAAGAAAGAATTGTGTTTGTTT_CCAACAAAAGGAAACGTATTTATTGA
230590	11.0598492193499	0.0324228494683027	0.00659690842142634	-91.1214133818612	37.1290063885597	AATCCAAATATCAACCCCTTTGCCCA_CCAACAAAAGGAAACGTATTTATTGA
230752	6.42879410079043	0.0316879617100629	0.00766385486283213	-88.7543451039526	43.6989609949281	GAACCAATGACTAATTGTATTTTCTG_CCAACAAAAGGAAACGTATTTATTGA
230810	2.82280163385789	0.0369677814180627	0.010288791867583	-51.7102655697312	40.8653809532493	GCACGAAAAATGAATGTAATTTACGT_CCAACAAAAGGAAACGTATTTATTGA
230837	22.6948146341167	0.0367427568966005	0.00657222124232294	-79.2511448848992	31.0793924433946	AGCCAAACCAGAAATCCATTTAGACT_CCAACAAAAGGAAACGTATTTATTGA
231129	11.4444737182581	0.0322080155033107	0.00754885731366853	-92.7847316063406	43.3334587871247	TTTCAAAAAGCGAAAAGCGTTTCCGG_CCAACAAAAGGAAACGTATTTATTGA
231245	10.365626656896	0.0375036820181929	0.00724029185904633	-59.2842620770041	29.583899859888	TGAGTAATTCACAATTTCGTTTGAGT_CCAACAAAAGGAAACGTATTTATTGA
231324	20.3502325494177	0.0397960583954246	0.00664545046141887	-64.3198634372746	26.9323740797109	ACAACAATCTTGAATCTAATTCAGCA_CCAACAAAAGGAAACGTATTTATTGA
231773	21.1280453788519	0.0274617342533746	0.00492987569892709	-137.047583516056	39.9752187923797	TTGAAAAACTGAAATTTGCTTTATTG_CCAACAAAAGGAAACGTATTTATTGA
231802	12.9595798153827	0.037893163782899	0.0074322317298313	-65.9991435690437	31.7642346470983	ACCCAAATAGAGAAGTGAATTGGTTC_CCAACAAAAGGAAACGTATTTATTGA
231825	27.2318452780714	0.0361954661464166	0.00518191586014883	-80.3110519804452	24.6834728074787	AAGATAAATGCTAAATAAATTCCATT_CCAACAAAAGGAAACGTATTTATTGA
231903	58.1857944731584	0.0335722636947385	0.00406238776556284	-117.276900236012	25.1789102890883	CCTGAAATAGTGAACTTAGTTAGACC_CCAACAAAAGGAAACGTATTTATTGA
231924	4.58279568956628	0.0347113231877985	0.00803370539369115	-64.2336622490601	36.0475317482763	ATTCAAATCTAAAAAGTATTTCCCGC_CCAACAAAAGGAAACGTATTTATTGA
231941	145.100147258577	0.0377801712445451	0.0027712080075251	-112.498825553233	15.1026779053244	AGGTCAATTAGCAATTTCTTTCGCTT_CCAACAAAAGGAAACGTATTTATTGA
231977	5.96858573287793	0.0386345059606637	0.0105821601212588	-55.7730117041781	41.9692708981503	GGCTCAATCCAAAATTTACTTTGTTT_CCAACAAAAGGAAACGTATTTATTGA
232056	22.781474968481	0.0341902093667242	0.00566528962038764	-94.0251124767911	30.8858789669066	AAATTAACATAAAATCCTGTTGTACA_CCAACAAAAGGAAACGTATTTATTGA
232187	27.957148604627	0.0342291424779231	0.00575483068067606	-95.7471325055898	31.668740026091	CCTAAAAATAACAAATTTGTTAGTGC_CCAACAAAAGGAAACGTATTTATTGA
232406	81.3470567057241	0.0392088975644234	0.00436327071693317	-89.9621194159827	20.5586465943857	GTCGTAATGAGAAACGGGTTTCGGAT_CCAACAAAAGGAAACGTATTTATTGA
232515	56.5689275614332	0.0360514138009152	0.00433921743040324	-100.522296038377	23.253889298495	CGCATAACATTTAATGATTTTACCCA_CCAACAAAAGGAAACGTATTTATTGA
232627	19.0567351285857	0.0396173302372352	0.00717315494365137	-64.7723852576217	29.3433004453457	ACGGTAAAATGTAAAGGAGTTCGACT_CCAACAAAAGGAAACGTATTTATTGA
232696	7.92999243479073	0.0364191149140123	0.00654882383045895	-62.606845656572	27.8629454716264	AATACAAAATAAAAATGCTTTTGCCC_CCAACAAAAGGAAACGTATTTATTGA
232772	15.659481409246	0.0393864127716877	0.00758969306820352	-62.1162010735533	30.6384303931012	GTAAGAACTAAGAAAACTCTTGAAAG_CCAACAAAAGGAAACGTATTTATTGA
233151	9.54789901942321	0.0342525210862443	0.00744911207724242	-79.8187084874793	37.867007304117	GCATAAAATGGAAAGGAAATTTCAGA_CCAACAAAAGGAAACGTATTTATTGA
233182	1.79177977084121	0.0386162275715614	0.0123225763391945	-48.244627969415	46.2761044675723	TGGGCAAGCGCGAAGCGTTTTGATTG_CCAACAAAAGGAAACGTATTTATTGA
233437	73.8676709899279	0.0326685949188434	0.00342617742907079	-128.260933386563	22.8889115963362	TAAGTAATCCCAAAGACGATTGCAAT_CCAACAAAAGGAAACGTATTTATTGA
233494	20.9884033080369	0.0304895537899005	0.00527809361747563	-113.218369202567	34.9184380466722	CTACCAACCAGGAACTGTTTTGAGGG_CCAACAAAAGGAAACGTATTTATTGA
234209	23.9940067079235	0.0316279792189033	0.00506957359834909	-108.547607356714	31.8461449278994	CGGTGAAGCATCAATCCTTTTAAATC_CCAACAAAAGGAAACGTATTTATTGA
234300	10.3939182751486	0.0475410410179525	0.0109176657779989	-27.0555848308771	29.3562706031278	CAGTCAAGTTTTAATATGGTTATCAC_CCAACAAAAGGAAACGTATTTATTGA
234578	49.7545122051682	0.0376953753249465	0.00419778038038631	-88.1518255257558	20.2235289161417	CTGCCAATAACCAATGCTCTTATGAA_CCAACAAAAGGAAACGTATTTATTGA
234590	59.3651781207924	0.0371541085270141	0.00440258112502556	-95.6162387452782	22.451996738823	TCTCCAACCGTCAATATCGTTTCAAA_CCAACAAAAGGAAACGTATTTATTGA
234830	78.1200660321874	0.0342814177806575	0.00380416034240968	-121.211604945306	23.6717534280248	GCGATAACTGCCAAGGACGTTCAGCA_CCAACAAAAGGAAACGTATTTATTGA
234857	17.4729142132207	0.0369983499903757	0.0073284945718379	-73.2533258227987	33.274181826033	GGCATAATCTGGAAATCTGTTCATAT_CCAACAAAAGGAAACGTATTTATTGA
234913	29.9329114210903	0.0375000933668732	0.0049745492962507	-76.6321668024914	22.5441838172208	GTCTGAACATTTAAATCTATTCTTCT_CCAACAAAAGGAAACGTATTTATTGA
235119	7.43539813207505	0.0297975775040864	0.00641944739297278	-103.416579274056	41.4491387641812	TCAGTAAAAGTTAAATAGCTTTTCTA_CCAACAAAAGGAAACGTATTTATTGA
235417	6.28536056388955	0.0336895636235579	0.00789537355366727	-77.897827416302	40.2139025547024	AAATCAAGGGTCAACCCTGTTATTAC_CCAACAAAAGGAAACGTATTTATTGA
235424	0.109856107960169	0.0422311134108982	0.0156933366813063	-32.5983644477821	49.3105352859267	CAACTAATTTAAAATGACATTCACAA_CCAACAAAAGGAAACGTATTTATTGA
235458	0.080948728617237	0.0338233106085535	0.00870130431333282	-68.8912059065486	42.1386519181368	CTACTAAATTAAAAGGACGTTTTGTT_CCAACAAAAGGAAACGTATTTATTGA
235738	0.108949458549979	0.0323247948517382	0.00933883192602101	-71.4198904410518	47.666010924807	GAGACAACAACGAAGTTATTTTGATA_CCAACAAAAGGAAACGTATTTATTGA
235935	2.06930049895034	0.0963467440605849	0.0585727394044627	47.573225888681	38.9871096827117	GTATTAACAGAAAACATTTTTGTCTT_CCAACAAAAGGAAACGTATTTATTGA
235977	11.1266738897422	0.0376065521902397	0.00881463908466096	-65.6385728174614	37.9439258116236	CAGGGAAGCAAGAACTCCGTTCGTTC_CCAACAAAAGGAAACGTATTTATTGA
236174	27.3648778781452	0.0343957933639014	0.00556582113364781	-94.3210905644072	30.1050777105206	GGTTTAACACACAAGGATATTGAGGG_CCAACAAAAGGAAACGTATTTATTGA
236419	111.735749922769	0.0457548095095449	0.00450801903092699	-71.6247189686248	16.8883981767244	AGCAAAAGCTTCAAGAGCATTGGCGT_CCAACAAAAGGAAACGTATTTATTGA
236515	2.74711723851217	0.0561384821957724	0.0211651241814759	0.195542778923793	43.9753413024367	AAGATAATCCTCAATCAATTTACTTC_CCAACAAAAGGAAACGTATTTATTGA
236543	7.59838372506665	0.052094289203911	0.0142312038392542	-14.6453509115503	32.2104724724875	ACTTAAATCTGAAAATAAGTTCTGAT_CCAACAAAAGGAAACGTATTTATTGA
236584	4.67055075910979	0.0389671042193846	0.00890994814170917	-48.6635281676321	32.9891734493211	TTTGCAATAGCGAAGCCGATTTACCG_CCAACAAAAGGAAACGTATTTATTGA
236829	48.3984985113731	0.0369480325361432	0.00470718803958012	-90.6283421362349	23.5318893855376	AGTAAAACATTAAACACTCTTTTTAG_CCAACAAAAGGAAACGTATTTATTGA
237363	8.6863143764303	0.0379341084986316	0.00750756444289918	-52.0737079244003	28.8198975933029	ATACTAATATATAAAATACTTTCATC_CCAACAAAAGGAAACGTATTTATTGA
237479	0.390992552547992	0.027896209218305	0.00754503081496358	-99.4937370951218	50.5114319015331	GTGCAAAAAAATAAGAAAGTTCGAGA_CCAACAAAAGGAAACGTATTTATTGA
237735	6.77126736450731	0.0387662738972421	0.00779399561931515	-53.7250285399357	30.0194636880498	GCTGAAAAGTAGAATTGGGTTTGGTC_CCAACAAAAGGAAACGTATTTATTGA
237800	81.9331039765682	0.0307685033538112	0.00300172109283888	-149.999999995643	23.326328885213	ATGGGAAACGCAAACGTGTTTGCGT_CCAACAAAAGGAAACGTATTTATTGA
238149	0.569542304210394	0.0316446002124279	0.00807767983883906	-71.7734956026414	41.3024687358372	AACATAAAATCTAAATTTTTTCTAGA_CCAACAAAAGGAAACGTATTTATTGA
238153	92.2152978410008	0.0454176822274617	0.00383962783908842	-64.0581053453607	13.6525530429183	TCCTAAATTGTTAAACCGATTTCATG_CCAACAAAAGGAAACGTATTTATTGA
238422	40.6614974998076	0.0348066920762147	0.00477533977289542	-99.2293774610284	26.3288384385606	CTCCTAACCGGCAAATCGTTTTTATG_CCAACAAAAGGAAACGTATTTATTGA
238459	29.2851481998997	0.0350311493243146	0.00523675953473308	-91.7782342620668	27.5228533552357	CGCGCAAGCCAAAAGGGGGTTGGGCG_CCAACAAAAGGAAACGTATTTATTGA
238549	13.1566690175099	0.0339954725507748	0.00593913803158942	-83.2933137667254	30.5539398130724	ACTATAAGCTGTAATTCGGTTTTCGA_CCAACAAAAGGAAACGTATTTATTGA
238749	15.1581594074155	0.0304121946511576	0.00626612629380455	-109.950066553677	41.3860483731543	ATAATAAATATGAATGGAATTGTTTC_CCAACAAAAGGAAACGTATTTATTGA
238975	29.8555439535399	0.0310264363785109	0.00450450295523751	-117.481390234398	29.8295291003275	CAAAGAAGATGAAACCCTGTTGTAGA_CCAACAAAAGGAAACGTATTTATTGA
239124	5.31369479206926	0.0311642569362257	0.00766659695991167	-85.2016754265775	43.3260413440064	ATGGCAAGATTTAAGAAGCTTTATTC_CCAACAAAAGGAAACGTATTTATTGA
239200	14.7634352534665	0.0297881303534667	0.00640788727016309	-114.961988094215	44.1941692723251	TAGGCAAATTCAAAAATTGTTCTACA_CCAACAAAAGGAAACGTATTTATTGA
239209	35.7396554727545	0.0397529643694716	0.00548180024092087	-72.0434748984269	23.0888564389657	CGCTAAATCAGGAATTTGTTTCTGGA_CCAACAAAAGGAAACGTATTTATTGA
239278	6.31570185020553	0.0337706793429092	0.00753172964024338	-72.9744532977462	37.0280588597242	ACAGAAAGCTGCAAAAAAGTTAGAT_CCAACAAAAGGAAACGTATTTATTGA
239495	33.7216851567457	0.0347495055708105	0.00461181747062451	-97.9239617777202	25.169507605127	TAATTAAAAAGCAATTCTTTTACGAG_CCAACAAAAGGAAACGTATTTATTGA
239634	43.3021658061707	0.0339616874244113	0.0040749481605239	-105.188228633473	23.474300101107	TAACAAACTATAAATGAATTTCTGTA_CCAACAAAAGGAAACGTATTTATTGA
239767	18.5349466888442	0.0438775216111892	0.00891092460352726	-45.9740010237589	29.4541146629732	CAATGAAAGAGCAAGCTCCTTACGTA_CCAACAAAAGGAAACGTATTTATTGA
240089	23.7744561853181	0.0293522648584759	0.00458538778507122	-125.570884252258	33.101792794237	CATGGAACCTGCAAGTAACTTTGCCA_CCAACAAAAGGAAACGTATTTATTGA
240133	0.594516142686636	0.031382606767155	0.00880807582199575	-79.3095193453571	48.0828129268403	ATAACAAGAAATAAGAGTCTTGCATG_CCAACAAAAGGAAACGTATTTATTGA
240208	123.915333075685	0.0360221087122991	0.00292295946395797	-120.746627543311	17.33520798783	AATAAAACTTTCAAATGTTTTAGGTA_CCAACAAAAGGAAACGTATTTATTGA
240312	9.9586352031052	0.0382841558736439	0.00884527779448603	-62.6911662846192	37.0646683271756	CCTTAAATTCTAAAGGCGTTTATAGT_CCAACAAAAGGAAACGTATTTATTGA
240350	1.4618907480759	0.0477941772917695	0.0149113631687446	-17.2297263273692	37.1812988700422	TCGACAAGTGGTAAAGTGTTTGTAGC_CCAACAAAAGGAAACGTATTTATTGA
240542	14.8139868514328	0.0287799750618949	0.00635356068406113	-119.250062266858	45.9844593972055	AAATTAATATTAAAAGTCATTCTTTG_CCAACAAAAGGAAACGTATTTATTGA
241404	1.10287939386608	0.0304746041860494	0.00850191820237072	-87.1698351666457	50.0113406523718	ATATGAATCGTTAATCATTTTTTTGT_CCAACAAAAGGAAACGTATTTATTGA
241474	57.8318882008002	0.034252187033807	0.00396191649618877	-110.499004730925	23.2723785603537	ACCCTAATATTTAATTGTTTTGGTAT_CCAACAAAAGGAAACGTATTTATTGA
241697	4.79455304056111	0.0976408318417835	0.0325717317729596	46.5515120637535	21.8332293725052	CACAAAAATTAAAATCTAATTCGTGA_CCAACAAAAGGAAACGTATTTATTGA
242203	34.424098953994	0.0339728124912901	0.0046214878462287	-103.584119190271	26.5960840269205	TGCTAAATGACCAACTGGTTTTCAAT_CCAACAAAAGGAAACGTATTTATTGA
242390	7.23963309755752	0.0362589097363067	0.0079824523747422	-64.9783971571827	35.202671746163	GGCACAAGTGATAAGTTGGTTGGTGT_CCAACAAAAGGAAACGTATTTATTGA
242567	19.4441322464037	0.0497401671298362	0.010442016243145	-29.434781162502	27.5985096226073	CTTTAAATACAAAACAACGTTTAAAT_CCAACAAAAGGAAACGTATTTATTGA
242893	5.90281517221791	0.045088096772248	0.0115889619404483	-30.2855792004492	33.5261590107819	TATACAATTCCCAAGTTCTTTGTTAC_CCAACAAAAGGAAACGTATTTATTGA
242963	73.8075397250282	0.0322862121714059	0.00336107289339632	-133.226773611249	23.2265495554752	AGTCTAATCTCTAATGGATTTAGCTT_CCAACAAAAGGAAACGTATTTATTGA
243148	9.38802622913165	0.0379987713421538	0.00638237497667138	-57.3191372648008	25.3216633886822	CAAGTAATATTCAAGAGAGTTTTAGC_CCAACAAAAGGAAACGTATTTATTGA
243292	25.2003112792854	0.0373867961092087	0.00620640919372986	-76.8401880093085	28.4477761671619	TCTATAATTAGGAATTGTTTTAGTCT_CCAACAAAAGGAAACGTATTTATTGA
243328	36.4393512303597	0.0382118501309164	0.00551628969666115	-80.3089607901093	25.228706589037	TGGGTAATTTGCAAGGCAATTTGTCG_CCAACAAAAGGAAACGTATTTATTGA
243476	66.8692652444382	0.0342007703514567	0.00365434506685785	-114.598922653613	21.9241424526286	ATCCTAAGATTTAACAGAGTTTAAAT_CCAACAAAAGGAAACGTATTTATTGA
243571	15.3474630098115	0.0293584393376801	0.0060645586107322	-116.680675458559	42.3573516112062	CACCAAACCCGAAAGCTAATTGGATC_CCAACAAAAGGAAACGTATTTATTGA
243660	0.890067482913182	0.0364143952166306	0.0111356381299567	-57.1150499346712	47.3232878617302	ACGGAAACATCCAAGTTTGTTGTTTG_CCAACAAAAGGAAACGTATTTATTGA
243705	5.80444657537092	0.0478706299999376	0.0120670220758872	-19.1762950988526	30.2830265143643	AGAAGAATATATAAGTTGTTTGAGGA_CCAACAAAAGGAAACGTATTTATTGA
244269	40.6005524556573	0.0399301647532192	0.00596002464586549	-75.9362275040517	25.8503880125234	CACCAAATCATTAATCCTGTTAATTC_CCAACAAAAGGAAACGTATTTATTGA
244369	0.288857123148361	0.0222721268381308	0.00692462787669165	-147.628853727887	71.1167413924575	GGTTGAATCTAGAAGTACTTTGATGC_CCAACAAAAGGAAACGTATTTATTGA
244724	68.1649227911311	0.0320647647427319	0.00325769575080189	-127.550198133764	21.833350092956	TTAAAAACAAAGAACCAGATTTTGGT_CCAACAAAAGGAAACGTATTTATTGA
244792	18.9962898079488	0.0400740079856498	0.00717063796106317	-62.9124552624707	28.715540214206	GTAAAAAGGGGGAACGAGGTTAGGGT_CCAACAAAAGGAAACGTATTTATTGA
244841	14.5007993410738	0.0253332813671321	0.0048979236146782	-149.999999989004	44.9195643687957	TGAGAAAAGAGCAAAAAAGTTGGGTA_CCAACAAAAGGAAACGTATTTATTGA
245090	58.0444795016035	0.0359554686215033	0.00422846420365785	-105.142191502041	23.4129835184873	TACCTAAAGGCAAAGTGCATTCTGCG_CCAACAAAAGGAAACGTATTTATTGA
245204	21.4302309363609	0.034981556152729	0.00604682613463448	-86.0536815099567	30.8196274074969	GAAGCAATACTAAATCTATTTATGTC_CCAACAAAAGGAAACGTATTTATTGA
245269	11.7567467807454	0.028400567219833	0.00590611448858887	-120.447009674941	43.2358794403248	TTCAGAACTTCCAAAATGTTTACGTA_CCAACAAAAGGAAACGTATTTATTGA
245411	110.917076329292	0.037081359899511	0.00311484213369978	-110.167632089476	17.0359222893534	AAGACAAAACGAAAGGTAGTTAGGTG_CCAACAAAAGGAAACGTATTTATTGA
245634	105.629288652938	0.037870374812773	0.00356289099722373	-105.465217992395	18.8187828851292	AAGCAAAGATTTAAAACATTTTAAGG_CCAACAAAAGGAAACGTATTTATTGA
245658	24.8348092786765	0.0393242766853655	0.00620228547402377	-69.4839697168964	26.0765258926939	CGACAAAATCGGAATTCGGTTACTAG_CCAACAAAAGGAAACGTATTTATTGA
245806	2.44974955487593	0.0523485633750401	0.0175773415752166	-8.18553693243166	37.6091612646291	CTCATAAACAGTAAAATGGTTGTAGC_CCAACAAAAGGAAACGTATTTATTGA
245977	6.51253624138266	0.0383378262123525	0.00739771293088493	-53.0995392131183	28.4717335503876	ATTATAAGTTGTAACATATTTACAAA_CCAACAAAAGGAAACGTATTTATTGA
246021	6.0833793725002	0.0294734998323571	0.00753307910697382	-100.771627085191	48.6182419498977	AGGCAAATTAGAAACCCGTTTGGTAT_CCAACAAAAGGAAACGTATTTATTGA
246035	11.5728010918729	0.0294551539639885	0.00582938983543754	-111.291004018956	39.4204133267271	TTGGCAAAGACTAAGGTTGTTCTTTC_CCAACAAAAGGAAACGTATTTATTGA
246283	11.8568102038399	0.0421313403860848	0.0095124933162712	-47.60924639108	33.0356275755406	AGGAAAAACATCAAGGCTCTTCACTC_CCAACAAAAGGAAACGTATTTATTGA
246286	26.9486659023738	0.0363288774763039	0.00504828581993345	-83.022249012585	24.4127075096409	GATCTAATCAGTAAGTGCATTTGGTA_CCAACAAAAGGAAACGTATTTATTGA
246417	8.23977257589146	0.033306852571634	0.00634186845304842	-80.7424220603637	32.6475761515611	GTAATAAATCCTAAGCCGTTTTTTTT_CCAACAAAAGGAAACGTATTTATTGA
246424	49.9881438431007	0.0419108494463828	0.00570786595171534	-70.4680076574457	22.918169830443	ATTCGAACTTTGAAAGTCTTTAAATC_CCAACAAAAGGAAACGTATTTATTGA
246458	22.8269124928674	0.0344959870631745	0.00584352317977923	-91.4963541181249	31.2737976490739	ATTCTAAACAAGAACCGGATTTGGTT_CCAACAAAAGGAAACGTATTTATTGA
246554	0.630198765828652	0.03107244993438	0.00766547042355369	-71.7176585228802	39.913111701943	AAGGAAACGAGTAATATTCTTAATAA_CCAACAAAAGGAAACGTATTTATTGA
246622	6.24868903934439	0.0236816940869116	0.0056416601545445	-149.999999981351	55.5256886051305	CTGTCAATACGGAACTGCTTTCGATT_CCAACAAAAGGAAACGTATTTATTGA
246878	39.3642720627896	0.0344581395714332	0.00449617423310558	-102.854936442531	25.4346173634164	CATTAAATTATCAAATGCGTTTCTTG_CCAACAAAAGGAAACGTATTTATTGA
247064	11.7584273221062	0.0379995451788629	0.00777725495963625	-60.5475768910099	31.8237699128102	CGGATAAACTATAACTACTTTAGCAG_CCAACAAAAGGAAACGTATTTATTGA
247353	12.3955647671012	0.04195166237876	0.010842433414713	-53.623634935374	39.8113085340586	TACTGAAAAGTGAACGAATTTACGAT_CCAACAAAAGGAAACGTATTTATTGA
247535	6.36970946228132	0.0346423892778851	0.00979927793212296	-74.4637778911953	48.0018706649268	GCGTCAAAATTTAAGAATATTCTAAC_CCAACAAAAGGAAACGTATTTATTGA
247665	9.40772557336174	0.0330436545084922	0.0072032286702186	-80.5621725650323	37.4054940037242	CATCTAAGTAAAAACGGGGTTTAGGG_CCAACAAAAGGAAACGTATTTATTGA
247726	29.4787987101738	0.0324598023087606	0.00481900708136155	-106.921701802595	29.2519959113571	GAGACAACTCAGAATTTAATTTGGTA_CCAACAAAAGGAAACGTATTTATTGA
247745	12.9323694848953	0.0388918347183854	0.006263504716153	-58.869850079559	24.6867446163108	TTTGCAAATGCTAAAGAGTTTTTAAT_CCAACAAAAGGAAACGTATTTATTGA
247808	4.1728705437741	0.037118026065036	0.00978322587810437	-50.9816815744122	38.3461127791565	CTCGAAAACAAAAAGTTCTTTATTAC_CCAACAAAAGGAAACGTATTTATTGA
247879	2.65958240437644	0.0633945435359609	0.021981825591708	10.968279980688	35.8920657299831	ATGGCAATCTGAAAGCATCTTTTGAA_CCAACAAAAGGAAACGTATTTATTGA
248060	104.884936245744	0.0359279562896074	0.0031140852539066	-116.068067530719	18.0676207202147	GTTAAAATTAGTAAGATAGTTCGTTA_CCAACAAAAGGAAACGTATTTATTGA
248083	35.5803137034263	0.0428995190541228	0.0075251900175947	-58.9286017036151	27.526061866537	CGGTCAATATGTAACCAGCTTGGGCT_CCAACAAAAGGAAACGTATTTATTGA
248553	25.4746971133545	0.0311357130306942	0.00557335814950463	-113.434493044523	36.3123624276267	TCATCAAGATTTAATGGTATTTAGCC_CCAACAAAAGGAAACGTATTTATTGA
249110	7.08131212976047	0.0277507964020924	0.00640606017382077	-116.390244078714	46.8533336796623	CCTACAAGTATTAATCCCATTGGGAA_CCAACAAAAGGAAACGTATTTATTGA
249353	30.8982289470369	0.0505697360836096	0.00940648527564892	-30.346643692529	24.4549087910184	GATCCAACTCGGAATCTATTTCGTAC_CCAACAAAAGGAAACGTATTTATTGA
249613	7.6305614851431	0.0244794093815987	0.00508862193179956	-150	49.4015636863926	CCCCCAACAACGAAAGCGGTTTAGCG_CCAACAAAAGGAAACGTATTTATTGA
249778	15.7979415566498	0.0399507300629561	0.00676830541954147	-57.309756960483	25.9224924723046	GGATGAATCTCAAAGAGGCTTAAGTG_CCAACAAAAGGAAACGTATTTATTGA
250095	46.6947358343074	0.036796919278149	0.00413851768435179	-90.8770115847505	20.6186654809095	ATGTAAAACCAGAATAATATTATGAG_CCAACAAAAGGAAACGTATTTATTGA
250558	66.8007362708684	0.0374547422844593	0.00392364871994522	-97.5725600867909	20.0600383016352	TCTCGAACAGAAAACGAACTTTAATC_CCAACAAAAGGAAACGTATTTATTGA
250645	42.5727125887124	0.0348722406440141	0.00493408235164312	-100.692487733067	27.2991062901616	GTATCAAAATCAAAGAATATTCAGAG_CCAACAAAAGGAAACGTATTTATTGA
250690	56.9801232106135	0.0359041427948027	0.00401522777006845	-100.748272008793	21.5669302931972	ACCACAATTACTAAAACTGTTATAAG_CCAACAAAAGGAAACGTATTTATTGA
250834	2.45530286151417	0.0260955957052513	0.00654279252214887	-119.048116752851	50.9506882127847	ATTTGAAACGCTAACCATTTTCTTAG_CCAACAAAAGGAAACGTATTTATTGA
250851	55.75676786774	0.0397138659558024	0.00440275319420238	-80.7766976981762	19.4403964152561	CACCCAAGTAGAAAAACTGTTCCCCA_CCAACAAAAGGAAACGTATTTATTGA
250875	12.1383236717576	0.0331630420079521	0.00742232159940553	-91.6663949909884	41.4964680425171	CCCTCAATGTGGAAGGGTTTTTTTAT_CCAACAAAAGGAAACGTATTTATTGA
251054	28.65419592708	0.0382464493734043	0.0059685681403338	-75.4596412027844	26.6300686922105	TGGTGAACCACGAAACCCGTTTGCCG_CCAACAAAAGGAAACGTATTTATTGA
251095	1.96165373686146	0.0307933972748684	0.00887192576935266	-87.4369090736103	51.9401658642298	TGCACAATTCAAAATAACTTTACTAC_CCAACAAAAGGAAACGTATTTATTGA
251105	0.257176003421058	0.0327172339213623	0.00826978028521187	-66.7390313798716	40.3551610747615	TGATCAATTAATAAGGTATTTCTTAC_CCAACAAAAGGAAACGTATTTATTGA
251108	62.7130660022987	0.0376020891324507	0.00410736274844243	-94.4769924226501	20.5585782903557	AATTTAAGCAGCAACAGCCTTACTCT_CCAACAAAAGGAAACGTATTTATTGA
251171	17.8531565143192	0.0367517274427118	0.00715606892150327	-77.2439004511852	33.7523616237467	GAATAAACTACTAATAGAGTTGCAGC_CCAACAAAAGGAAACGTATTTATTGA
251172	4.15321042226285	0.0341015582391072	0.0110494145327476	-77.9512626182746	56.5930379025562	CACTAAACTACGAAGTAGTTTTACGC_CCAACAAAAGGAAACGTATTTATTGA
251275	1.27212281528354	0.0370296255593712	0.0108898983949803	-56.0554059698103	45.2559154069463	CCCAGAAGCCATAATGGCTTTTGTGT_CCAACAAAAGGAAACGTATTTATTGA
251549	54.7905496895572	0.0383807116126863	0.00444698663035258	-86.1321290016743	20.8742840802156	AGGTTAACGTCAAACGTAATTTATTT_CCAACAAAAGGAAACGTATTTATTGA
251896	29.6917009576748	0.0336776439122198	0.00509046312374737	-100.251574693166	28.9499545511002	AGCCCAAGAGACAAATTGTTTATCTA_CCAACAAAAGGAAACGTATTTATTGA
252057	14.5349669338015	0.0384364702084897	0.00826241600931099	-69.257802108649	35.9835171394639	TACTTAAGTGGTAAGTTAATTACATC_CCAACAAAAGGAAACGTATTTATTGA
252148	9.07426098969863	0.0323892003394401	0.00613085182747298	-87.3153837217221	33.7166782943852	CCTGAAACATTGAAAAATTTTGCTAG_CCAACAAAAGGAAACGTATTTATTGA
252274	17.8288173117327	0.0273842904643081	0.00458325114433574	-140.876168763363	37.9699662865865	CCTGC_CCAACAAAAGGAAACGTATTTATTGA
252582	1.47396835076545	0.0392158738105897	0.0146185436249898	-41.8678710328814	52.3460700748636	TGCTGAAAATATATATGGTTGGCTA_CCAACAAAAGGAAACGTATTTATTGA
252664	1.2843830207118	0.0329560778301735	0.00802636718725437	-71.3788558434067	40.0182370329192	AAGTTAAGCTAGAAGATGATTGACTT_CCAACAAAAGGAAACGTATTTATTGA
252688	12.0072464327077	0.0399752723287622	0.00722767502034484	-51.1438623205481	26.4997428707937	ATGCAAAGGAATAAGTTCTTTTTTTT_CCAACAAAAGGAAACGTATTTATTGA
252787	99.8693023949026	0.035313124203226	0.00329131406760971	-119.726897189404	19.7566206546545	CCCCTAAATCGTAACCTAGTTAACTC_CCAACAAAAGGAAACGTATTTATTGA
252837	18.4083268163805	0.0296877367272219	0.00506647592782237	-117.013021759135	34.7890246094924	AATCTAAGTTTAAAGGTGTTTTGCTT_CCAACAAAAGGAAACGTATTTATTGA
252854	43.6824336422666	0.0478119677678755	0.00688677425607788	-45.9973678019543	21.1059070177904	GGTGCAATGCCCAAGTGGTTTATCAA_CCAACAAAAGGAAACGTATTTATTGA
253168	16.9288145383929	0.0318978725586508	0.0056540103547303	-100.261311289245	33.6185021265515	CTAAAAAATTCTAAAATCGTTGACGA_CCAACAAAAGGAAACGTATTTATTGA
253187	28.9007908234382	0.0357398336356346	0.00587270178936562	-85.2400915310129	29.2972660887773	AGCACAATAAGGAATTAATTTAGGGC_CCAACAAAAGGAAACGTATTTATTGA
253700	1.43949060993339	0.022479650488174	0.00610506660133286	-149.999999995263	62.8414252085396	AGATTAATATTGAACCCGCTTGCGTT_CCAACAAAAGGAAACGTATTTATTGA
254120	71.7697748043232	0.0355504838179364	0.0034987449448006	-107.003957017519	19.5066976145423	ATTAAAAGGCTAAACATACTTGCGGC_CCAACAAAAGGAAACGTATTTATTGA
254147	7.13197504427896	0.0357395429898961	0.00866777794989849	-68.0374098008832	39.4369114473013	TCCGAAACTTTGAAATACGTTATTAT_CCAACAAAAGGAAACGTATTTATTGA
254182	13.0057205826864	0.0348313102257915	0.00663400834460428	-77.7663775314495	32.4316597515909	TATAAAACAAATAAGAAAGTTACCCA_CCAACAAAAGGAAACGTATTTATTGA
254274	40.249135053051	0.0355627732254171	0.00461701103155341	-91.6642141896756	23.8200682984239	CTAAAAAGGGAAAAAACCTTTTCTAT_CCAACAAAAGGAAACGTATTTATTGA
254547	12.5539764786201	0.034299460168522	0.00633880515276015	-82.2719825747863	32.2803863460305	GGCCAAAGCCAGAACTGAATTGGTGG_CCAACAAAAGGAAACGTATTTATTGA
254593	32.1242956862045	0.0354334352205999	0.00456638026388623	-90.0417172587801	23.3984621484088	AGATAAAATTGAAAAGTATTTCTATG_CCAACAAAAGGAAACGTATTTATTGA
254666	2.67668256098178	0.0300436917699468	0.00693933946471828	-90.2450022814973	41.6099236680473	GACAAAATACTTAAGTATCTTGACGA_CCAACAAAAGGAAACGTATTTATTGA
254769	11.8788780605973	0.0379455024124021	0.00786687910519121	-63.5724166331978	32.9559933310787	CCTAGAAAGCGGAAGCGGGTTGCTGG_CCAACAAAAGGAAACGTATTTATTGA
254868	16.0504125614608	0.0339456226207202	0.00574279676999756	-88.0960022356425	30.3278278858739	TTAAAAAACACCAAGAAGATTCGGTA_CCAACAAAAGGAAACGTATTTATTGA
254869	12.2966510323361	0.0273786424850185	0.00589890050189314	-129.877990228291	47.0734488491249	GGAGTAATAGACAATCCAGTTTCACC_CCAACAAAAGGAAACGTATTTATTGA
255040	10.7769938694551	0.0380243651640913	0.00888501811802889	-63.9987573674513	37.538535844645	ACGGCAACAGGCAAAGACCTTCGCAT_CCAACAAAAGGAAACGTATTTATTGA
255047	15.7779754713894	0.0288237454087297	0.00556797771725538	-125.036801259003	41.2158975479334	TAATCAAGGATAAATAACGTTGCTAT_CCAACAAAAGGAAACGTATTTATTGA
255228	10.5281062885762	0.0324794299441065	0.00667091711891003	-89.3793498537393	36.8656611702135	ACATTAAGCTTGAAGCAGCTTTTTAT_CCAACAAAAGGAAACGTATTTATTGA
255240	0.940173949656256	0.0896161335002635	0.0326713390301205	45.3515902242109	23.9718003318003	CGTGTAATTTTTAACAACTTTATAAC_CCAACAAAAGGAAACGTATTTATTGA
255589	123.554156773987	0.0373584005429697	0.00313888235797987	-112.536997477472	17.3343133778767	TATACAAATGCGAAAAGTGTTCACGT_CCAACAAAAGGAAACGTATTTATTGA
255608	1.26079177101063	0.0361878000265482	0.012293723835071	-56.6808742971388	52.269634306376	AGCGGAAATGTTAAGTAGCTTGGTTG_CCAACAAAAGGAAACGTATTTATTGA
255868	6.18479796337807	0.045866452489962	0.00986069344865701	-23.914994261927	26.3166652850303	GCACTAAAAATTAACTCAATTGTTGC_CCAACAAAAGGAAACGTATTTATTGA
255869	46.2728069661834	0.0343744957135456	0.00428651293764396	-104.883772242128	24.4860979798811	AGATGAAACGGTAAGTCTTTTTTTAG_CCAACAAAAGGAAACGTATTTATTGA
255987	12.6169973630684	0.0429130191760415	0.00947085247253394	-45.438400051868	31.9475008143867	CCCATAAGCATTAAGCGCATTTTTTT_CCAACAAAAGGAAACGTATTTATTGA
256046	30.3349995683213	0.0657921605306934	0.00863481871254628	4.65747616567371	14.2348892164602	TTACTAATACTTAAGCATATTCATGA_CCAACAAAAGGAAACGTATTTATTGA
256099	1150.41893478103	0.0693554555140808	0.00205652569539434	-38.1546116080132	4.24461168098866	TATACAAGGATGAAGGGGATTGGTAC_CCAACAAAAGGAAACGTATTTATTGA
256184	2.83292237831665	0.0238333062939035	0.00683254321786253	-145.260537669461	66.2323345032667	TTTCTAATAAACAATTAACTTATCAC_CCAACAAAAGGAAACGTATTTATTGA
256356	38.6506037266399	0.0338814703547982	0.0042994616077686	-106.998603681169	25.2235525434422	GACTAAAGTAGGAAAGAGTTTTAAAG_CCAACAAAAGGAAACGTATTTATTGA
256827	65.1287522399072	0.0355688658274182	0.00395553713977125	-108.256453617215	22.3816690302939	ACGTCAACGTAAAAATCTATTCATAC_CCAACAAAAGGAAACGTATTTATTGA
256829	40.7688734360311	0.0358917947507569	0.00522340899424299	-95.5383106601388	27.5827128169917	CTGAGAATCCAGAAGAGCTTTCTGGC_CCAACAAAAGGAAACGTATTTATTGA
257241	20.8690782107997	0.0369462855425075	0.00596322171810865	-75.6704096998299	27.4247562041648	ACTCCAATAAAAAATACAGTTGGATT_CCAACAAAAGGAAACGTATTTATTGA
257307	100.432215909142	0.0345479406598581	0.00324699554320544	-126.780266489666	20.6055713952313	CGACGAATACGGAAAGCGATTGATCT_CCAACAAAAGGAAACGTATTTATTGA
257435	6.67196539216142	0.0382827906691661	0.00828124254114414	-54.9894673353278	32.4496956031325	CAAATAACAGATAAACTGTTTCCTTT_CCAACAAAAGGAAACGTATTTATTGA
257513	0.106447380397434	0.0397005186688108	0.0113880885280275	-38.1530633364572	38.6128307348504	CAACAAAGGGAAAAGTCGTTTAATTT_CCAACAAAAGGAAACGTATTTATTGA
257941	11.3576785732024	0.0310456868919303	0.00595046439112895	-92.7073200903582	34.7905027001105	AAAAGAATATATAAAAACTTTAAGTG_CCAACAAAAGGAAACGTATTTATTGA
258130	16.5226912640791	0.0412685867417456	0.00819749404277847	-51.8541222678875	29.5369282431297	GAAAGAAATTTAAAACTACTTGAGAT_CCAACAAAAGGAAACGTATTTATTGA
258456	35.8785000473723	0.0326704472022499	0.00413694669756359	-108.419466839516	24.9907189247377	GGTAAAAGTATAAACCACGTTTCATT_CCAACAAAAGGAAACGTATTTATTGA
258576	0.543309270040119	0.0320162861876399	0.00945594387267847	-77.0061873906675	50.5344370177569	TTAGAAATATCAAATCGCCTTGGTTG_CCAACAAAAGGAAACGTATTTATTGA
258609	66.71809618874	0.0383979384677862	0.00400504814730333	-89.1886385339511	19.0794808915597	GGTCAAAACTTGAAAATAATTACTTA_CCAACAAAAGGAAACGTATTTATTGA
258736	2.97953521543797	0.0297762765946029	0.0114629549042702	-100.472846469653	74.6207195833643	CTAAAAACCTCTAATCCAGTTTTTTA_CCAACAAAAGGAAACGTATTTATTGA
258761	15.5590199396591	0.0453722147088751	0.0111048906652236	-40.3836938349861	34.5073918655217	AAAATAACACTAAAGGGCCTTTGCCG_CCAACAAAAGGAAACGTATTTATTGA
258809	7.27091386209942	0.0285787889373959	0.00627526155891315	-105.827903874628	42.0131186220275	TAGTAAAGGTTTAATCTATTATCTT_CCAACAAAAGGAAACGTATTTATTGA
258851	1.64129321397007	0.0307002087142499	0.0120477709979417	-91.3607813744235	72.9202277900916	TACGAAAACATAAAATCAATTGCTAC_CCAACAAAAGGAAACGTATTTATTGA
258870	24.630873457208	0.0334099234249053	0.00471332891701317	-96.7770968545012	26.3566208754623	GATTCAACGACCAAGTAGATTCATGG_CCAACAAAAGGAAACGTATTTATTGA
258981	6.00815468535941	0.0441990228011653	0.0185778630607037	-42.8112450882757	61.1452962898569	TTCGTAATCATGAAAATAATTTTTGA_CCAACAAAAGGAAACGTATTTATTGA
259839	19.0430009103108	0.033594032647319	0.00559376573339104	-89.9207491822416	30.0835882953592	CATATAAAATTCAATAATTTTTGGGC_CCAACAAAAGGAAACGTATTTATTGA
260019	35.512807696551	0.0395601195252121	0.00593301004619706	-73.0383526473679	25.3600786249616	CCTAGAATAGAGAACAAAATTAATGT_CCAACAAAAGGAAACGTATTTATTGA
260248	31.3676870589138	0.0471471129716315	0.00888809113529876	-43.6336848930951	27.2533695173827	CTCTGAATATGAAATTGGGTTTGGCA_CCAACAAAAGGAAACGTATTTATTGA
260256	35.8388732571349	0.0321825961821769	0.00534129078354527	-112.916663543039	33.7587455982614	AGTTGAAATCAAAATCATATTGGATT_CCAACAAAAGGAAACGTATTTATTGA
260396	26.1925086303269	0.0368145588806021	0.00559162345833151	-81.9394022415085	26.6676119921191	AAATAAACAGAAAACACTTTTCCACG_CCAACAAAAGGAAACGTATTTATTGA
260496	15.2836507442029	0.0403987087556242	0.00921412391209111	-57.6086354424313	35.3787543211418	CTTCAAATATGCAATATCTTTTTGCA_CCAACAAAAGGAAACGTATTTATTGA
260664	10.6833360314297	0.0272708967480476	0.00580351761944036	-128.474948118848	45.758309938156	ATGTCAACTTGTAAGAACGTTTTACT_CCAACAAAAGGAAACGTATTTATTGA
260750	15.4222665102243	0.0396271729500091	0.00997631768771957	-59.9841218952007	39.6355195686083	TTAACAACTACGAATCTCCTTGGAAC_CCAACAAAAGGAAACGTATTTATTGA
260806	7.36893786476944	0.0286109654353813	0.00643371729290071	-111.91242463993	44.752453656532	CGCGGAACCTCTAACCCGTTTTTGCG_CCAACAAAAGGAAACGTATTTATTGA
260995	52.8287355274802	0.0381849363861984	0.0050227356409538	-86.253331148158	23.8144777783728	ATGATAACCGAGAAACTTATTATCCA_CCAACAAAAGGAAACGTATTTATTGA
261136	28.8026173699466	0.0378761679311172	0.00649988022648238	-76.6058376990116	29.5299278941007	TTTACAACGTGAAAAGTGTTTACACA_CCAACAAAAGGAAACGTATTTATTGA
261156	28.7683182277863	0.0356374560386506	0.0055161078491163	-86.5517650344123	27.7350201281073	GCAACAATGTAAAACGTTCTTAGTGG_CCAACAAAAGGAAACGTATTTATTGA
261275	10.3625140108287	0.0337531276286964	0.00748354235504774	-82.1826643696568	38.8834976994988	CAACCAAAAGCGAATTTTGTTGTGAA_CCAACAAAAGGAAACGTATTTATTGA
261435	0.890385997009091	0.0250660579615458	0.00715947259619031	-119.444769790544	58.2849829423427	GTATAAAGTAATAACTGGCTTTTCAC_CCAACAAAAGGAAACGTATTTATTGA
261629	5.32056087296768	0.0380146671201453	0.00887068692533407	-54.9799104277518	35.3257954249851	TTAGCAAGCGGCAATCTCCTTTTTTC_CCAACAAAAGGAAACGTATTTATTGA
261647	14.8598316017257	0.0285232248685973	0.00550647080769639	-121.688067034724	40.2457418160729	TTTTAAACTGTGAAGTACTTTGAGGC_CCAACAAAAGGAAACGTATTTATTGA
261673	48.5423581045632	0.0332284478366477	0.00427727876147029	-114.928647950502	26.4560560869128	CACGAAAAGGGAAAGGCCGTTTGGGC_CCAACAAAAGGAAACGTATTTATTGA
262059	0.123406932920581	0.0282366507091433	0.0107126254032032	-105.239353423675	75.0794524170061	TTACTAACATGAAACGGCCTTTCATC_CCAACAAAAGGAAACGTATTTATTGA
262142	15.1174456578176	0.0347737967614816	0.00556757054941804	-79.3563574174091	27.2188030659006	TACTCAACAGGCAACTCAGTTGTTTT_CCAACAAAAGGAAACGTATTTATTGA
262266	29.9700535846627	0.0449870108536162	0.00813514739176771	-50.7348527844825	27.2298045137724	ACGTAAACTTGAAACTCCATTTGGTT_CCAACAAAAGGAAACGTATTTATTGA
262377	56.9650004839515	0.0371903797723958	0.00437385735797764	-94.0430707886468	22.0730861788246	TTCATAAAGTGAAAATAGGTTTATCG_CCAACAAAAGGAAACGTATTTATTGA
262547	1.0424534171261	0.0310583642886155	0.00770550978849615	-85.9491205557203	44.0711721778771	TCAGCAAACAGAAAGAGGATTAATCG_CCAACAAAAGGAAACGTATTTATTGA
262711	29.8174015914222	0.0364462626896051	0.00489948875607017	-84.6025870119621	23.8915629081565	ATTATAATGTCTAAGTAGGTTGGGTT_CCAACAAAAGGAAACGTATTTATTGA
262713	18.0473919080441	0.0267535647404397	0.00533786730471253	-150	47.5756881030647	ATCCAAAAGGGCAATGCAGTTTGGGT_CCAACAAAAGGAAACGTATTTATTGA
262740	26.1891150502172	0.0339975743311949	0.00534466076830351	-96.2823073146383	29.5284276041174	ATCTTAAAAGTTAAACCTTTTGATGT_CCAACAAAAGGAAACGTATTTATTGA
262806	41.4014021325806	0.0358129883750215	0.00452695208194017	-91.2070597634396	23.1504305723514	GTTTAAATATCTAAATACGTTAATTC_CCAACAAAAGGAAACGTATTTATTGA
262864	53.7554172883361	0.0296513737781648	0.00315876983651535	-141.680524513037	24.1660499995548	ACTCCAACCATGAAACAAATTGGTCA_CCAACAAAAGGAAACGTATTTATTGA
262916	1.41281778159996	0.0349032426951695	0.0110517821208615	-64.874006541189	50.83910832671	TTGAGAATTGTGAATTAGGTTCTTGG_CCAACAAAAGGAAACGTATTTATTGA
263114	0.118365903478029	0.0245139259931435	0.00699764655372501	-123.019115137268	59.6036146656636	TAATCAATTAATAAAAGTATTTTCTC_CCAACAAAAGGAAACGTATTTATTGA
263534	4.57011942988564	0.0336683435332083	0.0085125951266092	-67.7397288185854	40.3840678651535	TTACGAACATAGAATCGATTTATCGA_CCAACAAAAGGAAACGTATTTATTGA
263773	10.2417974303274	0.0289824713609588	0.00566920257287827	-113.631308880904	39.5592460973788	CCTCAAACTAAGAATTGCATTTTATG_CCAACAAAAGGAAACGTATTTATTGA
263792	2.74725696087201	0.0392760402349922	0.00979080289318482	-47.7374946533606	36.394220576406	GCACCAAATCTTAACTCATTTATGTA_CCAACAAAAGGAAACGTATTTATTGA
263837	52.1126344250261	0.0368172246884534	0.00421559374324375	-96.2085544106047	21.7437930779099	CTGACAATGGAAAACCATTTTAACGC_CCAACAAAAGGAAACGTATTTATTGA
264214	6.0067181941635	0.0262524938624621	0.00628747887450305	-124.755560866324	50.3018778284382	CTCTAAACCGAAAATTGGTTTGAACG_CCAACAAAAGGAAACGTATTTATTGA
264356	35.2169874812968	0.0397673229694686	0.00758018393319692	-75.0856948290306	32.943083929282	TATACAAACGTGAACTCCGTTTCTAC_CCAACAAAAGGAAACGTATTTATTGA
265111	10.9404870130333	0.0332584319490443	0.00745681501813437	-88.359047740634	40.8102552480398	TCGACAACATATAACGATCTTCAGAG_CCAACAAAAGGAAACGTATTTATTGA
265209	2.33214522306562	0.0374199799696771	0.0091074011490737	-53.8001978418458	36.5754550972972	ACCGTAAATGTGAAATGACTTACATT_CCAACAAAAGGAAACGTATTTATTGA
265588	4.54916903065627	0.0335620616425277	0.00872119311164144	-75.2085701620591	43.7202814966018	TTTATAAAATTCAACTGTCTTTTTGT_CCAACAAAAGGAAACGTATTTATTGA
266301	32.1811843684514	0.0292191643116222	0.00477097490992486	-134.245925612861	36.2423790125809	CTTTAAAGCGACAATGCCCTTTTTTT_CCAACAAAAGGAAACGTATTTATTGA
266338	9.67470006709361	0.0327854048633331	0.00689076574157652	-84.8705861551555	37.0423292129313	CACTTAATTTAGAACAGAGTTGGTTG_CCAACAAAAGGAAACGTATTTATTGA
266734	3.73712900129951	0.0321464517560579	0.00682607820698995	-79.7130562319517	35.9261320346304	TACTAAAAAACCAAGAGAGTTAAACC_CCAACAAAAGGAAACGTATTTATTGA
266776	6.70662561783434	0.0431765173398878	0.0117813917144663	-37.2697676661573	37.3929485018289	GCTGAAACCATTAACTTAATTCGTGT_CCAACAAAAGGAAACGTATTTATTGA
266849	62.7644976592721	0.0328064455393248	0.00368185091744255	-125.016752038157	24.1727067286672	TTATAAAGCTTAAATGCCATTGGCCA_CCAACAAAAGGAAACGTATTTATTGA
266899	17.7734081873484	0.0370467138241786	0.00620418726979533	-74.8759349945797	28.485480665713	GTCTCAACCGGAAACGCACTTCTATA_CCAACAAAAGGAAACGTATTTATTGA
266910	98.7715791034244	0.0332619167294488	0.00307909131767744	-131.023616027736	20.4485437024258	GACGCAACATGTAATGCAATTACGTT_CCAACAAAAGGAAACGTATTTATTGA
267149	10.2193677989057	0.0308845416273076	0.00564583415060517	-100.08806013866	34.5899813969614	CCAGTAACCGTTAAGTGAATTATCCA_CCAACAAAAGGAAACGTATTTATTGA
267195	11.5942375174571	0.0262975508968505	0.00546767330280272	-131.075139580156	44.6407676259945	GCGGGAACTTCAAAGGTCGTTGGAAG_CCAACAAAAGGAAACGTATTTATTGA
267549	38.5861341542941	0.0378069665206534	0.00544171876803309	-80.2891238239821	25.0473437358516	CGTACAAGTATAAATGTTATTTTACA_CCAACAAAAGGAAACGTATTTATTGA
267863	18.5574249251581	0.0264448759781036	0.00459698179838494	-142.569693423615	39.2290820532411	CCTGGAAGCGACAAGCTGTTTAGTT_CCAACAAAAGGAAACGTATTTATTGA
267935	0.0555582317142864	0.0334762405035421	0.00853409671286576	-61.3740064884263	38.9231952936854	TAAGAAATCCCAAAGGCGATTGTAGA_CCAACAAAAGGAAACGTATTTATTGA
267957	49.3997374226017	0.0384348763732154	0.00435111928205691	-82.7629586297538	19.9752458835107	TTAAAAATTCACAACCGGCTTTTGTC_CCAACAAAAGGAAACGTATTTATTGA
268078	0.0520453525956057	0.0274836933442459	0.0126242315153968	-107.018061415273	90.9930987822044	CTAGAAAATATTAACTCGATTGGTTG_CCAACAAAAGGAAACGTATTTATTGA
268106	7.44127269672175	0.0316878613883237	0.00655213362553316	-89.0839362551552	36.8919463509292	CCAGTAACGGAGAAGTAGTTTACACT_CCAACAAAAGGAAACGTATTTATTGA
268434	229.444123537114	0.0577146248603556	0.00428132944932165	-41.660856450026	10.6810338654642	AAAGCAATTGGTAATACGATTTCCAC_CCAACAAAAGGAAACGTATTTATTGA
268624	9.37907761283982	0.029937604902636	0.00648640143956479	-101.672318825177	41.1970159669772	GAGTAAACACCAAAGTCCATTATTTG_CCAACAAAAGGAAACGTATTTATTGA
268959	21.0251826155743	0.0370125634078993	0.00592386228643336	-73.6271157002721	26.7518696737278	GTACGAATTTTTAACGTTTTTATTGG_CCAACAAAAGGAAACGTATTTATTGA
269019	10.8511879713379	0.02584598823737	0.00611137824483937	-143.004958077198	54.2094463030741	ACCATAAAGAATAACAGGCTTTGATA_CCAACAAAAGGAAACGTATTTATTGA
269336	0.785897794110525	0.0360699490342251	0.0085903990529509	-54.9821130551308	35.4557286143166	GTTTAAATAGATAAGGTTTTTTTCCC_CCAACAAAAGGAAACGTATTTATTGA
269454	7.94916274276108	0.0402073299782359	0.00955756224704437	-49.5968870925248	35.0325160921987	ATAACAACTTACAATCAGGTTTGAAC_CCAACAAAAGGAAACGTATTTATTGA
269469	41.9647378301535	0.0361211024524007	0.00499768175070018	-97.4662445005853	26.5678228352896	GCATCAAAACTTAACCAGGTTGATAC_CCAACAAAAGGAAACGTATTTATTGA
269652	59.7612193245504	0.0341850093957555	0.00425086322137999	-114.704744322504	25.7570873339385	TGGATAATCTAAAACCAACTTTCAAA_CCAACAAAAGGAAACGTATTTATTGA
269659	1.40719416747544	0.0285480232727893	0.00831279911608586	-97.4783598783849	54.2159095578466	CATGCAAGTTGGAATCGTGTTTATGC_CCAACAAAAGGAAACGTATTTATTGA
269767	30.212462162346	0.0358159208527769	0.00544261673005719	-87.5453503762133	27.5268146365727	CGAGAAATTAGCAATCAAATTATTTC_CCAACAAAAGGAAACGTATTTATTGA
270173	2478.08522204743	0.0697091748712254	0.00148535847164813	-48.1823122757816	3.26263919480956	CCCCTAATTGATAAAGTACTTCAAGG_CCAACAAAAGGAAACGTATTTATTGA
270198	2.37129716629359	0.0395820669465172	0.0111531619394321	-45.9945525032479	40.9922315104059	TTGTAAAGTTAAAACATGATTGTGCG_CCAACAAAAGGAAACGTATTTATTGA
270249	24.3704039508033	0.0358318737679192	0.00550553306778312	-83.5539151021203	27.0451994277997	CGAGGAATGTTAAACTGGGTTCGCGG_CCAACAAAAGGAAACGTATTTATTGA
270379	8.24564735739177	0.0308445420578129	0.00639864493889729	-82.5524308492342	35.3683218691403	ATGGAAATAGTTAATTTATTTCATTA_CCAACAAAAGGAAACGTATTTATTGA
270395	34.6489860133737	0.0376492657107576	0.00522384956150475	-82.1249858682172	24.4863248385659	CGCATAACTGGGAAGGGGGTTCGGGG_CCAACAAAAGGAAACGTATTTATTGA
270432	0.4733437851568	0.0490078551525367	0.0195487343297597	-11.995515890492	45.6611705118465	TCGCGAAACTAGAAACCTTTTGGAGG_CCAACAAAAGGAAACGTATTTATTGA
270543	54.1452746287209	0.0356969208274977	0.00425128311729787	-104.622411209052	23.6597934256736	ACTCAAATCTCTAAGAAACTTCGTGT_CCAACAAAAGGAAACGTATTTATTGA
270657	9.72574435676208	0.0343152836155374	0.0064896795483107	-63.8461256635475	28.9569410362345	ATATAAAACGGGAATTAAATTATATT_CCAACAAAAGGAAACGTATTTATTGA
271209	50.0553805958843	0.0401664376083219	0.0044446188956819	-75.1975191885063	18.8108177711389	TGTCTAAAAACCAAGTAATTTACGGT_CCAACAAAAGGAAACGTATTTATTGA
271274	28.0431774770263	0.0337946825832271	0.00581177985929096	-100.408475533484	33.2962267871867	TTCCTAACTCGAAAGGTTATTGTGAC_CCAACAAAAGGAAACGTATTTATTGA
271365	51.5310960653944	0.0347167995943776	0.00430860570910158	-106.038382950131	24.5586591183615	CGCAAAACGGTTAAAACTTTTCGATG_CCAACAAAAGGAAACGTATTTATTGA
271649	19.6291153644467	0.0370011876818991	0.00625736042665494	-74.7971798102694	28.4246007395691	ATACAAAAGACCAACCAAATTTCAAT_CCAACAAAAGGAAACGTATTTATTGA
271820	1.89176076928836	0.0366263914976707	0.00732070860668585	-55.0328952877536	29.4664327151987	ATTGCAAGAGAAAAGCGTTTTGTGAA_CCAACAAAAGGAAACGTATTTATTGA
271994	53.3208824905985	0.0375694432398453	0.00416587278209184	-88.4651728170911	20.1099690004183	TAAGCAATCACGAATAATGTTCTAAA_CCAACAAAAGGAAACGTATTTATTGA
272110	1.73120522006704	0.0329069755701337	0.00992728525002074	-77.7926763795469	52.5535775586603	CTTCCAACATTCAACTGGCTTAAATA_CCAACAAAAGGAAACGTATTTATTGA
272234	27.8059567740701	0.04107440653023	0.00672256850378335	-62.0817360596841	25.9822573800404	CCAGAAAAATAGAAAGACCTTTGTCT_CCAACAAAAGGAAACGTATTTATTGA
272396	49.6328333195118	0.0340172051960819	0.00422000415810498	-109.73708342831	24.9003880925411	GCCGAAAATTATAAACGTGTTACGGA_CCAACAAAAGGAAACGTATTTATTGA
272721	1.77590130461371	0.0264769408640763	0.00826273344063038	-116.56167912017	63.6516433582833	TAGGAAAAAGCCAACTCGCTTATATG_CCAACAAAAGGAAACGTATTTATTGA
272823	7.5846836796558	0.0346513357494217	0.00875656765917235	-80.6444223651843	44.7163715100588	GGTTTAACCCCCAACGTGATTTCTTG_CCAACAAAAGGAAACGTATTTATTGA
272934	37.7212983938993	0.0328434144484968	0.00462373326169133	-114.026867654407	28.924612550404	CAACGAACCAGTAAGTTCTTTTAGTG_CCAACAAAAGGAAACGTATTTATTGA
272939	3.88391953582132	0.0319835222011757	0.00752396147474092	-85.2134834170493	41.5110738075878	ACTCAAAGACTCAAATATTTTGGGAA_CCAACAAAAGGAAACGTATTTATTGA
273119	31.3263057784359	0.0385623851682017	0.00527491091074008	-75.8781361978365	23.4104008015678	AAATAAACCATCAATCGGGTTGGCTG_CCAACAAAAGGAAACGTATTTATTGA
273154	3.37575543564546	0.0316447626319589	0.00775833188165613	-72.2287462572073	39.7214534093968	AACAGAAAGGATAAACTACTTGGCGC_CCAACAAAAGGAAACGTATTTATTGA
273431	4.18855336605307	0.0262043876967017	0.00676809668155761	-128.057003298176	55.6678762091	ATCATAATAGTGAAGAATCTTGCATA_CCAACAAAAGGAAACGTATTTATTGA
273469	37.0979422466471	0.0356390103174266	0.00484773980966228	-90.7767887545591	24.8455528153789	AGGCAAATTATGAACCGATTTCGGCA_CCAACAAAAGGAAACGTATTTATTGA
273505	27.8476275398796	0.0354063609261921	0.00573053992344105	-89.1669888492149	29.447621556127	AGGAAAACCTACAAGAATTTTACAGT_CCAACAAAAGGAAACGTATTTATTGA
273659	7.87227900451973	0.032028138072849	0.00771463086071069	-97.4648585193282	46.3573286040031	CGTGTAATCTCAAAAGCGGTTAAATC_CCAACAAAAGGAAACGTATTTATTGA
273801	36.1657896110463	0.0359478685296646	0.00551376819335455	-92.7089310089599	28.6684028898706	ACTATAAAAAAGAATTCTCTTAACGA_CCAACAAAAGGAAACGTATTTATTGA
273906	3.89161792112649	0.0459380156302747	0.0127101535482265	-27.497514931288	35.7277495869632	ATGCTAATGAAAAATCGTTTTTTGCA_CCAACAAAAGGAAACGTATTTATTGA
274515	56.3783444577676	0.0355317445713471	0.00427435357758488	-103.248465421408	23.572040236564	GAAACAAAAAATAACTGCCTTTAACC_CCAACAAAAGGAAACGTATTTATTGA
274551	11.3125354969628	0.0345049026203129	0.0074430222616802	-80.6370745978177	37.6705583519398	ATGATAACTATCAAATGCTTTAATGA_CCAACAAAAGGAAACGTATTTATTGA
274717	43.9638465049439	0.0322433983990266	0.00415020171509972	-118.406160126874	26.7472769133828	CCTTAAAATTCTAACATTCTTAGAGT_CCAACAAAAGGAAACGTATTTATTGA
274773	39.8755636928377	0.04070065784815	0.00584537024089502	-72.2722842455881	24.3657882752172	CATTCAAATAATAAGTGCATTCTCAA_CCAACAAAAGGAAACGTATTTATTGA
274948	0.196244798524916	0.0400507936474152	0.0120402948763868	-41.6876333915992	42.1485396712219	TACGGAACTAAGAACATTATTATCA_CCAACAAAAGGAAACGTATTTATTGA
274977	1.70812143056225	0.048438210536968	0.0158614655211338	-12.3022034997749	37.2348123721582	ACCTAAACTTCTAAGCTCATTACGCT_CCAACAAAAGGAAACGTATTTATTGA
275424	36.2402447637973	0.0385893854987547	0.00513203496212155	-78.7330856105634	23.1051781063417	CCTGTAACAGTGAAGGCCATTTGGAT_CCAACAAAAGGAAACGTATTTATTGA
275532	4.92738031328246	0.0251050997299447	0.00575005840037109	-130.577145506235	48.6027997747142	CTTACAACGCGTAATGGGATTGAAAT_CCAACAAAAGGAAACGTATTTATTGA
275550	16.170746492258	0.0306120190576165	0.00511232829911449	-107.630532727873	32.7589419220643	TTTAAAAACATAAACCTTCTTTCCAG_CCAACAAAAGGAAACGTATTTATTGA
275566	50.9034343170443	0.0367375848728436	0.00404603043043063	-92.1791298233056	20.3099249018616	CAAATAACCCTTAACACGTTTCAGGA_CCAACAAAAGGAAACGTATTTATTGA
275671	68.9854262364808	0.0340918979798576	0.0034806644620968	-115.346233639955	20.9631489038868	CTTCAAATCGTGAAACCTCTTCTTGT_CCAACAAAAGGAAACGTATTTATTGA
275737	22.6695117341984	0.0373778314027058	0.00644996845084394	-74.6487641475209	29.2176231503276	GCCTCAATCGAAAAATTCATTTACGA_CCAACAAAAGGAAACGTATTTATTGA
275744	26.1103450171474	0.0391824516085258	0.00542583104842091	-68.0550463829578	22.4995127169505	ATATTAATCAACAAATGAGTTGGAGA_CCAACAAAAGGAAACGTATTTATTGA
275920	85.6916878742275	0.0386384690058002	0.00370907316574737	-96.5752421599159	18.3442434028966	GTATGAAGTACCAACTCGCTTCCACG_CCAACAAAAGGAAACGTATTTATTGA
275980	7.54763215749398	0.0313849313170904	0.00583755774409541	-92.1468545342652	33.4921933166014	AGATAAAATCGAAACGGCCTTGCGGA_CCAACAAAAGGAAACGTATTTATTGA
276014	43.2562817692412	0.0337265463904836	0.00451418614043009	-108.881848188266	26.8096364879029	CTCATAATGCTTAAGTTGCTTATAGG_CCAACAAAAGGAAACGTATTTATTGA
276124	63.5859659863437	0.0348722714649887	0.00378358649068705	-113.001157600191	22.2961018292779	GACTGAAAAAAGAATAATCTTCCAAC_CCAACAAAAGGAAACGTATTTATTGA
276424	95.2657397747297	0.035408778073699	0.00318396881809819	-117.405234565816	18.8242703052171	GACTTAATATAGAACTACGTTGTAAC_CCAACAAAAGGAAACGTATTTATTGA
276797	27.6773962528876	0.0390539359952715	0.00560792692449271	-68.6110510836307	23.4379356982163	ATCAGAATATATAATTTCATTTCGTT_CCAACAAAAGGAAACGTATTTATTGA
276812	6.92787123618975	0.0456516022041505	0.010183042502989	-28.0504229230298	28.5990094790459	TCCAGAATTGTTAAGCTCCTTTTTAG_CCAACAAAAGGAAACGTATTTATTGA
276954	11.6770583477481	0.0486287679978996	0.0105901460136098	-25.5259986568938	27.5354153156192	ATGAGAACGCTTAAGAGTATTTTGTC_CCAACAAAAGGAAACGTATTTATTGA
276963	4.73794870078601	0.0360737630701337	0.00952355521930093	-64.7399852320069	42.5752067920646	CATACAAAGGTAAAGGTTCTTCGGCG_CCAACAAAAGGAAACGTATTTATTGA
277298	3.18487277872687	0.0236828226680739	0.00673697283819807	-149.99999999033	68.1456332359288	ATGTGAACCTCGAAAGCCTTTTATAT_CCAACAAAAGGAAACGTATTTATTGA
277440	29.7259295457412	0.0326705454293402	0.00501657202686551	-108.923466508248	30.7167709928641	TACAAAAACGGCAATAACCTTGTTCC_CCAACAAAAGGAAACGTATTTATTGA
277467	87.6859788431314	0.0375683908465343	0.00372213173644377	-104.399238722818	19.7315435309369	CTAAGAAGCGCTAATACCGTTTCGCT_CCAACAAAAGGAAACGTATTTATTGA
278228	14.2836398687863	0.0376525135247735	0.0075170553639423	-67.2751737150456	32.5421771208699	CTGTAAACATGAAACCGTTTTCGCAT_CCAACAAAAGGAAACGTATTTATTGA
278380	12.2675941531127	0.0401426513847886	0.00700849083946597	-50.8845911213139	25.3725516819659	TAGGAAATACTAAAGACTTTTTACGC_CCAACAAAAGGAAACGTATTTATTGA
278735	78.4054136162381	0.0342134320503988	0.00329668078922275	-119.248381705756	20.217896298414	AATAAAAATGCAAAGTTTGTTTCGGG_CCAACAAAAGGAAACGTATTTATTGA
278814	11.9363509318149	0.0305515717935694	0.00750319162038284	-109.210499540429	49.4028977849397	ATGAAAAGATTTAATTCGCTTAAGTT_CCAACAAAAGGAAACGTATTTATTGA
278931	11.5407857057732	0.0363768648131462	0.00853652708826987	-71.3849335667832	39.0204726128231	CCAGAAATCATCAACGTAATTAGAGA_CCAACAAAAGGAAACGTATTTATTGA
279321	49.2466195305378	0.0382704790576204	0.00495364181721192	-85.1940859663305	23.2320064872945	CTTATAATTGGAAAAATCTTTTCGTT_CCAACAAAAGGAAACGTATTTATTGA
279410	2.2093435455594	0.0331366117673461	0.00757793384918108	-67.8976420085686	36.234208049616	ACCGGAATCGTCAAAAGCTTTGAAAG_CCAACAAAAGGAAACGTATTTATTGA
279638	4.39756308464091	0.0278201143496574	0.0063255510957133	-107.013827830188	43.8630964363371	CCGCCAATATCCAAACATCTTGCTTT_CCAACAAAAGGAAACGTATTTATTGA
279649	75.2640997584773	0.0370013294926509	0.0040040601697994	-100.153896116727	20.9470343402122	CGTGCAAACTCGAATTGTTTTTTCAC_CCAACAAAAGGAAACGTATTTATTGA
280435	0.21893052301516	0.0260825071610533	0.00802112024387696	-117.860510987947	63.1939322991723	CAGAAAAGGTTTAACGAGGTTGACCT_CCAACAAAAGGAAACGTATTTATTGA
280567	162.038470197518	0.0343859509589494	0.00232492034482664	-134.054134955113	15.1163169212049	AGTATAAACCATAAGTAAATTAAGGT_CCAACAAAAGGAAACGTATTTATTGA
280644	12.7759292193989	0.0326006938494095	0.00639487936835534	-93.2342831673052	36.3961624657216	TCGCTAAACTAGAAGTATTTTGTGAT_CCAACAAAAGGAAACGTATTTATTGA
280773	3.55837356525331	0.0360908020556057	0.00826560353594569	-51.711161888632	32.7496881185693	TAACGAATGGAAAAGCCAATTATAAC_CCAACAAAAGGAAACGTATTTATTGA
281008	87.0362148072705	0.0330656353469379	0.00313240351978993	-130.958182009312	20.9165198377763	AGCAAAACTGACAAGGAACTTTTGAC_CCAACAAAAGGAAACGTATTTATTGA
281030	32.7326945526587	0.0386024392057441	0.00500207501027864	-74.815124686449	21.9091870107149	GACGGAATCGTTAATTAGTTTGCGAT_CCAACAAAAGGAAACGTATTTATTGA
281163	20.4504177914967	0.0314671594440911	0.00648120528632084	-112.156256509427	42.1810471981997	ATCTAAAATTTTAAGCTATTTGTTCT_CCAACAAAAGGAAACGTATTTATTGA
281345	66.532878585424	0.0404020722563624	0.00472955997098146	-80.0831049488842	20.5653386641938	CGCACAAACTGAAAAGCTCTTTGCGT_CCAACAAAAGGAAACGTATTTATTGA
281737	1.12532082394095	0.0339987878464688	0.00760734459713432	-61.4039145776389	34.0592535532456	GTCTGAAATCTTAATTATTTTATAGC_CCAACAAAAGGAAACGTATTTATTGA
281758	30.4905825463363	0.0358344312931987	0.00482994497114419	-86.0934077210878	23.933060090706	AGGCTAAGAAACAACCTCTTTAATCT_CCAACAAAAGGAAACGTATTTATTGA
281962	45.2347209947635	0.0402235976767725	0.00563440319265796	-77.2403439659515	24.4164377470299	GCCCCAACGGAAAATTCTGTTCCACT_CCAACAAAAGGAAACGTATTTATTGA
282032	16.2302927553593	0.0379667004266233	0.00651428007552675	-67.7934018092869	27.8915207596067	GCCCTAACCCGTAAATAATTTCGCTA_CCAACAAAAGGAAACGTATTTATTGA
282925	27.233840640024	0.0319102964022446	0.00458409617259243	-111.759313495208	28.959313163841	TATCGAAGTCGTAACACCCTTTGCTT_CCAACAAAAGGAAACGTATTTATTGA
282949	14.9138025579333	0.0345365084754276	0.00649780926044506	-80.6533662323491	32.4834330274015	ACTAAAATAGCAAACGTTTTTTATTT_CCAACAAAAGGAAACGTATTTATTGA
283123	10.5311629101897	0.0411677753797628	0.00820282105527316	-47.6066693993035	28.7379369675018	ACACAAACAGCTAATATAATTACTCG_CCAACAAAAGGAAACGTATTTATTGA
283175	5.65266463455871	0.0286002659420624	0.00659554834358594	-109.100636337223	45.3563287861069	CTGAAAATTTTAAAGTTCCTTTTCTG_CCAACAAAAGGAAACGTATTTATTGA
283215	2.47485622460597	0.0395010374255949	0.00879220614229885	-45.0473864928381	31.6912208684586	AAAGAAAATGGAAAAAATGTTGCATA_CCAACAAAAGGAAACGTATTTATTGA
283302	27.648594135167	0.0357766340047851	0.00547583732327553	-89.5000738565439	28.0767515263768	TTGAAAAACGGGAAGGCTCTTGATTC_CCAACAAAAGGAAACGTATTTATTGA
283426	10.7074590647685	0.0322936296372532	0.0060696624620278	-87.8684104781297	33.5127242811665	GCAAAAAAAAGCAACCGATTTGAGGT_CCAACAAAAGGAAACGTATTTATTGA
283867	22.3884076136704	0.0340204450167689	0.00580739115900048	-93.2689551540415	31.5807537351888	ATATTAACAAGGAAGGGTTTTATTAA_CCAACAAAAGGAAACGTATTTATTGA
283892	22.0330086969563	0.0409670241580717	0.00667719251123945	-59.3503002509455	25.4617655037383	ATTCAAATATGTAAGCAAATTCAGCT_CCAACAAAAGGAAACGTATTTATTGA
284266	1.39658203407936	0.0298929876162689	0.0083052678888068	-86.0566656065379	48.7275317042632	TCAACAATTCGCAATTTAATTCTACT_CCAACAAAAGGAAACGTATTTATTGA
284536	1.37057074765854	0.0326345705049248	0.00887566872673868	-79.0858409394372	46.9971312733378	CCATGAATCGATAAATAGGTTCGTAC_CCAACAAAAGGAAACGTATTTATTGA
284571	2.64893178436677	0.185565679360101	0.0788976962104301	82.0222377676637	14.7604322753315	AATTTAAATAAAAAAGTGCTTGTCGG_CCAACAAAAGGAAACGTATTTATTGA
284621	9.56454553847142	0.0333464027426231	0.00620304193796256	-81.9096710237047	32.2500070569046	CGAGAAATTGCTAAATTAGTTGAGTG_CCAACAAAAGGAAACGTATTTATTGA
284981	73.874472541063	0.033777230434548	0.00334798635728756	-120.772744196662	20.9263017188566	AGCAGAAATGAAAACCACATTGCATC_CCAACAAAAGGAAACGTATTTATTGA
285048	25.8660948884299	0.0348137634850721	0.00578602809616678	-93.6525625866479	31.1056428376826	ATTATAAACATCAAAAAGATTGTGTA_CCAACAAAAGGAAACGTATTTATTGA
285580	1.00962061509562	0.0349699627471445	0.011063360316329	-58.9388999670408	48.8580959067085	GCTCAAAATGGTAATCACGTTGCGAC_CCAACAAAAGGAAACGTATTTATTGA
285646	53.3456323172506	0.0317962550876786	0.00360758276576891	-125.472852493657	24.2859321247486	TATTAAATGTCGAAACTCATTTCCAG_CCAACAAAAGGAAACGTATTTATTGA
285693	6.8060097107742	0.0325349862296377	0.00707035446074022	-88.4934217253092	39.6017632155899	GGAATAATCACGAATACGGTTTCCGT_CCAACAAAAGGAAACGTATTTATTGA
285815	50.5185647189541	0.0337538369382725	0.00409290731376838	-106.729281173188	23.900417754015	AATTTAAAGTAAAATAAGTTTTGTTT_CCAACAAAAGGAAACGTATTTATTGA
285861	10.4829332287412	0.0338733004932536	0.00766097244682791	-88.227671089623	41.4191985207844	GCTGGAACCCGAAATTAAGTTTTTCG_CCAACAAAAGGAAACGTATTTATTGA
285939	3.16738092889938	0.0528009678922588	0.0174396173119378	-5.33330650663071	35.6923221208913	TTTCTAATGTGCAACTCCTTTGCTAG_CCAACAAAAGGAAACGTATTTATTGA
286069	14.7311642465991	0.0320946612770162	0.00589275909742351	-96.4316932997214	34.1991092940093	GGTCTAATAAGAAAGCGGTTTCGTAA_CCAACAAAAGGAAACGTATTTATTGA
286216	35.0822141878045	0.0355243738311115	0.00507782564756827	-93.5641542805947	26.7285297321545	ATTCTAACTTTAAAGCCTTTTTTGTT_CCAACAAAAGGAAACGTATTTATTGA
286251	18.7507614201507	0.0331738667430431	0.00645395945906563	-96.0533263717562	36.8302267393726	AAATGAATTCCAAACTGTCTTAGGTT_CCGCCAATCCCGAACCCCGTTTCGCC
286258	56.0694981938151	0.0328102839086603	0.00378356801338008	-120.219255871485	24.2679724448704	TCGAAAAAAGAGAAGAGGTTTGCCTG_CCGCCAATCCCGAACCCCGTTTCGCC
286300	6.56757090910744	0.0317051172772185	0.00767503655394534	-95.862999216605	45.9354081136884	ACGAGAAACATGAATAGTATTCCTGT_CCGCCAATCCCGAACCCCGTTTCGCC
286414	11.7507981863905	0.0381778877002516	0.00781070540606855	-63.6915970723646	32.8411845028295	GGAGTAATAAATAAGCAACTTACGTT_CCGCCAATCCCGAACCCCGTTTCGCC
286499	15.3871838894524	0.04691165206686	0.00952098442042987	-32.229056837773	26.7953055587888	CTTATAACTACTAATAGTATTCAGTA_CCGCCAATCCCGAACCCCGTTTCGCC
286554	112.401721761075	0.0335834044829641	0.00303824376804755	-135.405301813927	20.5234110362673	TAAAAAAGCCTGAATGAAGTTCCTTG_CCGCCAATCCCGAACCCCGTTTCGCC
286586	40.4286241953609	0.0352723460209226	0.00452788140006823	-98.7353406412084	24.5009808995494	AACAGAATAGAGAATATTGTTATATG_CCGCCAATCCCGAACCCCGTTTCGCC
286658	3.21756610312357	0.0305554633768753	0.0085779239825154	-95.6465197784829	53.2200849641612	ATTGAAATCTGGAAATATTTTGTGTA_CCGCCAATCCCGAACCCCGTTTCGCC
286939	61.8147362538425	0.0384610140649877	0.00451861420611972	-88.7367925184768	21.5307233898966	TTGGCAATCACTAAACTTTTTGATAC_CCGCCAATCCCGAACCCCGTTTCGCC
287112	5.91151659461597	0.0372680155055826	0.0103494236399962	-65.9442454481203	45.5880831900051	TGCTTAAACGTGAATTGCCTTTTGCG_CCGCCAATCCCGAACCCCGTTTCGCC
287113	11.4797711644817	0.0336694643485309	0.00642736560650716	-82.204445739749	33.1011501583446	GTTCTAATCTGTAATCCTTTTTGTTA_CCGCCAATCCCGAACCCCGTTTCGCC
287256	77.0983886536186	0.0354020011267619	0.00359509210141314	-113.270999976973	20.963441140451	TGCCTAATAAGAAAATTCATTTCACG_CCGCCAATCCCGAACCCCGTTTCGCC
287264	4.91602584325673	0.0436387881202418	0.0140608203562375	-33.8258780123649	43.2683056491239	CGTGAAAGGGCGAATCCGGTTATACT_CCGCCAATCCCGAACCCCGTTTCGCC
287294	142.53254950917	0.0662771067900183	0.00601455726664362	-15.377834986504	10.9231077546727	AGAGAAATCTAAAAGTTACTTACATG_CCGCCAATCCCGAACCCCGTTTCGCC
287313	158.409039318565	0.0341062837897614	0.0025891540724761	-140.461315450609	17.6072382176609	TCAACAAAGAACAAGTCCTTTATGTC_CCGCCAATCCCGAACCCCGTTTCGCC
287394	5.01070944160254	0.0396645851046419	0.00967561168966781	-48.4744904043344	35.7183730847444	GGTTAAAATTATAAATATGTTGACAG_CCGCCAATCCCGAACCCCGTTTCGCC
287409	0.827663890642668	0.0509100448814841	0.0202724487885617	-10.0049053330184	45.3503030345658	CGTGAAATCTTGAACTTAATTCAGTA_CCGCCAATCCCGAACCCCGTTTCGCC
287527	15.2413696863742	0.0336848240115683	0.00599942665319556	-87.9455660900919	32.1902991479889	GCTATAACGCGCAATTTTTTTAACTT_CCGCCAATCCCGAACCCCGTTTCGCC
287532	11.9968558849933	0.0256950958868271	0.00607683293163719	-149.999999933098	56.3252425159863	TTAGTAAGATACAACATTTTTTCTTT_CCGCCAATCCCGAACCCCGTTTCGCC
287576	39.7602694791651	0.027985278135314	0.00403453985704621	-149.999999994333	34.0931075161073	TAAAAAACCCAAAAAGTCATTCAGGG_CCGCCAATCCCGAACCCCGTTTCGCC
287587	15.554698271503	0.027407130637242	0.00621615150643275	-140.304980478536	52.1071239076647	AACCTAACATGGAACTATGTTGGCC_CCGCCAATCCCGAACCCCGTTTCGCC
287591	43.6898891171371	0.0452594688345437	0.00732686103484532	-56.0598532808273	25.2656824274657	ACAGTAACGAAGAAGTTAATTGATAA_CCGCCAATCCCGAACCCCGTTTCGCC
287679	74.984716752196	0.0390101415368016	0.00385620965084878	-90.6956900980749	18.3090213057198	AACCTAAGTCTAAAAGTAGTTAGTTT_CCGCCAATCCCGAACCCCGTTTCGCC
287705	7.53988379561844	0.0509878973646492	0.014139205032403	-16.0705480225491	32.7830752093472	AAGAAAAGAAAGAACAATGTTGCAGT_CCGCCAATCCCGAACCCCGTTTCGCC
288174	11.1150046206358	0.0341422548774339	0.00643232963222291	-79.4687478454241	32.1240576327629	AGTGAAACAATTAACTCCATTGAAAC_CCGCCAATCCCGAACCCCGTTTCGCC
288280	61.153099980711	0.0362116924493564	0.0037763534146026	-100.844286526727	20.1598212893317	ATTCTAATAGAGAAACATGTTTTCTT_CCGCCAATCCCGAACCCCGTTTCGCC
288415	8.75570975639242	0.0299722990861652	0.00629706676056782	-94.8063525811492	38.3048932928275	TCTCGAAATAATAATTCATTTTAAAG_CCGCCAATCCCGAACCCCGTTTCGCC
288540	27.7918858873622	0.0290373502355925	0.004496993116487	-135.392837242486	34.6582519903764	TACATAAAAATCAAGTGTATTCGGTG_CCGCCAATCCCGAACCCCGTTTCGCC
288660	24.8984640550049	0.0339228038895985	0.00477878871841921	-93.5716184258679	25.8372497332091	CAAGAAAAGTCAAATTGAGTTGTTAT_CCGCCAATCCCGAACCCCGTTTCGCC
288731	25.4626429304445	0.0331480681374946	0.00487640151695233	-99.0328382872518	27.8006314649617	ATTGAAACTTTCAATGAATTTGTATA_CCGCCAATCCCGAACCCCGTTTCGCC
288829	53.9395720132787	0.0340035980159237	0.00431021022982854	-116.765323785815	26.6251520974053	TGTGAAATTCTTAAATAACTTCATCG_CCGCCAATCCCGAACCCCGTTTCGCC
288847	62.7766300095337	0.0336884903094186	0.00384516368918708	-116.498837135627	23.6469223753955	CCTATAATATCTAACGCATTTTAGTT_CCGCCAATCCCGAACCCCGTTTCGCC
288987	6.0226359342744	0.035507881952186	0.00746779060011991	-68.5199237398637	34.3940519475064	TGCACAACTGGGAATAGGGTTAATAA_CCGCCAATCCCGAACCCCGTTTCGCC
289065	95.0371380443522	0.032636908235418	0.00312103394573019	-133.023553237498	21.2387699745364	TATCAAACATCTAACCCGCTTCCTTA_CCGCCAATCCCGAACCCCGTTTCGCC
289193	42.162252260807	0.0413669807538539	0.00544913432480683	-69.9598616192067	22.0098731312584	GCTGCAAAAGTAAATTCGTTTGTATT_CCGCCAATCCCGAACCCCGTTTCGCC
289226	66.7246661248534	0.0403293890292856	0.00444597900573196	-81.4045164127485	19.5076832639842	CATCTAAAAATAAAAGGTGTTTTTGC_CCGCCAATCCCGAACCCCGTTTCGCC
289352	47.7436782545525	0.0286621552259081	0.00361339751584321	-149.999999997711	30.0984474157648	TTAGCAAAATTAAATGCATTTTCTCG_CCGCCAATCCCGAACCCCGTTTCGCC
289687	35.4232957007673	0.0319545583972825	0.00498579718176067	-115.920637699804	32.2135657737316	CACGGAATGCCGAACTTTCTTGGAAT_CCGCCAATCCCGAACCCCGTTTCGCC
289852	7.02432394618748	0.0268248809582177	0.0059373799389903	-128.991277260885	47.7648672820951	GAATCAATATTTAATTTCGTTGCAGG_CCGCCAATCCCGAACCCCGTTTCGCC
289922	21.7757721606534	0.0323348622961427	0.00488548005841519	-101.331065622903	28.8677871390017	GGCACAAAATGTAAATCGTTTGTCGT_CCGCCAATCCCGAACCCCGTTTCGCC
289924	28.917280146531	0.0309255888375838	0.00453697214958957	-115.156323347723	29.8116994893445	CTAAAAAAATGTAACTGTATTCCGGC_CCGCCAATCCCGAACCCCGTTTCGCC
290135	57.9283372581864	0.0349835408969532	0.00373232214877773	-102.460832199387	20.5727602483132	AATTTAAGAGATAATCTTTTTTTAGA_CCGCCAATCCCGAACCCCGTTTCGCC
290220	56.909769033282	0.0370849222821048	0.00464332266883972	-96.3075242801172	23.8963836555839	GTTATAAAGCGCAAATTGATTCAGAA_CCGCCAATCCCGAACCCCGTTTCGCC
290301	12.282348071933	0.0371158584576971	0.00718488886752672	-64.2373998495337	30.7111656249274	ACGAAAATTTATAAAGTTATTACAAC_CCGCCAATCCCGAACCCCGTTTCGCC
290373	62.2764207222617	0.0356829354894468	0.00392287879300932	-106.410397610685	21.9345082984288	CCGACAAAATTTAAATTTCTTGACGA_CCGCCAATCCCGAACCCCGTTTCGCC
290630	68.2338595618442	0.0362663302526021	0.00426531563015313	-101.074193328439	22.8294746687398	TATTTAATAAACAATGTTTTTCAATC_CCGCCAATCCCGAACCCCGTTTCGCC
290663	37.7793496018456	0.0398557129904514	0.00562690089009693	-73.2658853379888	23.839218989157	TCGTGAATACGGAACTTGTTTCTTGG_CCGCCAATCCCGAACCCCGTTTCGCC
290948	96.9584953788045	0.0383654584052021	0.00351350248545347	-99.6703306817584	17.756695266382	ACACTAACCAGCAATGCTATTGCCAG_CCGCCAATCCCGAACCCCGTTTCGCC
291055	10.0855692968526	0.031755649346124	0.00630269969166052	-95.493174635913	36.9552399611108	TTATGAATAGGTAACGCACTTTTGCG_CCGCCAATCCCGAACCCCGTTTCGCC
291318	5.17645833531876	0.0319600101256641	0.00940518626245971	-80.9561294161437	50.6981114024177	AGGGGAATAGGGAAAGGGGTTGGGGC_CCGCCAATCCCGAACCCCGTTTCGCC
291335	39.2264286435349	0.0325099376992034	0.00533292931987282	-117.971656157918	34.4978439323403	AAAAGAACATTTAAGGTGCTTTCAAG_CCGCCAATCCCGAACCCCGTTTCGCC
291353	49.5902271089765	0.0287819034669091	0.00350982119148914	-149.999999999209	29.1531016697186	TATACAATCTATAACTAGATTTTTTC_CCGCCAATCCCGAACCCCGTTTCGCC
291380	70.2686408579974	0.0342297500017541	0.00339862437568423	-115.828296094267	20.4967965688208	ATCCCAAAATCTAACAAACTTTCAAA_CCGCCAATCCCGAACCCCGTTTCGCC
291447	121.759464018878	0.0360192020461715	0.00293299805754175	-118.904834268262	17.1884472271049	ATAAGAACGGGCAAAGTATTTGACAT_CCGCCAATCCCGAACCCCGTTTCGCC
291664	31.1298671650074	0.0362484209620821	0.00499288056371372	-86.4086983891856	24.7034625909827	GATTTAATTATGAAGGGTTTTAGAGT_CCGCCAATCCCGAACCCCGTTTCGCC
291672	47.2818506220166	0.0334216245358393	0.00574305480846143	-149.999147560154	43.4287947932725	TAGACAAGTCTCAAGGTTGTTAATAC_CCGCCAATCCCGAACCCCGTTTCGCC
292016	24.805640389871	0.0286507163576902	0.00498731783436465	-130.096590270268	37.6297067201635	AATCTAATTCCCAATACGATTAGTAT_CCGCCAATCCCGAACCCCGTTTCGCC
292097	5.91813009133234	0.0305397529131371	0.00690322567696653	-94.1147753748556	41.4164922582453	GGTACAAGAAATAATTGTTTTTCGTG_CCGCCAATCCCGAACCCCGTTTCGCC
292100	7.94578741821263	0.0345460745438983	0.00662904321982115	-75.4300030945303	32.1843159857737	CCTGGAAAGACGAATGGACTTTCCGT_CCGCCAATCCCGAACCCCGTTTCGCC
292262	9.93333538795471	0.0487239396727757	0.0105306594522429	-22.6529691028066	26.8262507611766	TATATAACTATCAACGATTTTAGGTT_CCGCCAATCCCGAACCCCGTTTCGCC
292484	5.17384438601432	0.0367315134893191	0.00848969645414662	-60.5971922580292	35.9936238272579	CGATGAACCCTAAACAATCTTCTACA_CCGCCAATCCCGAACCCCGTTTCGCC
292505	1.82773758279442	0.0317404780556326	0.0073014317667181	-79.6061238645	39.1159241276541	GAGTGAATAGAAAATATCGTTTGGAT_CCGCCAATCCCGAACCCCGTTTCGCC
292515	31.6548797192048	0.03471982740016	0.00533947049857739	-96.0370770707744	28.9186655151253	CATCTAAAAGGGAAGTGGTTTAACTG_CCGCCAATCCCGAACCCCGTTTCGCC
292610	4.37220630848808	0.0452598781160462	0.0127988913954404	-30.624045590263	37.397590369116	AAGCCAAATCCTAAGGTTTTTTTCTT_CCGCCAATCCCGAACCCCGTTTCGCC
292668	33.3999937202769	0.0463252023349049	0.00769761918214869	-47.1724690852022	24.4752445457387	GATTTAACGGGTAATCAGGTTTGTAT_CCGCCAATCCCGAACCCCGTTTCGCC
292767	54.6361860814985	0.0303669841784385	0.00368235101714368	-139.129654163128	27.5900950180157	AAAAGAACCCGGAATGAATTTAGCTT_CCGCCAATCCCGAACCCCGTTTCGCC
292945	107.566925757031	0.0349708537103717	0.00281629888563225	-121.064900338913	17.0311281551937	TGAAGAATTTGCAATGATATTGCATA_CCGCCAATCCCGAACCCCGTTTCGCC
293238	93.9745214323556	0.0362048021212393	0.00333511585713663	-113.573921759658	19.0507721398665	ACCGCAACTGCTAATTGCTTTTGGAA_CCGCCAATCCCGAACCCCGTTTCGCC
293707	138.978014919233	0.0376582889005546	0.00321419029330053	-114.458859984012	17.8646835156741	CACAAAACACATAACATGGTTAACAG_CCGCCAATCCCGAACCCCGTTTCGCC
293734	607.893936147381	0.0375431271580456	0.00134878007527522	-149.999999999747	8.74147350757211	AAATTAAATATTAATACGCTTTTGAT_CCGCCAATCCCGAACCCCGTTTCGCC
293819	46.7335215136966	0.0404073835774098	0.00512714696286721	-74.1386279971801	21.5684528082864	ACTCCAAATCACAAGTATTTAACGA_CCGCCAATCCCGAACCCCGTTTCGCC
294053	37.3220859882864	0.0378690357659267	0.00525503703902721	-80.0021104993423	24.1794942166066	AGTACAATACCTAATCTCATTGGATT_CCGCCAATCCCGAACCCCGTTTCGCC
294062	87.2693322262385	0.036474243494892	0.0032632598012676	-108.653420525233	18.0062644287613	ACAGTAAGTTTTAACTCGTTTAATCG_CCGCCAATCCCGAACCCCGTTTCGCC
294260	24.0120118376893	0.0324731591968512	0.00555306106765385	-102.881445937331	33.1938382902196	GGGCAAATCACAAATGTCTTTCTTGA_CCGCCAATCCCGAACCCCGTTTCGCC
294374	3.59638183207016	0.054423918285215	0.0132139898613633	-2.55265048239818	25.5207901404721	CACCTAAATTGTAAATAAGTTGAGGA_CCGCCAATCCCGAACCCCGTTTCGCC
294602	78.1194299816644	0.0351640122784494	0.00343252781362622	-111.285893315903	19.7628508492309	GTTCGAAACAAGAAGCTGGTTTGTTT_CCGCCAATCCCGAACCCCGTTTCGCC
294680	43.6775859010401	0.0302572020411212	0.00388750393136612	-134.328826991232	28.5551938573459	TACCAAACCTACAAGCATCTTGATAC_CCGCCAATCCCGAACCCCGTTTCGCC
294743	415.268581018791	0.102213847270219	0.00490225052753468	22.8032748462877	4.33511861430546	ACTCTAACGTGTAACTAATTTTGACT_CCGCCAATCCCGAACCCCGTTTCGCC
294819	16.5830505549491	0.0293356698993282	0.00674371808277044	-126.679581193572	50.2595491053198	CATGAAAAGGTGAAATTGTTTCTTCC_CCGCCAATCCCGAACCCCGTTTCGCC
294842	27.8285053598238	0.0314804384884593	0.00494829470673078	-109.079936505591	31.0252339900833	TAGCGAAAAAGGAATATCATTAGCAA_CCGCCAATCCCGAACCCCGTTTCGCC
294921	7.65773299379992	0.0296005543758408	0.00675101716133164	-103.793696669227	43.9887603342642	CGTAGAAAACTAAACTAGTTTAAGTA_CCGCCAATCCCGAACCCCGTTTCGCC
295144	10.5206063932364	0.035300936190719	0.006115178481667	-65.7720143925483	26.9535125264744	CTTATAATTAAGAAGTTAGTTAAAAT_CCGCCAATCCCGAACCCCGTTTCGCC
295178	3.74376747832418	0.0291992349231015	0.00763845042565223	-102.704286289861	50.6927907289636	CGTTGAAAAGACAAATAACTTCGTAA_CCGCCAATCCCGAACCCCGTTTCGCC
295412	2.66570175738875	0.0292992486329308	0.0098666092944838	-98.8406475631628	64.3411083111156	AATTCAAAGTGAAAGTGATTTACTTC_CCGCCAATCCCGAACCCCGTTTCGCC
295465	160.640493637021	0.0343513295790089	0.0024442524092359	-137.139942666209	16.1916638979651	CTGTCAAAGTGGAATTAGCTTGCACT_CCGCCAATCCCGAACCCCGTTTCGCC
295490	7.61423794691011	0.0281630271153991	0.00525032900906617	-113.107875715543	36.9526608007187	GTGATAAAGTACAAACTTGTTAACGT_CCGCCAATCCCGAACCCCGTTTCGCC
295689	28.5853820363158	0.0288476199559153	0.00531010400107644	-139.458961104687	42.2533278998392	TTCTTAATACCAAATCGTATTATTGC_CCGCCAATCCCGAACCCCGTTTCGCC
295734	1.31781312281087	0.0299344027453051	0.0080493051094965	-73.6542704404988	43.3128996179284	TGGAAAAACGTTAAGAAATTTATTTA_CCGCCAATCCCGAACCCCGTTTCGCC
295791	9.97074849246685	0.0368592994343429	0.00929994957948288	-66.5129506547947	40.8861238478539	TCGGCAATTGTGAATGCTTTTCATCC_CCGCCAATCCCGAACCCCGTTTCGCC
295799	71.2365493749849	0.0326656886138348	0.00333521629967489	-126.623032087199	22.0407902168203	AACGGAATGGGCAAGGGCCTTGGGGG_CCGCCAATCCCGAACCCCGTTTCGCC
295934	3.51077546352425	0.0325698071669739	0.00765280593809364	-78.8973579928981	40.2215431241361	CCTGGAAGTTCTAATTACCTTGGAGC_CCGCCAATCCCGAACCCCGTTTCGCC
295944	33.5610895256472	0.0369700616422681	0.00558477682850182	-89.1610912984422	28.0109015036002	GTTGTAAATTCTAATGGATTTGATCA_CCGCCAATCCCGAACCCCGTTTCGCC
295982	60.1793590980797	0.0383854699860291	0.00460481721890154	-88.4361520389061	21.9748598723075	GCGGAAATGTTAAACGCTCTTGTAGA_CCGCCAATCCCGAACCCCGTTTCGCC
296036	31.9137488773907	0.0366767143482245	0.00528655668858881	-86.1211332262691	25.9797392901454	GTCACAATCGTTAATTCTGTTAGGTT_CCGCCAATCCCGAACCCCGTTTCGCC
296114	56.7839191525695	0.0318429052485522	0.00380163686116092	-130.155647495666	26.3266088327709	TTCTCAAAATGTAAAGCCGTTCCGCG_CCGCCAATCCCGAACCCCGTTTCGCC
296124	13.491306708385	0.0262209462919379	0.00536404873240481	-141.373047084185	46.2639400384445	AGAATAACTCCGAAACGGTTGTGAC_CCGCCAATCCCGAACCCCGTTTCGCC
296263	33.5514662135999	0.0391423513064054	0.00645094196868042	-73.4171142353625	27.8656208199525	CGTTGAAGTGTTAACTGTATTCATAT_CCGCCAATCCCGAACCCCGTTTCGCC
296395	54.6068027582349	0.0289368065358982	0.00332936899325845	-149.999999965278	27.3782617848807	AGGATAACATAAAAACCTCTTCAAAT_CCGCCAATCCCGAACCCCGTTTCGCC
296405	28.5408025521898	0.0389155124731413	0.00570115448483828	-72.9986419339247	24.7686865308036	TGTTTAATTATAAATCGTTTTTGCGG_CCGCCAATCCCGAACCCCGTTTCGCC
296768	70.1778112570697	0.0352618631549128	0.00356718443668756	-108.955524004771	20.3139821444157	CTTACAATAGGTAATATGGTTCGGGC_CCGCCAATCCCGAACCCCGTTTCGCC
296980	77.1642144790784	0.0366776523199509	0.00357635079082095	-103.414237417984	19.1261608409072	TCCTGAACCTTAAACCTTATTGTAGG_CCGCCAATCCCGAACCCCGTTTCGCC
297094	5.16224458689113	0.0236647913011865	0.00638081405901988	-149.999999391037	62.8652642920209	TTTCAAAACTCTAAATACATTTTTCG_CCGCCAATCCCGAACCCCGTTTCGCC
297107	9.08651088445679	0.03621653859388	0.00680294202568328	-66.8431552929924	30.1040869742695	TTCTGAATCACTAAAGGTTTTCTCTT_CCGCCAATCCCGAACCCCGTTTCGCC
297344	2.78378629652019	0.0233459427953969	0.00702793418917447	-149.999999980352	71.1749602331351	TAGTCAACACCTAAAACTTTTCGATT_CCGCCAATCCCGAACCCCGTTTCGCC
297381	64.1040462772142	0.0352327688186824	0.00372414468372691	-110.607916203109	21.5012362492463	GCTCCAAATCGGAATAGAGTTTGACA_CCGCCAATCCCGAACCCCGTTTCGCC
297430	29.8332694259256	0.0405176268119317	0.00697630508186716	-68.365307698962	28.6436912934424	ATCAGAATGACTAAGCTCATTGATTT_CCGCCAATCCCGAACCCCGTTTCGCC
297702	64.407711629139	0.0324107799128361	0.00379917997866985	-129.47696247502	25.8818951649621	ACAAGAACCGGAAAACCGATTTGGAC_CCGCCAATCCCGAACCCCGTTTCGCC
297722	22.3819835157575	0.0313735140097119	0.00504784315478807	-114.066567493871	32.9327294519616	TGTACAAAGCTTAATACGTTTCGCAA_CCGCCAATCCCGAACCCCGTTTCGCC
297778	18.7710905258418	0.0363347964298653	0.00854382185716163	-79.6204996467794	41.2940368456442	ATAAGAATACCTAAAATCATTCAGAA_CCGCCAATCCCGAACCCCGTTTCGCC
297802	86.3906996606421	0.0317793916963769	0.00294791858841949	-137.52387504079	20.9220784215635	CCATTAACTATCAAGGTGTTCAAAC_CCGCCAATCCCGAACCCCGTTTCGCC
297847	30.8493259878201	0.0318401008561753	0.00487514980440568	-114.645123967468	31.3780184894468	GATGTAACTCCAAATACGGTTGAGTT_CCGCCAATCCCGAACCCCGTTTCGCC
297854	9.87445603684287	0.0369592701729287	0.00779397111406312	-63.9454098590177	33.4573849199252	GGCGTAATAGAAAACTGTATTACTTT_CCGCCAATCCCGAACCCCGTTTCGCC
297981	9.94724239267056	0.0398032655961187	0.00772687134508587	-52.9009541338966	29.0806701124035	GCAACAACAGAGAACAAAGTTATCGA_CCGCCAATCCCGAACCCCGTTTCGCC
298024	69.0245011228501	0.0372987355699696	0.00357950386055641	-96.6737171628812	18.1391378606052	CCCCCAACACTGAACGCAGTTTGAAA_CCGCCAATCCCGAACCCCGTTTCGCC
298029	58.8874252290431	0.0321056139681551	0.00371996012659228	-124.85320375814	24.7559544519112	TCACTAATAACCAATGCACTTTGTAA_CCGCCAATCCCGAACCCCGTTTCGCC
298081	33.3111317163649	0.0284245836488201	0.00457760155556025	-144.446352323952	37.4742948271413	CTTGCAAACATCAAATTGTTTGTTTT_CCGCCAATCCCGAACCCCGTTTCGCC
298313	27.3593261870515	0.0334343684804412	0.00508461166949773	-100.495164984927	29.0911515003867	GCTCTAAAATCGAAAGTTTTTGGGAA_CCGCCAATCCCGAACCCCGTTTCGCC
298376	5.60764756973998	0.0237685348761294	0.00592842589063043	-149.999999999539	58.119015960263	AATATAAGGATGAAATGTATTTGATT_CCGCCAATCCCGAACCCCGTTTCGCC
298759	104.496320222177	0.03228803249701	0.00271295667396241	-139.404655601236	19.1308927007536	ACTTCAAAATTCAAGGTTTTTCCCAG_CCGCCAATCCCGAACCCCGTTTCGCC
298784	2.68709676828668	0.0365018420407268	0.00872868210159256	-53.4538088914932	35.299042816614	GGTGAAAAATACAACCCATTTTGTAT_CCGCCAATCCCGAACCCCGTTTCGCC
299017	14.0548060465187	0.0341803685865149	0.00657255603488106	-89.2832025128811	35.4144834129475	GATCTAATATATAAGATAATTGTCCG_CCGCCAATCCCGAACCCCGTTTCGCC
299402	53.0882153680117	0.0369449230109831	0.00421895795104736	-93.7864443126398	21.3467447447693	CAGCTAACGATAAATATACTTAATCA_CCGCCAATCCCGAACCCCGTTTCGCC
299490	65.7766007021954	0.0333404596449216	0.00343801326504672	-121.848387903661	21.8742207806436	ACAAGAATACTAAACACGTTTTCCAT_CCGCCAATCCCGAACCCCGTTTCGCC
299579	5.16689329060743	0.0628988567313462	0.0241639833503208	8.14901892071294	40.6553442795976	TCAAAAACCTTGAACTCACTTTAGAG_CCGCCAATCCCGAACCCCGTTTCGCC
299617	19.9466588798819	0.0450111063906163	0.0109176145918249	-44.3863068703638	35.0331918035914	ATTCAAATATGCAATAGGATTTCGTA_CCGCCAATCCCGAACCCCGTTTCGCC
299856	23.8464633827894	0.0261963146310298	0.00434559303678111	-150	39.3776777861396	TATTTAAAAAGTAATCCCGTTAAATC_CCGCCAATCCCGAACCCCGTTTCGCC
299948	47.8957185046517	0.0343005546291734	0.00428714714117782	-107.061291298057	24.7902709952814	GCAAGAACAGGTAATCGTTTTTTAGC_CCGCCAATCCCGAACCCCGTTTCGCC
299973	49.407345611804	0.0287366487609797	0.00330017819524804	-150	27.2949329682351	CATACAAAGCCAAACTAATTTTCAAA_CCGCCAATCCCGAACCCCGTTTCGCC
300077	69.4077755679373	0.0348057506898572	0.00386620791481622	-113.812298534502	22.8516718493512	ACCGGAAACCTCAAGGTGGTTCAAGC_CCGCCAATCCCGAACCCCGTTTCGCC
300170	69.2156777029102	0.0351346601451668	0.00390877481418136	-115.231123770333	23.2698083391102	GTCGCAAGTACAAACAGTATTCCTAG_CCGCCAATCCCGAACCCCGTTTCGCC
300248	10.2787469635179	0.0309302292066369	0.0064016917206988	-99.4067308743298	39.0871605646177	AGGAGAAGCAAGAAGGAGGTTTACGC_CCGCCAATCCCGAACCCCGTTTCGCC
300518	85.5709434707041	0.0330284773698961	0.00311755426995866	-129.593104640165	20.7301948045102	TTATCAACCATTAATACTCTTACGTC_CCGCCAATCCCGAACCCCGTTTCGCC
300521	44.2387643453582	0.0371062655341916	0.00490160442194681	-92.891961867809	24.8513311015771	AGTACAAAAGCAAATGGCGTTCTAAT_CCGCCAATCCCGAACCCCGTTTCGCC
300568	70.4188032736795	0.0352203204336775	0.0039596292682672	-109.25948160034	22.6357746132788	CACTAAACCCTTAAATTCTTTTCAAA_CCGCCAATCCCGAACCCCGTTTCGCC
300598	71.226860051847	0.0332982440208284	0.00332765743971305	-122.821749965884	21.2495818299036	CTCTGAACCCCCAAGAGGGTTTCCGT_CCGCCAATCCCGAACCCCGTTTCGCC
300816	8.29623438726338	0.0327238163897451	0.00805577693186242	-88.8909710800559	44.8449960511549	CTCGAAAAGCTTAACGTTCTTTTGAT_CCGCCAATCCCGAACCCCGTTTCGCC
301605	12.0785255405482	0.0491065056880922	0.0143468292179197	-27.6540097850486	38.0786804600831	AGAATAATGTTGAATCAGATTGCCCC_CCGCCAATCCCGAACCCCGTTTCGCC
301690	21.7949407362367	0.0292747817585451	0.00484937784371516	-121.347698124498	34.484335220112	TCGAAAATGTTAAATATAGTTCAGAT_CCGCCAATCCCGAACCCCGTTTCGCC
301788	1.80500477819339	0.0295606358019643	0.0109405904997959	-99.9537079480663	71.6215218547602	CAACGAATCTGCAAACCAATTGACTT_CCGCCAATCCCGAACCCCGTTTCGCC
301910	19.4548008482809	0.0344423403809226	0.00568855418452158	-85.0558358292971	29.2499736743856	GAGTAAATTGCTAAAGGCGTTACGTT_CCGCCAATCCCGAACCCCGTTTCGCC
301951	1.47552182595507	0.0297288344567246	0.00804633484104729	-98.2856379604956	51.5438177528014	TAGGAAAGACAGAAATGAATTCATTC_CCGCCAATCCCGAACCCCGTTTCGCC
301961	2.04390507113948	0.0228896276938904	0.00561436025654882	-150	57.5496367595898	CCTGGAAGCGTCAACGATTTTATAAC_CCGCCAATCCCGAACCCCGTTTCGCC
302120	0.806923263145741	0.0324704096430001	0.00790615365014881	-67.862043090771	38.8187039256699	CAATAAATATTAAAGAAGCTTGGCAT_CCGCCAATCCCGAACCCCGTTTCGCC
302221	29.5718014330427	0.0332645690216294	0.00522591485511503	-103.512801613619	30.6139415255214	TGAGCAACTGCCAACACGTTTTCGAT_CCGCCAATCCCGAACCCCGTTTCGCC
302253	25.8985026805415	0.0329046610968025	0.00600650500516462	-102.38412020951	35.3755667001394	AATTTAACTAATAACTCCATTCGGTT_CCGCCAATCCCGAACCCCGTTTCGCC
302258	36.9693022009339	0.0382424283361691	0.00539734108429929	-80.199652957806	24.709714328811	GGAATAAGTTGCAAAGGCGTTGGGCG_CCGCCAATCCCGAACCCCGTTTCGCC
302392	29.2559496802926	0.0292589748173846	0.00446947081655198	-129.258481839879	33.0107058958151	CATATAACTGTTAAAGGCATTTGCTT_CCGCCAATCCCGAACCCCGTTTCGCC
302411	36.1618020663936	0.0426184913278906	0.00628565218258114	-60.8540473441876	23.4494189437018	AAAATAACGTTAAAAGATGTTTAACC_CCGCCAATCCCGAACCCCGTTTCGCC
302566	48.6115286543173	0.0321302531196395	0.00400537872300912	-123.615838643289	26.7012981960621	CTAACAATCATTAACCCTATTGAATG_CCGCCAATCCCGAACCCCGTTTCGCC
302572	40.6467868747699	0.0318922885578455	0.00438543319607262	-117.883401117904	28.4882050060314	CTTTCAACATCAAATGAACTTTATCT_CCGCCAATCCCGAACCCCGTTTCGCC
[truncated: 2,184 more rows]
